# Supplementary material for: Nucleosome interaction of the CPC secures centromeric chromatin integrity and chromosome segregation fidelity
Source: EMBO J. 2025 Oct 27;44(22):6556–97. doi: 10.1038/s44318-025-00594-y (PMC12624148; doi:10.1038/s44318-025-00594-y)
Supplement: Supplementary file 2 — Movie EV1 [file 44318_2025_594_MOESM2_ESM.zip]

Archive with 5 entries (4 files):
- Movie_EV1/
- Movie_EV1/Movie_EV1_Legend.docx
- __MACOSX/Movie_EV1/._Movie_EV1_Legend.docx
- Movie_EV1/Movie_EV1.mp4
- __MACOSX/Movie_EV1/._Movie_EV1.mp4
