# Supplementary material for: Nucleosome interaction of the CPC secures centromeric chromatin integrity and chromosome segregation fidelity
Source: EMBO J. 2025 Oct 27;44(22):6556–97. doi: 10.1038/s44318-025-00594-y (PMC12624148; doi:10.1038/s44318-025-00594-y)
Supplement: Supplementary file 3 — Source data Fig. 1 [file 44318_2025_594_MOESM3_ESM.zip]

Archive with 5 entries (3 files):
- Figure 1/
- Figure 1/Fig1B_C/
- Figure 1/Fig1B_C/Class2.pdb
- Figure 1/Fig1B_C/Class2DeepEMhancer.mrc
- Figure 1/Fig1B_C/D_1292150488_val-report-full_P1 (3).pdf
