# Supplementary material for: Nucleosome interaction of the CPC secures centromeric chromatin integrity and chromosome segregation fidelity
Source: EMBO J. 2025 Oct 27;44(22):6556–97. doi: 10.1038/s44318-025-00594-y (PMC12624148; doi:10.1038/s44318-025-00594-y)
Supplement: Supplementary file 3 — Source data Fig. 1 [file 44318_2025_594_MOESM3_ESM.zip › Figure 1/Fig1B_C/Class2.pdb]

SEQRES   1 L   14  ARG LYS GLY SER SER ARG VAL ALA LYS THR ASN SER LEU
SEQRES   2 L   14  ARG
SEQRES   1 A   98  LYS PRO HIS ARG TYR ARG PRO GLY THR VAL ALA LEU ARG
SEQRES   2 A   98  GLU ILE ARG ARG TYR GLN LYS SER THR GLU LEU LEU ILE
SEQRES   3 A   98  ARG LYS LEU PRO PHE GLN ARG LEU VAL ARG GLU ILE ALA
SEQRES   4 A   98  GLN ASP PHE LYS THR ASP LEU ARG PHE GLN SER SER ALA
SEQRES   5 A   98  VAL MET ALA LEU GLN GLU ALA SER GLU ALA TYR LEU VAL
SEQRES   6 A   98  ALA LEU PHE GLU ASP THR ASN LEU CYS ALA ILE HIS ALA
SEQRES   7 A   98  LYS ARG VAL THR ILE MET PRO LYS ASP ILE GLN LEU ALA
SEQRES   8 A   98  ARG ARG ILE ARG GLY GLU ARG
SEQRES   1 B   81  VAL LEU ARG ASP ASN ILE GLN GLY ILE THR LYS PRO ALA
SEQRES   2 B   81  ILE ARG ARG LEU ALA ARG ARG GLY GLY VAL LYS ARG ILE
SEQRES   3 B   81  SER GLY LEU ILE TYR GLU GLU THR ARG GLY VAL LEU LYS
SEQRES   4 B   81  VAL PHE LEU GLU ASN VAL ILE ARG ASP ALA VAL THR TYR
SEQRES   5 B   81  THR GLU HIS ALA LYS ARG LYS THR VAL THR ALA MET ASP
SEQRES   6 B   81  VAL VAL TYR ALA LEU LYS ARG GLN GLY ARG THR LEU TYR
SEQRES   7 B   81  GLY PHE GLY
SEQRES   1 C  112  LYS ALA ARG ALA LYS ALA LYS THR ARG SER SER ARG ALA
SEQRES   2 C  112  GLY LEU GLN PHE PRO VAL GLY ARG VAL HIS ARG LEU LEU
SEQRES   3 C  112  ARG LYS GLY ASN TYR ALA GLU ARG VAL GLY ALA GLY ALA
SEQRES   4 C  112  PRO VAL TYR LEU ALA ALA VAL LEU GLU TYR LEU THR ALA
SEQRES   5 C  112  GLU ILE LEU GLU LEU ALA GLY ASN ALA ALA ARG ASP ASN
SEQRES   6 C  112  LYS LYS THR ARG ILE ILE PRO ARG HIS LEU GLN LEU ALA
SEQRES   7 C  112  ILE ARG ASN ASP GLU GLU LEU ASN LYS LEU LEU GLY LYS
SEQRES   8 C  112  VAL THR ILE ALA GLN GLY GLY VAL LEU PRO ASN ILE GLN
SEQRES   9 C  112  ALA VAL LEU LEU PRO LYS LYS THR
SEQRES   1 D   95  ARG SER ARG LYS GLU SER TYR SER ILE TYR VAL TYR LYS
SEQRES   2 D   95  VAL LEU LYS GLN VAL HIS PRO ASP THR GLY ILE SER SER
SEQRES   3 D   95  LYS ALA MET GLY ILE MET ASN SER PHE VAL ASN ASP ILE
SEQRES   4 D   95  PHE GLU ARG ILE ALA GLY GLU ALA SER ARG LEU ALA HIS
SEQRES   5 D   95  TYR ASN LYS ARG SER THR ILE THR SER ARG GLU ILE GLN
SEQRES   6 D   95  THR ALA VAL ARG LEU LEU LEU PRO GLY GLU LEU ALA LYS
SEQRES   7 D   95  HIS ALA VAL SER GLU GLY THR LYS ALA VAL THR LYS TYR
SEQRES   8 D   95  THR SER ALA LYS
SEQRES   1 E  101  GLY VAL LYS LYS PRO HIS ARG TYR ARG PRO GLY THR VAL
SEQRES   2 E  101  ALA LEU ARG GLU ILE ARG ARG TYR GLN LYS SER THR GLU
SEQRES   3 E  101  LEU LEU ILE ARG LYS LEU PRO PHE GLN ARG LEU VAL ARG
SEQRES   4 E  101  GLU ILE ALA GLN ASP PHE LYS THR ASP LEU ARG PHE GLN
SEQRES   5 E  101  SER SER ALA VAL MET ALA LEU GLN GLU ALA SER GLU ALA
SEQRES   6 E  101  TYR LEU VAL ALA LEU PHE GLU ASP THR ASN LEU CYS ALA
SEQRES   7 E  101  ILE HIS ALA LYS ARG VAL THR ILE MET PRO LYS ASP ILE
SEQRES   8 E  101  GLN LEU ALA ARG ARG ILE ARG GLY GLU ARG
SEQRES   1 F   82  LYS VAL LEU ARG ASP ASN ILE GLN GLY ILE THR LYS PRO
SEQRES   2 F   82  ALA ILE ARG ARG LEU ALA ARG ARG GLY GLY VAL LYS ARG
SEQRES   3 F   82  ILE SER GLY LEU ILE TYR GLU GLU THR ARG GLY VAL LEU
SEQRES   4 F   82  LYS VAL PHE LEU GLU ASN VAL ILE ARG ASP ALA VAL THR
SEQRES   5 F   82  TYR THR GLU HIS ALA LYS ARG LYS THR VAL THR ALA MET
SEQRES   6 F   82  ASP VAL VAL TYR ALA LEU LYS ARG GLN GLY ARG THR LEU
SEQRES   7 F   82  TYR GLY PHE GLY
SEQRES   1 G  113  LYS ALA ARG ALA LYS ALA LYS THR ARG SER SER ARG ALA
SEQRES   2 G  113  GLY LEU GLN PHE PRO VAL GLY ARG VAL HIS ARG LEU LEU
SEQRES   3 G  113  ARG LYS GLY ASN TYR ALA GLU ARG VAL GLY ALA GLY ALA
SEQRES   4 G  113  PRO VAL TYR LEU ALA ALA VAL LEU GLU TYR LEU THR ALA
SEQRES   5 G  113  GLU ILE LEU GLU LEU ALA GLY ASN ALA ALA ARG ASP ASN
SEQRES   6 G  113  LYS LYS THR ARG ILE ILE PRO ARG HIS LEU GLN LEU ALA
SEQRES   7 G  113  ILE ARG ASN ASP GLU GLU LEU ASN LYS LEU LEU GLY LYS
SEQRES   8 G  113  VAL THR ILE ALA GLN GLY GLY VAL LEU PRO ASN ILE GLN
SEQRES   9 G  113  ALA VAL LEU LEU PRO LYS LYS THR GLU
SEQRES   1 H   95  ARG SER ARG LYS GLU SER TYR SER ILE TYR VAL TYR LYS
SEQRES   2 H   95  VAL LEU LYS GLN VAL HIS PRO ASP THR GLY ILE SER SER
SEQRES   3 H   95  LYS ALA MET GLY ILE MET ASN SER PHE VAL ASN ASP ILE
SEQRES   4 H   95  PHE GLU ARG ILE ALA GLY GLU ALA SER ARG LEU ALA HIS
SEQRES   5 H   95  TYR ASN LYS ARG SER THR ILE THR SER ARG GLU ILE GLN
SEQRES   6 H   95  THR ALA VAL ARG LEU LEU LEU PRO GLY GLU LEU ALA LYS
SEQRES   7 H   95  HIS ALA VAL SER GLU GLY THR LYS ALA VAL THR LYS TYR
SEQRES   8 H   95  THR SER ALA LYS
SEQRES   1 I  147  DA  DC  DA  DG  DG  DA  DT  DG  DT  DA  DT  DA  DT
SEQRES   2 I  147  DA  DT  DG  DT  DG  DA  DC  DA  DC  DG  DT  DG  DC
SEQRES   3 I  147  DC  DT  DG  DG  DA  DG  DA  DC  DT  DA  DG  DG  DG
SEQRES   4 I  147  DA  DG  DT  DA  DA  DT  DC  DC  DC  DC  DT  DT  DG
SEQRES   5 I  147  DG  DC  DG  DG  DT  DT  DA  DA  DA  DA  DC  DG  DC
SEQRES   6 I  147  DG  DG  DG  DG  DG  DA  DC  DA  DG  DC  DG  DC  DG
SEQRES   7 I  147  DT  DA  DC  DG  DT  DG  DC  DG  DT  DT  DT  DA  DA
SEQRES   8 I  147  DG  DC  DG  DG  DT  DG  DC  DT  DA  DG  DA  DG  DC
SEQRES   9 I  147  DT  DG  DT  DC  DT  DA  DC  DG  DA  DC  DC  DA  DA
SEQRES  10 I  147  DT  DT  DG  DA  DG  DC  DG  DG  DC  DC  DT  DC  DG
SEQRES  11 I  147  DG  DC  DA  DC  DC  DG  DG  DG  DA  DT  DT  DC  DT
SEQRES  12 I  147  DC  DC  DA  DG
SEQRES   1 J  147  DC  DT  DG  DG  DA  DG  DA  DA  DT  DC  DC  DC  DG
SEQRES   2 J  147  DG  DT  DG  DC  DC  DG  DA  DG  DG  DC  DC  DG  DC
SEQRES   3 J  147  DT  DC  DA  DA  DT  DT  DG  DG  DT  DC  DG  DT  DA
SEQRES   4 J  147  DG  DA  DC  DA  DG  DC  DT  DC  DT  DA  DG  DC  DA
SEQRES   5 J  147  DC  DC  DG  DC  DT  DT  DA  DA  DA  DC  DG  DC  DA
SEQRES   6 J  147  DC  DG  DT  DA  DC  DG  DC  DG  DC  DT  DG  DT  DC
SEQRES   7 J  147  DC  DC  DC  DC  DG  DC  DG  DT  DT  DT  DT  DA  DA
SEQRES   8 J  147  DC  DC  DG  DC  DC  DA  DA  DG  DG  DG  DG  DA  DT
SEQRES   9 J  147  DT  DA  DC  DT  DC  DC  DC  DT  DA  DG  DT  DC  DT
SEQRES  10 J  147  DC  DC  DA  DG  DG  DC  DA  DC  DG  DT  DG  DT  DC
SEQRES  11 J  147  DA  DC  DA  DT  DA  DT  DA  DT  DA  DC  DA  DT  DC
SEQRES  12 J  147  DC  DT  DG  DT
SEQRES   1 O   75  ALA PRO ARG LYS GLY SER SER ARG VAL ALA LYS THR ASN
SEQRES   2 O   75  SER LEU ARG ARG ARG LYS LEU ALA SER PHE LEU LYS ASP
SEQRES   3 O   75  PHE ASP ARG GLU VAL GLU ILE ARG ILE LYS GLN ILE GLU
SEQRES   4 O   75  SER ASP ARG GLN ASN LEU LEU LYS GLU VAL ASP ASN LEU
SEQRES   5 O   75  TYR ASN ILE GLU ILE LEU ARG LEU PRO LYS ALA LEU ARG
SEQRES   6 O   75  GLU MET ASN TRP LEU ASP TYR PHE ALA LEU
SEQRES   1 M  137  THR LEU PRO PRO ALA TRP GLN PRO PHE LEU LYS ASP HIS
SEQRES   2 M  137  ARG ILE SER THR PHE LYS ASN TRP PRO PHE LEU GLU GLY
SEQRES   3 M  137  CYS ALA CYS THR PRO GLU ARG MET ALA GLU ALA GLY PHE
SEQRES   4 M  137  ILE HIS CYS PRO THR GLU ASN GLU PRO ASP LEU ALA GLN
SEQRES   5 M  137  CYS PHE PHE CYS PHE LYS GLU LEU GLU GLY TRP GLU PRO
SEQRES   6 M  137  ASP ASP ASP PRO ILE GLU GLU HIS LYS LYS HIS SER SER
SEQRES   7 M  137  GLY CYS ALA PHE LEU SER VAL LYS LYS GLN PHE GLU GLU
SEQRES   8 M  137  LEU THR LEU GLY GLU PHE LEU LYS LEU ASP ARG GLU ARG
SEQRES   9 M  137  ALA LYS ASN LYS ILE ALA LYS GLU THR ASN ASN LYS LYS
SEQRES  10 M  137  LYS GLU PHE GLU GLU THR ALA LYS LYS VAL ARG ARG ALA
SEQRES  11 M  137  ILE GLU GLN LEU ALA ALA MET
SEQRES   1 N   42  ALA PRO GLY PRO ILE HIS LEU LEU GLU LEU CYS ASP GLN
SEQRES   2 N   42  LYS LEU MET GLU PHE LEU CYS ASN MET ASP ASN LYS ASP
SEQRES   3 N   42  LEU VAL TRP LEU GLU GLU ILE GLN GLU GLU ALA GLU ARG
SEQRES   4 N   42  MET PHE THR
HELIX    1   1 VAL L   10  ARG L   17  1                                   8
HELIX    2   2 THR A   45  LYS A   56  1                                  12
HELIX    3   3 LYS A   64  ILE A   74  1                                  11
HELIX    4   4 ALA A   75  ASP A   77  1                                   3
HELIX    5   5 SER A   86  HIS A  113  1                                  28
HELIX    6   6 PRO A  121  ARG A  131  1                                  11
HELIX    7   7 ILE B   26  GLY B   28  1                                   3
HELIX    8   8 LYS B   31  ARG B   40  1                                  10
HELIX    9   9 ILE B   50  HIS B   75  1                                  26
HELIX   10  10 ALA B   83  LEU B   90  1                                   8
HELIX   11  11 LYS B   91  GLN B   93  1                                   3
HELIX   12  12 ARG C   17  ALA C   21  1                                   5
HELIX   13  13 VAL C   27  LYS C   36  1                                  10
HELIX   14  14 ALA C   47  ASP C   72  1                                  26
HELIX   15  15 PRO C   80  ARG C   88  1                                   9
HELIX   16  16 GLU C   91  LEU C   96  1                                   6
HELIX   17  17 SER D   38  VAL D   48  1                                  11
HELIX   18  18 SER D   56  TYR D   83  1                                  28
HELIX   19  19 SER D   91  LEU D  101  1                                  11
HELIX   20  20 GLY D  104  LEU D  106  1                                   3
HELIX   21  21 ALA D  107  THR D  122  1                                  16
HELIX   22  22 THR E   45  GLN E   55  1                                  11
HELIX   23  23 LYS E   64  PHE E   78  1                                  15
HELIX   24  24 SER E   86  HIS E  113  1                                  28
HELIX   25  25 PRO E  121  ARG E  131  1                                  11
HELIX   26  26 ILE F   26  GLY F   28  1                                   3
HELIX   27  27 LYS F   31  ARG F   40  1                                  10
HELIX   28  28 ILE F   50  THR F   73  1                                  24
HELIX   29  29 GLU F   74  ALA F   76  1                                   3
HELIX   30  30 ALA F   83  GLN F   93  1                                  11
HELIX   31  31 ARG G   17  ALA G   21  1                                   5
HELIX   32  32 VAL G   27  LYS G   36  1                                  10
HELIX   33  33 ALA G   47  ASP G   72  1                                  26
HELIX   34  34 PRO G   80  ASN G   89  1                                  10
HELIX   35  35 GLU G   92  LEU G   96  1                                   5
HELIX   36  36 ALA G  113  LEU G  115  1                                   3
HELIX   37  37 SER H   38  VAL H   48  1                                  11
HELIX   38  38 SER H   56  TYR H   83  1                                  28
HELIX   39  39 SER H   91  LEU H  101  1                                  11
HELIX   40  40 GLY H  104  LEU H  106  1                                   3
HELIX   41  41 ALA H  107  SER H  123  1                                  17
HELIX   42  42 VAL O   10  GLU O   57  1                                  48
HELIX   43  43 ILE O   58  ARG O   60  1                                   3
HELIX   44  44 ALA O   64  GLU O   67  1                                   4
HELIX   45  45 TRP O   70  ALA O   75  1                                   6
HELIX   46  46 PRO M    8  TRP M   10  1                                   3
HELIX   47  47 LYS M   15  THR M   21  1                                   7
HELIX   48  48 PRO M   35  ALA M   41  1                                   7
HELIX   49  49 PRO M   73  HIS M   80  1                                   8
HELIX   50  50 PHE M   86  SER M   88  1                                   3
HELIX   51  51 PHE M   93  GLU M   95  1                                   3
HELIX   52  52 LEU M   98  ALA M  140  1                                  43
HELIX   53  53 ILE N    9  GLU N   42  1                                  34
HELIX   54  54 ARG N   43  PHE N   45  1                                   3
SHEET    1   1 1 VAL C 100  ILE C 102  0
SHEET    2   2 1 THR F  96  TYR F  98  0
SHEET    3   3 1 PHE M  43  HIS M  45  0
SHEET    4   4 1 ALA M  55  CYS M  57  0
ATOM      1  N   ARG L   4     168.118 131.443 155.460  1.00117.27           N
ATOM      2  CA  ARG L   4     168.216 131.118 154.042  1.00138.33           C
ATOM      3  C   ARG L   4     168.760 132.297 153.243  1.00146.71           C
ATOM      4  O   ARG L   4     169.705 132.144 152.468  1.00147.77           O
ATOM      5  CB  ARG L   4     166.853 130.691 153.496  1.00131.52           C
ATOM      6  CG  ARG L   4     166.813 130.521 151.988  1.00130.25           C
ATOM      7  CD  ARG L   4     166.089 129.244 151.608  1.00118.14           C
ATOM      8  NE  ARG L   4     164.907 129.030 152.435  1.00111.02           N
ATOM      9  CZ  ARG L   4     163.842 128.339 152.055  1.00102.37           C
ATOM     10  NH1 ARG L   4     163.769 127.785 150.856  1.00 97.64           N
ATOM     11  NH2 ARG L   4     162.824 128.201 152.899  1.00 92.00           N
ATOM     12  N   LYS L   5     168.154 133.470 153.440  1.00144.66           N
ATOM     13  CA  LYS L   5     168.581 134.714 152.797  1.00145.54           C
ATOM     14  C   LYS L   5     168.567 134.571 151.271  1.00148.92           C
ATOM     15  O   LYS L   5     169.602 134.566 150.601  1.00150.96           O
ATOM     16  CB  LYS L   5     169.961 135.150 153.304  1.00149.39           C
ATOM     17  CG  LYS L   5     169.911 136.095 154.495  1.00147.08           C
ATOM     18  CD  LYS L   5     169.275 137.428 154.125  1.00142.92           C
ATOM     19  CE  LYS L   5     169.986 138.082 152.950  1.00143.69           C
ATOM     20  NZ  LYS L   5     171.434 138.293 153.224  1.00144.20           N
ATOM     21  N   GLY L   6     167.349 134.429 150.748  1.00147.24           N
ATOM     22  CA  GLY L   6     167.115 134.282 149.323  1.00144.88           C
ATOM     23  C   GLY L   6     167.834 135.298 148.458  1.00145.85           C
ATOM     24  O   GLY L   6     168.213 136.373 148.934  1.00147.13           O
ATOM     25  N   SER L   7     168.024 134.961 147.183  1.00141.96           N
ATOM     26  CA  SER L   7     168.852 135.765 146.293  1.00137.69           C
ATOM     27  C   SER L   7     168.356 137.205 146.226  1.00137.85           C
ATOM     28  O   SER L   7     167.161 137.484 146.355  1.00134.41           O
ATOM     29  CB  SER L   7     168.871 135.153 144.891  1.00129.40           C
ATOM     30  OG  SER L   7     169.300 133.803 144.929  1.00127.21           O
ATOM     31  N   SER L   8     169.301 138.123 146.032  1.00139.88           N
ATOM     32  CA  SER L   8     168.984 139.544 146.031  1.00139.56           C
ATOM     33  C   SER L   8     168.039 139.889 144.887  1.00136.17           C
ATOM     34  O   SER L   8     168.150 139.354 143.781  1.00133.03           O
ATOM     35  CB  SER L   8     170.266 140.371 145.921  1.00140.54           C
ATOM     36  OG  SER L   8     171.232 139.709 145.123  1.00141.44           O
ATOM     37  N   ARG L   9     167.108 140.797 145.162  1.00137.10           N
ATOM     38  CA  ARG L   9     166.112 141.225 144.194  1.00136.30           C
ATOM     39  C   ARG L   9     166.208 142.731 144.005  1.00149.45           C
ATOM     40  O   ARG L   9     166.487 143.473 144.950  1.00154.50           O
ATOM     41  CB  ARG L   9     164.700 140.845 144.647  1.00125.32           C
ATOM     42  CG  ARG L   9     164.237 139.481 144.177  1.00112.75           C
ATOM     43  CD  ARG L   9     162.748 139.319 144.406  1.00102.39           C
ATOM     44  NE  ARG L   9     162.390 139.584 145.793  1.00107.41           N
ATOM     45  CZ  ARG L   9     161.462 140.452 146.174  1.00110.65           C
ATOM     46  NH1 ARG L   9     160.775 141.159 145.293  1.00108.48           N
ATOM     47  NH2 ARG L   9     161.220 140.617 147.470  1.00106.66           N
ATOM     48  N   VAL L  10     165.978 143.176 142.768  1.00149.14           N
ATOM     49  CA  VAL L  10     166.022 144.606 142.479  1.00154.59           C
ATOM     50  C   VAL L  10     164.934 145.342 143.250  1.00158.08           C
ATOM     51  O   VAL L  10     165.180 146.403 143.838  1.00159.01           O
ATOM     52  CB  VAL L  10     165.905 144.849 140.963  1.00152.30           C
ATOM     53  CG1 VAL L  10     166.120 146.321 140.643  1.00155.86           C
ATOM     54  CG2 VAL L  10     166.901 143.982 140.209  1.00141.99           C
ATOM     55  N   ALA L  11     163.716 144.793 143.262  1.00153.16           N
ATOM     56  CA  ALA L  11     162.623 145.427 143.991  1.00149.56           C
ATOM     57  C   ALA L  11     162.894 145.475 145.488  1.00155.96           C
ATOM     58  O   ALA L  11     162.630 146.497 146.130  1.00155.22           O
ATOM     59  CB  ALA L  11     161.311 144.695 143.714  1.00121.67           C
ATOM     60  N   LYS L  12     163.415 144.388 146.061  1.00151.60           N
ATOM     61  CA  LYS L  12     163.762 144.377 147.476  1.00152.77           C
ATOM     62  C   LYS L  12     164.869 145.367 147.814  1.00160.25           C
ATOM     63  O   LYS L  12     164.784 146.044 148.845  1.00162.50           O
ATOM     64  CB  LYS L  12     164.178 142.968 147.904  1.00146.54           C
ATOM     65  CG  LYS L  12     164.476 142.827 149.387  1.00142.14           C
ATOM     66  CD  LYS L  12     164.585 141.366 149.789  1.00130.97           C
ATOM     67  CE  LYS L  12     165.828 140.721 149.201  1.00133.80           C
ATOM     68  NZ  LYS L  12     166.043 139.346 149.731  1.00130.42           N
ATOM     69  N   THR L  13     165.899 145.466 146.971  1.00160.22           N
ATOM     70  CA  THR L  13     166.950 146.453 147.189  1.00163.72           C
ATOM     71  C   THR L  13     166.405 147.873 147.107  1.00169.98           C
ATOM     72  O   THR L  13     166.791 148.734 147.905  1.00175.05           O
ATOM     73  CB  THR L  13     168.081 146.256 146.178  1.00161.84           C
ATOM     74  OG1 THR L  13     168.523 144.894 146.211  1.00157.40           O
ATOM     75  CG2 THR L  13     169.253 147.170 146.501  1.00162.66           C
ATOM     76  N   ASN L  14     165.509 148.136 146.153  1.00168.64           N
ATOM     77  CA  ASN L  14     164.895 149.457 146.053  1.00171.83           C
ATOM     78  C   ASN L  14     164.055 149.764 147.288  1.00171.79           C
ATOM     79  O   ASN L  14     164.068 150.889 147.801  1.00173.68           O
ATOM     80  CB  ASN L  14     164.046 149.545 144.783  1.00170.83           C
ATOM     81  CG  ASN L  14     164.882 149.520 143.519  1.00171.52           C
ATOM     82  OD1 ASN L  14     166.112 149.516 143.574  1.00175.54           O
ATOM     83  ND2 ASN L  14     164.217 149.504 142.370  1.00167.69           N
ATOM     84  N   SER L  15     163.308 148.771 147.775  1.00169.40           N
ATOM     85  CA  SER L  15     162.489 148.955 148.968  1.00166.51           C
ATOM     86  C   SER L  15     163.346 149.249 150.193  1.00172.41           C
ATOM     87  O   SER L  15     163.018 150.123 151.003  1.00172.28           O
ATOM     88  CB  SER L  15     161.627 147.712 149.201  1.00147.72           C
ATOM     89  OG  SER L  15     161.178 147.648 150.543  1.00137.59           O
ATOM     90  N   LEU L  16     164.450 148.516 150.346  1.00177.36           N
ATOM     91  CA  LEU L  16     165.358 148.765 151.462  1.00181.64           C
ATOM     92  C   LEU L  16     166.018 150.133 151.336  1.00183.43           C
ATOM     93  O   LEU L  16     166.235 150.826 152.337  1.00183.81           O
ATOM     94  CB  LEU L  16     166.411 147.659 151.539  1.00182.73           C
ATOM     95  CG  LEU L  16     167.476 147.810 152.627  1.00183.33           C
ATOM     96  CD1 LEU L  16     166.836 147.820 154.007  1.00181.53           C
ATOM     97  CD2 LEU L  16     168.514 146.703 152.522  1.00178.80           C
ATOM     98  N   ARG L  17     166.342 150.536 150.112  1.00183.19           N
ATOM     99  CA  ARG L  17     166.991 151.815 149.852  1.00183.98           C
ATOM    100  C   ARG L  17     166.067 152.982 150.185  1.00182.81           C
ATOM    101  O   ARG L  17     166.514 154.024 150.663  1.00184.40           O
ATOM    102  CB  ARG L  17     167.433 151.892 148.389  1.00183.97           C
ATOM    103  CG  ARG L  17     168.621 152.801 148.131  1.00188.05           C
ATOM    104  CD  ARG L  17     169.227 152.518 146.765  1.00189.67           C
ATOM    105  NE  ARG L  17     170.074 153.609 146.298  1.00190.85           N
ATOM    106  CZ  ARG L  17     171.394 153.538 146.191  1.00190.81           C
ATOM    107  NH1 ARG L  17     172.056 152.438 146.512  1.00190.41           N
ATOM    108  NH2 ARG L  17     172.067 154.597 145.749  1.00191.86           N
TER     109      ARG L  17
ATOM    110  N   LYS A  37     138.537 186.524 103.537  1.00110.40           N
ATOM    111  CA  LYS A  37     137.139 186.126 103.665  1.00113.46           C
ATOM    112  C   LYS A  37     137.006 184.620 103.883  1.00110.51           C
ATOM    113  O   LYS A  37     136.560 183.897 102.992  1.00110.96           O
ATOM    114  CB  LYS A  37     136.354 186.551 102.423  1.00118.88           C
ATOM    115  CG  LYS A  37     134.848 186.609 102.618  1.00117.93           C
ATOM    116  CD  LYS A  37     134.145 187.043 101.341  1.00118.96           C
ATOM    117  CE  LYS A  37     134.655 186.268 100.136  1.00123.81           C
ATOM    118  NZ  LYS A  37     134.196 186.867  98.853  1.00127.28           N
ATOM    119  N   PRO A  38     137.400 184.143 105.064  1.00107.49           N
ATOM    120  CA  PRO A  38     137.308 182.706 105.342  1.00104.06           C
ATOM    121  C   PRO A  38     136.014 182.323 106.041  1.00 97.57           C
ATOM    122  O   PRO A  38     135.211 183.188 106.403  1.00 99.96           O
ATOM    123  CB  PRO A  38     138.525 182.454 106.240  1.00105.21           C
ATOM    124  CG  PRO A  38     138.810 183.803 106.898  1.00108.39           C
ATOM    125  CD  PRO A  38     137.999 184.871 106.194  1.00109.22           C
ATOM    126  N   HIS A  39     135.803 181.022 106.230  1.00 86.66           N
ATOM    127  CA  HIS A  39     134.662 180.530 106.991  1.00 84.54           C
ATOM    128  C   HIS A  39     135.150 179.705 108.176  1.00 86.48           C
ATOM    129  O   HIS A  39     134.689 178.581 108.396  1.00 91.17           O
ATOM    130  CB  HIS A  39     133.725 179.707 106.106  1.00 89.46           C
ATOM    131  CG  HIS A  39     132.466 179.283 106.795  1.00 96.31           C
ATOM    132  ND1 HIS A  39     131.555 180.186 107.299  1.00 99.43           N
ATOM    133  CD2 HIS A  39     131.977 178.054 107.083  1.00 98.78           C
ATOM    134  CE1 HIS A  39     130.553 179.531 107.858  1.00103.09           C
ATOM    135  NE2 HIS A  39     130.785 178.236 107.740  1.00103.68           N
ATOM    136  N   ARG A  40     136.110 180.243 108.921  1.00 83.12           N
ATOM    137  CA  ARG A  40     136.677 179.517 110.048  1.00 79.91           C
ATOM    138  C   ARG A  40     135.613 179.215 111.095  1.00 81.87           C
ATOM    139  O   ARG A  40     134.894 180.110 111.546  1.00 87.23           O
ATOM    140  CB  ARG A  40     137.807 180.328 110.675  1.00 77.11           C
ATOM    141  CG  ARG A  40     138.892 180.733 109.705  1.00 78.21           C
ATOM    142  CD  ARG A  40     140.169 181.059 110.447  1.00 76.92           C
ATOM    143  NE  ARG A  40     140.268 180.311 111.693  1.00 77.80           N
ATOM    144  CZ  ARG A  40     141.252 179.472 111.981  1.00 81.47           C
ATOM    145  NH1 ARG A  40     142.245 179.255 111.135  1.00 81.15           N
ATOM    146  NH2 ARG A  40     141.241 178.835 113.149  1.00 81.32           N
ATOM    147  N   TYR A  41     135.515 177.946 111.476  1.00 80.63           N
ATOM    148  CA  TYR A  41     134.706 177.570 112.625  1.00 80.90           C
ATOM    149  C   TYR A  41     135.418 177.981 113.906  1.00 82.67           C
ATOM    150  O   TYR A  41     136.646 177.904 114.001  1.00 84.67           O
ATOM    151  CB  TYR A  41     134.455 176.063 112.633  1.00 81.39           C
ATOM    152  CG  TYR A  41     133.451 175.580 111.614  1.00 83.86           C
ATOM    153  CD1 TYR A  41     132.174 176.116 111.560  1.00 90.30           C
ATOM    154  CD2 TYR A  41     133.776 174.575 110.716  1.00 80.59           C
ATOM    155  CE1 TYR A  41     131.254 175.670 110.635  1.00 90.15           C
ATOM    156  CE2 TYR A  41     132.863 174.125 109.790  1.00 83.68           C
ATOM    157  CZ  TYR A  41     131.604 174.675 109.754  1.00 88.39           C
ATOM    158  OH  TYR A  41     130.689 174.230 108.831  1.00 98.83           O
ATOM    159  N   ARG A  42     134.650 178.425 114.895  1.00 81.36           N
ATOM    160  CA  ARG A  42     135.254 178.760 116.172  1.00 77.60           C
ATOM    161  C   ARG A  42     135.714 177.483 116.873  1.00 75.60           C
ATOM    162  O   ARG A  42     135.181 176.401 116.616  1.00 79.59           O
ATOM    163  CB  ARG A  42     134.277 179.530 117.056  1.00 86.79           C
ATOM    164  CG  ARG A  42     132.823 179.194 116.841  1.00 93.55           C
ATOM    165  CD  ARG A  42     131.919 180.161 117.587  1.00 99.67           C
ATOM    166  NE  ARG A  42     132.339 181.547 117.416  1.00106.05           N
ATOM    167  CZ  ARG A  42     132.867 182.294 118.375  1.00111.48           C
ATOM    168  NH1 ARG A  42     133.045 181.824 119.598  1.00111.26           N
ATOM    169  NH2 ARG A  42     133.225 183.546 118.100  1.00115.01           N
ATOM    170  N   PRO A  43     136.716 177.580 117.747  1.00 71.03           N
ATOM    171  CA  PRO A  43     137.287 176.370 118.348  1.00 72.54           C
ATOM    172  C   PRO A  43     136.246 175.556 119.101  1.00 73.05           C
ATOM    173  O   PRO A  43     135.363 176.098 119.767  1.00 75.73           O
ATOM    174  CB  PRO A  43     138.359 176.920 119.292  1.00 73.52           C
ATOM    175  CG  PRO A  43     138.742 178.222 118.692  1.00 74.54           C
ATOM    176  CD  PRO A  43     137.485 178.784 118.103  1.00 73.11           C
ATOM    177  N   GLY A  44     136.362 174.235 118.982  1.00 72.19           N
ATOM    178  CA  GLY A  44     135.489 173.303 119.653  1.00 70.35           C
ATOM    179  C   GLY A  44     134.397 172.713 118.786  1.00 73.32           C
ATOM    180  O   GLY A  44     133.839 171.670 119.147  1.00 78.92           O
ATOM    181  N   THR A  45     134.076 173.343 117.656  1.00 67.42           N
ATOM    182  CA  THR A  45     133.020 172.821 116.796  1.00 65.08           C
ATOM    183  C   THR A  45     133.494 171.605 116.011  1.00 70.19           C
ATOM    184  O   THR A  45     132.833 170.558 116.009  1.00 77.49           O
ATOM    185  CB  THR A  45     132.531 173.913 115.848  1.00 70.34           C
ATOM    186  OG1 THR A  45     131.853 174.924 116.602  1.00 82.51           O
ATOM    187  CG2 THR A  45     131.578 173.334 114.819  1.00 78.30           C
ATOM    188  N   VAL A  46     134.641 171.726 115.341  1.00 69.13           N
ATOM    189  CA  VAL A  46     135.202 170.584 114.630  1.00 70.23           C
ATOM    190  C   VAL A  46     135.554 169.474 115.605  1.00 70.03           C
ATOM    191  O   VAL A  46     135.485 168.291 115.260  1.00 74.64           O
ATOM    192  CB  VAL A  46     136.421 171.018 113.795  1.00 70.67           C
ATOM    193  CG1 VAL A  46     136.870 169.890 112.885  1.00 70.63           C
ATOM    194  CG2 VAL A  46     136.085 172.252 112.980  1.00 76.85           C
ATOM    195  N   ALA A  47     135.921 169.828 116.838  1.00 67.70           N
ATOM    196  CA  ALA A  47     136.193 168.812 117.849  1.00 66.68           C
ATOM    197  C   ALA A  47     134.946 167.989 118.148  1.00 66.47           C
ATOM    198  O   ALA A  47     135.004 166.757 118.221  1.00 70.29           O
ATOM    199  CB  ALA A  47     136.725 169.468 119.122  1.00 65.47           C
ATOM    200  N   LEU A  48     133.801 168.655 118.312  1.00 62.99           N
ATOM    201  CA  LEU A  48     132.559 167.932 118.567  1.00 62.33           C
ATOM    202  C   LEU A  48     132.136 167.109 117.356  1.00 65.23           C
ATOM    203  O   LEU A  48     131.642 165.982 117.502  1.00 70.51           O
ATOM    204  CB  LEU A  48     131.457 168.909 118.967  1.00 60.26           C
ATOM    205  CG  LEU A  48     131.596 169.527 120.356  1.00 61.90           C
ATOM    206  CD1 LEU A  48     130.491 170.536 120.604  1.00 70.31           C
ATOM    207  CD2 LEU A  48     131.587 168.448 121.420  1.00 66.63           C
ATOM    208  N   ARG A  49     132.316 167.658 116.152  1.00 61.44           N
ATOM    209  CA  ARG A  49     131.996 166.897 114.950  1.00 64.85           C
ATOM    210  C   ARG A  49     132.852 165.641 114.852  1.00 65.38           C
ATOM    211  O   ARG A  49     132.351 164.563 114.508  1.00 70.47           O
ATOM    212  CB  ARG A  49     132.177 167.770 113.711  1.00 74.96           C
ATOM    213  CG  ARG A  49     131.015 168.708 113.449  1.00 82.95           C
ATOM    214  CD  ARG A  49     130.749 168.845 111.964  1.00 93.98           C
ATOM    215  NE  ARG A  49     131.984 169.001 111.208  1.00 95.25           N
ATOM    216  CZ  ARG A  49     132.453 170.163 110.776  1.00 96.06           C
ATOM    217  NH1 ARG A  49     131.811 171.295 111.011  1.00 92.89           N
ATOM    218  NH2 ARG A  49     133.593 170.190 110.094  1.00 98.92           N
ATOM    219  N   GLU A  50     134.145 165.759 115.157  1.00 64.13           N
ATOM    220  CA  GLU A  50     135.024 164.596 115.153  1.00 63.73           C
ATOM    221  C   GLU A  50     134.622 163.601 116.231  1.00 61.15           C
ATOM    222  O   GLU A  50     134.686 162.386 116.017  1.00 65.37           O
ATOM    223  CB  GLU A  50     136.474 165.035 115.344  1.00 63.16           C
ATOM    224  CG  GLU A  50     137.091 165.687 114.123  1.00 71.63           C
ATOM    225  CD  GLU A  50     138.484 166.217 114.392  1.00 81.27           C
ATOM    226  OE1 GLU A  50     138.820 166.434 115.574  1.00 78.89           O
ATOM    227  OE2 GLU A  50     139.243 166.416 113.421  1.00 91.36           O
ATOM    228  N   ILE A  51     134.220 164.097 117.403  1.00 58.02           N
ATOM    229  CA  ILE A  51     133.756 163.210 118.466  1.00 55.06           C
ATOM    230  C   ILE A  51     132.586 162.374 117.973  1.00 60.20           C
ATOM    231  O   ILE A  51     132.568 161.147 118.121  1.00 65.11           O
ATOM    232  CB  ILE A  51     133.375 164.020 119.718  1.00 52.47           C
ATOM    233  CG1 ILE A  51     134.623 164.483 120.463  1.00 56.47           C
ATOM    234  CG2 ILE A  51     132.501 163.192 120.638  1.00 53.93           C
ATOM    235  CD1 ILE A  51     134.319 165.266 121.713  1.00 57.46           C
ATOM    236  N   ARG A  52     131.598 163.029 117.360  1.00 58.27           N
ATOM    237  CA  ARG A  52     130.437 162.301 116.856  1.00 54.34           C
ATOM    238  C   ARG A  52     130.829 161.320 115.758  1.00 58.17           C
ATOM    239  O   ARG A  52     130.373 160.168 115.752  1.00 66.26           O
ATOM    240  CB  ARG A  52     129.383 163.282 116.351  1.00 59.11           C
ATOM    241  CG  ARG A  52     128.364 163.674 117.403  1.00 64.78           C
ATOM    242  CD  ARG A  52     127.435 164.759 116.898  1.00 64.41           C
ATOM    243  NE  ARG A  52     127.225 165.798 117.898  1.00 64.64           N
ATOM    244  CZ  ARG A  52     127.483 167.083 117.704  1.00 70.94           C
ATOM    245  NH1 ARG A  52     127.960 167.526 116.553  1.00 68.09           N
ATOM    246  NH2 ARG A  52     127.257 167.945 118.691  1.00 75.07           N
ATOM    247  N   ARG A  53     131.687 161.750 114.830  1.00 56.79           N
ATOM    248  CA  ARG A  53     132.067 160.890 113.713  1.00 55.86           C
ATOM    249  C   ARG A  53     132.789 159.640 114.197  1.00 60.08           C
ATOM    250  O   ARG A  53     132.497 158.527 113.745  1.00 63.96           O
ATOM    251  CB  ARG A  53     132.940 161.665 112.726  1.00 56.40           C
ATOM    252  CG  ARG A  53     133.832 160.782 111.871  1.00 60.02           C
ATOM    253  CD  ARG A  53     134.093 161.395 110.509  1.00 63.70           C
ATOM    254  NE  ARG A  53     135.287 162.230 110.505  1.00 70.74           N
ATOM    255  CZ  ARG A  53     135.275 163.555 110.554  1.00 80.15           C
ATOM    256  NH1 ARG A  53     134.142 164.234 110.613  1.00 81.22           N
ATOM    257  NH2 ARG A  53     136.429 164.215 110.545  1.00 78.39           N
ATOM    258  N   TYR A  54     133.734 159.800 115.122  1.00 58.89           N
ATOM    259  CA  TYR A  54     134.515 158.666 115.594  1.00 55.83           C
ATOM    260  C   TYR A  54     133.799 157.851 116.660  1.00 58.41           C
ATOM    261  O   TYR A  54     134.226 156.726 116.939  1.00 64.08           O
ATOM    262  CB  TYR A  54     135.867 159.145 116.121  1.00 53.42           C
ATOM    263  CG  TYR A  54     136.763 159.681 115.032  1.00 53.92           C
ATOM    264  CD1 TYR A  54     137.107 158.895 113.945  1.00 55.13           C
ATOM    265  CD2 TYR A  54     137.255 160.974 115.084  1.00 58.02           C
ATOM    266  CE1 TYR A  54     137.918 159.381 112.944  1.00 57.50           C
ATOM    267  CE2 TYR A  54     138.067 161.468 114.088  1.00 61.51           C
ATOM    268  CZ  TYR A  54     138.394 160.668 113.021  1.00 61.15           C
ATOM    269  OH  TYR A  54     139.205 161.157 112.025  1.00 68.21           O
ATOM    270  N   GLN A  55     132.734 158.375 117.261  1.00 54.94           N
ATOM    271  CA  GLN A  55     131.902 157.568 118.137  1.00 55.34           C
ATOM    272  C   GLN A  55     130.791 156.851 117.389  1.00 59.99           C
ATOM    273  O   GLN A  55     130.185 155.930 117.945  1.00 64.50           O
ATOM    274  CB  GLN A  55     131.300 158.437 119.243  1.00 52.78           C
ATOM    275  CG  GLN A  55     132.238 158.678 120.407  1.00 54.66           C
ATOM    276  CD  GLN A  55     131.574 159.412 121.548  1.00 57.53           C
ATOM    277  OE1 GLN A  55     130.552 160.070 121.366  1.00 62.62           O
ATOM    278  NE2 GLN A  55     132.152 159.303 122.736  1.00 56.60           N
ATOM    279  N   LYS A  56     130.510 157.250 116.150  1.00 60.26           N
ATOM    280  CA  LYS A  56     129.536 156.548 115.327  1.00 60.08           C
ATOM    281  C   LYS A  56     130.148 155.416 114.514  1.00 64.81           C
ATOM    282  O   LYS A  56     129.421 154.508 114.098  1.00 72.34           O
ATOM    283  CB  LYS A  56     128.846 157.535 114.382  1.00 61.39           C
ATOM    284  CG  LYS A  56     127.540 157.035 113.785  1.00 63.26           C
ATOM    285  CD  LYS A  56     127.173 157.760 112.489  1.00 68.97           C
ATOM    286  CE  LYS A  56     127.191 159.291 112.586  1.00 80.12           C
ATOM    287  NZ  LYS A  56     126.948 159.867 113.942  1.00 79.31           N
ATOM    288  N   SER A  57     131.457 155.440 114.289  1.00 64.60           N
ATOM    289  CA  SER A  57     132.132 154.457 113.456  1.00 65.65           C
ATOM    290  C   SER A  57     132.793 153.380 114.309  1.00 65.63           C
ATOM    291  O   SER A  57     132.833 153.456 115.538  1.00 66.76           O
ATOM    292  CB  SER A  57     133.172 155.139 112.563  1.00 68.18           C
ATOM    293  OG  SER A  57     134.473 154.999 113.104  1.00 69.31           O
ATOM    294  N   THR A  58     133.322 152.360 113.628  1.00 66.38           N
ATOM    295  CA  THR A  58     133.963 151.231 114.290  1.00 68.87           C
ATOM    296  C   THR A  58     135.354 150.934 113.741  1.00 72.76           C
ATOM    297  O   THR A  58     135.964 149.938 114.146  1.00 73.53           O
ATOM    298  CB  THR A  58     133.094 149.974 114.177  1.00 65.42           C
ATOM    299  OG1 THR A  58     132.734 149.763 112.807  1.00 68.20           O
ATOM    300  CG2 THR A  58     131.835 150.125 115.004  1.00 64.05           C
ATOM    301  N   GLU A  59     135.870 151.760 112.837  1.00 71.22           N
ATOM    302  CA  GLU A  59     137.177 151.509 112.253  1.00 65.77           C
ATOM    303  C   GLU A  59     138.284 151.746 113.276  1.00 68.37           C
ATOM    304  O   GLU A  59     138.127 152.493 114.245  1.00 71.18           O
ATOM    305  CB  GLU A  59     137.400 152.402 111.034  1.00 71.24           C
ATOM    306  CG  GLU A  59     136.669 151.944 109.786  1.00 80.92           C
ATOM    307  CD  GLU A  59     135.268 152.513 109.689  1.00 88.45           C
ATOM    308  OE1 GLU A  59     135.001 153.548 110.335  1.00 89.69           O
ATOM    309  OE2 GLU A  59     134.434 151.927 108.967  1.00 87.29           O
ATOM    310  N   LEU A  60     139.417 151.089 113.049  1.00 67.19           N
ATOM    311  CA  LEU A  60     140.589 151.311 113.883  1.00 65.68           C
ATOM    312  C   LEU A  60     141.199 152.672 113.579  1.00 66.56           C
ATOM    313  O   LEU A  60     141.304 153.078 112.419  1.00 72.20           O
ATOM    314  CB  LEU A  60     141.618 150.207 113.657  1.00 61.12           C
ATOM    315  CG  LEU A  60     141.220 148.812 114.137  1.00 64.63           C
ATOM    316  CD1 LEU A  60     142.286 147.797 113.772  1.00 65.39           C
ATOM    317  CD2 LEU A  60     140.975 148.815 115.632  1.00 65.11           C
ATOM    318  N   LEU A  61     141.605 153.380 114.630  1.00 59.62           N
ATOM    319  CA  LEU A  61     142.118 154.736 114.499  1.00 60.74           C
ATOM    320  C   LEU A  61     143.637 154.801 114.452  1.00 64.49           C
ATOM    321  O   LEU A  61     144.194 155.901 114.434  1.00 66.79           O
ATOM    322  CB  LEU A  61     141.611 155.614 115.647  1.00 62.67           C
ATOM    323  CG  LEU A  61     140.112 155.903 115.758  1.00 63.65           C
ATOM    324  CD1 LEU A  61     139.789 156.664 117.034  1.00 63.98           C
ATOM    325  CD2 LEU A  61     139.601 156.637 114.534  1.00 61.72           C
ATOM    326  N   ILE A  62     144.318 153.661 114.436  1.00 60.45           N
ATOM    327  CA  ILE A  62     145.771 153.608 114.370  1.00 52.61           C
ATOM    328  C   ILE A  62     146.164 152.917 113.075  1.00 57.10           C
ATOM    329  O   ILE A  62     145.556 151.912 112.691  1.00 65.98           O
ATOM    330  CB  ILE A  62     146.369 152.880 115.591  1.00 53.10           C
ATOM    331  CG1 ILE A  62     146.137 153.699 116.859  1.00 58.53           C
ATOM    332  CG2 ILE A  62     147.849 152.622 115.394  1.00 58.68           C
ATOM    333  CD1 ILE A  62     146.883 153.181 118.065  1.00 59.37           C
ATOM    334  N   ARG A  63     147.161 153.469 112.389  1.00 52.81           N
ATOM    335  CA  ARG A  63     147.605 152.886 111.133  1.00 53.97           C
ATOM    336  C   ARG A  63     148.184 151.496 111.367  1.00 56.98           C
ATOM    337  O   ARG A  63     148.886 151.254 112.352  1.00 60.29           O
ATOM    338  CB  ARG A  63     148.633 153.795 110.466  1.00 54.54           C
ATOM    339  CG  ARG A  63     148.213 155.251 110.406  1.00 54.94           C
ATOM    340  CD  ARG A  63     147.522 155.577 109.095  1.00 57.94           C
ATOM    341  NE  ARG A  63     146.226 154.921 108.984  1.00 62.16           N
ATOM    342  CZ  ARG A  63     145.060 155.545 109.078  1.00 66.43           C
ATOM    343  NH1 ARG A  63     144.989 156.850 109.280  1.00 67.68           N
ATOM    344  NH2 ARG A  63     143.938 154.841 108.971  1.00 65.16           N
ATOM    345  N   LYS A  64     147.877 150.578 110.449  1.00 52.53           N
ATOM    346  CA  LYS A  64     148.171 149.166 110.676  1.00 49.68           C
ATOM    347  C   LYS A  64     149.670 148.893 110.673  1.00 55.25           C
ATOM    348  O   LYS A  64     150.185 148.209 111.565  1.00 62.45           O
ATOM    349  CB  LYS A  64     147.470 148.314 109.621  1.00 51.80           C
ATOM    350  CG  LYS A  64     146.124 147.772 110.057  1.00 54.43           C
ATOM    351  CD  LYS A  64     145.019 148.766 109.772  1.00 59.56           C
ATOM    352  CE  LYS A  64     143.658 148.097 109.808  1.00 69.81           C
ATOM    353  NZ  LYS A  64     142.563 149.051 109.480  1.00 73.24           N
ATOM    354  N   LEU A  65     150.384 149.398 109.669  1.00 51.83           N
ATOM    355  CA  LEU A  65     151.812 149.104 109.558  1.00 50.31           C
ATOM    356  C   LEU A  65     152.631 149.664 110.714  1.00 53.94           C
ATOM    357  O   LEU A  65     153.496 148.935 111.233  1.00 60.68           O
ATOM    358  CB  LEU A  65     152.335 149.597 108.205  1.00 51.11           C
ATOM    359  CG  LEU A  65     152.080 148.672 107.016  1.00 53.94           C
ATOM    360  CD1 LEU A  65     152.914 149.097 105.825  1.00 52.75           C
ATOM    361  CD2 LEU A  65     152.375 147.232 107.389  1.00 55.13           C
ATOM    362  N   PRO A  66     152.461 150.923 111.142  1.00 52.21           N
ATOM    363  CA  PRO A  66     153.206 151.376 112.328  1.00 55.34           C
ATOM    364  C   PRO A  66     152.920 150.556 113.572  1.00 58.25           C
ATOM    365  O   PRO A  66     153.844 150.270 114.343  1.00 67.23           O
ATOM    366  CB  PRO A  66     152.747 152.830 112.489  1.00 55.18           C
ATOM    367  CG  PRO A  66     152.365 153.245 111.128  1.00 58.09           C
ATOM    368  CD  PRO A  66     151.739 152.038 110.506  1.00 55.33           C
ATOM    369  N   PHE A  67     151.666 150.153 113.785  1.00 54.60           N
ATOM    370  CA  PHE A  67     151.353 149.343 114.957  1.00 52.37           C
ATOM    371  C   PHE A  67     151.991 147.966 114.861  1.00 54.94           C
ATOM    372  O   PHE A  67     152.476 147.429 115.863  1.00 60.23           O
ATOM    373  CB  PHE A  67     149.843 149.220 115.133  1.00 51.72           C
ATOM    374  CG  PHE A  67     149.440 148.715 116.483  1.00 51.63           C
ATOM    375  CD1 PHE A  67     149.367 147.359 116.735  1.00 51.03           C
ATOM    376  CD2 PHE A  67     149.147 149.597 117.504  1.00 53.37           C
ATOM    377  CE1 PHE A  67     149.006 146.893 117.977  1.00 54.25           C
ATOM    378  CE2 PHE A  67     148.783 149.136 118.748  1.00 53.80           C
ATOM    379  CZ  PHE A  67     148.713 147.782 118.985  1.00 54.10           C
ATOM    380  N   GLN A  68     151.990 147.375 113.667  1.00 52.43           N
ATOM    381  CA  GLN A  68     152.637 146.082 113.482  1.00 53.80           C
ATOM    382  C   GLN A  68     154.133 146.178 113.749  1.00 58.49           C
ATOM    383  O   GLN A  68     154.715 145.302 114.402  1.00 66.68           O
ATOM    384  CB  GLN A  68     152.367 145.570 112.069  1.00 51.47           C
ATOM    385  CG  GLN A  68     153.145 144.334 111.689  1.00 58.23           C
ATOM    386  CD  GLN A  68     152.661 143.736 110.389  1.00 67.30           C
ATOM    387  OE1 GLN A  68     151.620 144.127 109.864  1.00 67.85           O
ATOM    388  NE2 GLN A  68     153.418 142.785 109.857  1.00 74.30           N
ATOM    389  N   ARG A  69     154.769 147.244 113.261  1.00 52.67           N
ATOM    390  CA  ARG A  69     156.193 147.430 113.515  1.00 52.31           C
ATOM    391  C   ARG A  69     156.464 147.635 114.999  1.00 59.90           C
ATOM    392  O   ARG A  69     157.455 147.124 115.532  1.00 66.16           O
ATOM    393  CB  ARG A  69     156.720 148.607 112.700  1.00 54.96           C
ATOM    394  CG  ARG A  69     156.777 148.338 111.212  1.00 56.91           C
ATOM    395  CD  ARG A  69     157.739 149.281 110.525  1.00 56.75           C
ATOM    396  NE  ARG A  69     157.328 150.670 110.677  1.00 52.54           N
ATOM    397  CZ  ARG A  69     156.630 151.344 109.776  1.00 53.95           C
ATOM    398  NH1 ARG A  69     156.249 150.785 108.640  1.00 56.99           N
ATOM    399  NH2 ARG A  69     156.305 152.609 110.021  1.00 55.92           N
ATOM    400  N   LEU A  70     155.596 148.383 115.683  1.00 61.06           N
ATOM    401  CA  LEU A  70     155.755 148.576 117.121  1.00 57.20           C
ATOM    402  C   LEU A  70     155.631 147.257 117.872  1.00 58.77           C
ATOM    403  O   LEU A  70     156.405 146.984 118.798  1.00 64.24           O
ATOM    404  CB  LEU A  70     154.721 149.579 117.628  1.00 51.29           C
ATOM    405  CG  LEU A  70     154.647 149.776 119.139  1.00 51.93           C
ATOM    406  CD1 LEU A  70     155.927 150.397 119.655  1.00 58.62           C
ATOM    407  CD2 LEU A  70     153.454 150.638 119.494  1.00 54.66           C
ATOM    408  N   VAL A  71     154.659 146.428 117.488  1.00 57.91           N
ATOM    409  CA  VAL A  71     154.484 145.131 118.132  1.00 55.68           C
ATOM    410  C   VAL A  71     155.711 144.259 117.909  1.00 59.04           C
ATOM    411  O   VAL A  71     156.193 143.590 118.832  1.00 67.51           O
ATOM    412  CB  VAL A  71     153.201 144.452 117.620  1.00 54.06           C
ATOM    413  CG1 VAL A  71     153.288 142.949 117.784  1.00 58.18           C
ATOM    414  CG2 VAL A  71     151.993 144.994 118.354  1.00 58.25           C
ATOM    415  N   ARG A  72     156.241 144.256 116.684  1.00 56.90           N
ATOM    416  CA  ARG A  72     157.437 143.468 116.405  1.00 57.90           C
ATOM    417  C   ARG A  72     158.634 143.967 117.207  1.00 62.21           C
ATOM    418  O   ARG A  72     159.427 143.165 117.713  1.00 67.11           O
ATOM    419  CB  ARG A  72     157.743 143.493 114.910  1.00 59.24           C
ATOM    420  CG  ARG A  72     157.032 142.411 114.130  1.00 58.12           C
ATOM    421  CD  ARG A  72     156.818 142.817 112.688  1.00 56.56           C
ATOM    422  NE  ARG A  72     155.671 142.137 112.101  1.00 57.12           N
ATOM    423  CZ  ARG A  72     155.660 140.860 111.748  1.00 63.37           C
ATOM    424  NH1 ARG A  72     156.726 140.092 111.897  1.00 62.76           N
ATOM    425  NH2 ARG A  72     154.552 140.340 111.229  1.00 66.32           N
ATOM    426  N   GLU A  73     158.786 145.288 117.328  1.00 62.17           N
ATOM    427  CA  GLU A  73     159.906 145.841 118.084  1.00 64.95           C
ATOM    428  C   GLU A  73     159.796 145.508 119.566  1.00 63.67           C
ATOM    429  O   GLU A  73     160.801 145.193 120.213  1.00 68.75           O
ATOM    430  CB  GLU A  73     159.979 147.353 117.884  1.00 70.82           C
ATOM    431  CG  GLU A  73     160.667 148.091 119.018  1.00 78.46           C
ATOM    432  CD  GLU A  73     160.665 149.591 118.829  1.00 88.19           C
ATOM    433  OE1 GLU A  73     159.676 150.119 118.280  1.00 87.19           O
ATOM    434  OE2 GLU A  73     161.651 150.245 119.229  1.00 93.90           O
ATOM    435  N   ILE A  74     158.589 145.583 120.127  1.00 62.05           N
ATOM    436  CA  ILE A  74     158.413 145.249 121.537  1.00 61.07           C
ATOM    437  C   ILE A  74     158.699 143.772 121.777  1.00 63.80           C
ATOM    438  O   ILE A  74     159.326 143.400 122.776  1.00 69.68           O
ATOM    439  CB  ILE A  74     157.001 145.641 122.003  1.00 59.83           C
ATOM    440  CG1 ILE A  74     156.892 147.158 122.135  1.00 61.11           C
ATOM    441  CG2 ILE A  74     156.664 144.975 123.323  1.00 57.67           C
ATOM    442  CD1 ILE A  74     155.503 147.640 122.445  1.00 58.09           C
ATOM    443  N   ALA A  75     158.265 142.909 120.858  1.00 60.75           N
ATOM    444  CA  ALA A  75     158.396 141.472 121.060  1.00 58.98           C
ATOM    445  C   ALA A  75     159.828 140.977 120.916  1.00 64.60           C
ATOM    446  O   ALA A  75     160.138 139.885 121.403  1.00 72.02           O
ATOM    447  CB  ALA A  75     157.495 140.720 120.082  1.00 59.80           C
ATOM    448  N   GLN A  76     160.708 141.740 120.263  1.00 62.83           N
ATOM    449  CA  GLN A  76     162.073 141.263 120.069  1.00 67.48           C
ATOM    450  C   GLN A  76     162.869 141.241 121.365  1.00 71.00           C
ATOM    451  O   GLN A  76     163.910 140.580 121.425  1.00 75.76           O
ATOM    452  CB  GLN A  76     162.806 142.120 119.039  1.00 68.79           C
ATOM    453  CG  GLN A  76     163.253 143.465 119.569  1.00 77.74           C
ATOM    454  CD  GLN A  76     164.087 144.234 118.572  1.00 83.93           C
ATOM    455  OE1 GLN A  76     163.963 144.040 117.366  1.00 90.46           O
ATOM    456  NE2 GLN A  76     164.940 145.120 119.071  1.00 84.32           N
ATOM    457  N   ASP A  77     162.410 141.948 122.398  1.00 67.98           N
ATOM    458  CA  ASP A  77     163.101 141.917 123.679  1.00 68.19           C
ATOM    459  C   ASP A  77     162.901 140.598 124.409  1.00 67.92           C
ATOM    460  O   ASP A  77     163.636 140.313 125.360  1.00 73.65           O
ATOM    461  CB  ASP A  77     162.625 143.070 124.563  1.00 72.82           C
ATOM    462  CG  ASP A  77     162.968 144.427 123.987  1.00 86.07           C
ATOM    463  OD1 ASP A  77     163.707 144.481 122.981  1.00 88.26           O
ATOM    464  OD2 ASP A  77     162.499 145.444 124.540  1.00 87.93           O
ATOM    465  N   PHE A  78     161.933 139.791 123.988  1.00 63.82           N
ATOM    466  CA  PHE A  78     161.597 138.542 124.659  1.00 61.68           C
ATOM    467  C   PHE A  78     162.039 137.305 123.897  1.00 66.57           C
ATOM    468  O   PHE A  78     162.493 136.340 124.515  1.00 72.19           O
ATOM    469  CB  PHE A  78     160.087 138.473 124.903  1.00 59.74           C
ATOM    470  CG  PHE A  78     159.523 139.707 125.541  1.00 60.03           C
ATOM    471  CD1 PHE A  78     160.141 140.279 126.636  1.00 61.36           C
ATOM    472  CD2 PHE A  78     158.376 140.295 125.044  1.00 59.89           C
ATOM    473  CE1 PHE A  78     159.624 141.413 127.224  1.00 63.00           C
ATOM    474  CE2 PHE A  78     157.856 141.429 125.629  1.00 58.94           C
ATOM    475  CZ  PHE A  78     158.481 141.988 126.719  1.00 61.12           C
ATOM    476  N   LYS A  79     161.919 137.301 122.572  1.00 64.14           N
ATOM    477  CA  LYS A  79     162.375 136.174 121.766  1.00 63.82           C
ATOM    478  C   LYS A  79     162.740 136.680 120.382  1.00 69.39           C
ATOM    479  O   LYS A  79     161.905 137.281 119.701  1.00 73.68           O
ATOM    480  CB  LYS A  79     161.306 135.086 121.674  1.00 66.84           C
ATOM    481  CG  LYS A  79     161.863 133.703 121.382  1.00 75.21           C
ATOM    482  CD  LYS A  79     160.825 132.622 121.627  1.00 79.71           C
ATOM    483  CE  LYS A  79     160.823 131.591 120.511  1.00 78.18           C
ATOM    484  NZ  LYS A  79     162.121 131.558 119.784  1.00 82.74           N
ATOM    485  N   THR A  80     163.980 136.435 119.970  1.00 69.62           N
ATOM    486  CA  THR A  80     164.434 136.863 118.658  1.00 68.86           C
ATOM    487  C   THR A  80     163.860 135.962 117.569  1.00 66.91           C
ATOM    488  O   THR A  80     163.471 134.817 117.812  1.00 70.67           O
ATOM    489  CB  THR A  80     165.959 136.852 118.587  1.00 71.04           C
ATOM    490  OG1 THR A  80     166.423 135.499 118.502  1.00 70.31           O
ATOM    491  CG2 THR A  80     166.551 137.506 119.823  1.00 72.37           C
ATOM    492  N   ASP A  81     163.815 136.503 116.351  1.00 65.42           N
ATOM    493  CA  ASP A  81     163.328 135.779 115.176  1.00 67.24           C
ATOM    494  C   ASP A  81     161.917 135.239 115.399  1.00 64.33           C
ATOM    495  O   ASP A  81     161.602 134.103 115.041  1.00 70.16           O
ATOM    496  CB  ASP A  81     164.286 134.652 114.784  1.00 78.28           C
ATOM    497  CG  ASP A  81     164.171 134.272 113.321  1.00 91.29           C
ATOM    498  OD1 ASP A  81     163.449 134.971 112.578  1.00 90.84           O
ATOM    499  OD2 ASP A  81     164.801 133.273 112.914  1.00 92.99           O
ATOM    500  N   LEU A  82     161.065 136.060 116.000  1.00 60.39           N
ATOM    501  CA  LEU A  82     159.684 135.681 116.239  1.00 55.80           C
ATOM    502  C   LEU A  82     158.835 135.949 115.001  1.00 57.79           C
ATOM    503  O   LEU A  82     159.213 136.709 114.106  1.00 64.48           O
ATOM    504  CB  LEU A  82     159.123 136.446 117.436  1.00 54.93           C
ATOM    505  CG  LEU A  82     158.069 135.739 118.284  1.00 61.06           C
ATOM    506  CD1 LEU A  82     158.599 134.418 118.807  1.00 67.48           C
ATOM    507  CD2 LEU A  82     157.641 136.635 119.426  1.00 58.19           C
ATOM    508  N   ARG A  83     157.672 135.308 114.958  1.00 55.96           N
ATOM    509  CA  ARG A  83     156.723 135.480 113.870  1.00 55.55           C
ATOM    510  C   ARG A  83     155.343 135.752 114.447  1.00 57.35           C
ATOM    511  O   ARG A  83     155.029 135.336 115.564  1.00 60.41           O
ATOM    512  CB  ARG A  83     156.685 134.251 112.959  1.00 60.26           C
ATOM    513  CG  ARG A  83     157.771 134.249 111.901  1.00 65.93           C
ATOM    514  CD  ARG A  83     157.732 132.989 111.056  1.00 69.54           C
ATOM    515  NE  ARG A  83     158.482 133.144 109.816  1.00 75.68           N
ATOM    516  CZ  ARG A  83     159.805 133.177 109.736  1.00 77.10           C
ATOM    517  NH1 ARG A  83     160.567 133.055 110.811  1.00 80.75           N
ATOM    518  NH2 ARG A  83     160.380 133.335 108.548  1.00 72.85           N
ATOM    519  N   PHE A  84     154.523 136.463 113.679  1.00 57.65           N
ATOM    520  CA  PHE A  84     153.218 136.911 114.141  1.00 56.69           C
ATOM    521  C   PHE A  84     152.152 136.563 113.117  1.00 57.42           C
ATOM    522  O   PHE A  84     152.318 136.838 111.925  1.00 62.96           O
ATOM    523  CB  PHE A  84     153.209 138.421 114.390  1.00 59.38           C
ATOM    524  CG  PHE A  84     153.744 138.819 115.728  1.00 57.76           C
ATOM    525  CD1 PHE A  84     155.099 139.002 115.919  1.00 59.91           C
ATOM    526  CD2 PHE A  84     152.890 139.020 116.794  1.00 60.64           C
ATOM    527  CE1 PHE A  84     155.592 139.372 117.148  1.00 62.32           C
ATOM    528  CE2 PHE A  84     153.377 139.389 118.025  1.00 64.71           C
ATOM    529  CZ  PHE A  84     154.730 139.566 118.203  1.00 63.98           C
ATOM    530  N   GLN A  85     151.062 135.964 113.583  1.00 53.40           N
ATOM    531  CA  GLN A  85     149.872 135.851 112.759  1.00 53.80           C
ATOM    532  C   GLN A  85     149.250 137.226 112.564  1.00 58.90           C
ATOM    533  O   GLN A  85     149.341 138.100 113.430  1.00 64.55           O
ATOM    534  CB  GLN A  85     148.857 134.909 113.405  1.00 55.70           C
ATOM    535  CG  GLN A  85     149.376 133.512 113.673  1.00 60.32           C
ATOM    536  CD  GLN A  85     148.284 132.467 113.590  1.00 62.16           C
ATOM    537  OE1 GLN A  85     148.544 131.303 113.293  1.00 64.28           O
ATOM    538  NE2 GLN A  85     147.052 132.880 113.852  1.00 60.57           N
ATOM    539  N   SER A  86     148.619 137.421 111.405  1.00 56.67           N
ATOM    540  CA  SER A  86     147.930 138.682 111.156  1.00 58.03           C
ATOM    541  C   SER A  86     146.795 138.885 112.149  1.00 60.14           C
ATOM    542  O   SER A  86     146.573 140.001 112.638  1.00 66.56           O
ATOM    543  CB  SER A  86     147.402 138.718 109.724  1.00 61.99           C
ATOM    544  OG  SER A  86     146.429 137.711 109.521  1.00 70.07           O
ATOM    545  N   SER A  87     146.069 137.811 112.464  1.00 56.63           N
ATOM    546  CA  SER A  87     145.008 137.897 113.457  1.00 56.17           C
ATOM    547  C   SER A  87     145.551 138.293 114.822  1.00 60.33           C
ATOM    548  O   SER A  87     144.870 138.992 115.577  1.00 67.01           O
ATOM    549  CB  SER A  87     144.267 136.565 113.545  1.00 58.51           C
ATOM    550  OG  SER A  87     143.852 136.134 112.262  1.00 68.33           O
ATOM    551  N   ALA A  88     146.770 137.867 115.155  1.00 58.00           N
ATOM    552  CA  ALA A  88     147.363 138.248 116.433  1.00 56.77           C
ATOM    553  C   ALA A  88     147.605 139.750 116.500  1.00 56.61           C
ATOM    554  O   ALA A  88     147.290 140.400 117.505  1.00 60.92           O
ATOM    555  CB  ALA A  88     148.665 137.483 116.656  1.00 55.95           C
ATOM    556  N   VAL A  89     148.162 140.320 115.431  1.00 53.56           N
ATOM    557  CA  VAL A  89     148.400 141.759 115.396  1.00 54.57           C
ATOM    558  C   VAL A  89     147.080 142.515 115.439  1.00 56.88           C
ATOM    559  O   VAL A  89     146.959 143.543 116.116  1.00 61.33           O
ATOM    560  CB  VAL A  89     149.230 142.135 114.156  1.00 56.02           C
ATOM    561  CG1 VAL A  89     149.604 143.604 114.198  1.00 59.16           C
ATOM    562  CG2 VAL A  89     150.473 141.274 114.076  1.00 57.09           C
ATOM    563  N   MET A  90     146.071 142.022 114.717  1.00 54.01           N
ATOM    564  CA  MET A  90     144.768 142.680 114.735  1.00 54.29           C
ATOM    565  C   MET A  90     144.145 142.645 116.125  1.00 57.99           C
ATOM    566  O   MET A  90     143.570 143.641 116.583  1.00 65.43           O
ATOM    567  CB  MET A  90     143.840 142.030 113.710  1.00 57.48           C
ATOM    568  CG  MET A  90     143.265 142.997 112.686  1.00 65.01           C
ATOM    569  SD  MET A  90     144.473 144.091 111.909  1.00 83.23           S
ATOM    570  CE  MET A  90     145.727 142.930 111.366  1.00 68.55           C
ATOM    571  N   ALA A  91     144.243 141.504 116.811  1.00 54.88           N
ATOM    572  CA  ALA A  91     143.710 141.397 118.164  1.00 55.81           C
ATOM    573  C   ALA A  91     144.435 142.335 119.116  1.00 57.66           C
ATOM    574  O   ALA A  91     143.803 143.004 119.945  1.00 62.90           O
ATOM    575  CB  ALA A  91     143.812 139.954 118.652  1.00 55.00           C
ATOM    576  N   LEU A  92     145.764 142.399 119.011  1.00 54.24           N
ATOM    577  CA  LEU A  92     146.525 143.316 119.849  1.00 51.46           C
ATOM    578  C   LEU A  92     146.112 144.757 119.591  1.00 54.87           C
ATOM    579  O   LEU A  92     145.943 145.540 120.533  1.00 61.21           O
ATOM    580  CB  LEU A  92     148.021 143.136 119.601  1.00 51.23           C
ATOM    581  CG  LEU A  92     148.711 142.003 120.357  1.00 51.00           C
ATOM    582  CD1 LEU A  92     149.850 141.439 119.533  1.00 54.98           C
ATOM    583  CD2 LEU A  92     149.214 142.492 121.698  1.00 51.67           C
ATOM    584  N   GLN A  93     145.933 145.122 118.320  1.00 53.57           N
ATOM    585  CA  GLN A  93     145.545 146.487 117.989  1.00 53.20           C
ATOM    586  C   GLN A  93     144.168 146.823 118.538  1.00 54.40           C
ATOM    587  O   GLN A  93     143.960 147.910 119.088  1.00 58.91           O
ATOM    588  CB  GLN A  93     145.578 146.690 116.479  1.00 52.56           C
ATOM    589  CG  GLN A  93     145.400 148.128 116.060  1.00 53.24           C
ATOM    590  CD  GLN A  93     145.684 148.339 114.596  1.00 60.48           C
ATOM    591  OE1 GLN A  93     146.253 147.475 113.932  1.00 65.88           O
ATOM    592  NE2 GLN A  93     145.282 149.488 114.078  1.00 62.64           N
ATOM    593  N   GLU A  94     143.211 145.905 118.397  1.00 53.64           N
ATOM    594  CA  GLU A  94     141.869 146.172 118.900  1.00 55.21           C
ATOM    595  C   GLU A  94     141.861 146.298 120.418  1.00 54.10           C
ATOM    596  O   GLU A  94     141.212 147.198 120.969  1.00 57.92           O
ATOM    597  CB  GLU A  94     140.907 145.082 118.436  1.00 59.52           C
ATOM    598  CG  GLU A  94     140.153 145.452 117.171  1.00 71.74           C
ATOM    599  CD  GLU A  94     139.365 144.296 116.598  1.00 81.46           C
ATOM    600  OE1 GLU A  94     139.613 143.147 117.013  1.00 78.12           O
ATOM    601  OE2 GLU A  94     138.500 144.536 115.730  1.00 83.16           O
ATOM    602  N   ALA A  95     142.588 145.418 121.112  1.00 51.93           N
ATOM    603  CA  ALA A  95     142.658 145.512 122.566  1.00 52.08           C
ATOM    604  C   ALA A  95     143.305 146.818 123.006  1.00 54.25           C
ATOM    605  O   ALA A  95     142.819 147.480 123.933  1.00 57.46           O
ATOM    606  CB  ALA A  95     143.420 144.317 123.133  1.00 52.03           C
ATOM    607  N   SER A  96     144.400 147.212 122.348  1.00 49.87           N
ATOM    608  CA  SER A  96     145.070 148.457 122.704  1.00 46.76           C
ATOM    609  C   SER A  96     144.172 149.660 122.460  1.00 52.72           C
ATOM    610  O   SER A  96     144.125 150.587 123.278  1.00 60.24           O
ATOM    611  CB  SER A  96     146.369 148.594 121.915  1.00 48.86           C
ATOM    612  OG  SER A  96     147.215 147.481 122.135  1.00 55.25           O
ATOM    613  N   GLU A  97     143.454 149.668 121.336  1.00 50.84           N
ATOM    614  CA  GLU A  97     142.566 150.782 121.033  1.00 49.49           C
ATOM    615  C   GLU A  97     141.434 150.881 122.048  1.00 53.53           C
ATOM    616  O   GLU A  97     141.098 151.980 122.506  1.00 57.36           O
ATOM    617  CB  GLU A  97     142.019 150.631 119.616  1.00 51.42           C
ATOM    618  CG  GLU A  97     140.751 151.408 119.340  1.00 65.41           C
ATOM    619  CD  GLU A  97     140.430 151.467 117.863  1.00 77.81           C
ATOM    620  OE1 GLU A  97     141.335 151.808 117.074  1.00 79.51           O
ATOM    621  OE2 GLU A  97     139.277 151.167 117.489  1.00 79.98           O
ATOM    622  N   ALA A  98     140.840 149.744 122.421  1.00 51.54           N
ATOM    623  CA  ALA A  98     139.785 149.768 123.431  1.00 48.30           C
ATOM    624  C   ALA A  98     140.315 150.262 124.771  1.00 50.74           C
ATOM    625  O   ALA A  98     139.661 151.065 125.453  1.00 56.49           O
ATOM    626  CB  ALA A  98     139.166 148.380 123.577  1.00 50.29           C
ATOM    627  N   TYR A  99     141.503 149.794 125.162  1.00 49.10           N
ATOM    628  CA  TYR A  99     142.101 150.236 126.417  1.00 49.63           C
ATOM    629  C   TYR A  99     142.347 151.737 126.410  1.00 54.14           C
ATOM    630  O   TYR A  99     142.046 152.429 127.390  1.00 59.43           O
ATOM    631  CB  TYR A  99     143.402 149.475 126.662  1.00 49.93           C
ATOM    632  CG  TYR A  99     144.238 150.008 127.800  1.00 55.17           C
ATOM    633  CD1 TYR A  99     143.916 149.719 129.116  1.00 57.12           C
ATOM    634  CD2 TYR A  99     145.357 150.787 127.558  1.00 55.19           C
ATOM    635  CE1 TYR A  99     144.680 150.198 130.157  1.00 58.32           C
ATOM    636  CE2 TYR A  99     146.126 151.271 128.593  1.00 55.29           C
ATOM    637  CZ  TYR A  99     145.783 150.974 129.890  1.00 60.56           C
ATOM    638  OH  TYR A  99     146.547 151.453 130.926  1.00 69.59           O
ATOM    639  N   LEU A 100     142.881 152.262 125.305  1.00 50.44           N
ATOM    640  CA  LEU A 100     143.161 153.690 125.228  1.00 48.11           C
ATOM    641  C   LEU A 100     141.878 154.511 125.231  1.00 52.08           C
ATOM    642  O   LEU A 100     141.831 155.588 125.832  1.00 59.04           O
ATOM    643  CB  LEU A 100     143.999 153.994 123.989  1.00 48.01           C
ATOM    644  CG  LEU A 100     145.467 153.583 124.098  1.00 46.69           C
ATOM    645  CD1 LEU A 100     146.252 154.060 122.895  1.00 52.19           C
ATOM    646  CD2 LEU A 100     146.074 154.124 125.376  1.00 48.17           C
ATOM    647  N   VAL A 101     140.824 154.020 124.576  1.00 50.11           N
ATOM    648  CA  VAL A 101     139.556 154.745 124.576  1.00 47.31           C
ATOM    649  C   VAL A 101     138.966 154.804 125.981  1.00 53.42           C
ATOM    650  O   VAL A 101     138.487 155.857 126.424  1.00 60.04           O
ATOM    651  CB  VAL A 101     138.579 154.110 123.573  1.00 47.70           C
ATOM    652  CG1 VAL A 101     137.167 154.603 123.820  1.00 52.73           C
ATOM    653  CG2 VAL A 101     139.009 154.424 122.156  1.00 54.18           C
ATOM    654  N   ALA A 102     138.984 153.681 126.705  1.00 51.30           N
ATOM    655  CA  ALA A 102     138.482 153.693 128.077  1.00 49.50           C
ATOM    656  C   ALA A 102     139.320 154.609 128.963  1.00 53.61           C
ATOM    657  O   ALA A 102     138.780 155.357 129.795  1.00 61.40           O
ATOM    658  CB  ALA A 102     138.458 152.274 128.641  1.00 50.04           C
ATOM    659  N   LEU A 103     140.643 154.568 128.793  1.00 50.83           N
ATOM    660  CA  LEU A 103     141.516 155.443 129.562  1.00 49.04           C
ATOM    661  C   LEU A 103     141.218 156.905 129.273  1.00 52.45           C
ATOM    662  O   LEU A 103     141.236 157.738 130.183  1.00 58.68           O
ATOM    663  CB  LEU A 103     142.978 155.125 129.257  1.00 48.71           C
ATOM    664  CG  LEU A 103     144.017 155.950 130.012  1.00 52.36           C
ATOM    665  CD1 LEU A 103     143.982 155.612 131.487  1.00 57.77           C
ATOM    666  CD2 LEU A 103     145.398 155.711 129.438  1.00 54.95           C
ATOM    667  N   PHE A 104     140.937 157.237 128.013  1.00 52.44           N
ATOM    668  CA  PHE A 104     140.632 158.621 127.670  1.00 49.40           C
ATOM    669  C   PHE A 104     139.273 159.049 128.205  1.00 53.28           C
ATOM    670  O   PHE A 104     139.100 160.215 128.570  1.00 59.00           O
ATOM    671  CB  PHE A 104     140.703 158.818 126.158  1.00 47.59           C
ATOM    672  CG  PHE A 104     142.084 159.119 125.660  1.00 49.64           C
ATOM    673  CD1 PHE A 104     142.827 160.137 126.225  1.00 51.30           C
ATOM    674  CD2 PHE A 104     142.643 158.379 124.637  1.00 53.92           C
ATOM    675  CE1 PHE A 104     144.097 160.414 125.775  1.00 52.79           C
ATOM    676  CE2 PHE A 104     143.915 158.653 124.184  1.00 53.82           C
ATOM    677  CZ  PHE A 104     144.642 159.672 124.754  1.00 53.38           C
ATOM    678  N   GLU A 105     138.304 158.135 128.266  1.00 53.10           N
ATOM    679  CA  GLU A 105     137.037 158.460 128.918  1.00 52.82           C
ATOM    680  C   GLU A 105     137.255 158.804 130.387  1.00 56.84           C
ATOM    681  O   GLU A 105     136.746 159.817 130.891  1.00 62.29           O
ATOM    682  CB  GLU A 105     136.061 157.292 128.789  1.00 53.07           C
ATOM    683  CG  GLU A 105     135.428 157.146 127.424  1.00 63.49           C
ATOM    684  CD  GLU A 105     134.266 156.177 127.432  1.00 74.63           C
ATOM    685  OE1 GLU A 105     133.838 155.774 128.534  1.00 77.46           O
ATOM    686  OE2 GLU A 105     133.780 155.818 126.339  1.00 77.32           O
ATOM    687  N   ASP A 106     138.025 157.972 131.091  1.00 55.05           N
ATOM    688  CA  ASP A 106     138.298 158.248 132.499  1.00 52.72           C
ATOM    689  C   ASP A 106     139.099 159.535 132.664  1.00 54.81           C
ATOM    690  O   ASP A 106     138.876 160.302 133.609  1.00 58.92           O
ATOM    691  CB  ASP A 106     139.027 157.066 133.132  1.00 57.64           C
ATOM    692  CG  ASP A 106     138.130 155.860 133.309  1.00 68.33           C
ATOM    693  OD1 ASP A 106     136.974 155.903 132.841  1.00 71.93           O
ATOM    694  OD2 ASP A 106     138.576 154.868 133.920  1.00 71.82           O
ATOM    695  N   THR A 107     140.034 159.789 131.749  1.00 52.27           N
ATOM    696  CA  THR A 107     140.817 161.018 131.784  1.00 49.89           C
ATOM    697  C   THR A 107     139.935 162.242 131.584  1.00 51.46           C
ATOM    698  O   THR A 107     140.125 163.269 132.243  1.00 57.71           O
ATOM    699  CB  THR A 107     141.907 160.956 130.715  1.00 52.55           C
ATOM    700  OG1 THR A 107     142.853 159.936 131.056  1.00 59.61           O
ATOM    701  CG2 THR A 107     142.626 162.280 130.597  1.00 57.27           C
ATOM    702  N   ASN A 108     138.970 162.155 130.668  1.00 49.69           N
ATOM    703  CA  ASN A 108     138.043 163.260 130.459  1.00 48.76           C
ATOM    704  C   ASN A 108     137.195 163.500 131.698  1.00 52.78           C
ATOM    705  O   ASN A 108     136.916 164.651 132.056  1.00 57.47           O
ATOM    706  CB  ASN A 108     137.158 162.978 129.248  1.00 46.40           C
ATOM    707  CG  ASN A 108     136.528 164.228 128.687  1.00 54.92           C
ATOM    708  OD1 ASN A 108     135.310 164.316 128.558  1.00 59.14           O
ATOM    709  ND2 ASN A 108     137.356 165.208 128.354  1.00 59.17           N
ATOM    710  N   LEU A 109     136.767 162.424 132.361  1.00 52.61           N
ATOM    711  CA  LEU A 109     136.040 162.589 133.617  1.00 50.56           C
ATOM    712  C   LEU A 109     136.901 163.286 134.663  1.00 51.80           C
ATOM    713  O   LEU A 109     136.425 164.176 135.379  1.00 56.10           O
ATOM    714  CB  LEU A 109     135.560 161.237 134.134  1.00 53.56           C
ATOM    715  CG  LEU A 109     134.312 160.673 133.462  1.00 55.71           C
ATOM    716  CD1 LEU A 109     133.695 159.609 134.339  1.00 59.57           C
ATOM    717  CD2 LEU A 109     133.312 161.777 133.175  1.00 52.72           C
ATOM    718  N   CYS A 110     138.175 162.899 134.762  1.00 52.83           N
ATOM    719  CA  CYS A 110     139.082 163.563 135.695  1.00 49.41           C
ATOM    720  C   CYS A 110     139.233 165.042 135.365  1.00 53.04           C
ATOM    721  O   CYS A 110     139.216 165.892 136.261  1.00 58.93           O
ATOM    722  CB  CYS A 110     140.450 162.885 135.677  1.00 55.82           C
ATOM    723  SG  CYS A 110     140.463 161.167 136.210  1.00 83.32           S
ATOM    724  N   ALA A 111     139.396 165.364 134.081  1.00 52.86           N
ATOM    725  CA  ALA A 111     139.581 166.752 133.674  1.00 49.68           C
ATOM    726  C   ALA A 111     138.347 167.588 133.977  1.00 52.51           C
ATOM    727  O   ALA A 111     138.458 168.721 134.458  1.00 58.02           O
ATOM    728  CB  ALA A 111     139.920 166.821 132.187  1.00 51.33           C
ATOM    729  N   ILE A 112     137.160 167.048 133.696  1.00 51.57           N
ATOM    730  CA  ILE A 112     135.930 167.767 134.005  1.00 48.70           C
ATOM    731  C   ILE A 112     135.775 167.935 135.509  1.00 49.94           C
ATOM    732  O   ILE A 112     135.277 168.965 135.980  1.00 53.90           O
ATOM    733  CB  ILE A 112     134.725 167.042 133.380  1.00 50.07           C
ATOM    734  CG1 ILE A 112     134.749 167.208 131.860  1.00 57.11           C
ATOM    735  CG2 ILE A 112     133.419 167.556 133.961  1.00 51.45           C
ATOM    736  CD1 ILE A 112     133.395 167.093 131.203  1.00 63.60           C
ATOM    737  N   HIS A 113     136.212 166.942 136.286  1.00 50.91           N
ATOM    738  CA  HIS A 113     136.119 167.029 137.738  1.00 50.36           C
ATOM    739  C   HIS A 113     136.875 168.232 138.287  1.00 51.49           C
ATOM    740  O   HIS A 113     136.462 168.816 139.294  1.00 57.39           O
ATOM    741  CB  HIS A 113     136.648 165.743 138.365  1.00 52.49           C
ATOM    742  CG  HIS A 113     136.648 165.753 139.859  1.00 51.06           C
ATOM    743  ND1 HIS A 113     135.488 165.756 140.600  1.00 53.63           N
ATOM    744  CD2 HIS A 113     137.665 165.755 140.751  1.00 52.12           C
ATOM    745  CE1 HIS A 113     135.791 165.763 141.885  1.00 58.50           C
ATOM    746  NE2 HIS A 113     137.105 165.762 142.003  1.00 57.52           N
ATOM    747  N   ALA A 114     137.977 168.619 137.644  1.00 50.42           N
ATOM    748  CA  ALA A 114     138.789 169.743 138.088  1.00 52.36           C
ATOM    749  C   ALA A 114     138.380 171.057 137.438  1.00 56.36           C
ATOM    750  O   ALA A 114     139.211 171.968 137.320  1.00 60.65           O
ATOM    751  CB  ALA A 114     140.268 169.459 137.826  1.00 55.28           C
ATOM    752  N   LYS A 115     137.120 171.178 137.018  1.00 55.81           N
ATOM    753  CA  LYS A 115     136.601 172.393 136.388  1.00 56.73           C
ATOM    754  C   LYS A 115     137.410 172.768 135.149  1.00 56.55           C
ATOM    755  O   LYS A 115     137.680 173.942 134.892  1.00 58.67           O
ATOM    756  CB  LYS A 115     136.556 173.555 137.382  1.00 63.78           C
ATOM    757  CG  LYS A 115     135.241 173.676 138.132  1.00 75.73           C
ATOM    758  CD  LYS A 115     134.273 174.592 137.402  1.00 88.61           C
ATOM    759  CE  LYS A 115     132.876 173.995 137.352  1.00 95.34           C
ATOM    760  NZ  LYS A 115     132.261 173.904 138.705  1.00104.73           N
ATOM    761  N   ARG A 116     137.797 171.760 134.373  1.00 55.27           N
ATOM    762  CA  ARG A 116     138.568 171.954 133.156  1.00 51.75           C
ATOM    763  C   ARG A 116     137.885 171.241 132.000  1.00 54.46           C
ATOM    764  O   ARG A 116     137.040 170.364 132.191  1.00 59.69           O
ATOM    765  CB  ARG A 116     140.001 171.436 133.306  1.00 52.52           C
ATOM    766  CG  ARG A 116     140.972 172.446 133.872  1.00 54.27           C
ATOM    767  CD  ARG A 116     142.401 172.033 133.598  1.00 58.12           C
ATOM    768  NE  ARG A 116     142.885 171.078 134.585  1.00 55.10           N
ATOM    769  CZ  ARG A 116     142.965 169.771 134.384  1.00 56.15           C
ATOM    770  NH1 ARG A 116     142.605 169.228 133.234  1.00 57.19           N
ATOM    771  NH2 ARG A 116     143.415 168.991 135.360  1.00 57.81           N
ATOM    772  N   VAL A 117     138.265 171.634 130.788  1.00 54.43           N
ATOM    773  CA  VAL A 117     137.765 171.024 129.569  1.00 51.29           C
ATOM    774  C   VAL A 117     138.848 170.221 128.860  1.00 55.91           C
ATOM    775  O   VAL A 117     138.568 169.165 128.290  1.00 60.12           O
ATOM    776  CB  VAL A 117     137.168 172.094 128.631  1.00 52.08           C
ATOM    777  CG1 VAL A 117     136.464 171.442 127.461  1.00 54.23           C
ATOM    778  CG2 VAL A 117     136.210 172.987 129.393  1.00 55.42           C
ATOM    779  N   THR A 118     140.086 170.703 128.886  1.00 54.37           N
ATOM    780  CA  THR A 118     141.191 169.980 128.278  1.00 52.53           C
ATOM    781  C   THR A 118     141.720 168.913 129.225  1.00 55.27           C
ATOM    782  O   THR A 118     141.594 169.018 130.448  1.00 59.40           O
ATOM    783  CB  THR A 118     142.326 170.931 127.898  1.00 55.73           C
ATOM    784  OG1 THR A 118     141.850 171.888 126.945  1.00 57.64           O
ATOM    785  CG2 THR A 118     143.483 170.168 127.295  1.00 59.79           C
ATOM    786  N   ILE A 119     142.321 167.880 128.646  1.00 52.35           N
ATOM    787  CA  ILE A 119     142.907 166.785 129.405  1.00 49.46           C
ATOM    788  C   ILE A 119     144.417 166.971 129.436  1.00 55.71           C
ATOM    789  O   ILE A 119     145.036 167.291 128.413  1.00 60.51           O
ATOM    790  CB  ILE A 119     142.520 165.420 128.812  1.00 45.55           C
ATOM    791  CG1 ILE A 119     142.983 165.296 127.362  1.00 50.69           C
ATOM    792  CG2 ILE A 119     141.023 165.215 128.898  1.00 49.74           C
ATOM    793  CD1 ILE A 119     143.101 163.872 126.888  1.00 53.64           C
ATOM    794  N   MET A 120     145.004 166.800 130.612  1.00 54.02           N
ATOM    795  CA  MET A 120     146.433 166.971 130.822  1.00 50.51           C
ATOM    796  C   MET A 120     147.033 165.644 131.268  1.00 56.03           C
ATOM    797  O   MET A 120     146.287 164.717 131.608  1.00 59.94           O
ATOM    798  CB  MET A 120     146.687 168.068 131.857  1.00 52.37           C
ATOM    799  CG  MET A 120     145.935 169.353 131.587  1.00 55.14           C
ATOM    800  SD  MET A 120     146.763 170.797 132.268  1.00 71.46           S
ATOM    801  CE  MET A 120     146.127 172.077 131.191  1.00 66.22           C
ATOM    802  N   PRO A 121     148.361 165.496 131.263  1.00 52.38           N
ATOM    803  CA  PRO A 121     148.950 164.244 131.760  1.00 54.20           C
ATOM    804  C   PRO A 121     148.586 163.930 133.199  1.00 58.48           C
ATOM    805  O   PRO A 121     148.536 162.750 133.572  1.00 64.53           O
ATOM    806  CB  PRO A 121     150.456 164.483 131.598  1.00 54.75           C
ATOM    807  CG  PRO A 121     150.554 165.451 130.490  1.00 55.19           C
ATOM    808  CD  PRO A 121     149.373 166.359 130.630  1.00 51.24           C
ATOM    809  N   LYS A 122     148.332 164.949 134.023  1.00 53.28           N
ATOM    810  CA  LYS A 122     147.933 164.695 135.402  1.00 51.62           C
ATOM    811  C   LYS A 122     146.609 163.946 135.463  1.00 55.76           C
ATOM    812  O   LYS A 122     146.409 163.098 136.339  1.00 58.55           O
ATOM    813  CB  LYS A 122     147.851 166.009 136.178  1.00 48.78           C
ATOM    814  CG  LYS A 122     146.949 167.052 135.553  1.00 53.40           C
ATOM    815  CD  LYS A 122     146.557 168.116 136.561  1.00 54.85           C
ATOM    816  CE  LYS A 122     147.676 169.115 136.771  1.00 57.24           C
ATOM    817  NZ  LYS A 122     147.207 170.309 137.522  1.00 61.05           N
ATOM    818  N   ASP A 123     145.694 164.238 134.537  1.00 56.32           N
ATOM    819  CA  ASP A 123     144.426 163.515 134.498  1.00 56.18           C
ATOM    820  C   ASP A 123     144.639 162.043 134.171  1.00 58.07           C
ATOM    821  O   ASP A 123     144.023 161.167 134.793  1.00 64.02           O
ATOM    822  CB  ASP A 123     143.486 164.155 133.480  1.00 53.56           C
ATOM    823  CG  ASP A 123     143.341 165.646 133.677  1.00 60.55           C
ATOM    824  OD1 ASP A 123     143.481 166.114 134.822  1.00 62.15           O
ATOM    825  OD2 ASP A 123     143.083 166.354 132.684  1.00 62.21           O
ATOM    826  N   ILE A 124     145.504 161.751 133.197  1.00 53.02           N
ATOM    827  CA  ILE A 124     145.811 160.364 132.862  1.00 52.42           C
ATOM    828  C   ILE A 124     146.433 159.660 134.057  1.00 57.16           C
ATOM    829  O   ILE A 124     146.088 158.513 134.375  1.00 65.84           O
ATOM    830  CB  ILE A 124     146.734 160.301 131.631  1.00 52.28           C
ATOM    831  CG1 ILE A 124     145.968 160.664 130.361  1.00 56.99           C
ATOM    832  CG2 ILE A 124     147.356 158.923 131.498  1.00 54.86           C
ATOM    833  CD1 ILE A 124     146.719 160.346 129.092  1.00 56.63           C
ATOM    834  N   GLN A 125     147.362 160.333 134.737  1.00 54.72           N
ATOM    835  CA  GLN A 125     148.013 159.728 135.892  1.00 55.39           C
ATOM    836  C   GLN A 125     147.012 159.445 137.004  1.00 56.88           C
ATOM    837  O   GLN A 125     147.060 158.382 137.631  1.00 64.82           O
ATOM    838  CB  GLN A 125     149.139 160.630 136.388  1.00 59.21           C
ATOM    839  CG  GLN A 125     150.303 160.729 135.422  1.00 65.32           C
ATOM    840  CD  GLN A 125     151.230 161.879 135.745  1.00 75.32           C
ATOM    841  OE1 GLN A 125     151.107 162.515 136.790  1.00 78.84           O
ATOM    842  NE2 GLN A 125     152.168 162.152 134.846  1.00 78.25           N
ATOM    843  N   LEU A 126     146.091 160.377 137.256  1.00 54.26           N
ATOM    844  CA  LEU A 126     145.078 160.154 138.283  1.00 53.56           C
ATOM    845  C   LEU A 126     144.163 158.995 137.916  1.00 58.55           C
ATOM    846  O   LEU A 126     143.836 158.159 138.768  1.00 66.28           O
ATOM    847  CB  LEU A 126     144.259 161.423 138.504  1.00 52.29           C
ATOM    848  CG  LEU A 126     143.073 161.268 139.456  1.00 50.06           C
ATOM    849  CD1 LEU A 126     143.551 161.221 140.892  1.00 56.13           C
ATOM    850  CD2 LEU A 126     142.070 162.384 139.263  1.00 54.86           C
ATOM    851  N   ALA A 127     143.733 158.930 136.654  1.00 54.67           N
ATOM    852  CA  ALA A 127     142.857 157.843 136.234  1.00 55.92           C
ATOM    853  C   ALA A 127     143.548 156.495 136.376  1.00 61.01           C
ATOM    854  O   ALA A 127     142.951 155.530 136.870  1.00 67.83           O
ATOM    855  CB  ALA A 127     142.399 158.064 134.795  1.00 56.84           C
ATOM    856  N   ARG A 128     144.816 156.412 135.967  1.00 58.88           N
ATOM    857  CA  ARG A 128     145.541 155.152 136.077  1.00 57.90           C
ATOM    858  C   ARG A 128     145.800 154.784 137.532  1.00 63.96           C
ATOM    859  O   ARG A 128     145.749 153.604 137.896  1.00 68.82           O
ATOM    860  CB  ARG A 128     146.851 155.232 135.298  1.00 60.47           C
ATOM    861  CG  ARG A 128     146.717 154.851 133.839  1.00 62.68           C
ATOM    862  CD  ARG A 128     147.979 155.175 133.074  1.00 59.43           C
ATOM    863  NE  ARG A 128     149.162 154.629 133.725  1.00 58.50           N
ATOM    864  CZ  ARG A 128     149.588 153.383 133.574  1.00 61.48           C
ATOM    865  NH1 ARG A 128     148.947 152.522 132.802  1.00 59.96           N
ATOM    866  NH2 ARG A 128     150.685 152.991 134.215  1.00 69.75           N
ATOM    867  N   ARG A 129     146.088 155.775 138.377  1.00 63.89           N
ATOM    868  CA  ARG A 129     146.314 155.502 139.791  1.00 61.28           C
ATOM    869  C   ARG A 129     145.051 154.985 140.466  1.00 59.32           C
ATOM    870  O   ARG A 129     145.108 154.041 141.261  1.00 65.63           O
ATOM    871  CB  ARG A 129     146.822 156.763 140.487  1.00 61.04           C
ATOM    872  CG  ARG A 129     146.786 156.707 141.999  1.00 63.73           C
ATOM    873  CD  ARG A 129     147.694 155.622 142.546  1.00 71.92           C
ATOM    874  NE  ARG A 129     147.679 155.581 144.003  1.00 81.69           N
ATOM    875  CZ  ARG A 129     146.667 155.135 144.734  1.00 84.48           C
ATOM    876  NH1 ARG A 129     145.562 154.667 144.176  1.00 79.29           N
ATOM    877  NH2 ARG A 129     146.766 155.156 146.060  1.00 87.17           N
ATOM    878  N   ILE A 130     143.902 155.589 140.163  1.00 55.58           N
ATOM    879  CA  ILE A 130     142.656 155.132 140.769  1.00 54.69           C
ATOM    880  C   ILE A 130     142.273 153.759 140.235  1.00 58.47           C
ATOM    881  O   ILE A 130     141.786 152.903 140.982  1.00 66.68           O
ATOM    882  CB  ILE A 130     141.542 156.166 140.543  1.00 54.00           C
ATOM    883  CG1 ILE A 130     141.880 157.460 141.274  1.00 58.29           C
ATOM    884  CG2 ILE A 130     140.214 155.634 141.038  1.00 58.95           C
ATOM    885  CD1 ILE A 130     140.931 158.575 140.978  1.00 63.23           C
ATOM    886  N   ARG A 131     142.493 153.518 138.940  1.00 59.67           N
ATOM    887  CA  ARG A 131     142.191 152.208 138.375  1.00 58.33           C
ATOM    888  C   ARG A 131     143.069 151.108 138.954  1.00 58.68           C
ATOM    889  O   ARG A 131     142.726 149.929 138.825  1.00 60.73           O
ATOM    890  CB  ARG A 131     142.337 152.241 136.855  1.00 57.90           C
ATOM    891  CG  ARG A 131     141.038 152.502 136.120  1.00 59.70           C
ATOM    892  CD  ARG A 131     141.246 153.456 134.963  1.00 64.34           C
ATOM    893  NE  ARG A 131     141.895 152.809 133.831  1.00 66.01           N
ATOM    894  CZ  ARG A 131     141.270 152.435 132.724  1.00 64.89           C
ATOM    895  NH1 ARG A 131     139.972 152.630 132.566  1.00 67.14           N
ATOM    896  NH2 ARG A 131     141.963 151.852 131.753  1.00 66.03           N
ATOM    897  N   GLY A 132     144.183 151.460 139.584  1.00 60.08           N
ATOM    898  CA  GLY A 132     145.044 150.489 140.220  1.00 61.87           C
ATOM    899  C   GLY A 132     146.210 150.001 139.395  1.00 65.37           C
ATOM    900  O   GLY A 132     146.862 149.030 139.796  1.00 72.34           O
ATOM    901  N   GLU A 133     146.499 150.634 138.263  1.00 64.14           N
ATOM    902  CA  GLU A 133     147.594 150.232 137.389  1.00 71.40           C
ATOM    903  C   GLU A 133     148.780 151.184 137.503  1.00 72.74           C
ATOM    904  O   GLU A 133     149.474 151.459 136.523  1.00 69.96           O
ATOM    905  CB  GLU A 133     147.123 150.138 135.941  1.00 75.51           C
ATOM    906  CG  GLU A 133     146.136 151.215 135.536  1.00 73.25           C
ATOM    907  CD  GLU A 133     145.503 150.939 134.190  1.00 74.68           C
ATOM    908  OE1 GLU A 133     145.955 150.001 133.502  1.00 74.10           O
ATOM    909  OE2 GLU A 133     144.554 151.657 133.818  1.00 73.42           O
ATOM    910  N   ARG A 134     149.026 151.695 138.704  1.00 77.15           N
ATOM    911  CA  ARG A 134     150.141 152.605 138.931  1.00 83.49           C
ATOM    912  C   ARG A 134     150.612 152.534 140.380  1.00 80.44           C
ATOM    913  O   ARG A 134     151.776 152.792 140.685  0.00 79.94           O
ATOM    914  CB  ARG A 134     149.746 154.039 138.571  1.00 80.88           C
ATOM    915  CG  ARG A 134     150.915 155.006 138.483  1.00 84.51           C
ATOM    916  CD  ARG A 134     150.462 156.376 138.003  1.00 85.43           C
ATOM    917  NE  ARG A 134     151.566 157.326 137.941  1.00 96.74           N
ATOM    918  CZ  ARG A 134     151.885 158.169 138.913  1.00 94.02           C
ATOM    919  NH1 ARG A 134     151.201 158.208 140.045  1.00 90.08           N
ATOM    920  NH2 ARG A 134     152.915 158.993 138.746  1.00 92.61           N
ATOM    921  OXT ARG A 134     149.837 152.214 141.282  0.00 77.93           O
TER     922      ARG A 134
ATOM    923  N   VAL B  21     166.424 145.145 116.190  1.00107.68           N
ATOM    924  CA  VAL B  21     167.009 145.590 114.933  1.00111.62           C
ATOM    925  C   VAL B  21     166.230 146.779 114.382  1.00109.39           C
ATOM    926  O   VAL B  21     166.705 147.485 113.492  1.00108.32           O
ATOM    927  CB  VAL B  21     167.061 144.441 113.905  1.00116.48           C
ATOM    928  CG1 VAL B  21     165.719 144.286 113.202  1.00109.76           C
ATOM    929  CG2 VAL B  21     168.178 144.676 112.898  1.00116.35           C
ATOM    930  N   LEU B  22     165.034 147.002 114.919  1.00104.65           N
ATOM    931  CA  LEU B  22     164.185 148.107 114.498  1.00100.77           C
ATOM    932  C   LEU B  22     164.363 149.293 115.435  1.00102.62           C
ATOM    933  O   LEU B  22     164.467 149.130 116.653  1.00101.22           O
ATOM    934  CB  LEU B  22     162.710 147.696 114.451  1.00 96.99           C
ATOM    935  CG  LEU B  22     162.329 146.319 113.900  1.00100.21           C
ATOM    936  CD1 LEU B  22     162.319 145.260 114.988  1.00 94.86           C
ATOM    937  CD2 LEU B  22     160.980 146.381 113.202  1.00 91.09           C
ATOM    938  N   ARG B  23     164.388 150.487 114.854  1.00102.99           N
ATOM    939  CA  ARG B  23     164.580 151.717 115.609  1.00101.30           C
ATOM    940  C   ARG B  23     163.295 152.041 116.370  1.00 97.23           C
ATOM    941  O   ARG B  23     162.357 151.242 116.435  1.00 96.29           O
ATOM    942  CB  ARG B  23     164.995 152.845 114.670  1.00110.28           C
ATOM    943  CG  ARG B  23     165.949 153.860 115.278  1.00113.73           C
ATOM    944  CD  ARG B  23     166.456 154.829 114.221  1.00120.08           C
ATOM    945  NE  ARG B  23     165.477 155.039 113.161  1.00129.51           N
ATOM    946  CZ  ARG B  23     164.632 156.060 113.112  1.00129.96           C
ATOM    947  NH1 ARG B  23     164.622 156.995 114.048  1.00120.76           N
ATOM    948  NH2 ARG B  23     163.776 156.146 112.097  1.00134.02           N
ATOM    949  N   ASP B  24     163.247 153.229 116.971  1.00 98.29           N
ATOM    950  CA  ASP B  24     162.070 153.648 117.720  1.00 89.30           C
ATOM    951  C   ASP B  24     160.853 153.739 116.806  1.00 77.75           C
ATOM    952  O   ASP B  24     160.772 154.612 115.937  1.00 75.31           O
ATOM    953  CB  ASP B  24     162.327 154.983 118.435  1.00 96.63           C
ATOM    954  CG  ASP B  24     162.615 156.132 117.477  1.00105.08           C
ATOM    955  OD1 ASP B  24     163.287 155.916 116.447  1.00105.01           O
ATOM    956  OD2 ASP B  24     162.164 157.262 117.760  1.00105.03           O
ATOM    957  N   ASN B  25     159.910 152.817 116.985  1.00 74.03           N
ATOM    958  CA  ASN B  25     158.675 152.804 116.219  1.00 71.65           C
ATOM    959  C   ASN B  25     157.481 153.280 117.028  1.00 69.34           C
ATOM    960  O   ASN B  25     156.356 153.257 116.520  1.00 70.21           O
ATOM    961  CB  ASN B  25     158.404 151.400 115.671  1.00 70.80           C
ATOM    962  CG  ASN B  25     159.587 150.833 114.921  1.00 77.77           C
ATOM    963  OD1 ASN B  25     160.131 149.794 115.292  1.00 82.91           O
ATOM    964  ND2 ASN B  25     159.995 151.513 113.857  1.00 79.18           N
ATOM    965  N   ILE B  26     157.692 153.702 118.277  1.00 67.51           N
ATOM    966  CA  ILE B  26     156.608 154.275 119.061  1.00 60.92           C
ATOM    967  C   ILE B  26     156.126 155.580 118.449  1.00 66.01           C
ATOM    968  O   ILE B  26     154.974 155.974 118.657  1.00 70.19           O
ATOM    969  CB  ILE B  26     157.050 154.464 120.528  1.00 60.10           C
ATOM    970  CG1 ILE B  26     155.833 154.651 121.433  1.00 59.73           C
ATOM    971  CG2 ILE B  26     158.008 155.634 120.660  1.00 63.92           C
ATOM    972  CD1 ILE B  26     154.878 153.487 121.412  1.00 61.24           C
ATOM    973  N   GLN B  27     156.982 156.262 117.686  1.00 66.57           N
ATOM    974  CA  GLN B  27     156.565 157.451 116.955  1.00 62.64           C
ATOM    975  C   GLN B  27     155.605 157.129 115.821  1.00 59.21           C
ATOM    976  O   GLN B  27     154.993 158.049 115.272  1.00 61.01           O
ATOM    977  CB  GLN B  27     157.789 158.186 116.407  1.00 68.06           C
ATOM    978  CG  GLN B  27     158.736 158.715 117.475  1.00 73.95           C
ATOM    979  CD  GLN B  27     158.021 159.416 118.616  1.00 75.97           C
ATOM    980  OE1 GLN B  27     157.049 160.144 118.408  1.00 79.02           O
ATOM    981  NE2 GLN B  27     158.500 159.196 119.835  1.00 75.64           N
ATOM    982  N   GLY B  28     155.467 155.854 115.454  1.00 58.75           N
ATOM    983  CA  GLY B  28     154.457 155.464 114.490  1.00 62.81           C
ATOM    984  C   GLY B  28     153.043 155.643 114.994  1.00 63.33           C
ATOM    985  O   GLY B  28     152.114 155.725 114.185  1.00 66.41           O
ATOM    986  N   ILE B  29     152.860 155.706 116.311  1.00 57.62           N
ATOM    987  CA  ILE B  29     151.572 156.071 116.882  1.00 54.52           C
ATOM    988  C   ILE B  29     151.506 157.588 116.842  1.00 57.19           C
ATOM    989  O   ILE B  29     151.864 158.266 117.810  1.00 57.85           O
ATOM    990  CB  ILE B  29     151.407 155.534 118.314  1.00 55.55           C
ATOM    991  CG1 ILE B  29     151.662 154.028 118.354  1.00 56.05           C
ATOM    992  CG2 ILE B  29     150.018 155.842 118.841  1.00 59.47           C
ATOM    993  CD1 ILE B  29     150.928 153.252 117.288  1.00 58.47           C
ATOM    994  N   THR B  30     151.044 158.125 115.719  1.00 56.70           N
ATOM    995  CA  THR B  30     151.202 159.538 115.431  1.00 53.53           C
ATOM    996  C   THR B  30     150.234 160.374 116.266  1.00 55.59           C
ATOM    997  O   THR B  30     149.287 159.865 116.872  1.00 59.07           O
ATOM    998  CB  THR B  30     150.995 159.792 113.939  1.00 57.97           C
ATOM    999  OG1 THR B  30     151.260 161.167 113.641  1.00 65.41           O
ATOM   1000  CG2 THR B  30     149.572 159.450 113.536  1.00 57.05           C
ATOM   1001  N   LYS B  31     150.500 161.680 116.303  1.00 54.86           N
ATOM   1002  CA  LYS B  31     149.644 162.597 117.054  1.00 56.45           C
ATOM   1003  C   LYS B  31     148.197 162.580 116.578  1.00 58.61           C
ATOM   1004  O   LYS B  31     147.293 162.547 117.432  1.00 64.20           O
ATOM   1005  CB  LYS B  31     150.238 164.008 117.003  1.00 56.14           C
ATOM   1006  CG  LYS B  31     149.280 165.101 117.436  1.00 61.83           C
ATOM   1007  CD  LYS B  31     149.924 166.472 117.348  1.00 66.50           C
ATOM   1008  CE  LYS B  31     149.759 167.071 115.964  1.00 70.95           C
ATOM   1009  NZ  LYS B  31     148.328 167.333 115.646  1.00 75.83           N
ATOM   1010  N   PRO B  32     147.893 162.614 115.274  1.00 54.19           N
ATOM   1011  CA  PRO B  32     146.488 162.475 114.864  1.00 53.89           C
ATOM   1012  C   PRO B  32     145.848 161.172 115.305  1.00 55.01           C
ATOM   1013  O   PRO B  32     144.641 161.151 115.560  1.00 58.73           O
ATOM   1014  CB  PRO B  32     146.561 162.582 113.337  1.00 55.09           C
ATOM   1015  CG  PRO B  32     147.750 163.414 113.094  1.00 55.40           C
ATOM   1016  CD  PRO B  32     148.743 162.983 114.128  1.00 56.22           C
ATOM   1017  N   ALA B  33     146.610 160.082 115.406  1.00 54.48           N
ATOM   1018  CA  ALA B  33     146.035 158.824 115.872  1.00 51.83           C
ATOM   1019  C   ALA B  33     145.580 158.931 117.323  1.00 53.81           C
ATOM   1020  O   ALA B  33     144.467 158.515 117.671  1.00 59.73           O
ATOM   1021  CB  ALA B  33     147.046 157.691 115.705  1.00 54.10           C
ATOM   1022  N   ILE B  34     146.430 159.492 118.183  1.00 53.05           N
ATOM   1023  CA  ILE B  34     146.057 159.684 119.581  1.00 52.22           C
ATOM   1024  C   ILE B  34     144.899 160.664 119.686  1.00 53.84           C
ATOM   1025  O   ILE B  34     144.006 160.508 120.529  1.00 57.62           O
ATOM   1026  CB  ILE B  34     147.274 160.151 120.398  1.00 50.44           C
ATOM   1027  CG1 ILE B  34     148.400 159.124 120.302  1.00 51.03           C
ATOM   1028  CG2 ILE B  34     146.889 160.379 121.846  1.00 55.48           C
ATOM   1029  CD1 ILE B  34     149.605 159.464 121.141  1.00 55.33           C
ATOM   1030  N   ARG B  35     144.890 161.687 118.832  1.00 52.29           N
ATOM   1031  CA  ARG B  35     143.784 162.637 118.833  1.00 54.60           C
ATOM   1032  C   ARG B  35     142.473 161.958 118.459  1.00 56.77           C
ATOM   1033  O   ARG B  35     141.437 162.215 119.076  1.00 63.78           O
ATOM   1034  CB  ARG B  35     144.090 163.791 117.882  1.00 56.94           C
ATOM   1035  CG  ARG B  35     142.993 164.827 117.787  1.00 61.02           C
ATOM   1036  CD  ARG B  35     143.230 165.753 116.606  1.00 64.79           C
ATOM   1037  NE  ARG B  35     144.481 166.497 116.714  1.00 66.27           N
ATOM   1038  CZ  ARG B  35     144.792 167.330 117.698  1.00 69.02           C
ATOM   1039  NH1 ARG B  35     143.935 167.618 118.663  1.00 66.70           N
ATOM   1040  NH2 ARG B  35     145.990 167.907 117.703  1.00 73.62           N
ATOM   1041  N   ARG B  36     142.501 161.082 117.451  1.00 51.84           N
ATOM   1042  CA  ARG B  36     141.305 160.335 117.076  1.00 48.45           C
ATOM   1043  C   ARG B  36     140.845 159.431 118.209  1.00 52.88           C
ATOM   1044  O   ARG B  36     139.643 159.329 118.487  1.00 58.67           O
ATOM   1045  CB  ARG B  36     141.575 159.506 115.822  1.00 53.81           C
ATOM   1046  CG  ARG B  36     141.632 160.299 114.537  1.00 57.02           C
ATOM   1047  CD  ARG B  36     141.570 159.374 113.337  1.00 57.25           C
ATOM   1048  NE  ARG B  36     142.746 158.520 113.246  1.00 56.27           N
ATOM   1049  CZ  ARG B  36     143.821 158.806 112.527  1.00 58.29           C
ATOM   1050  NH1 ARG B  36     143.902 159.920 111.819  1.00 57.91           N
ATOM   1051  NH2 ARG B  36     144.841 157.955 112.519  1.00 61.48           N
ATOM   1052  N   LEU B  37     141.789 158.758 118.869  1.00 53.83           N
ATOM   1053  CA  LEU B  37     141.428 157.888 119.983  1.00 52.26           C
ATOM   1054  C   LEU B  37     140.793 158.683 121.114  1.00 55.89           C
ATOM   1055  O   LEU B  37     139.844 158.218 121.755  1.00 57.97           O
ATOM   1056  CB  LEU B  37     142.659 157.134 120.477  1.00 49.91           C
ATOM   1057  CG  LEU B  37     143.125 155.998 119.570  1.00 54.04           C
ATOM   1058  CD1 LEU B  37     144.453 155.448 120.043  1.00 55.73           C
ATOM   1059  CD2 LEU B  37     142.079 154.905 119.523  1.00 60.39           C
ATOM   1060  N   ALA B  38     141.307 159.885 121.378  1.00 53.71           N
ATOM   1061  CA  ALA B  38     140.710 160.737 122.400  1.00 51.90           C
ATOM   1062  C   ALA B  38     139.330 161.225 121.978  1.00 53.19           C
ATOM   1063  O   ALA B  38     138.423 161.328 122.811  1.00 58.51           O
ATOM   1064  CB  ALA B  38     141.628 161.917 122.702  1.00 54.43           C
ATOM   1065  N   ARG B  39     139.156 161.537 120.692  1.00 50.25           N
ATOM   1066  CA  ARG B  39     137.848 161.958 120.202  1.00 48.34           C
ATOM   1067  C   ARG B  39     136.822 160.848 120.367  1.00 51.21           C
ATOM   1068  O   ARG B  39     135.663 161.108 120.707  1.00 57.77           O
ATOM   1069  CB  ARG B  39     137.939 162.379 118.737  1.00 51.80           C
ATOM   1070  CG  ARG B  39     138.764 163.623 118.488  1.00 54.72           C
ATOM   1071  CD  ARG B  39     138.145 164.846 119.123  1.00 55.02           C
ATOM   1072  NE  ARG B  39     138.691 166.070 118.554  1.00 59.10           N
ATOM   1073  CZ  ARG B  39     139.642 166.797 119.120  1.00 62.34           C
ATOM   1074  NH1 ARG B  39     140.173 166.457 120.282  1.00 60.73           N
ATOM   1075  NH2 ARG B  39     140.072 167.895 118.505  1.00 65.30           N
ATOM   1076  N   ARG B  40     137.230 159.602 120.121  1.00 49.66           N
ATOM   1077  CA  ARG B  40     136.333 158.477 120.358  1.00 48.53           C
ATOM   1078  C   ARG B  40     135.952 158.372 121.828  1.00 50.31           C
ATOM   1079  O   ARG B  40     134.831 157.965 122.153  1.00 56.43           O
ATOM   1080  CB  ARG B  40     136.982 157.181 119.877  1.00 50.82           C
ATOM   1081  CG  ARG B  40     136.196 155.933 120.212  1.00 55.48           C
ATOM   1082  CD  ARG B  40     136.648 154.753 119.383  1.00 54.51           C
ATOM   1083  NE  ARG B  40     136.210 154.869 118.000  1.00 56.09           N
ATOM   1084  CZ  ARG B  40     136.316 153.904 117.100  1.00 65.28           C
ATOM   1085  NH1 ARG B  40     136.835 152.728 117.407  1.00 67.72           N
ATOM   1086  NH2 ARG B  40     135.894 154.124 115.859  1.00 68.56           N
ATOM   1087  N   GLY B  41     136.857 158.743 122.726  1.00 51.17           N
ATOM   1088  CA  GLY B  41     136.581 158.721 124.144  1.00 52.06           C
ATOM   1089  C   GLY B  41     135.813 159.906 124.673  1.00 52.67           C
ATOM   1090  O   GLY B  41     135.552 159.975 125.876  1.00 54.03           O
ATOM   1091  N   GLY B  42     135.442 160.849 123.812  1.00 50.95           N
ATOM   1092  CA  GLY B  42     134.692 162.012 124.228  1.00 50.89           C
ATOM   1093  C   GLY B  42     135.522 163.217 124.600  1.00 53.61           C
ATOM   1094  O   GLY B  42     134.955 164.222 125.045  1.00 59.49           O
ATOM   1095  N   VAL B  43     136.842 163.155 124.437  1.00 49.45           N
ATOM   1096  CA  VAL B  43     137.695 164.286 124.776  1.00 48.73           C
ATOM   1097  C   VAL B  43     137.553 165.363 123.711  1.00 54.59           C
ATOM   1098  O   VAL B  43     137.645 165.086 122.508  1.00 58.88           O
ATOM   1099  CB  VAL B  43     139.154 163.834 124.920  1.00 51.03           C
ATOM   1100  CG1 VAL B  43     140.056 165.031 125.137  1.00 53.16           C
ATOM   1101  CG2 VAL B  43     139.289 162.849 126.064  1.00 54.79           C
ATOM   1102  N   LYS B  44     137.327 166.599 124.149  1.00 57.26           N
ATOM   1103  CA  LYS B  44     137.127 167.719 123.239  1.00 54.57           C
ATOM   1104  C   LYS B  44     138.372 168.575 123.065  1.00 57.57           C
ATOM   1105  O   LYS B  44     138.622 169.065 121.960  1.00 65.49           O
ATOM   1106  CB  LYS B  44     135.964 168.587 123.735  1.00 54.98           C
ATOM   1107  CG  LYS B  44     136.029 170.048 123.344  1.00 57.22           C
ATOM   1108  CD  LYS B  44     134.778 170.776 123.795  1.00 61.67           C
ATOM   1109  CE  LYS B  44     134.434 171.919 122.863  1.00 63.97           C
ATOM   1110  NZ  LYS B  44     133.596 172.945 123.540  1.00 66.91           N
ATOM   1111  N   ARG B  45     139.166 168.747 124.116  1.00 55.14           N
ATOM   1112  CA  ARG B  45     140.404 169.507 124.054  1.00 53.97           C
ATOM   1113  C   ARG B  45     141.534 168.668 124.630  1.00 55.79           C
ATOM   1114  O   ARG B  45     141.367 168.015 125.663  1.00 62.11           O
ATOM   1115  CB  ARG B  45     140.276 170.825 124.815  1.00 58.13           C
ATOM   1116  CG  ARG B  45     141.046 171.977 124.209  1.00 60.23           C
ATOM   1117  CD  ARG B  45     140.885 173.226 125.047  1.00 57.45           C
ATOM   1118  NE  ARG B  45     141.042 174.439 124.257  1.00 63.07           N
ATOM   1119  CZ  ARG B  45     142.057 175.282 124.381  1.00 71.02           C
ATOM   1120  NH1 ARG B  45     143.020 175.078 125.264  1.00 71.31           N
ATOM   1121  NH2 ARG B  45     142.105 176.358 123.602  1.00 71.80           N
ATOM   1122  N   ILE B  46     142.683 168.686 123.959  1.00 53.72           N
ATOM   1123  CA  ILE B  46     143.829 167.859 124.317  1.00 50.95           C
ATOM   1124  C   ILE B  46     145.039 168.759 124.514  1.00 56.80           C
ATOM   1125  O   ILE B  46     145.326 169.614 123.670  1.00 62.21           O
ATOM   1126  CB  ILE B  46     144.122 166.797 123.243  1.00 51.00           C
ATOM   1127  CG1 ILE B  46     142.827 166.156 122.748  1.00 54.42           C
ATOM   1128  CG2 ILE B  46     145.057 165.740 123.787  1.00 55.84           C
ATOM   1129  CD1 ILE B  46     143.046 165.088 121.713  1.00 58.57           C
ATOM   1130  N   SER B  47     145.745 168.563 125.623  1.00 58.06           N
ATOM   1131  CA  SER B  47     146.977 169.293 125.863  1.00 56.68           C
ATOM   1132  C   SER B  47     148.102 168.734 124.999  1.00 59.07           C
ATOM   1133  O   SER B  47     148.022 167.625 124.464  1.00 63.23           O
ATOM   1134  CB  SER B  47     147.362 169.225 127.339  1.00 59.92           C
ATOM   1135  OG  SER B  47     148.499 170.023 127.610  1.00 64.62           O
ATOM   1136  N   GLY B  48     149.168 169.523 124.865  1.00 61.27           N
ATOM   1137  CA  GLY B  48     150.281 169.132 124.018  1.00 64.67           C
ATOM   1138  C   GLY B  48     151.146 168.030 124.590  1.00 65.14           C
ATOM   1139  O   GLY B  48     151.850 167.356 123.832  1.00 70.50           O
ATOM   1140  N   LEU B  49     151.113 167.831 125.904  1.00 56.66           N
ATOM   1141  CA  LEU B  49     151.925 166.812 126.552  1.00 54.78           C
ATOM   1142  C   LEU B  49     151.198 165.485 126.707  1.00 59.58           C
ATOM   1143  O   LEU B  49     151.756 164.555 127.296  1.00 64.44           O
ATOM   1144  CB  LEU B  49     152.389 167.305 127.923  1.00 51.13           C
ATOM   1145  CG  LEU B  49     152.987 168.709 127.957  1.00 53.80           C
ATOM   1146  CD1 LEU B  49     152.656 169.391 129.269  1.00 54.68           C
ATOM   1147  CD2 LEU B  49     154.488 168.647 127.745  1.00 61.48           C
ATOM   1148  N   ILE B  50     149.969 165.379 126.202  1.00 57.02           N
ATOM   1149  CA  ILE B  50     149.213 164.138 126.322  1.00 55.06           C
ATOM   1150  C   ILE B  50     149.831 163.039 125.469  1.00 59.37           C
ATOM   1151  O   ILE B  50     149.781 161.858 125.834  1.00 65.00           O
ATOM   1152  CB  ILE B  50     147.739 164.394 125.952  1.00 52.06           C
ATOM   1153  CG1 ILE B  50     146.971 164.910 127.166  1.00 55.67           C
ATOM   1154  CG2 ILE B  50     147.076 163.142 125.405  1.00 53.50           C
ATOM   1155  CD1 ILE B  50     146.787 163.881 128.247  1.00 60.45           C
ATOM   1156  N   TYR B  51     150.438 163.403 124.339  1.00 58.17           N
ATOM   1157  CA  TYR B  51     150.852 162.408 123.355  1.00 58.90           C
ATOM   1158  C   TYR B  51     151.961 161.505 123.883  1.00 61.37           C
ATOM   1159  O   TYR B  51     151.909 160.282 123.701  1.00 66.64           O
ATOM   1160  CB  TYR B  51     151.281 163.112 122.072  1.00 59.16           C
ATOM   1161  CG  TYR B  51     150.237 164.080 121.570  1.00 59.79           C
ATOM   1162  CD1 TYR B  51     148.946 163.654 121.305  1.00 60.33           C
ATOM   1163  CD2 TYR B  51     150.534 165.420 121.383  1.00 62.45           C
ATOM   1164  CE1 TYR B  51     147.985 164.531 120.855  1.00 59.94           C
ATOM   1165  CE2 TYR B  51     149.578 166.304 120.934  1.00 62.87           C
ATOM   1166  CZ  TYR B  51     148.305 165.854 120.672  1.00 63.73           C
ATOM   1167  OH  TYR B  51     147.347 166.729 120.223  1.00 68.78           O
ATOM   1168  N   GLU B  52     152.974 162.079 124.536  1.00 55.40           N
ATOM   1169  CA  GLU B  52     154.047 161.253 125.081  1.00 57.62           C
ATOM   1170  C   GLU B  52     153.535 160.339 126.188  1.00 60.18           C
ATOM   1171  O   GLU B  52     153.946 159.176 126.282  1.00 65.90           O
ATOM   1172  CB  GLU B  52     155.186 162.133 125.588  1.00 64.29           C
ATOM   1173  CG  GLU B  52     156.203 162.492 124.520  1.00 77.11           C
ATOM   1174  CD  GLU B  52     157.365 163.296 125.068  1.00 97.32           C
ATOM   1175  OE1 GLU B  52     157.450 163.456 126.304  1.00 99.24           O
ATOM   1176  OE2 GLU B  52     158.195 163.769 124.262  1.00104.82           O
ATOM   1177  N   GLU B  53     152.635 160.846 127.032  1.00 57.53           N
ATOM   1178  CA  GLU B  53     152.051 160.018 128.080  1.00 55.36           C
ATOM   1179  C   GLU B  53     151.258 158.859 127.489  1.00 58.22           C
ATOM   1180  O   GLU B  53     151.334 157.725 127.980  1.00 62.90           O
ATOM   1181  CB  GLU B  53     151.163 160.874 128.980  1.00 54.66           C
ATOM   1182  CG  GLU B  53     150.992 160.335 130.384  1.00 65.47           C
ATOM   1183  CD  GLU B  53     152.147 160.705 131.289  1.00 80.40           C
ATOM   1184  OE1 GLU B  53     152.841 161.699 130.991  1.00 82.20           O
ATOM   1185  OE2 GLU B  53     152.361 160.003 132.300  1.00 86.60           O
ATOM   1186  N   THR B  54     150.483 159.129 126.436  1.00 55.53           N
ATOM   1187  CA  THR B  54     149.719 158.072 125.785  1.00 51.68           C
ATOM   1188  C   THR B  54     150.641 157.040 125.154  1.00 55.62           C
ATOM   1189  O   THR B  54     150.379 155.834 125.227  1.00 60.68           O
ATOM   1190  CB  THR B  54     148.782 158.667 124.737  1.00 54.20           C
ATOM   1191  OG1 THR B  54     147.911 159.616 125.361  1.00 60.45           O
ATOM   1192  CG2 THR B  54     147.949 157.576 124.092  1.00 54.41           C
ATOM   1193  N   ARG B  55     151.730 157.494 124.531  1.00 53.18           N
ATOM   1194  CA  ARG B  55     152.699 156.555 123.980  1.00 50.85           C
ATOM   1195  C   ARG B  55     153.292 155.681 125.075  1.00 52.64           C
ATOM   1196  O   ARG B  55     153.450 154.469 124.895  1.00 59.25           O
ATOM   1197  CB  ARG B  55     153.799 157.310 123.236  1.00 51.77           C
ATOM   1198  CG  ARG B  55     153.340 157.952 121.940  1.00 58.00           C
ATOM   1199  CD  ARG B  55     154.516 158.349 121.071  1.00 58.65           C
ATOM   1200  NE  ARG B  55     154.720 159.792 121.048  1.00 60.74           N
ATOM   1201  CZ  ARG B  55     154.177 160.611 120.160  1.00 58.75           C
ATOM   1202  NH1 ARG B  55     153.380 160.164 119.206  1.00 56.13           N
ATOM   1203  NH2 ARG B  55     154.439 161.912 120.230  1.00 60.36           N
ATOM   1204  N   GLY B  56     153.606 156.276 126.227  1.00 48.75           N
ATOM   1205  CA  GLY B  56     154.159 155.495 127.323  1.00 48.04           C
ATOM   1206  C   GLY B  56     153.193 154.450 127.849  1.00 53.34           C
ATOM   1207  O   GLY B  56     153.567 153.292 128.070  1.00 58.99           O
ATOM   1208  N   VAL B  57     151.933 154.841 128.058  1.00 51.99           N
ATOM   1209  CA  VAL B  57     150.964 153.890 128.597  1.00 50.20           C
ATOM   1210  C   VAL B  57     150.671 152.789 127.583  1.00 52.93           C
ATOM   1211  O   VAL B  57     150.522 151.613 127.948  1.00 60.26           O
ATOM   1212  CB  VAL B  57     149.682 154.609 129.064  1.00 50.41           C
ATOM   1213  CG1 VAL B  57     150.025 155.707 130.051  1.00 53.46           C
ATOM   1214  CG2 VAL B  57     148.896 155.171 127.899  1.00 52.22           C
ATOM   1215  N   LEU B  58     150.614 153.139 126.294  1.00 49.76           N
ATOM   1216  CA  LEU B  58     150.426 152.128 125.262  1.00 49.55           C
ATOM   1217  C   LEU B  58     151.597 151.160 125.226  1.00 52.94           C
ATOM   1218  O   LEU B  58     151.405 149.947 125.082  1.00 58.10           O
ATOM   1219  CB  LEU B  58     150.243 152.796 123.902  1.00 46.58           C
ATOM   1220  CG  LEU B  58     150.168 151.857 122.702  1.00 49.24           C
ATOM   1221  CD1 LEU B  58     149.011 150.896 122.863  1.00 52.37           C
ATOM   1222  CD2 LEU B  58     150.032 152.649 121.417  1.00 55.98           C
ATOM   1223  N   LYS B  59     152.820 151.676 125.360  1.00 51.48           N
ATOM   1224  CA  LYS B  59     153.990 150.807 125.355  1.00 50.70           C
ATOM   1225  C   LYS B  59     153.978 149.862 126.548  1.00 53.35           C
ATOM   1226  O   LYS B  59     154.318 148.684 126.412  1.00 59.57           O
ATOM   1227  CB  LYS B  59     155.267 151.644 125.339  1.00 48.53           C
ATOM   1228  CG  LYS B  59     156.538 150.821 125.295  1.00 53.71           C
ATOM   1229  CD  LYS B  59     157.752 151.694 125.044  1.00 61.06           C
ATOM   1230  CE  LYS B  59     157.780 152.194 123.612  1.00 66.05           C
ATOM   1231  NZ  LYS B  59     157.867 151.072 122.639  1.00 65.67           N
ATOM   1232  N   VAL B  60     153.580 150.354 127.722  1.00 50.51           N
ATOM   1233  CA  VAL B  60     153.532 149.494 128.906  1.00 47.07           C
ATOM   1234  C   VAL B  60     152.492 148.390 128.726  1.00 52.72           C
ATOM   1235  O   VAL B  60     152.752 147.207 129.000  1.00 62.10           O
ATOM   1236  CB  VAL B  60     153.251 150.333 130.164  1.00 47.25           C
ATOM   1237  CG1 VAL B  60     152.874 149.437 131.327  1.00 49.46           C
ATOM   1238  CG2 VAL B  60     154.459 151.181 130.511  1.00 48.81           C
ATOM   1239  N   PHE B  61     151.296 148.764 128.261  1.00 49.84           N
ATOM   1240  CA  PHE B  61     150.239 147.779 128.054  1.00 49.85           C
ATOM   1241  C   PHE B  61     150.657 146.731 127.031  1.00 52.47           C
ATOM   1242  O   PHE B  61     150.462 145.521 127.241  1.00 55.76           O
ATOM   1243  CB  PHE B  61     148.962 148.496 127.616  1.00 46.99           C
ATOM   1244  CG  PHE B  61     147.872 147.581 127.152  1.00 49.31           C
ATOM   1245  CD1 PHE B  61     147.042 146.957 128.061  1.00 51.42           C
ATOM   1246  CD2 PHE B  61     147.664 147.362 125.804  1.00 51.71           C
ATOM   1247  CE1 PHE B  61     146.035 146.123 127.635  1.00 51.57           C
ATOM   1248  CE2 PHE B  61     146.660 146.526 125.375  1.00 50.28           C
ATOM   1249  CZ  PHE B  61     145.845 145.907 126.292  1.00 50.07           C
ATOM   1250  N   LEU B  62     151.251 147.176 125.922  1.00 50.99           N
ATOM   1251  CA  LEU B  62     151.708 146.249 124.899  1.00 50.34           C
ATOM   1252  C   LEU B  62     152.821 145.358 125.422  1.00 52.86           C
ATOM   1253  O   LEU B  62     152.883 144.177 125.077  1.00 59.44           O
ATOM   1254  CB  LEU B  62     152.169 147.016 123.663  1.00 50.42           C
ATOM   1255  CG  LEU B  62     151.077 147.406 122.672  1.00 48.68           C
ATOM   1256  CD1 LEU B  62     151.686 148.065 121.454  1.00 55.77           C
ATOM   1257  CD2 LEU B  62     150.265 146.190 122.275  1.00 50.77           C
ATOM   1258  N   GLU B  63     153.712 145.901 126.253  1.00 52.11           N
ATOM   1259  CA  GLU B  63     154.774 145.084 126.826  1.00 53.50           C
ATOM   1260  C   GLU B  63     154.194 143.952 127.656  1.00 51.93           C
ATOM   1261  O   GLU B  63     154.587 142.791 127.503  1.00 57.25           O
ATOM   1262  CB  GLU B  63     155.705 145.947 127.675  1.00 54.42           C
ATOM   1263  CG  GLU B  63     156.855 146.563 126.905  1.00 63.66           C
ATOM   1264  CD  GLU B  63     157.708 147.471 127.766  1.00 76.99           C
ATOM   1265  OE1 GLU B  63     157.328 147.716 128.930  1.00 79.18           O
ATOM   1266  OE2 GLU B  63     158.759 147.938 127.280  1.00 81.14           O
ATOM   1267  N   ASN B  64     153.226 144.268 128.519  1.00 50.42           N
ATOM   1268  CA  ASN B  64     152.615 143.228 129.344  1.00 50.99           C
ATOM   1269  C   ASN B  64     151.949 142.158 128.482  1.00 55.72           C
ATOM   1270  O   ASN B  64     152.210 140.953 128.643  1.00 60.87           O
ATOM   1271  CB  ASN B  64     151.601 143.850 130.303  1.00 50.16           C
ATOM   1272  CG  ASN B  64     152.250 144.724 131.351  1.00 59.24           C
ATOM   1273  OD1 ASN B  64     153.461 144.672 131.555  1.00 65.85           O
ATOM   1274  ND2 ASN B  64     151.446 145.535 132.024  1.00 61.68           N
ATOM   1275  N   VAL B  65     151.095 142.583 127.547  1.00 53.65           N
ATOM   1276  CA  VAL B  65     150.333 141.614 126.763  1.00 49.90           C
ATOM   1277  C   VAL B  65     151.255 140.787 125.873  1.00 53.89           C
ATOM   1278  O   VAL B  65     151.087 139.567 125.749  1.00 56.65           O
ATOM   1279  CB  VAL B  65     149.240 142.324 125.948  1.00 47.67           C
ATOM   1280  CG1 VAL B  65     148.458 141.318 125.131  1.00 51.26           C
ATOM   1281  CG2 VAL B  65     148.314 143.084 126.875  1.00 51.66           C
ATOM   1282  N   ILE B  66     152.241 141.429 125.243  1.00 53.39           N
ATOM   1283  CA  ILE B  66     153.165 140.724 124.365  1.00 51.05           C
ATOM   1284  C   ILE B  66     154.013 139.742 125.156  1.00 55.56           C
ATOM   1285  O   ILE B  66     154.286 138.632 124.691  1.00 61.49           O
ATOM   1286  CB  ILE B  66     154.034 141.734 123.593  1.00 50.94           C
ATOM   1287  CG1 ILE B  66     153.240 142.359 122.447  1.00 55.02           C
ATOM   1288  CG2 ILE B  66     155.289 141.069 123.060  1.00 58.54           C
ATOM   1289  CD1 ILE B  66     153.082 141.453 121.252  1.00 60.01           C
ATOM   1290  N   ARG B  67     154.448 140.124 126.359  1.00 54.20           N
ATOM   1291  CA  ARG B  67     155.223 139.205 127.183  1.00 53.01           C
ATOM   1292  C   ARG B  67     154.412 137.964 127.524  1.00 52.21           C
ATOM   1293  O   ARG B  67     154.907 136.834 127.415  1.00 58.60           O
ATOM   1294  CB  ARG B  67     155.689 139.913 128.453  1.00 57.40           C
ATOM   1295  CG  ARG B  67     156.332 139.002 129.475  1.00 56.48           C
ATOM   1296  CD  ARG B  67     157.458 139.719 130.209  1.00 59.41           C
ATOM   1297  NE  ARG B  67     157.071 140.975 130.850  1.00 69.63           N
ATOM   1298  CZ  ARG B  67     156.002 141.170 131.615  1.00 72.07           C
ATOM   1299  NH1 ARG B  67     155.206 140.175 131.972  1.00 65.02           N
ATOM   1300  NH2 ARG B  67     155.742 142.396 132.060  1.00 72.58           N
ATOM   1301  N   ASP B  68     153.151 138.152 127.919  1.00 51.26           N
ATOM   1302  CA  ASP B  68     152.320 136.992 128.236  1.00 52.22           C
ATOM   1303  C   ASP B  68     152.079 136.122 127.004  1.00 54.18           C
ATOM   1304  O   ASP B  68     152.136 134.886 127.083  1.00 58.02           O
ATOM   1305  CB  ASP B  68     150.998 137.445 128.849  1.00 54.74           C
ATOM   1306  CG  ASP B  68     151.126 137.780 130.316  1.00 66.16           C
ATOM   1307  OD1 ASP B  68     152.231 137.606 130.870  1.00 66.39           O
ATOM   1308  OD2 ASP B  68     150.124 138.217 130.919  1.00 71.02           O
ATOM   1309  N   ALA B  69     151.819 136.749 125.854  1.00 51.30           N
ATOM   1310  CA  ALA B  69     151.582 135.986 124.632  1.00 47.46           C
ATOM   1311  C   ALA B  69     152.821 135.208 124.213  1.00 52.56           C
ATOM   1312  O   ALA B  69     152.721 134.059 123.770  1.00 59.31           O
ATOM   1313  CB  ALA B  69     151.132 136.918 123.510  1.00 46.49           C
ATOM   1314  N   VAL B  70     153.999 135.819 124.338  1.00 50.72           N
ATOM   1315  CA  VAL B  70     155.237 135.138 123.980  1.00 49.56           C
ATOM   1316  C   VAL B  70     155.511 133.989 124.940  1.00 53.64           C
ATOM   1317  O   VAL B  70     156.026 132.941 124.538  1.00 59.89           O
ATOM   1318  CB  VAL B  70     156.402 136.142 123.936  1.00 49.72           C
ATOM   1319  CG1 VAL B  70     157.733 135.420 123.851  1.00 57.87           C
ATOM   1320  CG2 VAL B  70     156.240 137.077 122.757  1.00 53.11           C
ATOM   1321  N   THR B  71     155.172 134.158 126.220  1.00 49.77           N
ATOM   1322  CA  THR B  71     155.304 133.047 127.158  1.00 47.56           C
ATOM   1323  C   THR B  71     154.403 131.885 126.760  1.00 51.99           C
ATOM   1324  O   THR B  71     154.832 130.721 126.760  1.00 58.05           O
ATOM   1325  CB  THR B  71     154.981 133.515 128.574  1.00 49.90           C
ATOM   1326  OG1 THR B  71     155.907 134.537 128.962  1.00 58.60           O
ATOM   1327  CG2 THR B  71     155.084 132.363 129.547  1.00 49.99           C
ATOM   1328  N   TYR B  72     153.153 132.185 126.398  1.00 53.86           N
ATOM   1329  CA  TYR B  72     152.243 131.136 125.943  1.00 52.54           C
ATOM   1330  C   TYR B  72     152.772 130.452 124.688  1.00 52.23           C
ATOM   1331  O   TYR B  72     152.674 129.228 124.549  1.00 56.70           O
ATOM   1332  CB  TYR B  72     150.855 131.716 125.684  1.00 49.13           C
ATOM   1333  CG  TYR B  72     149.977 131.801 126.908  1.00 49.11           C
ATOM   1334  CD1 TYR B  72     149.460 130.660 127.495  1.00 52.66           C
ATOM   1335  CD2 TYR B  72     149.658 133.025 127.469  1.00 49.90           C
ATOM   1336  CE1 TYR B  72     148.655 130.736 128.609  1.00 54.73           C
ATOM   1337  CE2 TYR B  72     148.855 133.111 128.583  1.00 52.47           C
ATOM   1338  CZ  TYR B  72     148.355 131.964 129.148  1.00 55.80           C
ATOM   1339  OH  TYR B  72     147.553 132.048 130.260  1.00 59.34           O
ATOM   1340  N   THR B  73     153.327 131.233 123.758  1.00 52.18           N
ATOM   1341  CA  THR B  73     153.902 130.661 122.545  1.00 52.12           C
ATOM   1342  C   THR B  73     155.082 129.754 122.866  1.00 53.32           C
ATOM   1343  O   THR B  73     155.205 128.658 122.306  1.00 59.05           O
ATOM   1344  CB  THR B  73     154.333 131.781 121.598  1.00 54.17           C
ATOM   1345  OG1 THR B  73     153.176 132.372 120.996  1.00 61.06           O
ATOM   1346  CG2 THR B  73     155.242 131.247 120.509  1.00 57.52           C
ATOM   1347  N   GLU B  74     155.955 130.192 123.774  1.00 52.52           N
ATOM   1348  CA  GLU B  74     157.121 129.395 124.137  1.00 54.70           C
ATOM   1349  C   GLU B  74     156.711 128.082 124.784  1.00 58.49           C
ATOM   1350  O   GLU B  74     157.334 127.043 124.538  1.00 61.46           O
ATOM   1351  CB  GLU B  74     158.030 130.187 125.074  1.00 57.27           C
ATOM   1352  CG  GLU B  74     158.979 131.132 124.368  1.00 67.33           C
ATOM   1353  CD  GLU B  74     159.882 131.873 125.332  1.00 81.91           C
ATOM   1354  OE1 GLU B  74     159.700 131.715 126.558  1.00 80.56           O
ATOM   1355  OE2 GLU B  74     160.773 132.613 124.868  1.00 84.17           O
ATOM   1356  N   HIS B  75     155.673 128.105 125.624  1.00 54.82           N
ATOM   1357  CA  HIS B  75     155.223 126.856 126.229  1.00 50.15           C
ATOM   1358  C   HIS B  75     154.730 125.869 125.181  1.00 52.41           C
ATOM   1359  O   HIS B  75     154.849 124.654 125.371  1.00 59.61           O
ATOM   1360  CB  HIS B  75     154.124 127.112 127.255  1.00 50.40           C
ATOM   1361  CG  HIS B  75     153.663 125.871 127.952  1.00 52.84           C
ATOM   1362  ND1 HIS B  75     152.490 125.227 127.627  1.00 57.50           N
ATOM   1363  CD2 HIS B  75     154.228 125.145 128.944  1.00 55.47           C
ATOM   1364  CE1 HIS B  75     152.346 124.163 128.395  1.00 57.56           C
ATOM   1365  NE2 HIS B  75     153.388 124.090 129.203  1.00 58.75           N
ATOM   1366  N   ALA B  76     154.184 126.364 124.075  1.00 52.76           N
ATOM   1367  CA  ALA B  76     153.701 125.500 123.007  1.00 53.35           C
ATOM   1368  C   ALA B  76     154.811 125.022 122.085  1.00 56.78           C
ATOM   1369  O   ALA B  76     154.520 124.324 121.109  1.00 60.83           O
ATOM   1370  CB  ALA B  76     152.630 126.222 122.189  1.00 57.94           C
ATOM   1371  N   LYS B  77     156.064 125.381 122.370  1.00 58.48           N
ATOM   1372  CA  LYS B  77     157.208 125.006 121.539  1.00 58.35           C
ATOM   1373  C   LYS B  77     157.016 125.478 120.101  1.00 58.79           C
ATOM   1374  O   LYS B  77     157.356 124.779 119.145  1.00 63.83           O
ATOM   1375  CB  LYS B  77     157.467 123.499 121.595  1.00 58.35           C
ATOM   1376  CG  LYS B  77     158.359 123.065 122.750  1.00 62.93           C
ATOM   1377  CD  LYS B  77     157.611 123.094 124.074  1.00 71.03           C
ATOM   1378  CE  LYS B  77     158.563 123.242 125.253  1.00 81.57           C
ATOM   1379  NZ  LYS B  77     157.838 123.512 126.529  1.00 72.52           N
ATOM   1380  N   ARG B  78     156.465 126.677 119.950  1.00 55.87           N
ATOM   1381  CA  ARG B  78     156.180 127.267 118.655  1.00 57.58           C
ATOM   1382  C   ARG B  78     156.995 128.539 118.476  1.00 60.50           C
ATOM   1383  O   ARG B  78     157.488 129.128 119.441  1.00 66.96           O
ATOM   1384  CB  ARG B  78     154.688 127.580 118.506  1.00 60.89           C
ATOM   1385  CG  ARG B  78     153.873 126.448 117.919  1.00 64.67           C
ATOM   1386  CD  ARG B  78     152.440 126.879 117.696  1.00 60.96           C
ATOM   1387  NE  ARG B  78     152.124 128.092 118.435  1.00 57.08           N
ATOM   1388  CZ  ARG B  78     151.185 128.171 119.366  1.00 62.42           C
ATOM   1389  NH1 ARG B  78     150.439 127.127 119.685  1.00 68.11           N
ATOM   1390  NH2 ARG B  78     150.991 129.326 119.994  1.00 62.56           N
ATOM   1391  N   LYS B  79     157.135 128.957 117.221  1.00 60.09           N
ATOM   1392  CA  LYS B  79     157.857 130.174 116.885  1.00 59.42           C
ATOM   1393  C   LYS B  79     156.957 131.264 116.324  1.00 60.83           C
ATOM   1394  O   LYS B  79     157.458 132.326 115.945  1.00 65.32           O
ATOM   1395  CB  LYS B  79     158.980 129.864 115.890  1.00 61.49           C
ATOM   1396  CG  LYS B  79     159.945 128.801 116.375  1.00 63.31           C
ATOM   1397  CD  LYS B  79     161.151 128.695 115.466  1.00 67.61           C
ATOM   1398  CE  LYS B  79     162.040 127.533 115.868  1.00 75.74           C
ATOM   1399  NZ  LYS B  79     161.299 126.242 115.850  1.00 82.95           N
ATOM   1400  N   THR B  80     155.649 131.035 116.263  1.00 58.41           N
ATOM   1401  CA  THR B  80     154.698 132.043 115.826  1.00 56.79           C
ATOM   1402  C   THR B  80     153.736 132.364 116.962  1.00 59.71           C
ATOM   1403  O   THR B  80     153.419 131.508 117.794  1.00 64.14           O
ATOM   1404  CB  THR B  80     153.919 131.587 114.582  1.00 59.44           C
ATOM   1405  OG1 THR B  80     153.247 132.710 114.000  1.00 66.43           O
ATOM   1406  CG2 THR B  80     152.895 130.525 114.935  1.00 62.58           C
ATOM   1407  N   VAL B  81     153.296 133.616 117.007  1.00 57.32           N
ATOM   1408  CA  VAL B  81     152.364 134.092 118.019  1.00 53.82           C
ATOM   1409  C   VAL B  81     150.984 134.101 117.376  1.00 58.91           C
ATOM   1410  O   VAL B  81     150.671 134.967 116.556  1.00 65.42           O
ATOM   1411  CB  VAL B  81     152.754 135.473 118.548  1.00 51.12           C
ATOM   1412  CG1 VAL B  81     151.700 135.985 119.508  1.00 55.00           C
ATOM   1413  CG2 VAL B  81     154.106 135.413 119.225  1.00 56.19           C
ATOM   1414  N   THR B  82     150.157 133.129 117.741  1.00 55.88           N
ATOM   1415  CA  THR B  82     148.822 133.022 117.184  1.00 54.88           C
ATOM   1416  C   THR B  82     147.868 133.979 117.894  1.00 55.96           C
ATOM   1417  O   THR B  82     148.189 134.571 118.926  1.00 59.07           O
ATOM   1418  CB  THR B  82     148.313 131.587 117.290  1.00 57.90           C
ATOM   1419  OG1 THR B  82     148.307 131.182 118.663  1.00 60.19           O
ATOM   1420  CG2 THR B  82     149.211 130.650 116.502  1.00 60.65           C
ATOM   1421  N   ALA B  83     146.676 134.134 117.314  1.00 53.76           N
ATOM   1422  CA  ALA B  83     145.664 134.984 117.928  1.00 53.47           C
ATOM   1423  C   ALA B  83     145.196 134.423 119.262  1.00 58.73           C
ATOM   1424  O   ALA B  83     144.848 135.190 120.169  1.00 67.87           O
ATOM   1425  CB  ALA B  83     144.479 135.159 116.982  1.00 58.57           C
ATOM   1426  N   MET B  84     145.174 133.096 119.398  1.00 57.68           N
ATOM   1427  CA  MET B  84     144.766 132.491 120.660  1.00 56.81           C
ATOM   1428  C   MET B  84     145.716 132.859 121.788  1.00 57.02           C
ATOM   1429  O   MET B  84     145.282 133.017 122.933  1.00 62.85           O
ATOM   1430  CB  MET B  84     144.674 130.973 120.514  1.00 57.32           C
ATOM   1431  CG  MET B  84     143.382 130.494 119.881  1.00 65.50           C
ATOM   1432  SD  MET B  84     142.057 131.707 120.025  1.00 76.70           S
ATOM   1433  CE  MET B  84     141.198 131.102 121.472  1.00 65.82           C
ATOM   1434  N   ASP B  85     147.009 132.998 121.491  1.00 54.98           N
ATOM   1435  CA  ASP B  85     147.954 133.427 122.514  1.00 51.82           C
ATOM   1436  C   ASP B  85     147.607 134.814 123.034  1.00 53.81           C
ATOM   1437  O   ASP B  85     147.617 135.050 124.246  1.00 58.42           O
ATOM   1438  CB  ASP B  85     149.375 133.412 121.960  1.00 50.85           C
ATOM   1439  CG  ASP B  85     149.759 132.071 121.393  1.00 59.02           C
ATOM   1440  OD1 ASP B  85     149.336 131.042 121.957  1.00 60.87           O
ATOM   1441  OD2 ASP B  85     150.484 132.048 120.380  1.00 63.39           O
ATOM   1442  N   VAL B  86     147.287 135.741 122.132  1.00 49.22           N
ATOM   1443  CA  VAL B  86     146.921 137.089 122.551  1.00 48.20           C
ATOM   1444  C   VAL B  86     145.609 137.070 123.324  1.00 54.74           C
ATOM   1445  O   VAL B  86     145.449 137.791 124.317  1.00 61.27           O
ATOM   1446  CB  VAL B  86     146.851 138.024 121.332  1.00 48.14           C
ATOM   1447  CG1 VAL B  86     146.424 139.414 121.754  1.00 53.89           C
ATOM   1448  CG2 VAL B  86     148.193 138.072 120.631  1.00 51.49           C
ATOM   1449  N   VAL B  87     144.652 136.249 122.888  1.00 52.46           N
ATOM   1450  CA  VAL B  87     143.370 136.172 123.586  1.00 50.18           C
ATOM   1451  C   VAL B  87     143.563 135.648 125.004  1.00 54.98           C
ATOM   1452  O   VAL B  87     142.981 136.175 125.960  1.00 62.71           O
ATOM   1453  CB  VAL B  87     142.378 135.307 122.790  1.00 51.42           C
ATOM   1454  CG1 VAL B  87     141.164 134.980 123.635  1.00 53.09           C
ATOM   1455  CG2 VAL B  87     141.960 136.024 121.523  1.00 58.09           C
ATOM   1456  N   TYR B  88     144.381 134.605 125.165  1.00 53.80           N
ATOM   1457  CA  TYR B  88     144.664 134.082 126.498  1.00 51.31           C
ATOM   1458  C   TYR B  88     145.424 135.096 127.342  1.00 53.92           C
ATOM   1459  O   TYR B  88     145.158 135.234 128.541  1.00 61.10           O
ATOM   1460  CB  TYR B  88     145.452 132.777 126.400  1.00 50.01           C
ATOM   1461  CG  TYR B  88     144.727 131.668 125.679  1.00 56.25           C
ATOM   1462  CD1 TYR B  88     143.344 131.587 125.703  1.00 60.26           C
ATOM   1463  CD2 TYR B  88     145.427 130.699 124.978  1.00 59.52           C
ATOM   1464  CE1 TYR B  88     142.679 130.575 125.044  1.00 66.38           C
ATOM   1465  CE2 TYR B  88     144.772 129.684 124.317  1.00 61.76           C
ATOM   1466  CZ  TYR B  88     143.398 129.626 124.353  1.00 67.49           C
ATOM   1467  OH  TYR B  88     142.741 128.613 123.695  1.00 71.42           O
ATOM   1468  N   ALA B  89     146.379 135.805 126.738  1.00 51.26           N
ATOM   1469  CA  ALA B  89     147.146 136.802 127.475  1.00 48.42           C
ATOM   1470  C   ALA B  89     146.251 137.921 127.982  1.00 53.81           C
ATOM   1471  O   ALA B  89     146.416 138.397 129.110  1.00 64.17           O
ATOM   1472  CB  ALA B  89     148.255 137.364 126.590  1.00 50.98           C
ATOM   1473  N   LEU B  90     145.301 138.361 127.158  1.00 50.61           N
ATOM   1474  CA  LEU B  90     144.381 139.406 127.587  1.00 51.45           C
ATOM   1475  C   LEU B  90     143.405 138.887 128.635  1.00 56.63           C
ATOM   1476  O   LEU B  90     143.018 139.624 129.548  1.00 63.11           O
ATOM   1477  CB  LEU B  90     143.630 139.967 126.383  1.00 49.73           C
ATOM   1478  CG  LEU B  90     144.473 140.757 125.385  1.00 51.15           C
ATOM   1479  CD1 LEU B  90     143.813 140.762 124.023  1.00 54.06           C
ATOM   1480  CD2 LEU B  90     144.694 142.171 125.880  1.00 51.55           C
ATOM   1481  N   LYS B  91     143.000 137.620 128.523  1.00 53.65           N
ATOM   1482  CA  LYS B  91     142.002 137.079 129.439  1.00 53.56           C
ATOM   1483  C   LYS B  91     142.509 137.068 130.874  1.00 54.75           C
ATOM   1484  O   LYS B  91     141.760 137.383 131.806  1.00 60.67           O
ATOM   1485  CB  LYS B  91     141.595 135.672 129.009  1.00 56.27           C
ATOM   1486  CG  LYS B  91     140.488 135.073 129.856  1.00 55.55           C
ATOM   1487  CD  LYS B  91     139.913 133.828 129.214  1.00 64.75           C
ATOM   1488  CE  LYS B  91     140.988 132.779 128.993  1.00 69.82           C
ATOM   1489  NZ  LYS B  91     141.664 132.405 130.266  1.00 70.90           N
ATOM   1490  N   ARG B  92     143.775 136.711 131.076  1.00 53.31           N
ATOM   1491  CA  ARG B  92     144.317 136.658 132.426  1.00 58.25           C
ATOM   1492  C   ARG B  92     144.636 138.035 132.992  1.00 62.24           C
ATOM   1493  O   ARG B  92     144.982 138.134 134.174  1.00 70.60           O
ATOM   1494  CB  ARG B  92     145.568 135.782 132.467  1.00 58.62           C
ATOM   1495  CG  ARG B  92     146.608 136.107 131.421  1.00 60.87           C
ATOM   1496  CD  ARG B  92     148.012 135.578 131.756  1.00 60.95           C
ATOM   1497  NE  ARG B  92     148.509 135.963 133.074  1.00 61.14           N
ATOM   1498  CZ  ARG B  92     148.234 135.340 134.213  1.00 63.08           C
ATOM   1499  NH1 ARG B  92     147.540 134.214 134.237  1.00 63.71           N
ATOM   1500  NH2 ARG B  92     148.687 135.847 135.355  1.00 61.32           N
ATOM   1501  N   GLN B  93     144.539 139.089 132.187  1.00 57.89           N
ATOM   1502  CA  GLN B  93     144.640 140.457 132.672  1.00 57.96           C
ATOM   1503  C   GLN B  93     143.277 141.115 132.832  1.00 60.81           C
ATOM   1504  O   GLN B  93     143.207 142.331 133.035  1.00 65.89           O
ATOM   1505  CB  GLN B  93     145.512 141.292 131.737  1.00 57.51           C
ATOM   1506  CG  GLN B  93     146.942 140.815 131.635  1.00 60.63           C
ATOM   1507  CD  GLN B  93     147.750 141.633 130.656  1.00 68.31           C
ATOM   1508  OE1 GLN B  93     147.266 142.623 130.111  1.00 68.13           O
ATOM   1509  NE2 GLN B  93     148.991 141.224 130.425  1.00 68.31           N
ATOM   1510  N   GLY B  94     142.198 140.343 132.750  1.00 59.97           N
ATOM   1511  CA  GLY B  94     140.862 140.894 132.845  1.00 56.96           C
ATOM   1512  C   GLY B  94     140.444 141.708 131.639  1.00 57.55           C
ATOM   1513  O   GLY B  94     139.885 142.798 131.786  1.00 62.27           O
ATOM   1514  N   ARG B  95     140.710 141.195 130.443  1.00 52.88           N
ATOM   1515  CA  ARG B  95     140.298 141.850 129.207  1.00 54.79           C
ATOM   1516  C   ARG B  95     139.305 141.036 128.397  1.00 56.76           C
ATOM   1517  O   ARG B  95     138.336 141.600 127.884  1.00 60.88           O
ATOM   1518  CB  ARG B  95     141.522 142.165 128.341  1.00 58.26           C
ATOM   1519  CG  ARG B  95     142.639 142.865 129.087  1.00 59.56           C
ATOM   1520  CD  ARG B  95     142.272 144.298 129.413  1.00 56.79           C
ATOM   1521  NE  ARG B  95     143.311 144.953 130.195  1.00 62.17           N
ATOM   1522  CZ  ARG B  95     143.194 146.157 130.736  1.00 67.50           C
ATOM   1523  NH1 ARG B  95     142.092 146.873 130.594  1.00 66.46           N
ATOM   1524  NH2 ARG B  95     144.209 146.654 131.437  1.00 70.10           N
ATOM   1525  N   THR B  96     139.528 139.728 128.262  1.00 53.01           N
ATOM   1526  CA  THR B  96     138.613 138.796 127.597  1.00 50.93           C
ATOM   1527  C   THR B  96     138.103 139.353 126.268  1.00 55.86           C
ATOM   1528  O   THR B  96     136.914 139.613 126.079  1.00 61.48           O
ATOM   1529  CB  THR B  96     137.449 138.416 128.516  1.00 55.54           C
ATOM   1530  OG1 THR B  96     136.690 139.583 128.846  1.00 63.05           O
ATOM   1531  CG2 THR B  96     137.967 137.783 129.792  1.00 60.32           C
ATOM   1532  N   LEU B  97     139.037 139.538 125.342  1.00 55.97           N
ATOM   1533  CA  LEU B  97     138.696 140.060 124.027  1.00 53.64           C
ATOM   1534  C   LEU B  97     137.895 139.035 123.234  1.00 53.93           C
ATOM   1535  O   LEU B  97     138.270 137.862 123.157  1.00 56.68           O
ATOM   1536  CB  LEU B  97     139.965 140.441 123.273  1.00 52.52           C
ATOM   1537  CG  LEU B  97     139.863 140.576 121.758  1.00 53.21           C
ATOM   1538  CD1 LEU B  97     139.331 141.943 121.381  1.00 57.33           C
ATOM   1539  CD2 LEU B  97     141.219 140.340 121.135  1.00 58.97           C
ATOM   1540  N   TYR B  98     136.787 139.480 122.647  1.00 56.44           N
ATOM   1541  CA  TYR B  98     135.959 138.636 121.803  1.00 56.45           C
ATOM   1542  C   TYR B  98     136.360 138.814 120.341  1.00 62.80           C
ATOM   1543  O   TYR B  98     137.231 139.618 120.000  1.00 69.60           O
ATOM   1544  CB  TYR B  98     134.480 138.962 121.997  1.00 55.16           C
ATOM   1545  CG  TYR B  98     133.867 138.408 123.262  1.00 55.89           C
ATOM   1546  CD1 TYR B  98     134.637 137.737 124.198  1.00 58.63           C
ATOM   1547  CD2 TYR B  98     132.513 138.559 123.519  1.00 55.53           C
ATOM   1548  CE1 TYR B  98     134.077 137.235 125.352  1.00 58.83           C
ATOM   1549  CE2 TYR B  98     131.946 138.058 124.668  1.00 57.20           C
ATOM   1550  CZ  TYR B  98     132.732 137.398 125.581  1.00 59.09           C
ATOM   1551  OH  TYR B  98     132.168 136.898 126.729  1.00 62.88           O
ATOM   1552  N   GLY B  99     135.719 138.053 119.460  1.00 60.96           N
ATOM   1553  CA  GLY B  99     135.944 138.177 118.038  1.00 64.01           C
ATOM   1554  C   GLY B  99     137.096 137.371 117.483  1.00 69.33           C
ATOM   1555  O   GLY B  99     137.301 137.378 116.263  1.00 75.50           O
ATOM   1556  N   PHE B 100     137.855 136.680 118.328  1.00 67.56           N
ATOM   1557  CA  PHE B 100     138.958 135.841 117.883  1.00 67.30           C
ATOM   1558  C   PHE B 100     138.885 134.507 118.606  1.00 70.70           C
ATOM   1559  O   PHE B 100     138.813 134.470 119.839  1.00 73.01           O
ATOM   1560  CB  PHE B 100     140.311 136.507 118.148  1.00 63.45           C
ATOM   1561  CG  PHE B 100     140.494 137.814 117.438  1.00 62.32           C
ATOM   1562  CD1 PHE B 100     141.038 137.858 116.169  1.00 65.45           C
ATOM   1563  CD2 PHE B 100     140.129 139.000 118.044  1.00 59.86           C
ATOM   1564  CE1 PHE B 100     141.208 139.062 115.517  1.00 65.26           C
ATOM   1565  CE2 PHE B 100     140.299 140.203 117.398  1.00 59.92           C
ATOM   1566  CZ  PHE B 100     140.838 140.235 116.133  1.00 60.63           C
ATOM   1567  N   GLY B 101     138.905 133.420 117.845  1.00 68.57           N
ATOM   1568  CA  GLY B 101     138.883 132.088 118.420  1.00 68.79           C
ATOM   1569  C   GLY B 101     137.633 131.775 119.218  1.00 68.78           C
ATOM   1570  O   GLY B 101     136.668 132.539 119.220  0.00 67.62           O
ATOM   1571  OXT GLY B 101     137.550 130.741 119.881  0.00 68.78           O
TER    1572      GLY B 101
ATOM   1573  N   LYS C   9     160.461  91.339 152.146  1.00138.14           N
ATOM   1574  CA  LYS C   9     161.738  91.170 151.463  1.00135.22           C
ATOM   1575  C   LYS C   9     162.809  92.058 152.085  1.00130.12           C
ATOM   1576  O   LYS C   9     163.467  91.670 153.051  1.00126.97           O
ATOM   1577  CB  LYS C   9     161.594  91.479 149.972  1.00135.01           C
ATOM   1578  CG  LYS C   9     160.659  90.537 149.233  1.00137.83           C
ATOM   1579  CD  LYS C   9     161.129  89.095 149.340  1.00136.03           C
ATOM   1580  CE  LYS C   9     162.455  88.892 148.627  1.00133.54           C
ATOM   1581  NZ  LYS C   9     162.975  87.509 148.807  1.00133.14           N
ATOM   1582  N   ALA C  10     162.982  93.255 151.525  1.00126.02           N
ATOM   1583  CA  ALA C  10     163.944  94.221 152.035  1.00116.47           C
ATOM   1584  C   ALA C  10     163.256  95.423 152.669  1.00107.69           C
ATOM   1585  O   ALA C  10     163.497  95.722 153.842  1.00103.83           O
ATOM   1586  CB  ALA C  10     164.887  94.673 150.912  1.00115.81           C
ATOM   1587  N   ARG C  11     162.396  96.117 151.919  1.00106.61           N
ATOM   1588  CA  ARG C  11     161.625  97.255 152.420  1.00103.84           C
ATOM   1589  C   ARG C  11     162.552  98.336 152.986  1.00 99.70           C
ATOM   1590  O   ARG C  11     162.591  98.603 154.189  1.00100.16           O
ATOM   1591  CB  ARG C  11     160.594  96.803 153.461  1.00104.94           C
ATOM   1592  CG  ARG C  11     159.475  97.802 153.697  1.00 99.23           C
ATOM   1593  CD  ARG C  11     158.861  98.263 152.387  1.00 94.72           C
ATOM   1594  NE  ARG C  11     157.640  99.031 152.599  1.00 95.25           N
ATOM   1595  CZ  ARG C  11     157.611 100.312 152.938  1.00 96.21           C
ATOM   1596  NH1 ARG C  11     158.723 101.008 153.108  1.00 95.74           N
ATOM   1597  NH2 ARG C  11     156.436 100.911 153.109  1.00 90.75           N
ATOM   1598  N   ALA C  12     163.321  98.931 152.074  1.00 94.81           N
ATOM   1599  CA  ALA C  12     164.272  99.970 152.447  1.00 90.85           C
ATOM   1600  C   ALA C  12     163.575 101.091 153.206  1.00 85.47           C
ATOM   1601  O   ALA C  12     162.396 101.382 152.984  1.00 87.09           O
ATOM   1602  CB  ALA C  12     164.963 100.530 151.202  1.00 90.32           C
ATOM   1603  N   LYS C  13     164.317 101.716 154.120  1.00 80.27           N
ATOM   1604  CA  LYS C  13     163.745 102.735 154.990  1.00 77.55           C
ATOM   1605  C   LYS C  13     163.169 103.881 154.172  1.00 78.13           C
ATOM   1606  O   LYS C  13     163.816 104.397 153.256  1.00 80.73           O
ATOM   1607  CB  LYS C  13     164.806 103.259 155.957  1.00 79.13           C
ATOM   1608  CG  LYS C  13     164.756 102.618 157.331  1.00 85.26           C
ATOM   1609  CD  LYS C  13     163.666 103.237 158.188  1.00 89.08           C
ATOM   1610  CE  LYS C  13     163.943 104.706 158.454  1.00 89.88           C
ATOM   1611  NZ  LYS C  13     162.928 105.306 159.363  1.00 91.14           N
ATOM   1612  N   ALA C  14     161.947 104.279 154.511  1.00 76.79           N
ATOM   1613  CA  ALA C  14     161.258 105.310 153.752  1.00 74.67           C
ATOM   1614  C   ALA C  14     161.859 106.678 154.038  1.00 72.61           C
ATOM   1615  O   ALA C  14     162.099 107.036 155.195  1.00 75.22           O
ATOM   1616  CB  ALA C  14     159.769 105.306 154.088  1.00 78.76           C
ATOM   1617  N   LYS C  15     162.109 107.440 152.978  1.00 72.20           N
ATOM   1618  CA  LYS C  15     162.533 108.828 153.085  1.00 72.50           C
ATOM   1619  C   LYS C  15     161.599 109.681 152.243  1.00 71.19           C
ATOM   1620  O   LYS C  15     161.352 109.367 151.074  1.00 74.50           O
ATOM   1621  CB  LYS C  15     163.988 109.003 152.640  1.00 73.25           C
ATOM   1622  CG  LYS C  15     164.337 108.307 151.336  1.00 75.77           C
ATOM   1623  CD  LYS C  15     165.839 108.301 151.072  1.00 78.71           C
ATOM   1624  CE  LYS C  15     166.537 109.549 151.601  1.00 84.24           C
ATOM   1625  NZ  LYS C  15     166.017 110.805 150.988  1.00 81.07           N
ATOM   1626  N   THR C  16     161.078 110.748 152.839  1.00 65.38           N
ATOM   1627  CA  THR C  16     160.070 111.564 152.182  1.00 64.67           C
ATOM   1628  C   THR C  16     160.645 112.262 150.954  1.00 67.44           C
ATOM   1629  O   THR C  16     161.835 112.582 150.891  1.00 70.66           O
ATOM   1630  CB  THR C  16     159.508 112.599 153.155  1.00 68.25           C
ATOM   1631  OG1 THR C  16     158.776 113.595 152.430  1.00 77.55           O
ATOM   1632  CG2 THR C  16     160.632 113.266 153.926  1.00 66.74           C
ATOM   1633  N   ARG C  17     159.777 112.490 149.965  1.00 65.93           N
ATOM   1634  CA  ARG C  17     160.199 113.171 148.745  1.00 63.91           C
ATOM   1635  C   ARG C  17     160.668 114.590 149.028  1.00 66.98           C
ATOM   1636  O   ARG C  17     161.519 115.121 148.302  1.00 71.67           O
ATOM   1637  CB  ARG C  17     159.057 113.184 147.732  1.00 67.02           C
ATOM   1638  CG  ARG C  17     158.777 111.834 147.104  1.00 70.98           C
ATOM   1639  CD  ARG C  17     157.790 111.958 145.962  1.00 68.68           C
ATOM   1640  NE  ARG C  17     156.411 111.873 146.423  1.00 64.65           N
ATOM   1641  CZ  ARG C  17     155.353 112.055 145.647  1.00 66.30           C
ATOM   1642  NH1 ARG C  17     155.480 112.340 144.363  1.00 70.06           N
ATOM   1643  NH2 ARG C  17     154.137 111.951 146.174  1.00 68.60           N
ATOM   1644  N   SER C  18     160.125 115.222 150.070  1.00 62.04           N
ATOM   1645  CA  SER C  18     160.593 116.547 150.453  1.00 60.91           C
ATOM   1646  C   SER C  18     162.056 116.507 150.869  1.00 64.90           C
ATOM   1647  O   SER C  18     162.823 117.426 150.560  1.00 69.72           O
ATOM   1648  CB  SER C  18     159.726 117.107 151.577  1.00 65.52           C
ATOM   1649  OG  SER C  18     159.795 116.288 152.730  1.00 73.34           O
ATOM   1650  N   SER C  19     162.461 115.450 151.575  1.00 62.55           N
ATOM   1651  CA  SER C  19     163.870 115.291 151.916  1.00 62.46           C
ATOM   1652  C   SER C  19     164.712 115.055 150.670  1.00 63.36           C
ATOM   1653  O   SER C  19     165.848 115.534 150.582  1.00 67.68           O
ATOM   1654  CB  SER C  19     164.045 114.144 152.908  1.00 64.86           C
ATOM   1655  OG  SER C  19     163.664 112.909 152.330  1.00 71.25           O
ATOM   1656  N   ARG C  20     164.174 114.313 149.699  1.00 62.73           N
ATOM   1657  CA  ARG C  20     164.901 114.076 148.457  1.00 60.48           C
ATOM   1658  C   ARG C  20     165.144 115.374 147.704  1.00 62.48           C
ATOM   1659  O   ARG C  20     166.237 115.598 147.173  1.00 68.33           O
ATOM   1660  CB  ARG C  20     164.130 113.093 147.579  1.00 64.79           C
ATOM   1661  CG  ARG C  20     164.302 111.641 147.967  1.00 68.91           C
ATOM   1662  CD  ARG C  20     163.601 110.734 146.977  1.00 74.04           C
ATOM   1663  NE  ARG C  20     164.158 109.388 146.985  1.00 84.06           N
ATOM   1664  CZ  ARG C  20     163.631 108.367 147.644  1.00 85.46           C
ATOM   1665  NH1 ARG C  20     162.527 108.502 148.359  1.00 79.74           N
ATOM   1666  NH2 ARG C  20     164.226 107.179 147.584  1.00 89.95           N
ATOM   1667  N   ALA C  21     164.138 116.242 147.648  1.00 62.55           N
ATOM   1668  CA  ALA C  21     164.256 117.499 146.920  1.00 63.29           C
ATOM   1669  C   ALA C  21     164.938 118.594 147.727  1.00 63.44           C
ATOM   1670  O   ALA C  21     165.148 119.689 147.196  1.00 64.46           O
ATOM   1671  CB  ALA C  21     162.874 117.978 146.471  1.00 63.63           C
ATOM   1672  N   GLY C  22     165.292 118.331 148.979  1.00 61.96           N
ATOM   1673  CA  GLY C  22     165.891 119.355 149.816  1.00 61.82           C
ATOM   1674  C   GLY C  22     164.951 120.494 150.145  1.00 64.64           C
ATOM   1675  O   GLY C  22     165.368 121.658 150.143  1.00 72.59           O
ATOM   1676  N   LEU C  23     163.690 120.186 150.429  1.00 60.70           N
ATOM   1677  CA  LEU C  23     162.678 121.185 150.724  1.00 57.39           C
ATOM   1678  C   LEU C  23     162.057 120.910 152.085  1.00 63.11           C
ATOM   1679  O   LEU C  23     162.199 119.823 152.651  1.00 66.82           O
ATOM   1680  CB  LEU C  23     161.580 121.199 149.656  1.00 53.78           C
ATOM   1681  CG  LEU C  23     162.008 121.425 148.210  1.00 58.06           C
ATOM   1682  CD1 LEU C  23     160.796 121.409 147.301  1.00 58.46           C
ATOM   1683  CD2 LEU C  23     162.761 122.734 148.076  1.00 62.23           C
ATOM   1684  N   GLN C  24     161.361 121.917 152.606  1.00 62.64           N
ATOM   1685  CA  GLN C  24     160.595 121.773 153.835  1.00 58.16           C
ATOM   1686  C   GLN C  24     159.103 121.631 153.589  1.00 60.56           C
ATOM   1687  O   GLN C  24     158.415 120.988 154.387  1.00 65.55           O
ATOM   1688  CB  GLN C  24     160.841 122.969 154.756  1.00 59.84           C
ATOM   1689  CG  GLN C  24     162.296 123.372 154.852  1.00 65.17           C
ATOM   1690  CD  GLN C  24     163.150 122.299 155.488  1.00 69.42           C
ATOM   1691  OE1 GLN C  24     162.761 121.689 156.482  1.00 69.18           O
ATOM   1692  NE2 GLN C  24     164.322 122.059 154.915  1.00 71.62           N
ATOM   1693  N   PHE C  25     158.590 122.211 152.509  1.00 58.20           N
ATOM   1694  CA  PHE C  25     157.186 122.052 152.177  1.00 55.86           C
ATOM   1695  C   PHE C  25     156.925 120.633 151.672  1.00 60.89           C
ATOM   1696  O   PHE C  25     157.796 120.015 151.055  1.00 69.81           O
ATOM   1697  CB  PHE C  25     156.771 123.075 151.127  1.00 56.59           C
ATOM   1698  CG  PHE C  25     156.215 124.339 151.711  1.00 57.50           C
ATOM   1699  CD1 PHE C  25     156.966 125.095 152.590  1.00 58.09           C
ATOM   1700  CD2 PHE C  25     154.941 124.764 151.390  1.00 58.31           C
ATOM   1701  CE1 PHE C  25     156.459 126.254 153.134  1.00 57.31           C
ATOM   1702  CE2 PHE C  25     154.430 125.923 151.931  1.00 59.64           C
ATOM   1703  CZ  PHE C  25     155.191 126.668 152.804  1.00 59.81           C
ATOM   1704  N   PRO C  26     155.729 120.094 151.920  1.00 57.82           N
ATOM   1705  CA  PRO C  26     155.476 118.673 151.637  1.00 56.81           C
ATOM   1706  C   PRO C  26     155.264 118.432 150.150  1.00 60.36           C
ATOM   1707  O   PRO C  26     154.340 118.978 149.545  1.00 66.06           O
ATOM   1708  CB  PRO C  26     154.206 118.378 152.441  1.00 58.17           C
ATOM   1709  CG  PRO C  26     153.496 119.681 152.482  1.00 61.37           C
ATOM   1710  CD  PRO C  26     154.541 120.764 152.473  1.00 58.27           C
ATOM   1711  N   VAL C  27     156.130 117.609 149.560  1.00 57.30           N
ATOM   1712  CA  VAL C  27     155.938 117.217 148.169  1.00 55.88           C
ATOM   1713  C   VAL C  27     154.744 116.282 148.040  1.00 59.07           C
ATOM   1714  O   VAL C  27     153.943 116.400 147.105  1.00 61.06           O
ATOM   1715  CB  VAL C  27     157.223 116.581 147.612  1.00 59.57           C
ATOM   1716  CG1 VAL C  27     156.988 116.047 146.213  1.00 60.19           C
ATOM   1717  CG2 VAL C  27     158.351 117.593 147.610  1.00 61.07           C
ATOM   1718  N   GLY C  28     154.599 115.344 148.978  1.00 60.90           N
ATOM   1719  CA  GLY C  28     153.509 114.385 148.892  1.00 62.45           C
ATOM   1720  C   GLY C  28     152.142 115.020 149.056  1.00 60.22           C
ATOM   1721  O   GLY C  28     151.198 114.676 148.339  1.00 64.57           O
ATOM   1722  N   ARG C  29     152.010 115.943 150.010  1.00 55.41           N
ATOM   1723  CA  ARG C  29     150.731 116.617 150.203  1.00 55.19           C
ATOM   1724  C   ARG C  29     150.369 117.463 148.991  1.00 59.11           C
ATOM   1725  O   ARG C  29     149.206 117.497 148.574  1.00 67.37           O
ATOM   1726  CB  ARG C  29     150.770 117.474 151.465  1.00 56.61           C
ATOM   1727  CG  ARG C  29     149.481 118.220 151.737  1.00 59.91           C
ATOM   1728  CD  ARG C  29     149.552 118.977 153.045  1.00 61.90           C
ATOM   1729  NE  ARG C  29     149.900 118.101 154.155  1.00 62.79           N
ATOM   1730  CZ  ARG C  29     149.806 118.440 155.432  1.00 63.92           C
ATOM   1731  NH1 ARG C  29     149.374 119.633 155.799  1.00 64.10           N
ATOM   1732  NH2 ARG C  29     150.151 117.558 156.364  1.00 67.43           N
ATOM   1733  N   VAL C  30     151.351 118.156 148.413  1.00 54.83           N
ATOM   1734  CA  VAL C  30     151.097 118.938 147.207  1.00 51.83           C
ATOM   1735  C   VAL C  30     150.686 118.023 146.062  1.00 56.80           C
ATOM   1736  O   VAL C  30     149.791 118.352 145.275  1.00 64.12           O
ATOM   1737  CB  VAL C  30     152.332 119.786 146.850  1.00 52.86           C
ATOM   1738  CG1 VAL C  30     152.247 120.282 145.420  1.00 56.60           C
ATOM   1739  CG2 VAL C  30     152.459 120.956 147.805  1.00 57.53           C
ATOM   1740  N   HIS C  31     151.324 116.857 145.957  1.00 54.40           N
ATOM   1741  CA  HIS C  31     150.955 115.898 144.922  1.00 54.57           C
ATOM   1742  C   HIS C  31     149.519 115.422 145.096  1.00 56.77           C
ATOM   1743  O   HIS C  31     148.757 115.350 144.124  1.00 63.56           O
ATOM   1744  CB  HIS C  31     151.920 114.714 144.949  1.00 56.00           C
ATOM   1745  CG  HIS C  31     151.880 113.870 143.714  1.00 54.45           C
ATOM   1746  ND1 HIS C  31     152.595 112.699 143.592  1.00 55.40           N
ATOM   1747  CD2 HIS C  31     151.215 114.028 142.547  1.00 59.06           C
ATOM   1748  CE1 HIS C  31     152.371 112.171 142.403  1.00 57.10           C
ATOM   1749  NE2 HIS C  31     151.537 112.957 141.749  1.00 62.10           N
ATOM   1750  N   ARG C  32     149.130 115.096 146.331  1.00 55.16           N
ATOM   1751  CA  ARG C  32     147.762 114.651 146.575  1.00 56.19           C
ATOM   1752  C   ARG C  32     146.762 115.758 146.280  1.00 57.70           C
ATOM   1753  O   ARG C  32     145.689 115.503 145.724  1.00 64.65           O
ATOM   1754  CB  ARG C  32     147.601 114.167 148.014  1.00 59.61           C
ATOM   1755  CG  ARG C  32     146.245 113.533 148.278  1.00 64.79           C
ATOM   1756  CD  ARG C  32     145.840 113.617 149.738  1.00 66.92           C
ATOM   1757  NE  ARG C  32     145.280 114.916 150.086  1.00 67.59           N
ATOM   1758  CZ  ARG C  32     145.688 115.655 151.108  1.00 71.32           C
ATOM   1759  NH1 ARG C  32     146.664 115.253 151.905  1.00 70.14           N
ATOM   1760  NH2 ARG C  32     145.102 116.825 151.338  1.00 73.48           N
ATOM   1761  N   LEU C  33     147.088 116.994 146.660  1.00 52.17           N
ATOM   1762  CA  LEU C  33     146.188 118.110 146.393  1.00 50.16           C
ATOM   1763  C   LEU C  33     146.041 118.356 144.898  1.00 55.81           C
ATOM   1764  O   LEU C  33     144.946 118.675 144.422  1.00 60.53           O
ATOM   1765  CB  LEU C  33     146.690 119.365 147.102  1.00 50.27           C
ATOM   1766  CG  LEU C  33     146.496 119.371 148.616  1.00 57.98           C
ATOM   1767  CD1 LEU C  33     147.069 120.635 149.221  1.00 57.82           C
ATOM   1768  CD2 LEU C  33     145.026 119.229 148.960  1.00 60.79           C
ATOM   1769  N   LEU C  34     147.133 118.224 144.145  1.00 55.38           N
ATOM   1770  CA  LEU C  34     147.055 118.366 142.695  1.00 51.93           C
ATOM   1771  C   LEU C  34     146.219 117.255 142.075  1.00 56.36           C
ATOM   1772  O   LEU C  34     145.434 117.502 141.153  1.00 60.92           O
ATOM   1773  CB  LEU C  34     148.458 118.376 142.094  1.00 51.50           C
ATOM   1774  CG  LEU C  34     149.172 119.724 142.055  1.00 53.05           C
ATOM   1775  CD1 LEU C  34     150.641 119.530 141.744  1.00 54.85           C
ATOM   1776  CD2 LEU C  34     148.524 120.635 141.033  1.00 54.04           C
ATOM   1777  N   ARG C  35     146.377 116.023 142.563  1.00 54.69           N
ATOM   1778  CA  ARG C  35     145.643 114.904 141.984  1.00 53.86           C
ATOM   1779  C   ARG C  35     144.157 114.975 142.312  1.00 57.83           C
ATOM   1780  O   ARG C  35     143.314 114.667 141.463  1.00 67.20           O
ATOM   1781  CB  ARG C  35     146.236 113.584 142.471  1.00 55.13           C
ATOM   1782  CG  ARG C  35     147.417 113.104 141.653  1.00 60.67           C
ATOM   1783  CD  ARG C  35     147.575 111.603 141.760  1.00 65.86           C
ATOM   1784  NE  ARG C  35     147.403 111.141 143.131  1.00 70.16           N
ATOM   1785  CZ  ARG C  35     148.398 110.934 143.981  1.00 71.38           C
ATOM   1786  NH1 ARG C  35     149.658 111.135 143.631  1.00 68.21           N
ATOM   1787  NH2 ARG C  35     148.123 110.515 145.212  1.00 76.84           N
ATOM   1788  N   LYS C  36     143.815 115.376 143.532  1.00 54.90           N
ATOM   1789  CA  LYS C  36     142.433 115.404 143.987  1.00 54.62           C
ATOM   1790  C   LYS C  36     141.741 116.733 143.725  1.00 54.68           C
ATOM   1791  O   LYS C  36     140.541 116.851 143.987  1.00 60.18           O
ATOM   1792  CB  LYS C  36     142.367 115.085 145.482  1.00 56.53           C
ATOM   1793  CG  LYS C  36     142.793 113.673 145.837  1.00 63.61           C
ATOM   1794  CD  LYS C  36     141.773 112.653 145.366  1.00 71.82           C
ATOM   1795  CE  LYS C  36     142.125 111.257 145.855  1.00 79.08           C
ATOM   1796  NZ  LYS C  36     143.481 110.837 145.407  1.00 80.07           N
ATOM   1797  N   GLY C  37     142.457 117.730 143.219  1.00 51.95           N
ATOM   1798  CA  GLY C  37     141.875 119.038 142.995  1.00 55.27           C
ATOM   1799  C   GLY C  37     141.375 119.238 141.582  1.00 59.14           C
ATOM   1800  O   GLY C  37     141.220 120.378 141.137  1.00 62.15           O
ATOM   1801  N   ASN C  38     141.156 118.131 140.876  1.00 58.78           N
ATOM   1802  CA  ASN C  38     140.677 118.077 139.490  1.00 58.87           C
ATOM   1803  C   ASN C  38     141.236 119.223 138.648  1.00 56.72           C
ATOM   1804  O   ASN C  38     140.510 120.042 138.086  1.00 56.46           O
ATOM   1805  CB  ASN C  38     139.145 118.012 139.411  1.00 61.96           C
ATOM   1806  CG  ASN C  38     138.446 119.023 140.299  1.00 69.45           C
ATOM   1807  OD1 ASN C  38     138.793 120.200 140.324  1.00 71.99           O
ATOM   1808  ND2 ASN C  38     137.445 118.559 141.036  1.00 68.42           N
ATOM   1809  N   TYR C  39     142.566 119.268 138.582  1.00 57.85           N
ATOM   1810  CA  TYR C  39     143.269 120.199 137.709  1.00 57.73           C
ATOM   1811  C   TYR C  39     143.570 119.582 136.351  1.00 58.39           C
ATOM   1812  O   TYR C  39     143.411 120.241 135.320  1.00 61.88           O
ATOM   1813  CB  TYR C  39     144.566 120.668 138.371  1.00 54.95           C
ATOM   1814  CG  TYR C  39     144.351 121.472 139.629  1.00 50.75           C
ATOM   1815  CD1 TYR C  39     143.729 122.708 139.584  1.00 52.13           C
ATOM   1816  CD2 TYR C  39     144.765 120.994 140.860  1.00 49.23           C
ATOM   1817  CE1 TYR C  39     143.526 123.445 140.730  1.00 52.39           C
ATOM   1818  CE2 TYR C  39     144.566 121.724 142.011  1.00 50.22           C
ATOM   1819  CZ  TYR C  39     143.946 122.949 141.940  1.00 51.59           C
ATOM   1820  OH  TYR C  39     143.746 123.683 143.084  1.00 56.48           O
ATOM   1821  N   ALA C  40     144.001 118.324 136.331  1.00 57.32           N
ATOM   1822  CA  ALA C  40     144.188 117.590 135.090  1.00 56.09           C
ATOM   1823  C   ALA C  40     144.061 116.106 135.387  1.00 59.70           C
ATOM   1824  O   ALA C  40     144.141 115.675 136.539  1.00 63.85           O
ATOM   1825  CB  ALA C  40     145.539 117.897 134.440  1.00 54.77           C
ATOM   1826  N   GLU C  41     143.859 115.323 134.327  1.00 56.74           N
ATOM   1827  CA  GLU C  41     143.677 113.888 134.499  1.00 60.26           C
ATOM   1828  C   GLU C  41     144.946 113.197 134.976  1.00 65.66           C
ATOM   1829  O   GLU C  41     144.866 112.084 135.506  1.00 70.99           O
ATOM   1830  CB  GLU C  41     143.190 113.259 133.194  1.00 65.75           C
ATOM   1831  CG  GLU C  41     144.276 112.595 132.368  1.00 74.59           C
ATOM   1832  CD  GLU C  41     143.714 111.645 131.330  1.00 90.01           C
ATOM   1833  OE1 GLU C  41     142.578 111.162 131.519  1.00100.61           O
ATOM   1834  OE2 GLU C  41     144.407 111.382 130.325  1.00 88.23           O
ATOM   1835  N   ARG C  42     146.107 113.826 134.810  1.00 65.11           N
ATOM   1836  CA  ARG C  42     147.369 113.257 135.257  1.00 62.10           C
ATOM   1837  C   ARG C  42     148.262 114.363 135.794  1.00 59.32           C
ATOM   1838  O   ARG C  42     148.241 115.493 135.303  1.00 62.35           O
ATOM   1839  CB  ARG C  42     148.087 112.513 134.126  1.00 62.65           C
ATOM   1840  CG  ARG C  42     147.452 111.189 133.758  1.00 67.09           C
ATOM   1841  CD  ARG C  42     147.606 110.902 132.282  1.00 67.61           C
ATOM   1842  NE  ARG C  42     148.988 110.602 131.936  1.00 70.53           N
ATOM   1843  CZ  ARG C  42     149.494 109.379 131.883  1.00 74.85           C
ATOM   1844  NH1 ARG C  42     148.756 108.315 132.150  1.00 70.92           N
ATOM   1845  NH2 ARG C  42     150.772 109.219 131.554  1.00 77.57           N
ATOM   1846  N   VAL C  43     149.045 114.026 136.814  1.00 57.24           N
ATOM   1847  CA  VAL C  43     150.004 114.942 137.416  1.00 51.20           C
ATOM   1848  C   VAL C  43     151.368 114.272 137.385  1.00 54.57           C
ATOM   1849  O   VAL C  43     151.530 113.164 137.909  1.00 59.94           O
ATOM   1850  CB  VAL C  43     149.619 115.321 138.854  1.00 54.29           C
ATOM   1851  CG1 VAL C  43     150.688 116.201 139.470  1.00 59.60           C
ATOM   1852  CG2 VAL C  43     148.276 116.023 138.872  1.00 59.23           C
ATOM   1853  N   GLY C  44     152.342 114.938 136.779  1.00 53.66           N
ATOM   1854  CA  GLY C  44     153.671 114.380 136.676  1.00 56.27           C
ATOM   1855  C   GLY C  44     154.386 114.343 138.011  1.00 60.55           C
ATOM   1856  O   GLY C  44     153.986 114.967 138.994  1.00 64.69           O
ATOM   1857  N   ALA C  45     155.479 113.580 138.042  1.00 58.92           N
ATOM   1858  CA  ALA C  45     156.246 113.434 139.271  1.00 57.71           C
ATOM   1859  C   ALA C  45     157.075 114.668 139.592  1.00 55.06           C
ATOM   1860  O   ALA C  45     157.517 114.819 140.735  1.00 59.44           O
ATOM   1861  CB  ALA C  45     157.155 112.208 139.182  1.00 58.03           C
ATOM   1862  N   GLY C  46     157.300 115.546 138.620  1.00 49.32           N
ATOM   1863  CA  GLY C  46     158.100 116.729 138.858  1.00 49.57           C
ATOM   1864  C   GLY C  46     157.293 117.962 139.204  1.00 56.52           C
ATOM   1865  O   GLY C  46     157.843 118.947 139.703  1.00 62.17           O
ATOM   1866  N   ALA C  47     155.988 117.924 138.939  1.00 56.42           N
ATOM   1867  CA  ALA C  47     155.137 119.070 139.252  1.00 55.26           C
ATOM   1868  C   ALA C  47     155.048 119.361 140.745  1.00 53.77           C
ATOM   1869  O   ALA C  47     155.214 120.532 141.131  1.00 57.40           O
ATOM   1870  CB  ALA C  47     153.748 118.863 138.640  1.00 55.94           C
ATOM   1871  N   PRO C  48     154.776 118.388 141.628  1.00 48.21           N
ATOM   1872  CA  PRO C  48     154.722 118.724 143.058  1.00 48.83           C
ATOM   1873  C   PRO C  48     156.030 119.265 143.600  1.00 54.49           C
ATOM   1874  O   PRO C  48     156.011 120.147 144.464  1.00 59.07           O
ATOM   1875  CB  PRO C  48     154.339 117.390 143.713  1.00 51.70           C
ATOM   1876  CG  PRO C  48     154.765 116.363 142.745  1.00 56.31           C
ATOM   1877  CD  PRO C  48     154.482 116.962 141.412  1.00 54.03           C
ATOM   1878  N   VAL C  49     157.169 118.772 143.111  1.00 51.73           N
ATOM   1879  CA  VAL C  49     158.459 119.266 143.588  1.00 50.89           C
ATOM   1880  C   VAL C  49     158.631 120.735 143.224  1.00 54.19           C
ATOM   1881  O   VAL C  49     159.014 121.564 144.061  1.00 59.50           O
ATOM   1882  CB  VAL C  49     159.602 118.405 143.024  1.00 50.13           C
ATOM   1883  CG1 VAL C  49     160.930 119.099 143.219  1.00 55.56           C
ATOM   1884  CG2 VAL C  49     159.609 117.042 143.685  1.00 55.97           C
ATOM   1885  N   TYR C  50     158.335 121.080 141.970  1.00 50.65           N
ATOM   1886  CA  TYR C  50     158.437 122.465 141.524  1.00 51.09           C
ATOM   1887  C   TYR C  50     157.490 123.366 142.307  1.00 55.92           C
ATOM   1888  O   TYR C  50     157.871 124.459 142.747  1.00 60.74           O
ATOM   1889  CB  TYR C  50     158.137 122.541 140.028  1.00 49.67           C
ATOM   1890  CG  TYR C  50     158.895 123.610 139.284  1.00 50.84           C
ATOM   1891  CD1 TYR C  50     158.533 124.942 139.388  1.00 53.64           C
ATOM   1892  CD2 TYR C  50     159.963 123.285 138.464  1.00 53.89           C
ATOM   1893  CE1 TYR C  50     159.218 125.920 138.704  1.00 55.85           C
ATOM   1894  CE2 TYR C  50     160.654 124.255 137.778  1.00 53.13           C
ATOM   1895  CZ  TYR C  50     160.277 125.570 137.901  1.00 56.61           C
ATOM   1896  OH  TYR C  50     160.966 126.542 137.215  1.00 63.18           O
ATOM   1897  N   LEU C  51     156.245 122.919 142.492  1.00 52.57           N
ATOM   1898  CA  LEU C  51     155.269 123.734 143.207  1.00 48.61           C
ATOM   1899  C   LEU C  51     155.675 123.936 144.661  1.00 52.01           C
ATOM   1900  O   LEU C  51     155.551 125.042 145.200  1.00 57.14           O
ATOM   1901  CB  LEU C  51     153.887 123.093 143.115  1.00 50.28           C
ATOM   1902  CG  LEU C  51     152.683 123.992 143.390  1.00 51.75           C
ATOM   1903  CD1 LEU C  51     152.967 125.419 142.966  1.00 55.49           C
ATOM   1904  CD2 LEU C  51     151.463 123.459 142.671  1.00 52.60           C
ATOM   1905  N   ALA C  52     156.166 122.879 145.312  1.00 50.44           N
ATOM   1906  CA  ALA C  52     156.606 122.998 146.695  1.00 50.21           C
ATOM   1907  C   ALA C  52     157.792 123.941 146.813  1.00 52.88           C
ATOM   1908  O   ALA C  52     157.857 124.750 147.745  1.00 58.50           O
ATOM   1909  CB  ALA C  52     156.954 121.622 147.256  1.00 50.38           C
ATOM   1910  N   ALA C  53     158.740 123.857 145.877  1.00 47.84           N
ATOM   1911  CA  ALA C  53     159.882 124.763 145.909  1.00 46.41           C
ATOM   1912  C   ALA C  53     159.443 126.211 145.735  1.00 49.00           C
ATOM   1913  O   ALA C  53     159.930 127.104 146.440  1.00 55.99           O
ATOM   1914  CB  ALA C  53     160.891 124.375 144.832  1.00 54.15           C
ATOM   1915  N   VAL C  54     158.517 126.463 144.808  1.00 48.46           N
ATOM   1916  CA  VAL C  54     158.052 127.829 144.574  1.00 48.30           C
ATOM   1917  C   VAL C  54     157.336 128.367 145.807  1.00 53.16           C
ATOM   1918  O   VAL C  54     157.560 129.510 146.233  1.00 55.64           O
ATOM   1919  CB  VAL C  54     157.149 127.880 143.329  1.00 47.79           C
ATOM   1920  CG1 VAL C  54     156.374 129.183 143.286  1.00 49.49           C
ATOM   1921  CG2 VAL C  54     157.979 127.711 142.071  1.00 55.24           C
ATOM   1922  N   LEU C  55     156.459 127.550 146.399  1.00 53.27           N
ATOM   1923  CA  LEU C  55     155.738 127.980 147.591  1.00 50.75           C
ATOM   1924  C   LEU C  55     156.694 128.243 148.746  1.00 53.05           C
ATOM   1925  O   LEU C  55     156.535 129.223 149.482  1.00 59.37           O
ATOM   1926  CB  LEU C  55     154.698 126.934 147.983  1.00 50.07           C
ATOM   1927  CG  LEU C  55     153.508 126.784 147.037  1.00 49.59           C
ATOM   1928  CD1 LEU C  55     152.514 125.777 147.582  1.00 52.66           C
ATOM   1929  CD2 LEU C  55     152.844 128.122 146.816  1.00 46.85           C
ATOM   1930  N   GLU C  56     157.698 127.380 148.916  1.00 53.24           N
ATOM   1931  CA  GLU C  56     158.676 127.580 149.978  1.00 53.27           C
ATOM   1932  C   GLU C  56     159.468 128.862 149.765  1.00 51.53           C
ATOM   1933  O   GLU C  56     159.733 129.597 150.720  1.00 57.30           O
ATOM   1934  CB  GLU C  56     159.614 126.379 150.061  1.00 53.80           C
ATOM   1935  CG  GLU C  56     160.677 126.504 151.130  1.00 59.08           C
ATOM   1936  CD  GLU C  56     161.555 125.277 151.218  1.00 72.09           C
ATOM   1937  OE1 GLU C  56     161.228 124.266 150.564  1.00 72.61           O
ATOM   1938  OE2 GLU C  56     162.573 125.322 151.940  1.00 77.15           O
ATOM   1939  N   TYR C  57     159.854 129.150 148.520  1.00 47.41           N
ATOM   1940  CA  TYR C  57     160.595 130.379 148.254  1.00 47.86           C
ATOM   1941  C   TYR C  57     159.751 131.614 148.548  1.00 56.21           C
ATOM   1942  O   TYR C  57     160.235 132.575 149.162  1.00 63.57           O
ATOM   1943  CB  TYR C  57     161.080 130.403 146.808  1.00 49.25           C
ATOM   1944  CG  TYR C  57     161.447 131.786 146.334  1.00 51.06           C
ATOM   1945  CD1 TYR C  57     162.609 132.401 146.770  1.00 53.82           C
ATOM   1946  CD2 TYR C  57     160.626 132.481 145.461  1.00 54.87           C
ATOM   1947  CE1 TYR C  57     162.946 133.665 146.345  1.00 60.08           C
ATOM   1948  CE2 TYR C  57     160.955 133.747 145.032  1.00 59.20           C
ATOM   1949  CZ  TYR C  57     162.116 134.334 145.477  1.00 64.61           C
ATOM   1950  OH  TYR C  57     162.449 135.597 145.050  1.00 69.88           O
ATOM   1951  N   LEU C  58     158.491 131.615 148.106  1.00 53.38           N
ATOM   1952  CA  LEU C  58     157.629 132.766 148.366  1.00 48.47           C
ATOM   1953  C   LEU C  58     157.393 132.950 149.860  1.00 51.97           C
ATOM   1954  O   LEU C  58     157.426 134.080 150.372  1.00 56.86           O
ATOM   1955  CB  LEU C  58     156.303 132.607 147.626  1.00 44.02           C
ATOM   1956  CG  LEU C  58     156.373 132.749 146.107  1.00 45.84           C
ATOM   1957  CD1 LEU C  58     154.997 132.598 145.492  1.00 48.55           C
ATOM   1958  CD2 LEU C  58     156.986 134.080 145.725  1.00 49.93           C
ATOM   1959  N   THR C  59     157.158 131.847 150.575  1.00 49.71           N
ATOM   1960  CA  THR C  59     156.987 131.918 152.020  1.00 49.70           C
ATOM   1961  C   THR C  59     158.244 132.448 152.693  1.00 53.24           C
ATOM   1962  O   THR C  59     158.161 133.260 153.618  1.00 60.75           O
ATOM   1963  CB  THR C  59     156.621 130.539 152.568  1.00 52.19           C
ATOM   1964  OG1 THR C  59     155.316 130.173 152.107  1.00 57.08           O
ATOM   1965  CG2 THR C  59     156.632 130.541 154.083  1.00 54.64           C
ATOM   1966  N   ALA C  60     159.418 132.007 152.237  1.00 50.42           N
ATOM   1967  CA  ALA C  60     160.665 132.490 152.814  1.00 48.90           C
ATOM   1968  C   ALA C  60     160.830 133.985 152.596  1.00 52.46           C
ATOM   1969  O   ALA C  60     161.236 134.709 153.511  1.00 60.79           O
ATOM   1970  CB  ALA C  60     161.848 131.728 152.220  1.00 55.84           C
ATOM   1971  N   GLU C  61     160.513 134.469 151.394  1.00 50.97           N
ATOM   1972  CA  GLU C  61     160.616 135.901 151.122  1.00 54.14           C
ATOM   1973  C   GLU C  61     159.696 136.703 152.037  1.00 59.57           C
ATOM   1974  O   GLU C  61     160.128 137.666 152.694  1.00 64.91           O
ATOM   1975  CB  GLU C  61     160.283 136.177 149.657  1.00 54.32           C
ATOM   1976  CG  GLU C  61     161.465 136.070 148.720  1.00 67.94           C
ATOM   1977  CD  GLU C  61     162.191 137.388 148.554  1.00 85.59           C
ATOM   1978  OE1 GLU C  61     161.551 138.445 148.732  1.00 86.97           O
ATOM   1979  OE2 GLU C  61     163.401 137.368 148.245  1.00 88.88           O
ATOM   1980  N   ILE C  62     158.420 136.313 152.095  1.00 57.83           N
ATOM   1981  CA  ILE C  62     157.458 137.057 152.904  1.00 53.02           C
ATOM   1982  C   ILE C  62     157.849 137.009 154.375  1.00 55.93           C
ATOM   1983  O   ILE C  62     157.791 138.023 155.080  1.00 60.09           O
ATOM   1984  CB  ILE C  62     156.033 136.522 152.677  1.00 51.42           C
ATOM   1985  CG1 ILE C  62     155.553 136.873 151.270  1.00 58.82           C
ATOM   1986  CG2 ILE C  62     155.082 137.092 153.708  1.00 50.48           C
ATOM   1987  CD1 ILE C  62     154.054 136.799 151.098  1.00 60.25           C
ATOM   1988  N   LEU C  63     158.263 135.836 154.859  1.00 54.81           N
ATOM   1989  CA  LEU C  63     158.623 135.695 156.263  1.00 51.23           C
ATOM   1990  C   LEU C  63     159.876 136.487 156.602  1.00 56.75           C
ATOM   1991  O   LEU C  63     159.969 137.059 157.689  1.00 61.92           O
ATOM   1992  CB  LEU C  63     158.809 134.220 156.611  1.00 47.29           C
ATOM   1993  CG  LEU C  63     157.518 133.445 156.860  1.00 49.11           C
ATOM   1994  CD1 LEU C  63     157.825 132.021 157.277  1.00 53.54           C
ATOM   1995  CD2 LEU C  63     156.675 134.142 157.908  1.00 53.61           C
ATOM   1996  N   GLU C  64     160.852 136.535 155.694  1.00 55.04           N
ATOM   1997  CA  GLU C  64     162.054 137.319 155.954  1.00 56.81           C
ATOM   1998  C   GLU C  64     161.724 138.799 156.058  1.00 60.08           C
ATOM   1999  O   GLU C  64     162.172 139.487 156.986  1.00 66.57           O
ATOM   2000  CB  GLU C  64     163.088 137.082 154.856  1.00 60.52           C
ATOM   2001  CG  GLU C  64     164.204 138.109 154.843  1.00 68.51           C
ATOM   2002  CD  GLU C  64     165.142 137.936 153.671  1.00 80.01           C
ATOM   2003  OE1 GLU C  64     164.918 137.014 152.860  1.00 78.21           O
ATOM   2004  OE2 GLU C  64     166.104 138.723 153.558  1.00 88.84           O
ATOM   2005  N   LEU C  65     160.932 139.308 155.113  1.00 55.45           N
ATOM   2006  CA  LEU C  65     160.568 140.720 155.169  1.00 54.17           C
ATOM   2007  C   LEU C  65     159.747 141.029 156.419  1.00 58.47           C
ATOM   2008  O   LEU C  65     159.967 142.052 157.082  1.00 62.27           O
ATOM   2009  CB  LEU C  65     159.814 141.113 153.901  1.00 54.97           C
ATOM   2010  CG  LEU C  65     160.638 141.764 152.790  1.00 60.40           C
ATOM   2011  CD1 LEU C  65     161.756 140.848 152.335  1.00 64.36           C
ATOM   2012  CD2 LEU C  65     159.747 142.139 151.620  1.00 62.58           C
ATOM   2013  N   ALA C  66     158.811 140.143 156.771  1.00 55.94           N
ATOM   2014  CA  ALA C  66     157.994 140.352 157.961  1.00 54.13           C
ATOM   2015  C   ALA C  66     158.831 140.297 159.232  1.00 55.71           C
ATOM   2016  O   ALA C  66     158.590 141.061 160.171  1.00 62.90           O
ATOM   2017  CB  ALA C  66     156.872 139.319 158.014  1.00 56.52           C
ATOM   2018  N   GLY C  67     159.805 139.389 159.291  1.00 53.84           N
ATOM   2019  CA  GLY C  67     160.672 139.324 160.452  1.00 57.07           C
ATOM   2020  C   GLY C  67     161.544 140.554 160.585  1.00 59.47           C
ATOM   2021  O   GLY C  67     161.793 141.030 161.695  1.00 63.07           O
ATOM   2022  N   ASN C  68     162.018 141.089 159.459  1.00 59.68           N
ATOM   2023  CA  ASN C  68     162.739 142.356 159.505  1.00 60.70           C
ATOM   2024  C   ASN C  68     161.847 143.463 160.049  1.00 62.35           C
ATOM   2025  O   ASN C  68     162.262 144.245 160.914  1.00 67.04           O
ATOM   2026  CB  ASN C  68     163.262 142.716 158.117  1.00 60.37           C
ATOM   2027  CG  ASN C  68     164.406 141.831 157.680  1.00 68.52           C
ATOM   2028  OD1 ASN C  68     164.949 141.064 158.472  1.00 72.47           O
ATOM   2029  ND2 ASN C  68     164.783 141.936 156.413  1.00 73.83           N
ATOM   2030  N   ALA C  69     160.603 143.528 159.567  1.00 62.43           N
ATOM   2031  CA  ALA C  69     159.675 144.546 160.054  1.00 60.06           C
ATOM   2032  C   ALA C  69     159.418 144.391 161.548  1.00 60.98           C
ATOM   2033  O   ALA C  69     159.339 145.384 162.279  1.00 67.63           O
ATOM   2034  CB  ALA C  69     158.364 144.479 159.275  1.00 56.42           C
ATOM   2035  N   ALA C  70     159.278 143.150 162.016  1.00 56.52           N
ATOM   2036  CA  ALA C  70     159.093 142.905 163.443  1.00 56.97           C
ATOM   2037  C   ALA C  70     160.319 143.331 164.237  1.00 61.73           C
ATOM   2038  O   ALA C  70     160.198 143.856 165.350  1.00 66.98           O
ATOM   2039  CB  ALA C  70     158.783 141.430 163.686  1.00 55.88           C
ATOM   2040  N   ARG C  71     161.511 143.098 163.686  1.00 62.42           N
ATOM   2041  CA  ARG C  71     162.735 143.518 164.356  1.00 60.36           C
ATOM   2042  C   ARG C  71     162.806 145.034 164.474  1.00 61.30           C
ATOM   2043  O   ARG C  71     163.246 145.562 165.501  1.00 66.14           O
ATOM   2044  CB  ARG C  71     163.950 142.976 163.607  1.00 66.71           C
ATOM   2045  CG  ARG C  71     165.282 143.297 164.259  1.00 70.72           C
ATOM   2046  CD  ARG C  71     166.416 142.482 163.634  1.00 78.92           C
ATOM   2047  NE  ARG C  71     166.471 142.521 162.173  1.00 84.26           N
ATOM   2048  CZ  ARG C  71     166.435 143.613 161.417  1.00 85.45           C
ATOM   2049  NH1 ARG C  71     166.432 144.828 161.943  1.00 82.81           N
ATOM   2050  NH2 ARG C  71     166.428 143.483 160.093  1.00 83.86           N
ATOM   2051  N   ASP C  72     162.380 145.755 163.433  1.00 60.96           N
ATOM   2052  CA  ASP C  72     162.332 147.210 163.531  1.00 62.14           C
ATOM   2053  C   ASP C  72     161.355 147.688 164.596  1.00 64.59           C
ATOM   2054  O   ASP C  72     161.526 148.791 165.125  1.00 71.49           O
ATOM   2055  CB  ASP C  72     161.965 147.843 162.187  1.00 66.89           C
ATOM   2056  CG  ASP C  72     163.009 147.595 161.116  1.00 81.82           C
ATOM   2057  OD1 ASP C  72     164.056 148.275 161.140  1.00 92.08           O
ATOM   2058  OD2 ASP C  72     162.774 146.749 160.230  1.00 80.11           O
ATOM   2059  N   ASN C  73     160.343 146.891 164.925  1.00 64.54           N
ATOM   2060  CA  ASN C  73     159.349 147.263 165.922  1.00 63.75           C
ATOM   2061  C   ASN C  73     159.717 146.799 167.324  1.00 60.94           C
ATOM   2062  O   ASN C  73     158.878 146.879 168.226  1.00 63.64           O
ATOM   2063  CB  ASN C  73     157.979 146.700 165.538  1.00 68.08           C
ATOM   2064  CG  ASN C  73     157.157 147.674 164.723  1.00 72.46           C
ATOM   2065  OD1 ASN C  73     157.672 148.343 163.829  1.00 70.82           O
ATOM   2066  ND2 ASN C  73     155.868 147.760 165.029  1.00 72.17           N
ATOM   2067  N   LYS C  74     160.946 146.319 167.521  1.00 58.22           N
ATOM   2068  CA  LYS C  74     161.414 145.829 168.818  1.00 57.08           C
ATOM   2069  C   LYS C  74     160.501 144.729 169.356  1.00 54.41           C
ATOM   2070  O   LYS C  74     160.108 144.729 170.524  1.00 58.01           O
ATOM   2071  CB  LYS C  74     161.551 146.974 169.826  1.00 62.69           C
ATOM   2072  CG  LYS C  74     162.049 148.280 169.230  1.00 67.44           C
ATOM   2073  CD  LYS C  74     163.560 148.281 169.087  1.00 68.89           C
ATOM   2074  CE  LYS C  74     164.239 148.371 170.442  1.00 72.28           C
ATOM   2075  NZ  LYS C  74     164.415 149.782 170.880  1.00 78.83           N
ATOM   2076  N   LYS C  75     160.165 143.781 168.487  1.00 52.70           N
ATOM   2077  CA  LYS C  75     159.300 142.667 168.840  1.00 52.21           C
ATOM   2078  C   LYS C  75     159.894 141.369 168.318  1.00 52.80           C
ATOM   2079  O   LYS C  75     160.636 141.357 167.334  1.00 59.11           O
ATOM   2080  CB  LYS C  75     157.888 142.853 168.277  1.00 56.51           C
ATOM   2081  CG  LYS C  75     157.090 143.944 168.962  1.00 65.28           C
ATOM   2082  CD  LYS C  75     155.647 143.946 168.494  1.00 70.18           C
ATOM   2083  CE  LYS C  75     154.750 144.673 169.480  1.00 77.13           C
ATOM   2084  NZ  LYS C  75     155.534 145.375 170.531  1.00 73.03           N
ATOM   2085  N   THR C  76     159.555 140.271 168.990  1.00 49.71           N
ATOM   2086  CA  THR C  76     160.043 138.955 168.604  1.00 48.38           C
ATOM   2087  C   THR C  76     159.053 138.222 167.703  1.00 54.98           C
ATOM   2088  O   THR C  76     159.436 137.702 166.653  1.00 59.65           O
ATOM   2089  CB  THR C  76     160.341 138.119 169.851  1.00 54.61           C
ATOM   2090  OG1 THR C  76     161.550 138.583 170.461  1.00 57.99           O
ATOM   2091  CG2 THR C  76     160.497 136.654 169.489  1.00 56.97           C
ATOM   2092  N   ARG C  77     157.783 138.181 168.093  1.00 52.12           N
ATOM   2093  CA  ARG C  77     156.783 137.462 167.324  1.00 50.71           C
ATOM   2094  C   ARG C  77     156.309 138.289 166.134  1.00 56.76           C
ATOM   2095  O   ARG C  77     156.412 139.518 166.113  1.00 61.97           O
ATOM   2096  CB  ARG C  77     155.593 137.092 168.206  1.00 54.69           C
ATOM   2097  CG  ARG C  77     155.878 135.965 169.178  1.00 60.46           C
ATOM   2098  CD  ARG C  77     154.611 135.217 169.530  1.00 59.35           C
ATOM   2099  NE  ARG C  77     153.881 135.867 170.610  1.00 65.23           N
ATOM   2100  CZ  ARG C  77     154.045 135.586 171.894  1.00 70.13           C
ATOM   2101  NH1 ARG C  77     154.916 134.675 172.296  1.00 69.35           N
ATOM   2102  NH2 ARG C  77     153.318 136.235 172.798  1.00 73.65           N
ATOM   2103  N   ILE C  78     155.780 137.592 165.133  1.00 57.41           N
ATOM   2104  CA  ILE C  78     155.262 138.209 163.919  1.00 50.22           C
ATOM   2105  C   ILE C  78     153.746 138.274 164.015  1.00 55.74           C
ATOM   2106  O   ILE C  78     153.085 137.254 164.244  1.00 60.71           O
ATOM   2107  CB  ILE C  78     155.698 137.432 162.666  1.00 47.97           C
ATOM   2108  CG1 ILE C  78     157.208 137.533 162.473  1.00 51.51           C
ATOM   2109  CG2 ILE C  78     154.974 137.952 161.441  1.00 52.29           C
ATOM   2110  CD1 ILE C  78     157.702 136.855 161.221  1.00 54.79           C
ATOM   2111  N   ILE C  79     153.196 139.470 163.843  1.00 54.77           N
ATOM   2112  CA  ILE C  79     151.754 139.693 163.880  1.00 50.46           C
ATOM   2113  C   ILE C  79     151.313 140.096 162.477  1.00 55.56           C
ATOM   2114  O   ILE C  79     152.172 140.368 161.626  1.00 62.19           O
ATOM   2115  CB  ILE C  79     151.391 140.751 164.934  1.00 47.96           C
ATOM   2116  CG1 ILE C  79     151.990 142.105 164.562  1.00 55.24           C
ATOM   2117  CG2 ILE C  79     151.878 140.320 166.303  1.00 47.97           C
ATOM   2118  CD1 ILE C  79     151.758 143.174 165.602  1.00 56.51           C
ATOM   2119  N   PRO C  80     150.010 140.131 162.176  1.00 50.73           N
ATOM   2120  CA  PRO C  80     149.589 140.507 160.815  1.00 48.43           C
ATOM   2121  C   PRO C  80     150.083 141.870 160.364  1.00 52.12           C
ATOM   2122  O   PRO C  80     150.275 142.082 159.158  1.00 58.96           O
ATOM   2123  CB  PRO C  80     148.060 140.473 160.911  1.00 48.09           C
ATOM   2124  CG  PRO C  80     147.779 139.481 161.963  1.00 49.34           C
ATOM   2125  CD  PRO C  80     148.887 139.593 162.964  1.00 51.57           C
ATOM   2126  N   ARG C  81     150.286 142.805 161.294  1.00 48.93           N
ATOM   2127  CA  ARG C  81     150.767 144.130 160.922  1.00 49.12           C
ATOM   2128  C   ARG C  81     152.134 144.051 160.259  1.00 52.48           C
ATOM   2129  O   ARG C  81     152.400 144.755 159.276  1.00 56.49           O
ATOM   2130  CB  ARG C  81     150.815 145.029 162.157  1.00 50.01           C
ATOM   2131  CG  ARG C  81     151.484 146.368 161.934  1.00 51.44           C
ATOM   2132  CD  ARG C  81     150.690 147.215 160.968  1.00 49.63           C
ATOM   2133  NE  ARG C  81     151.216 148.569 160.868  1.00 47.10           N
ATOM   2134  CZ  ARG C  81     150.795 149.468 159.991  1.00 52.93           C
ATOM   2135  NH1 ARG C  81     149.840 149.188 159.121  1.00 57.22           N
ATOM   2136  NH2 ARG C  81     151.346 150.677 159.986  1.00 56.14           N
ATOM   2137  N   HIS C  82     153.015 143.197 160.782  1.00 50.01           N
ATOM   2138  CA  HIS C  82     154.334 143.035 160.183  1.00 52.46           C
ATOM   2139  C   HIS C  82     154.236 142.450 158.781  1.00 55.49           C
ATOM   2140  O   HIS C  82     154.973 142.860 157.879  1.00 61.08           O
ATOM   2141  CB  HIS C  82     155.206 142.158 161.076  1.00 53.01           C
ATOM   2142  CG  HIS C  82     155.370 142.691 162.463  1.00 52.88           C
ATOM   2143  ND1 HIS C  82     155.436 141.876 163.571  1.00 56.92           N
ATOM   2144  CD2 HIS C  82     155.478 143.960 162.922  1.00 52.69           C
ATOM   2145  CE1 HIS C  82     155.578 142.619 164.653  1.00 58.67           C
ATOM   2146  NE2 HIS C  82     155.607 143.887 164.287  1.00 58.50           N
ATOM   2147  N   LEU C  83     153.334 141.488 158.578  1.00 50.73           N
ATOM   2148  CA  LEU C  83     153.146 140.924 157.245  1.00 51.69           C
ATOM   2149  C   LEU C  83     152.648 141.979 156.266  1.00 56.73           C
ATOM   2150  O   LEU C  83     153.109 142.039 155.120  1.00 62.18           O
ATOM   2151  CB  LEU C  83     152.176 139.746 157.303  1.00 49.09           C
ATOM   2152  CG  LEU C  83     152.696 138.462 157.949  1.00 50.78           C
ATOM   2153  CD1 LEU C  83     151.549 137.530 158.281  1.00 51.93           C
ATOM   2154  CD2 LEU C  83     153.687 137.774 157.037  1.00 50.95           C
ATOM   2155  N   GLN C  84     151.701 142.815 156.697  1.00 56.46           N
ATOM   2156  CA  GLN C  84     151.210 143.877 155.824  1.00 56.17           C
ATOM   2157  C   GLN C  84     152.314 144.872 155.490  1.00 54.79           C
ATOM   2158  O   GLN C  84     152.452 145.294 154.335  1.00 59.85           O
ATOM   2159  CB  GLN C  84     150.027 144.589 156.475  1.00 54.86           C
ATOM   2160  CG  GLN C  84     149.521 145.782 155.691  1.00 54.63           C
ATOM   2161  CD  GLN C  84     148.466 145.403 154.678  1.00 58.69           C
ATOM   2162  OE1 GLN C  84     148.285 144.229 154.364  1.00 59.21           O
ATOM   2163  NE2 GLN C  84     147.760 146.399 154.161  1.00 62.54           N
ATOM   2164  N   LEU C  85     153.114 145.254 156.489  1.00 53.19           N
ATOM   2165  CA  LEU C  85     154.229 146.161 156.237  1.00 55.44           C
ATOM   2166  C   LEU C  85     155.222 145.548 155.259  1.00 58.62           C
ATOM   2167  O   LEU C  85     155.749 146.239 154.381  1.00 63.61           O
ATOM   2168  CB  LEU C  85     154.928 146.516 157.547  1.00 53.53           C
ATOM   2169  CG  LEU C  85     154.223 147.489 158.489  1.00 55.77           C
ATOM   2170  CD1 LEU C  85     155.110 147.800 159.679  1.00 53.86           C
ATOM   2171  CD2 LEU C  85     153.849 148.758 157.759  1.00 55.43           C
ATOM   2172  N   ALA C  86     155.495 144.252 155.405  1.00 54.23           N
ATOM   2173  CA  ALA C  86     156.419 143.578 154.501  1.00 55.31           C
ATOM   2174  C   ALA C  86     155.883 143.546 153.078  1.00 58.71           C
ATOM   2175  O   ALA C  86     156.625 143.792 152.120  1.00 65.73           O
ATOM   2176  CB  ALA C  86     156.683 142.160 155.001  1.00 57.80           C
ATOM   2177  N   ILE C  87     154.595 143.241 152.918  1.00 57.63           N
ATOM   2178  CA  ILE C  87     154.032 143.088 151.581  1.00 56.49           C
ATOM   2179  C   ILE C  87     153.926 144.433 150.875  1.00 60.89           C
ATOM   2180  O   ILE C  87     154.283 144.559 149.697  1.00 64.93           O
ATOM   2181  CB  ILE C  87     152.671 142.376 151.659  1.00 55.52           C
ATOM   2182  CG1 ILE C  87     152.869 140.918 152.065  1.00 58.47           C
ATOM   2183  CG2 ILE C  87     151.943 142.463 150.331  1.00 61.06           C
ATOM   2184  CD1 ILE C  87     151.589 140.191 152.359  1.00 61.90           C
ATOM   2185  N   ARG C  88     153.443 145.462 151.572  1.00 58.61           N
ATOM   2186  CA  ARG C  88     153.183 146.736 150.911  1.00 58.31           C
ATOM   2187  C   ARG C  88     154.444 147.543 150.636  1.00 60.87           C
ATOM   2188  O   ARG C  88     154.402 148.464 149.815  1.00 66.06           O
ATOM   2189  CB  ARG C  88     152.221 147.579 151.745  1.00 60.44           C
ATOM   2190  CG  ARG C  88     150.898 146.905 152.030  1.00 61.57           C
ATOM   2191  CD  ARG C  88     150.157 146.585 150.752  1.00 57.68           C
ATOM   2192  NE  ARG C  88     149.070 145.646 150.994  1.00 56.99           N
ATOM   2193  CZ  ARG C  88     148.695 144.700 150.146  1.00 58.99           C
ATOM   2194  NH1 ARG C  88     149.288 144.547 148.975  1.00 61.93           N
ATOM   2195  NH2 ARG C  88     147.702 143.885 150.484  1.00 61.39           N
ATOM   2196  N   ASN C  89     155.558 147.231 151.293  1.00 58.86           N
ATOM   2197  CA  ASN C  89     156.759 148.043 151.169  1.00 59.28           C
ATOM   2198  C   ASN C  89     157.671 147.619 150.026  1.00 65.85           C
ATOM   2199  O   ASN C  89     158.650 148.319 149.749  1.00 75.35           O
ATOM   2200  CB  ASN C  89     157.551 148.019 152.478  1.00 60.38           C
ATOM   2201  CG  ASN C  89     157.156 149.139 153.414  1.00 63.74           C
ATOM   2202  OD1 ASN C  89     156.852 150.247 152.978  1.00 60.02           O
ATOM   2203  ND2 ASN C  89     157.157 148.855 154.709  1.00 66.94           N
ATOM   2204  N   ASP C  90     157.387 146.505 149.358  1.00 65.95           N
ATOM   2205  CA  ASP C  90     158.173 146.064 148.216  1.00 67.10           C
ATOM   2206  C   ASP C  90     157.267 145.913 147.002  1.00 69.34           C
ATOM   2207  O   ASP C  90     156.115 145.486 147.123  1.00 70.92           O
ATOM   2208  CB  ASP C  90     158.903 144.752 148.510  1.00 64.04           C
ATOM   2209  CG  ASP C  90     157.989 143.556 148.471  1.00 71.09           C
ATOM   2210  OD1 ASP C  90     156.945 143.586 149.154  1.00 71.35           O
ATOM   2211  OD2 ASP C  90     158.317 142.585 147.758  1.00 75.57           O
ATOM   2212  N   GLU C  91     157.798 146.276 145.833  1.00 69.70           N
ATOM   2213  CA  GLU C  91     156.967 146.397 144.639  1.00 69.06           C
ATOM   2214  C   GLU C  91     156.438 145.047 144.172  1.00 68.97           C
ATOM   2215  O   GLU C  91     155.262 144.930 143.810  1.00 71.95           O
ATOM   2216  CB  GLU C  91     157.761 147.072 143.523  1.00 78.39           C
ATOM   2217  CG  GLU C  91     158.475 148.340 143.953  1.00 94.21           C
ATOM   2218  CD  GLU C  91     159.175 149.034 142.801  1.00108.80           C
ATOM   2219  OE1 GLU C  91     158.936 148.646 141.638  1.00111.96           O
ATOM   2220  OE2 GLU C  91     159.965 149.966 143.059  1.00108.74           O
ATOM   2221  N   GLU C  92     157.286 144.019 144.169  1.00 67.46           N
ATOM   2222  CA  GLU C  92     156.908 142.753 143.547  1.00 64.92           C
ATOM   2223  C   GLU C  92     155.835 142.031 144.352  1.00 63.17           C
ATOM   2224  O   GLU C  92     154.837 141.563 143.791  1.00 66.22           O
ATOM   2225  CB  GLU C  92     158.144 141.874 143.369  1.00 69.61           C
ATOM   2226  CG  GLU C  92     159.139 142.436 142.370  1.00 72.43           C
ATOM   2227  CD  GLU C  92     160.463 141.704 142.388  1.00 81.56           C
ATOM   2228  OE1 GLU C  92     160.584 140.704 143.126  1.00 84.11           O
ATOM   2229  OE2 GLU C  92     161.386 142.131 141.663  1.00 83.60           O
ATOM   2230  N   LEU C  93     156.017 141.927 145.669  1.00 60.92           N
ATOM   2231  CA  LEU C  93     155.004 141.276 146.492  1.00 59.18           C
ATOM   2232  C   LEU C  93     153.714 142.082 146.531  1.00 62.94           C
ATOM   2233  O   LEU C  93     152.625 141.501 146.592  1.00 64.78           O
ATOM   2234  CB  LEU C  93     155.529 141.050 147.907  1.00 55.68           C
ATOM   2235  CG  LEU C  93     156.476 139.868 148.102  1.00 57.25           C
ATOM   2236  CD1 LEU C  93     157.147 139.946 149.459  1.00 59.58           C
ATOM   2237  CD2 LEU C  93     155.731 138.558 147.947  1.00 58.85           C
ATOM   2238  N   ASN C  94     153.814 143.412 146.507  1.00 65.57           N
ATOM   2239  CA  ASN C  94     152.616 144.241 146.448  1.00 61.48           C
ATOM   2240  C   ASN C  94     151.852 144.007 145.153  1.00 63.03           C
ATOM   2241  O   ASN C  94     150.618 143.946 145.153  1.00 67.48           O
ATOM   2242  CB  ASN C  94     152.988 145.714 146.592  1.00 59.50           C
ATOM   2243  CG  ASN C  94     151.778 146.618 146.617  1.00 62.63           C
ATOM   2244  OD1 ASN C  94     150.706 146.224 147.070  1.00 64.09           O
ATOM   2245  ND2 ASN C  94     151.943 147.839 146.127  1.00 70.81           N
ATOM   2246  N   LYS C  95     152.569 143.882 144.035  1.00 61.69           N
ATOM   2247  CA  LYS C  95     151.915 143.577 142.767  1.00 60.87           C
ATOM   2248  C   LYS C  95     151.287 142.190 142.791  1.00 60.04           C
ATOM   2249  O   LYS C  95     150.189 141.991 142.259  1.00 61.57           O
ATOM   2250  CB  LYS C  95     152.918 143.693 141.621  1.00 64.70           C
ATOM   2251  CG  LYS C  95     152.285 143.947 140.267  1.00 69.59           C
ATOM   2252  CD  LYS C  95     153.331 143.955 139.167  1.00 79.80           C
ATOM   2253  CE  LYS C  95     153.347 145.284 138.430  1.00 89.49           C
ATOM   2254  NZ  LYS C  95     153.353 145.099 136.952  1.00 97.02           N
ATOM   2255  N   LEU C  96     151.972 141.218 143.395  1.00 60.31           N
ATOM   2256  CA  LEU C  96     151.437 139.862 143.462  1.00 58.48           C
ATOM   2257  C   LEU C  96     150.174 139.801 144.312  1.00 58.94           C
ATOM   2258  O   LEU C  96     149.225 139.086 143.973  1.00 62.61           O
ATOM   2259  CB  LEU C  96     152.498 138.908 144.008  1.00 55.54           C
ATOM   2260  CG  LEU C  96     152.042 137.499 144.380  1.00 48.18           C
ATOM   2261  CD1 LEU C  96     151.626 136.733 143.142  1.00 48.92           C
ATOM   2262  CD2 LEU C  96     153.145 136.768 145.118  1.00 53.21           C
ATOM   2263  N   LEU C  97     150.141 140.544 145.414  1.00 59.13           N
ATOM   2264  CA  LEU C  97     149.023 140.538 146.350  1.00 55.54           C
ATOM   2265  C   LEU C  97     148.292 141.877 146.356  1.00 58.08           C
ATOM   2266  O   LEU C  97     147.909 142.389 147.408  1.00 62.02           O
ATOM   2267  CB  LEU C  97     149.500 140.185 147.755  1.00 53.71           C
ATOM   2268  CG  LEU C  97     150.238 138.856 147.895  1.00 55.11           C
ATOM   2269  CD1 LEU C  97     150.489 138.536 149.350  1.00 53.04           C
ATOM   2270  CD2 LEU C  97     149.451 137.739 147.234  1.00 57.97           C
ATOM   2271  N   GLY C  98     148.098 142.460 145.173  1.00 57.09           N
ATOM   2272  CA  GLY C  98     147.442 143.754 145.097  1.00 58.31           C
ATOM   2273  C   GLY C  98     145.984 143.707 145.509  1.00 60.55           C
ATOM   2274  O   GLY C  98     145.489 144.620 146.175  1.00 65.97           O
ATOM   2275  N   LYS C  99     145.275 142.647 145.122  1.00 54.93           N
ATOM   2276  CA  LYS C  99     143.853 142.509 145.406  1.00 56.74           C
ATOM   2277  C   LYS C  99     143.589 141.651 146.637  1.00 62.92           C
ATOM   2278  O   LYS C  99     142.577 140.945 146.697  1.00 67.47           O
ATOM   2279  CB  LYS C  99     143.126 141.935 144.191  1.00 58.65           C
ATOM   2280  CG  LYS C  99     143.740 140.656 143.650  1.00 73.99           C
ATOM   2281  CD  LYS C  99     142.933 140.105 142.486  1.00 84.61           C
ATOM   2282  CE  LYS C  99     143.489 138.773 142.011  1.00 95.26           C
ATOM   2283  NZ  LYS C  99     143.463 137.744 143.087  1.00 83.71           N
ATOM   2284  N   VAL C 100     144.479 141.700 147.623  1.00 61.80           N
ATOM   2285  CA  VAL C 100     144.384 140.884 148.826  1.00 56.53           C
ATOM   2286  C   VAL C 100     144.354 141.810 150.032  1.00 56.40           C
ATOM   2287  O   VAL C 100     145.183 142.719 150.143  1.00 59.32           O
ATOM   2288  CB  VAL C 100     145.555 139.891 148.927  1.00 54.43           C
ATOM   2289  CG1 VAL C 100     145.817 139.515 150.373  1.00 55.43           C
ATOM   2290  CG2 VAL C 100     145.272 138.656 148.095  1.00 55.33           C
ATOM   2291  N   THR C 101     143.396 141.587 150.926  1.00 57.39           N
ATOM   2292  CA  THR C 101     143.289 142.332 152.172  1.00 54.60           C
ATOM   2293  C   THR C 101     143.675 141.419 153.326  1.00 54.53           C
ATOM   2294  O   THR C 101     143.229 140.269 153.390  1.00 60.08           O
ATOM   2295  CB  THR C 101     141.875 142.882 152.372  1.00 57.66           C
ATOM   2296  OG1 THR C 101     141.061 141.900 153.021  1.00 56.85           O
ATOM   2297  CG2 THR C 101     141.251 143.239 151.035  1.00 60.08           C
ATOM   2298  N   ILE C 102     144.512 141.926 154.224  1.00 53.44           N
ATOM   2299  CA  ILE C 102     145.033 141.160 155.349  1.00 52.08           C
ATOM   2300  C   ILE C 102     144.354 141.660 156.615  1.00 53.93           C
ATOM   2301  O   ILE C 102     144.428 142.851 156.939  1.00 60.45           O
ATOM   2302  CB  ILE C 102     146.560 141.282 155.453  1.00 52.47           C
ATOM   2303  CG1 ILE C 102     147.232 140.438 154.373  1.00 50.54           C
ATOM   2304  CG2 ILE C 102     147.039 140.867 156.826  1.00 56.17           C
ATOM   2305  CD1 ILE C 102     148.723 140.377 154.508  1.00 55.12           C
ATOM   2306  N   ALA C 103     143.689 140.753 157.325  1.00 51.50           N
ATOM   2307  CA  ALA C 103     142.999 141.126 158.551  1.00 55.08           C
ATOM   2308  C   ALA C 103     143.996 141.582 159.606  1.00 58.60           C
ATOM   2309  O   ALA C 103     145.082 141.013 159.744  1.00 62.24           O
ATOM   2310  CB  ALA C 103     142.177 139.950 159.075  1.00 57.88           C
ATOM   2311  N   GLN C 104     143.614 142.617 160.357  1.00 58.57           N
ATOM   2312  CA  GLN C 104     144.477 143.219 161.374  1.00 58.42           C
ATOM   2313  C   GLN C 104     145.810 143.660 160.776  1.00 54.67           C
ATOM   2314  O   GLN C 104     146.869 143.496 161.383  1.00 58.41           O
ATOM   2315  CB  GLN C 104     144.700 142.266 162.549  1.00 58.94           C
ATOM   2316  CG  GLN C 104     143.433 141.869 163.277  1.00 62.94           C
ATOM   2317  CD  GLN C 104     142.740 143.051 163.915  1.00 77.99           C
ATOM   2318  OE1 GLN C 104     141.609 143.384 163.567  1.00 81.70           O
ATOM   2319  NE2 GLN C 104     143.419 143.696 164.856  1.00 80.62           N
ATOM   2320  N   GLY C 105     145.759 144.227 159.575  1.00 50.22           N
ATOM   2321  CA  GLY C 105     146.969 144.616 158.882  1.00 53.11           C
ATOM   2322  C   GLY C 105     147.227 146.106 158.866  1.00 55.69           C
ATOM   2323  O   GLY C 105     148.381 146.538 158.806  1.00 61.59           O
ATOM   2324  N   GLY C 106     146.168 146.905 158.916  1.00 51.99           N
ATOM   2325  CA  GLY C 106     146.365 148.335 158.839  1.00 52.02           C
ATOM   2326  C   GLY C 106     146.733 148.769 157.429  1.00 54.76           C
ATOM   2327  O   GLY C 106     146.569 148.036 156.452  1.00 56.73           O
ATOM   2328  N   VAL C 107     147.242 149.998 157.334  1.00 54.61           N
ATOM   2329  CA  VAL C 107     147.632 150.585 156.061  1.00 55.80           C
ATOM   2330  C   VAL C 107     149.019 151.194 156.194  1.00 62.43           C
ATOM   2331  O   VAL C 107     149.507 151.462 157.294  1.00 64.19           O
ATOM   2332  CB  VAL C 107     146.631 151.653 155.575  1.00 56.70           C
ATOM   2333  CG1 VAL C 107     145.251 151.048 155.394  1.00 58.55           C
ATOM   2334  CG2 VAL C 107     146.590 152.815 156.547  1.00 57.62           C
ATOM   2335  N   LEU C 108     149.655 151.405 155.050  1.00 62.38           N
ATOM   2336  CA  LEU C 108     150.961 152.047 155.030  1.00 57.88           C
ATOM   2337  C   LEU C 108     150.829 153.501 155.465  1.00 59.77           C
ATOM   2338  O   LEU C 108     149.940 154.210 154.980  1.00 62.63           O
ATOM   2339  CB  LEU C 108     151.576 151.966 153.636  1.00 57.43           C
ATOM   2340  CG  LEU C 108     152.583 150.845 153.383  1.00 61.37           C
ATOM   2341  CD1 LEU C 108     153.544 151.237 152.274  1.00 63.71           C
ATOM   2342  CD2 LEU C 108     153.344 150.505 154.648  1.00 61.32           C
ATOM   2343  N   PRO C 109     151.680 153.981 156.367  1.00 56.81           N
ATOM   2344  CA  PRO C 109     151.556 155.365 156.840  1.00 54.80           C
ATOM   2345  C   PRO C 109     152.087 156.395 155.857  1.00 57.92           C
ATOM   2346  O   PRO C 109     153.248 156.803 155.954  1.00 63.04           O
ATOM   2347  CB  PRO C 109     152.376 155.360 158.135  1.00 53.99           C
ATOM   2348  CG  PRO C 109     153.374 154.284 157.938  1.00 55.86           C
ATOM   2349  CD  PRO C 109     152.708 153.229 157.105  1.00 59.95           C
ATOM   2350  N   ASN C 110     151.260 156.821 154.906  1.00 58.76           N
ATOM   2351  CA  ASN C 110     151.613 157.908 154.006  1.00 58.88           C
ATOM   2352  C   ASN C 110     150.608 159.048 154.124  1.00 58.88           C
ATOM   2353  O   ASN C 110     149.437 158.840 154.452  1.00 61.40           O
ATOM   2354  CB  ASN C 110     151.760 157.406 152.544  1.00 59.89           C
ATOM   2355  CG  ASN C 110     150.436 157.009 151.886  1.00 72.23           C
ATOM   2356  OD1 ASN C 110     149.360 157.494 152.224  1.00 72.05           O
ATOM   2357  ND2 ASN C 110     150.530 156.104 150.919  1.00 80.61           N
ATOM   2358  N   ILE C 111     151.097 160.266 153.901  1.00 55.15           N
ATOM   2359  CA  ILE C 111     150.289 161.477 153.942  1.00 51.93           C
ATOM   2360  C   ILE C 111     150.645 162.315 152.724  1.00 58.03           C
ATOM   2361  O   ILE C 111     151.828 162.483 152.410  1.00 60.90           O
ATOM   2362  CB  ILE C 111     150.522 162.282 155.235  1.00 50.61           C
ATOM   2363  CG1 ILE C 111     150.076 161.486 156.459  1.00 54.29           C
ATOM   2364  CG2 ILE C 111     149.780 163.605 155.183  1.00 55.34           C
ATOM   2365  CD1 ILE C 111     149.993 162.316 157.718  1.00 58.35           C
ATOM   2366  N   GLN C 112     149.629 162.832 152.039  1.00 58.47           N
ATOM   2367  CA  GLN C 112     149.870 163.648 150.857  1.00 58.98           C
ATOM   2368  C   GLN C 112     150.625 164.918 151.230  1.00 61.32           C
ATOM   2369  O   GLN C 112     150.388 165.515 152.283  1.00 64.79           O
ATOM   2370  CB  GLN C 112     148.548 163.992 150.179  1.00 60.12           C
ATOM   2371  CG  GLN C 112     147.740 162.773 149.789  1.00 60.41           C
ATOM   2372  CD  GLN C 112     148.418 161.956 148.714  1.00 67.44           C
ATOM   2373  OE1 GLN C 112     149.037 162.503 147.804  1.00 71.89           O
ATOM   2374  NE2 GLN C 112     148.308 160.638 148.815  1.00 71.28           N
ATOM   2375  N   ALA C 113     151.538 165.331 150.348  1.00 59.39           N
ATOM   2376  CA  ALA C 113     152.440 166.435 150.663  1.00 58.46           C
ATOM   2377  C   ALA C 113     151.688 167.748 150.837  1.00 62.99           C
ATOM   2378  O   ALA C 113     152.074 168.583 151.663  1.00 70.34           O
ATOM   2379  CB  ALA C 113     153.502 166.568 149.573  1.00 61.54           C
ATOM   2380  N   VAL C 114     150.621 167.955 150.064  1.00 59.05           N
ATOM   2381  CA  VAL C 114     149.874 169.207 150.146  1.00 55.85           C
ATOM   2382  C   VAL C 114     149.212 169.358 151.509  1.00 59.27           C
ATOM   2383  O   VAL C 114     149.034 170.478 152.003  1.00 63.83           O
ATOM   2384  CB  VAL C 114     148.847 169.276 148.998  1.00 52.61           C
ATOM   2385  CG1 VAL C 114     147.980 168.035 148.992  1.00 55.83           C
ATOM   2386  CG2 VAL C 114     147.997 170.531 149.098  1.00 52.25           C
ATOM   2387  N   LEU C 115     148.861 168.243 152.149  1.00 59.66           N
ATOM   2388  CA  LEU C 115     148.133 168.296 153.411  1.00 59.71           C
ATOM   2389  C   LEU C 115     149.011 168.720 154.582  1.00 66.30           C
ATOM   2390  O   LEU C 115     148.478 169.131 155.617  1.00 70.19           O
ATOM   2391  CB  LEU C 115     147.504 166.933 153.700  1.00 58.05           C
ATOM   2392  CG  LEU C 115     146.477 166.401 152.698  1.00 60.94           C
ATOM   2393  CD1 LEU C 115     145.492 165.489 153.393  1.00 62.81           C
ATOM   2394  CD2 LEU C 115     145.736 167.535 152.012  1.00 59.84           C
ATOM   2395  N   LEU C 116     150.331 168.631 154.448  1.00 66.05           N
ATOM   2396  CA  LEU C 116     151.217 169.008 155.537  1.00 67.01           C
ATOM   2397  C   LEU C 116     151.164 170.518 155.769  1.00 73.39           C
ATOM   2398  O   LEU C 116     150.829 171.281 154.860  1.00 77.66           O
ATOM   2399  CB  LEU C 116     152.650 168.576 155.237  1.00 65.48           C
ATOM   2400  CG  LEU C 116     152.925 167.074 155.144  1.00 65.64           C
ATOM   2401  CD1 LEU C 116     154.353 166.815 154.698  1.00 65.69           C
ATOM   2402  CD2 LEU C 116     152.634 166.372 156.455  1.00 63.80           C
ATOM   2403  N   PRO C 117     151.471 170.972 156.985  1.00 78.14           N
ATOM   2404  CA  PRO C 117     151.413 172.412 157.267  1.00 84.55           C
ATOM   2405  C   PRO C 117     152.395 173.192 156.408  1.00 95.65           C
ATOM   2406  O   PRO C 117     153.504 172.735 156.125  1.00 97.80           O
ATOM   2407  CB  PRO C 117     151.775 172.499 158.754  1.00 82.16           C
ATOM   2408  CG  PRO C 117     151.526 171.135 159.295  1.00 81.39           C
ATOM   2409  CD  PRO C 117     151.846 170.198 158.179  1.00 78.88           C
ATOM   2410  N   LYS C 118     151.975 174.384 155.996  1.00105.55           N
ATOM   2411  CA  LYS C 118     152.813 175.227 155.159  1.00115.02           C
ATOM   2412  C   LYS C 118     153.960 175.821 155.968  1.00123.33           C
ATOM   2413  O   LYS C 118     153.872 175.988 157.187  0.00123.23           O
ATOM   2414  CB  LYS C 118     151.984 176.344 154.528  1.00119.17           C
ATOM   2415  CG  LYS C 118     150.774 175.851 153.752  1.00118.71           C
ATOM   2416  CD  LYS C 118     149.964 177.009 153.193  1.00122.19           C
ATOM   2417  CE  LYS C 118     148.732 176.515 152.453  1.00121.26           C
ATOM   2418  NZ  LYS C 118     147.910 177.640 151.928  1.00116.15           N
ATOM   2419  N   LYS C 119     155.047 176.142 155.273  1.00134.80           N
ATOM   2420  CA  LYS C 119     156.236 176.720 155.882  1.00147.10           C
ATOM   2421  C   LYS C 119     156.362 178.178 155.466  1.00157.78           C
ATOM   2422  O   LYS C 119     156.234 178.504 154.280  1.00157.64           O
ATOM   2423  CB  LYS C 119     157.491 175.941 155.482  1.00148.65           C
ATOM   2424  CG  LYS C 119     157.543 175.556 154.011  1.00148.15           C
ATOM   2425  CD  LYS C 119     158.915 175.026 153.626  1.00147.20           C
ATOM   2426  CE  LYS C 119     159.285 173.801 154.446  1.00144.70           C
ATOM   2427  NZ  LYS C 119     160.633 173.280 154.089  1.00143.93           N
ATOM   2428  N   THR C 120     156.608 179.050 156.438  1.00163.84           N
ATOM   2429  CA  THR C 120     156.755 180.476 156.171  1.00165.16           C
ATOM   2430  C   THR C 120     157.821 181.093 157.069  1.00162.95           C
ATOM   2431  O   THR C 120     158.193 180.519 158.093  1.00162.53           O
ATOM   2432  CB  THR C 120     155.426 181.229 156.373  1.00163.01           C
ATOM   2433  OG1 THR C 120     154.427 180.683 155.503  1.00162.74           O
ATOM   2434  CG2 THR C 120     155.602 182.709 156.071  1.00159.60           C
TER    2435      THR C 120
ATOM   2436  N   ARG D  31     137.780 115.406 167.038  1.00120.41           N
ATOM   2437  CA  ARG D  31     137.315 116.116 165.853  1.00120.39           C
ATOM   2438  C   ARG D  31     138.065 115.651 164.611  1.00115.36           C
ATOM   2439  O   ARG D  31     139.095 114.985 164.712  1.00115.33           O
ATOM   2440  CB  ARG D  31     137.479 117.627 166.032  1.00120.60           C
ATOM   2441  CG  ARG D  31     136.359 118.285 166.823  1.00123.05           C
ATOM   2442  CD  ARG D  31     136.655 118.276 168.315  1.00123.87           C
ATOM   2443  NE  ARG D  31     137.836 119.067 168.641  1.00126.83           N
ATOM   2444  CZ  ARG D  31     137.813 120.360 168.937  1.00128.33           C
ATOM   2445  NH1 ARG D  31     136.682 121.044 168.958  1.00131.72           N
ATOM   2446  NH2 ARG D  31     138.955 120.981 169.219  1.00122.81           N
ATOM   2447  N   SER D  32     137.541 116.002 163.440  1.00109.72           N
ATOM   2448  CA  SER D  32     138.185 115.628 162.191  1.00110.44           C
ATOM   2449  C   SER D  32     139.500 116.378 162.017  1.00107.71           C
ATOM   2450  O   SER D  32     139.646 117.532 162.430  1.00103.50           O
ATOM   2451  CB  SER D  32     137.264 115.912 161.007  1.00108.72           C
ATOM   2452  OG  SER D  32     137.114 117.306 160.802  1.00107.89           O
ATOM   2453  N   ARG D  33     140.466 115.704 161.399  1.00 98.09           N
ATOM   2454  CA  ARG D  33     141.771 116.306 161.170  1.00 91.05           C
ATOM   2455  C   ARG D  33     141.668 117.455 160.177  1.00 92.34           C
ATOM   2456  O   ARG D  33     140.981 117.358 159.157  1.00 95.92           O
ATOM   2457  CB  ARG D  33     142.754 115.258 160.652  1.00 89.22           C
ATOM   2458  CG  ARG D  33     143.162 114.225 161.683  1.00 92.58           C
ATOM   2459  CD  ARG D  33     144.369 113.435 161.211  1.00 94.56           C
ATOM   2460  NE  ARG D  33     144.941 112.624 162.278  1.00100.36           N
ATOM   2461  CZ  ARG D  33     146.068 111.934 162.171  1.00 95.78           C
ATOM   2462  NH1 ARG D  33     146.775 111.935 161.053  1.00 94.40           N
ATOM   2463  NH2 ARG D  33     146.495 111.224 163.211  1.00 93.28           N
ATOM   2464  N   LYS D  34     142.358 118.549 160.481  1.00 89.16           N
ATOM   2465  CA  LYS D  34     142.440 119.710 159.602  1.00 84.65           C
ATOM   2466  C   LYS D  34     143.889 119.870 159.162  1.00 82.68           C
ATOM   2467  O   LYS D  34     144.754 120.222 159.971  1.00 80.91           O
ATOM   2468  CB  LYS D  34     141.935 120.968 160.304  1.00 86.00           C
ATOM   2469  CG  LYS D  34     140.454 120.944 160.628  1.00 97.32           C
ATOM   2470  CD  LYS D  34     139.621 120.736 159.376  1.00100.35           C
ATOM   2471  CE  LYS D  34     138.152 121.030 159.634  1.00102.69           C
ATOM   2472  NZ  LYS D  34     137.642 120.305 160.830  1.00102.78           N
ATOM   2473  N   GLU D  35     144.150 119.612 157.886  1.00 82.07           N
ATOM   2474  CA  GLU D  35     145.493 119.745 157.345  1.00 75.31           C
ATOM   2475  C   GLU D  35     145.814 121.211 157.094  1.00 71.35           C
ATOM   2476  O   GLU D  35     144.966 121.978 156.630  1.00 74.19           O
ATOM   2477  CB  GLU D  35     145.625 118.944 156.051  1.00 73.50           C
ATOM   2478  CG  GLU D  35     145.911 117.468 156.270  1.00 76.58           C
ATOM   2479  CD  GLU D  35     146.193 116.729 154.977  1.00 82.90           C
ATOM   2480  OE1 GLU D  35     147.339 116.797 154.487  1.00 83.04           O
ATOM   2481  OE2 GLU D  35     145.267 116.077 154.451  1.00 87.50           O
ATOM   2482  N   SER D  36     147.047 121.599 157.405  1.00 66.00           N
ATOM   2483  CA  SER D  36     147.461 122.987 157.277  1.00 58.48           C
ATOM   2484  C   SER D  36     148.968 123.049 157.092  1.00 57.94           C
ATOM   2485  O   SER D  36     149.687 122.081 157.348  1.00 62.28           O
ATOM   2486  CB  SER D  36     147.033 123.809 158.494  1.00 60.40           C
ATOM   2487  OG  SER D  36     148.054 123.818 159.472  1.00 61.22           O
ATOM   2488  N   TYR D  37     149.440 124.212 156.646  1.00 55.41           N
ATOM   2489  CA  TYR D  37     150.847 124.436 156.345  1.00 55.52           C
ATOM   2490  C   TYR D  37     151.602 125.081 157.501  1.00 57.98           C
ATOM   2491  O   TYR D  37     152.678 125.646 157.285  1.00 61.85           O
ATOM   2492  CB  TYR D  37     150.986 125.303 155.095  1.00 54.27           C
ATOM   2493  CG  TYR D  37     150.466 124.671 153.827  1.00 56.32           C
ATOM   2494  CD1 TYR D  37     149.146 124.835 153.441  1.00 53.91           C
ATOM   2495  CD2 TYR D  37     151.298 123.924 153.009  1.00 58.55           C
ATOM   2496  CE1 TYR D  37     148.668 124.265 152.282  1.00 54.50           C
ATOM   2497  CE2 TYR D  37     150.829 123.351 151.849  1.00 56.79           C
ATOM   2498  CZ  TYR D  37     149.514 123.525 151.491  1.00 56.47           C
ATOM   2499  OH  TYR D  37     149.040 122.956 150.333  1.00 63.26           O
ATOM   2500  N   SER D  38     151.061 125.018 158.720  1.00 52.96           N
ATOM   2501  CA  SER D  38     151.695 125.704 159.842  1.00 51.95           C
ATOM   2502  C   SER D  38     153.077 125.140 160.140  1.00 55.71           C
ATOM   2503  O   SER D  38     154.016 125.897 160.416  1.00 60.52           O
ATOM   2504  CB  SER D  38     150.807 125.622 161.081  1.00 56.75           C
ATOM   2505  OG  SER D  38     149.443 125.773 160.741  1.00 61.99           O
ATOM   2506  N   ILE D  39     153.223 123.815 160.092  1.00 52.84           N
ATOM   2507  CA  ILE D  39     154.502 123.193 160.426  1.00 52.70           C
ATOM   2508  C   ILE D  39     155.588 123.664 159.469  1.00 56.41           C
ATOM   2509  O   ILE D  39     156.696 124.029 159.882  1.00 62.51           O
ATOM   2510  CB  ILE D  39     154.368 121.661 160.416  1.00 54.25           C
ATOM   2511  CG1 ILE D  39     153.345 121.211 161.457  1.00 57.57           C
ATOM   2512  CG2 ILE D  39     155.717 121.006 160.658  1.00 58.64           C
ATOM   2513  CD1 ILE D  39     153.513 119.777 161.903  1.00 63.43           C
ATOM   2514  N   TYR D  40     155.278 123.683 158.175  1.00 53.74           N
ATOM   2515  CA  TYR D  40     156.285 124.019 157.176  1.00 54.76           C
ATOM   2516  C   TYR D  40     156.595 125.511 157.174  1.00 58.13           C
ATOM   2517  O   TYR D  40     157.752 125.910 156.990  1.00 62.92           O
ATOM   2518  CB  TYR D  40     155.808 123.544 155.809  1.00 56.32           C
ATOM   2519  CG  TYR D  40     155.141 122.194 155.891  1.00 56.84           C
ATOM   2520  CD1 TYR D  40     155.871 121.062 156.216  1.00 58.07           C
ATOM   2521  CD2 TYR D  40     153.780 122.054 155.676  1.00 57.61           C
ATOM   2522  CE1 TYR D  40     155.271 119.829 156.304  1.00 58.33           C
ATOM   2523  CE2 TYR D  40     153.171 120.822 155.765  1.00 61.16           C
ATOM   2524  CZ  TYR D  40     153.922 119.713 156.079  1.00 61.93           C
ATOM   2525  OH  TYR D  40     153.321 118.481 156.167  1.00 66.26           O
ATOM   2526  N   VAL D  41     155.580 126.350 157.388  1.00 56.54           N
ATOM   2527  CA  VAL D  41     155.826 127.782 157.518  1.00 55.01           C
ATOM   2528  C   VAL D  41     156.715 128.053 158.723  1.00 55.30           C
ATOM   2529  O   VAL D  41     157.637 128.874 158.661  1.00 60.27           O
ATOM   2530  CB  VAL D  41     154.497 128.553 157.605  1.00 54.31           C
ATOM   2531  CG1 VAL D  41     154.742 129.978 158.058  1.00 56.87           C
ATOM   2532  CG2 VAL D  41     153.788 128.537 156.265  1.00 54.47           C
ATOM   2533  N   TYR D  42     156.462 127.359 159.834  1.00 54.75           N
ATOM   2534  CA  TYR D  42     157.302 127.520 161.016  1.00 55.94           C
ATOM   2535  C   TYR D  42     158.728 127.052 160.753  1.00 58.95           C
ATOM   2536  O   TYR D  42     159.689 127.679 161.214  1.00 63.58           O
ATOM   2537  CB  TYR D  42     156.696 126.762 162.194  1.00 56.28           C
ATOM   2538  CG  TYR D  42     157.194 127.231 163.536  1.00 58.24           C
ATOM   2539  CD1 TYR D  42     156.618 128.320 164.168  1.00 62.96           C
ATOM   2540  CD2 TYR D  42     158.243 126.585 164.169  1.00 63.39           C
ATOM   2541  CE1 TYR D  42     157.072 128.753 165.393  1.00 70.47           C
ATOM   2542  CE2 TYR D  42     158.704 127.009 165.394  1.00 69.90           C
ATOM   2543  CZ  TYR D  42     158.116 128.094 166.002  1.00 74.38           C
ATOM   2544  OH  TYR D  42     158.574 128.521 167.227  1.00 80.20           O
ATOM   2545  N   LYS D  43     158.886 125.943 160.028  1.00 54.37           N
ATOM   2546  CA  LYS D  43     160.225 125.464 159.697  1.00 49.72           C
ATOM   2547  C   LYS D  43     160.979 126.479 158.848  1.00 54.17           C
ATOM   2548  O   LYS D  43     162.158 126.760 159.099  1.00 62.11           O
ATOM   2549  CB  LYS D  43     160.138 124.125 158.968  1.00 53.70           C
ATOM   2550  CG  LYS D  43     159.970 122.922 159.873  1.00 54.64           C
ATOM   2551  CD  LYS D  43     159.940 121.643 159.061  1.00 54.64           C
ATOM   2552  CE  LYS D  43     159.764 120.428 159.946  1.00 61.63           C
ATOM   2553  NZ  LYS D  43     159.597 119.189 159.141  1.00 65.64           N
ATOM   2554  N   VAL D  44     160.312 127.048 157.843  1.00 51.71           N
ATOM   2555  CA  VAL D  44     160.957 128.053 157.004  1.00 52.75           C
ATOM   2556  C   VAL D  44     161.300 129.291 157.824  1.00 56.15           C
ATOM   2557  O   VAL D  44     162.364 129.899 157.647  1.00 62.87           O
ATOM   2558  CB  VAL D  44     160.062 128.395 155.800  1.00 54.45           C
ATOM   2559  CG1 VAL D  44     160.648 129.548 155.013  1.00 55.96           C
ATOM   2560  CG2 VAL D  44     159.896 127.180 154.910  1.00 60.22           C
ATOM   2561  N   LEU D  45     160.407 129.683 158.735  1.00 55.64           N
ATOM   2562  CA  LEU D  45     160.667 130.841 159.582  1.00 52.69           C
ATOM   2563  C   LEU D  45     161.882 130.612 160.468  1.00 55.99           C
ATOM   2564  O   LEU D  45     162.699 131.519 160.659  1.00 63.50           O
ATOM   2565  CB  LEU D  45     159.438 131.153 160.432  1.00 52.33           C
ATOM   2566  CG  LEU D  45     159.560 132.323 161.403  1.00 55.29           C
ATOM   2567  CD1 LEU D  45     159.949 133.587 160.665  1.00 58.12           C
ATOM   2568  CD2 LEU D  45     158.258 132.519 162.154  1.00 62.34           C
ATOM   2569  N   LYS D  46     162.015 129.409 161.025  1.00 55.24           N
ATOM   2570  CA  LYS D  46     163.201 129.098 161.814  1.00 58.53           C
ATOM   2571  C   LYS D  46     164.450 129.055 160.947  1.00 58.75           C
ATOM   2572  O   LYS D  46     165.545 129.373 161.423  1.00 64.81           O
ATOM   2573  CB  LYS D  46     163.015 127.776 162.553  1.00 59.76           C
ATOM   2574  CG  LYS D  46     162.121 127.878 163.776  1.00 64.67           C
ATOM   2575  CD  LYS D  46     162.402 129.151 164.556  1.00 69.25           C
ATOM   2576  CE  LYS D  46     161.345 129.395 165.617  1.00 73.34           C
ATOM   2577  NZ  LYS D  46     161.589 130.659 166.363  1.00 74.28           N
ATOM   2578  N   GLN D  47     164.311 128.657 159.681  1.00 56.97           N
ATOM   2579  CA  GLN D  47     165.447 128.712 158.766  1.00 56.50           C
ATOM   2580  C   GLN D  47     165.898 130.145 158.518  1.00 56.82           C
ATOM   2581  O   GLN D  47     167.101 130.427 158.493  1.00 63.19           O
ATOM   2582  CB  GLN D  47     165.095 128.035 157.445  1.00 57.86           C
ATOM   2583  CG  GLN D  47     164.881 126.543 157.555  1.00 63.67           C
ATOM   2584  CD  GLN D  47     164.464 125.923 156.244  1.00 74.10           C
ATOM   2585  OE1 GLN D  47     163.899 126.591 155.380  1.00 79.39           O
ATOM   2586  NE2 GLN D  47     164.746 124.638 156.085  1.00 74.72           N
ATOM   2587  N   VAL D  48     164.951 131.063 158.330  1.00 56.13           N
ATOM   2588  CA  VAL D  48     165.305 132.432 157.967  1.00 53.29           C
ATOM   2589  C   VAL D  48     165.717 133.233 159.196  1.00 58.80           C
ATOM   2590  O   VAL D  48     166.809 133.811 159.241  1.00 64.46           O
ATOM   2591  CB  VAL D  48     164.138 133.104 157.224  1.00 53.75           C
ATOM   2592  CG1 VAL D  48     164.412 134.583 157.053  1.00 59.50           C
ATOM   2593  CG2 VAL D  48     163.922 132.442 155.880  1.00 51.15           C
ATOM   2594  N   HIS D  49     164.851 133.285 160.208  1.00 56.90           N
ATOM   2595  CA  HIS D  49     165.101 134.011 161.452  1.00 56.63           C
ATOM   2596  C   HIS D  49     165.021 133.021 162.604  1.00 59.63           C
ATOM   2597  O   HIS D  49     163.932 132.778 163.145  1.00 65.12           O
ATOM   2598  CB  HIS D  49     164.089 135.138 161.644  1.00 59.26           C
ATOM   2599  CG  HIS D  49     164.282 136.297 160.719  1.00 60.85           C
ATOM   2600  ND1 HIS D  49     163.399 136.590 159.703  1.00 59.57           N
ATOM   2601  CD2 HIS D  49     165.245 137.246 160.667  1.00 63.34           C
ATOM   2602  CE1 HIS D  49     163.815 137.665 159.058  1.00 61.72           C
ATOM   2603  NE2 HIS D  49     164.933 138.082 159.623  1.00 64.05           N
ATOM   2604  N   PRO D  50     166.140 132.423 163.019  1.00 56.20           N
ATOM   2605  CA  PRO D  50     166.065 131.416 164.083  1.00 57.20           C
ATOM   2606  C   PRO D  50     166.071 132.022 165.475  1.00 64.09           C
ATOM   2607  O   PRO D  50     166.703 131.492 166.394  1.00 73.67           O
ATOM   2608  CB  PRO D  50     167.318 130.572 163.840  1.00 57.98           C
ATOM   2609  CG  PRO D  50     168.297 131.544 163.269  1.00 59.66           C
ATOM   2610  CD  PRO D  50     167.510 132.582 162.502  1.00 57.74           C
ATOM   2611  N   ASP D  51     165.366 133.131 165.638  1.00 61.07           N
ATOM   2612  CA  ASP D  51     165.040 133.647 166.960  1.00 56.92           C
ATOM   2613  C   ASP D  51     163.668 134.296 166.998  1.00 59.89           C
ATOM   2614  O   ASP D  51     163.290 134.829 168.044  1.00 62.39           O
ATOM   2615  CB  ASP D  51     166.107 134.649 167.423  1.00 61.18           C
ATOM   2616  CG  ASP D  51     165.952 136.007 166.770  1.00 74.92           C
ATOM   2617  OD1 ASP D  51     165.812 136.061 165.530  1.00 73.22           O
ATOM   2618  OD2 ASP D  51     165.969 137.022 167.498  1.00 79.45           O
ATOM   2619  N   THR D  52     162.913 134.269 165.905  1.00 59.59           N
ATOM   2620  CA  THR D  52     161.684 135.031 165.756  1.00 55.41           C
ATOM   2621  C   THR D  52     160.495 134.085 165.774  1.00 55.86           C
ATOM   2622  O   THR D  52     160.471 133.096 165.035  1.00 58.22           O
ATOM   2623  CB  THR D  52     161.709 135.836 164.453  1.00 59.45           C
ATOM   2624  OG1 THR D  52     162.459 137.041 164.647  1.00 68.65           O
ATOM   2625  CG2 THR D  52     160.307 136.187 164.000  1.00 58.57           C
ATOM   2626  N   GLY D  53     159.516 134.387 166.622  1.00 56.29           N
ATOM   2627  CA  GLY D  53     158.297 133.614 166.703  1.00 56.01           C
ATOM   2628  C   GLY D  53     157.255 134.091 165.712  1.00 54.71           C
ATOM   2629  O   GLY D  53     157.535 134.833 164.770  1.00 56.54           O
ATOM   2630  N   ILE D  54     156.021 133.647 165.939  1.00 53.80           N
ATOM   2631  CA  ILE D  54     154.913 133.992 165.060  1.00 49.33           C
ATOM   2632  C   ILE D  54     153.622 133.838 165.847  1.00 57.28           C
ATOM   2633  O   ILE D  54     153.555 133.076 166.815  1.00 65.35           O
ATOM   2634  CB  ILE D  54     154.924 133.114 163.785  1.00 50.43           C
ATOM   2635  CG1 ILE D  54     154.137 133.785 162.661  1.00 52.28           C
ATOM   2636  CG2 ILE D  54     154.378 131.753 164.096  1.00 56.00           C
ATOM   2637  CD1 ILE D  54     154.156 133.026 161.363  1.00 53.01           C
ATOM   2638  N   SER D  55     152.601 134.581 165.442  1.00 56.05           N
ATOM   2639  CA  SER D  55     151.301 134.559 166.090  1.00 53.15           C
ATOM   2640  C   SER D  55     150.352 133.637 165.334  1.00 56.38           C
ATOM   2641  O   SER D  55     150.588 133.276 164.179  1.00 62.17           O
ATOM   2642  CB  SER D  55     150.720 135.974 166.172  1.00 52.27           C
ATOM   2643  OG  SER D  55     149.338 135.959 166.476  1.00 58.69           O
ATOM   2644  N   SER D  56     149.270 133.247 166.011  1.00 53.98           N
ATOM   2645  CA  SER D  56     148.273 132.391 165.380  1.00 51.85           C
ATOM   2646  C   SER D  56     147.621 133.086 164.192  1.00 57.40           C
ATOM   2647  O   SER D  56     147.360 132.455 163.161  1.00 65.33           O
ATOM   2648  CB  SER D  56     147.219 131.972 166.402  1.00 54.33           C
ATOM   2649  OG  SER D  56     146.715 130.682 166.110  1.00 62.78           O
ATOM   2650  N   LYS D  57     147.346 134.385 164.319  1.00 50.98           N
ATOM   2651  CA  LYS D  57     146.770 135.130 163.205  1.00 51.82           C
ATOM   2652  C   LYS D  57     147.736 135.190 162.028  1.00 56.12           C
ATOM   2653  O   LYS D  57     147.325 135.058 160.868  1.00 60.83           O
ATOM   2654  CB  LYS D  57     146.386 136.535 163.660  1.00 54.40           C
ATOM   2655  CG  LYS D  57     145.497 136.566 164.892  1.00 56.81           C
ATOM   2656  CD  LYS D  57     144.098 136.069 164.582  1.00 62.58           C
ATOM   2657  CE  LYS D  57     143.425 136.936 163.532  1.00 71.96           C
ATOM   2658  NZ  LYS D  57     142.037 136.480 163.242  1.00 82.50           N
ATOM   2659  N   ALA D  58     149.025 135.388 162.306  1.00 54.07           N
ATOM   2660  CA  ALA D  58     150.017 135.411 161.237  1.00 52.58           C
ATOM   2661  C   ALA D  58     150.143 134.049 160.565  1.00 51.66           C
ATOM   2662  O   ALA D  58     150.291 133.971 159.340  1.00 59.49           O
ATOM   2663  CB  ALA D  58     151.366 135.874 161.782  1.00 53.57           C
ATOM   2664  N   MET D  59     150.091 132.965 161.344  1.00 48.10           N
ATOM   2665  CA  MET D  59     150.062 131.633 160.744  1.00 49.34           C
ATOM   2666  C   MET D  59     148.831 131.430 159.875  1.00 53.78           C
ATOM   2667  O   MET D  59     148.925 130.839 158.795  1.00 59.68           O
ATOM   2668  CB  MET D  59     150.134 130.547 161.815  1.00 46.84           C
ATOM   2669  CG  MET D  59     150.710 129.237 161.291  1.00 52.25           C
ATOM   2670  SD  MET D  59     152.346 129.273 160.552  1.00 66.48           S
ATOM   2671  CE  MET D  59     153.380 129.236 162.002  1.00 61.60           C
ATOM   2672  N   GLY D  60     147.667 131.890 160.329  1.00 50.16           N
ATOM   2673  CA  GLY D  60     146.479 131.771 159.502  1.00 47.84           C
ATOM   2674  C   GLY D  60     146.612 132.531 158.197  1.00 53.14           C
ATOM   2675  O   GLY D  60     146.229 132.037 157.132  1.00 59.49           O
ATOM   2676  N   ILE D  61     147.181 133.735 158.262  1.00 50.23           N
ATOM   2677  CA  ILE D  61     147.371 134.538 157.058  1.00 49.51           C
ATOM   2678  C   ILE D  61     148.347 133.858 156.107  1.00 49.86           C
ATOM   2679  O   ILE D  61     148.118 133.809 154.892  1.00 53.82           O
ATOM   2680  CB  ILE D  61     147.831 135.956 157.437  1.00 47.45           C
ATOM   2681  CG1 ILE D  61     146.623 136.799 157.829  1.00 54.77           C
ATOM   2682  CG2 ILE D  61     148.571 136.609 156.288  1.00 45.52           C
ATOM   2683  CD1 ILE D  61     146.935 137.868 158.818  1.00 56.05           C
ATOM   2684  N   MET D  62     149.447 133.319 156.636  1.00 47.72           N
ATOM   2685  CA  MET D  62     150.417 132.647 155.778  1.00 46.89           C
ATOM   2686  C   MET D  62     149.835 131.375 155.173  1.00 50.36           C
ATOM   2687  O   MET D  62     150.121 131.044 154.017  1.00 55.17           O
ATOM   2688  CB  MET D  62     151.692 132.340 156.561  1.00 44.97           C
ATOM   2689  CG  MET D  62     152.478 133.572 156.959  1.00 41.64           C
ATOM   2690  SD  MET D  62     153.373 134.320 155.588  1.00 59.59           S
ATOM   2691  CE  MET D  62     153.857 132.870 154.661  1.00 56.04           C
ATOM   2692  N   ASN D  63     149.020 130.650 155.940  1.00 47.33           N
ATOM   2693  CA  ASN D  63     148.351 129.468 155.410  1.00 48.25           C
ATOM   2694  C   ASN D  63     147.413 129.837 154.269  1.00 52.56           C
ATOM   2695  O   ASN D  63     147.395 129.171 153.224  1.00 56.06           O
ATOM   2696  CB  ASN D  63     147.591 128.766 156.535  1.00 46.97           C
ATOM   2697  CG  ASN D  63     146.992 127.450 156.102  1.00 62.33           C
ATOM   2698  OD1 ASN D  63     147.641 126.408 156.170  1.00 67.38           O
ATOM   2699  ND2 ASN D  63     145.741 127.486 155.660  1.00 62.97           N
ATOM   2700  N   SER D  64     146.638 130.909 154.445  1.00 49.73           N
ATOM   2701  CA  SER D  64     145.756 131.365 153.376  1.00 48.27           C
ATOM   2702  C   SER D  64     146.551 131.800 152.154  1.00 50.06           C
ATOM   2703  O   SER D  64     146.147 131.538 151.016  1.00 52.96           O
ATOM   2704  CB  SER D  64     144.871 132.505 153.875  1.00 55.09           C
ATOM   2705  OG  SER D  64     143.942 132.042 154.838  1.00 63.26           O
ATOM   2706  N   PHE D  65     147.684 132.473 152.368  1.00 51.73           N
ATOM   2707  CA  PHE D  65     148.522 132.902 151.253  1.00 48.12           C
ATOM   2708  C   PHE D  65     149.071 131.710 150.481  1.00 51.14           C
ATOM   2709  O   PHE D  65     149.079 131.710 149.243  1.00 57.50           O
ATOM   2710  CB  PHE D  65     149.659 133.780 151.776  1.00 45.43           C
ATOM   2711  CG  PHE D  65     150.875 133.793 150.900  1.00 43.78           C
ATOM   2712  CD1 PHE D  65     150.924 134.590 149.773  1.00 47.41           C
ATOM   2713  CD2 PHE D  65     151.980 133.025 151.216  1.00 47.26           C
ATOM   2714  CE1 PHE D  65     152.044 134.610 148.974  1.00 49.51           C
ATOM   2715  CE2 PHE D  65     153.101 133.041 150.417  1.00 51.64           C
ATOM   2716  CZ  PHE D  65     153.132 133.834 149.295  1.00 49.74           C
ATOM   2717  N   VAL D  66     149.539 130.686 151.198  1.00 48.99           N
ATOM   2718  CA  VAL D  66     150.055 129.490 150.541  1.00 45.17           C
ATOM   2719  C   VAL D  66     148.953 128.809 149.742  1.00 49.14           C
ATOM   2720  O   VAL D  66     149.161 128.408 148.591  1.00 53.96           O
ATOM   2721  CB  VAL D  66     150.679 128.537 151.576  1.00 45.02           C
ATOM   2722  CG1 VAL D  66     150.823 127.144 150.998  1.00 51.16           C
ATOM   2723  CG2 VAL D  66     152.025 129.064 152.032  1.00 48.95           C
ATOM   2724  N   ASN D  67     147.761 128.683 150.332  1.00 48.30           N
ATOM   2725  CA  ASN D  67     146.648 128.068 149.615  1.00 45.27           C
ATOM   2726  C   ASN D  67     146.283 128.864 148.368  1.00 51.53           C
ATOM   2727  O   ASN D  67     146.023 128.286 147.307  1.00 57.54           O
ATOM   2728  CB  ASN D  67     145.438 127.937 150.536  1.00 42.44           C
ATOM   2729  CG  ASN D  67     145.563 126.777 151.497  1.00 49.55           C
ATOM   2730  OD1 ASN D  67     146.128 125.739 151.163  1.00 54.37           O
ATOM   2731  ND2 ASN D  67     145.034 126.947 152.701  1.00 52.43           N
ATOM   2732  N   ASP D  68     146.266 130.194 148.476  1.00 50.93           N
ATOM   2733  CA  ASP D  68     145.893 131.034 147.343  1.00 50.95           C
ATOM   2734  C   ASP D  68     146.902 130.921 146.209  1.00 51.43           C
ATOM   2735  O   ASP D  68     146.523 130.798 145.038  1.00 56.35           O
ATOM   2736  CB  ASP D  68     145.757 132.485 147.798  1.00 51.72           C
ATOM   2737  CG  ASP D  68     145.416 133.420 146.661  1.00 61.21           C
ATOM   2738  OD1 ASP D  68     144.459 133.127 145.916  1.00 69.31           O
ATOM   2739  OD2 ASP D  68     146.105 134.449 146.512  1.00 63.56           O
ATOM   2740  N   ILE D  69     148.195 130.963 146.533  1.00 48.31           N
ATOM   2741  CA  ILE D  69     149.210 130.861 145.489  1.00 44.71           C
ATOM   2742  C   ILE D  69     149.201 129.469 144.870  1.00 49.49           C
ATOM   2743  O   ILE D  69     149.381 129.314 143.654  1.00 55.43           O
ATOM   2744  CB  ILE D  69     150.593 131.235 146.048  1.00 43.40           C
ATOM   2745  CG1 ILE D  69     150.605 132.702 146.461  1.00 47.16           C
ATOM   2746  CG2 ILE D  69     151.667 131.001 145.009  1.00 46.57           C
ATOM   2747  CD1 ILE D  69     150.391 133.652 145.314  1.00 49.36           C
ATOM   2748  N   PHE D  70     148.982 128.437 145.688  1.00 48.00           N
ATOM   2749  CA  PHE D  70     148.855 127.084 145.162  1.00 46.38           C
ATOM   2750  C   PHE D  70     147.699 126.992 144.177  1.00 50.14           C
ATOM   2751  O   PHE D  70     147.842 126.428 143.087  1.00 53.48           O
ATOM   2752  CB  PHE D  70     148.667 126.100 146.318  1.00 46.20           C
ATOM   2753  CG  PHE D  70     148.378 124.693 145.884  1.00 50.56           C
ATOM   2754  CD1 PHE D  70     149.407 123.814 145.616  1.00 54.47           C
ATOM   2755  CD2 PHE D  70     147.075 124.244 145.763  1.00 52.25           C
ATOM   2756  CE1 PHE D  70     149.144 122.521 145.223  1.00 57.69           C
ATOM   2757  CE2 PHE D  70     146.809 122.953 145.368  1.00 54.86           C
ATOM   2758  CZ  PHE D  70     147.844 122.091 145.099  1.00 56.53           C
ATOM   2759  N   GLU D  71     146.544 127.551 144.543  1.00 51.29           N
ATOM   2760  CA  GLU D  71     145.392 127.521 143.647  1.00 51.99           C
ATOM   2761  C   GLU D  71     145.672 128.282 142.361  1.00 53.12           C
ATOM   2762  O   GLU D  71     145.331 127.814 141.271  1.00 56.98           O
ATOM   2763  CB  GLU D  71     144.161 128.091 144.347  1.00 54.82           C
ATOM   2764  CG  GLU D  71     143.375 127.071 145.148  1.00 71.70           C
ATOM   2765  CD  GLU D  71     142.216 127.692 145.902  1.00 91.49           C
ATOM   2766  OE1 GLU D  71     142.270 128.908 146.181  1.00 85.48           O
ATOM   2767  OE2 GLU D  71     141.251 126.964 146.215  1.00102.92           O
ATOM   2768  N   ARG D  72     146.303 129.454 142.465  1.00 47.74           N
ATOM   2769  CA  ARG D  72     146.607 130.241 141.274  1.00 43.64           C
ATOM   2770  C   ARG D  72     147.512 129.469 140.322  1.00 47.94           C
ATOM   2771  O   ARG D  72     147.215 129.343 139.126  1.00 54.72           O
ATOM   2772  CB  ARG D  72     147.266 131.561 141.671  1.00 45.36           C
ATOM   2773  CG  ARG D  72     146.341 132.572 142.314  1.00 49.72           C
ATOM   2774  CD  ARG D  72     146.911 133.970 142.173  1.00 45.79           C
ATOM   2775  NE  ARG D  72     146.789 134.746 143.400  1.00 44.59           N
ATOM   2776  CZ  ARG D  72     147.424 135.887 143.626  1.00 49.66           C
ATOM   2777  NH1 ARG D  72     148.238 136.414 142.728  1.00 50.34           N
ATOM   2778  NH2 ARG D  72     147.237 136.515 144.782  1.00 53.92           N
ATOM   2779  N   ILE D  73     148.622 128.941 140.840  1.00 46.57           N
ATOM   2780  CA  ILE D  73     149.579 128.248 139.985  1.00 44.11           C
ATOM   2781  C   ILE D  73     148.964 126.982 139.404  1.00 51.34           C
ATOM   2782  O   ILE D  73     149.142 126.683 138.217  1.00 57.12           O
ATOM   2783  CB  ILE D  73     150.873 127.948 140.760  1.00 46.17           C
ATOM   2784  CG1 ILE D  73     151.574 129.251 141.139  1.00 45.38           C
ATOM   2785  CG2 ILE D  73     151.800 127.086 139.930  1.00 52.71           C
ATOM   2786  CD1 ILE D  73     152.862 129.046 141.891  1.00 48.02           C
ATOM   2787  N   ALA D  74     148.231 126.220 140.219  1.00 49.53           N
ATOM   2788  CA  ALA D  74     147.625 124.989 139.727  1.00 45.14           C
ATOM   2789  C   ALA D  74     146.579 125.271 138.658  1.00 49.08           C
ATOM   2790  O   ALA D  74     146.507 124.558 137.652  1.00 55.45           O
ATOM   2791  CB  ALA D  74     147.014 124.208 140.887  1.00 50.94           C
ATOM   2792  N   GLY D  75     145.761 126.308 138.849  1.00 47.66           N
ATOM   2793  CA  GLY D  75     144.771 126.646 137.842  1.00 51.25           C
ATOM   2794  C   GLY D  75     145.396 127.126 136.547  1.00 55.35           C
ATOM   2795  O   GLY D  75     144.939 126.770 135.456  1.00 60.29           O
ATOM   2796  N   GLU D  76     146.450 127.940 136.645  1.00 53.27           N
ATOM   2797  CA  GLU D  76     147.140 128.379 135.439  1.00 52.14           C
ATOM   2798  C   GLU D  76     147.773 127.203 134.707  1.00 54.93           C
ATOM   2799  O   GLU D  76     147.727 127.133 133.473  1.00 61.70           O
ATOM   2800  CB  GLU D  76     148.191 129.430 135.785  1.00 56.67           C
ATOM   2801  CG  GLU D  76     148.709 130.175 134.577  1.00 63.87           C
ATOM   2802  CD  GLU D  76     147.592 130.670 133.687  1.00 74.82           C
ATOM   2803  OE1 GLU D  76     146.695 131.377 134.192  1.00 80.11           O
ATOM   2804  OE2 GLU D  76     147.603 130.343 132.483  1.00 73.96           O
ATOM   2805  N   ALA D  77     148.367 126.265 135.449  1.00 51.96           N
ATOM   2806  CA  ALA D  77     148.941 125.080 134.822  1.00 50.65           C
ATOM   2807  C   ALA D  77     147.863 124.225 134.170  1.00 51.67           C
ATOM   2808  O   ALA D  77     148.075 123.659 133.092  1.00 54.78           O
ATOM   2809  CB  ALA D  77     149.721 124.266 135.851  1.00 52.46           C
ATOM   2810  N   SER D  78     146.701 124.111 134.815  1.00 51.45           N
ATOM   2811  CA  SER D  78     145.594 123.367 134.227  1.00 52.31           C
ATOM   2812  C   SER D  78     145.135 124.003 132.924  1.00 52.15           C
ATOM   2813  O   SER D  78     144.891 123.303 131.934  1.00 57.49           O
ATOM   2814  CB  SER D  78     144.434 123.290 135.215  1.00 55.32           C
ATOM   2815  OG  SER D  78     143.249 122.868 134.567  1.00 59.36           O
ATOM   2816  N   ARG D  79     145.015 125.330 132.906  1.00 50.29           N
ATOM   2817  CA  ARG D  79     144.625 126.015 131.679  1.00 53.08           C
ATOM   2818  C   ARG D  79     145.679 125.842 130.595  1.00 57.09           C
ATOM   2819  O   ARG D  79     145.346 125.670 129.417  1.00 62.55           O
ATOM   2820  CB  ARG D  79     144.374 127.494 131.959  1.00 56.07           C
ATOM   2821  CG  ARG D  79     142.931 127.816 132.296  1.00 58.20           C
ATOM   2822  CD  ARG D  79     142.784 129.249 132.765  1.00 61.90           C
ATOM   2823  NE  ARG D  79     143.173 129.402 134.161  1.00 65.32           N
ATOM   2824  CZ  ARG D  79     143.243 130.564 134.795  1.00 75.56           C
ATOM   2825  NH1 ARG D  79     142.959 131.703 134.184  1.00 80.59           N
ATOM   2826  NH2 ARG D  79     143.609 130.584 136.073  1.00 75.99           N
ATOM   2827  N   LEU D  80     146.959 125.888 130.972  1.00 55.01           N
ATOM   2828  CA  LEU D  80     148.026 125.686 129.997  1.00 50.18           C
ATOM   2829  C   LEU D  80     147.971 124.288 129.399  1.00 54.08           C
ATOM   2830  O   LEU D  80     148.143 124.115 128.188  1.00 61.28           O
ATOM   2831  CB  LEU D  80     149.383 125.934 130.650  1.00 49.35           C
ATOM   2832  CG  LEU D  80     149.926 127.358 130.569  1.00 55.07           C
ATOM   2833  CD1 LEU D  80     150.887 127.615 131.708  1.00 55.48           C
ATOM   2834  CD2 LEU D  80     150.602 127.595 129.235  1.00 56.54           C
ATOM   2835  N   ALA D  81     147.740 123.275 130.235  1.00 52.68           N
ATOM   2836  CA  ALA D  81     147.630 121.911 129.729  1.00 52.17           C
ATOM   2837  C   ALA D  81     146.410 121.752 128.832  1.00 57.18           C
ATOM   2838  O   ALA D  81     146.472 121.064 127.808  1.00 63.81           O
ATOM   2839  CB  ALA D  81     147.575 120.923 130.891  1.00 54.00           C
ATOM   2840  N   HIS D  82     145.291 122.377 129.202  1.00 57.40           N
ATOM   2841  CA  HIS D  82     144.081 122.276 128.392  1.00 55.67           C
ATOM   2842  C   HIS D  82     144.253 122.966 127.045  1.00 60.55           C
ATOM   2843  O   HIS D  82     143.732 122.492 126.029  1.00 66.16           O
ATOM   2844  CB  HIS D  82     142.897 122.866 129.154  1.00 57.50           C
ATOM   2845  CG  HIS D  82     141.621 122.885 128.374  1.00 60.90           C
ATOM   2846  ND1 HIS D  82     140.721 121.842 128.397  1.00 63.02           N
ATOM   2847  CD2 HIS D  82     141.090 123.823 127.556  1.00 62.35           C
ATOM   2848  CE1 HIS D  82     139.692 122.135 127.622  1.00 66.49           C
ATOM   2849  NE2 HIS D  82     139.891 123.332 127.100  1.00 65.97           N
ATOM   2850  N   TYR D  83     144.969 124.093 127.018  1.00 59.53           N
ATOM   2851  CA  TYR D  83     145.150 124.829 125.770  1.00 56.13           C
ATOM   2852  C   TYR D  83     145.973 124.035 124.766  1.00 59.80           C
ATOM   2853  O   TYR D  83     145.660 124.024 123.570  1.00 68.52           O
ATOM   2854  CB  TYR D  83     145.814 126.176 126.047  1.00 57.17           C
ATOM   2855  CG  TYR D  83     144.922 127.165 126.754  1.00 59.75           C
ATOM   2856  CD1 TYR D  83     143.543 127.058 126.682  1.00 61.22           C
ATOM   2857  CD2 TYR D  83     145.461 128.205 127.494  1.00 61.53           C
ATOM   2858  CE1 TYR D  83     142.724 127.960 127.328  1.00 63.37           C
ATOM   2859  CE2 TYR D  83     144.652 129.112 128.143  1.00 62.07           C
ATOM   2860  CZ  TYR D  83     143.284 128.985 128.057  1.00 64.82           C
ATOM   2861  OH  TYR D  83     142.473 129.887 128.702  1.00 67.33           O
ATOM   2862  N   ASN D  84     147.027 123.366 125.227  1.00 54.06           N
ATOM   2863  CA  ASN D  84     147.934 122.641 124.352  1.00 57.10           C
ATOM   2864  C   ASN D  84     147.514 121.194 124.133  1.00 63.34           C
ATOM   2865  O   ASN D  84     148.356 120.364 123.771  1.00 68.45           O
ATOM   2866  CB  ASN D  84     149.356 122.701 124.910  1.00 56.51           C
ATOM   2867  CG  ASN D  84     149.864 124.118 125.044  1.00 60.05           C
ATOM   2868  OD1 ASN D  84     150.044 124.623 126.149  1.00 61.23           O
ATOM   2869  ND2 ASN D  84     150.096 124.770 123.913  1.00 62.29           N
ATOM   2870  N   LYS D  85     146.237 120.877 124.351  1.00 63.23           N
ATOM   2871  CA  LYS D  85     145.684 119.547 124.089  1.00 60.42           C
ATOM   2872  C   LYS D  85     146.407 118.463 124.881  1.00 60.32           C
ATOM   2873  O   LYS D  85     146.529 117.324 124.426  1.00 62.75           O
ATOM   2874  CB  LYS D  85     145.710 119.221 122.592  1.00 62.32           C
ATOM   2875  CG  LYS D  85     144.667 119.954 121.750  1.00 65.76           C
ATOM   2876  CD  LYS D  85     143.571 120.584 122.594  1.00 71.90           C
ATOM   2877  CE  LYS D  85     142.853 121.685 121.831  1.00 78.23           C
ATOM   2878  NZ  LYS D  85     141.825 122.363 122.669  1.00 78.81           N
ATOM   2879  N   ARG D  86     146.890 118.805 126.067  1.00 61.37           N
ATOM   2880  CA  ARG D  86     147.586 117.869 126.935  1.00 58.45           C
ATOM   2881  C   ARG D  86     146.676 117.424 128.072  1.00 60.97           C
ATOM   2882  O   ARG D  86     145.604 117.984 128.306  1.00 67.54           O
ATOM   2883  CB  ARG D  86     148.862 118.502 127.493  1.00 62.69           C
ATOM   2884  CG  ARG D  86     149.886 118.866 126.440  1.00 65.58           C
ATOM   2885  CD  ARG D  86     151.041 117.889 126.441  1.00 72.99           C
ATOM   2886  NE  ARG D  86     152.191 118.411 125.715  1.00 84.89           N
ATOM   2887  CZ  ARG D  86     152.449 118.154 124.440  1.00 89.40           C
ATOM   2888  NH1 ARG D  86     151.654 117.383 123.717  1.00 85.30           N
ATOM   2889  NH2 ARG D  86     153.531 118.684 123.878  1.00 95.91           N
ATOM   2890  N   SER D  87     147.125 116.392 128.789  1.00 60.88           N
ATOM   2891  CA  SER D  87     146.373 115.886 129.930  1.00 62.14           C
ATOM   2892  C   SER D  87     147.268 115.628 131.136  1.00 63.02           C
ATOM   2893  O   SER D  87     146.890 114.853 132.022  1.00 68.47           O
ATOM   2894  CB  SER D  87     145.627 114.604 129.559  1.00 66.09           C
ATOM   2895  OG  SER D  87     146.364 113.845 128.619  1.00 71.66           O
ATOM   2896  N   THR D  88     148.443 116.251 131.193  1.00 60.39           N
ATOM   2897  CA  THR D  88     149.374 116.059 132.295  1.00 56.41           C
ATOM   2898  C   THR D  88     149.977 117.399 132.682  1.00 60.76           C
ATOM   2899  O   THR D  88     150.438 118.146 131.815  1.00 65.98           O
ATOM   2900  CB  THR D  88     150.488 115.078 131.918  1.00 59.66           C
ATOM   2901  OG1 THR D  88     149.920 113.931 131.276  1.00 68.88           O
ATOM   2902  CG2 THR D  88     151.246 114.633 133.154  1.00 62.66           C
ATOM   2903  N   ILE D  89     149.974 117.699 133.978  1.00 56.44           N
ATOM   2904  CA  ILE D  89     150.649 118.880 134.505  1.00 53.26           C
ATOM   2905  C   ILE D  89     152.070 118.452 134.851  1.00 57.32           C
ATOM   2906  O   ILE D  89     152.319 117.873 135.908  1.00 61.53           O
ATOM   2907  CB  ILE D  89     149.926 119.464 135.718  1.00 50.65           C
ATOM   2908  CG1 ILE D  89     148.540 119.968 135.330  1.00 54.46           C
ATOM   2909  CG2 ILE D  89     150.732 120.599 136.321  1.00 54.98           C
ATOM   2910  CD1 ILE D  89     147.574 119.979 136.483  1.00 58.89           C
ATOM   2911  N   THR D  90     153.004 118.723 133.949  1.00 56.87           N
ATOM   2912  CA  THR D  90     154.398 118.381 134.174  1.00 55.01           C
ATOM   2913  C   THR D  90     155.117 119.572 134.802  1.00 54.67           C
ATOM   2914  O   THR D  90     154.497 120.552 135.221  1.00 57.70           O
ATOM   2915  CB  THR D  90     155.055 117.937 132.870  1.00 61.27           C
ATOM   2916  OG1 THR D  90     154.526 118.700 131.781  1.00 64.17           O
ATOM   2917  CG2 THR D  90     154.791 116.462 132.620  1.00 63.79           C
ATOM   2918  N   SER D  91     156.445 119.492 134.881  1.00 53.53           N
ATOM   2919  CA  SER D  91     157.215 120.572 135.487  1.00 52.44           C
ATOM   2920  C   SER D  91     157.155 121.840 134.645  1.00 57.60           C
ATOM   2921  O   SER D  91     157.109 122.949 135.190  1.00 63.39           O
ATOM   2922  CB  SER D  91     158.662 120.132 135.689  1.00 53.49           C
ATOM   2923  OG  SER D  91     158.733 119.002 136.540  1.00 58.32           O
ATOM   2924  N   ARG D  92     157.161 121.701 133.317  1.00 55.90           N
ATOM   2925  CA  ARG D  92     157.190 122.884 132.464  1.00 56.47           C
ATOM   2926  C   ARG D  92     155.880 123.660 132.526  1.00 58.55           C
ATOM   2927  O   ARG D  92     155.888 124.888 132.388  1.00 62.33           O
ATOM   2928  CB  ARG D  92     157.526 122.495 131.025  1.00 59.72           C
ATOM   2929  CG  ARG D  92     156.594 121.485 130.399  1.00 67.46           C
ATOM   2930  CD  ARG D  92     156.930 121.286 128.931  1.00 79.99           C
ATOM   2931  NE  ARG D  92     155.923 120.486 128.244  1.00 96.88           N
ATOM   2932  CZ  ARG D  92     156.012 120.094 126.980  1.00 98.31           C
ATOM   2933  NH1 ARG D  92     157.056 120.409 126.231  1.00 95.37           N
ATOM   2934  NH2 ARG D  92     155.029 119.368 126.456  1.00 96.09           N
ATOM   2935  N   GLU D  93     154.754 122.977 132.744  1.00 55.79           N
ATOM   2936  CA  GLU D  93     153.495 123.692 132.939  1.00 53.72           C
ATOM   2937  C   GLU D  93     153.544 124.561 134.189  1.00 55.52           C
ATOM   2938  O   GLU D  93     153.121 125.723 134.164  1.00 58.90           O
ATOM   2939  CB  GLU D  93     152.334 122.704 133.018  1.00 52.27           C
ATOM   2940  CG  GLU D  93     151.534 122.583 131.736  1.00 58.72           C
ATOM   2941  CD  GLU D  93     152.046 121.486 130.831  1.00 70.78           C
ATOM   2942  OE1 GLU D  93     153.164 120.990 131.074  1.00 69.08           O
ATOM   2943  OE2 GLU D  93     151.330 121.116 129.877  1.00 74.47           O
ATOM   2944  N   ILE D  94     154.072 124.020 135.289  1.00 54.29           N
ATOM   2945  CA  ILE D  94     154.207 124.803 136.514  1.00 48.18           C
ATOM   2946  C   ILE D  94     155.183 125.951 136.303  1.00 52.46           C
ATOM   2947  O   ILE D  94     154.976 127.063 136.804  1.00 58.74           O
ATOM   2948  CB  ILE D  94     154.638 123.897 137.682  1.00 47.15           C
ATOM   2949  CG1 ILE D  94     153.527 122.908 138.028  1.00 52.84           C
ATOM   2950  CG2 ILE D  94     154.989 124.725 138.900  1.00 52.17           C
ATOM   2951  CD1 ILE D  94     152.268 123.562 138.528  1.00 55.56           C
ATOM   2952  N   GLN D  95     156.260 125.703 135.556  1.00 53.08           N
ATOM   2953  CA  GLN D  95     157.236 126.754 135.283  1.00 53.58           C
ATOM   2954  C   GLN D  95     156.608 127.899 134.499  1.00 53.14           C
ATOM   2955  O   GLN D  95     156.814 129.076 134.819  1.00 58.81           O
ATOM   2956  CB  GLN D  95     158.425 126.169 134.524  1.00 52.18           C
ATOM   2957  CG  GLN D  95     159.570 127.134 134.323  1.00 54.96           C
ATOM   2958  CD  GLN D  95     160.725 126.502 133.587  1.00 57.35           C
ATOM   2959  OE1 GLN D  95     161.214 127.042 132.598  1.00 63.69           O
ATOM   2960  NE2 GLN D  95     161.168 125.349 134.064  1.00 55.76           N
ATOM   2961  N   THR D  96     155.830 127.571 133.469  1.00 48.61           N
ATOM   2962  CA  THR D  96     155.175 128.606 132.679  1.00 48.64           C
ATOM   2963  C   THR D  96     154.120 129.340 133.497  1.00 53.06           C
ATOM   2964  O   THR D  96     153.955 130.558 133.358  1.00 59.91           O
ATOM   2965  CB  THR D  96     154.562 127.991 131.423  1.00 50.82           C
ATOM   2966  OG1 THR D  96     155.569 127.260 130.715  1.00 56.33           O
ATOM   2967  CG2 THR D  96     154.012 129.071 130.516  1.00 52.97           C
ATOM   2968  N   ALA D  97     153.399 128.620 134.361  1.00 51.08           N
ATOM   2969  CA  ALA D  97     152.427 129.275 135.230  1.00 50.29           C
ATOM   2970  C   ALA D  97     153.107 130.253 136.178  1.00 53.85           C
ATOM   2971  O   ALA D  97     152.602 131.358 136.411  1.00 60.63           O
ATOM   2972  CB  ALA D  97     151.636 128.229 136.012  1.00 52.83           C
ATOM   2973  N   VAL D  98     154.255 129.863 136.735  1.00 50.64           N
ATOM   2974  CA  VAL D  98     155.007 130.757 137.611  1.00 46.51           C
ATOM   2975  C   VAL D  98     155.495 131.972 136.837  1.00 52.94           C
ATOM   2976  O   VAL D  98     155.432 133.107 137.326  1.00 58.57           O
ATOM   2977  CB  VAL D  98     156.171 129.997 138.271  1.00 46.52           C
ATOM   2978  CG1 VAL D  98     157.206 130.965 138.806  1.00 53.51           C
ATOM   2979  CG2 VAL D  98     155.653 129.106 139.380  1.00 53.68           C
ATOM   2980  N   ARG D  99     155.984 131.756 135.615  1.00 52.09           N
ATOM   2981  CA  ARG D  99     156.439 132.870 134.791  1.00 49.96           C
ATOM   2982  C   ARG D  99     155.303 133.841 134.499  1.00 51.13           C
ATOM   2983  O   ARG D  99     155.505 135.060 134.490  1.00 56.05           O
ATOM   2984  CB  ARG D  99     157.040 132.344 133.490  1.00 49.88           C
ATOM   2985  CG  ARG D  99     158.548 132.220 133.512  1.00 51.02           C
ATOM   2986  CD  ARG D  99     159.095 131.997 132.118  1.00 59.03           C
ATOM   2987  NE  ARG D  99     160.051 130.898 132.078  1.00 66.19           N
ATOM   2988  CZ  ARG D  99     161.337 131.014 132.376  1.00 70.08           C
ATOM   2989  NH1 ARG D  99     161.858 132.170 132.753  1.00 68.94           N
ATOM   2990  NH2 ARG D  99     162.121 129.943 132.294  1.00 70.22           N
ATOM   2991  N   LEU D 100     154.102 133.319 134.252  1.00 50.72           N
ATOM   2992  CA  LEU D 100     152.965 134.187 133.963  1.00 51.78           C
ATOM   2993  C   LEU D 100     152.498 134.937 135.205  1.00 54.62           C
ATOM   2994  O   LEU D 100     152.171 136.127 135.130  1.00 59.77           O
ATOM   2995  CB  LEU D 100     151.818 133.369 133.374  1.00 49.16           C
ATOM   2996  CG  LEU D 100     151.986 132.902 131.931  1.00 52.04           C
ATOM   2997  CD1 LEU D 100     150.923 131.883 131.582  1.00 55.92           C
ATOM   2998  CD2 LEU D 100     151.931 134.080 130.980  1.00 58.68           C
ATOM   2999  N   LEU D 101     152.455 134.264 136.356  1.00 52.78           N
ATOM   3000  CA  LEU D 101     151.852 134.863 137.543  1.00 51.13           C
ATOM   3001  C   LEU D 101     152.827 135.774 138.282  1.00 54.71           C
ATOM   3002  O   LEU D 101     152.575 136.973 138.438  1.00 60.67           O
ATOM   3003  CB  LEU D 101     151.331 133.768 138.474  1.00 47.73           C
ATOM   3004  CG  LEU D 101     150.087 133.030 137.984  1.00 53.49           C
ATOM   3005  CD1 LEU D 101     149.916 131.721 138.730  1.00 58.23           C
ATOM   3006  CD2 LEU D 101     148.856 133.900 138.139  1.00 57.35           C
ATOM   3007  N   LEU D 102     153.938 135.222 138.749  1.00 50.46           N
ATOM   3008  CA  LEU D 102     154.860 135.989 139.577  1.00 49.20           C
ATOM   3009  C   LEU D 102     155.529 137.081 138.750  1.00 54.55           C
ATOM   3010  O   LEU D 102     156.053 136.798 137.668  1.00 59.01           O
ATOM   3011  CB  LEU D 102     155.911 135.074 140.193  1.00 50.09           C
ATOM   3012  CG  LEU D 102     155.369 133.923 141.038  1.00 53.01           C
ATOM   3013  CD1 LEU D 102     156.494 133.238 141.785  1.00 58.85           C
ATOM   3014  CD2 LEU D 102     154.313 134.422 142.004  1.00 55.15           C
ATOM   3015  N   PRO D 103     155.533 138.326 139.216  1.00 51.05           N
ATOM   3016  CA  PRO D 103     156.089 139.423 138.426  1.00 51.22           C
ATOM   3017  C   PRO D 103     157.550 139.707 138.746  1.00 57.41           C
ATOM   3018  O   PRO D 103     158.057 139.398 139.825  1.00 61.36           O
ATOM   3019  CB  PRO D 103     155.209 140.607 138.842  1.00 53.74           C
ATOM   3020  CG  PRO D 103     154.897 140.319 140.276  1.00 54.98           C
ATOM   3021  CD  PRO D 103     154.891 138.814 140.448  1.00 52.56           C
ATOM   3022  N   GLY D 104     158.217 140.317 137.770  1.00 61.36           N
ATOM   3023  CA  GLY D 104     159.553 140.846 137.981  1.00 58.89           C
ATOM   3024  C   GLY D 104     160.555 139.780 138.366  1.00 61.72           C
ATOM   3025  O   GLY D 104     160.563 138.669 137.827  1.00 61.38           O
ATOM   3026  N   GLU D 105     161.420 140.126 139.320  1.00 64.30           N
ATOM   3027  CA  GLU D 105     162.485 139.231 139.750  1.00 63.78           C
ATOM   3028  C   GLU D 105     161.983 138.080 140.608  1.00 63.58           C
ATOM   3029  O   GLU D 105     162.745 137.139 140.852  1.00 68.09           O
ATOM   3030  CB  GLU D 105     163.549 140.017 140.515  1.00 65.93           C
ATOM   3031  CG  GLU D 105     164.303 141.022 139.665  1.00 77.79           C
ATOM   3032  CD  GLU D 105     165.280 140.362 138.712  1.00 89.71           C
ATOM   3033  OE1 GLU D 105     165.754 139.248 139.020  1.00 89.02           O
ATOM   3034  OE2 GLU D 105     165.573 140.956 137.653  1.00 94.24           O
ATOM   3035  N   LEU D 106     160.737 138.133 141.077  1.00 62.33           N
ATOM   3036  CA  LEU D 106     160.186 137.007 141.822  1.00 61.27           C
ATOM   3037  C   LEU D 106     160.099 135.765 140.947  1.00 63.75           C
ATOM   3038  O   LEU D 106     160.365 134.649 141.409  1.00 66.65           O
ATOM   3039  CB  LEU D 106     158.808 137.366 142.377  1.00 58.97           C
ATOM   3040  CG  LEU D 106     158.750 137.959 143.783  1.00 60.92           C
ATOM   3041  CD1 LEU D 106     157.310 138.138 144.216  1.00 62.67           C
ATOM   3042  CD2 LEU D 106     159.496 137.079 144.765  1.00 64.98           C
ATOM   3043  N   ALA D 107     159.725 135.940 139.678  1.00 62.04           N
ATOM   3044  CA  ALA D 107     159.603 134.803 138.772  1.00 57.14           C
ATOM   3045  C   ALA D 107     160.950 134.139 138.523  1.00 58.72           C
ATOM   3046  O   ALA D 107     161.036 132.908 138.469  1.00 62.19           O
ATOM   3047  CB  ALA D 107     158.977 135.249 137.453  1.00 55.95           C
ATOM   3048  N   LYS D 108     162.009 134.933 138.361  1.00 58.47           N
ATOM   3049  CA  LYS D 108     163.323 134.366 138.073  1.00 57.09           C
ATOM   3050  C   LYS D 108     163.810 133.491 139.220  1.00 62.12           C
ATOM   3051  O   LYS D 108     164.231 132.346 139.011  1.00 67.82           O
ATOM   3052  CB  LYS D 108     164.325 135.484 137.791  1.00 59.36           C
ATOM   3053  CG  LYS D 108     164.037 136.275 136.532  1.00 72.06           C
ATOM   3054  CD  LYS D 108     165.110 137.322 136.288  1.00 85.10           C
ATOM   3055  CE  LYS D 108     164.871 138.068 134.986  1.00 94.42           C
ATOM   3056  NZ  LYS D 108     164.912 137.158 133.808  1.00 92.34           N
ATOM   3057  N   HIS D 109     163.752 134.012 140.446  1.00 56.61           N
ATOM   3058  CA  HIS D 109     164.245 133.257 141.591  1.00 54.83           C
ATOM   3059  C   HIS D 109     163.372 132.042 141.872  1.00 60.61           C
ATOM   3060  O   HIS D 109     163.884 130.976 142.229  1.00 66.74           O
ATOM   3061  CB  HIS D 109     164.329 134.161 142.817  1.00 56.09           C
ATOM   3062  CG  HIS D 109     165.388 135.213 142.719  1.00 62.92           C
ATOM   3063  ND1 HIS D 109     166.140 135.408 141.581  1.00 68.98           N
ATOM   3064  CD2 HIS D 109     165.822 136.127 143.618  1.00 65.55           C
ATOM   3065  CE1 HIS D 109     166.990 136.398 141.782  1.00 70.83           C
ATOM   3066  NE2 HIS D 109     166.818 136.852 143.010  1.00 70.63           N
ATOM   3067  N   ALA D 110     162.053 132.182 141.722  1.00 58.44           N
ATOM   3068  CA  ALA D 110     161.166 131.041 141.927  1.00 54.96           C
ATOM   3069  C   ALA D 110     161.425 129.951 140.897  1.00 57.35           C
ATOM   3070  O   ALA D 110     161.435 128.760 141.230  1.00 64.00           O
ATOM   3071  CB  ALA D 110     159.709 131.493 141.875  1.00 53.44           C
ATOM   3072  N   VAL D 111     161.634 130.341 139.639  1.00 54.55           N
ATOM   3073  CA  VAL D 111     161.940 129.369 138.595  1.00 53.67           C
ATOM   3074  C   VAL D 111     163.261 128.676 138.890  1.00 56.13           C
ATOM   3075  O   VAL D 111     163.392 127.458 138.718  1.00 61.34           O
ATOM   3076  CB  VAL D 111     161.946 130.055 137.217  1.00 55.02           C
ATOM   3077  CG1 VAL D 111     162.836 129.304 136.244  1.00 57.81           C
ATOM   3078  CG2 VAL D 111     160.533 130.156 136.676  1.00 57.56           C
ATOM   3079  N   SER D 112     164.260 129.437 139.342  1.00 54.45           N
ATOM   3080  CA  SER D 112     165.541 128.833 139.690  1.00 56.15           C
ATOM   3081  C   SER D 112     165.389 127.843 140.838  1.00 58.94           C
ATOM   3082  O   SER D 112     165.961 126.747 140.800  1.00 64.68           O
ATOM   3083  CB  SER D 112     166.552 129.919 140.049  1.00 58.29           C
ATOM   3084  OG  SER D 112     167.570 129.404 140.889  1.00 65.77           O
ATOM   3085  N   GLU D 113     164.615 128.207 141.863  1.00 58.72           N
ATOM   3086  CA  GLU D 113     164.399 127.306 142.990  1.00 59.71           C
ATOM   3087  C   GLU D 113     163.698 126.030 142.549  1.00 59.97           C
ATOM   3088  O   GLU D 113     164.087 124.927 142.953  1.00 64.33           O
ATOM   3089  CB  GLU D 113     163.585 128.008 144.077  1.00 61.46           C
ATOM   3090  CG  GLU D 113     164.315 129.133 144.785  1.00 63.89           C
ATOM   3091  CD  GLU D 113     165.290 128.631 145.826  1.00 76.77           C
ATOM   3092  OE1 GLU D 113     165.098 127.504 146.328  1.00 83.34           O
ATOM   3093  OE2 GLU D 113     166.248 129.365 146.147  1.00 78.77           O
ATOM   3094  N   GLY D 114     162.666 126.158 141.715  1.00 58.34           N
ATOM   3095  CA  GLY D 114     161.961 124.977 141.246  1.00 58.12           C
ATOM   3096  C   GLY D 114     162.832 124.075 140.395  1.00 59.75           C
ATOM   3097  O   GLY D 114     162.811 122.851 140.548  1.00 62.15           O
ATOM   3098  N   THR D 115     163.608 124.665 139.482  1.00 57.49           N
ATOM   3099  CA  THR D 115     164.499 123.871 138.645  1.00 56.02           C
ATOM   3100  C   THR D 115     165.554 123.167 139.485  1.00 61.75           C
ATOM   3101  O   THR D 115     165.862 121.993 139.250  1.00 66.24           O
ATOM   3102  CB  THR D 115     165.155 124.757 137.588  1.00 57.06           C
ATOM   3103  OG1 THR D 115     164.146 125.320 136.742  1.00 63.60           O
ATOM   3104  CG2 THR D 115     166.119 123.949 136.739  1.00 60.02           C
ATOM   3105  N   LYS D 116     166.113 123.865 140.476  1.00 61.07           N
ATOM   3106  CA  LYS D 116     167.100 123.247 141.353  1.00 58.22           C
ATOM   3107  C   LYS D 116     166.491 122.097 142.143  1.00 59.49           C
ATOM   3108  O   LYS D 116     167.111 121.036 142.289  1.00 65.96           O
ATOM   3109  CB  LYS D 116     167.683 124.299 142.295  1.00 59.10           C
ATOM   3110  CG  LYS D 116     168.665 123.758 143.320  1.00 67.27           C
ATOM   3111  CD  LYS D 116     169.477 124.857 144.024  1.00 76.95           C
ATOM   3112  CE  LYS D 116     169.855 126.069 143.156  1.00 78.77           C
ATOM   3113  NZ  LYS D 116     170.216 125.792 141.731  1.00 79.35           N
ATOM   3114  N   ALA D 117     165.274 122.286 142.656  1.00 56.16           N
ATOM   3115  CA  ALA D 117     164.615 121.225 143.409  1.00 55.87           C
ATOM   3116  C   ALA D 117     164.342 120.012 142.532  1.00 61.76           C
ATOM   3117  O   ALA D 117     164.569 118.872 142.952  1.00 67.30           O
ATOM   3118  CB  ALA D 117     163.319 121.747 144.025  1.00 55.79           C
ATOM   3119  N   VAL D 118     163.865 120.233 141.306  1.00 59.85           N
ATOM   3120  CA  VAL D 118     163.585 119.114 140.412  1.00 53.79           C
ATOM   3121  C   VAL D 118     164.873 118.397 140.030  1.00 58.88           C
ATOM   3122  O   VAL D 118     164.917 117.162 139.968  1.00 67.68           O
ATOM   3123  CB  VAL D 118     162.810 119.596 139.173  1.00 52.47           C
ATOM   3124  CG1 VAL D 118     162.740 118.501 138.130  1.00 50.34           C
ATOM   3125  CG2 VAL D 118     161.415 120.034 139.566  1.00 57.14           C
ATOM   3126  N   THR D 119     165.942 119.153 139.768  1.00 60.25           N
ATOM   3127  CA  THR D 119     167.220 118.538 139.426  1.00 62.33           C
ATOM   3128  C   THR D 119     167.753 117.696 140.576  1.00 64.83           C
ATOM   3129  O   THR D 119     168.248 116.583 140.363  1.00 68.94           O
ATOM   3130  CB  THR D 119     168.232 119.616 139.038  1.00 63.15           C
ATOM   3131  OG1 THR D 119     167.787 120.285 137.853  1.00 69.73           O
ATOM   3132  CG2 THR D 119     169.595 119.000 138.780  1.00 62.05           C
ATOM   3133  N   LYS D 120     167.658 118.204 141.806  1.00 62.80           N
ATOM   3134  CA  LYS D 120     168.111 117.424 142.952  1.00 63.10           C
ATOM   3135  C   LYS D 120     167.209 116.224 143.207  1.00 67.25           C
ATOM   3136  O   LYS D 120     167.672 115.205 143.728  1.00 74.25           O
ATOM   3137  CB  LYS D 120     168.186 118.303 144.197  1.00 62.67           C
ATOM   3138  CG  LYS D 120     168.907 117.652 145.362  1.00 64.28           C
ATOM   3139  CD  LYS D 120     168.847 118.516 146.605  1.00 67.36           C
ATOM   3140  CE  LYS D 120     169.582 117.860 147.761  1.00 70.91           C
ATOM   3141  NZ  LYS D 120     169.073 116.488 148.032  1.00 73.42           N
ATOM   3142  N   TYR D 121     165.926 116.325 142.859  1.00 64.65           N
ATOM   3143  CA  TYR D 121     165.014 115.210 143.083  1.00 66.14           C
ATOM   3144  C   TYR D 121     165.247 114.088 142.081  1.00 69.68           C
ATOM   3145  O   TYR D 121     165.209 112.908 142.446  1.00 75.68           O
ATOM   3146  CB  TYR D 121     163.569 115.699 143.015  1.00 63.76           C
ATOM   3147  CG  TYR D 121     162.543 114.596 143.088  1.00 61.08           C
ATOM   3148  CD1 TYR D 121     162.413 113.819 144.225  1.00 63.45           C
ATOM   3149  CD2 TYR D 121     161.701 114.336 142.019  1.00 60.43           C
ATOM   3150  CE1 TYR D 121     161.477 112.813 144.297  1.00 64.78           C
ATOM   3151  CE2 TYR D 121     160.763 113.332 142.082  1.00 64.94           C
ATOM   3152  CZ  TYR D 121     160.655 112.574 143.223  1.00 67.51           C
ATOM   3153  OH  TYR D 121     159.720 111.569 143.291  1.00 72.85           O
ATOM   3154  N   THR D 122     165.482 114.433 140.812  1.00 68.82           N
ATOM   3155  CA  THR D 122     165.694 113.404 139.797  1.00 70.97           C
ATOM   3156  C   THR D 122     166.956 112.604 140.087  1.00 75.06           C
ATOM   3157  O   THR D 122     166.951 111.369 140.026  1.00 78.72           O
ATOM   3158  CB  THR D 122     165.765 114.037 138.408  1.00 71.88           C
ATOM   3159  OG1 THR D 122     166.571 115.220 138.460  1.00 76.31           O
ATOM   3160  CG2 THR D 122     164.374 114.398 137.920  1.00 71.14           C
ATOM   3161  N   SER D 123     168.049 113.290 140.405  1.00 73.78           N
ATOM   3162  CA  SER D 123     169.257 112.602 140.827  1.00 76.19           C
ATOM   3163  C   SER D 123     169.080 112.055 142.238  1.00 78.88           C
ATOM   3164  O   SER D 123     168.417 112.662 143.082  1.00 79.53           O
ATOM   3165  CB  SER D 123     170.458 113.544 140.775  1.00 80.45           C
ATOM   3166  OG  SER D 123     170.306 114.610 141.695  1.00 84.90           O
ATOM   3167  N   ALA D 124     169.682 110.893 142.486  1.00 82.69           N
ATOM   3168  CA  ALA D 124     169.565 110.208 143.774  1.00 90.30           C
ATOM   3169  C   ALA D 124     168.101 110.009 144.159  1.00 88.20           C
ATOM   3170  O   ALA D 124     167.695 110.245 145.298  1.00 87.68           O
ATOM   3171  CB  ALA D 124     170.324 110.958 144.870  1.00 90.55           C
ATOM   3172  N   LYS D 125     167.299 109.580 143.191  1.00 87.92           N
ATOM   3173  CA  LYS D 125     165.883 109.327 143.418  1.00 91.38           C
ATOM   3174  C   LYS D 125     165.670 107.919 143.967  1.00 91.54           C
ATOM   3175  O   LYS D 125     166.460 107.013 143.702  0.00 89.85           O
ATOM   3176  CB  LYS D 125     165.093 109.516 142.121  1.00 91.97           C
ATOM   3177  CG  LYS D 125     163.585 109.423 142.283  1.00 87.83           C
ATOM   3178  CD  LYS D 125     162.912 109.066 140.969  1.00 89.90           C
ATOM   3179  CE  LYS D 125     163.277 110.054 139.873  1.00 89.51           C
ATOM   3180  NZ  LYS D 125     162.834 111.437 140.202  1.00 83.84           N
ATOM   3181  OXT LYS D 125     164.709 107.652 144.687  0.00 88.61           O
TER    3182      LYS D 125
ATOM   3183  N   GLY E  34     145.097 186.852 181.749  1.00176.49           N
ATOM   3184  CA  GLY E  34     145.840 187.417 180.638  1.00178.69           C
ATOM   3185  C   GLY E  34     145.653 186.651 179.343  1.00182.22           C
ATOM   3186  O   GLY E  34     144.975 187.117 178.427  1.00181.99           O
ATOM   3187  N   VAL E  35     146.262 185.465 179.267  1.00183.34           N
ATOM   3188  CA  VAL E  35     146.134 184.646 178.068  1.00178.29           C
ATOM   3189  C   VAL E  35     144.736 184.041 177.994  1.00171.33           C
ATOM   3190  O   VAL E  35     143.978 184.015 178.972  1.00168.11           O
ATOM   3191  CB  VAL E  35     147.214 183.553 178.034  1.00176.03           C
ATOM   3192  CG1 VAL E  35     148.598 184.170 178.168  1.00174.95           C
ATOM   3193  CG2 VAL E  35     146.971 182.531 179.135  1.00171.46           C
ATOM   3194  N   LYS E  36     144.388 183.556 176.803  1.00165.62           N
ATOM   3195  CA  LYS E  36     143.098 182.910 176.606  1.00152.18           C
ATOM   3196  C   LYS E  36     142.970 181.698 177.519  1.00144.43           C
ATOM   3197  O   LYS E  36     143.905 180.906 177.661  1.00140.96           O
ATOM   3198  CB  LYS E  36     142.932 182.489 175.146  1.00145.62           C
ATOM   3199  CG  LYS E  36     143.097 183.625 174.151  1.00150.89           C
ATOM   3200  CD  LYS E  36     141.937 184.604 174.231  1.00152.43           C
ATOM   3201  CE  LYS E  36     140.645 183.970 173.743  1.00151.57           C
ATOM   3202  NZ  LYS E  36     139.512 184.935 173.761  1.00150.90           N
ATOM   3203  N   LYS E  37     141.802 181.566 178.148  1.00143.99           N
ATOM   3204  CA  LYS E  37     141.562 180.469 179.084  1.00144.72           C
ATOM   3205  C   LYS E  37     141.847 179.095 178.489  1.00133.46           C
ATOM   3206  O   LYS E  37     142.516 178.290 179.156  1.00131.71           O
ATOM   3207  CB  LYS E  37     140.123 180.556 179.614  1.00145.25           C
ATOM   3208  CG  LYS E  37     139.882 181.700 180.587  1.00140.33           C
ATOM   3209  CD  LYS E  37     139.367 182.941 179.873  1.00141.81           C
ATOM   3210  CE  LYS E  37     138.099 182.643 179.090  1.00143.38           C
ATOM   3211  NZ  LYS E  37     137.618 183.834 178.336  1.00146.14           N
ATOM   3212  N   PRO E  38     141.391 178.753 177.274  1.00123.33           N
ATOM   3213  CA  PRO E  38     141.812 177.477 176.688  1.00115.39           C
ATOM   3214  C   PRO E  38     143.080 177.632 175.869  1.00109.00           C
ATOM   3215  O   PRO E  38     143.642 178.728 175.781  1.00111.49           O
ATOM   3216  CB  PRO E  38     140.616 177.077 175.811  1.00116.17           C
ATOM   3217  CG  PRO E  38     139.737 178.319 175.708  1.00122.39           C
ATOM   3218  CD  PRO E  38     140.449 179.450 176.384  1.00125.63           C
ATOM   3219  N   HIS E  39     143.542 176.538 175.270  1.00 98.65           N
ATOM   3220  CA  HIS E  39     144.673 176.555 174.346  1.00 85.69           C
ATOM   3221  C   HIS E  39     144.204 175.867 173.069  1.00 86.09           C
ATOM   3222  O   HIS E  39     144.160 174.635 172.999  1.00 89.50           O
ATOM   3223  CB  HIS E  39     145.894 175.866 174.943  1.00 85.38           C
ATOM   3224  CG  HIS E  39     146.904 175.441 173.925  1.00 87.50           C
ATOM   3225  ND1 HIS E  39     147.746 176.332 173.296  1.00 91.91           N
ATOM   3226  CD2 HIS E  39     147.206 174.221 173.423  1.00 88.18           C
ATOM   3227  CE1 HIS E  39     148.524 175.679 172.452  1.00 94.81           C
ATOM   3228  NE2 HIS E  39     148.216 174.396 172.510  1.00 93.39           N
ATOM   3229  N   ARG E  40     143.843 176.661 172.068  1.00 80.26           N
ATOM   3230  CA  ARG E  40     143.240 176.146 170.848  1.00 75.48           C
ATOM   3231  C   ARG E  40     144.326 175.771 169.849  1.00 82.45           C
ATOM   3232  O   ARG E  40     145.128 176.620 169.447  1.00 87.37           O
ATOM   3233  CB  ARG E  40     142.296 177.181 170.240  1.00 74.16           C
ATOM   3234  CG  ARG E  40     140.899 177.161 170.819  1.00 73.20           C
ATOM   3235  CD  ARG E  40     140.148 175.930 170.369  1.00 74.70           C
ATOM   3236  NE  ARG E  40     139.193 176.233 169.312  1.00 73.17           N
ATOM   3237  CZ  ARG E  40     137.917 176.527 169.521  1.00 79.14           C
ATOM   3238  NH1 ARG E  40     137.409 176.566 170.741  1.00 81.61           N
ATOM   3239  NH2 ARG E  40     137.132 176.786 168.480  1.00 79.76           N
ATOM   3240  N   TYR E  41     144.352 174.502 169.455  1.00 83.00           N
ATOM   3241  CA  TYR E  41     145.163 174.092 168.321  1.00 80.66           C
ATOM   3242  C   TYR E  41     144.571 174.664 167.041  1.00 80.80           C
ATOM   3243  O   TYR E  41     143.350 174.750 166.890  1.00 83.27           O
ATOM   3244  CB  TYR E  41     145.227 172.569 168.231  1.00 77.05           C
ATOM   3245  CG  TYR E  41     146.295 171.931 169.086  1.00 78.43           C
ATOM   3246  CD1 TYR E  41     147.636 172.200 168.869  1.00 83.08           C
ATOM   3247  CD2 TYR E  41     145.963 171.048 170.100  1.00 75.90           C
ATOM   3248  CE1 TYR E  41     148.614 171.615 169.643  1.00 84.45           C
ATOM   3249  CE2 TYR E  41     146.932 170.459 170.878  1.00 77.44           C
ATOM   3250  CZ  TYR E  41     148.256 170.745 170.646  1.00 80.83           C
ATOM   3251  OH  TYR E  41     149.229 170.160 171.419  1.00 89.37           O
ATOM   3252  N   ARG E  42     145.439 175.069 166.118  1.00 78.41           N
ATOM   3253  CA  ARG E  42     144.957 175.571 164.843  1.00 75.97           C
ATOM   3254  C   ARG E  42     144.259 174.448 164.078  1.00 75.43           C
ATOM   3255  O   ARG E  42     144.642 173.280 164.192  1.00 79.32           O
ATOM   3256  CB  ARG E  42     146.106 176.137 164.015  1.00 83.64           C
ATOM   3257  CG  ARG E  42     146.968 177.142 164.752  1.00 93.59           C
ATOM   3258  CD  ARG E  42     146.679 178.562 164.294  1.00 98.18           C
ATOM   3259  NE  ARG E  42     146.582 178.677 162.843  1.00101.45           N
ATOM   3260  CZ  ARG E  42     147.586 178.484 161.997  1.00102.65           C
ATOM   3261  NH1 ARG E  42     148.805 178.192 162.420  1.00103.78           N
ATOM   3262  NH2 ARG E  42     147.362 178.596 160.691  1.00100.90           N
ATOM   3263  N   PRO E  43     143.220 174.770 163.310  1.00 70.39           N
ATOM   3264  CA  PRO E  43     142.505 173.726 162.568  1.00 68.57           C
ATOM   3265  C   PRO E  43     143.430 172.982 161.616  1.00 71.51           C
ATOM   3266  O   PRO E  43     144.288 173.574 160.960  1.00 74.02           O
ATOM   3267  CB  PRO E  43     141.428 174.508 161.811  1.00 66.82           C
ATOM   3268  CG  PRO E  43     141.216 175.729 162.627  1.00 69.11           C
ATOM   3269  CD  PRO E  43     142.561 176.080 163.189  1.00 72.57           C
ATOM   3270  N   GLY E  44     143.242 171.667 161.549  1.00 68.67           N
ATOM   3271  CA  GLY E  44     144.032 170.802 160.709  1.00 66.19           C
ATOM   3272  C   GLY E  44     145.155 170.076 161.420  1.00 69.16           C
ATOM   3273  O   GLY E  44     145.629 169.053 160.913  1.00 74.95           O
ATOM   3274  N   THR E  45     145.595 170.573 162.578  1.00 65.82           N
ATOM   3275  CA  THR E  45     146.667 169.902 163.306  1.00 63.30           C
ATOM   3276  C   THR E  45     146.170 168.617 163.955  1.00 63.78           C
ATOM   3277  O   THR E  45     146.822 167.568 163.865  1.00 70.98           O
ATOM   3278  CB  THR E  45     147.257 170.844 164.353  1.00 69.63           C
ATOM   3279  OG1 THR E  45     148.045 171.845 163.700  1.00 78.34           O
ATOM   3280  CG2 THR E  45     148.135 170.077 165.326  1.00 72.64           C
ATOM   3281  N   VAL E  46     145.009 168.677 164.609  1.00 61.63           N
ATOM   3282  CA  VAL E  46     144.448 167.477 165.216  1.00 62.98           C
ATOM   3283  C   VAL E  46     144.073 166.465 164.146  1.00 64.63           C
ATOM   3284  O   VAL E  46     144.140 165.253 164.378  1.00 67.39           O
ATOM   3285  CB  VAL E  46     143.246 167.834 166.106  1.00 66.84           C
ATOM   3286  CG1 VAL E  46     142.854 166.648 166.968  1.00 69.43           C
ATOM   3287  CG2 VAL E  46     143.573 169.037 166.971  1.00 74.41           C
ATOM   3288  N   ALA E  47     143.683 166.933 162.958  1.00 63.69           N
ATOM   3289  CA  ALA E  47     143.414 166.014 161.858  1.00 62.46           C
ATOM   3290  C   ALA E  47     144.666 165.240 161.469  1.00 63.22           C
ATOM   3291  O   ALA E  47     144.613 164.022 161.264  1.00 69.08           O
ATOM   3292  CB  ALA E  47     142.862 166.779 160.658  1.00 61.68           C
ATOM   3293  N   LEU E  48     145.806 165.926 161.370  1.00 59.87           N
ATOM   3294  CA  LEU E  48     147.052 165.241 161.042  1.00 58.61           C
ATOM   3295  C   LEU E  48     147.472 164.294 162.158  1.00 59.60           C
ATOM   3296  O   LEU E  48     147.982 163.197 161.892  1.00 62.73           O
ATOM   3297  CB  LEU E  48     148.153 166.260 160.757  1.00 56.84           C
ATOM   3298  CG  LEU E  48     148.085 166.941 159.392  1.00 59.60           C
ATOM   3299  CD1 LEU E  48     149.101 168.061 159.307  1.00 63.56           C
ATOM   3300  CD2 LEU E  48     148.308 165.932 158.283  1.00 61.63           C
ATOM   3301  N   ARG E  49     147.271 164.701 163.413  1.00 58.26           N
ATOM   3302  CA  ARG E  49     147.571 163.811 164.529  1.00 57.31           C
ATOM   3303  C   ARG E  49     146.724 162.549 164.464  1.00 57.43           C
ATOM   3304  O   ARG E  49     147.225 161.441 164.685  1.00 61.75           O
ATOM   3305  CB  ARG E  49     147.348 164.533 165.855  1.00 63.77           C
ATOM   3306  CG  ARG E  49     148.370 165.611 166.153  1.00 70.26           C
ATOM   3307  CD  ARG E  49     148.678 165.664 167.634  1.00 76.05           C
ATOM   3308  NE  ARG E  49     147.504 165.353 168.438  1.00 76.47           N
ATOM   3309  CZ  ARG E  49     146.753 166.262 169.043  1.00 81.67           C
ATOM   3310  NH1 ARG E  49     147.027 167.552 168.958  1.00 79.35           N
ATOM   3311  NH2 ARG E  49     145.701 165.865 169.752  1.00 85.77           N
ATOM   3312  N   GLU E  50     145.436 162.695 164.150  1.00 57.34           N
ATOM   3313  CA  GLU E  50     144.563 161.535 164.030  1.00 55.04           C
ATOM   3314  C   GLU E  50     144.961 160.661 162.849  1.00 55.90           C
ATOM   3315  O   GLU E  50     144.869 159.432 162.926  1.00 60.57           O
ATOM   3316  CB  GLU E  50     143.110 161.984 163.901  1.00 56.87           C
ATOM   3317  CG  GLU E  50     142.497 162.455 165.203  1.00 66.58           C
ATOM   3318  CD  GLU E  50     141.083 162.965 165.027  1.00 78.34           C
ATOM   3319  OE1 GLU E  50     140.541 162.838 163.909  1.00 78.94           O
ATOM   3320  OE2 GLU E  50     140.514 163.493 166.004  1.00 86.20           O
ATOM   3321  N   ILE E  51     145.390 161.272 161.744  1.00 54.65           N
ATOM   3322  CA  ILE E  51     145.853 160.489 160.601  1.00 52.95           C
ATOM   3323  C   ILE E  51     147.061 159.652 160.993  1.00 56.90           C
ATOM   3324  O   ILE E  51     147.132 158.452 160.702  1.00 60.15           O
ATOM   3325  CB  ILE E  51     146.172 161.405 159.407  1.00 50.46           C
ATOM   3326  CG1 ILE E  51     144.898 162.032 158.849  1.00 55.05           C
ATOM   3327  CG2 ILE E  51     146.874 160.623 158.319  1.00 53.62           C
ATOM   3328  CD1 ILE E  51     145.146 162.971 157.696  1.00 58.40           C
ATOM   3329  N   ARG E  52     148.026 160.273 161.675  1.00 56.96           N
ATOM   3330  CA  ARG E  52     149.212 159.541 162.106  1.00 52.59           C
ATOM   3331  C   ARG E  52     148.866 158.463 163.122  1.00 55.22           C
ATOM   3332  O   ARG E  52     149.505 157.405 163.146  1.00 61.75           O
ATOM   3333  CB  ARG E  52     150.243 160.506 162.686  1.00 53.15           C
ATOM   3334  CG  ARG E  52     151.032 161.258 161.637  1.00 56.56           C
ATOM   3335  CD  ARG E  52     151.946 162.285 162.267  1.00 56.19           C
ATOM   3336  NE  ARG E  52     152.333 163.316 161.313  1.00 64.34           N
ATOM   3337  CZ  ARG E  52     151.963 164.585 161.392  1.00 69.47           C
ATOM   3338  NH1 ARG E  52     151.197 165.021 162.379  1.00 68.58           N
ATOM   3339  NH2 ARG E  52     152.372 165.440 160.460  1.00 72.96           N
ATOM   3340  N   ARG E  53     147.868 158.711 163.970  1.00 55.12           N
ATOM   3341  CA  ARG E  53     147.481 157.727 164.973  1.00 52.98           C
ATOM   3342  C   ARG E  53     146.793 156.525 164.338  1.00 54.20           C
ATOM   3343  O   ARG E  53     147.112 155.374 164.657  1.00 58.42           O
ATOM   3344  CB  ARG E  53     146.572 158.380 166.012  1.00 52.75           C
ATOM   3345  CG  ARG E  53     145.777 157.402 166.851  1.00 53.00           C
ATOM   3346  CD  ARG E  53     145.578 157.937 168.251  1.00 54.86           C
ATOM   3347  NE  ARG E  53     144.209 158.380 168.474  1.00 58.29           N
ATOM   3348  CZ  ARG E  53     143.261 157.630 169.017  1.00 64.86           C
ATOM   3349  NH1 ARG E  53     143.499 156.387 169.400  1.00 59.95           N
ATOM   3350  NH2 ARG E  53     142.043 158.139 169.179  1.00 71.21           N
ATOM   3351  N   TYR E  54     145.844 156.771 163.435  1.00 53.53           N
ATOM   3352  CA  TYR E  54     145.051 155.691 162.863  1.00 53.59           C
ATOM   3353  C   TYR E  54     145.740 154.994 161.700  1.00 56.71           C
ATOM   3354  O   TYR E  54     145.319 153.897 161.321  1.00 61.74           O
ATOM   3355  CB  TYR E  54     143.689 156.221 162.415  1.00 52.13           C
ATOM   3356  CG  TYR E  54     142.799 156.630 163.563  1.00 50.32           C
ATOM   3357  CD1 TYR E  54     142.484 155.736 164.572  1.00 53.62           C
ATOM   3358  CD2 TYR E  54     142.279 157.911 163.641  1.00 53.22           C
ATOM   3359  CE1 TYR E  54     141.675 156.106 165.624  1.00 56.40           C
ATOM   3360  CE2 TYR E  54     141.470 158.290 164.688  1.00 57.83           C
ATOM   3361  CZ  TYR E  54     141.172 157.384 165.677  1.00 57.08           C
ATOM   3362  OH  TYR E  54     140.364 157.759 166.723  1.00 61.44           O
ATOM   3363  N   GLN E  55     146.780 155.592 161.127  1.00 54.08           N
ATOM   3364  CA  GLN E  55     147.582 154.912 160.122  1.00 54.98           C
ATOM   3365  C   GLN E  55     148.671 154.052 160.741  1.00 57.23           C
ATOM   3366  O   GLN E  55     149.390 153.361 160.014  1.00 61.48           O
ATOM   3367  CB  GLN E  55     148.204 155.928 159.163  1.00 50.48           C
ATOM   3368  CG  GLN E  55     147.278 156.343 158.044  1.00 50.65           C
ATOM   3369  CD  GLN E  55     147.966 157.195 157.006  1.00 58.04           C
ATOM   3370  OE1 GLN E  55     149.099 157.630 157.197  1.00 62.55           O
ATOM   3371  NE2 GLN E  55     147.283 157.442 155.898  1.00 61.63           N
ATOM   3372  N   LYS E  56     148.804 154.083 162.064  1.00 53.62           N
ATOM   3373  CA  LYS E  56     149.748 153.252 162.793  1.00 55.04           C
ATOM   3374  C   LYS E  56     149.084 152.090 163.513  1.00 58.79           C
ATOM   3375  O   LYS E  56     149.702 151.035 163.662  1.00 65.71           O
ATOM   3376  CB  LYS E  56     150.521 154.111 163.803  1.00 54.73           C
ATOM   3377  CG  LYS E  56     151.229 153.353 164.912  1.00 59.05           C
ATOM   3378  CD  LYS E  56     152.578 153.974 165.264  1.00 61.85           C
ATOM   3379  CE  LYS E  56     152.631 155.473 164.994  1.00 67.60           C
ATOM   3380  NZ  LYS E  56     151.666 156.250 165.824  1.00 62.66           N
ATOM   3381  N   SER E  57     147.832 152.248 163.928  1.00 57.31           N
ATOM   3382  CA  SER E  57     147.096 151.201 164.615  1.00 59.50           C
ATOM   3383  C   SER E  57     146.386 150.294 163.616  1.00 58.55           C
ATOM   3384  O   SER E  57     146.213 150.630 162.444  1.00 61.09           O
ATOM   3385  CB  SER E  57     146.078 151.806 165.581  1.00 62.07           C
ATOM   3386  OG  SER E  57     144.972 152.342 164.880  1.00 63.08           O
ATOM   3387  N   THR E  58     145.972 149.125 164.104  1.00 57.09           N
ATOM   3388  CA  THR E  58     145.284 148.135 163.286  1.00 60.27           C
ATOM   3389  C   THR E  58     143.882 147.825 163.796  1.00 67.42           C
ATOM   3390  O   THR E  58     143.221 146.933 163.254  1.00 67.78           O
ATOM   3391  CB  THR E  58     146.103 146.846 163.214  1.00 60.15           C
ATOM   3392  OG1 THR E  58     146.455 146.430 164.538  1.00 63.54           O
ATOM   3393  CG2 THR E  58     147.368 147.071 162.410  1.00 59.92           C
ATOM   3394  N   GLU E  59     143.415 148.531 164.820  1.00 69.03           N
ATOM   3395  CA  GLU E  59     142.096 148.273 165.375  1.00 67.54           C
ATOM   3396  C   GLU E  59     141.007 148.640 164.377  1.00 66.68           C
ATOM   3397  O   GLU E  59     141.160 149.552 163.561  1.00 67.03           O
ATOM   3398  CB  GLU E  59     141.895 149.065 166.664  1.00 72.01           C
ATOM   3399  CG  GLU E  59     143.147 149.209 167.508  1.00 85.41           C
ATOM   3400  CD  GLU E  59     143.011 150.285 168.567  1.00102.32           C
ATOM   3401  OE1 GLU E  59     141.936 150.916 168.639  1.00104.84           O
ATOM   3402  OE2 GLU E  59     143.979 150.499 169.326  1.00107.75           O
ATOM   3403  N   LEU E  60     139.897 147.912 164.445  1.00 65.09           N
ATOM   3404  CA  LEU E  60     138.738 148.252 163.636  1.00 63.25           C
ATOM   3405  C   LEU E  60     138.127 149.556 164.133  1.00 63.73           C
ATOM   3406  O   LEU E  60     137.994 149.780 165.339  1.00 66.77           O
ATOM   3407  CB  LEU E  60     137.708 147.127 163.683  1.00 60.32           C
ATOM   3408  CG  LEU E  60     138.106 145.850 162.945  1.00 64.45           C
ATOM   3409  CD1 LEU E  60     137.186 144.704 163.321  1.00 66.05           C
ATOM   3410  CD2 LEU E  60     138.105 146.072 161.445  1.00 64.21           C
ATOM   3411  N   LEU E  61     137.755 150.421 163.194  1.00 57.75           N
ATOM   3412  CA  LEU E  61     137.299 151.766 163.507  1.00 56.54           C
ATOM   3413  C   LEU E  61     135.784 151.889 163.579  1.00 59.66           C
ATOM   3414  O   LEU E  61     135.276 153.002 163.742  1.00 63.60           O
ATOM   3415  CB  LEU E  61     137.851 152.753 162.478  1.00 58.47           C
ATOM   3416  CG  LEU E  61     139.341 152.595 162.175  1.00 59.46           C
ATOM   3417  CD1 LEU E  61     139.779 153.565 161.096  1.00 59.65           C
ATOM   3418  CD2 LEU E  61     140.159 152.792 163.437  1.00 59.55           C
ATOM   3419  N   ILE E  62     135.051 150.787 163.459  1.00 57.28           N
ATOM   3420  CA  ILE E  62     133.597 150.789 163.560  1.00 51.83           C
ATOM   3421  C   ILE E  62     133.200 149.942 164.759  1.00 55.68           C
ATOM   3422  O   ILE E  62     133.794 148.889 165.010  1.00 62.03           O
ATOM   3423  CB  ILE E  62     132.927 150.263 162.275  1.00 53.89           C
ATOM   3424  CG1 ILE E  62     133.513 150.951 161.045  1.00 59.14           C
ATOM   3425  CG2 ILE E  62     131.430 150.490 162.326  1.00 55.32           C
ATOM   3426  CD1 ILE E  62     132.847 150.547 159.754  1.00 59.54           C
ATOM   3427  N   ARG E  63     132.206 150.414 165.507  1.00 54.44           N
ATOM   3428  CA  ARG E  63     131.753 149.692 166.686  1.00 57.82           C
ATOM   3429  C   ARG E  63     131.150 148.348 166.293  1.00 61.86           C
ATOM   3430  O   ARG E  63     130.472 148.227 165.269  1.00 65.73           O
ATOM   3431  CB  ARG E  63     130.739 150.534 167.455  1.00 54.86           C
ATOM   3432  CG  ARG E  63     131.189 151.964 167.681  1.00 53.37           C
ATOM   3433  CD  ARG E  63     131.748 152.155 169.080  1.00 55.63           C
ATOM   3434  NE  ARG E  63     132.990 151.420 169.284  1.00 58.46           N
ATOM   3435  CZ  ARG E  63     134.175 151.807 168.834  1.00 61.04           C
ATOM   3436  NH1 ARG E  63     134.321 152.926 168.146  1.00 63.21           N
ATOM   3437  NH2 ARG E  63     135.241 151.052 169.080  1.00 60.93           N
ATOM   3438  N   LYS E  64     131.405 147.332 167.120  1.00 53.05           N
ATOM   3439  CA  LYS E  64     131.061 145.962 166.753  1.00 49.10           C
ATOM   3440  C   LYS E  64     129.552 145.756 166.679  1.00 55.80           C
ATOM   3441  O   LYS E  64     129.040 145.218 165.691  1.00 63.25           O
ATOM   3442  CB  LYS E  64     131.685 144.987 167.748  1.00 54.78           C
ATOM   3443  CG  LYS E  64     132.885 144.234 167.210  1.00 67.09           C
ATOM   3444  CD  LYS E  64     134.157 145.039 167.375  1.00 67.83           C
ATOM   3445  CE  LYS E  64     135.381 144.146 167.334  1.00 69.49           C
ATOM   3446  NZ  LYS E  64     136.634 144.925 167.515  1.00 70.81           N
ATOM   3447  N   LEU E  65     128.827 146.156 167.722  1.00 55.12           N
ATOM   3448  CA  LEU E  65     127.394 145.871 167.781  1.00 53.27           C
ATOM   3449  C   LEU E  65     126.592 146.568 166.689  1.00 57.11           C
ATOM   3450  O   LEU E  65     125.725 145.912 166.082  1.00 63.78           O
ATOM   3451  CB  LEU E  65     126.858 146.213 169.174  1.00 52.08           C
ATOM   3452  CG  LEU E  65     127.068 145.140 170.241  1.00 57.81           C
ATOM   3453  CD1 LEU E  65     126.304 145.486 171.505  1.00 59.83           C
ATOM   3454  CD2 LEU E  65     126.648 143.781 169.717  1.00 57.76           C
ATOM   3455  N   PRO E  66     126.776 147.867 166.412  1.00 53.26           N
ATOM   3456  CA  PRO E  66     126.034 148.464 165.289  1.00 54.96           C
ATOM   3457  C   PRO E  66     126.312 147.788 163.960  1.00 58.48           C
ATOM   3458  O   PRO E  66     125.386 147.599 163.162  1.00 66.96           O
ATOM   3459  CB  PRO E  66     126.507 149.922 165.297  1.00 55.96           C
ATOM   3460  CG  PRO E  66     126.925 150.168 166.689  1.00 58.97           C
ATOM   3461  CD  PRO E  66     127.537 148.888 167.152  1.00 54.58           C
ATOM   3462  N   PHE E  67     127.561 147.394 163.705  1.00 53.92           N
ATOM   3463  CA  PHE E  67     127.867 146.724 162.448  1.00 52.94           C
ATOM   3464  C   PHE E  67     127.228 145.344 162.386  1.00 54.47           C
ATOM   3465  O   PHE E  67     126.749 144.924 161.328  1.00 59.08           O
ATOM   3466  CB  PHE E  67     129.376 146.617 162.250  1.00 52.53           C
ATOM   3467  CG  PHE E  67     129.765 146.156 160.880  1.00 50.28           C
ATOM   3468  CD1 PHE E  67     129.881 147.059 159.842  1.00 52.91           C
ATOM   3469  CD2 PHE E  67     129.990 144.818 160.624  1.00 48.17           C
ATOM   3470  CE1 PHE E  67     130.226 146.638 158.580  1.00 54.63           C
ATOM   3471  CE2 PHE E  67     130.332 144.392 159.364  1.00 53.32           C
ATOM   3472  CZ  PHE E  67     130.453 145.303 158.340  1.00 54.24           C
ATOM   3473  N   GLN E  68     127.226 144.619 163.505  1.00 50.11           N
ATOM   3474  CA  GLN E  68     126.579 143.313 163.532  1.00 50.99           C
ATOM   3475  C   GLN E  68     125.086 143.441 163.270  1.00 55.34           C
ATOM   3476  O   GLN E  68     124.507 142.654 162.508  1.00 63.04           O
ATOM   3477  CB  GLN E  68     126.835 142.635 164.875  1.00 51.94           C
ATOM   3478  CG  GLN E  68     126.190 141.276 165.020  1.00 56.64           C
ATOM   3479  CD  GLN E  68     126.641 140.561 166.272  1.00 66.02           C
ATOM   3480  OE1 GLN E  68     125.992 139.624 166.733  1.00 72.97           O
ATOM   3481  NE2 GLN E  68     127.759 141.002 166.833  1.00 65.93           N
ATOM   3482  N   ARG E  69     124.449 144.439 163.883  1.00 52.48           N
ATOM   3483  CA  ARG E  69     123.028 144.660 163.646  1.00 53.52           C
ATOM   3484  C   ARG E  69     122.765 145.049 162.196  1.00 58.30           C
ATOM   3485  O   ARG E  69     121.774 144.612 161.601  1.00 63.38           O
ATOM   3486  CB  ARG E  69     122.501 145.728 164.599  1.00 53.11           C
ATOM   3487  CG  ARG E  69     122.326 145.246 166.025  1.00 54.00           C
ATOM   3488  CD  ARG E  69     121.354 146.126 166.783  1.00 57.22           C
ATOM   3489  NE  ARG E  69     121.847 147.491 166.908  1.00 56.24           N
ATOM   3490  CZ  ARG E  69     122.563 147.935 167.930  1.00 53.73           C
ATOM   3491  NH1 ARG E  69     122.886 147.146 168.940  1.00 54.29           N
ATOM   3492  NH2 ARG E  69     122.964 149.202 167.939  1.00 54.15           N
ATOM   3493  N   LEU E  70     123.641 145.870 161.612  1.00 58.91           N
ATOM   3494  CA  LEU E  70     123.502 146.229 160.204  1.00 55.67           C
ATOM   3495  C   LEU E  70     123.608 145.003 159.308  1.00 59.25           C
ATOM   3496  O   LEU E  70     122.827 144.845 158.361  1.00 67.39           O
ATOM   3497  CB  LEU E  70     124.568 147.253 159.823  1.00 51.74           C
ATOM   3498  CG  LEU E  70     124.283 148.209 158.669  1.00 55.47           C
ATOM   3499  CD1 LEU E  70     125.105 149.462 158.848  1.00 66.08           C
ATOM   3500  CD2 LEU E  70     124.592 147.566 157.334  1.00 55.51           C
ATOM   3501  N   VAL E  71     124.580 144.133 159.584  1.00 56.15           N
ATOM   3502  CA  VAL E  71     124.759 142.930 158.778  1.00 53.52           C
ATOM   3503  C   VAL E  71     123.530 142.040 158.878  1.00 56.99           C
ATOM   3504  O   VAL E  71     123.039 141.517 157.870  1.00 64.87           O
ATOM   3505  CB  VAL E  71     126.038 142.188 159.207  1.00 52.76           C
ATOM   3506  CG1 VAL E  71     125.925 140.706 158.908  1.00 55.44           C
ATOM   3507  CG2 VAL E  71     127.245 142.777 158.508  1.00 56.58           C
ATOM   3508  N   ARG E  72     123.006 141.862 160.093  1.00 55.27           N
ATOM   3509  CA  ARG E  72     121.812 141.041 160.264  1.00 56.41           C
ATOM   3510  C   ARG E  72     120.612 141.647 159.546  1.00 60.00           C
ATOM   3511  O   ARG E  72     119.834 140.927 158.910  1.00 66.68           O
ATOM   3512  CB  ARG E  72     121.516 140.854 161.748  1.00 54.82           C
ATOM   3513  CG  ARG E  72     122.577 140.058 162.467  1.00 51.00           C
ATOM   3514  CD  ARG E  72     122.284 139.950 163.944  1.00 50.86           C
ATOM   3515  NE  ARG E  72     123.376 139.290 164.644  1.00 53.78           N
ATOM   3516  CZ  ARG E  72     123.569 137.980 164.653  1.00 56.69           C
ATOM   3517  NH1 ARG E  72     122.747 137.158 164.025  1.00 55.69           N
ATOM   3518  NH2 ARG E  72     124.614 137.484 165.306  1.00 61.36           N
ATOM   3519  N   GLU E  73     120.446 142.968 159.630  1.00 59.46           N
ATOM   3520  CA  GLU E  73     119.324 143.614 158.958  1.00 65.85           C
ATOM   3521  C   GLU E  73     119.420 143.458 157.447  1.00 65.17           C
ATOM   3522  O   GLU E  73     118.414 143.197 156.778  1.00 71.31           O
ATOM   3523  CB  GLU E  73     119.261 145.091 159.340  1.00 74.93           C
ATOM   3524  CG  GLU E  73     118.211 145.876 158.579  1.00 88.51           C
ATOM   3525  CD  GLU E  73     118.505 147.360 158.549  1.00 98.20           C
ATOM   3526  OE1 GLU E  73     119.619 147.754 158.952  1.00 92.09           O
ATOM   3527  OE2 GLU E  73     117.623 148.134 158.121  1.00104.99           O
ATOM   3528  N   ILE E  74     120.621 143.621 156.889  1.00 62.29           N
ATOM   3529  CA  ILE E  74     120.792 143.459 155.449  1.00 58.74           C
ATOM   3530  C   ILE E  74     120.521 142.017 155.038  1.00 63.46           C
ATOM   3531  O   ILE E  74     119.846 141.761 154.034  1.00 70.07           O
ATOM   3532  CB  ILE E  74     122.195 143.922 155.020  1.00 57.46           C
ATOM   3533  CG1 ILE E  74     122.223 145.440 154.855  1.00 62.06           C
ATOM   3534  CG2 ILE E  74     122.606 143.251 153.723  1.00 58.71           C
ATOM   3535  CD1 ILE E  74     123.447 145.955 154.140  1.00 62.17           C
ATOM   3536  N   ALA E  75     121.030 141.053 155.808  1.00 62.78           N
ATOM   3537  CA  ALA E  75     120.816 139.648 155.483  1.00 61.25           C
ATOM   3538  C   ALA E  75     119.369 139.218 155.674  1.00 65.72           C
ATOM   3539  O   ALA E  75     118.960 138.201 155.105  1.00 70.78           O
ATOM   3540  CB  ALA E  75     121.729 138.766 156.331  1.00 58.76           C
ATOM   3541  N   GLN E  76     118.595 139.958 156.470  1.00 65.61           N
ATOM   3542  CA  GLN E  76     117.203 139.588 156.705  1.00 69.06           C
ATOM   3543  C   GLN E  76     116.388 139.584 155.420  1.00 71.64           C
ATOM   3544  O   GLN E  76     115.419 138.826 155.305  1.00 77.84           O
ATOM   3545  CB  GLN E  76     116.581 140.544 157.720  1.00 74.47           C
ATOM   3546  CG  GLN E  76     115.430 139.957 158.508  1.00 87.64           C
ATOM   3547  CD  GLN E  76     114.945 140.891 159.595  1.00109.76           C
ATOM   3548  OE1 GLN E  76     115.411 142.025 159.706  1.00108.22           O
ATOM   3549  NE2 GLN E  76     114.005 140.420 160.406  1.00123.31           N
ATOM   3550  N   ASP E  77     116.755 140.419 154.448  1.00 71.49           N
ATOM   3551  CA  ASP E  77     115.992 140.481 153.206  1.00 75.05           C
ATOM   3552  C   ASP E  77     116.221 139.244 152.347  1.00 74.26           C
ATOM   3553  O   ASP E  77     115.284 138.733 151.724  1.00 77.92           O
ATOM   3554  CB  ASP E  77     116.356 141.745 152.429  1.00 79.17           C
ATOM   3555  CG  ASP E  77     115.883 143.007 153.119  1.00 88.52           C
ATOM   3556  OD1 ASP E  77     115.111 142.898 154.094  1.00 88.76           O
ATOM   3557  OD2 ASP E  77     116.285 144.107 152.687  1.00 90.91           O
ATOM   3558  N   PHE E  78     117.458 138.749 152.299  1.00 69.24           N
ATOM   3559  CA  PHE E  78     117.768 137.625 151.422  1.00 68.41           C
ATOM   3560  C   PHE E  78     117.195 136.319 151.958  1.00 73.17           C
ATOM   3561  O   PHE E  78     116.706 135.488 151.185  1.00 78.06           O
ATOM   3562  CB  PHE E  78     119.278 137.515 151.232  1.00 63.61           C
ATOM   3563  CG  PHE E  78     119.911 138.771 150.716  1.00 63.29           C
ATOM   3564  CD1 PHE E  78     119.383 139.424 149.619  1.00 64.82           C
ATOM   3565  CD2 PHE E  78     121.027 139.303 151.331  1.00 63.79           C
ATOM   3566  CE1 PHE E  78     119.959 140.581 149.142  1.00 65.05           C
ATOM   3567  CE2 PHE E  78     121.607 140.461 150.858  1.00 63.93           C
ATOM   3568  CZ  PHE E  78     121.072 141.100 149.762  1.00 64.57           C
ATOM   3569  N   LYS E  79     117.244 136.117 153.272  1.00 69.55           N
ATOM   3570  CA  LYS E  79     116.742 134.881 153.868  1.00 64.40           C
ATOM   3571  C   LYS E  79     116.393 135.147 155.321  1.00 69.62           C
ATOM   3572  O   LYS E  79     117.261 135.554 156.100  1.00 73.41           O
ATOM   3573  CB  LYS E  79     117.774 133.764 153.758  1.00 64.31           C
ATOM   3574  CG  LYS E  79     117.354 132.477 154.440  1.00 65.78           C
ATOM   3575  CD  LYS E  79     118.402 131.396 154.269  1.00 70.09           C
ATOM   3576  CE  LYS E  79     117.930 130.078 154.854  1.00 74.22           C
ATOM   3577  NZ  LYS E  79     118.930 128.994 154.655  1.00 75.17           N
ATOM   3578  N   THR E  80     115.137 134.916 155.686  1.00 73.03           N
ATOM   3579  CA  THR E  80     114.691 135.129 157.051  1.00 75.75           C
ATOM   3580  C   THR E  80     115.194 134.015 157.963  1.00 70.37           C
ATOM   3581  O   THR E  80     115.502 132.905 157.521  1.00 71.92           O
ATOM   3582  CB  THR E  80     113.167 135.203 157.117  1.00 82.32           C
ATOM   3583  OG1 THR E  80     112.621 133.881 157.031  1.00 83.00           O
ATOM   3584  CG2 THR E  80     112.626 136.042 155.972  1.00 80.86           C
ATOM   3585  N   ASP E  81     115.273 134.331 159.256  1.00 69.53           N
ATOM   3586  CA  ASP E  81     115.689 133.384 160.290  1.00 74.43           C
ATOM   3587  C   ASP E  81     117.072 132.809 159.980  1.00 71.81           C
ATOM   3588  O   ASP E  81     117.246 131.612 159.749  1.00 73.99           O
ATOM   3589  CB  ASP E  81     114.650 132.271 160.463  1.00 84.80           C
ATOM   3590  CG  ASP E  81     113.316 132.793 160.958  1.00 94.43           C
ATOM   3591  OD1 ASP E  81     113.306 133.817 161.674  1.00 94.45           O
ATOM   3592  OD2 ASP E  81     112.278 132.181 160.632  1.00 99.45           O
ATOM   3593  N   LEU E  82     118.060 133.696 159.981  1.00 67.20           N
ATOM   3594  CA  LEU E  82     119.433 133.352 159.654  1.00 59.92           C
ATOM   3595  C   LEU E  82     120.326 133.529 160.873  1.00 57.25           C
ATOM   3596  O   LEU E  82     120.075 134.381 161.730  1.00 63.11           O
ATOM   3597  CB  LEU E  82     119.953 134.216 158.504  1.00 59.96           C
ATOM   3598  CG  LEU E  82     121.061 133.629 157.636  1.00 61.98           C
ATOM   3599  CD1 LEU E  82     120.662 132.263 157.112  1.00 67.94           C
ATOM   3600  CD2 LEU E  82     121.371 134.569 156.491  1.00 60.52           C
ATOM   3601  N   ARG E  83     121.370 132.712 160.944  1.00 55.92           N
ATOM   3602  CA  ARG E  83     122.363 132.793 162.001  1.00 54.33           C
ATOM   3603  C   ARG E  83     123.716 133.143 161.403  1.00 56.31           C
ATOM   3604  O   ARG E  83     124.007 132.813 160.250  1.00 62.23           O
ATOM   3605  CB  ARG E  83     122.465 131.481 162.780  1.00 56.27           C
ATOM   3606  CG  ARG E  83     121.251 131.175 163.623  1.00 62.38           C
ATOM   3607  CD  ARG E  83     121.385 129.825 164.315  1.00 69.21           C
ATOM   3608  NE  ARG E  83     120.785 129.740 165.647  1.00 75.54           N
ATOM   3609  CZ  ARG E  83     119.619 130.253 166.028  1.00 79.14           C
ATOM   3610  NH1 ARG E  83     118.784 130.815 165.168  1.00 81.50           N
ATOM   3611  NH2 ARG E  83     119.263 130.165 167.306  1.00 78.81           N
ATOM   3612  N   PHE E  84     124.538 133.823 162.194  1.00 54.20           N
ATOM   3613  CA  PHE E  84     125.848 134.281 161.756  1.00 53.22           C
ATOM   3614  C   PHE E  84     126.907 133.780 162.721  1.00 54.66           C
ATOM   3615  O   PHE E  84     126.766 133.936 163.937  1.00 62.56           O
ATOM   3616  CB  PHE E  84     125.902 135.808 161.680  1.00 55.47           C
ATOM   3617  CG  PHE E  84     125.424 136.367 160.379  1.00 55.45           C
ATOM   3618  CD1 PHE E  84     124.094 136.683 160.195  1.00 55.85           C
ATOM   3619  CD2 PHE E  84     126.308 136.584 159.341  1.00 57.69           C
ATOM   3620  CE1 PHE E  84     123.654 137.200 159.000  1.00 58.81           C
ATOM   3621  CE2 PHE E  84     125.873 137.099 158.144  1.00 60.83           C
ATOM   3622  CZ  PHE E  84     124.545 137.408 157.973  1.00 61.35           C
ATOM   3623  N   GLN E  85     127.963 133.183 162.182  1.00 50.38           N
ATOM   3624  CA  GLN E  85     129.142 132.918 162.986  1.00 54.31           C
ATOM   3625  C   GLN E  85     129.820 134.234 163.349  1.00 58.00           C
ATOM   3626  O   GLN E  85     129.765 135.212 162.599  1.00 63.17           O
ATOM   3627  CB  GLN E  85     130.116 132.015 162.233  1.00 54.89           C
ATOM   3628  CG  GLN E  85     129.751 130.547 162.260  1.00 57.06           C
ATOM   3629  CD  GLN E  85     130.913 129.657 161.885  1.00 63.22           C
ATOM   3630  OE1 GLN E  85     131.937 130.130 161.395  1.00 62.24           O
ATOM   3631  NE2 GLN E  85     130.763 128.359 162.112  1.00 67.11           N
ATOM   3632  N   SER E  86     130.454 134.258 164.522  1.00 51.09           N
ATOM   3633  CA  SER E  86     131.160 135.462 164.945  1.00 55.21           C
ATOM   3634  C   SER E  86     132.287 135.804 163.980  1.00 58.70           C
ATOM   3635  O   SER E  86     132.481 136.975 163.621  1.00 63.56           O
ATOM   3636  CB  SER E  86     131.699 135.278 166.361  1.00 59.90           C
ATOM   3637  OG  SER E  86     132.418 134.063 166.472  1.00 68.37           O
ATOM   3638  N   SER E  87     133.036 134.791 163.541  1.00 53.69           N
ATOM   3639  CA  SER E  87     134.107 135.024 162.583  1.00 50.98           C
ATOM   3640  C   SER E  87     133.571 135.552 161.260  1.00 56.69           C
ATOM   3641  O   SER E  87     134.263 136.307 160.573  1.00 61.69           O
ATOM   3642  CB  SER E  87     134.901 133.740 162.363  1.00 49.55           C
ATOM   3643  OG  SER E  87     134.037 132.646 162.119  1.00 60.78           O
ATOM   3644  N   ALA E  88     132.344 135.180 160.890  1.00 53.76           N
ATOM   3645  CA  ALA E  88     131.756 135.703 159.660  1.00 51.09           C
ATOM   3646  C   ALA E  88     131.538 137.208 159.753  1.00 55.05           C
ATOM   3647  O   ALA E  88     131.867 137.954 158.822  1.00 59.01           O
ATOM   3648  CB  ALA E  88     130.440 134.988 159.361  1.00 50.65           C
ATOM   3649  N   VAL E  89     130.991 137.673 160.877  1.00 52.83           N
ATOM   3650  CA  VAL E  89     130.780 139.104 161.057  1.00 51.57           C
ATOM   3651  C   VAL E  89     132.114 139.831 161.141  1.00 53.87           C
ATOM   3652  O   VAL E  89     132.262 140.945 160.624  1.00 58.35           O
ATOM   3653  CB  VAL E  89     129.909 139.366 162.298  1.00 50.29           C
ATOM   3654  CG1 VAL E  89     129.521 140.829 162.367  1.00 55.62           C
ATOM   3655  CG2 VAL E  89     128.673 138.492 162.266  1.00 51.33           C
ATOM   3656  N   MET E  90     133.109 139.215 161.784  1.00 51.68           N
ATOM   3657  CA  MET E  90     134.430 139.834 161.839  1.00 51.43           C
ATOM   3658  C   MET E  90     135.039 139.968 160.448  1.00 55.97           C
ATOM   3659  O   MET E  90     135.631 141.003 160.118  1.00 62.61           O
ATOM   3660  CB  MET E  90     135.350 139.030 162.755  1.00 52.45           C
ATOM   3661  CG  MET E  90     135.284 139.333 164.266  1.00 56.26           C
ATOM   3662  SD  MET E  90     135.226 141.042 164.878  1.00 80.91           S
ATOM   3663  CE  MET E  90     133.554 141.596 164.526  1.00 67.02           C
ATOM   3664  N   ALA E  91     134.904 138.931 159.619  1.00 54.14           N
ATOM   3665  CA  ALA E  91     135.412 138.995 158.254  1.00 53.96           C
ATOM   3666  C   ALA E  91     134.693 140.067 157.450  1.00 56.70           C
ATOM   3667  O   ALA E  91     135.321 140.810 156.685  1.00 61.43           O
ATOM   3668  CB  ALA E  91     135.265 137.632 157.580  1.00 53.78           C
ATOM   3669  N   LEU E  92     133.371 140.159 157.612  1.00 53.54           N
ATOM   3670  CA  LEU E  92     132.614 141.194 156.918  1.00 50.65           C
ATOM   3671  C   LEU E  92     133.082 142.581 157.331  1.00 53.62           C
ATOM   3672  O   LEU E  92     133.251 143.466 156.484  1.00 59.06           O
ATOM   3673  CB  LEU E  92     131.123 141.024 157.196  1.00 48.20           C
ATOM   3674  CG  LEU E  92     130.349 140.151 156.211  1.00 47.99           C
ATOM   3675  CD1 LEU E  92     128.999 139.771 156.782  1.00 53.89           C
ATOM   3676  CD2 LEU E  92     130.184 140.875 154.897  1.00 50.55           C
ATOM   3677  N   GLN E  93     133.309 142.786 158.630  1.00 51.79           N
ATOM   3678  CA  GLN E  93     133.772 144.085 159.105  1.00 51.93           C
ATOM   3679  C   GLN E  93     135.154 144.416 158.563  1.00 54.25           C
ATOM   3680  O   GLN E  93     135.409 145.554 158.153  1.00 59.79           O
ATOM   3681  CB  GLN E  93     133.776 144.115 160.630  1.00 51.79           C
ATOM   3682  CG  GLN E  93     133.994 145.495 161.207  1.00 53.96           C
ATOM   3683  CD  GLN E  93     133.738 145.546 162.693  1.00 63.44           C
ATOM   3684  OE1 GLN E  93     133.045 144.693 163.244  1.00 66.47           O
ATOM   3685  NE2 GLN E  93     134.300 146.547 163.355  1.00 64.45           N
ATOM   3686  N   GLU E  94     136.062 143.438 158.557  1.00 53.59           N
ATOM   3687  CA  GLU E  94     137.402 143.679 158.032  1.00 52.49           C
ATOM   3688  C   GLU E  94     137.350 144.064 156.560  1.00 52.79           C
ATOM   3689  O   GLU E  94     137.990 145.035 156.135  1.00 57.89           O
ATOM   3690  CB  GLU E  94     138.276 142.443 158.232  1.00 55.51           C
ATOM   3691  CG  GLU E  94     138.589 142.129 159.679  1.00 64.61           C
ATOM   3692  CD  GLU E  94     139.641 143.046 160.257  1.00 74.14           C
ATOM   3693  OE1 GLU E  94     140.423 143.623 159.474  1.00 72.81           O
ATOM   3694  OE2 GLU E  94     139.687 143.191 161.496  1.00 77.16           O
ATOM   3695  N   ALA E  95     136.579 143.316 155.768  1.00 49.27           N
ATOM   3696  CA  ALA E  95     136.473 143.619 154.345  1.00 49.32           C
ATOM   3697  C   ALA E  95     135.860 144.993 154.117  1.00 52.69           C
ATOM   3698  O   ALA E  95     136.345 145.766 153.281  1.00 54.82           O
ATOM   3699  CB  ALA E  95     135.653 142.543 153.640  1.00 51.87           C
ATOM   3700  N   SER E  96     134.798 145.320 154.858  1.00 51.38           N
ATOM   3701  CA  SER E  96     134.143 146.612 154.686  1.00 48.54           C
ATOM   3702  C   SER E  96     135.074 147.759 155.045  1.00 51.81           C
ATOM   3703  O   SER E  96     135.135 148.766 154.330  1.00 60.40           O
ATOM   3704  CB  SER E  96     132.875 146.669 155.534  1.00 48.43           C
ATOM   3705  OG  SER E  96     131.958 145.667 155.140  1.00 54.41           O
ATOM   3706  N   GLU E  97     135.809 147.628 156.150  1.00 48.79           N
ATOM   3707  CA  GLU E  97     136.709 148.699 156.560  1.00 48.37           C
ATOM   3708  C   GLU E  97     137.854 148.871 155.572  1.00 52.13           C
ATOM   3709  O   GLU E  97     138.232 150.003 155.250  1.00 57.35           O
ATOM   3710  CB  GLU E  97     137.236 148.431 157.966  1.00 51.69           C
ATOM   3711  CG  GLU E  97     136.190 148.639 159.041  1.00 60.17           C
ATOM   3712  CD  GLU E  97     136.788 149.063 160.363  1.00 70.05           C
ATOM   3713  OE1 GLU E  97     137.942 149.539 160.371  1.00 73.52           O
ATOM   3714  OE2 GLU E  97     136.102 148.916 161.396  1.00 70.29           O
ATOM   3715  N   ALA E  98     138.416 147.766 155.072  1.00 47.94           N
ATOM   3716  CA  ALA E  98     139.474 147.882 154.073  1.00 44.11           C
ATOM   3717  C   ALA E  98     138.960 148.549 152.803  1.00 52.00           C
ATOM   3718  O   ALA E  98     139.630 149.424 152.232  1.00 59.60           O
ATOM   3719  CB  ALA E  98     140.054 146.504 153.761  1.00 46.41           C
ATOM   3720  N   TYR E  99     137.765 148.157 152.354  1.00 51.22           N
ATOM   3721  CA  TYR E  99     137.185 148.763 151.161  1.00 51.84           C
ATOM   3722  C   TYR E  99     136.960 150.255 151.355  1.00 54.19           C
ATOM   3723  O   TYR E  99     137.282 151.058 150.471  1.00 60.80           O
ATOM   3724  CB  TYR E  99     135.873 148.064 150.811  1.00 51.58           C
ATOM   3725  CG  TYR E  99     135.051 148.779 149.768  1.00 55.64           C
ATOM   3726  CD1 TYR E  99     135.389 148.714 148.427  1.00 59.04           C
ATOM   3727  CD2 TYR E  99     133.930 149.512 150.124  1.00 55.26           C
ATOM   3728  CE1 TYR E  99     134.640 149.362 147.472  1.00 59.22           C
ATOM   3729  CE2 TYR E  99     133.175 150.163 149.175  1.00 58.52           C
ATOM   3730  CZ  TYR E  99     133.535 150.085 147.851  1.00 61.75           C
ATOM   3731  OH  TYR E  99     132.784 150.734 146.900  1.00 69.33           O
ATOM   3732  N   LEU E 100     136.421 150.646 152.510  1.00 49.99           N
ATOM   3733  CA  LEU E 100     136.157 152.059 152.755  1.00 49.37           C
ATOM   3734  C   LEU E 100     137.451 152.856 152.858  1.00 54.25           C
ATOM   3735  O   LEU E 100     137.515 153.998 152.394  1.00 61.55           O
ATOM   3736  CB  LEU E 100     135.311 152.225 154.016  1.00 48.70           C
ATOM   3737  CG  LEU E 100     133.815 151.989 153.805  1.00 49.07           C
ATOM   3738  CD1 LEU E 100     133.071 151.996 155.124  1.00 50.21           C
ATOM   3739  CD2 LEU E 100     133.243 153.029 152.863  1.00 52.19           C
ATOM   3740  N   VAL E 101     138.494 152.275 153.454  1.00 51.81           N
ATOM   3741  CA  VAL E 101     139.768 152.980 153.556  1.00 52.19           C
ATOM   3742  C   VAL E 101     140.375 153.203 152.174  1.00 58.14           C
ATOM   3743  O   VAL E 101     140.865 154.298 151.865  1.00 64.03           O
ATOM   3744  CB  VAL E 101     140.726 152.214 154.484  1.00 50.89           C
ATOM   3745  CG1 VAL E 101     142.153 152.673 154.270  1.00 55.78           C
ATOM   3746  CG2 VAL E 101     140.318 152.409 155.930  1.00 55.36           C
ATOM   3747  N   ALA E 102     140.358 152.175 151.321  1.00 53.03           N
ATOM   3748  CA  ALA E 102     140.871 152.350 149.964  1.00 53.86           C
ATOM   3749  C   ALA E 102     140.048 153.376 149.193  1.00 57.46           C
ATOM   3750  O   ALA E 102     140.598 154.216 148.461  1.00 65.03           O
ATOM   3751  CB  ALA E 102     140.889 151.011 149.231  1.00 54.06           C
ATOM   3752  N   LEU E 103     138.723 153.329 149.353  1.00 52.39           N
ATOM   3753  CA  LEU E 103     137.864 154.303 148.695  1.00 51.76           C
ATOM   3754  C   LEU E 103     138.188 155.715 149.155  1.00 54.15           C
ATOM   3755  O   LEU E 103     138.206 156.645 148.347  1.00 60.09           O
ATOM   3756  CB  LEU E 103     136.398 153.977 148.964  1.00 50.09           C
ATOM   3757  CG  LEU E 103     135.387 154.910 148.303  1.00 53.62           C
ATOM   3758  CD1 LEU E 103     135.523 154.851 146.796  1.00 59.75           C
ATOM   3759  CD2 LEU E 103     133.979 154.557 148.729  1.00 57.72           C
ATOM   3760  N   PHE E 104     138.453 155.893 150.450  1.00 53.69           N
ATOM   3761  CA  PHE E 104     138.777 157.220 150.959  1.00 52.51           C
ATOM   3762  C   PHE E 104     140.142 157.690 150.480  1.00 56.35           C
ATOM   3763  O   PHE E 104     140.339 158.890 150.274  1.00 63.07           O
ATOM   3764  CB  PHE E 104     138.706 157.233 152.483  1.00 51.93           C
ATOM   3765  CG  PHE E 104     137.323 157.456 153.016  1.00 52.20           C
ATOM   3766  CD1 PHE E 104     136.542 158.486 152.529  1.00 52.40           C
ATOM   3767  CD2 PHE E 104     136.800 156.633 153.993  1.00 53.92           C
ATOM   3768  CE1 PHE E 104     135.269 158.693 153.010  1.00 53.38           C
ATOM   3769  CE2 PHE E 104     135.527 156.837 154.478  1.00 52.05           C
ATOM   3770  CZ  PHE E 104     134.762 157.867 153.986  1.00 52.50           C
ATOM   3771  N   GLU E 105     141.094 156.774 150.295  1.00 55.69           N
ATOM   3772  CA  GLU E 105     142.363 157.161 149.682  1.00 54.75           C
ATOM   3773  C   GLU E 105     142.143 157.686 148.267  1.00 56.49           C
ATOM   3774  O   GLU E 105     142.692 158.728 147.877  1.00 62.23           O
ATOM   3775  CB  GLU E 105     143.328 155.977 149.670  1.00 57.92           C
ATOM   3776  CG  GLU E 105     144.020 155.723 150.994  1.00 70.95           C
ATOM   3777  CD  GLU E 105     145.078 154.641 150.899  1.00 80.46           C
ATOM   3778  OE1 GLU E 105     145.111 153.930 149.873  1.00 77.48           O
ATOM   3779  OE2 GLU E 105     145.876 154.503 151.850  1.00 86.50           O
ATOM   3780  N   ASP E 106     141.323 156.979 147.486  1.00 56.68           N
ATOM   3781  CA  ASP E 106     141.027 157.441 146.132  1.00 54.41           C
ATOM   3782  C   ASP E 106     140.279 158.771 146.151  1.00 54.85           C
ATOM   3783  O   ASP E 106     140.521 159.643 145.307  1.00 59.86           O
ATOM   3784  CB  ASP E 106     140.231 156.380 145.378  1.00 60.14           C
ATOM   3785  CG  ASP E 106     141.091 155.213 144.942  1.00 71.93           C
ATOM   3786  OD1 ASP E 106     142.238 155.107 145.423  1.00 74.63           O
ATOM   3787  OD2 ASP E 106     140.625 154.403 144.115  1.00 76.18           O
ATOM   3788  N   THR E 107     139.363 158.941 147.106  1.00 52.40           N
ATOM   3789  CA  THR E 107     138.655 160.208 147.261  1.00 50.54           C
ATOM   3790  C   THR E 107     139.610 161.347 147.588  1.00 52.34           C
ATOM   3791  O   THR E 107     139.454 162.462 147.080  1.00 57.04           O
ATOM   3792  CB  THR E 107     137.591 160.081 148.351  1.00 55.78           C
ATOM   3793  OG1 THR E 107     136.827 158.888 148.147  1.00 60.57           O
ATOM   3794  CG2 THR E 107     136.670 161.277 148.356  1.00 60.60           C
ATOM   3795  N   ASN E 108     140.587 161.093 148.458  1.00 52.85           N
ATOM   3796  CA  ASN E 108     141.571 162.116 148.786  1.00 51.19           C
ATOM   3797  C   ASN E 108     142.383 162.500 147.560  1.00 54.53           C
ATOM   3798  O   ASN E 108     142.663 163.684 147.334  1.00 58.07           O
ATOM   3799  CB  ASN E 108     142.489 161.624 149.901  1.00 49.59           C
ATOM   3800  CG  ASN E 108     143.149 162.755 150.648  1.00 60.68           C
ATOM   3801  OD1 ASN E 108     142.558 163.816 150.837  1.00 64.06           O
ATOM   3802  ND2 ASN E 108     144.384 162.537 151.080  1.00 64.89           N
ATOM   3803  N   LEU E 109     142.773 161.509 146.756  1.00 54.43           N
ATOM   3804  CA  LEU E 109     143.482 161.817 145.517  1.00 49.16           C
ATOM   3805  C   LEU E 109     142.618 162.656 144.583  1.00 52.68           C
ATOM   3806  O   LEU E 109     143.103 163.617 143.974  1.00 57.19           O
ATOM   3807  CB  LEU E 109     143.926 160.530 144.829  1.00 49.46           C
ATOM   3808  CG  LEU E 109     145.139 159.858 145.464  1.00 52.84           C
ATOM   3809  CD1 LEU E 109     145.432 158.543 144.777  1.00 60.88           C
ATOM   3810  CD2 LEU E 109     146.342 160.778 145.400  1.00 53.70           C
ATOM   3811  N   CYS E 110     141.334 162.312 144.464  1.00 53.92           N
ATOM   3812  CA  CYS E 110     140.433 163.087 143.615  1.00 54.32           C
ATOM   3813  C   CYS E 110     140.309 164.524 144.104  1.00 56.40           C
ATOM   3814  O   CYS E 110     140.335 165.465 143.303  1.00 60.58           O
ATOM   3815  CB  CYS E 110     139.054 162.432 143.571  1.00 58.57           C
ATOM   3816  SG  CYS E 110     138.980 160.852 142.713  1.00 83.61           S
ATOM   3817  N   ALA E 111     140.160 164.709 145.416  1.00 54.30           N
ATOM   3818  CA  ALA E 111     140.012 166.050 145.969  1.00 51.53           C
ATOM   3819  C   ALA E 111     141.273 166.875 145.764  1.00 51.70           C
ATOM   3820  O   ALA E 111     141.197 168.056 145.408  1.00 56.98           O
ATOM   3821  CB  ALA E 111     139.661 165.969 147.452  1.00 54.81           C
ATOM   3822  N   ILE E 112     142.441 166.272 145.985  1.00 51.16           N
ATOM   3823  CA  ILE E 112     143.693 166.987 145.776  1.00 49.26           C
ATOM   3824  C   ILE E 112     143.873 167.324 144.303  1.00 52.06           C
ATOM   3825  O   ILE E 112     144.444 168.367 143.960  1.00 55.31           O
ATOM   3826  CB  ILE E 112     144.861 166.156 146.334  1.00 49.19           C
ATOM   3827  CG1 ILE E 112     145.003 166.410 147.831  1.00 54.07           C
ATOM   3828  CG2 ILE E 112     146.162 166.480 145.624  1.00 49.71           C
ATOM   3829  CD1 ILE E 112     145.393 165.192 148.616  1.00 60.69           C
ATOM   3830  N   HIS E 113     143.367 166.470 143.411  1.00 54.28           N
ATOM   3831  CA  HIS E 113     143.470 166.737 141.981  1.00 51.90           C
ATOM   3832  C   HIS E 113     142.768 168.034 141.603  1.00 53.18           C
ATOM   3833  O   HIS E 113     143.261 168.792 140.760  1.00 58.16           O
ATOM   3834  CB  HIS E 113     142.887 165.568 141.194  1.00 53.55           C
ATOM   3835  CG  HIS E 113     143.020 165.714 139.714  1.00 52.47           C
ATOM   3836  ND1 HIS E 113     141.944 165.968 138.893  1.00 54.71           N
ATOM   3837  CD2 HIS E 113     144.102 165.641 138.905  1.00 54.27           C
ATOM   3838  CE1 HIS E 113     142.357 166.047 137.642  1.00 58.58           C
ATOM   3839  NE2 HIS E 113     143.663 165.851 137.622  1.00 57.06           N
ATOM   3840  N   ALA E 114     141.618 168.310 142.215  1.00 54.53           N
ATOM   3841  CA  ALA E 114     140.844 169.507 141.924  1.00 55.85           C
ATOM   3842  C   ALA E 114     141.307 170.718 142.724  1.00 55.81           C
ATOM   3843  O   ALA E 114     140.531 171.664 142.899  1.00 55.15           O
ATOM   3844  CB  ALA E 114     139.358 169.249 142.179  1.00 57.20           C
ATOM   3845  N   LYS E 115     142.548 170.706 143.212  1.00 57.37           N
ATOM   3846  CA  LYS E 115     143.112 171.804 143.998  1.00 55.25           C
ATOM   3847  C   LYS E 115     142.261 172.091 145.233  1.00 58.08           C
ATOM   3848  O   LYS E 115     141.935 173.238 145.542  1.00 64.52           O
ATOM   3849  CB  LYS E 115     143.286 173.061 143.144  1.00 56.24           C
ATOM   3850  CG  LYS E 115     143.948 172.805 141.804  1.00 59.68           C
ATOM   3851  CD  LYS E 115     144.668 174.040 141.301  1.00 65.79           C
ATOM   3852  CE  LYS E 115     145.402 173.757 140.003  1.00 74.77           C
ATOM   3853  NZ  LYS E 115     145.744 172.315 139.861  1.00 71.56           N
ATOM   3854  N   ARG E 116     141.898 171.026 145.943  1.00 57.36           N
ATOM   3855  CA  ARG E 116     141.121 171.132 147.167  1.00 57.16           C
ATOM   3856  C   ARG E 116     141.675 170.161 148.197  1.00 61.75           C
ATOM   3857  O   ARG E 116     142.373 169.200 147.866  1.00 68.46           O
ATOM   3858  CB  ARG E 116     139.636 170.844 146.931  1.00 56.58           C
ATOM   3859  CG  ARG E 116     138.923 171.873 146.082  1.00 61.15           C
ATOM   3860  CD  ARG E 116     137.428 171.653 146.126  1.00 60.74           C
ATOM   3861  NE  ARG E 116     137.106 170.276 146.475  1.00 57.79           N
ATOM   3862  CZ  ARG E 116     136.822 169.329 145.593  1.00 56.17           C
ATOM   3863  NH1 ARG E 116     136.799 169.576 144.295  1.00 58.30           N
ATOM   3864  NH2 ARG E 116     136.552 168.103 146.026  1.00 56.00           N
ATOM   3865  N   VAL E 117     141.354 170.429 149.459  1.00 62.16           N
ATOM   3866  CA  VAL E 117     141.768 169.589 150.569  1.00 59.41           C
ATOM   3867  C   VAL E 117     140.603 168.778 151.122  1.00 60.16           C
ATOM   3868  O   VAL E 117     140.759 167.595 151.431  1.00 62.69           O
ATOM   3869  CB  VAL E 117     142.427 170.440 151.676  1.00 60.67           C
ATOM   3870  CG1 VAL E 117     142.486 169.673 152.984  1.00 61.71           C
ATOM   3871  CG2 VAL E 117     143.815 170.874 151.244  1.00 60.45           C
ATOM   3872  N   THR E 118     139.428 169.389 151.241  1.00 58.63           N
ATOM   3873  CA  THR E 118     138.258 168.668 151.715  1.00 59.29           C
ATOM   3874  C   THR E 118     137.779 167.675 150.666  1.00 61.54           C
ATOM   3875  O   THR E 118     137.891 167.906 149.460  1.00 64.26           O
ATOM   3876  CB  THR E 118     137.122 169.633 152.051  1.00 59.94           C
ATOM   3877  OG1 THR E 118     136.778 170.390 150.886  1.00 65.28           O
ATOM   3878  CG2 THR E 118     137.541 170.582 153.145  1.00 65.00           C
ATOM   3879  N   ILE E 119     137.238 166.557 151.138  1.00 58.62           N
ATOM   3880  CA  ILE E 119     136.620 165.562 150.275  1.00 52.57           C
ATOM   3881  C   ILE E 119     135.113 165.764 150.316  1.00 58.58           C
ATOM   3882  O   ILE E 119     134.529 165.955 151.391  1.00 66.01           O
ATOM   3883  CB  ILE E 119     137.010 164.132 150.688  1.00 50.66           C
ATOM   3884  CG1 ILE E 119     136.623 163.850 152.138  1.00 53.43           C
ATOM   3885  CG2 ILE E 119     138.495 163.913 150.489  1.00 55.23           C
ATOM   3886  CD1 ILE E 119     136.468 162.381 152.442  1.00 58.70           C
ATOM   3887  N   MET E 120     134.490 165.756 149.148  1.00 57.52           N
ATOM   3888  CA  MET E 120     133.063 165.971 148.973  1.00 55.38           C
ATOM   3889  C   MET E 120     132.484 164.798 148.206  1.00 56.19           C
ATOM   3890  O   MET E 120     133.225 164.002 147.620  1.00 62.15           O
ATOM   3891  CB  MET E 120     132.809 167.300 148.240  1.00 55.58           C
ATOM   3892  CG  MET E 120     133.682 168.441 148.733  1.00 56.93           C
ATOM   3893  SD  MET E 120     133.017 170.073 148.362  1.00 66.54           S
ATOM   3894  CE  MET E 120     133.756 170.393 146.769  1.00 69.99           C
ATOM   3895  N   PRO E 121     131.155 164.636 148.211  1.00 50.72           N
ATOM   3896  CA  PRO E 121     130.567 163.443 147.579  1.00 54.14           C
ATOM   3897  C   PRO E 121     130.944 163.253 146.120  1.00 59.96           C
ATOM   3898  O   PRO E 121     131.059 162.104 145.670  1.00 64.62           O
ATOM   3899  CB  PRO E 121     129.061 163.679 147.740  1.00 52.54           C
ATOM   3900  CG  PRO E 121     128.950 164.505 148.954  1.00 55.52           C
ATOM   3901  CD  PRO E 121     130.143 165.411 148.949  1.00 52.34           C
ATOM   3902  N   LYS E 122     131.139 164.334 145.361  1.00 54.97           N
ATOM   3903  CA  LYS E 122     131.484 164.172 143.954  1.00 52.68           C
ATOM   3904  C   LYS E 122     132.843 163.508 143.779  1.00 58.98           C
ATOM   3905  O   LYS E 122     133.067 162.819 142.778  1.00 63.69           O
ATOM   3906  CB  LYS E 122     131.444 165.518 143.233  1.00 49.22           C
ATOM   3907  CG  LYS E 122     132.314 166.596 143.833  1.00 51.53           C
ATOM   3908  CD  LYS E 122     132.271 167.843 142.970  1.00 53.56           C
ATOM   3909  CE  LYS E 122     133.075 168.969 143.579  1.00 61.49           C
ATOM   3910  NZ  LYS E 122     132.870 170.251 142.855  1.00 67.84           N
ATOM   3911  N   ASP E 123     133.756 163.686 144.736  1.00 56.88           N
ATOM   3912  CA  ASP E 123     135.025 162.968 144.675  1.00 54.22           C
ATOM   3913  C   ASP E 123     134.808 161.466 144.794  1.00 59.79           C
ATOM   3914  O   ASP E 123     135.429 160.681 144.066  1.00 64.35           O
ATOM   3915  CB  ASP E 123     135.967 163.449 145.775  1.00 50.43           C
ATOM   3916  CG  ASP E 123     136.067 164.949 145.847  1.00 60.48           C
ATOM   3917  OD1 ASP E 123     135.877 165.613 144.811  1.00 62.84           O
ATOM   3918  OD2 ASP E 123     136.344 165.464 146.948  1.00 66.31           O
ATOM   3919  N   ILE E 124     133.934 161.047 145.712  1.00 57.21           N
ATOM   3920  CA  ILE E 124     133.598 159.631 145.832  1.00 55.81           C
ATOM   3921  C   ILE E 124     132.960 159.133 144.546  1.00 61.83           C
ATOM   3922  O   ILE E 124     133.268 158.034 144.065  1.00 68.33           O
ATOM   3923  CB  ILE E 124     132.679 159.397 147.044  1.00 51.94           C
ATOM   3924  CG1 ILE E 124     133.416 159.700 148.345  1.00 54.57           C
ATOM   3925  CG2 ILE E 124     132.162 157.971 147.053  1.00 55.38           C
ATOM   3926  CD1 ILE E 124     132.709 159.191 149.575  1.00 57.00           C
ATOM   3927  N   GLN E 125     132.058 159.931 143.969  1.00 60.46           N
ATOM   3928  CA  GLN E 125     131.416 159.539 142.720  1.00 60.04           C
ATOM   3929  C   GLN E 125     132.447 159.325 141.619  1.00 62.20           C
ATOM   3930  O   GLN E 125     132.396 158.328 140.891  1.00 68.51           O
ATOM   3931  CB  GLN E 125     130.395 160.596 142.299  1.00 61.13           C
ATOM   3932  CG  GLN E 125     129.316 160.873 143.327  1.00 63.07           C
ATOM   3933  CD  GLN E 125     128.617 159.614 143.789  1.00 77.08           C
ATOM   3934  OE1 GLN E 125     128.661 159.264 144.968  1.00 78.65           O
ATOM   3935  NE2 GLN E 125     127.966 158.924 142.861  1.00 78.04           N
ATOM   3936  N   LEU E 126     133.402 160.249 141.491  1.00 58.24           N
ATOM   3937  CA  LEU E 126     134.418 160.125 140.450  1.00 56.52           C
ATOM   3938  C   LEU E 126     135.325 158.926 140.692  1.00 60.07           C
ATOM   3939  O   LEU E 126     135.664 158.198 139.750  1.00 66.35           O
ATOM   3940  CB  LEU E 126     135.245 161.405 140.362  1.00 53.18           C
ATOM   3941  CG  LEU E 126     136.463 161.306 139.445  1.00 51.29           C
ATOM   3942  CD1 LEU E 126     136.038 161.394 137.994  1.00 57.63           C
ATOM   3943  CD2 LEU E 126     137.476 162.380 139.774  1.00 55.21           C
ATOM   3944  N   ALA E 127     135.739 158.711 141.942  1.00 57.94           N
ATOM   3945  CA  ALA E 127     136.599 157.572 142.244  1.00 56.65           C
ATOM   3946  C   ALA E 127     135.900 156.259 141.925  1.00 60.09           C
ATOM   3947  O   ALA E 127     136.502 155.352 141.338  1.00 66.91           O
ATOM   3948  CB  ALA E 127     137.029 157.611 143.708  1.00 59.66           C
ATOM   3949  N   ARG E 128     134.622 156.144 142.291  1.00 59.19           N
ATOM   3950  CA  ARG E 128     133.883 154.924 141.993  1.00 58.05           C
ATOM   3951  C   ARG E 128     133.636 154.762 140.500  1.00 67.01           C
ATOM   3952  O   ARG E 128     133.634 153.634 139.995  1.00 71.45           O
ATOM   3953  CB  ARG E 128     132.564 154.911 142.761  1.00 57.32           C
ATOM   3954  CG  ARG E 128     132.741 154.897 144.265  1.00 59.74           C
ATOM   3955  CD  ARG E 128     131.864 153.850 144.912  1.00 62.58           C
ATOM   3956  NE  ARG E 128     130.450 154.106 144.672  1.00 55.52           N
ATOM   3957  CZ  ARG E 128     129.529 153.160 144.566  1.00 59.69           C
ATOM   3958  NH1 ARG E 128     129.838 151.879 144.673  1.00 60.99           N
ATOM   3959  NH2 ARG E 128     128.265 153.508 144.347  1.00 69.33           N
ATOM   3960  N   ARG E 129     133.419 155.865 139.778  1.00 64.96           N
ATOM   3961  CA  ARG E 129     133.257 155.777 138.331  1.00 60.56           C
ATOM   3962  C   ARG E 129     134.530 155.275 137.666  1.00 61.45           C
ATOM   3963  O   ARG E 129     134.478 154.434 136.762  1.00 67.75           O
ATOM   3964  CB  ARG E 129     132.861 157.136 137.759  1.00 58.22           C
ATOM   3965  CG  ARG E 129     131.444 157.195 137.231  1.00 66.07           C
ATOM   3966  CD  ARG E 129     131.298 156.388 135.954  1.00 72.66           C
ATOM   3967  NE  ARG E 129     132.295 156.753 134.956  1.00 79.66           N
ATOM   3968  CZ  ARG E 129     132.915 155.888 134.165  1.00 81.84           C
ATOM   3969  NH1 ARG E 129     132.658 154.592 134.222  1.00 81.46           N
ATOM   3970  NH2 ARG E 129     133.815 156.335 133.293  1.00 76.93           N
ATOM   3971  N   ILE E 130     135.685 155.783 138.098  1.00 59.68           N
ATOM   3972  CA  ILE E 130     136.947 155.337 137.516  1.00 57.33           C
ATOM   3973  C   ILE E 130     137.219 153.884 137.877  1.00 61.52           C
ATOM   3974  O   ILE E 130     137.676 153.098 137.039  1.00 67.66           O
ATOM   3975  CB  ILE E 130     138.096 156.258 137.956  1.00 56.79           C
ATOM   3976  CG1 ILE E 130     137.884 157.662 137.402  1.00 59.20           C
ATOM   3977  CG2 ILE E 130     139.424 155.720 137.469  1.00 60.78           C
ATOM   3978  CD1 ILE E 130     138.841 158.668 137.964  1.00 62.48           C
ATOM   3979  N   ARG E 131     136.935 153.496 139.122  1.00 60.33           N
ATOM   3980  CA  ARG E 131     137.136 152.113 139.535  1.00 59.64           C
ATOM   3981  C   ARG E 131     136.199 151.144 138.829  1.00 62.48           C
ATOM   3982  O   ARG E 131     136.434 149.933 138.887  1.00 66.59           O
ATOM   3983  CB  ARG E 131     136.953 151.980 141.045  1.00 59.81           C
ATOM   3984  CG  ARG E 131     138.228 152.144 141.842  1.00 59.26           C
ATOM   3985  CD  ARG E 131     137.980 152.950 143.099  1.00 63.11           C
ATOM   3986  NE  ARG E 131     137.449 152.126 144.177  1.00 65.65           N
ATOM   3987  CZ  ARG E 131     138.168 151.672 145.193  1.00 67.18           C
ATOM   3988  NH1 ARG E 131     139.458 151.943 145.302  1.00 63.38           N
ATOM   3989  NH2 ARG E 131     137.579 150.928 146.124  1.00 70.12           N
ATOM   3990  N   GLY E 132     135.157 151.637 138.168  1.00 63.68           N
ATOM   3991  CA  GLY E 132     134.191 150.784 137.516  1.00 65.41           C
ATOM   3992  C   GLY E 132     133.076 150.284 138.405  1.00 68.23           C
ATOM   3993  O   GLY E 132     132.216 149.535 137.926  1.00 73.71           O
ATOM   3994  N   GLU E 133     133.066 150.665 139.684  1.00 67.81           N
ATOM   3995  CA  GLU E 133     131.994 150.233 140.574  1.00 72.95           C
ATOM   3996  C   GLU E 133     130.651 150.806 140.142  1.00 75.25           C
ATOM   3997  O   GLU E 133     129.635 150.101 140.145  1.00 75.92           O
ATOM   3998  CB  GLU E 133     132.313 150.638 142.011  1.00 70.16           C
ATOM   3999  CG  GLU E 133     133.740 150.350 142.429  1.00 74.76           C
ATOM   4000  CD  GLU E 133     133.865 150.071 143.911  1.00 78.28           C
ATOM   4001  OE1 GLU E 133     133.053 149.282 144.438  1.00 79.65           O
ATOM   4002  OE2 GLU E 133     134.774 150.641 144.550  1.00 76.40           O
ATOM   4003  N   ARG E 134     130.625 152.079 139.765  1.00 76.01           N
ATOM   4004  CA  ARG E 134     129.391 152.721 139.337  1.00 81.40           C
ATOM   4005  C   ARG E 134     129.202 152.575 137.832  1.00 78.20           C
ATOM   4006  O   ARG E 134     130.171 152.441 137.085  0.00 75.63           O
ATOM   4007  CB  ARG E 134     129.391 154.198 139.731  1.00 80.19           C
ATOM   4008  CG  ARG E 134     128.032 154.868 139.632  1.00 83.31           C
ATOM   4009  CD  ARG E 134     127.921 156.040 140.594  1.00 88.06           C
ATOM   4010  NE  ARG E 134     128.861 157.105 140.267  1.00 87.30           N
ATOM   4011  CZ  ARG E 134     128.549 158.193 139.576  1.00 87.64           C
ATOM   4012  NH1 ARG E 134     127.323 158.394 139.119  1.00 91.36           N
ATOM   4013  NH2 ARG E 134     129.490 159.102 139.336  1.00 81.90           N
ATOM   4014  OXT ARG E 134     128.080 152.585 137.326  0.00 78.73           O
TER    4015      ARG E 134
ATOM   4016  N   LYS F  20     109.548 139.673 165.076  1.00140.89           N
ATOM   4017  CA  LYS F  20     110.391 140.840 165.303  1.00146.73           C
ATOM   4018  C   LYS F  20     111.270 141.114 164.087  1.00147.10           C
ATOM   4019  O   LYS F  20     111.729 140.184 163.423  1.00144.25           O
ATOM   4020  CB  LYS F  20     111.255 140.644 166.550  1.00148.45           C
ATOM   4021  CG  LYS F  20     111.904 141.918 167.064  1.00153.65           C
ATOM   4022  CD  LYS F  20     110.873 143.016 167.268  1.00154.41           C
ATOM   4023  CE  LYS F  20     111.528 144.312 167.717  1.00154.29           C
ATOM   4024  NZ  LYS F  20     110.530 145.402 167.900  1.00152.09           N
ATOM   4025  N   VAL F  21     111.500 142.395 163.796  1.00148.39           N
ATOM   4026  CA  VAL F  21     112.295 142.807 162.649  1.00144.36           C
ATOM   4027  C   VAL F  21     113.294 143.870 163.085  1.00141.80           C
ATOM   4028  O   VAL F  21     113.144 144.513 164.126  1.00141.46           O
ATOM   4029  CB  VAL F  21     111.421 143.338 161.492  1.00141.32           C
ATOM   4030  CG1 VAL F  21     110.646 142.201 160.845  1.00140.92           C
ATOM   4031  CG2 VAL F  21     110.475 144.418 161.995  1.00140.67           C
ATOM   4032  N   LEU F  22     114.328 144.046 162.266  1.00138.49           N
ATOM   4033  CA  LEU F  22     115.360 145.049 162.483  1.00132.13           C
ATOM   4034  C   LEU F  22     115.281 146.102 161.386  1.00123.20           C
ATOM   4035  O   LEU F  22     115.089 145.771 160.212  1.00121.81           O
ATOM   4036  CB  LEU F  22     116.757 144.418 162.499  1.00126.12           C
ATOM   4037  CG  LEU F  22     117.251 143.743 163.782  1.00131.22           C
ATOM   4038  CD1 LEU F  22     117.203 144.712 164.956  1.00123.50           C
ATOM   4039  CD2 LEU F  22     116.473 142.469 164.093  1.00128.89           C
ATOM   4040  N   ARG F  23     115.428 147.368 161.769  1.00116.62           N
ATOM   4041  CA  ARG F  23     115.310 148.451 160.803  1.00112.53           C
ATOM   4042  C   ARG F  23     116.088 149.662 161.294  1.00107.87           C
ATOM   4043  O   ARG F  23     116.376 149.798 162.486  1.00104.63           O
ATOM   4044  CB  ARG F  23     113.843 148.821 160.556  1.00112.80           C
ATOM   4045  CG  ARG F  23     113.271 149.817 161.555  1.00118.19           C
ATOM   4046  CD  ARG F  23     112.864 149.135 162.852  1.00125.40           C
ATOM   4047  NE  ARG F  23     112.579 150.097 163.909  1.00129.51           N
ATOM   4048  CZ  ARG F  23     112.355 149.774 165.176  1.00131.61           C
ATOM   4049  NH1 ARG F  23     112.377 148.515 165.582  1.00134.20           N
ATOM   4050  NH2 ARG F  23     112.105 150.739 166.057  1.00131.62           N
ATOM   4051  N   ASP F  24     116.419 150.541 160.345  1.00105.10           N
ATOM   4052  CA  ASP F  24     117.064 151.826 160.625  1.00 98.94           C
ATOM   4053  C   ASP F  24     118.359 151.647 161.414  1.00 87.49           C
ATOM   4054  O   ASP F  24     118.606 152.325 162.413  1.00 87.70           O
ATOM   4055  CB  ASP F  24     116.105 152.769 161.356  1.00107.10           C
ATOM   4056  CG  ASP F  24     116.467 154.228 161.165  1.00110.95           C
ATOM   4057  OD1 ASP F  24     117.426 154.512 160.417  1.00107.55           O
ATOM   4058  OD2 ASP F  24     115.792 155.093 161.763  1.00115.11           O
ATOM   4059  N   ASN F  25     119.196 150.718 160.957  1.00 80.94           N
ATOM   4060  CA  ASN F  25     120.470 150.452 161.605  1.00 78.97           C
ATOM   4061  C   ASN F  25     121.661 150.996 160.830  1.00 72.56           C
ATOM   4062  O   ASN F  25     122.795 150.871 161.301  1.00 71.34           O
ATOM   4063  CB  ASN F  25     120.643 148.949 161.835  1.00 78.88           C
ATOM   4064  CG  ASN F  25     119.932 148.472 163.079  1.00 84.41           C
ATOM   4065  OD1 ASN F  25     120.555 148.248 164.115  1.00 79.58           O
ATOM   4066  ND2 ASN F  25     118.625 148.281 162.975  1.00 96.99           N
ATOM   4067  N   ILE F  26     121.438 151.591 159.657  1.00 69.38           N
ATOM   4068  CA  ILE F  26     122.537 152.210 158.926  1.00 63.45           C
ATOM   4069  C   ILE F  26     123.093 153.395 159.702  1.00 66.78           C
ATOM   4070  O   ILE F  26     124.269 153.749 159.552  1.00 69.44           O
ATOM   4071  CB  ILE F  26     122.080 152.615 157.513  1.00 65.14           C
ATOM   4072  CG1 ILE F  26     123.273 153.051 156.662  1.00 61.15           C
ATOM   4073  CG2 ILE F  26     121.034 153.716 157.579  1.00 69.73           C
ATOM   4074  CD1 ILE F  26     124.270 151.952 156.400  1.00 59.40           C
ATOM   4075  N   GLN F  27     122.274 154.018 160.551  1.00 68.36           N
ATOM   4076  CA  GLN F  27     122.741 155.121 161.379  1.00 62.25           C
ATOM   4077  C   GLN F  27     123.682 154.666 162.482  1.00 61.03           C
ATOM   4078  O   GLN F  27     124.284 155.514 163.147  1.00 62.47           O
ATOM   4079  CB  GLN F  27     121.550 155.863 161.985  1.00 63.27           C
ATOM   4080  CG  GLN F  27     120.677 156.580 160.965  1.00 70.34           C
ATOM   4081  CD  GLN F  27     121.444 157.584 160.125  1.00 77.21           C
ATOM   4082  OE1 GLN F  27     122.388 158.213 160.601  1.00 78.09           O
ATOM   4083  NE2 GLN F  27     121.059 157.721 158.861  1.00 80.98           N
ATOM   4084  N   GLY F  28     123.817 153.356 162.698  1.00 62.46           N
ATOM   4085  CA  GLY F  28     124.798 152.857 163.643  1.00 64.01           C
ATOM   4086  C   GLY F  28     126.227 153.093 163.212  1.00 61.60           C
ATOM   4087  O   GLY F  28     127.131 153.062 164.053  1.00 63.09           O
ATOM   4088  N   ILE F  29     126.453 153.328 161.922  1.00 57.08           N
ATOM   4089  CA  ILE F  29     127.761 153.744 161.437  1.00 54.90           C
ATOM   4090  C   ILE F  29     127.873 155.235 161.706  1.00 57.84           C
ATOM   4091  O   ILE F  29     127.507 156.060 160.863  1.00 59.59           O
ATOM   4092  CB  ILE F  29     127.945 153.427 159.943  1.00 56.34           C
ATOM   4093  CG1 ILE F  29     127.510 151.994 159.645  1.00 56.88           C
ATOM   4094  CG2 ILE F  29     129.387 153.642 159.529  1.00 59.49           C
ATOM   4095  CD1 ILE F  29     128.227 150.954 160.469  1.00 61.23           C
ATOM   4096  N   THR F  30     128.382 155.586 162.880  1.00 58.09           N
ATOM   4097  CA  THR F  30     128.312 156.955 163.355  1.00 54.29           C
ATOM   4098  C   THR F  30     129.243 157.858 162.551  1.00 55.73           C
ATOM   4099  O   THR F  30     130.123 157.404 161.815  1.00 59.52           O
ATOM   4100  CB  THR F  30     128.663 157.019 164.838  1.00 59.77           C
ATOM   4101  OG1 THR F  30     129.854 156.262 165.078  1.00 63.40           O
ATOM   4102  CG2 THR F  30     127.533 156.439 165.670  1.00 61.72           C
ATOM   4103  N   LYS F  31     129.017 159.162 162.690  1.00 53.71           N
ATOM   4104  CA  LYS F  31     129.899 160.144 162.064  1.00 53.60           C
ATOM   4105  C   LYS F  31     131.346 160.011 162.523  1.00 56.75           C
ATOM   4106  O   LYS F  31     132.247 160.074 161.667  1.00 63.35           O
ATOM   4107  CB  LYS F  31     129.349 161.551 162.316  1.00 54.93           C
ATOM   4108  CG  LYS F  31     130.209 162.669 161.769  1.00 61.35           C
ATOM   4109  CD  LYS F  31     129.525 164.014 161.929  1.00 65.82           C
ATOM   4110  CE  LYS F  31     130.011 164.737 163.169  1.00 66.63           C
ATOM   4111  NZ  LYS F  31     131.420 165.189 163.025  1.00 71.55           N
ATOM   4112  N   PRO F  32     131.652 159.845 163.816  1.00 52.64           N
ATOM   4113  CA  PRO F  32     133.056 159.628 164.197  1.00 54.87           C
ATOM   4114  C   PRO F  32     133.678 158.386 163.583  1.00 55.88           C
ATOM   4115  O   PRO F  32     134.882 158.389 163.306  1.00 59.06           O
ATOM   4116  CB  PRO F  32     132.988 159.528 165.726  1.00 58.87           C
ATOM   4117  CG  PRO F  32     131.790 160.309 166.086  1.00 57.22           C
ATOM   4118  CD  PRO F  32     130.802 160.016 165.007  1.00 54.95           C
ATOM   4119  N   ALA F  33     132.907 157.319 163.367  1.00 52.39           N
ATOM   4120  CA  ALA F  33     133.468 156.125 162.741  1.00 48.74           C
ATOM   4121  C   ALA F  33     133.894 156.401 161.304  1.00 53.27           C
ATOM   4122  O   ALA F  33     134.986 155.996 160.881  1.00 60.17           O
ATOM   4123  CB  ALA F  33     132.457 154.983 162.791  1.00 50.01           C
ATOM   4124  N   ILE F  34     133.047 157.092 160.540  1.00 50.54           N
ATOM   4125  CA  ILE F  34     133.407 157.460 159.175  1.00 47.85           C
ATOM   4126  C   ILE F  34     134.587 158.419 159.183  1.00 53.05           C
ATOM   4127  O   ILE F  34     135.470 158.351 158.318  1.00 58.07           O
ATOM   4128  CB  ILE F  34     132.189 158.057 158.448  1.00 48.15           C
ATOM   4129  CG1 ILE F  34     131.047 157.043 158.414  1.00 51.48           C
ATOM   4130  CG2 ILE F  34     132.562 158.484 157.043  1.00 54.85           C
ATOM   4131  CD1 ILE F  34     129.823 157.531 157.684  1.00 57.45           C
ATOM   4132  N   ARG F  35     134.628 159.322 160.165  1.00 54.41           N
ATOM   4133  CA  ARG F  35     135.766 160.225 160.287  1.00 52.29           C
ATOM   4134  C   ARG F  35     137.056 159.455 160.524  1.00 53.00           C
ATOM   4135  O   ARG F  35     138.088 159.765 159.924  1.00 59.46           O
ATOM   4136  CB  ARG F  35     135.525 161.224 161.416  1.00 53.01           C
ATOM   4137  CG  ARG F  35     135.123 162.601 160.939  1.00 56.43           C
ATOM   4138  CD  ARG F  35     134.492 163.414 162.050  1.00 59.03           C
ATOM   4139  NE  ARG F  35     135.459 164.299 162.686  1.00 62.98           N
ATOM   4140  CZ  ARG F  35     135.949 165.397 162.129  1.00 69.21           C
ATOM   4141  NH1 ARG F  35     135.584 165.780 160.918  1.00 68.65           N
ATOM   4142  NH2 ARG F  35     136.828 166.131 162.805  1.00 74.00           N
ATOM   4143  N   ARG F  36     137.016 158.445 161.395  1.00 50.20           N
ATOM   4144  CA  ARG F  36     138.203 157.637 161.657  1.00 49.51           C
ATOM   4145  C   ARG F  36     138.632 156.869 160.416  1.00 53.02           C
ATOM   4146  O   ARG F  36     139.829 156.781 160.111  1.00 58.33           O
ATOM   4147  CB  ARG F  36     137.936 156.674 162.810  1.00 53.11           C
ATOM   4148  CG  ARG F  36     137.926 157.323 164.175  1.00 54.47           C
ATOM   4149  CD  ARG F  36     137.878 156.277 165.268  1.00 55.55           C
ATOM   4150  NE  ARG F  36     136.661 155.479 165.203  1.00 54.19           N
ATOM   4151  CZ  ARG F  36     135.575 155.717 165.922  1.00 53.18           C
ATOM   4152  NH1 ARG F  36     135.520 156.726 166.774  1.00 55.03           N
ATOM   4153  NH2 ARG F  36     134.519 154.923 165.784  1.00 53.76           N
ATOM   4154  N   LEU F  37     137.668 156.299 159.691  1.00 52.51           N
ATOM   4155  CA  LEU F  37     138.001 155.580 158.465  1.00 49.48           C
ATOM   4156  C   LEU F  37     138.648 156.508 157.446  1.00 55.03           C
ATOM   4157  O   LEU F  37     139.600 156.121 156.759  1.00 58.79           O
ATOM   4158  CB  LEU F  37     136.752 154.926 157.881  1.00 49.96           C
ATOM   4159  CG  LEU F  37     136.301 153.638 158.567  1.00 55.44           C
ATOM   4160  CD1 LEU F  37     134.997 153.152 157.974  1.00 56.91           C
ATOM   4161  CD2 LEU F  37     137.371 152.572 158.453  1.00 59.25           C
ATOM   4162  N   ALA F  38     138.142 157.737 157.330  1.00 55.19           N
ATOM   4163  CA  ALA F  38     138.755 158.706 156.429  1.00 52.39           C
ATOM   4164  C   ALA F  38     140.147 159.107 156.904  1.00 56.87           C
ATOM   4165  O   ALA F  38     141.055 159.295 156.087  1.00 62.61           O
ATOM   4166  CB  ALA F  38     137.860 159.935 156.293  1.00 54.09           C
ATOM   4167  N   ARG F  39     140.330 159.253 158.218  1.00 53.72           N
ATOM   4168  CA  ARG F  39     141.641 159.610 158.751  1.00 49.83           C
ATOM   4169  C   ARG F  39     142.666 158.530 158.444  1.00 52.18           C
ATOM   4170  O   ARG F  39     143.822 158.832 158.130  1.00 57.56           O
ATOM   4171  CB  ARG F  39     141.561 159.849 160.258  1.00 51.05           C
ATOM   4172  CG  ARG F  39     140.768 161.071 160.667  1.00 54.56           C
ATOM   4173  CD  ARG F  39     141.417 162.352 160.199  1.00 55.26           C
ATOM   4174  NE  ARG F  39     140.834 163.514 160.857  1.00 56.78           N
ATOM   4175  CZ  ARG F  39     139.929 164.308 160.304  1.00 58.15           C
ATOM   4176  NH1 ARG F  39     139.482 164.097 159.079  1.00 58.04           N
ATOM   4177  NH2 ARG F  39     139.462 165.340 160.999  1.00 62.16           N
ATOM   4178  N   ARG F  40     142.263 157.262 158.541  1.00 50.68           N
ATOM   4179  CA  ARG F  40     143.164 156.182 158.158  1.00 52.24           C
ATOM   4180  C   ARG F  40     143.525 156.261 156.681  1.00 52.80           C
ATOM   4181  O   ARG F  40     144.633 155.881 156.291  1.00 56.57           O
ATOM   4182  CB  ARG F  40     142.535 154.829 158.486  1.00 52.43           C
ATOM   4183  CG  ARG F  40     143.392 153.641 158.102  1.00 54.06           C
ATOM   4184  CD  ARG F  40     142.854 152.356 158.687  1.00 54.11           C
ATOM   4185  NE  ARG F  40     143.225 152.205 160.087  1.00 54.36           N
ATOM   4186  CZ  ARG F  40     142.815 151.216 160.866  1.00 60.02           C
ATOM   4187  NH1 ARG F  40     142.014 150.267 160.413  1.00 60.44           N
ATOM   4188  NH2 ARG F  40     143.218 151.179 162.132  1.00 62.47           N
ATOM   4189  N   GLY F  41     142.614 156.760 155.852  1.00 53.65           N
ATOM   4190  CA  GLY F  41     142.881 156.942 154.443  1.00 55.79           C
ATOM   4191  C   GLY F  41     143.676 158.173 154.088  1.00 59.31           C
ATOM   4192  O   GLY F  41     143.991 158.377 152.913  1.00 58.97           O
ATOM   4193  N   GLY F  42     144.015 159.006 155.067  1.00 59.21           N
ATOM   4194  CA  GLY F  42     144.795 160.198 154.809  1.00 55.48           C
ATOM   4195  C   GLY F  42     143.998 161.452 154.549  1.00 56.99           C
ATOM   4196  O   GLY F  42     144.563 162.431 154.050  1.00 62.43           O
ATOM   4197  N   VAL F  43     142.709 161.461 154.867  1.00 52.25           N
ATOM   4198  CA  VAL F  43     141.847 162.608 154.614  1.00 53.01           C
ATOM   4199  C   VAL F  43     141.973 163.592 155.768  1.00 56.65           C
ATOM   4200  O   VAL F  43     141.867 163.208 156.938  1.00 60.38           O
ATOM   4201  CB  VAL F  43     140.388 162.166 154.423  1.00 55.77           C
ATOM   4202  CG1 VAL F  43     139.480 163.374 154.338  1.00 57.58           C
ATOM   4203  CG2 VAL F  43     140.259 161.310 153.179  1.00 58.78           C
ATOM   4204  N   LYS F  44     142.196 164.864 155.440  1.00 58.28           N
ATOM   4205  CA  LYS F  44     142.403 165.904 156.441  1.00 55.84           C
ATOM   4206  C   LYS F  44     141.107 166.616 156.813  1.00 59.89           C
ATOM   4207  O   LYS F  44     140.831 166.826 157.997  1.00 64.98           O
ATOM   4208  CB  LYS F  44     143.432 166.915 155.933  1.00 58.34           C
ATOM   4209  CG  LYS F  44     143.936 167.883 156.982  1.00 60.74           C
ATOM   4210  CD  LYS F  44     144.902 168.878 156.368  1.00 61.11           C
ATOM   4211  CE  LYS F  44     145.331 169.926 157.373  1.00 59.62           C
ATOM   4212  NZ  LYS F  44     146.166 170.981 156.743  1.00 59.09           N
ATOM   4213  N   ARG F  45     140.306 166.997 155.821  1.00 59.55           N
ATOM   4214  CA  ARG F  45     139.040 167.676 156.054  1.00 59.03           C
ATOM   4215  C   ARG F  45     137.928 166.929 155.337  1.00 59.66           C
ATOM   4216  O   ARG F  45     138.127 166.413 154.234  1.00 65.88           O
ATOM   4217  CB  ARG F  45     139.091 169.132 155.581  1.00 63.03           C
ATOM   4218  CG  ARG F  45     139.556 170.104 156.653  1.00 67.10           C
ATOM   4219  CD  ARG F  45     139.475 171.544 156.184  1.00 67.05           C
ATOM   4220  NE  ARG F  45     138.203 171.838 155.540  1.00 65.18           N
ATOM   4221  CZ  ARG F  45     137.529 172.969 155.689  1.00 70.14           C
ATOM   4222  NH1 ARG F  45     137.978 173.942 156.464  1.00 75.47           N
ATOM   4223  NH2 ARG F  45     136.378 173.129 155.044  1.00 70.12           N
ATOM   4224  N   ILE F  46     136.760 166.870 155.970  1.00 58.24           N
ATOM   4225  CA  ILE F  46     135.626 166.099 155.478  1.00 59.83           C
ATOM   4226  C   ILE F  46     134.411 167.011 155.398  1.00 64.86           C
ATOM   4227  O   ILE F  46     134.093 167.712 156.363  1.00 69.01           O
ATOM   4228  CB  ILE F  46     135.325 164.889 156.382  1.00 59.60           C
ATOM   4229  CG1 ILE F  46     136.566 164.016 156.539  1.00 59.97           C
ATOM   4230  CG2 ILE F  46     134.175 164.079 155.824  1.00 60.74           C
ATOM   4231  CD1 ILE F  46     136.424 162.963 157.598  1.00 61.08           C
ATOM   4232  N   SER F  47     133.734 166.994 154.255  1.00 63.46           N
ATOM   4233  CA  SER F  47     132.504 167.749 154.096  1.00 62.88           C
ATOM   4234  C   SER F  47     131.372 167.090 154.878  1.00 63.94           C
ATOM   4235  O   SER F  47     131.431 165.911 155.236  1.00 65.67           O
ATOM   4236  CB  SER F  47     132.126 167.862 152.621  1.00 64.62           C
ATOM   4237  OG  SER F  47     133.055 168.669 151.921  1.00 68.58           O
ATOM   4238  N   GLY F  48     130.326 167.874 155.141  1.00 65.81           N
ATOM   4239  CA  GLY F  48     129.212 167.378 155.926  1.00 65.79           C
ATOM   4240  C   GLY F  48     128.332 166.386 155.199  1.00 70.75           C
ATOM   4241  O   GLY F  48     127.621 165.613 155.850  1.00 79.45           O
ATOM   4242  N   LEU F  49     128.362 166.386 153.871  1.00 64.15           N
ATOM   4243  CA  LEU F  49     127.548 165.480 153.075  1.00 62.24           C
ATOM   4244  C   LEU F  49     128.261 164.177 152.747  1.00 65.49           C
ATOM   4245  O   LEU F  49     127.683 163.326 152.064  1.00 68.95           O
ATOM   4246  CB  LEU F  49     127.116 166.169 151.780  1.00 58.52           C
ATOM   4247  CG  LEU F  49     126.667 167.620 151.934  1.00 65.43           C
ATOM   4248  CD1 LEU F  49     126.451 168.260 150.576  1.00 67.88           C
ATOM   4249  CD2 LEU F  49     125.404 167.697 152.772  1.00 71.61           C
ATOM   4250  N   ILE F  50     129.500 164.004 153.211  1.00 64.79           N
ATOM   4251  CA  ILE F  50     130.246 162.786 152.918  1.00 61.33           C
ATOM   4252  C   ILE F  50     129.635 161.590 153.633  1.00 62.67           C
ATOM   4253  O   ILE F  50     129.644 160.472 153.105  1.00 68.34           O
ATOM   4254  CB  ILE F  50     131.729 162.983 153.288  1.00 56.73           C
ATOM   4255  CG1 ILE F  50     132.499 163.549 152.097  1.00 59.54           C
ATOM   4256  CG2 ILE F  50     132.364 161.686 153.750  1.00 56.02           C
ATOM   4257  CD1 ILE F  50     132.652 162.576 150.957  1.00 63.04           C
ATOM   4258  N   TYR F  51     129.086 161.801 154.831  1.00 59.83           N
ATOM   4259  CA  TYR F  51     128.662 160.687 155.672  1.00 60.09           C
ATOM   4260  C   TYR F  51     127.512 159.902 155.050  1.00 61.62           C
ATOM   4261  O   TYR F  51     127.514 158.666 155.083  1.00 67.01           O
ATOM   4262  CB  TYR F  51     128.289 161.212 157.055  1.00 61.56           C
ATOM   4263  CG  TYR F  51     129.376 162.074 157.649  1.00 60.23           C
ATOM   4264  CD1 TYR F  51     130.626 161.546 157.929  1.00 60.62           C
ATOM   4265  CD2 TYR F  51     129.162 163.417 157.908  1.00 62.63           C
ATOM   4266  CE1 TYR F  51     131.627 162.326 158.462  1.00 57.36           C
ATOM   4267  CE2 TYR F  51     130.159 164.206 158.442  1.00 62.92           C
ATOM   4268  CZ  TYR F  51     131.389 163.654 158.715  1.00 60.55           C
ATOM   4269  OH  TYR F  51     132.387 164.433 159.248  1.00 65.09           O
ATOM   4270  N   GLU F  52     126.521 160.591 154.481  1.00 57.95           N
ATOM   4271  CA  GLU F  52     125.408 159.884 153.853  1.00 57.44           C
ATOM   4272  C   GLU F  52     125.874 159.074 152.649  1.00 60.66           C
ATOM   4273  O   GLU F  52     125.451 157.924 152.459  1.00 66.26           O
ATOM   4274  CB  GLU F  52     124.320 160.874 153.446  1.00 64.03           C
ATOM   4275  CG  GLU F  52     123.453 161.348 154.598  1.00 76.18           C
ATOM   4276  CD  GLU F  52     124.044 162.543 155.321  1.00 90.59           C
ATOM   4277  OE1 GLU F  52     124.871 163.257 154.716  1.00 87.15           O
ATOM   4278  OE2 GLU F  52     123.681 162.768 156.495  1.00 94.12           O
ATOM   4279  N   GLU F  53     126.746 159.656 151.825  1.00 56.82           N
ATOM   4280  CA  GLU F  53     127.275 158.934 150.673  1.00 56.67           C
ATOM   4281  C   GLU F  53     128.075 157.714 151.111  1.00 61.33           C
ATOM   4282  O   GLU F  53     127.978 156.643 150.498  1.00 66.68           O
ATOM   4283  CB  GLU F  53     128.139 159.869 149.828  1.00 58.54           C
ATOM   4284  CG  GLU F  53     128.094 159.588 148.340  1.00 70.00           C
ATOM   4285  CD  GLU F  53     126.786 160.017 147.709  1.00 86.27           C
ATOM   4286  OE1 GLU F  53     126.231 161.051 148.136  1.00 87.10           O
ATOM   4287  OE2 GLU F  53     126.314 159.322 146.786  1.00 89.67           O
ATOM   4288  N   THR F  54     128.874 157.859 152.170  1.00 59.51           N
ATOM   4289  CA  THR F  54     129.649 156.735 152.682  1.00 55.85           C
ATOM   4290  C   THR F  54     128.738 155.637 153.212  1.00 57.03           C
ATOM   4291  O   THR F  54     128.999 154.448 152.999  1.00 60.55           O
ATOM   4292  CB  THR F  54     130.605 157.211 153.773  1.00 58.12           C
ATOM   4293  OG1 THR F  54     131.477 158.214 153.240  1.00 66.65           O
ATOM   4294  CG2 THR F  54     131.438 156.055 154.293  1.00 56.60           C
ATOM   4295  N   ARG F  55     127.664 156.016 153.908  1.00 53.99           N
ATOM   4296  CA  ARG F  55     126.714 155.022 154.391  1.00 50.67           C
ATOM   4297  C   ARG F  55     126.067 154.277 153.233  1.00 54.78           C
ATOM   4298  O   ARG F  55     125.918 153.051 153.281  1.00 62.09           O
ATOM   4299  CB  ARG F  55     125.652 155.688 155.263  1.00 50.78           C
ATOM   4300  CG  ARG F  55     126.164 156.149 156.613  1.00 57.06           C
ATOM   4301  CD  ARG F  55     125.032 156.311 157.607  1.00 57.96           C
ATOM   4302  NE  ARG F  55     124.678 157.709 157.811  1.00 58.83           N
ATOM   4303  CZ  ARG F  55     125.310 158.528 158.639  1.00 56.99           C
ATOM   4304  NH1 ARG F  55     126.342 158.123 159.356  1.00 53.93           N
ATOM   4305  NH2 ARG F  55     124.897 159.787 158.747  1.00 60.11           N
ATOM   4306  N   GLY F  56     125.687 154.999 152.177  1.00 51.25           N
ATOM   4307  CA  GLY F  56     125.113 154.338 151.015  1.00 49.27           C
ATOM   4308  C   GLY F  56     126.083 153.385 150.341  1.00 54.83           C
ATOM   4309  O   GLY F  56     125.713 152.269 149.959  1.00 60.32           O
ATOM   4310  N   VAL F  57     127.339 153.809 150.188  1.00 52.98           N
ATOM   4311  CA  VAL F  57     128.346 152.957 149.559  1.00 49.09           C
ATOM   4312  C   VAL F  57     128.585 151.704 150.392  1.00 53.39           C
ATOM   4313  O   VAL F  57     128.671 150.588 149.858  1.00 59.23           O
ATOM   4314  CB  VAL F  57     129.647 153.748 149.340  1.00 52.51           C
ATOM   4315  CG1 VAL F  57     130.792 152.809 149.030  1.00 55.73           C
ATOM   4316  CG2 VAL F  57     129.467 154.758 148.223  1.00 57.84           C
ATOM   4317  N   LEU F  58     128.698 151.868 151.711  1.00 53.08           N
ATOM   4318  CA  LEU F  58     128.893 150.721 152.589  1.00 53.16           C
ATOM   4319  C   LEU F  58     127.703 149.777 152.527  1.00 54.16           C
ATOM   4320  O   LEU F  58     127.872 148.553 152.529  1.00 58.84           O
ATOM   4321  CB  LEU F  58     129.132 151.193 154.021  1.00 50.76           C
ATOM   4322  CG  LEU F  58     129.212 150.100 155.084  1.00 51.04           C
ATOM   4323  CD1 LEU F  58     130.373 149.172 154.792  1.00 52.91           C
ATOM   4324  CD2 LEU F  58     129.344 150.708 156.466  1.00 57.22           C
ATOM   4325  N   LYS F  59     126.488 150.327 152.470  1.00 53.65           N
ATOM   4326  CA  LYS F  59     125.304 149.486 152.360  1.00 51.33           C
ATOM   4327  C   LYS F  59     125.314 148.688 151.065  1.00 54.44           C
ATOM   4328  O   LYS F  59     124.981 147.500 151.063  1.00 61.19           O
ATOM   4329  CB  LYS F  59     124.041 150.339 152.453  1.00 54.28           C
ATOM   4330  CG  LYS F  59     122.792 149.550 152.785  1.00 59.92           C
ATOM   4331  CD  LYS F  59     121.595 150.463 152.962  1.00 68.41           C
ATOM   4332  CE  LYS F  59     120.391 149.695 153.473  1.00 77.96           C
ATOM   4333  NZ  LYS F  59     120.024 148.575 152.563  1.00 80.60           N
ATOM   4334  N   VAL F  60     125.698 149.320 149.955  1.00 51.12           N
ATOM   4335  CA  VAL F  60     125.743 148.612 148.675  1.00 47.39           C
ATOM   4336  C   VAL F  60     126.765 147.481 148.725  1.00 52.07           C
ATOM   4337  O   VAL F  60     126.489 146.342 148.313  1.00 59.99           O
ATOM   4338  CB  VAL F  60     126.048 149.597 147.533  1.00 44.85           C
ATOM   4339  CG1 VAL F  60     126.495 148.852 146.291  1.00 47.20           C
ATOM   4340  CG2 VAL F  60     124.832 150.453 147.236  1.00 47.94           C
ATOM   4341  N   PHE F  61     127.962 147.779 149.236  1.00 49.62           N
ATOM   4342  CA  PHE F  61     129.015 146.770 149.308  1.00 50.39           C
ATOM   4343  C   PHE F  61     128.594 145.601 150.192  1.00 53.46           C
ATOM   4344  O   PHE F  61     128.769 144.428 149.828  1.00 56.85           O
ATOM   4345  CB  PHE F  61     130.302 147.413 149.826  1.00 49.75           C
ATOM   4346  CG  PHE F  61     131.400 146.437 150.119  1.00 51.95           C
ATOM   4347  CD1 PHE F  61     132.243 146.004 149.115  1.00 52.98           C
ATOM   4348  CD2 PHE F  61     131.603 145.968 151.403  1.00 53.99           C
ATOM   4349  CE1 PHE F  61     133.257 145.113 149.383  1.00 52.45           C
ATOM   4350  CE2 PHE F  61     132.614 145.076 151.675  1.00 51.73           C
ATOM   4351  CZ  PHE F  61     133.442 144.649 150.664  1.00 50.30           C
ATOM   4352  N   LEU F  62     128.024 145.908 151.360  1.00 51.71           N
ATOM   4353  CA  LEU F  62     127.581 144.859 152.267  1.00 51.28           C
ATOM   4354  C   LEU F  62     126.454 144.047 151.655  1.00 54.38           C
ATOM   4355  O   LEU F  62     126.394 142.830 151.839  1.00 60.11           O
ATOM   4356  CB  LEU F  62     127.145 145.464 153.598  1.00 52.02           C
ATOM   4357  CG  LEU F  62     128.254 145.644 154.630  1.00 53.58           C
ATOM   4358  CD1 LEU F  62     127.678 146.125 155.945  1.00 57.44           C
ATOM   4359  CD2 LEU F  62     129.009 144.345 154.816  1.00 54.43           C
ATOM   4360  N   GLU F  63     125.548 144.699 150.925  1.00 52.33           N
ATOM   4361  CA  GLU F  63     124.466 143.972 150.276  1.00 53.50           C
ATOM   4362  C   GLU F  63     125.015 142.963 149.282  1.00 54.43           C
ATOM   4363  O   GLU F  63     124.602 141.799 149.274  1.00 59.87           O
ATOM   4364  CB  GLU F  63     123.516 144.949 149.586  1.00 56.79           C
ATOM   4365  CG  GLU F  63     122.376 145.428 150.463  1.00 66.08           C
ATOM   4366  CD  GLU F  63     121.482 146.428 149.758  1.00 80.58           C
ATOM   4367  OE1 GLU F  63     121.918 147.001 148.738  1.00 80.45           O
ATOM   4368  OE2 GLU F  63     120.343 146.643 150.224  1.00 85.32           O
ATOM   4369  N   ASN F  64     125.973 143.383 148.454  1.00 52.92           N
ATOM   4370  CA  ASN F  64     126.552 142.456 147.484  1.00 52.09           C
ATOM   4371  C   ASN F  64     127.231 141.279 148.179  1.00 54.79           C
ATOM   4372  O   ASN F  64     126.966 140.108 147.859  1.00 59.97           O
ATOM   4373  CB  ASN F  64     127.544 143.191 146.585  1.00 52.61           C
ATOM   4374  CG  ASN F  64     126.860 144.063 145.561  1.00 61.86           C
ATOM   4375  OD1 ASN F  64     125.659 143.941 145.329  1.00 67.92           O
ATOM   4376  ND2 ASN F  64     127.621 144.953 144.939  1.00 63.02           N
ATOM   4377  N   VAL F  65     128.102 141.574 149.149  1.00 52.97           N
ATOM   4378  CA  VAL F  65     128.861 140.509 149.802  1.00 49.71           C
ATOM   4379  C   VAL F  65     127.930 139.559 150.544  1.00 54.80           C
ATOM   4380  O   VAL F  65     128.084 138.334 150.470  1.00 59.50           O
ATOM   4381  CB  VAL F  65     129.928 141.102 150.739  1.00 49.21           C
ATOM   4382  CG1 VAL F  65     130.692 139.988 151.428  1.00 52.23           C
ATOM   4383  CG2 VAL F  65     130.881 141.991 149.957  1.00 52.97           C
ATOM   4384  N   ILE F  66     126.948 140.103 151.264  1.00 53.30           N
ATOM   4385  CA  ILE F  66     126.047 139.277 152.057  1.00 49.53           C
ATOM   4386  C   ILE F  66     125.137 138.453 151.158  1.00 53.95           C
ATOM   4387  O   ILE F  66     124.816 137.304 151.476  1.00 60.12           O
ATOM   4388  CB  ILE F  66     125.250 140.158 153.035  1.00 50.04           C
ATOM   4389  CG1 ILE F  66     126.160 140.631 154.166  1.00 57.42           C
ATOM   4390  CG2 ILE F  66     124.070 139.403 153.607  1.00 54.50           C
ATOM   4391  CD1 ILE F  66     125.464 141.479 155.200  1.00 62.10           C
ATOM   4392  N   ARG F  67     124.701 139.013 150.028  1.00 52.77           N
ATOM   4393  CA  ARG F  67     123.896 138.235 149.095  1.00 53.10           C
ATOM   4394  C   ARG F  67     124.680 137.042 148.572  1.00 53.67           C
ATOM   4395  O   ARG F  67     124.166 135.917 148.528  1.00 60.47           O
ATOM   4396  CB  ARG F  67     123.426 139.118 147.942  1.00 59.19           C
ATOM   4397  CG  ARG F  67     123.095 138.353 146.675  1.00 59.81           C
ATOM   4398  CD  ARG F  67     121.955 139.006 145.916  1.00 65.42           C
ATOM   4399  NE  ARG F  67     122.038 140.461 145.947  1.00 71.28           N
ATOM   4400  CZ  ARG F  67     122.890 141.180 145.230  1.00 68.75           C
ATOM   4401  NH1 ARG F  67     123.748 140.610 144.399  1.00 64.78           N
ATOM   4402  NH2 ARG F  67     122.881 142.504 145.348  1.00 66.98           N
ATOM   4403  N   ASP F  68     125.940 137.264 148.190  1.00 54.81           N
ATOM   4404  CA  ASP F  68     126.754 136.143 147.724  1.00 56.99           C
ATOM   4405  C   ASP F  68     126.976 135.118 148.834  1.00 56.42           C
ATOM   4406  O   ASP F  68     126.904 133.905 148.595  1.00 61.24           O
ATOM   4407  CB  ASP F  68     128.085 136.651 147.178  1.00 59.65           C
ATOM   4408  CG  ASP F  68     127.979 137.131 145.747  1.00 73.22           C
ATOM   4409  OD1 ASP F  68     126.860 137.106 145.195  1.00 71.88           O
ATOM   4410  OD2 ASP F  68     129.013 137.531 145.173  1.00 78.87           O
ATOM   4411  N   ALA F  69     127.232 135.586 150.058  1.00 50.55           N
ATOM   4412  CA  ALA F  69     127.473 134.668 151.167  1.00 47.90           C
ATOM   4413  C   ALA F  69     126.235 133.842 151.490  1.00 50.82           C
ATOM   4414  O   ALA F  69     126.336 132.643 151.769  1.00 57.52           O
ATOM   4415  CB  ALA F  69     127.935 135.445 152.398  1.00 50.71           C
ATOM   4416  N   VAL F  70     125.058 134.467 151.469  1.00 49.35           N
ATOM   4417  CA  VAL F  70     123.821 133.747 151.753  1.00 47.75           C
ATOM   4418  C   VAL F  70     123.513 132.759 150.638  1.00 52.69           C
ATOM   4419  O   VAL F  70     123.030 131.649 150.892  1.00 58.14           O
ATOM   4420  CB  VAL F  70     122.667 134.741 151.973  1.00 49.20           C
ATOM   4421  CG1 VAL F  70     121.333 134.022 151.974  1.00 55.94           C
ATOM   4422  CG2 VAL F  70     122.863 135.488 153.275  1.00 53.26           C
ATOM   4423  N   THR F  71     123.791 133.138 149.388  1.00 52.54           N
ATOM   4424  CA  THR F  71     123.649 132.190 148.288  1.00 50.76           C
ATOM   4425  C   THR F  71     124.550 130.981 148.498  1.00 54.32           C
ATOM   4426  O   THR F  71     124.143 129.840 148.250  1.00 59.74           O
ATOM   4427  CB  THR F  71     123.964 132.882 146.962  1.00 49.99           C
ATOM   4428  OG1 THR F  71     122.823 133.635 146.534  1.00 60.10           O
ATOM   4429  CG2 THR F  71     124.313 131.869 145.895  1.00 50.19           C
ATOM   4430  N   TYR F  72     125.775 131.212 148.972  1.00 53.52           N
ATOM   4431  CA  TYR F  72     126.665 130.099 149.290  1.00 52.96           C
ATOM   4432  C   TYR F  72     126.111 129.252 150.430  1.00 52.98           C
ATOM   4433  O   TYR F  72     126.231 128.022 150.414  1.00 58.13           O
ATOM   4434  CB  TYR F  72     128.053 130.625 149.644  1.00 51.33           C
ATOM   4435  CG  TYR F  72     128.987 130.719 148.466  1.00 53.18           C
ATOM   4436  CD1 TYR F  72     129.444 129.581 147.828  1.00 56.80           C
ATOM   4437  CD2 TYR F  72     129.405 131.949 147.988  1.00 53.43           C
ATOM   4438  CE1 TYR F  72     130.296 129.664 146.751  1.00 60.41           C
ATOM   4439  CE2 TYR F  72     130.255 132.042 146.912  1.00 56.54           C
ATOM   4440  CZ  TYR F  72     130.698 130.897 146.297  1.00 60.74           C
ATOM   4441  OH  TYR F  72     131.548 130.988 145.221  1.00 64.71           O
ATOM   4442  N   THR F  73     125.512 129.893 151.435  1.00 52.56           N
ATOM   4443  CA  THR F  73     125.021 129.163 152.600  1.00 49.84           C
ATOM   4444  C   THR F  73     123.834 128.277 152.244  1.00 54.43           C
ATOM   4445  O   THR F  73     123.772 127.113 152.654  1.00 61.03           O
ATOM   4446  CB  THR F  73     124.641 130.143 153.710  1.00 53.33           C
ATOM   4447  OG1 THR F  73     125.780 130.936 154.061  1.00 62.49           O
ATOM   4448  CG2 THR F  73     124.158 129.395 154.936  1.00 55.51           C
ATOM   4449  N   GLU F  74     122.877 128.814 151.484  1.00 54.68           N
ATOM   4450  CA  GLU F  74     121.689 128.041 151.137  1.00 55.89           C
ATOM   4451  C   GLU F  74     122.036 126.824 150.294  1.00 56.51           C
ATOM   4452  O   GLU F  74     121.327 125.814 150.344  1.00 62.50           O
ATOM   4453  CB  GLU F  74     120.684 128.922 150.398  1.00 58.79           C
ATOM   4454  CG  GLU F  74     119.952 129.909 151.284  1.00 69.01           C
ATOM   4455  CD  GLU F  74     119.218 130.968 150.489  1.00 82.55           C
ATOM   4456  OE1 GLU F  74     119.676 131.300 149.375  1.00 85.10           O
ATOM   4457  OE2 GLU F  74     118.183 131.469 150.976  1.00 81.10           O
ATOM   4458  N   HIS F  75     123.113 126.901 149.511  1.00 51.56           N
ATOM   4459  CA  HIS F  75     123.524 125.757 148.707  1.00 48.80           C
ATOM   4460  C   HIS F  75     123.944 124.588 149.586  1.00 53.42           C
ATOM   4461  O   HIS F  75     123.646 123.429 149.276  1.00 62.19           O
ATOM   4462  CB  HIS F  75     124.659 126.157 147.769  1.00 48.69           C
ATOM   4463  CG  HIS F  75     125.131 125.046 146.887  1.00 51.53           C
ATOM   4464  ND1 HIS F  75     124.368 124.535 145.861  1.00 55.80           N
ATOM   4465  CD2 HIS F  75     126.290 124.348 146.878  1.00 56.38           C
ATOM   4466  CE1 HIS F  75     125.036 123.568 145.258  1.00 57.58           C
ATOM   4467  NE2 HIS F  75     126.205 123.435 145.856  1.00 57.24           N
ATOM   4468  N   ALA F  76     124.632 124.870 150.688  1.00 51.76           N
ATOM   4469  CA  ALA F  76     125.118 123.833 151.587  1.00 53.52           C
ATOM   4470  C   ALA F  76     124.061 123.354 152.571  1.00 55.43           C
ATOM   4471  O   ALA F  76     124.405 122.635 153.514  1.00 58.67           O
ATOM   4472  CB  ALA F  76     126.345 124.334 152.350  1.00 56.00           C
ATOM   4473  N   LYS F  77     122.797 123.731 152.372  1.00 55.52           N
ATOM   4474  CA  LYS F  77     121.699 123.320 153.248  1.00 55.42           C
ATOM   4475  C   LYS F  77     121.967 123.714 154.697  1.00 58.87           C
ATOM   4476  O   LYS F  77     121.705 122.948 155.627  1.00 66.01           O
ATOM   4477  CB  LYS F  77     121.432 121.818 153.134  1.00 60.88           C
ATOM   4478  CG  LYS F  77     121.044 121.357 151.743  1.00 66.84           C
ATOM   4479  CD  LYS F  77     119.675 121.884 151.352  1.00 73.89           C
ATOM   4480  CE  LYS F  77     119.250 121.360 149.991  1.00 73.32           C
ATOM   4481  NZ  LYS F  77     117.942 121.926 149.561  1.00 73.68           N
ATOM   4482  N   ARG F  78     122.494 124.917 154.893  1.00 55.20           N
ATOM   4483  CA  ARG F  78     122.822 125.424 156.214  1.00 55.67           C
ATOM   4484  C   ARG F  78     121.994 126.661 156.524  1.00 59.16           C
ATOM   4485  O   ARG F  78     121.601 127.409 155.625  1.00 65.28           O
ATOM   4486  CB  ARG F  78     124.306 125.770 156.328  1.00 57.20           C
ATOM   4487  CG  ARG F  78     125.199 124.590 156.632  1.00 58.97           C
ATOM   4488  CD  ARG F  78     126.560 125.064 157.085  1.00 57.80           C
ATOM   4489  NE  ARG F  78     127.022 126.188 156.283  1.00 59.54           N
ATOM   4490  CZ  ARG F  78     127.915 126.091 155.310  1.00 65.27           C
ATOM   4491  NH1 ARG F  78     128.476 124.935 155.000  1.00 69.30           N
ATOM   4492  NH2 ARG F  78     128.253 127.182 154.629  1.00 63.57           N
ATOM   4493  N   LYS F  79     121.726 126.864 157.811  1.00 59.47           N
ATOM   4494  CA  LYS F  79     121.068 128.068 158.295  1.00 59.44           C
ATOM   4495  C   LYS F  79     122.030 128.992 159.030  1.00 61.73           C
ATOM   4496  O   LYS F  79     121.590 129.963 159.652  1.00 66.65           O
ATOM   4497  CB  LYS F  79     119.891 127.699 159.197  1.00 62.95           C
ATOM   4498  CG  LYS F  79     119.008 126.610 158.622  1.00 64.07           C
ATOM   4499  CD  LYS F  79     117.948 126.179 159.612  1.00 74.54           C
ATOM   4500  CE  LYS F  79     117.230 124.928 159.140  1.00 85.01           C
ATOM   4501  NZ  LYS F  79     116.179 124.494 160.102  1.00 90.90           N
ATOM   4502  N   THR F  80     123.329 128.710 158.973  1.00 59.43           N
ATOM   4503  CA  THR F  80     124.354 129.520 159.614  1.00 55.33           C
ATOM   4504  C   THR F  80     125.360 129.969 158.567  1.00 58.50           C
ATOM   4505  O   THR F  80     125.894 129.143 157.820  1.00 63.56           O
ATOM   4506  CB  THR F  80     125.059 128.736 160.724  1.00 56.21           C
ATOM   4507  OG1 THR F  80     124.206 128.656 161.871  1.00 63.71           O
ATOM   4508  CG2 THR F  80     126.360 129.410 161.116  1.00 55.61           C
ATOM   4509  N   VAL F  81     125.616 131.272 158.513  1.00 54.81           N
ATOM   4510  CA  VAL F  81     126.574 131.842 157.574  1.00 52.88           C
ATOM   4511  C   VAL F  81     127.952 131.789 158.221  1.00 57.28           C
ATOM   4512  O   VAL F  81     128.253 132.568 159.127  1.00 62.63           O
ATOM   4513  CB  VAL F  81     126.197 133.275 157.187  1.00 50.08           C
ATOM   4514  CG1 VAL F  81     127.240 133.861 156.257  1.00 53.27           C
ATOM   4515  CG2 VAL F  81     124.831 133.300 156.537  1.00 55.83           C
ATOM   4516  N   THR F  82     128.788 130.867 157.757  1.00 54.39           N
ATOM   4517  CA  THR F  82     130.126 130.714 158.301  1.00 51.61           C
ATOM   4518  C   THR F  82     131.073 131.745 157.692  1.00 52.13           C
ATOM   4519  O   THR F  82     130.740 132.453 156.739  1.00 55.63           O
ATOM   4520  CB  THR F  82     130.649 129.304 158.048  1.00 57.83           C
ATOM   4521  OG1 THR F  82     131.318 129.263 156.782  1.00 63.44           O
ATOM   4522  CG2 THR F  82     129.502 128.308 158.038  1.00 59.44           C
ATOM   4523  N   ALA F  83     132.275 131.827 158.265  1.00 50.65           N
ATOM   4524  CA  ALA F  83     133.269 132.766 157.759  1.00 51.36           C
ATOM   4525  C   ALA F  83     133.753 132.376 156.371  1.00 56.56           C
ATOM   4526  O   ALA F  83     134.075 133.252 155.558  1.00 64.99           O
ATOM   4527  CB  ALA F  83     134.449 132.856 158.724  1.00 55.53           C
ATOM   4528  N   MET F  84     133.814 131.075 156.082  1.00 56.81           N
ATOM   4529  CA  MET F  84     134.268 130.631 154.770  1.00 55.28           C
ATOM   4530  C   MET F  84     133.321 131.081 153.668  1.00 58.77           C
ATOM   4531  O   MET F  84     133.763 131.342 152.546  1.00 67.00           O
ATOM   4532  CB  MET F  84     134.427 129.111 154.753  1.00 55.30           C
ATOM   4533  CG  MET F  84     135.767 128.565 155.275  1.00 65.43           C
ATOM   4534  SD  MET F  84     137.368 129.320 154.858  1.00 84.67           S
ATOM   4535  CE  MET F  84     137.143 130.008 153.216  1.00 67.47           C
ATOM   4536  N   ASP F  85     132.023 131.184 153.963  1.00 54.89           N
ATOM   4537  CA  ASP F  85     131.089 131.716 152.977  1.00 53.61           C
ATOM   4538  C   ASP F  85     131.430 133.156 152.622  1.00 55.31           C
ATOM   4539  O   ASP F  85     131.433 133.532 151.443  1.00 59.44           O
ATOM   4540  CB  ASP F  85     129.659 131.626 153.500  1.00 54.02           C
ATOM   4541  CG  ASP F  85     129.245 130.211 153.822  1.00 63.77           C
ATOM   4542  OD1 ASP F  85     129.681 129.286 153.108  1.00 69.28           O
ATOM   4543  OD2 ASP F  85     128.481 130.025 154.790  1.00 64.49           O
ATOM   4544  N   VAL F  86     131.728 133.975 153.631  1.00 50.28           N
ATOM   4545  CA  VAL F  86     132.103 135.361 153.379  1.00 47.16           C
ATOM   4546  C   VAL F  86     133.411 135.425 152.605  1.00 53.50           C
ATOM   4547  O   VAL F  86     133.574 136.251 151.698  1.00 60.60           O
ATOM   4548  CB  VAL F  86     132.188 136.140 154.703  1.00 46.46           C
ATOM   4549  CG1 VAL F  86     132.460 137.606 154.435  1.00 52.41           C
ATOM   4550  CG2 VAL F  86     130.907 135.969 155.493  1.00 50.74           C
ATOM   4551  N   VAL F  87     134.367 134.560 152.952  1.00 52.18           N
ATOM   4552  CA  VAL F  87     135.648 134.555 152.249  1.00 52.71           C
ATOM   4553  C   VAL F  87     135.455 134.180 150.784  1.00 56.20           C
ATOM   4554  O   VAL F  87     136.064 134.779 149.891  1.00 63.84           O
ATOM   4555  CB  VAL F  87     136.643 133.616 152.953  1.00 52.99           C
ATOM   4556  CG1 VAL F  87     137.909 133.477 152.133  1.00 56.44           C
ATOM   4557  CG2 VAL F  87     136.967 134.140 154.335  1.00 56.54           C
ATOM   4558  N   TYR F  88     134.610 133.184 150.513  1.00 53.04           N
ATOM   4559  CA  TYR F  88     134.338 132.797 149.132  1.00 52.86           C
ATOM   4560  C   TYR F  88     133.629 133.911 148.373  1.00 54.24           C
ATOM   4561  O   TYR F  88     133.935 134.165 147.203  1.00 60.94           O
ATOM   4562  CB  TYR F  88     133.513 131.511 149.098  1.00 57.75           C
ATOM   4563  CG  TYR F  88     134.256 130.294 149.601  1.00 60.19           C
ATOM   4564  CD1 TYR F  88     135.620 130.161 149.401  1.00 62.06           C
ATOM   4565  CD2 TYR F  88     133.591 129.276 150.269  1.00 63.81           C
ATOM   4566  CE1 TYR F  88     136.304 129.054 149.856  1.00 68.09           C
ATOM   4567  CE2 TYR F  88     134.267 128.165 150.728  1.00 66.61           C
ATOM   4568  CZ  TYR F  88     135.623 128.059 150.518  1.00 70.13           C
ATOM   4569  OH  TYR F  88     136.304 126.953 150.972  1.00 72.86           O
ATOM   4570  N   ALA F  89     132.681 134.591 149.021  1.00 51.76           N
ATOM   4571  CA  ALA F  89     132.003 135.712 148.375  1.00 52.32           C
ATOM   4572  C   ALA F  89     132.990 136.816 148.017  1.00 57.29           C
ATOM   4573  O   ALA F  89     132.962 137.364 146.905  1.00 65.31           O
ATOM   4574  CB  ALA F  89     130.904 136.247 149.290  1.00 51.77           C
ATOM   4575  N   LEU F  90     133.883 137.149 148.950  1.00 53.29           N
ATOM   4576  CA  LEU F  90     134.879 138.177 148.681  1.00 50.52           C
ATOM   4577  C   LEU F  90     135.825 137.749 147.568  1.00 56.47           C
ATOM   4578  O   LEU F  90     136.173 138.557 146.700  1.00 62.30           O
ATOM   4579  CB  LEU F  90     135.652 138.503 149.955  1.00 50.39           C
ATOM   4580  CG  LEU F  90     134.811 139.167 151.041  1.00 52.88           C
ATOM   4581  CD1 LEU F  90     135.518 139.095 152.377  1.00 56.14           C
ATOM   4582  CD2 LEU F  90     134.501 140.601 150.662  1.00 54.85           C
ATOM   4583  N   LYS F  91     136.245 136.481 147.566  1.00 54.89           N
ATOM   4584  CA  LYS F  91     137.066 135.979 146.469  1.00 54.29           C
ATOM   4585  C   LYS F  91     136.332 136.097 145.143  1.00 56.12           C
ATOM   4586  O   LYS F  91     136.952 136.333 144.101  1.00 61.34           O
ATOM   4587  CB  LYS F  91     137.470 134.529 146.731  1.00 56.94           C
ATOM   4588  CG  LYS F  91     138.812 134.371 147.431  1.00 64.66           C
ATOM   4589  CD  LYS F  91     139.504 133.077 147.022  1.00 72.11           C
ATOM   4590  CE  LYS F  91     139.655 132.994 145.515  1.00 72.46           C
ATOM   4591  NZ  LYS F  91     140.337 134.194 144.970  1.00 72.47           N
ATOM   4592  N   ARG F  92     135.010 135.920 145.160  1.00 55.81           N
ATOM   4593  CA  ARG F  92     134.226 136.084 143.940  1.00 54.82           C
ATOM   4594  C   ARG F  92     134.240 137.524 143.460  1.00 58.73           C
ATOM   4595  O   ARG F  92     134.383 137.788 142.260  1.00 66.52           O
ATOM   4596  CB  ARG F  92     132.791 135.624 144.162  1.00 55.89           C
ATOM   4597  CG  ARG F  92     131.909 135.836 142.955  1.00 61.39           C
ATOM   4598  CD  ARG F  92     132.380 134.996 141.793  1.00 64.30           C
ATOM   4599  NE  ARG F  92     131.536 135.192 140.620  1.00 63.37           N
ATOM   4600  CZ  ARG F  92     131.704 136.158 139.727  1.00 65.78           C
ATOM   4601  NH1 ARG F  92     132.675 137.048 139.842  1.00 60.79           N
ATOM   4602  NH2 ARG F  92     130.871 136.236 138.694  1.00 71.82           N
ATOM   4603  N   GLN F  93     134.084 138.473 144.382  1.00 58.47           N
ATOM   4604  CA  GLN F  93     134.135 139.876 143.988  1.00 59.98           C
ATOM   4605  C   GLN F  93     135.502 140.299 143.458  1.00 62.96           C
ATOM   4606  O   GLN F  93     135.576 141.272 142.701  1.00 67.61           O
ATOM   4607  CB  GLN F  93     133.721 140.743 145.176  1.00 60.78           C
ATOM   4608  CG  GLN F  93     132.274 140.551 145.572  1.00 63.97           C
ATOM   4609  CD  GLN F  93     131.333 140.896 144.451  1.00 69.87           C
ATOM   4610  OE1 GLN F  93     131.549 141.879 143.722  1.00 69.27           O
ATOM   4611  NE2 GLN F  93     130.309 140.096 144.284  1.00 70.17           N
ATOM   4612  N   GLY F  94     136.554 139.535 143.738  1.00 61.73           N
ATOM   4613  CA  GLY F  94     137.910 139.971 143.472  1.00 57.76           C
ATOM   4614  C   GLY F  94     138.538 140.702 144.634  1.00 59.03           C
ATOM   4615  O   GLY F  94     139.319 141.636 144.427  1.00 64.71           O
ATOM   4616  N   ARG F  95     138.199 140.311 145.859  1.00 54.30           N
ATOM   4617  CA  ARG F  95     138.613 140.973 147.090  1.00 53.16           C
ATOM   4618  C   ARG F  95     139.074 139.944 148.115  1.00 55.52           C
ATOM   4619  O   ARG F  95     138.595 139.906 149.249  1.00 63.03           O
ATOM   4620  CB  ARG F  95     137.481 141.827 147.643  1.00 56.45           C
ATOM   4621  CG  ARG F  95     137.134 143.005 146.764  1.00 58.30           C
ATOM   4622  CD  ARG F  95     136.937 144.268 147.577  1.00 57.34           C
ATOM   4623  NE  ARG F  95     136.472 145.392 146.771  1.00 65.53           N
ATOM   4624  CZ  ARG F  95     135.359 145.409 146.047  1.00 72.24           C
ATOM   4625  NH1 ARG F  95     134.500 144.404 146.066  1.00 67.75           N
ATOM   4626  NH2 ARG F  95     135.093 146.474 145.296  1.00 74.31           N
ATOM   4627  N   THR F  96     139.991 139.070 147.699  1.00 53.35           N
ATOM   4628  CA  THR F  96     140.486 137.987 148.545  1.00 52.52           C
ATOM   4629  C   THR F  96     140.868 138.484 149.933  1.00 57.56           C
ATOM   4630  O   THR F  96     141.587 139.474 150.078  1.00 62.09           O
ATOM   4631  CB  THR F  96     141.694 137.327 147.883  1.00 55.30           C
ATOM   4632  OG1 THR F  96     141.383 137.018 146.520  1.00 63.33           O
ATOM   4633  CG2 THR F  96     142.072 136.051 148.612  1.00 55.97           C
ATOM   4634  N   LEU F  97     140.378 137.783 150.953  1.00 55.10           N
ATOM   4635  CA  LEU F  97     140.579 138.147 152.349  1.00 50.42           C
ATOM   4636  C   LEU F  97     141.388 137.065 153.048  1.00 53.19           C
ATOM   4637  O   LEU F  97     141.030 135.885 152.993  1.00 58.53           O
ATOM   4638  CB  LEU F  97     139.235 138.343 153.053  1.00 48.63           C
ATOM   4639  CG  LEU F  97     139.230 138.453 154.575  1.00 49.91           C
ATOM   4640  CD1 LEU F  97     139.680 139.825 155.026  1.00 53.95           C
ATOM   4641  CD2 LEU F  97     137.847 138.149 155.103  1.00 52.62           C
ATOM   4642  N   TYR F  98     142.469 137.470 153.706  1.00 51.81           N
ATOM   4643  CA  TYR F  98     143.340 136.557 154.429  1.00 51.98           C
ATOM   4644  C   TYR F  98     143.066 136.633 155.925  1.00 56.87           C
ATOM   4645  O   TYR F  98     142.602 137.653 156.440  1.00 61.02           O
ATOM   4646  CB  TYR F  98     144.812 136.879 154.169  1.00 51.26           C
ATOM   4647  CG  TYR F  98     145.325 136.442 152.820  1.00 53.31           C
ATOM   4648  CD1 TYR F  98     144.501 135.792 151.917  1.00 54.59           C
ATOM   4649  CD2 TYR F  98     146.638 136.683 152.450  1.00 53.27           C
ATOM   4650  CE1 TYR F  98     144.971 135.394 150.685  1.00 55.99           C
ATOM   4651  CE2 TYR F  98     147.115 136.289 151.223  1.00 53.62           C
ATOM   4652  CZ  TYR F  98     146.278 135.646 150.344  1.00 56.65           C
ATOM   4653  OH  TYR F  98     146.753 135.253 149.118  1.00 59.02           O
ATOM   4654  N   GLY F  99     143.364 135.542 156.621  1.00 57.46           N
ATOM   4655  CA  GLY F  99     143.255 135.502 158.061  1.00 57.70           C
ATOM   4656  C   GLY F  99     141.980 134.912 158.615  1.00 63.64           C
ATOM   4657  O   GLY F  99     141.737 135.040 159.819  1.00 71.69           O
ATOM   4658  N   PHE F 100     141.157 134.277 157.784  1.00 60.79           N
ATOM   4659  CA  PHE F 100     139.925 133.667 158.255  1.00 61.25           C
ATOM   4660  C   PHE F 100     139.708 132.254 157.737  1.00 63.43           C
ATOM   4661  O   PHE F 100     138.722 131.619 158.122  1.00 66.62           O
ATOM   4662  CB  PHE F 100     138.720 134.537 157.876  1.00 56.36           C
ATOM   4663  CG  PHE F 100     138.613 135.799 158.678  1.00 53.70           C
ATOM   4664  CD1 PHE F 100     138.009 135.795 159.920  1.00 55.15           C
ATOM   4665  CD2 PHE F 100     139.121 136.988 158.193  1.00 55.74           C
ATOM   4666  CE1 PHE F 100     137.910 136.953 160.660  1.00 58.18           C
ATOM   4667  CE2 PHE F 100     139.024 138.149 158.929  1.00 56.33           C
ATOM   4668  CZ  PHE F 100     138.419 138.130 160.163  1.00 56.26           C
ATOM   4669  N   GLY F 101     140.591 131.744 156.886  1.00 61.56           N
ATOM   4670  CA  GLY F 101     140.446 130.401 156.359  1.00 63.16           C
ATOM   4671  C   GLY F 101     140.716 130.311 154.871  1.00 63.68           C
ATOM   4672  O   GLY F 101     140.993 131.314 154.216  0.00 62.97           O
ATOM   4673  OXT GLY F 101     140.666 129.232 154.282  0.00 65.10           O
TER    4674      GLY F 101
ATOM   4675  N   LYS G   9     115.297  93.333 117.114  1.00157.61           N
ATOM   4676  CA  LYS G   9     115.435  94.764 116.860  1.00160.04           C
ATOM   4677  C   LYS G   9     116.592  95.350 117.675  1.00159.03           C
ATOM   4678  O   LYS G   9     117.440  96.057 117.130  1.00157.94           O
ATOM   4679  CB  LYS G   9     114.111  95.501 117.146  1.00161.16           C
ATOM   4680  CG  LYS G   9     113.682  95.634 118.615  1.00160.88           C
ATOM   4681  CD  LYS G   9     113.282  94.302 119.238  1.00161.39           C
ATOM   4682  CE  LYS G   9     112.857  94.470 120.686  1.00160.27           C
ATOM   4683  NZ  LYS G   9     113.068  93.220 121.467  1.00158.72           N
ATOM   4684  N   ALA G  10     116.622  95.046 118.974  1.00160.13           N
ATOM   4685  CA  ALA G  10     117.708  95.409 119.884  1.00158.78           C
ATOM   4686  C   ALA G  10     117.994  96.910 119.917  1.00154.13           C
ATOM   4687  O   ALA G  10     119.061  97.325 120.382  1.00148.84           O
ATOM   4688  CB  ALA G  10     118.991  94.642 119.543  1.00156.52           C
ATOM   4689  N   ARG G  11     117.068  97.744 119.447  1.00149.71           N
ATOM   4690  CA  ARG G  11     117.314  99.180 119.413  1.00136.64           C
ATOM   4691  C   ARG G  11     116.001  99.917 119.200  1.00131.28           C
ATOM   4692  O   ARG G  11     115.090  99.410 118.539  1.00133.08           O
ATOM   4693  CB  ARG G  11     118.312  99.549 118.306  1.00130.49           C
ATOM   4694  CG  ARG G  11     118.741 101.007 118.308  1.00119.59           C
ATOM   4695  CD  ARG G  11     120.058 101.192 117.582  1.00116.75           C
ATOM   4696  NE  ARG G  11     121.161 100.582 118.313  1.00112.78           N
ATOM   4697  CZ  ARG G  11     121.904 101.214 119.210  1.00106.39           C
ATOM   4698  NH1 ARG G  11     121.700 102.488 119.501  1.00102.34           N
ATOM   4699  NH2 ARG G  11     122.875 100.551 119.831  1.00102.99           N
ATOM   4700  N   ALA G  12     115.920 101.114 119.770  1.00123.80           N
ATOM   4701  CA  ALA G  12     114.830 102.048 119.538  1.00119.22           C
ATOM   4702  C   ALA G  12     115.336 103.229 118.717  1.00115.30           C
ATOM   4703  O   ALA G  12     116.541 103.416 118.528  1.00115.24           O
ATOM   4704  CB  ALA G  12     114.231 102.529 120.864  1.00113.46           C
ATOM   4705  N   LYS G  13     114.395 104.028 118.221  1.00109.60           N
ATOM   4706  CA  LYS G  13     114.749 105.178 117.400  1.00100.92           C
ATOM   4707  C   LYS G  13     115.527 106.199 118.220  1.00 97.82           C
ATOM   4708  O   LYS G  13     115.158 106.512 119.356  1.00 99.04           O
ATOM   4709  CB  LYS G  13     113.492 105.818 116.814  1.00 98.18           C
ATOM   4710  CG  LYS G  13     113.772 106.925 115.814  1.00 97.54           C
ATOM   4711  CD  LYS G  13     114.358 106.372 114.528  1.00 97.14           C
ATOM   4712  CE  LYS G  13     114.260 107.386 113.402  1.00 98.23           C
ATOM   4713  NZ  LYS G  13     114.927 108.669 113.753  1.00 97.78           N
ATOM   4714  N   ALA G  14     116.607 106.718 117.642  1.00 92.27           N
ATOM   4715  CA  ALA G  14     117.435 107.690 118.339  1.00 90.44           C
ATOM   4716  C   ALA G  14     116.698 109.014 118.495  1.00 89.54           C
ATOM   4717  O   ALA G  14     116.047 109.497 117.565  1.00 92.14           O
ATOM   4718  CB  ALA G  14     118.748 107.906 117.591  1.00 91.14           C
ATOM   4719  N   LYS G  15     116.808 109.601 119.683  1.00 88.39           N
ATOM   4720  CA  LYS G  15     116.166 110.871 119.999  1.00 84.48           C
ATOM   4721  C   LYS G  15     117.153 111.718 120.784  1.00 83.71           C
ATOM   4722  O   LYS G  15     117.559 111.334 121.884  1.00 87.02           O
ATOM   4723  CB  LYS G  15     114.880 110.653 120.800  1.00 87.62           C
ATOM   4724  CG  LYS G  15     113.869 111.777 120.682  1.00 92.30           C
ATOM   4725  CD  LYS G  15     112.529 111.369 121.273  1.00100.04           C
ATOM   4726  CE  LYS G  15     111.510 112.491 121.163  1.00102.27           C
ATOM   4727  NZ  LYS G  15     111.929 113.699 121.925  1.00 89.11           N
ATOM   4728  N   THR G  16     117.539 112.859 120.221  1.00 77.22           N
ATOM   4729  CA  THR G  16     118.542 113.704 120.850  1.00 73.58           C
ATOM   4730  C   THR G  16     118.029 114.273 122.168  1.00 73.92           C
ATOM   4731  O   THR G  16     116.837 114.543 122.334  1.00 78.94           O
ATOM   4732  CB  THR G  16     118.944 114.843 119.915  1.00 72.10           C
ATOM   4733  OG1 THR G  16     117.797 115.652 119.626  1.00 71.04           O
ATOM   4734  CG2 THR G  16     119.504 114.290 118.618  1.00 75.54           C
ATOM   4735  N   ARG G  17     118.953 114.450 123.115  1.00 68.79           N
ATOM   4736  CA  ARG G  17     118.585 114.994 124.417  1.00 64.78           C
ATOM   4737  C   ARG G  17     118.128 116.442 124.313  1.00 66.99           C
ATOM   4738  O   ARG G  17     117.309 116.892 125.123  1.00 71.43           O
ATOM   4739  CB  ARG G  17     119.760 114.878 125.385  1.00 63.30           C
ATOM   4740  CG  ARG G  17     119.906 113.507 126.012  1.00 67.81           C
ATOM   4741  CD  ARG G  17     120.886 113.531 127.167  1.00 66.29           C
ATOM   4742  NE  ARG G  17     122.266 113.441 126.711  1.00 64.08           N
ATOM   4743  CZ  ARG G  17     123.317 113.389 127.517  1.00 64.28           C
ATOM   4744  NH1 ARG G  17     123.180 113.412 128.832  1.00 66.15           N
ATOM   4745  NH2 ARG G  17     124.535 113.311 126.991  1.00 63.70           N
ATOM   4746  N   SER G  18     118.646 117.185 123.333  1.00 64.85           N
ATOM   4747  CA  SER G  18     118.201 118.560 123.138  1.00 65.47           C
ATOM   4748  C   SER G  18     116.723 118.610 122.780  1.00 67.25           C
ATOM   4749  O   SER G  18     115.986 119.473 123.270  1.00 70.16           O
ATOM   4750  CB  SER G  18     119.039 119.234 122.054  1.00 67.13           C
ATOM   4751  OG  SER G  18     120.422 119.120 122.335  1.00 69.19           O
ATOM   4752  N   SER G  19     116.270 117.693 121.922  1.00 67.50           N
ATOM   4753  CA  SER G  19     114.851 117.628 121.596  1.00 66.11           C
ATOM   4754  C   SER G  19     114.023 117.192 122.796  1.00 64.74           C
ATOM   4755  O   SER G  19     112.888 117.649 122.963  1.00 66.80           O
ATOM   4756  CB  SER G  19     114.622 116.681 120.420  1.00 71.20           C
ATOM   4757  OG  SER G  19     114.983 115.353 120.759  1.00 81.31           O
ATOM   4758  N   ARG G  20     114.567 116.305 123.632  1.00 62.08           N
ATOM   4759  CA  ARG G  20     113.863 115.902 124.843  1.00 60.08           C
ATOM   4760  C   ARG G  20     113.670 117.081 125.784  1.00 63.92           C
ATOM   4761  O   ARG G  20     112.592 117.253 126.365  1.00 68.93           O
ATOM   4762  CB  ARG G  20     114.626 114.784 125.548  1.00 65.71           C
ATOM   4763  CG  ARG G  20     114.121 113.394 125.239  1.00 73.58           C
ATOM   4764  CD  ARG G  20     114.551 112.420 126.321  1.00 76.48           C
ATOM   4765  NE  ARG G  20     115.463 111.397 125.825  1.00 81.82           N
ATOM   4766  CZ  ARG G  20     115.123 110.422 124.995  1.00 89.21           C
ATOM   4767  NH1 ARG G  20     113.885 110.294 124.546  1.00 89.00           N
ATOM   4768  NH2 ARG G  20     116.046 109.545 124.613  1.00 91.31           N
ATOM   4769  N   ALA G  21     114.703 117.904 125.948  1.00 65.34           N
ATOM   4770  CA  ALA G  21     114.624 119.057 126.832  1.00 64.22           C
ATOM   4771  C   ALA G  21     113.968 120.264 126.180  1.00 63.12           C
ATOM   4772  O   ALA G  21     113.719 121.259 126.868  1.00 65.67           O
ATOM   4773  CB  ALA G  21     116.020 119.438 127.323  1.00 64.31           C
ATOM   4774  N   GLY G  22     113.681 120.205 124.883  1.00 62.89           N
ATOM   4775  CA  GLY G  22     113.085 121.337 124.206  1.00 61.57           C
ATOM   4776  C   GLY G  22     114.032 122.479 123.934  1.00 63.50           C
ATOM   4777  O   GLY G  22     113.581 123.598 123.686  1.00 69.84           O
ATOM   4778  N   LEU G  23     115.335 122.229 123.970  1.00 66.07           N
ATOM   4779  CA  LEU G  23     116.340 123.259 123.760  1.00 67.22           C
ATOM   4780  C   LEU G  23     116.899 123.185 122.344  1.00 69.08           C
ATOM   4781  O   LEU G  23     116.679 122.225 121.605  1.00 69.56           O
ATOM   4782  CB  LEU G  23     117.470 123.119 124.783  1.00 63.05           C
ATOM   4783  CG  LEU G  23     117.047 123.011 126.245  1.00 64.56           C
ATOM   4784  CD1 LEU G  23     118.249 122.738 127.125  1.00 62.66           C
ATOM   4785  CD2 LEU G  23     116.336 124.276 126.685  1.00 66.15           C
ATOM   4786  N   GLN G  24     117.636 124.229 121.972  1.00 67.85           N
ATOM   4787  CA  GLN G  24     118.350 124.260 120.704  1.00 66.99           C
ATOM   4788  C   GLN G  24     119.838 123.995 120.856  1.00 68.35           C
ATOM   4789  O   GLN G  24     120.460 123.469 119.929  1.00 71.70           O
ATOM   4790  CB  GLN G  24     118.150 125.612 120.012  1.00 68.29           C
ATOM   4791  CG  GLN G  24     116.699 126.036 119.881  1.00 74.57           C
ATOM   4792  CD  GLN G  24     115.908 125.134 118.959  1.00 79.32           C
ATOM   4793  OE1 GLN G  24     116.427 124.640 117.959  1.00 79.95           O
ATOM   4794  NE2 GLN G  24     114.642 124.916 119.288  1.00 80.62           N
ATOM   4795  N   PHE G  25     120.419 124.345 122.000  1.00 65.63           N
ATOM   4796  CA  PHE G  25     121.824 124.077 122.240  1.00 58.13           C
ATOM   4797  C   PHE G  25     122.045 122.584 122.476  1.00 59.48           C
ATOM   4798  O   PHE G  25     121.147 121.884 122.952  1.00 64.51           O
ATOM   4799  CB  PHE G  25     122.318 124.879 123.439  1.00 58.10           C
ATOM   4800  CG  PHE G  25     122.866 126.226 123.078  1.00 58.42           C
ATOM   4801  CD1 PHE G  25     122.137 127.092 122.285  1.00 60.42           C
ATOM   4802  CD2 PHE G  25     124.110 126.625 123.526  1.00 58.90           C
ATOM   4803  CE1 PHE G  25     122.636 128.329 121.948  1.00 58.12           C
ATOM   4804  CE2 PHE G  25     124.613 127.862 123.192  1.00 60.24           C
ATOM   4805  CZ  PHE G  25     123.875 128.715 122.402  1.00 58.54           C
ATOM   4806  N   PRO G  26     123.234 122.069 122.154  1.00 59.18           N
ATOM   4807  CA  PRO G  26     123.471 120.621 122.256  1.00 56.87           C
ATOM   4808  C   PRO G  26     123.684 120.199 123.702  1.00 59.69           C
ATOM   4809  O   PRO G  26     124.657 120.600 124.343  1.00 65.11           O
ATOM   4810  CB  PRO G  26     124.735 120.414 121.417  1.00 57.13           C
ATOM   4811  CG  PRO G  26     125.456 121.705 121.520  1.00 62.26           C
ATOM   4812  CD  PRO G  26     124.417 122.785 121.647  1.00 62.63           C
ATOM   4813  N   VAL G  27     122.764 119.384 124.218  1.00 57.47           N
ATOM   4814  CA  VAL G  27     122.918 118.864 125.572  1.00 53.24           C
ATOM   4815  C   VAL G  27     124.059 117.857 125.629  1.00 56.35           C
ATOM   4816  O   VAL G  27     124.834 117.830 126.592  1.00 59.50           O
ATOM   4817  CB  VAL G  27     121.593 118.255 126.063  1.00 56.39           C
ATOM   4818  CG1 VAL G  27     121.782 117.587 127.411  1.00 57.99           C
ATOM   4819  CG2 VAL G  27     120.524 119.325 126.146  1.00 58.65           C
ATOM   4820  N   GLY G  28     124.186 117.019 124.600  1.00 57.88           N
ATOM   4821  CA  GLY G  28     125.249 116.028 124.593  1.00 61.73           C
ATOM   4822  C   GLY G  28     126.632 116.645 124.508  1.00 60.71           C
ATOM   4823  O   GLY G  28     127.559 116.210 125.198  1.00 64.50           O
ATOM   4824  N   ARG G  29     126.794 117.660 123.657  1.00 56.87           N
ATOM   4825  CA  ARG G  29     128.085 118.330 123.553  1.00 57.10           C
ATOM   4826  C   ARG G  29     128.444 119.033 124.854  1.00 57.82           C
ATOM   4827  O   ARG G  29     129.605 119.014 125.278  1.00 65.99           O
ATOM   4828  CB  ARG G  29     128.070 119.320 122.391  1.00 59.90           C
ATOM   4829  CG  ARG G  29     129.314 120.180 122.295  1.00 64.85           C
ATOM   4830  CD  ARG G  29     129.317 121.000 121.021  1.00 68.80           C
ATOM   4831  NE  ARG G  29     129.343 120.154 119.835  1.00 72.40           N
ATOM   4832  CZ  ARG G  29     129.260 120.606 118.592  1.00 72.23           C
ATOM   4833  NH1 ARG G  29     129.144 121.897 118.333  1.00 68.27           N
ATOM   4834  NH2 ARG G  29     129.295 119.740 117.584  1.00 73.67           N
ATOM   4835  N   VAL G  30     127.460 119.654 125.506  1.00 54.03           N
ATOM   4836  CA  VAL G  30     127.711 120.300 126.790  1.00 53.43           C
ATOM   4837  C   VAL G  30     128.104 119.265 127.836  1.00 58.51           C
ATOM   4838  O   VAL G  30     129.006 119.493 128.650  1.00 64.69           O
ATOM   4839  CB  VAL G  30     126.481 121.117 127.225  1.00 50.48           C
ATOM   4840  CG1 VAL G  30     126.549 121.441 128.705  1.00 52.40           C
ATOM   4841  CG2 VAL G  30     126.384 122.390 126.411  1.00 56.25           C
ATOM   4842  N   HIS G  31     127.436 118.110 127.828  1.00 57.72           N
ATOM   4843  CA  HIS G  31     127.778 117.040 128.760  1.00 56.72           C
ATOM   4844  C   HIS G  31     129.208 116.564 128.545  1.00 60.29           C
ATOM   4845  O   HIS G  31     129.967 116.379 129.505  1.00 66.59           O
ATOM   4846  CB  HIS G  31     126.797 115.882 128.596  1.00 57.19           C
ATOM   4847  CG  HIS G  31     126.796 114.920 129.740  1.00 58.71           C
ATOM   4848  ND1 HIS G  31     126.054 113.759 129.733  1.00 59.46           N
ATOM   4849  CD2 HIS G  31     127.443 114.945 130.928  1.00 63.37           C
ATOM   4850  CE1 HIS G  31     126.243 113.112 130.868  1.00 62.25           C
ATOM   4851  NE2 HIS G  31     127.083 113.809 131.610  1.00 64.86           N
ATOM   4852  N   ARG G  32     129.595 116.366 127.285  1.00 59.24           N
ATOM   4853  CA  ARG G  32     130.952 115.918 126.990  1.00 58.13           C
ATOM   4854  C   ARG G  32     131.983 116.969 127.381  1.00 60.04           C
ATOM   4855  O   ARG G  32     133.054 116.632 127.896  1.00 66.55           O
ATOM   4856  CB  ARG G  32     131.079 115.568 125.510  1.00 60.43           C
ATOM   4857  CG  ARG G  32     132.390 114.907 125.147  1.00 62.72           C
ATOM   4858  CD  ARG G  32     133.203 115.793 124.232  1.00 63.23           C
ATOM   4859  NE  ARG G  32     132.439 116.189 123.057  1.00 66.97           N
ATOM   4860  CZ  ARG G  32     132.788 117.169 122.236  1.00 72.66           C
ATOM   4861  NH1 ARG G  32     133.887 117.876 122.432  1.00 73.70           N
ATOM   4862  NH2 ARG G  32     132.012 117.446 121.193  1.00 76.71           N
ATOM   4863  N   LEU G  33     131.682 118.246 127.138  1.00 57.00           N
ATOM   4864  CA  LEU G  33     132.610 119.307 127.511  1.00 53.75           C
ATOM   4865  C   LEU G  33     132.760 119.402 129.023  1.00 60.37           C
ATOM   4866  O   LEU G  33     133.860 119.653 129.528  1.00 64.44           O
ATOM   4867  CB  LEU G  33     132.146 120.641 126.932  1.00 50.83           C
ATOM   4868  CG  LEU G  33     132.375 120.839 125.435  1.00 56.86           C
ATOM   4869  CD1 LEU G  33     132.124 122.282 125.044  1.00 55.97           C
ATOM   4870  CD2 LEU G  33     133.781 120.417 125.048  1.00 61.16           C
ATOM   4871  N   LEU G  34     131.664 119.221 129.762  1.00 60.43           N
ATOM   4872  CA  LEU G  34     131.750 119.201 131.218  1.00 56.73           C
ATOM   4873  C   LEU G  34     132.567 118.012 131.702  1.00 59.00           C
ATOM   4874  O   LEU G  34     133.359 118.134 132.642  1.00 63.34           O
ATOM   4875  CB  LEU G  34     130.350 119.171 131.827  1.00 55.39           C
ATOM   4876  CG  LEU G  34     129.685 120.519 132.096  1.00 56.75           C
ATOM   4877  CD1 LEU G  34     128.213 120.326 132.398  1.00 58.55           C
ATOM   4878  CD2 LEU G  34     130.376 121.238 133.238  1.00 55.02           C
ATOM   4879  N   ARG G  35     132.381 116.849 131.075  1.00 58.47           N
ATOM   4880  CA  ARG G  35     133.124 115.662 131.484  1.00 58.17           C
ATOM   4881  C   ARG G  35     134.615 115.812 131.208  1.00 59.48           C
ATOM   4882  O   ARG G  35     135.447 115.418 132.032  1.00 66.72           O
ATOM   4883  CB  ARG G  35     132.574 114.431 130.771  1.00 57.85           C
ATOM   4884  CG  ARG G  35     131.579 113.632 131.582  1.00 61.43           C
ATOM   4885  CD  ARG G  35     131.637 112.171 131.193  1.00 67.74           C
ATOM   4886  NE  ARG G  35     131.312 111.980 129.786  1.00 76.26           N
ATOM   4887  CZ  ARG G  35     130.080 111.950 129.299  1.00 78.46           C
ATOM   4888  NH1 ARG G  35     129.025 112.069 130.086  1.00 75.12           N
ATOM   4889  NH2 ARG G  35     129.903 111.792 127.991  1.00 78.98           N
ATOM   4890  N   LYS G  36     134.973 116.374 130.057  1.00 57.04           N
ATOM   4891  CA  LYS G  36     136.366 116.503 129.656  1.00 58.67           C
ATOM   4892  C   LYS G  36     136.984 117.834 130.058  1.00 59.48           C
ATOM   4893  O   LYS G  36     138.145 118.088 129.722  1.00 66.39           O
ATOM   4894  CB  LYS G  36     136.497 116.322 128.141  1.00 62.27           C
ATOM   4895  CG  LYS G  36     136.117 114.939 127.642  1.00 66.41           C
ATOM   4896  CD  LYS G  36     137.161 113.908 128.026  1.00 74.40           C
ATOM   4897  CE  LYS G  36     136.826 112.543 127.449  1.00 81.95           C
ATOM   4898  NZ  LYS G  36     137.868 111.530 127.774  1.00 85.97           N
ATOM   4899  N   GLY G  37     136.247 118.686 130.760  1.00 57.36           N
ATOM   4900  CA  GLY G  37     136.729 119.998 131.127  1.00 59.08           C
ATOM   4901  C   GLY G  37     137.448 120.095 132.449  1.00 61.05           C
ATOM   4902  O   GLY G  37     137.825 121.201 132.849  1.00 64.67           O
ATOM   4903  N   ASN G  38     137.650 118.974 133.142  1.00 56.15           N
ATOM   4904  CA  ASN G  38     138.338 118.949 134.434  1.00 56.03           C
ATOM   4905  C   ASN G  38     137.631 119.837 135.455  1.00 60.53           C
ATOM   4906  O   ASN G  38     138.228 120.731 136.057  1.00 62.13           O
ATOM   4907  CB  ASN G  38     139.807 119.350 134.283  1.00 56.94           C
ATOM   4908  CG  ASN G  38     140.608 118.329 133.515  1.00 65.03           C
ATOM   4909  OD1 ASN G  38     140.422 117.126 133.683  1.00 64.45           O
ATOM   4910  ND2 ASN G  38     141.508 118.803 132.663  1.00 65.75           N
ATOM   4911  N   TYR G  39     136.341 119.581 135.647  1.00 58.46           N
ATOM   4912  CA  TYR G  39     135.532 120.314 136.612  1.00 57.08           C
ATOM   4913  C   TYR G  39     135.183 119.494 137.841  1.00 58.31           C
ATOM   4914  O   TYR G  39     135.235 120.012 138.957  1.00 64.73           O
ATOM   4915  CB  TYR G  39     134.245 120.805 135.948  1.00 56.70           C
ATOM   4916  CG  TYR G  39     134.488 121.729 134.781  1.00 56.87           C
ATOM   4917  CD1 TYR G  39     135.218 122.897 134.936  1.00 57.24           C
ATOM   4918  CD2 TYR G  39     133.995 121.429 133.523  1.00 58.10           C
ATOM   4919  CE1 TYR G  39     135.444 123.740 133.871  1.00 58.29           C
[truncated: 752,450 more chars]
