# Supplementary material for: Nucleosome interaction of the CPC secures centromeric chromatin integrity and chromosome segregation fidelity
Source: EMBO J. 2025 Oct 27;44(22):6556–97. doi: 10.1038/s44318-025-00594-y (PMC12624148; doi:10.1038/s44318-025-00594-y)
Supplement: Supplementary file 4 — Source data Fig. 2 [file 44318_2025_594_MOESM4_ESM.zip]

Archive with 3 entries (1 files):
- Figure 2/
- Figure 2/Fig2C/
- Figure 2/Fig2C/Fig.2C.xlsx
