# Supplementary material for: Nucleosome interaction of the CPC secures centromeric chromatin integrity and chromosome segregation fidelity
Source: EMBO J. 2025 Oct 27;44(22):6556–97. doi: 10.1038/s44318-025-00594-y (PMC12624148; doi:10.1038/s44318-025-00594-y)
Supplement: Supplementary file 4 — Source data Fig. 2 [file 44318_2025_594_MOESM4_ESM.zip › Figure 2/Fig2C/Fig.2C.xlsx]

## Sheet: CPCI1-190SB
frame_indices	x_coords	y_coords	contrasts	calibrated_values	fit_errors	diffblur_errors	residual_errors	neareast_neighbour_distances	selections
5	25.1589	25.3234	-0.00203708	55.6021	0.367893	nan	2.88635e-05	9.97123	1
5	83.947	35.018	0.00376926	-100.922	0.113362	nan	1.86755e-05	20.9884	1
5	63.1576	37.9008	-0.0102623	270.802	0.0184807	nan	2.13877e-05	17.8139	1
5	24.7321	52.6547	-0.00943823	249.241	0.198698	nan	0.000226327	5.34513	1
6	115.716	9.37811	0.00317453	-85.3617	0.249154	nan	3.64135e-05	7.02458	1
6	40.8637	13.6349	-0.0119657	315.369	0.0187912	nan	3.60379e-05	7.17474	1
6	15.933	33.8454	-0.0119668	315.397	0.0251773	nan	3.46938e-05	12.5596	1
6	12.1731	10.2414	0.0032828	-88.1944	0.160629	nan	2.15751e-05	11.5117	1
6	45.1342	32.3723	-0.00223393	60.7525	0.344893	nan	3.16929e-05	16.5207	1
7	22.2639	15.7816	-0.0117162	308.84	0.0182418	nan	3.09072e-05	9.97123	1
7	135.003	25.573	-0.011854	312.447	0.0190661	nan	3.11236e-05	12.7083	1
7	124.328	32.4695	-0.0117349	309.329	0.0785512	nan	8.0474e-05	12.7083	1
9	116.871	49.5575	-0.0116175	306.259	0.0187254	nan	3.09227e-05	14.2662	1
9	65.2799	20.2137	0.00350658	-94.0492	0.163676	nan	2.42224e-05	8.36956	1
11	124.201	9.52954	-0.0116848	308.019	0.0241762	nan	3.28678e-05	8.48565	1
11	110.637	23.025	0.00300576	-80.9462	0.188822	nan	2.27215e-05	11.287	1
11	97.5423	41.3036	-0.0127221	335.159	0.0260201	nan	4.24675e-05	9.58262	1
12	97.1223	6.62974	-0.0146385	385.297	0.0156104	nan	3.46187e-05	21.2476	1
12	72.1817	37.9784	-0.0123762	326.109	0.0144164	nan	2.3954e-05	10.8958	1
12	16.9517	34.9805	0.00272037	-73.4794	0.289332	nan	3.2989e-05	11.7154	1
13	12.8909	12.7021	0.00275626	-74.4184	0.207625	nan	2.06386e-05	6.81531	1
13	94.3139	32.2811	-0.00934455	246.79	0.0611341	nan	5.81663e-05	3.76599	1
13	51.7129	39.1004	-0.00220269	59.9351	0.339496	nan	2.93316e-05	6.33156	1
14	41.0868	51.1863	-0.00783719	207.353	0.0547304	nan	3.4144e-05	4.89075	1
14	92.8145	52.865	-0.0122232	322.106	0.0150842	nan	2.22128e-05	12.4907	1
15	78.5854	25.3843	-0.0115001	303.187	0.0316806	nan	4.56278e-05	3.29064	1
15	49.1732	6.1269	-0.00690861	183.058	0.250867	nan	0.000167016	4.67385	1
15	36.8088	24.8794	-0.00785373	207.785	0.0415112	nan	2.71916e-05	9.46053	1
16	19.1388	9.97951	-0.00155515	42.9933	0.367233	nan	1.78463e-05	6.81531	1
17	138.475	12.3977	-0.0122358	322.434	0.062669	nan	0.000104151	5.83689	1
17	50.8432	12.2911	-0.00512305	136.341	0.369945	nan	0.000190784	6.21797	1
17	51.6387	32.7693	-0.0102914	271.563	0.0237459	nan	2.85348e-05	6.33156	1
17	28.0742	38.6606	-0.00305323	82.1881	0.207077	nan	2.64228e-05	11.7154	1
17	63.148	44.0701	0.00287666	-77.5684	0.187011	nan	1.99933e-05	9.51193	1
18	45.1405	8.4897	-0.00959502	253.343	0.0977616	nan	9.78279e-05	4.67385	1
18	137.731	18.1871	-0.0110588	291.641	0.166044	nan	0.000253112	5.83689	1
19	112.735	6.93498	-0.0133713	352.144	0.0118413	nan	2.05951e-05	13.5062	1
20	118.729	27.4983	-0.00700712	185.635	0.0723654	nan	3.35087e-05	7.23371	1
20	6.83866	29.5321	-0.0120644	317.95	0.0335782	nan	5.27858e-05	14.2742	1
20	33.1078	15.5761	0.00393946	-105.375	0.146222	nan	2.65939e-05	10.0125	1
21	110.6	41.6227	0.00306112	-82.3946	0.192891	nan	2.3497e-05	12.7017	1
21	112.171	20.4294	-0.00753836	199.534	0.0603734	nan	4.03899e-05	8.55083	1
21	91.4219	30.8245	-0.00444678	118.648	0.147875	nan	3.41042e-05	7.11852	1
22	55.3127	16.6139	-0.0128263	337.886	0.0352265	nan	6.71908e-05	6.21797	1
22	88.3156	17.0902	-0.0124641	328.408	0.021331	nan	4.40164e-05	10.3215	1
22	54.2797	40.6304	-0.00200146	54.6703	0.344586	nan	2.58455e-05	6.30012	1
23	31.8124	48.1011	-0.0107927	284.679	0.0285821	nan	3.2807e-05	5.8458	1
23	64.0509	43.5764	-0.0096189	253.968	0.0167779	nan	1.66843e-05	10.2056	1
23	54.1176	34.3323	-0.00196919	53.8259	0.333853	nan	2.30171e-05	6.30012	1
25	111.646	28.9641	-0.0118267	311.733	0.0168307	nan	3.05514e-05	7.23371	1
25	16.4277	49.5163	-0.0119928	316.077	0.0261509	nan	5.06571e-05	8.47666	1
26	122.258	6.3028	-0.0115783	305.233	0.0380117	nan	5.48912e-05	7.80205	1
26	132.872	52.3129	-0.00464151	123.743	0.13702	nan	3.3408e-05	14.9112	1
26	38.9916	43.7958	0.00352968	-94.6537	0.357482	nan	7.98232e-05	7.47964	1
26	143.887	41.0136	0.00187081	-51.252	0.371429	nan	2.49778e-05	14.9267	1
27	44.4638	38.6968	-0.00453478	120.95	0.207402	nan	5.55531e-05	7.47964	1
28	28.4365	43.3286	-0.0129331	340.679	0.0803074	nan	0.000143136	5.8458	1
28	96.0122	6.1696	-0.0108442	286.026	0.0624172	nan	7.77471e-05	16.8954	1
29	38.6003	14.8325	-0.0118121	311.351	0.028839	nan	4.22075e-05	5.19661	1
29	139.189	26.8455	-0.0137421	361.845	0.0170411	nan	4.06239e-05	13.5441	1
29	121.062	17.2079	0.0034154	-91.6638	0.234724	nan	4.00113e-05	9.31387	1
29	87.5713	49.7258	-0.0123075	324.312	0.0242261	nan	3.66553e-05	16.3182	1
29	71.2906	48.6202	-0.00183899	50.4194	0.342232	nan	2.11945e-05	16.3182	1
29	117.966	51.9234	-0.00200034	54.6408	0.313566	nan	2.2551e-05	12.2074	1
30	19.8893	18.2614	-0.0325826	854.775	0.00439955	nan	8.12014e-05	6.33226	1
30	36.2678	35.5241	-0.0117213	308.974	0.0258866	nan	4.26379e-05	8.70861	1
31	92.458	22.6869	-0.0126241	332.595	0.0300728	nan	5.05071e-05	4.26634	1
31	105.634	26.0025	-0.00237064	64.3291	0.322005	nan	2.89768e-05	3.97702	1
32	125.738	25.2629	-0.0116998	308.412	0.0183342	nan	2.48532e-05	9.31387	1
32	126.635	9.45662	0.00395585	-105.804	0.101486	nan	1.73061e-05	5.27151	1
32	109.518	25.1435	0.00281702	-76.0081	0.267413	nan	3.08189e-05	3.97702	1
32	81.0544	33.9543	-0.0144493	380.347	0.243256	nan	0.000684582	16.0311	1
32	58.1507	34.8657	-0.0124728	328.635	0.0186526	nan	3.31087e-05	14.213	1
33	114.011	40.3744	-0.00771329	204.111	0.053097	nan	3.58652e-05	12.2074	1
33	43.2443	27.1151	0.00271643	-73.3764	0.247402	nan	3.01208e-05	10.7533	1
34	43.5653	16.3666	-0.0117627	310.058	0.024674	nan	3.47765e-05	5.19661	1
34	5.40559	32.2896	-0.0123168	324.556	0.014677	nan	2.33478e-05	8.07924	1
34	30.0293	46.0583	-0.0077381	204.76	0.0447701	nan	2.65295e-05	9.09602	1
35	137.565	4.78252	-0.0103486	273.06	0.0169431	nan	1.83011e-05	11.8873	1
35	27.396	26.3395	-0.0111191	293.217	0.0146292	nan	2.0658e-05	8.77029	1
35	29.7138	12.3665	-0.00291675	78.6174	0.263072	nan	3.35431e-05	11.4573	1
35	14.1014	20.8298	-0.00250418	67.8231	0.300901	nan	3.09118e-05	6.33226	1
37	11.4067	37.6989	-0.0122076	321.697	0.0528574	nan	7.88451e-05	8.07924	1
37	36.7177	52.2229	-0.00211288	57.5853	0.336884	nan	2.72745e-05	9.09602	1
38	126.455	27.9207	0.00330332	-88.7312	0.116457	nan	1.41506e-05	17.2057	1
39	131.863	49.8917	-0.0112302	296.126	0.0187625	nan	2.89115e-05	5.83241	1
39	63.3562	52.3424	-0.0126191	332.464	0.0155539	nan	2.9281e-05	23.674	1
39	71.7077	13.6473	0.00311635	-83.8395	0.186292	nan	2.41242e-05	24.7134	1
39	35.4955	22.9755	-0.00756663	200.274	0.12252	nan	5.23757e-05	6.80827	1
39	7.34877	47.0696	-0.00462516	123.315	0.0966431	nan	2.24179e-05	10.2116	1
40	125.025	6.2329	0.00375128	-100.451	0.194669	nan	3.61577e-05	9.91136	1
41	28.8004	24.2117	-0.0111159	293.135	0.0293684	nan	3.87731e-05	6.80827	1
41	42.2319	41.6548	-0.00259328	70.1542	0.326844	nan	3.74626e-05	11.9201	1
42	52.5952	29.3147	-0.0108039	284.972	0.151772	nan	0.000216805	9.94879	1
42	20.2681	44.9467	-0.0120073	316.457	0.0146342	nan	2.43465e-05	9.16104	1
42	26.9669	6.50127	-0.00249486	67.5792	0.230013	nan	2.0039e-05	12.4084	1
43	9.04014	27.3818	-0.0120384	317.269	0.013999	nan	1.94747e-05	19.0732	1
44	134.932	6.55207	-0.0103974	274.335	0.0364062	nan	4.65249e-05	9.91136	1
44	42.8114	27.5104	-0.0110407	291.167	0.0205582	nan	2.82176e-05	8.60739	1
45	14.8596	9.21809	-0.0114215	301.132	0.0345818	nan	7.26374e-05	12.4084	1
45	27.3049	50.8125	-0.0107528	283.635	0.0345604	nan	4.11451e-05	9.16104	1
46	55.4291	48.6413	0.00370958	-99.3603	0.115299	nan	1.76896e-05	12.3271	1
47	108.941	12.9668	-0.0113115	298.253	0.0168571	nan	2.05682e-05	12.1414	1
47	97.0901	15.6089	-0.0125405	330.408	0.0203687	nan	3.21187e-05	11.2869	1
47	111.993	49.4775	-0.00351511	94.2723	0.181367	nan	2.64876e-05	10.9092	1
47	106.849	39.8572	-0.00210462	57.3693	0.299636	nan	2.10869e-05	9.98374	1
48	66.6699	8.80642	0.00267986	-72.4196	0.280116	nan	3.72813e-05	19.3338	1
49	29.6177	25.7069	0.00415319	-110.967	0.13063	nan	2.60585e-05	6.18076	1
49	117.691	35.71	-0.00613482	162.813	0.0396066	nan	1.65262e-05	3.14228	1
49	41.4061	51.0043	0.00274795	-74.201	0.24016	nan	2.49248e-05	14.1025	1
49	27.2717	19.9886	0.00328969	-88.3746	0.370779	nan	7.52527e-05	6.18076	1
49	143.511	20.3006	0.0028477	-76.8108	0.169557	nan	1.56079e-05	13.7377	1
49	66.549	43.3213	-0.00222243	60.4515	0.272611	nan	1.93932e-05	12.3271	1
50	17.215	52.1485	-0.00586048	155.635	0.0752303	nan	2.81953e-05	9.60235	1
51	124.282	14.2493	-0.0119423	314.755	0.0175777	nan	2.63703e-05	6.49996	1
51	54.4643	23.8004	-0.0575281	1507.43	0.00245396	nan	0.000131675	13.7324	1
51	23.9723	45.3262	-0.0118317	311.863	0.0167264	nan	2.74391e-05	9.60235	1
51	33.1581	12.7237	-0.0110659	291.828	0.0313598	nan	3.75964e-05	9.35033	1
52	48.913	36.3608	-0.00476752	127.04	0.12603	nan	3.27024e-05	10.0838	1
53	36.4109	35.4763	0.00415996	-111.144	0.142206	nan	3.25891e-05	9.229	1
53	93.0001	49.2251	-0.0131025	345.11	0.0153514	nan	3.19885e-05	4.68315	1
53	97.2887	6.8858	0.00281979	-76.0805	0.221948	nan	2.40579e-05	17.2819	1
53	120.223	28.4567	-0.00235753	63.9863	0.280833	nan	2.56244e-05	7.6824	1
53	96.6524	30.6008	0.00282423	-76.1967	0.225567	nan	2.69503e-05	5.44615	1
54	17.3233	12.8376	-0.0124041	326.839	0.0784204	nan	0.000129214	6.01913	1
54	18.8408	18.6623	-0.00701532	185.85	0.26287	nan	0.000196307	6.01913	1
55	143.275	15.6698	-0.00317807	85.4542	0.172564	nan	2.19283e-05	12.5964	1
55	131.577	50.1908	0.00360466	-96.6153	0.156486	nan	2.72071e-05	12.2634	1
56	68.6105	4.59522	-0.00839562	221.963	0.203375	nan	0.000201117	21.8994	1
57	118.752	51.6995	0.00495026	-131.821	0.351955	nan	0.000149212	3.6873	1
57	108.501	20.0368	0.00424681	-113.416	0.10259	nan	2.09912e-05	14.4326	1
57	29.6419	48.1433	0.00381994	-102.248	0.151813	nan	2.58202e-05	11.6488	1
58	95.7064	53.0471	-0.0123009	324.138	0.0192079	nan	3.04892e-05	4.68315	1
59	48.9517	35.686	-0.0105456	278.214	0.325911	nan	0.000570604	4.96819	1
59	140.987	35.5638	-0.00911285	240.728	0.0314334	nan	2.66879e-05	9.22148	1
59	91.7189	37.4955	-0.0118121	311.35	0.0149225	nan	2.38943e-05	5.71653	1
59	119.496	48.088	-0.00655433	173.789	0.233612	nan	0.000165109	3.6873	1
60	44.0196	35.0887	-0.0117159	308.834	0.242279	nan	0.000470801	4.96819	1
61	29.0779	34.4751	-0.00717659	190.069	0.0719155	nan	4.11855e-05	13.6798	1
61	70.8307	49.492	-0.00292719	78.8903	0.34164	nan	4.96704e-05	7.54165	1
61	18.0144	48.8468	-0.00232313	63.0862	0.35542	nan	3.36449e-05	11.6488	1
61	129.82	46.5773	0.00309957	-83.4005	0.214964	nan	2.29696e-05	10.4345	1
63	50.0546	15.5646	-0.0101644	268.241	0.0311157	nan	3.42024e-05	9.14181	1
63	76.9372	45.0662	-0.00762529	201.809	0.0483263	nan	2.80262e-05	7.54165	1
64	25.9565	5.94684	-0.0106558	281.098	0.0783262	nan	9.53612e-05	18.2048	1
64	86.1348	38.7188	-0.00759407	200.992	0.0428834	nan	2.62774e-05	5.71653	1
64	30.6433	49.302	-0.011949	314.931	0.0161683	nan	2.25878e-05	12.6371	1
65	134.349	14.7858	-0.0148163	389.95	0.0103604	nan	2.77286e-05	16.0826	1
65	40.9412	16.2849	-0.0173922	457.343	0.0171576	nan	5.5993e-05	7.69258	1
67	124.728	50.9601	-0.011433	301.432	0.0151462	nan	1.95944e-05	7.34459	1
67	140.652	52.4747	-0.0101007	266.573	0.0257722	nan	3.17083e-05	11.3199	1
70	54.693	23.2634	-0.00733417	194.192	0.066028	nan	3.77837e-05	11.2233	1
71	68.788	28.44	-0.0117209	308.964	0.027377	nan	4.16301e-05	3.90114	1
71	134.274	43.1228	-0.01158	305.278	0.0180936	nan	2.73873e-05	9.87407	1
72	103.116	31.1482	-0.0027596	74.5056	0.191609	nan	1.91604e-05	8.08472	1
72	55.4665	43.9968	0.0036935	-98.9398	0.142703	nan	2.43665e-05	14.0218	1
72	15.6357	48.9399	-0.0113228	298.549	0.0276954	nan	4.03113e-05	17.0806	1
72	124.412	43.6223	0.00346676	-93.0074	0.17662	nan	2.55887e-05	7.34459	1
73	41.6991	46.9947	-0.00703569	186.383	0.130623	nan	8.14886e-05	8.75735	1
73	17.6229	25.9925	-0.00277071	74.7963	0.223608	nan	2.53025e-05	10.5032	1
74	13.1537	16.4876	-0.0126132	332.309	0.0129534	nan	2.25694e-05	8.97774	1
74	36.4729	26.298	-0.00967533	255.445	0.0252135	nan	2.38894e-05	12.0133	1
74	143.747	8.18792	-0.00718612	190.318	0.110376	nan	6.56647e-05	30.9132	1
75	140.563	51.4468	-0.0121146	319.264	0.0189253	nan	2.73635e-05	10.4329	1
75	65.4748	26.3804	0.00368337	-98.6748	0.242055	nan	4.77007e-05	3.90114	1
75	94.7701	37.879	-0.0069461	184.039	0.0963472	nan	5.01015e-05	9.86167	1
75	114.247	40.1729	-0.0021852	59.4775	0.33331	nan	2.77953e-05	10.4433	1
76	45.4257	6.66644	-0.00950036	250.867	0.0465482	nan	4.26212e-05	5.38944	1
76	100.682	14.1062	-0.015806	415.843	0.0439707	nan	0.000108061	10.4599	1
76	107.315	47.984	-0.00915729	241.891	0.0325695	nan	2.76433e-05	10.4433	1
76	44.5682	35.1742	0.00257244	-69.6089	0.278641	nan	2.84053e-05	8.27031	1
77	52.2678	22.5181	-0.0119743	315.593	0.0172002	nan	2.95601e-05	6.17689	1
77	105.46	23.4107	-0.00292208	78.7569	0.345131	nan	6.30476e-05	6.58217	1
77	22.0968	15.6988	0.00262722	-71.0423	0.214462	nan	2.03988e-05	5.24938	1
78	26.5707	5.65505	-0.00846059	223.663	0.0401497	nan	2.91558e-05	10.9952	1
78	83.7062	14.2019	-0.00989661	261.234	0.0160807	nan	1.82566e-05	15.757	1
78	48.9992	42.1574	-0.00432338	115.419	0.208507	nan	5.22909e-05	4.17282	1
78	67.6436	31.605	-0.0027215	73.5089	0.236713	nan	2.47336e-05	5.65683	1
79	87.4968	29.4962	-0.00953987	251.901	0.0318601	nan	2.80451e-05	11.0983	1
79	106.745	29.8664	-0.0120108	316.548	0.0190705	nan	3.08773e-05	6.58217	1
79	119.382	27.2132	0.0022383	-60.8667	0.367206	nan	3.83954e-05	12.9123	1
79	27.026	50.9052	0.00374017	-100.161	0.17424	nan	3.03293e-05	9.98805	1
80	87.5335	53.0677	-0.00407141	108.827	0.161262	nan	3.39395e-05	13.499	1
81	44.029	11.8718	-0.0133302	351.07	0.0253601	nan	5.04209e-05	5.38944	1
81	55.2472	38.659	-0.0120855	318.503	0.0408567	nan	7.47862e-05	7.16074	1
81	120.364	40.339	0.00310114	-83.4416	0.196765	nan	2.78265e-05	8.89877	1
81	142.983	19.4158	-0.00694011	183.882	0.0765267	nan	4.19536e-05	21.4946	1
81	23.6019	41.5224	0.00283062	-76.3638	0.211797	nan	1.82007e-05	8.96835	1
82	58.2443	20.9574	-0.0119236	314.267	0.0132901	nan	2.06594e-05	6.17689	1
82	122.469	12.9969	-0.0109647	289.179	0.0124441	nan	2.27596e-05	14.5478	1
82	16.8948	14.9947	-0.0100181	264.412	0.0320915	nan	3.88554e-05	5.24938	1
82	14.6396	41.8502	-0.00892989	235.942	0.0227833	nan	1.76316e-05	8.96835	1
83	98.7331	45.5315	-0.0116375	306.781	0.0189408	nan	2.6116e-05	13.499	1
83	124.049	48.4387	0.00284854	-76.8326	0.29275	nan	3.78711e-05	6.84532	1
84	69.4653	27.4535	-0.0129761	341.803	0.0315882	nan	5.56059e-05	3.21859	1
84	67.7923	41.152	-0.0123607	325.703	0.0111429	nan	1.71973e-05	12.7903	1
84	21.0218	23.125	-0.0023572	63.9777	0.28119	nan	2.45329e-05	9.11778	1
86	130.799	47.3023	-0.00671589	178.016	0.0709618	nan	3.50614e-05	6.84532	1
86	87.1422	26.8328	-0.00387084	103.579	0.10994	nan	2.07822e-05	13.085	1
87	15.0888	9.44309	0.00252324	-68.3218	0.249914	nan	2.20334e-05	5.66771	1
89	9.61055	10.8963	-0.00206025	56.2083	0.328563	nan	2.41739e-05	5.66771	1
89	87.0141	39.9172	-0.0114757	302.55	0.0214036	nan	2.81994e-05	11.0508	1
90	36.1537	16.6896	-0.0119292	314.412	0.0250208	nan	3.72303e-05	7.40536	1
91	95.4825	47.0169	-0.00992533	261.986	0.0254613	nan	2.68293e-05	11.0508	1
91	35.9092	42.3558	-0.012163	320.531	0.0331115	nan	5.03684e-05	7.67683	1
92	95.533	20.6076	-0.011735	309.332	0.0175492	nan	2.31131e-05	10.36	1
92	36.7251	25.6098	0.00338181	-90.7849	0.158015	nan	2.26172e-05	8.9385	1
93	117.238	35.5356	-0.0125488	330.624	0.0270699	nan	4.70152e-05	13.7269	1
93	53.9236	16.6883	-0.00887287	234.45	0.0359448	nan	2.95268e-05	10.3915	1
93	116.496	15.9939	-0.00443188	118.258	0.151023	nan	3.09635e-05	13.1801	1
94	43.5275	41.409	-0.0110991	292.695	0.0296679	nan	4.30895e-05	7.67683	1
94	43.5432	16.2058	0.00318012	-85.508	0.236608	nan	3.37115e-05	7.40536	1
95	142.239	4.78014	-0.0147044	387.022	0.0207134	nan	4.62036e-05	21.4264	1
95	134.929	39.4202	-0.012437	327.699	0.0176995	nan	2.87862e-05	10.7811	1
95	105.871	27.8404	-0.0022197	60.3802	0.32879	nan	2.78986e-05	4.54082	1
95	30.6394	36.4079	0.00336428	-90.3263	0.245163	nan	7.19029e-05	7.94662	1
96	67.9667	24.517	-0.0158447	416.856	0.0275861	nan	7.36692e-05	12.4917	1
96	79.3757	29.6037	-0.0119268	314.35	0.0190112	nan	2.63079e-05	12.4917	1
96	42.4309	51.1136	-0.0035106	94.1543	0.171738	nan	2.63886e-05	9.76639	1
98	11.9721	31.5081	0.00284923	-76.8508	0.2028	nan	2.17291e-05	16.2806	1
99	5.30131	9.14804	0.00346995	-93.0908	0.198269	nan	3.09268e-05	23.3339	1
99	123.752	15.6114	0.00426124	-113.794	0.175865	nan	3.97128e-05	16.8102	1
99	48.6167	25.5062	-0.0120517	317.619	0.023985	nan	3.84565e-05	8.70248	1
99	118.557	51.5791	0.00225858	-61.3974	0.251399	nan	1.85581e-05	17.145	1
99	143.859	45.4616	-0.00208336	56.8131	0.313644	nan	2.08002e-05	10.7811	1
100	37.2221	17.1944	-0.00893655	236.116	0.0350085	nan	2.86553e-05	7.05147	1
101	98.0396	26.2638	0.00364916	-97.7796	0.195137	nan	3.43189e-05	8.05455	1
101	8.74404	47.4654	-0.00226648	61.6039	0.320386	nan	2.76871e-05	16.2806	1
102	69.5421	12.2628	-0.0123793	326.189	0.0111491	nan	1.69954e-05	10.6635	1
102	106.897	37.5599	-0.0122567	322.981	0.0159695	nan	2.29689e-05	9.38412	1
103	44.6003	33.2264	-0.0117979	310.978	0.0297762	nan	4.55873e-05	8.70248	1
103	71.5189	51.3161	-0.0119106	313.927	0.020419	nan	3.23485e-05	14.4062	1
103	80.2053	12.3456	-0.00746439	197.599	0.0435577	nan	2.53104e-05	10.6635	1
103	52.0791	11.3775	-0.00173842	47.7883	0.341882	nan	1.9503e-05	14.5467	1
104	135.671	52.6119	0.00332831	-89.3851	0.107143	nan	1.3096e-05	9.54344	1
106	116.228	36.5634	-0.00474416	126.429	0.0892259	nan	2.38743e-05	9.38412	1
106	74.6888	26.7368	-0.0105876	279.312	0.0405494	nan	4.7295e-05	10.0827	1
107	104.97	5.66139	-0.0123111	324.407	0.0161964	nan	2.34516e-05	14.3017	1
107	7.19366	33.2858	-0.0114919	302.973	0.0191171	nan	2.43479e-05	22.5667	1
107	130.313	4.83802	-0.00256116	69.314	0.349376	nan	4.31245e-05	18.7418	1
108	27.2956	43.5409	-0.0137671	362.499	0.160039	nan	0.000378475	16.453	1
109	97.2625	21.2717	-0.0125332	330.215	0.00885186	nan	1.73735e-05	15.6194	1
109	124.421	28.8719	-0.011114	293.085	0.0452869	nan	5.95818e-05	6.50934	1
109	31.9328	10.345	-0.00244076	66.1639	0.259382	nan	2.24168e-05	11.2675	1
109	142.678	18.923	0.00314575	-84.6089	0.201528	nan	2.66662e-05	18.7418	1
109	29.1159	24.8314	0.0026634	-71.9889	0.250311	nan	2.55587e-05	4.14477	1
110	63.2362	14.3662	-0.00614985	163.206	0.0702686	nan	2.7573e-05	6.58057	1
110	79.9945	18.163	0.00375322	-100.502	0.194867	nan	3.5028e-05	4.92757	1
111	36.7754	24.484	0.00280439	-75.6775	0.180392	nan	1.90859e-05	7.66732	1
112	122.607	22.6205	-0.00782623	207.066	0.118606	nan	8.27056e-05	6.50934	1
112	60.3696	35.7832	0.00287489	-77.522	0.203277	nan	2.24477e-05	11.0132	1
113	83.2182	14.4363	0.00317464	-85.3645	0.336106	nan	6.02522e-05	4.92757	1
114	121.943	46.5129	0.0015272	-42.2619	0.352869	nan	1.4697e-05	12.5463	1
115	114.016	6.1651	-0.0117106	308.695	0.0327177	nan	4.61822e-05	8.10612	1
115	34.4284	6.25357	-0.0117133	308.766	0.0160415	nan	2.51374e-05	10.6158	1
115	49.6551	33.2356	-0.0123396	325.151	0.0223142	nan	3.2478e-05	10.6318	1
115	69.5223	12.4196	0.00341314	-91.6047	0.110921	nan	1.44516e-05	6.58057	1
115	47.8142	43.7068	-0.0116247	306.446	0.0458277	nan	6.4013e-05	10.6318	1
115	32.6374	43.8507	-0.00285879	77.1009	0.228715	nan	2.6087e-05	15.1774	1
115	35.6561	16.7982	0.00267988	-72.4199	0.262336	nan	2.76903e-05	7.76693	1
116	84.8468	37.4071	-0.0120433	317.398	0.0177865	nan	2.49723e-05	10.282	1
116	69.1119	23.2157	-0.00916359	242.056	0.0376946	nan	3.59781e-05	8.49636	1
116	72.0525	45.2405	0.00318056	-85.5194	0.323611	nan	5.87792e-05	6.83719	1
117	141.987	44.3445	-0.00726853	192.475	0.0357232	nan	2.44221e-05	20.1606	1
117	109.372	12.809	0.00416142	-111.182	0.183851	nan	4.05578e-05	3.33141	1
118	109.929	50.1292	-0.0118494	312.327	0.024551	nan	3.67101e-05	12.5463	1
118	20.0015	52.8692	-0.0102972	271.716	0.120753	nan	0.000146846	8.98586	1
118	43.9654	22.2868	-0.012897	339.735	0.0249921	nan	5.0775e-05	7.85226	1
118	74.046	30.1327	0.00344653	-92.4782	0.278662	nan	5.09512e-05	8.49636	1
119	69.4714	38.9093	-0.0113939	300.409	0.0197954	nan	2.56522e-05	6.83719	1
120	101.521	35.6255	-0.0118473	312.272	0.0171486	nan	3.04676e-05	6.7727	1
120	51.7746	21.4664	-0.0123256	324.786	0.025083	nan	4.51133e-05	7.85226	1
120	106.442	14.395	-0.00269115	72.7147	0.315627	nan	3.88963e-05	3.33141	1
121	20.0742	5.56268	-0.0111851	294.946	0.0590417	nan	7.6216e-05	14.7744	1
121	128.881	27.0732	-0.00141689	39.3758	0.357536	nan	1.34564e-05	9.31717	1
121	129.073	17.758	-0.00170842	47.0034	0.37231	nan	2.04697e-05	9.31717	1
122	34.0343	10.3997	-0.0114589	302.11	0.0218147	nan	3.26488e-05	14.7744	1
122	45.3629	42.5649	0.00324129	-87.1084	0.337895	nan	6.3682e-05	4.08776	1
123	20.4675	43.8955	-0.00185665	50.8814	0.300255	nan	1.81507e-05	8.98586	1
123	123.712	48.5229	0.0015874	-43.8371	0.307626	nan	1.28537e-05	10.9243	1
124	79.7738	35.8269	0.00423357	-113.07	0.154522	nan	3.55555e-05	5.68499	1
125	56.4397	11.2046	-0.00323661	86.9861	0.225436	nan	3.61614e-05	11.0306	1
125	58.5379	51.605	-0.00793677	209.958	0.0427835	nan	2.71349e-05	9.10649	1
125	45.4483	31.0227	0.00359342	-96.3213	0.128227	nan	1.88016e-05	11.4606	1
125	49.4969	50.5148	-0.0140614	370.198	0.0212039	nan	4.32004e-05	8.96053	1
125	106.763	26.9348	0.00154814	-42.81	0.363466	nan	1.61849e-05	9.34907	1
125	31.3163	35.4277	-0.00183715	50.3712	0.28486	nan	1.4765e-05	12.8177	1
125	41.3597	43.3916	-0.00259094	70.0931	0.277301	nan	2.82631e-05	4.08776	1
126	85.3547	36.9099	0.00395789	-105.857	0.24775	nan	5.39875e-05	5.68499	1
126	143.099	12.3882	0.00285279	-76.9439	0.226667	nan	2.2331e-05	7.25171	1
127	98.7141	13.8207	-0.00832376	220.083	0.0578381	nan	4.3971e-05	4.61683	1
127	14.3688	15.3981	-0.0100679	265.716	0.146454	nan	0.000179995	3.30476	1
127	65.9541	41.3554	-0.00209432	57.0997	0.323109	nan	2.38379e-05	12.6513	1
128	37.4197	6.43706	-0.00844776	223.327	0.0437568	nan	3.11531e-05	14.8522	1
128	133.309	19.5184	-0.011725	309.07	0.103604	nan	0.000157957	5.599	1
128	25.702	51.6067	0.00368486	-98.7138	0.147258	nan	2.54542e-05	9.32003	1
128	5.18994	17.0484	-0.00397945	106.421	0.241693	nan	5.78542e-05	9.32598	1
129	24.9979	20.0435	-0.0167188	439.726	0.072559	nan	0.000223812	8.29643	1
129	12.1091	30.0604	-0.0111672	294.476	0.018493	nan	2.27489e-05	5.91538	1
129	47.3618	17.4708	-0.00371585	99.5246	0.187265	nan	3.25584e-05	8.38307	1
129	127.287	41.6717	-0.00186269	51.0395	0.277262	nan	1.56068e-05	7.639	1
129	90.9939	21.0622	0.0019674	-53.7791	0.345896	nan	2.41071e-05	10.585	1
130	126.127	16.8247	-0.004321	115.357	0.191604	nan	4.94383e-05	7.67003	1
130	17.3652	16.7919	-0.0100688	265.739	0.218858	nan	0.000305892	3.30476	1
130	13.1554	51.7302	-0.00382035	102.258	0.102554	nan	1.63429e-05	10.6679	1
130	94.2617	42.114	-0.00238006	64.5757	0.33121	nan	3.29154e-05	10.3159	1
131	62.5713	25.7419	-0.0107205	282.791	0.0242912	nan	2.89591e-05	3.6134	1
131	136.243	14.7499	-0.0123745	326.063	0.095549	nan	0.000159537	5.599	1
131	134.228	52.1213	-0.00261264	70.6607	0.259771	nan	2.72652e-05	6.98958	1
132	103.254	14.6601	-0.00418057	111.683	0.313727	nan	8.63104e-05	4.61683	1
132	48.3338	25.7973	-0.0110471	291.335	0.0375693	nan	4.74352e-05	8.38307	1
133	29.8603	33.3186	-0.012733	335.444	0.0982152	nan	0.000171577	14.1376	1
133	56.349	44.7806	-0.0104396	275.441	0.0288609	nan	3.26665e-05	16.3573	1
133	62.1966	10.453	0.00359084	-96.2537	0.171017	nan	2.68558e-05	11.7606	1
133	104.512	19.7148	-0.00435206	116.17	0.231253	nan	5.88959e-05	5.20895	1
134	7.0417	33.1122	0.0033407	-89.7093	0.184554	nan	2.65111e-05	5.91538	1
136	88.0541	45.5125	-0.0111566	294.2	0.0127407	nan	1.58518e-05	22.329	1
136	36.0971	48.9522	-0.0116966	308.328	0.0337235	nan	4.80992e-05	16.8317	1
136	126.976	5.50852	-0.00448085	119.539	0.10825	nan	2.42613e-05	12.9173	1
137	5.18147	21.8607	-0.00204087	55.7013	0.309489	nan	2.23225e-05	7.77497	1
138	47.6166	7.07944	-0.0111761	294.709	0.148638	nan	0.00022022	14.9651	1
138	109.902	16.9648	-0.00805391	213.023	0.0415193	nan	3.12776e-05	6.05091	1
138	53.2741	28.7149	-0.00928656	245.273	0.047969	nan	4.30679e-05	16.1519	1
139	66.9353	20.0976	-0.0116784	307.851	0.024342	nan	4.06255e-05	16.1519	1
139	12.1116	25.3855	-0.00260968	70.5833	0.245598	nan	2.40332e-05	7.77497	1
139	57.1182	50.1568	0.0033757	-90.625	0.225565	nan	3.49127e-05	8.93435	1
140	96.0018	7.23502	-0.0115301	303.972	0.134455	nan	0.000209822	15.2493	1
140	100.462	23.8417	-0.0185324	487.175	0.00650382	nan	2.63039e-05	10.599	1
140	86.2183	20.987	-0.0110137	290.461	0.278065	nan	0.000429205	3.96284	1
140	136.677	51.7798	-0.00399193	106.748	0.10778	nan	1.91132e-05	19.7749	1
141	79.46	5.4787	-0.0116152	306.199	0.0196893	nan	2.63625e-05	16.6348	1
141	12.6841	48.8547	-0.00771492	204.154	0.0487278	nan	3.07287e-05	18.177	1
142	134.422	32.1338	-0.00960501	253.605	0.0376427	nan	3.50839e-05	8.69092	1
142	91.553	32.1757	-0.00466858	124.451	0.0937097	nan	2.21561e-05	10.3542	1
142	34.457	47.4433	-0.0124663	328.467	0.0204471	nan	3.31116e-05	10.6776	1
143	16.0225	12.9945	-0.00954666	252.078	0.0195596	nan	2.0684e-05	12.9935	1
143	36.5239	36.9676	-0.00686284	181.86	0.0641803	nan	3.1537e-05	10.6776	1
143	84.7298	52.985	-0.0165674	435.765	0.0143009	nan	4.30289e-05	12.5663	1
144	54.5588	41.5969	-0.00766898	202.952	0.0857133	nan	5.75612e-05	8.93435	1
144	110.759	48.8696	-0.00227381	61.7958	0.295228	nan	2.69562e-05	18.7624	1
145	124.346	35.9305	-0.0114226	301.16	0.017148	nan	2.30771e-05	10.0028	1
145	138.092	9.72616	-0.00251464	68.0967	0.263283	nan	2.48462e-05	22.7062	1
145	91.6998	42.5288	-0.00205531	56.0792	0.261792	nan	1.64781e-05	10.3542	1
146	76.4138	37.9278	-0.0111618	294.336	0.0226316	nan	3.10457e-05	11.0055	1
146	24.1671	23.3794	-0.00511967	136.253	0.0781507	nan	2.23263e-05	13.1978	1
147	119.321	27.2817	-0.00225962	61.4244	0.253942	nan	1.91797e-05	9.21883	1
148	96.0348	20.34	-0.0128912	339.583	0.0180513	nan	3.59137e-05	11.7601	1
148	10.7224	35.0231	-0.00202237	55.2172	0.336447	nan	2.41649e-05	5.07614	1
148	138.821	48.5419	-0.0122471	322.73	0.0783514	nan	0.000123508	16.5082	1
150	81.6248	22.3697	-0.0114628	302.212	0.0496481	nan	6.41753e-05	14.5522	1
150	109.823	50.4866	0.00366665	-98.2371	0.181204	nan	3.07592e-05	13.0014	1
150	97.1296	8.63092	0.00318488	-85.6326	0.198204	nan	2.64021e-05	7.32214	1
150	109.752	27.4759	-0.00221132	60.161	0.327236	nan	2.67639e-05	4.33697	1
150	67.0093	43.6441	-0.00196999	53.8468	0.234275	nan	1.24557e-05	10.9607	1
151	26.9155	36.6599	-0.0124032	326.814	0.0144939	nan	2.4231e-05	6.9579	1
151	120.659	43.3013	-0.00974886	257.368	0.0251991	nan	2.43803e-05	6.85651	1
151	45.3571	42.4416	0.00277478	-74.9029	0.168814	nan	1.60783e-05	3.72182	1
151	133	33.0941	0.00262773	-71.0557	0.274964	nan	2.93235e-05	13.3438	1
152	56.1178	44.874	0.00322169	-86.5957	0.181113	nan	2.61011e-05	10.9607	1
153	26.4863	51.7058	-0.00224554	61.0562	0.257444	nan	1.94968e-05	15.0521	1
153	26.3325	29.7264	-0.00274658	74.165	0.352515	nan	4.43874e-05	6.9579	1
155	67.7843	6.53665	-0.00768878	203.47	0.0579381	nan	3.52385e-05	9.88333	1
155	27.971	12.5824	-0.01749	459.902	0.0156044	nan	4.5569e-05	12.695	1
155	98.9061	15.7343	-0.00227357	61.7895	0.326378	nan	2.91989e-05	7.32214	1
155	5.13969	18.0412	-0.00997443	263.27	0.0711903	nan	7.77053e-05	6.89579	1
155	111.934	31.2245	-0.0121475	320.125	0.0181719	nan	3.0592e-05	4.33697	1
155	110.853	6.27718	-0.00269121	72.7163	0.2578	nan	3.00873e-05	13.9237	1
155	127.255	17.7722	-0.0108328	285.729	0.0206775	nan	2.46865e-05	16.3633	1
155	6.39917	24.821	-0.00831285	219.798	0.0852253	nan	7.09948e-05	5.81161	1
155	92.0678	37.6135	0.00347273	-93.1637	0.172587	nan	2.5157e-05	15.6739	1
155	43.9611	38.9915	-0.00198137	54.1446	0.29854	nan	1.66916e-05	3.72182	1
157	15.947	8.50977	-0.0116899	308.152	0.145886	nan	0.000247259	12.695	1
158	57.6419	28.5876	-0.011254	296.749	0.0182799	nan	2.51099e-05	6.3969	1
159	76.3283	11.5046	-0.0199649	524.655	0.0171497	nan	8.46253e-05	9.65873	1
159	76.4029	38.1455	0.00961556	-253.881	0.205717	nan	0.000254513	3.60846	1
159	76.2731	41.7516	-0.00943522	249.162	0.207486	nan	0.000251736	3.60846	1
160	85.5672	14.3211	-0.0122651	323.201	0.0120189	nan	1.95287e-05	9.65873	1
160	41.3743	44.7064	-0.00850743	224.888	0.0521659	nan	3.82336e-05	6.27313	1
160	62.2895	51.9917	-0.018232	479.317	0.0132237	nan	4.63006e-05	11.9927	1
161	108.887	47.2322	-0.00208965	56.9776	0.283876	nan	1.95678e-05	17.5128	1
161	132.781	23.3032	-0.00159113	43.9347	0.342215	nan	1.59418e-05	6.91193	1
162	111.51	9.45629	-0.0089403	236.214	0.0584589	nan	4.53485e-05	5.03144	1
162	44.4994	34.847	-0.0107453	283.44	0.024409	nan	2.83017e-05	5.27412	1
162	65.2528	40.3708	0.0018239	-50.0247	0.338527	nan	1.9558e-05	9.57657	1
162	89.6022	47.8946	-0.00211643	57.6782	0.319931	nan	3.11305e-05	14.6766	1
162	27.1116	49.4436	-0.00272687	73.6494	0.329797	nan	4.29806e-05	7.31383	1
164	47.7639	43.8088	0.00378491	-101.331	0.14295	nan	2.38234e-05	6.45232	1
164	20.549	46.2149	-0.00727822	192.728	0.0432309	nan	2.5259e-05	7.31383	1
165	14.3684	25.7622	-0.0120988	318.851	0.0364577	nan	5.42062e-05	9.32822	1
165	34.799	14.4316	-0.00187644	51.3994	0.327822	nan	1.99487e-05	9.54832	1
165	61.3094	31.2762	0.0022887	-62.1854	0.356649	nan	3.04253e-05	9.91277	1
166	126.417	10.4599	-0.0120488	317.541	0.0276704	nan	4.29769e-05	8.86811	1
167	7.98502	46.9326	-0.011844	312.185	0.031221	nan	4.59613e-05	12.5845	1
167	56.3441	17.2412	-0.00257417	69.6543	0.244097	nan	2.32675e-05	12.9937	1
167	138.083	24.0437	-0.0115246	303.827	0.0167904	nan	2.2701e-05	10.8433	1
167	74.8031	41.0806	-0.0123178	324.58	0.0405766	nan	6.47357e-05	6.91329	1
167	49.491	33.1442	0.00315482	-84.846	0.225962	nan	3.14362e-05	5.27412	1
168	40.9881	21.7025	-0.0128268	337.897	0.0141246	nan	3.08938e-05	5.47144	1
168	137.6	12.1575	-0.00875239	231.297	0.0443662	nan	3.3996e-05	11.3115	1
168	84.535	40.9742	-0.0107698	284.079	0.0560612	nan	8.78723e-05	9.0992	1
168	65.3604	48.0094	0.00359638	-96.3988	0.149077	nan	2.27749e-05	6.55145	1
169	66.1628	8.73056	-0.0135019	355.561	0.016393	nan	3.29652e-05	12.9937	1
169	17.4666	36.5185	-0.0114069	300.749	0.0245729	nan	3.22231e-05	3.37522	1
170	11.0483	17.0449	-0.00289146	77.9556	0.210746	nan	2.38901e-05	9.32822	1
170	91.2992	7.82739	0.00303834	-81.7985	0.168346	nan	2.03241e-05	14.0758	1
170	15.8796	8.85118	-0.00274274	74.0647	0.299751	nan	3.7745e-05	3.66713	1
170	117.549	44.3908	0.00308594	-83.0439	0.140028	nan	1.55589e-05	12.9953	1
171	117.582	9.68865	0.00427665	-114.197	0.271378	nan	7.55504e-05	7.14209	1
171	79.5399	33.3686	-0.0164089	431.619	0.0154583	nan	4.63262e-05	9.0506	1
171	40.4563	48.7988	0.00359206	-96.2856	0.148297	nan	2.56863e-05	18.0746	1
172	118.19	16.8048	-0.0121595	320.439	0.019744	nan	3.04009e-05	7.14209	1
173	46.4356	21.1912	-0.0113155	298.357	0.0211819	nan	2.57836e-05	5.47144	1
173	15.9307	33.513	0.00371426	-99.4828	0.276352	nan	5.84895e-05	3.37522	1
173	67.2268	41.7295	-0.00212467	57.8938	0.269762	nan	1.83643e-05	6.55145	1
174	33.857	4.95437	-0.00182485	50.0496	0.340953	nan	1.98779e-05	8.16214	1
175	130.456	45.906	-0.0201209	528.737	0.00486709	nan	2.88376e-05	12.9953	1
175	94.6695	21.4938	-0.0116592	307.351	0.0310764	nan	4.25547e-05	11.8441	1
175	19.3762	9.95639	0.00175671	-48.2669	0.317059	nan	1.85249e-05	3.66713	1
176	26.7128	36.7958	0.00318516	-85.6399	0.191689	nan	2.75562e-05	11.2708	1
177	29.1922	11.6521	0.00278395	-75.1429	0.269861	nan	3.2307e-05	7.6572	1
177	51.7181	27.4188	0.00357633	-95.8743	0.214814	nan	3.70717e-05	8.16623	1
177	62.8018	29.966	-0.00245087	66.4283	0.270637	nan	2.37802e-05	3.89516	1
178	131.031	30.3421	-0.0116923	308.215	0.0165351	nan	2.50965e-05	11.6399	1
178	80.4061	25.5452	-0.00574407	152.59	0.0815455	nan	2.84019e-05	8.90927	1
178	27.5411	50.1448	-0.0028362	76.5098	0.31784	nan	4.27454e-05	7.61228	1
178	58.714	49.0352	-0.00233877	63.4953	0.364425	nan	3.64288e-05	11.2179	1
178	83.2864	48.6924	-0.00198159	54.1503	0.314208	nan	2.22494e-05	13.6659	1
180	31.3461	19.0001	-0.012202	321.551	0.0668574	nan	0.000103706	6.53043	1
180	8.13842	39.5178	-0.011471	302.424	0.025365	nan	3.26261e-05	14.6153	1
180	66.5186	31.1311	0.00327836	-88.0784	0.165693	nan	2.17742e-05	3.89516	1
181	96.3928	52.5629	-0.00387954	103.807	0.133981	nan	2.3483e-05	13.6659	1
182	30.8767	27.4279	-0.0121391	319.904	0.0274702	nan	4.10487e-05	8.44088	1
182	20.433	47.4205	-0.0124433	327.864	0.0247072	nan	3.93434e-05	7.61228	1
182	109.987	50.6804	0.00336631	-90.3794	0.204102	nan	3.15648e-05	3.40383	1
182	104.967	12.3432	-0.00181614	49.8216	0.255749	nan	1.22125e-05	10.6933	1
183	27.6077	13.6456	-0.00989163	261.104	0.0938598	nan	0.000100146	6.53043	1
183	122.218	22.7375	0.00332502	-89.2991	0.248808	nan	3.89125e-05	3.4306	1
183	77.4596	17.1372	0.00295689	-79.6676	0.168125	nan	1.91503e-05	8.90927	1
183	18.2913	22.2773	-0.00271485	73.335	0.165486	nan	1.50011e-05	7.14376	1
184	88.4361	17.0445	0.0029438	-79.3249	0.203051	nan	2.30584e-05	10.9769	1
184	113.233	49.6561	-0.00319004	85.7674	0.231955	nan	3.66125e-05	3.40383	1
185	127.751	32.8543	-0.0117566	309.898	0.0195886	nan	2.88389e-05	11.531	1
185	15.9277	13.1001	0.00290338	-78.2674	0.176224	nan	1.85637e-05	9.47667	1
185	20.9878	28.8926	-0.00383466	102.633	0.110263	nan	1.78615e-05	5.16882	1
186	51.2437	37.0128	-0.0123424	325.224	0.0369313	nan	6.35845e-05	9.02794	1
187	114.507	17.1729	-0.010119	267.053	0.0873269	nan	9.02371e-05	7.11618	1
187	118.79	22.8562	-0.00709408	187.91	0.23742	nan	0.000173746	3.4306	1
188	39.1867	23.494	0.00228085	-61.98	0.2385	nan	1.67894e-05	10.7918	1
188	112.597	42.9833	-0.0116858	308.047	0.0351056	nan	5.2763e-05	6.70301	1
188	46.045	15.1619	0.00148618	-41.1888	0.365881	nan	1.68549e-05	10.7918	1
189	126.498	10.4354	-0.00445819	118.947	0.149004	nan	3.2487e-05	4.02734	1
189	110.704	4.96465	-0.0115457	304.38	0.0598331	nan	8.63939e-05	12.7869	1
190	18.6004	24.3082	0.00279868	-75.5283	0.223056	nan	2.36089e-05	5.16882	1
190	61.5051	43.1649	0.00261865	-70.8179	0.283673	nan	4.36762e-05	5.39221	1
191	92.5061	14.0594	0.00270308	-73.0269	0.241598	nan	3.14369e-05	5.1035	1
191	21.8955	35.786	-0.005358	142.489	0.0542845	nan	1.57141e-05	5.5463	1
193	61.2896	5.2532	-0.00422497	112.845	0.108889	nan	2.16726e-05	13.6334	1
193	56.1624	43.8938	-0.0044175	117.882	0.0983883	nan	2.13022e-05	5.39221	1
193	132.602	10.2921	0.00351869	-94.3661	0.155642	nan	2.39074e-05	6.10582	1
193	124.276	13.794	0.00318827	-85.7213	0.111809	nan	1.56667e-05	4.02734	1
194	109.931	45.1607	-0.0138804	365.463	0.02865	nan	5.6303e-05	13.0213	1
194	76.9553	51.3691	-0.0128177	337.661	0.0226969	nan	3.77368e-05	6.33592	1
194	13.1143	35.4713	-0.0036486	97.7649	0.109102	nan	1.7243e-05	8.78682	1
195	12.0023	11.5273	-0.0116853	308.034	0.023081	nan	3.20116e-05	14.3835	1
195	96.6549	17.0315	-0.00490372	130.603	0.129592	nan	3.55147e-05	5.1035	1
196	45.7418	41.8657	-0.00302251	81.3844	0.155362	nan	1.70089e-05	10.6162	1
197	111.584	32.2448	-0.0121059	319.038	0.0127875	nan	2.10986e-05	13.0213	1
198	74.8825	6.30402	-0.00534552	142.162	0.0836573	nan	2.52621e-05	11.3811	1
199	63.7367	9.92726	-0.00681872	180.706	0.0372496	nan	1.87617e-05	11.7199	1
199	46.9367	18.8919	0.00309761	-83.3492	0.185124	nan	2.30924e-05	13.6347	1
199	89.8168	51.1481	-0.0161807	425.648	0.00773457	nan	2.11698e-05	12.8634	1
200	140.613	49.1181	-0.00417673	111.583	0.121282	nan	2.44638e-05	10.3673	1
200	65.686	50.7169	-0.013984	368.174	0.0178244	nan	3.56757e-05	13.8979	1
201	124.938	23.1886	0.00316214	-85.0375	0.148364	nan	2.06583e-05	16.1355	1
201	130.251	49.4215	-0.00429151	114.586	0.158816	nan	3.49883e-05	6.88653	1
202	42.0801	31.6322	-0.0113384	298.956	0.0232237	nan	3.08662e-05	12.6188	1
202	128.887	42.2563	0.0038529	-103.11	0.159062	nan	2.82113e-05	7.29386	1
202	52.3537	46.7924	-0.00429738	114.739	0.13737	nan	2.93074e-05	13.8979	1
202	8.86727	53.5234	-0.0023824	64.6368	0.278172	nan	2.38096e-05	20.2061	1
205	41.2468	17.066	0.00312615	-84.0959	0.181453	nan	2.39202e-05	14.5901	1
205	73.4725	18.3344	-0.00978045	258.195	0.271519	nan	0.000403107	4.97999	1
205	27.1709	44.964	-0.00706518	187.154	0.043335	nan	2.14886e-05	9.13625	1
206	19.6354	5.49774	0.00437534	-116.779	0.0962445	nan	2.05345e-05	6.46825	1
206	5.75569	14.7759	-0.00421301	112.532	0.101774	nan	1.99495e-05	7.2611	1
207	25.4439	16.2306	-0.0122145	321.878	0.014803	nan	2.11326e-05	9.71176	1
207	13.1984	18.674	-0.00737871	195.357	0.0527289	nan	3.06608e-05	6.15529	1
207	68.8595	20.2107	-0.0120914	318.656	0.156534	nan	0.000272259	4.97999	1
207	12.5674	29.8919	0.00372619	-99.7951	0.240206	nan	4.7176e-05	3.15153	1
208	99.8541	15.0432	-0.00729084	193.058	0.0549771	nan	2.9613e-05	9.64388	1
209	46.3972	53.0701	-0.0110768	292.112	0.0235397	nan	3.12115e-05	14.8406	1
209	35.9711	42.5089	0.00382973	-102.504	0.260191	nan	5.58923e-05	8.65301	1
210	30.1645	36.0934	-0.00798168	211.133	0.0279143	nan	1.74031e-05	8.65301	1
210	105.186	52.244	-0.00185062	50.7238	0.364269	nan	2.35667e-05	7.96607	1
211	74.9158	13.8096	-0.00901793	238.245	0.318322	nan	0.000427369	8.8121	1
211	13.0764	26.7817	-0.00494383	131.653	0.0910814	nan	3.03305e-05	3.15153	1
211	26.0198	6.53596	0.00339527	-91.137	0.357603	nan	8.62272e-05	6.46825	1
212	97.2865	51.2153	-0.00232667	63.1788	0.266383	nan	2.12963e-05	7.96607	1
213	124.594	53.1527	-0.0017851	49.0095	0.317675	nan	1.68987e-05	6.86194	1
213	67.7818	24.9691	0.0024516	-66.4474	0.278992	nan	2.95022e-05	13.2449	1
214	67.7214	8.45109	-0.00974157	257.178	0.0349891	nan	4.27306e-05	8.97069	1
214	124.569	13.2174	-0.0111557	294.177	0.0252383	nan	3.31419e-05	7.4214	1
214	96.288	21.6063	-0.0112529	296.719	0.0216206	nan	2.61928e-05	8.8809	1
214	30.2963	27.1497	-0.0116824	307.957	0.0609181	nan	8.76826e-05	6.26754	1
214	54.5869	32.4638	0.0032997	-88.6366	0.152033	nan	1.99081e-05	11.3392	1
216	73.9149	45.4303	-0.00782333	206.99	0.258221	nan	0.000233336	5.4923	1
216	25.979	46.9913	-0.0102549	270.607	0.02694	nan	2.96308e-05	10.8432	1
216	36.312	28.9084	-0.0120743	318.211	0.126291	nan	0.00022023	6.26754	1
216	42.6742	32.2792	-0.00975886	257.63	0.153305	nan	0.000190014	6.02035	1
216	8.31531	40.8835	-0.0109292	288.251	0.0233778	nan	2.77378e-05	13.2274	1
217	83.9769	8.88426	-0.00688536	182.45	0.113573	nan	6.09779e-05	16.2612	1
217	124.104	46.3082	-0.00327331	87.9462	0.130408	nan	1.67229e-05	6.86194	1
218	20.5404	28.3933	-0.00583091	154.862	0.0834215	nan	3.36406e-05	8.41575	1
218	101.761	46.093	-0.0112539	296.745	0.0226089	nan	2.77843e-05	9.87425	1
218	52.1815	8.94621	0.0034789	-93.325	0.164526	nan	2.56097e-05	8.09302	1
218	44.6685	37.9596	-0.0120592	317.814	0.0987712	nan	0.000158242	6.02035	1
218	132.978	44.6007	0.00308802	-83.0983	0.158131	nan	1.89189e-05	9.03709	1
218	77.9901	49.1124	-0.0123364	325.067	0.0799403	nan	0.000129907	5.4923	1
219	131.961	12.5621	-0.00175517	48.2264	0.307622	nan	1.48557e-05	7.4214	1
220	93.5935	29.5837	-0.0052954	140.851	0.270612	nan	0.000118165	4.7054	1
220	64.4703	36.1027	-0.0121361	319.826	0.0148501	nan	2.29787e-05	6.98534	1
220	108.193	22.0359	-0.00747877	197.975	0.0319262	nan	2.03018e-05	13.8076	1
221	66.9192	52.0082	-0.0118589	312.576	0.0324889	nan	4.45417e-05	9.60249	1
221	44.0978	8.55729	-0.00736672	195.044	0.157236	nan	0.000109434	5.68357	1
221	110.21	40.9815	-0.0111336	293.597	0.0194525	nan	2.47386e-05	3.97045	1
221	42.2861	25.7632	-0.00179923	49.3792	0.30245	nan	1.93016e-05	6.52753	1
222	12.2187	29.6482	-0.00778054	205.871	0.0414184	nan	2.6366e-05	8.41575	1
223	109.284	8.27148	-0.00916454	242.081	0.0384712	nan	3.18819e-05	13.8076	1
223	73.0117	27.7666	-0.00493102	131.318	0.08859	nan	2.30968e-05	11.935	1
223	95.8745	33.6993	-0.00969193	255.879	0.0744477	nan	7.79426e-05	4.7054	1
223	140.409	52.7138	0.00263935	-71.3596	0.220057	nan	2.15748e-05	11.0014	1
224	17.9195	5.80457	-0.00296144	79.7865	0.139027	nan	1.4063e-05	19.2841	1
224	49.675	7.46296	-0.011518	303.655	0.0266105	nan	3.44007e-05	5.68357	1
224	92.2109	23.6267	-0.00303888	81.8128	0.24346	nan	3.28345e-05	6.11536	1
225	78.5792	12.6917	-0.0119506	314.973	0.019098	nan	2.86743e-05	16.0702	1
225	61.9844	8.70374	0.00276569	-74.6652	0.212727	nan	2.3201e-05	12.3717	1
225	57.4985	35.6689	-0.00279475	75.4253	0.320234	nan	4.02869e-05	5.22336	1
226	38.6242	11.3275	-0.00832124	220.017	0.0321142	nan	2.17275e-05	6.13464	1
226	6.74334	21.5199	-0.00183522	50.3208	0.350651	nan	2.37095e-05	9.80042	1
227	77.4881	53.1683	-0.0121555	320.333	0.0274923	nan	4.04788e-05	5.22857	1
227	51.0821	37.0428	0.00310286	-83.4865	0.228556	nan	3.07478e-05	6.56176	1
228	132.223	35.2282	0.00317598	-85.3996	0.185484	nan	2.40929e-05	6.72041	1
228	86.2543	35.4972	-0.00975738	257.591	0.0165461	nan	1.70427e-05	9.78682	1
229	114.064	41.7219	0.00262939	-71.099	0.2545	nan	2.65017e-05	12.9729	1
230	58.9687	51.0498	0.00469307	-125.092	0.29614	nan	0.000106151	6.18064	1
230	143.406	17.6826	-0.0249018	653.821	0.00491808	nan	4.55255e-05	19.9961	1
230	56.9322	40.8615	-0.00745868	197.45	0.0983991	nan	6.30327e-05	5.22336	1
231	60.0027	6.70429	-0.0120202	316.794	0.0336099	nan	5.12992e-05	19.5	1
231	57.1198	25.99	-0.00185541	50.8491	0.309002	nan	1.8013e-05	12.5943	1
231	42.0492	42.044	-0.0019586	53.5488	0.369332	nan	2.74016e-05	10.325	1
232	123.412	17.375	-0.0116543	307.22	0.0380365	nan	5.24386e-05	14.443	1
232	50.648	48.0595	-0.0120452	317.448	0.0256414	nan	3.77712e-05	8.8417	1
232	74.3346	48.9977	-0.00700197	185.501	0.0453886	nan	2.2163e-05	5.22857	1
233	125.515	35.6243	-0.005388	143.274	0.0714092	nan	2.21709e-05	6.72041	1
233	93.5401	53.1169	0.00189383	-51.8543	0.291983	nan	2.04222e-05	19.0666	1
234	87.4577	10.2027	-0.0127081	334.792	0.0130647	nan	2.41585e-05	10.0588	1
234	5.14881	24.0225	-0.0066649	176.682	0.068595	nan	3.457e-05	12.6464	1
234	62.5705	46.0271	-0.0119603	315.227	0.0315449	nan	5.21811e-05	6.18064	1
235	110.781	39.8942	-0.00247753	67.1258	0.327502	nan	3.32792e-05	11.006	1
236	131.85	5.65308	0.00425318	-113.583	0.0843471	nan	1.63836e-05	8.98101	1
236	142.07	15.5011	-0.0117337	309.299	0.0262376	nan	3.33421e-05	5.4114	1
237	77.5282	8.59505	-0.0137217	361.313	0.019254	nan	4.25527e-05	10.0588	1
237	17.7695	24.8276	-0.00748406	198.114	0.0327703	nan	2.53535e-05	9.58202	1
238	98.9941	29.0466	-0.0125391	330.371	0.0242273	nan	4.48803e-05	16.0186	1
238	56.7472	52.0898	-0.00826992	218.674	0.0535099	nan	3.86354e-05	8.40636	1
239	58.8343	18.4388	-0.0124032	326.815	0.0326313	nan	6.01424e-05	8.20771	1
239	120.636	34.9943	-0.00729007	193.038	0.03331	nan	1.73458e-05	11.006	1
240	7.07716	13.1762	-0.00778687	206.036	0.0862894	nan	5.55749e-05	6.39109	1
241	10.5221	18.5594	-0.00452092	120.588	0.309347	nan	0.000104716	6.39109	1
241	139.065	11.001	-0.00258073	69.826	0.324134	nan	3.72338e-05	5.4114	1
241	40.9961	21.3269	-0.00909085	240.153	0.033669	nan	3.54782e-05	6.62244	1
241	64.7884	24.0882	-0.0117669	310.168	0.0631143	nan	9.74231e-05	8.20771	1
241	17.5167	52.2177	-0.00242394	65.7236	0.357195	nan	3.08847e-05	16.863	1
242	118.903	14.0485	-0.00567439	150.766	0.107941	nan	4.31395e-05	9.04999	1
242	144.207	31.1173	-0.0113156	298.361	0.031765	nan	4.2034e-05	11.8153	1
242	141.1	42.5168	-0.00376718	100.868	0.167292	nan	2.89845e-05	7.35039	1
242	25.9763	35.6119	0.00268226	-72.4824	0.181505	nan	1.70537e-05	9.05871	1
243	16.921	35.3652	-0.00731325	193.645	0.0642239	nan	4.06135e-05	8.12237	1
243	121.872	48.8093	-0.00793719	209.969	0.124474	nan	9.66078e-05	9.18551	1
243	131.049	49.2077	-0.0108536	286.272	0.0163395	nan	1.95578e-05	9.18551	1
244	33.9947	12.1458	-0.00499257	132.928	0.0758893	nan	2.07005e-05	9.16866	1
244	125.768	20.7766	-0.0161312	424.353	0.013457	nan	3.66275e-05	9.61273	1
244	14.5199	12.2247	-0.0119829	315.819	0.0184057	nan	3.16188e-05	6.92351	1
245	96.1619	19.7813	-0.0107333	283.125	0.128663	nan	0.000170149	15.2357	1
245	33.0057	24.5055	-0.0114477	301.816	0.0186785	nan	2.61653e-05	8.39864	1
245	107.904	39.7914	-0.0101898	268.905	0.0239705	nan	2.48763e-05	13.7354	1
245	85.781	44.1655	-0.00691811	183.307	0.084071	nan	4.35189e-05	6.00223	1
245	9.48568	32.0957	-0.00883902	233.564	0.0425254	nan	5.36007e-05	4.94094	1
246	61.1641	10.6098	-0.00743186	196.748	0.0351511	nan	1.97827e-05	13.3398	1
246	64.7078	33.7289	-0.0109495	288.782	0.0190882	nan	2.32547e-05	9.64108	1
246	91.5807	42.6194	-0.00371416	99.4803	0.280244	nan	6.12323e-05	3.67003	1
247	75.682	31.0428	-0.0117481	309.676	0.0628971	nan	8.9481e-05	3.90385	1
247	7.02069	13.2237	0.00288226	-77.7151	0.337593	nan	4.83708e-05	7.56549	1
248	27.2662	18.3741	-0.00232117	63.035	0.320485	nan	3.02591e-05	8.39864	1
248	49.2891	39.5565	-0.00265698	71.8208	0.223808	nan	2.54825e-05	13.8079	1
249	108.499	10.8419	-0.00174472	47.9531	0.302929	nan	1.52913e-05	12.6305	1
249	94.171	40.0195	0.00265617	-71.7997	0.311873	nan	3.66974e-05	3.67003	1
250	48.3283	6.97778	-0.00423287	113.052	0.15825	nan	3.41178e-05	13.3398	1
250	11.2049	36.7279	-0.00481201	128.204	0.141979	nan	3.8954e-05	4.94094	1
250	135.839	4.47094	-0.00169338	46.6098	0.367972	nan	1.94607e-05	11.1624	1
250	46.7204	53.1233	0.00261887	-70.8238	0.368114	nan	3.39771e-05	13.8079	1
251	26.0042	28.6742	0.0017313	-47.602	0.356153	nan	1.91901e-05	10.3771	1
251	125.669	38.2197	-0.00534	142.018	0.203897	nan	8.12506e-05	6.62116	1
252	121.164	27.9578	-0.00628805	166.822	0.0993333	nan	4.44721e-05	7.87506	1
252	127.926	31.995	-0.00777706	205.78	0.0948733	nan	6.55222e-05	6.62116	1
253	42.3688	25.2031	-0.00788761	208.672	0.0552185	nan	3.70399e-05	3.78034	1
253	64.6301	33.4457	0.00387553	-103.702	0.175769	nan	3.15471e-05	3.61136	1
253	61.747	51.8475	-0.00797607	210.986	0.177601	nan	0.00014037	6.43638	1
254	25.2636	17.1586	-0.0110326	290.957	0.0217781	nan	2.67195e-05	11.5394	1
254	9.21995	47.634	-0.0115081	303.397	0.0191505	nan	2.47289e-05	11.0852	1
254	85.485	48.1232	-0.00432159	115.373	0.0668463	nan	1.28471e-05	11.8793	1
255	140.905	14.4177	-0.00874512	231.107	0.0373246	nan	2.77543e-05	11.1624	1
255	68.172	34.1507	-0.0025938	70.1678	0.34912	nan	4.11543e-05	3.61136	1
255	22.2163	46.8002	0.00352416	-94.5093	0.211438	nan	3.48068e-05	13.0231	1
255	6.79328	10.6235	-0.0025109	67.9989	0.303798	nan	3.88067e-05	19.5923	1
256	57.2914	47.2026	-0.0120825	318.425	0.0304802	nan	4.33882e-05	6.43638	1
256	41.3572	21.5606	0.00501721	-133.572	0.276756	nan	9.74546e-05	3.78034	1
257	32.8983	35.4421	-0.0116906	308.17	0.0155185	nan	2.25974e-05	13.9474	1
257	66.5656	19.9007	0.00311469	-83.796	0.143543	nan	1.67523e-05	11.8823	1
257	81.1417	28.7829	-0.00216113	58.8477	0.262776	nan	1.86733e-05	9.87718	1
259	118.411	27.8284	-0.0113568	299.438	0.0211022	nan	3.13292e-05	12.6569	1
259	60.0315	29.8252	-0.0115842	305.387	0.016101	nan	2.42974e-05	9.21834	1
260	107.58	21.279	-0.0125978	331.907	0.0323086	nan	5.13255e-05	3.59111	1
260	113.66	40.3866	-0.0103074	271.982	0.036042	nan	3.7529e-05	13.4267	1
260	43.7049	52.5252	-0.0118286	311.781	0.0508271	nan	7.19214e-05	14.5919	1
260	66.941	52.1627	0.00387909	-103.795	0.162112	nan	3.09959e-05	10.8497	1
261	118.715	10.0661	-0.0119892	315.983	0.0163931	nan	2.55947e-05	9.79761	1
261	27.5536	20.8614	-0.00235648	63.9587	0.342215	nan	3.47455e-05	10.004	1
262	76.0629	37.2543	-0.00936841	247.415	0.0238013	nan	2.03094e-05	9.87718	1
262	143.392	44.3861	-0.00664976	176.285	0.0716785	nan	3.32132e-05	11.5314	1
263	137.17	34.6778	-0.00199071	54.3891	0.204243	nan	1.05698e-05	11.5314	1
265	105.747	18.1911	-0.0116805	307.907	0.0142924	nan	2.07904e-05	3.59111	1
265	56.77	23.1459	-0.0121175	319.34	0.0145049	nan	2.51152e-05	5.62979	1
265	96.2108	51.9702	-0.00204818	55.8926	0.317947	nan	2.24686e-05	11.148	1
265	86.6867	24.3592	-0.00332988	89.4262	0.194072	nan	2.76454e-05	16.0371	1
266	86.6954	46.1621	-0.0121539	320.293	0.015006	nan	2.10607e-05	11.148	1
266	110.217	5.19057	-0.00698081	184.947	0.0517074	nan	2.55527e-05	9.79761	1
268	15.5387	13.5492	-0.00898532	237.392	0.210814	nan	0.000226301	4.53432	1
268	68.5002	14.3735	-0.00720079	190.702	0.0291225	nan	1.38035e-05	11.1025	1
269	141.317	9.73941	-0.0113515	299.298	0.0219992	nan	3.5889e-05	13.3993	1
270	91.7931	5.56239	-0.0124775	328.758	0.0139473	nan	2.49453e-05	17.8836	1
270	131.148	18.4641	-0.0121181	319.356	0.012359	nan	1.83821e-05	10.2797	1
270	78.433	38.1092	-0.00780086	206.402	0.0265659	nan	1.57335e-05	11.5375	1
270	54.6261	45.6987	-0.00750771	198.732	0.0350329	nan	2.1662e-05	13.2504	1
271	14.3562	17.9267	-0.0114364	301.519	0.0807823	nan	0.000114662	4.53432	1
271	83.5396	21.4276	-0.0112608	296.925	0.0229707	nan	3.08792e-05	16.6116	1
271	126.003	8.91966	-0.0119515	314.996	0.0189222	nan	3.25036e-05	9.33539	1
271	49.1841	33.6173	-0.00335108	89.9808	0.105784	nan	1.3018e-05	13.2504	1
272	56.5075	22.5544	-0.00361023	96.761	0.15103	nan	2.51529e-05	4.98999	1
272	9.77242	42.3977	-0.0116862	308.055	0.0621915	nan	9.26883e-05	15.1905	1
273	38.7421	12.8414	-0.011826	311.713	0.238918	nan	0.000468314	5.53684	1
273	121.008	20.1574	-0.0123657	325.834	0.0131709	nan	1.91584e-05	8.66531	1
273	132.831	36.893	-0.0109576	288.993	0.0172095	nan	2.01723e-05	11.2185	1
273	42.7421	9.01299	-0.0100712	265.801	0.32835	nan	0.000582891	5.53684	1
274	96.8051	42.1424	-0.0122725	323.395	0.0102454	nan	1.56486e-05	6.84391	1
275	13.2021	5.58553	-0.0112101	295.6	0.0306803	nan	4.26221e-05	12.395	1
275	14.0685	24.6754	-0.0130706	344.275	0.0146089	nan	3.04594e-05	6.75486	1
276	129.758	17.4666	-0.0123837	326.305	0.0192535	nan	3.22979e-05	9.15378	1
276	118.074	28.3108	0.00285297	-76.9487	0.248307	nan	2.85124e-05	8.66531	1
277	88.5825	28.9309	-0.00810904	214.465	0.0419344	nan	2.83138e-05	10.597	1
277	33.6482	45.7992	-0.0045856	122.28	0.137166	nan	3.36983e-05	8.94701	1
277	61.9435	31.0935	-0.00807602	213.601	0.042069	nan	2.72526e-05	10.1226	1
277	50.7882	48.2634	0.00252645	-68.4056	0.207856	nan	1.78512e-05	7.66278	1
277	128.287	26.636	0.00312924	-84.1768	0.235025	nan	3.33997e-05	9.28662	1
278	105.228	19.1661	-0.0126492	333.25	0.0193879	nan	3.15913e-05	10.6441	1
279	125.729	39.0006	-0.00675204	178.962	0.0493961	nan	2.43936e-05	12.6265	1
279	27.9777	16.2755	-0.00240316	65.1801	0.238869	nan	1.94061e-05	9.30615	1
279	143.498	24.8707	-0.0119051	313.784	0.130243	nan	0.000210006	15.3137	1
279	74.5865	26.7379	0.00282992	-76.3456	0.209321	nan	2.3382e-05	11.017	1
279	87.3357	40.0436	0.00369547	-98.9912	0.113457	nan	1.73949e-05	9.6992	1
279	24.4677	41.8643	-0.00924328	244.141	0.203437	nan	0.000233753	3.16284	1
279	104.941	39.7582	0.00286381	-77.2323	0.272486	nan	3.40662e-05	3.51463	1
281	109.905	9.60485	-0.051634	1353.23	0.00158892	nan	6.66416e-05	10.6441	1
281	72.9866	15.8377	0.00296428	-79.8608	0.194317	nan	2.23585e-05	11.017	1
281	32.1566	30.5947	-0.0116032	305.883	0.0150976	nan	2.22824e-05	12.6554	1
282	19.5061	20.1271	-0.0120087	316.492	0.0156067	nan	2.52854e-05	9.30615	1
284	102.524	37.2074	-0.0127871	336.86	0.0221622	nan	2.67432e-05	3.51463	1
284	23.8268	49.283	-0.0116486	307.073	0.0270766	nan	3.54934e-05	7.44628	1
286	134.695	13.1605	-0.00235181	63.8365	0.275858	nan	2.35064e-05	12.2562	1
286	16.6497	35.619	0.00344574	-92.4575	0.182203	nan	2.79842e-05	5.75596	1
286	5.47403	17.9167	0.00399415	-106.806	0.256591	nan	5.83283e-05	6.13508	1
286	45.3819	26.898	0.00178262	-48.9446	0.333209	nan	2.05608e-05	10.5545	1
287	52.5623	34.6336	-0.00663782	175.973	0.0529878	nan	2.36069e-05	8.63159	1
287	81.7417	22.9778	-0.00310632	83.577	0.254168	nan	3.28578e-05	3.42671	1
288	34.9282	13.9197	-0.0126786	334.021	0.0241456	nan	3.75752e-05	11.507	1
288	60.3711	27.4966	-0.0108208	285.414	0.0313801	nan	4.71959e-05	8.14969	1
288	37.1577	47.5189	-0.0125207	329.888	0.0103341	nan	1.59979e-05	13.4471	1
288	84.9984	50.147	-0.00781077	206.661	0.0707107	nan	4.47434e-05	3.64686	1
288	83.6097	14.1727	-0.0113473	299.189	0.020247	nan	2.54707e-05	6.62189	1
289	124.086	7.02522	-0.00880348	232.634	0.0433401	nan	3.7005e-05	12.2562	1
289	109.416	22.5325	-0.0139104	366.25	0.0194789	nan	4.50057e-05	16.2129	1
289	93.0214	28.466	-0.00299076	80.5538	0.292636	nan	4.14949e-05	7.27788	1
290	90.3753	21.6862	0.0036944	-98.9634	0.264908	nan	5.35038e-05	5.3249	1
290	8.30123	23.3615	0.00369143	-98.8857	0.199201	nan	3.49015e-05	6.13508	1
290	53.3758	8.59772	-0.00180557	49.545	0.311456	nan	1.8762e-05	19.1999	1
291	22.1859	42.4167	0.00363879	-97.5083	0.117438	nan	1.7342e-05	8.76685	1
292	43.9398	34.2379	-0.00827662	218.85	0.0249236	nan	1.85152e-05	8.63159	1
292	99.4458	37.4812	-0.0124104	327.003	0.0187009	nan	2.71382e-05	11.0701	1
292	90.1138	15.4159	-0.00488472	130.106	0.247641	nan	8.12233e-05	4.76754	1
293	29.0696	23.8236	-0.0178359	468.954	0.0232816	nan	8.46162e-05	7.18874	1
293	88.2337	40.132	-0.0113086	298.178	0.0189446	nan	2.3084e-05	7.82757	1
293	92.0043	11.0392	0.00347483	-93.2187	0.36291	nan	8.20253e-05	4.76754	1
293	140.82	14.6536	0.00277206	-74.8318	0.324027	nan	4.27016e-05	10.702	1
294	11.1676	15.7089	-0.011655	307.24	0.0281089	nan	3.70584e-05	8.17189	1
294	132.098	20.8542	-0.00747539	197.887	0.0466679	nan	2.76905e-05	10.702	1
294	109.926	45.2115	0.00277524	-74.9151	0.189107	nan	1.85325e-05	13.023	1
295	123.433	11.2504	-0.0106857	281.881	0.0261097	nan	2.98612e-05	11.8142	1
295	114.167	29.4917	-0.0118254	311.697	0.0239081	nan	2.98914e-05	9.86037	1
295	121.507	22.9066	-0.0111155	293.124	0.0382908	nan	6.4373e-05	9.86037	1
296	111.302	16.8085	-0.0140514	369.938	0.109469	nan	0.000238613	5.67551	1
296	68.3753	18.2017	-0.00793445	209.897	0.0750923	nan	4.98314e-05	12.2862	1
296	30.6238	16.8048	-0.0172912	454.701	0.0367351	nan	0.000124341	7.18874	1
296	60.2968	8.94481	-0.00705468	186.88	0.0485338	nan	2.54748e-05	10.9073	1
297	39.171	51.4405	-0.00226255	61.5011	0.300082	nan	2.35455e-05	17.8514	1
298	55.2862	18.6331	-0.0120715	318.137	0.0256115	nan	3.65813e-05	5.24564	1
298	76.954	36.4409	-0.00540253	143.654	0.288013	nan	0.000144546	6.85419	1
298	25.7127	10.4804	-0.00348941	93.6001	0.281356	nan	6.12233e-05	8.0073	1
298	59.2316	30.0974	-0.00750937	198.776	0.0706458	nan	4.1675e-05	5.33227	1
299	105.764	15.5668	-0.0184085	483.934	0.0634428	nan	0.000230797	5.67551	1
300	143.911	23.5789	-0.00922804	243.742	0.0275536	nan	2.39688e-05	19.8806	1
300	79.7645	42.6923	-0.0120058	316.418	0.025279	nan	4.18484e-05	6.85419	1
301	16.1301	49.352	0.00351506	-94.2712	0.161419	nan	2.41892e-05	6.84619	1
302	38.1989	9.43612	-0.00244557	66.2896	0.317536	nan	3.2019e-05	12.5298	1
303	88.1595	10.2565	-0.00262587	71.0069	0.24231	nan	2.42162e-05	8.42152	1
303	4.78593	46.0015	-0.00194099	53.0882	0.298669	nan	1.85573e-05	11.8286	1
304	131.555	8.00385	-0.0114344	301.467	0.020491	nan	2.61783e-05	10.458	1
304	79.4303	21.4705	-0.0127752	336.548	0.0242222	nan	3.92621e-05	11.2385	1
305	41.4973	32.6706	-0.0112764	297.333	0.0398871	nan	5.43223e-05	6.36681	1
305	21.9712	45.7809	-0.00985114	260.045	0.0362892	nan	3.46197e-05	6.84619	1
305	68.3692	18.5814	0.00358866	-96.1967	0.124452	nan	1.91442e-05	11.4321	1
305	100.484	23.8996	0.00196424	-53.6965	0.296083	nan	1.83674e-05	11.4848	1
305	61.8422	47.517	-0.00206845	56.4229	0.312229	nan	2.2243e-05	8.70489	1
307	141.782	10.1923	-0.0116647	307.493	0.0924062	nan	0.00014469	10.458	1
307	90.2456	18.4156	-0.00900005	237.777	0.0278361	nan	2.28606e-05	8.42152	1
307	18.499	27.9974	-0.012311	324.402	0.0181924	nan	2.35233e-05	15.835	1
307	60.3537	6.4359	0.00294143	-79.2629	0.263053	nan	3.31764e-05	14.552	1
308	73.4754	37.3125	-0.0116115	306.1	0.0404358	nan	6.44436e-05	7.95364	1
308	141.013	41.6792	-0.0115714	305.054	0.0196564	nan	2.57047e-05	18.0517	1
308	122.333	43.0491	-0.00674241	178.71	0.054883	nan	2.58499e-05	5.21046	1
308	77.3598	44.2531	-0.0123274	324.833	0.0543178	nan	9.01724e-05	7.95364	1
308	110.278	31.311	-0.00712629	188.753	0.0603548	nan	3.39295e-05	10.7016	1
309	25.128	10.3621	-0.0117313	309.237	0.0512385	nan	8.60045e-05	6.16909	1
309	106.651	14.2107	-0.00453071	120.844	0.17568	nan	5.07779e-05	8.29747	1
309	107.854	6.00096	-0.0086823	229.464	0.110798	nan	0.000103275	8.29747	1
310	53.2066	48.6129	-0.0167818	441.375	0.0188273	nan	5.86285e-05	8.70489	1
310	33.3062	11.3459	-0.00965313	254.864	0.0903926	nan	0.000102993	8.23718	1
310	86.1633	44.7776	0.00399777	-106.901	0.237986	nan	5.27738e-05	8.81911	1
310	10.708	48.1586	-0.0114393	301.596	0.0249957	nan	3.50645e-05	11.5114	1
312	11.0662	14.0152	-0.0112054	295.476	0.0168715	nan	2.31685e-05	14.5285	1
312	95.1951	45.3156	-0.00892228	235.742	0.0497983	nan	4.25119e-05	9.04783	1
313	60.5511	27.2795	-0.0119146	314.031	0.0163675	nan	2.54798e-05	15.1995	1
313	124.087	47.9555	0.00194794	-53.2701	0.357103	nan	2.62802e-05	3.51405	1
314	9.39999	32.6567	-0.0114294	301.337	0.0149483	nan	2.26362e-05	14.0711	1
314	139.536	46.9222	-0.012249	322.78	0.0231875	nan	3.94458e-05	15.483	1
314	25.4887	16.5206	0.00390557	-104.488	0.159583	nan	3.30751e-05	6.16909	1
314	22.5542	25.1182	0.00278221	-75.0973	0.201236	nan	2.02581e-05	9.08459	1
315	35.4755	20.9453	-0.0123507	325.442	0.0150413	nan	2.52783e-05	5.06294	1
315	73.2112	18.8685	0.00276027	-74.5234	0.252434	nan	2.96723e-05	6.37059	1
315	110.055	41.0426	0.00335903	-90.1889	0.201619	nan	2.96985e-05	8.37351	1
315	122.878	44.6559	-0.00239452	64.954	0.270279	nan	2.49104e-05	3.51405	1
316	126.446	30.8201	0.00280455	-75.6819	0.218836	nan	2.32854e-05	8.67592	1
316	5.54317	46.1889	-0.00243277	65.9548	0.291258	nan	2.72442e-05	6.24762	1
318	19.7367	43.2714	-0.0121283	319.623	0.0164908	nan	2.49002e-05	11.6864	1
318	60.0239	50.9342	-0.0060653	160.994	0.0367367	nan	1.32494e-05	15.8311	1
319	64.9579	34.6653	-0.00532099	141.521	0.0985824	nan	3.24207e-05	5.83453	1
319	81.3304	10.4156	-0.00406603	108.686	0.162512	nan	3.15502e-05	11.7206	1
319	67.8771	22.3514	0.00386906	-103.533	0.153554	nan	2.74563e-05	6.37059	1
320	30.4952	20.0345	-0.0128472	338.431	0.0147425	nan	2.45205e-05	5.06294	1
320	33.2413	30.416	-0.00453047	120.838	0.113777	nan	2.61265e-05	6.64243	1
320	8.35717	40.6109	0.00359602	-96.3893	0.165293	nan	2.64296e-05	6.24762	1
320	120.326	24.6703	-0.00199262	54.439	0.248182	nan	1.56915e-05	8.67592	1
321	45.6947	6.76654	-0.0114436	301.708	0.020333	nan	2.63462e-05	11.4379	1
321	41.3088	45.0595	-0.0119464	314.862	0.0201272	nan	2.80381e-05	10.5952	1
321	125.612	7.68224	-0.0110794	292.179	0.0150316	nan	1.89299e-05	10.5441	1
321	95.9365	8.95785	0.00195707	-53.5089	0.212968	nan	1.11148e-05	4.4846	1
321	39.8291	29.5656	-0.00390201	104.395	0.171265	nan	3.36437e-05	6.64243	1
322	62.577	5.88373	-0.00733046	194.095	0.056475	nan	3.08485e-05	6.16038	1
322	135.402	11.598	-0.00847218	223.966	0.0533836	nan	4.03921e-05	10.5441	1
322	95.3716	20.617	0.0032832	-88.2049	0.197237	nan	2.75943e-05	11.6728	1
323	16.0371	10.684	-0.00984859	259.978	0.058521	nan	6.12226e-05	3.46815	1
323	95.955	38.4805	-0.011899	313.623	0.0146965	nan	2.18334e-05	13.4802	1
324	144.533	39.1759	-0.0124134	327.081	0.018077	nan	2.92501e-05	13.6619	1
325	99.925	6.90751	-0.00185432	50.8205	0.370529	nan	2.54072e-05	4.4846	1
325	4.59143	22.3131	-0.00811997	214.751	0.0617377	nan	4.43237e-05	13.6202	1
326	74.1939	42.3387	-0.0116295	306.571	0.0259391	nan	3.40573e-05	18.5204	1
326	20.1281	48.4459	-0.00710881	188.296	0.0577595	nan	4.19785e-05	14.7813	1
327	12.627	11.3158	-0.00645359	171.153	0.152628	nan	7.64674e-05	3.46815	1
327	64.8648	11.6035	0.00350394	-93.9801	0.117811	nan	1.63324e-05	6.16038	1
327	25.3949	16.1393	0.00333157	-89.4704	0.151802	nan	1.98474e-05	10.8319	1
327	106.364	29.9154	-0.00767475	203.103	0.056534	nan	3.50923e-05	13.4802	1
328	83.8956	11.8821	-0.0118011	311.062	0.0174383	nan	2.66529e-05	16.7836	1
328	137.718	27.3352	-0.00853746	225.674	0.0297677	nan	2.1223e-05	13.6619	1
329	32.0865	27.91	-0.00239775	65.0386	0.229878	nan	1.9287e-05	9.6668	1
329	58.1621	33.0658	-0.00273547	73.8743	0.245923	nan	2.70363e-05	16.2754	1
329	35.4339	36.9787	-0.00185507	50.8401	0.317109	nan	1.87104e-05	4.35402	1
329	104.062	49.7904	-0.00222951	60.6368	0.298896	nan	3.02999e-05	20.0079	1
333	23.3188	13.4874	0.00232609	-63.1636	0.314629	nan	2.87689e-05	6.79778	1
334	104.68	9.85892	-0.00881607	232.963	0.053664	nan	4.3034e-05	7.82148	1
335	116.168	14.3846	0.00289813	-78.13	0.257179	nan	3.80504e-05	12.3478	1
336	17.34	16.7222	0.00390033	-104.351	0.259378	nan	5.49495e-05	6.79778	1
336	55.3719	18.4464	0.00284646	-76.7782	0.209143	nan	2.25375e-05	10.3118	1
337	132.712	32.8337	-0.00398077	106.456	0.128735	nan	2.37438e-05	9.14758	1
337	56.1816	45.6502	-0.00428097	114.31	0.0946424	nan	1.92836e-05	3.55486	1
337	101.195	16.861	-0.00255676	69.1987	0.251945	nan	2.47464e-05	7.82148	1
337	123.591	32.1327	-0.0124432	327.861	0.0596579	nan	0.000107622	6.04359	1
337	21.1599	36.5768	0.00232951	-63.2531	0.267619	nan	2.44251e-05	15.6994	1
339	117.583	31.4727	-0.0126593	333.515	0.124787	nan	0.000233669	6.04359	1
339	77.3056	36.4297	-0.00219764	59.8029	0.312766	nan	2.43872e-05	13.8261	1
339	110.306	30.9797	0.00330441	-88.7599	0.314721	nan	5.75666e-05	7.29451	1
340	30.6471	49.0853	0.00346848	-93.0526	0.310994	nan	7.21285e-05	9.55583	1
341	65.1082	4.9763	-0.0120227	316.86	0.0203873	nan	3.15695e-05	9.79039	1
341	50.7895	9.20877	-0.0126973	334.51	0.0176532	nan	2.82618e-05	10.3118	1
341	101.865	7.11729	-0.0113237	298.572	0.0193125	nan	2.40459e-05	9.76677	1
341	135.799	4.71961	-0.00199487	54.4979	0.365229	nan	2.77783e-05	24.2114	1
342	12.8003	11.3999	0.00352223	-94.4587	0.210138	nan	3.20858e-05	3.70032	1
343	19.8132	43.1032	0.0029737	-80.1072	0.249141	nan	3.18694e-05	12.3758	1
343	70.458	24.4184	0.00298626	-80.436	0.238656	nan	2.83696e-05	8.03518	1
343	137.623	28.8622	0.00373351	-99.9865	0.128588	nan	2.24413e-05	11.0807	1
343	59.3992	30.0652	0.00311617	-83.8347	0.197145	nan	2.40494e-05	12.4171	1
344	22.655	27.1429	-0.00169865	46.7477	0.323017	nan	1.57475e-05	8.51723	1
344	48.0575	43.1236	-0.00214374	58.3926	0.317537	nan	2.4781e-05	9.78199	1
345	70.2282	13.3211	-0.00662721	175.696	0.224089	nan	0.000135409	5.95581	1
345	27.3074	15.1537	-0.00615058	163.225	0.0679331	nan	2.78831e-05	8.55442	1
345	97.1763	28.2859	-0.00196752	53.7822	0.288774	nan	1.74061e-05	4.26857	1
345	36.8678	36.7333	0.00384589	-102.927	0.172755	nan	3.1064e-05	12.6662	1
345	84.9566	43.3701	-0.00211594	57.6655	0.32776	nan	2.31128e-05	7.50752	1
345	40.202	48.9528	-0.00203516	55.552	0.27234	nan	1.68889e-05	9.55583	1
346	99.851	41.8619	-0.00171155	47.0852	0.342446	nan	1.79781e-05	13.0667	1
347	77.7008	8.5505	0.00315414	-84.8282	0.171407	nan	2.14649e-05	8.86557	1
347	131.851	14.7679	-0.0116768	307.811	0.0140626	nan	1.81876e-05	8.21652	1
348	65.8982	17.4105	-0.0119928	316.077	0.0640036	nan	9.49749e-05	5.95581	1
348	78.321	22.7636	-0.00514034	136.794	0.0770001	nan	2.12698e-05	8.03518	1
348	108.206	52.8197	-0.00184341	50.5351	0.321058	nan	1.81264e-05	13.2751	1
349	61.2335	40.3861	-0.0104267	275.102	0.055686	nan	6.73606e-05	11.7614	1
349	39.7402	23.0394	-0.00257328	69.631	0.18182	nan	1.50808e-05	9.53588	1
350	50.2484	44.5881	-0.0116932	308.24	0.0195795	nan	2.79631e-05	10.9535	1
350	87.9431	36.4822	-0.00244517	66.2793	0.294601	nan	3.0805e-05	7.50752	1
351	133.819	43.5308	-0.0122901	323.857	0.0191958	nan	3.06797e-05	4.74321	1
351	124.57	10.9608	-0.00199915	54.6097	0.335289	nan	2.38237e-05	8.21652	1
352	104.085	40.2005	-0.00787755	208.409	0.050529	nan	3.56812e-05	13.2751	1
352	138.488	28.5305	-0.00271132	73.2425	0.214537	nan	1.76961e-05	10.2849	1
353	67.4227	24.0348	-0.00717789	190.103	0.0462816	nan	2.42862e-05	6.79745	1
353	77.4443	48.2349	-0.00197884	54.0785	0.305474	nan	1.97086e-05	7.712	1
354	56.1173	22.7457	-0.00203052	55.4304	0.314686	nan	2.16896e-05	8.65963	1
355	129.186	32.9198	-0.0110423	291.209	0.0279664	nan	3.78631e-05	7.61578	1
355	48.13	26.0911	0.00318782	-85.7094	0.168832	nan	2.09153e-05	8.65963	1
355	68.9485	41.6137	-0.00206799	56.4109	0.235788	nan	1.42616e-05	10.7712	1
356	89.0913	8.0566	-0.0115104	303.456	0.0290955	nan	4.5564e-05	17.8206	1
356	123.671	40.5253	-0.00737622	195.292	0.0641972	nan	4.46056e-05	9.37168	1
357	18.5295	5.61645	-0.00720021	190.687	0.0604598	nan	3.6737e-05	21.9836	1
357	84.9527	49.9955	0.00361282	-96.8288	0.304268	nan	6.42906e-05	7.712	1
358	105.774	14.323	-0.0118409	312.104	0.0156923	nan	2.59933e-05	17.8206	1
358	94.3822	32.3292	0.00362235	-97.0781	0.101487	nan	1.57561e-05	10.8431	1
358	41.7623	8.61083	-0.00481291	128.227	0.103893	nan	3.22904e-05	11.1752	1
358	35.8236	41.7431	-0.00979096	258.47	0.0258422	nan	2.58928e-05	13.6561	1
359	24.3546	34.3301	-0.00995214	262.687	0.0327106	nan	3.15553e-05	3.11591	1
359	36.4022	18.4167	0.00341335	-91.6101	0.178671	nan	2.28725e-05	11.1752	1
359	126.393	25.8349	-0.00379372	101.562	0.192914	nan	3.57206e-05	5.69279	1
361	138.817	24.0656	-0.00508016	135.219	0.0654452	nan	1.96414e-05	12.55	1
361	129.258	33.0012	0.00308314	-82.9708	0.204822	nan	2.6093e-05	7.71795	1
362	19.8891	44.8147	-0.0160204	421.454	0.00991769	nan	2.40189e-05	11.396	1
363	142.397	7.45632	-0.0134475	354.138	0.041338	nan	5.49309e-05	16.9907	1
363	61.7884	51.5945	0.00311253	-83.7395	0.168619	nan	2.06477e-05	18.6017	1
363	8.57123	22.8584	-0.0015766	43.5545	0.370614	nan	1.74095e-05	11.635	1
363	89.4288	22.6836	-0.00258238	69.869	0.234863	nan	2.28338e-05	10.8431	1
364	47.9224	20.6406	-0.00730233	193.359	0.0384883	nan	2.28086e-05	11.7329	1
364	27.456	34.6304	-0.00761853	201.632	0.0622205	nan	4.30435e-05	3.11591	1
364	60.1771	9.16028	-0.00515356	137.14	0.214743	nan	7.72608e-05	3.59011	1
364	7.89115	10.0933	-0.00208324	56.8098	0.288178	nan	2.20972e-05	12.7832	1
365	67.9786	19.5604	-0.00468285	124.824	0.0706185	nan	1.9105e-05	10.175	1
365	20.9896	5.19261	-0.0101387	267.568	0.0281088	nan	2.86068e-05	13.9852	1
365	96.3855	38.5451	-0.00513618	136.685	0.0516757	nan	1.40529e-05	15.7834	1
365	62.343	6.29713	0.00470299	-125.351	0.275551	nan	8.9335e-05	3.59011	1
365	40.4884	45.4974	0.00245874	-66.6342	0.306429	nan	3.16107e-05	16.9687	1
366	71.7317	10.1029	-0.00829487	219.327	0.0396032	nan	2.75401e-05	10.1307	1
366	111.035	44.419	-0.00222379	60.4871	0.219526	nan	1.49006e-05	15.7834	1
366	134.031	53.4278	-0.00533736	141.949	0.234174	nan	9.43186e-05	20.9767	1
367	72.6468	36.491	-0.0123195	324.626	0.0301326	nan	6.24128e-05	11.6642	1
367	141.577	25.6913	-0.0115166	303.619	0.0323501	nan	4.45676e-05	4.28518	1
368	26.769	27.4261	-0.0117369	309.381	0.0196173	nan	3.29321e-05	7.23694	1
368	124.127	29.3003	-0.00999557	263.823	0.0255663	nan	2.49505e-05	11.0902	1
368	5.21375	33.9985	-0.00151251	41.8776	0.345719	nan	1.52385e-05	11.635	1
369	142.232	13.5304	-0.0112954	297.83	0.0246615	nan	3.50894e-05	11.9264	1
369	134.886	31.9877	0.00354788	-95.1299	0.307826	nan	6.32417e-05	7.95421	1
370	44.8382	24.5048	-0.0064431	170.878	0.124615	nan	6.88815e-05	7.7224	1
371	27.6038	18.5172	-0.0114689	302.371	0.0283399	nan	3.83774e-05	8.948	1
371	80.9201	44.7133	-0.00686788	181.992	0.179937	nan	0.000106833	6.83614	1
371	96.2038	6.72965	0.0027151	-73.3414	0.253498	nan	3.37346e-05	11.6581	1
371	137.471	24.4651	-0.00362385	97.1173	0.362605	nan	8.28181e-05	4.28518	1
372	107.617	34.2715	-0.012345	325.294	0.0204733	nan	3.52717e-05	3.41273	1
372	80.3694	12.2497	0.00372645	-99.8018	0.160723	nan	2.99806e-05	10.6866	1
372	52.377	22.8308	-0.0107464	283.466	0.0293259	nan	3.95183e-05	7.7224	1
372	48.1652	43.6122	-0.0121664	320.62	0.026276	nan	4.32456e-05	19.2132	1
372	43.427	9.65983	-0.00885198	233.903	0.122872	nan	0.000119161	12.8801	1
372	28.9535	43.3717	0.00401649	-107.39	0.136338	nan	2.55584e-05	16.0945	1
373	90.102	16.6634	-0.00288167	77.6996	0.226306	nan	2.69872e-05	4.18092	1
373	10.3149	48.1743	0.00380954	-101.976	0.142299	nan	2.4224e-05	14.3744	1
374	86.4748	36.7308	-0.0114394	301.598	0.0234788	nan	3.164e-05	6.81212	1
374	139.508	46.8547	-0.012745	335.758	0.0294369	nan	5.72059e-05	8.97145	1
374	75.8785	49.3301	-0.01256	330.917	0.0571116	nan	9.23646e-05	6.83614	1
375	56.1727	11.5158	-0.00603847	160.292	0.0735002	nan	2.93814e-05	5.83585	1
375	73.2345	23.9984	-0.0126516	333.315	0.0240181	nan	3.93106e-05	5.37984	1
375	130.169	53.0937	-0.0120563	317.738	0.0291721	nan	4.16639e-05	11.1225	1
376	120.805	7.10705	-0.00420302	112.27	0.133864	nan	2.87326e-05	9.46055	1
376	113.427	13.0285	-0.0104953	276.897	0.0181402	nan	2.37692e-05	7.11518	1
377	111.029	34.2188	-0.0125994	331.949	0.0141859	nan	2.76804e-05	3.41273	1
377	131.896	42.106	-0.0126924	334.382	0.0470209	nan	8.20692e-05	8.97145	1
377	93.0553	19.6228	-0.00687219	182.105	0.153544	nan	8.5673e-05	4.18092	1
377	85.319	30.0174	0.00350591	-94.0318	0.201014	nan	3.26657e-05	6.81212	1
378	75.6266	11.6982	-0.011317	298.396	0.0313274	nan	4.12942e-05	9.22815	1
378	24.3007	44.8547	-0.0101109	266.84	0.0191724	nan	1.88036e-05	14.3744	1
378	51.843	21.6599	0.00266	-71.8999	0.232589	nan	2.43042e-05	11.0295	1
379	73.8038	38.2023	-0.00449423	119.889	0.187449	nan	4.83133e-05	5.63933	1
380	37.7468	22.8212	-0.0114087	300.796	0.0691783	nan	9.3034e-05	14.144	1
380	77.5094	20.7322	-0.0119211	314.202	0.0445158	nan	6.8701e-05	5.37984	1
380	59.2124	6.53411	-0.00204097	55.704	0.249773	nan	1.51938e-05	5.83585	1
381	96.6048	12.9423	-0.0138142	363.73	0.0796522	nan	0.000167696	7.56498	1
382	10.8212	22.591	-0.00762048	201.683	0.0292413	nan	2.01893e-05	15.3359	1
382	61.7215	52.9441	-0.00766074	202.736	0.0329007	nan	1.88517e-05	13.423	1
382	107.759	30.1946	-0.00376002	100.68	0.214542	nan	4.00455e-05	3.8672	1
382	85.9449	38.4144	0.00345076	-92.5889	0.138573	nan	1.71893e-05	8.4203	1
382	144.146	44.7858	-0.00750487	198.658	0.0281737	nan	1.53749e-05	6.65206	1
382	106.195	43.8205	-0.00250004	67.7148	0.263647	nan	2.48247e-05	10.7501	1
383	32.4533	8.83078	-0.0108464	286.083	0.0492422	nan	6.04808e-05	12.9324	1
383	119.053	16.5012	-0.00705775	186.96	0.0318762	nan	1.57778e-05	7.89924	1
384	79.3056	6.57133	-0.0106961	282.152	0.020768	nan	2.30053e-05	4.71268	1
384	62.9078	28.8142	-0.0118731	312.947	0.0203709	nan	2.82985e-05	10.302	1
384	70.1382	42.4878	-0.0123339	325.003	0.0167222	nan	2.76372e-05	5.63933	1
384	117.036	29.4788	-0.00178993	49.1359	0.370694	nan	2.27456e-05	9.30474	1
384	143.313	51.3854	-0.00251115	68.0055	0.356857	nan	4.0907e-05	6.65206	1
385	104.057	23.1391	-0.00255422	69.1323	0.240077	nan	2.26086e-05	4.10093	1
385	24.8159	28.8632	-0.00190864	52.2417	0.352155	nan	2.35545e-05	11.4038	1
386	44.8334	12.5699	-0.0081547	215.66	0.0355675	nan	2.45309e-05	12.9324	1
386	125.948	20.3567	0.00339264	-91.0681	0.31937	nan	6.64897e-05	7.89924	1
387	53.7315	24.1317	-0.00228997	62.2187	0.355277	nan	3.12843e-05	4.5076	1
388	129.479	12.3337	-0.0118304	311.828	0.0277222	nan	3.77374e-05	8.76567	1
388	12.3509	50.0317	-0.00889622	235.06	0.0392465	nan	3.14309e-05	20.3114	1
389	25.3513	16.734	-0.012656	333.43	0.131587	nan	0.000244985	6.22948	1
389	74.8279	5.10177	-0.00385504	103.166	0.12063	nan	1.99578e-05	4.71268	1
389	89.0839	21.4866	-0.00224782	61.1158	0.277954	nan	2.20787e-05	6.98944	1
390	31.0278	19.2998	-0.0140965	371.117	0.0966277	nan	0.000214653	6.22948	1
390	105.479	19.2108	0.00249996	-67.7127	0.333895	nan	3.75976e-05	4.17777	1
390	53.4617	28.6312	0.00313314	-84.2789	0.205639	nan	2.73756e-05	4.5076	1
390	138.798	43.7377	-0.00240157	65.1386	0.215725	nan	1.68678e-05	11.8107	1
390	64.0991	41.7206	-0.00156789	43.3266	0.356831	nan	1.57168e-05	12.2555	1
391	107.091	33.1761	-0.00147708	40.9507	0.280884	nan	1.01494e-05	3.81589	1
392	95.4001	46.8876	0.00351353	-94.2312	0.24416	nan	4.45275e-05	8.52347	1
392	40.5524	52.0533	-0.0120654	317.976	0.0171942	nan	2.64003e-05	16.6097	1
392	75.7049	49.5095	0.00336804	-90.4247	0.173998	nan	2.6849e-05	7.50203	1
393	21.7135	22.3973	-0.0119374	314.628	0.0368217	nan	5.43612e-05	6.73101	1
394	124.461	7.35368	0.00341161	-91.5645	0.187662	nan	2.54996e-05	17.4099	1
394	51.0864	39.2113	-0.00693561	183.764	0.134767	nan	7.65494e-05	10.8435	1
394	60.1885	30.1057	0.00371231	-99.4319	0.139802	nan	2.2972e-05	6.88654	1
394	142.684	7.68997	0.00357058	-95.7237	0.191939	nan	3.12907e-05	16.9549	1
395	5.76185	35.744	-0.0113175	298.411	0.0189241	nan	2.45462e-05	10.3553	1
395	77.1287	42.1438	-0.00862646	228.003	0.0443859	nan	3.29127e-05	6.3914	1
396	36.3848	29.7437	-0.0130204	342.962	0.016316	nan	2.96808e-05	3.94808	1
396	143.526	24.624	0.00348733	-93.5456	0.15008	nan	2.6586e-05	14.1854	1
397	100.441	40.0142	-0.012455	328.17	0.0200042	nan	3.1969e-05	8.52347	1
399	40.5317	15.2457	-0.0118974	313.581	0.0130777	nan	2.26144e-05	10.5371	1
399	129.351	24.0626	-0.0115966	305.711	0.0279384	nan	4.18384e-05	8.57842	1
399	63.9234	5.74853	-0.00625209	165.881	0.0754522	nan	3.09806e-05	15.0977	1
399	80.0604	33.096	0.00346235	-92.892	0.275907	nan	4.78962e-05	9.51092	1
399	136.256	52.5169	-0.00251459	68.0955	0.192819	nan	1.552e-05	18.3262	1
400	121.721	41.3554	-0.00799962	211.602	0.151137	nan	0.000133849	18.3262	1
401	32.453	30.1016	0.00326718	-87.7859	0.193864	nan	2.61093e-05	3.94808	1
401	89.0842	37.6438	-0.0108586	286.404	0.31904	nan	0.000642527	8.53449	1
401	10.687	42.6579	-0.0117948	310.897	0.0222422	nan	3.13126e-05	25.128	1
401	80.7643	22.1291	-0.00206822	56.4169	0.281251	nan	2.01677e-05	10.9894	1
402	129.451	15.4847	-0.0114189	301.062	0.0374322	nan	5.89589e-05	8.57842	1
402	72.0434	46.5581	-0.0123307	324.919	0.0188542	nan	3.03071e-05	11.5429	1
402	93.5428	51.6005	-0.00859469	227.172	0.0619855	nan	4.79285e-05	12.8366	1
403	68.868	20.0135	0.00366122	-98.0952	0.141904	nan	2.22656e-05	12.0829	1
403	54.7754	28.6058	-0.00423545	113.119	0.0959487	nan	2.25347e-05	16.5054	1
405	72.1328	33.9795	-0.00220603	60.0225	0.335056	nan	2.96985e-05	12.5789	1
405	41.3742	45.2053	0.00329315	-88.4653	0.216282	nan	3.15906e-05	9.25031	1
406	87.5529	8.73474	-0.0121507	320.208	0.0165076	nan	3.2083e-05	14.5099	1
407	25.4821	31.0752	-0.00696275	184.474	0.0427655	nan	2.0718e-05	8.26117	1
407	97.9864	29.2578	-0.00216159	58.8597	0.269801	nan	1.92669e-05	10.7689	1
407	112.849	40.8621	-0.0050685	134.914	0.263904	nan	9.93281e-05	6.42255	1
408	139.614	42.7327	-0.0124623	328.362	0.0192759	nan	3.1391e-05	18.7709	1
408	118.572	43.7761	-0.00650937	172.612	0.102116	nan	4.71447e-05	6.42255	1
409	32.1244	45.3023	0.00309257	-83.2174	0.212209	nan	2.89215e-05	6.29538	1
410	86.597	28.8152	-0.00438821	117.116	0.195048	nan	4.62247e-05	11.398	1
410	52.8065	22.49	0.00242544	-65.763	0.228288	nan	1.85624e-05	15.1166	1
410	58.712	52.9483	-0.00305884	82.3348	0.146312	nan	1.74813e-05	18.4887	1
410	29.3303	23.7651	0.00337922	-90.7171	0.173598	nan	2.55568e-05	6.91584	1
411	39.0085	16.3152	-0.0039239	104.968	0.169383	nan	3.16144e-05	4.23077	1
411	41.3702	35.0936	-0.0114666	302.31	0.0199344	nan	2.67736e-05	11.992	1
411	105.915	36.7726	-0.0127706	336.427	0.19917	nan	0.000426207	5.97898	1
411	100.755	39.793	-0.0125518	330.703	0.236927	nan	0.000510956	5.97898	1
411	118.802	9.96146	0.00314467	-84.5806	0.240467	nan	3.49513e-05	15.1908	1
411	74.8634	34.8413	0.00363106	-97.306	0.167206	nan	2.71178e-05	7.54522	1
411	18.7835	50.3122	-0.00206219	56.259	0.265742	nan	1.84619e-05	14.2506	1
412	77.1095	51.1137	0.00368482	-98.7125	0.167754	nan	2.79999e-05	16.4267	1
413	31.758	4.53513	-0.0123787	326.174	0.0234309	nan	3.60831e-05	10.2915	1
413	97.2943	48.9522	-0.0112312	296.151	0.0181675	nan	2.74007e-05	9.79118	1
413	35.3582	14.1764	-0.00285198	76.9228	0.327631	nan	4.56729e-05	4.23077	1
413	38.2677	46.6773	0.00310904	-83.6482	0.172926	nan	2.07202e-05	6.29538	1
414	109.336	21.8423	-0.0116028	305.873	0.0210601	nan	2.92674e-05	13.3724	1
414	22.4221	24.0895	-0.00194898	53.2973	0.277515	nan	1.63002e-05	6.91584	1
416	81.4178	31.1037	-0.01149	302.924	0.0170092	nan	2.34189e-05	7.54522	1
416	110.355	47.575	-0.00180137	49.4351	0.256381	nan	1.229e-05	11.6792	1
417	142.721	48.2652	-0.0101564	268.032	0.0908013	nan	0.000100246	14.9862	1
417	45.9263	10.7778	-0.0118894	313.373	0.0208722	nan	3.7697e-05	11.1011	1
417	136.633	34.5713	-0.0117717	310.293	0.01331	nan	1.85691e-05	14.9862	1
417	70.9833	10.6729	-0.0123532	325.507	0.203908	nan	0.000402366	5.88216	1
417	96.0381	20.4337	0.00307771	-82.8286	0.195273	nan	2.40209e-05	13.3724	1
418	74.1795	5.73487	-0.0129127	340.146	0.251912	nan	0.000605599	5.88216	1
418	46.4285	22.8725	-0.0139305	366.774	0.0152473	nan	3.07047e-05	10.8878	1
419	51.7827	32.3528	-0.00464367	123.799	0.110115	nan	3.07257e-05	10.8878	1
419	103.422	37.1699	0.00272226	-73.5287	0.261719	nan	2.60398e-05	12.5033	1
420	72.1607	46.7481	0.00319234	-85.8277	0.174721	nan	2.41151e-05	6.0281	1
420	121.829	22.9574	0.00335963	-90.2045	0.181579	nan	2.74573e-05	11.2972	1
420	12.4287	21.6959	-0.00634974	168.436	0.0984109	nan	4.43447e-05	10.4228	1
421	16.678	31.2131	-0.0120216	316.832	0.0151455	nan	2.57215e-05	10.4228	1
422	78.7379	29.7974	0.00304524	-81.9791	0.247473	nan	3.40359e-05	6.13545	1
423	68.0142	42.3726	-0.00193536	52.9408	0.369333	nan	2.53705e-05	6.0281	1
424	125.317	47.366	-0.0117351	309.335	0.055508	nan	8.18267e-05	14.7575	1
424	17.0643	48.3767	-0.0122377	322.485	0.0770592	nan	0.0001219	12.1411	1
424	59.485	14.4449	-0.0102943	271.638	0.0369978	nan	4.00454e-05	16.014	1
424	29.1854	49.072	-0.00752405	199.16	0.0428995	nan	2.47538e-05	12.1411	1
425	92.0849	10.1287	-0.00771314	204.107	0.0521918	nan	3.62068e-05	6.44657	1
425	137.865	17.6948	0.00270072	-72.9651	0.225613	nan	2.25095e-05	6.70616	1
425	121.652	11.6616	-0.00700102	185.476	0.061586	nan	3.09558e-05	10.019	1
426	75.4985	14.3165	-0.0165388	435.016	0.0142332	nan	4.10592e-05	7.40038	1
426	8.84449	19.1306	-0.0118795	313.114	0.0296612	nan	4.51292e-05	8.83009	1
426	139.272	42.5644	0.00383214	-102.567	0.158163	nan	2.81587e-05	14.7575	1
426	40.737	15.9708	0.0031368	-84.3747	0.160786	nan	2.01935e-05	6.17012	1
427	17.6709	18.8741	-0.00340136	91.2965	0.179038	nan	2.58932e-05	8.49138	1
427	107.566	42.7814	0.00260069	-70.3481	0.247351	nan	2.38828e-05	5.04168	1
429	64.6933	38.3088	-0.00735248	194.671	0.0413323	nan	2.32787e-05	20.0715	1
429	82.3818	11.599	-0.0115919	305.589	0.0419689	nan	5.83758e-05	7.40038	1
429	112.108	14.7105	0.00396327	-105.998	0.196056	nan	4.01705e-05	7.39636	1
429	135.438	11.4431	0.00336163	-90.2568	0.2279	nan	4.11673e-05	6.70616	1
429	34.9141	13.9302	0.00389469	-104.204	0.108687	nan	1.87825e-05	6.17012	1
430	95.6528	15.4978	-0.00548938	145.926	0.0748439	nan	2.31281e-05	6.44657	1
430	105.719	32.3172	-0.0120159	316.683	0.0130686	nan	2.0574e-05	10.626	1
430	45.7682	31.6227	0.00282501	-76.217	0.206741	nan	2.21603e-05	16.4406	1
430	26.0353	20.337	0.00296332	-79.8358	0.209431	nan	2.54823e-05	6.06814	1
430	112.605	42.9405	0.0034908	-93.6364	0.167284	nan	3.47248e-05	5.04168	1
431	115.018	7.91085	-0.0119661	315.379	0.0154648	nan	2.25956e-05	4.84995	1
432	23.8037	43.5611	-0.011936	314.592	0.0192191	nan	2.677e-05	14.0257	1
433	53.9741	5.34834	-0.00918955	242.735	0.0462648	nan	4.07414e-05	11.6804	1
433	27.5655	26.209	0.00359002	-96.2322	0.200449	nan	3.34715e-05	3.6495	1
433	107.569	51.6591	-0.00756509	200.234	0.236358	nan	0.000188912	6.17638	1
434	7.04353	44.6467	-0.0155205	408.374	0.0192791	nan	4.9788e-05	16.7251	1
435	103.19	47.3039	-0.00929807	245.574	0.126655	nan	0.000126093	5.84843	1
435	44.696	12.4441	0.00288869	-77.8832	0.149463	nan	1.49446e-05	6.18899	1
436	111.07	5.09391	0.00410295	-109.652	0.250472	nan	6.25101e-05	4.10866	1
436	87.8212	38.8851	0.00379081	-101.486	0.102858	nan	1.59716e-05	6.94871	1
436	77.4545	12.6229	-0.00224022	60.9171	0.320076	nan	2.91304e-05	15.5754	1
437	92.9257	14.4218	-0.0114921	302.977	0.0245429	nan	3.46329e-05	15.5754	1
437	125.606	25.4457	0.00449076	-119.799	0.118467	nan	2.83517e-05	12.1258	1
437	113.916	44.6879	-0.0121347	319.79	0.0131326	nan	1.95004e-05	9.42761	1
438	54.0475	52.8473	-0.0119882	315.958	0.020502	nan	2.98748e-05	21.4589	1
438	23.7413	43.6908	0.00301073	-81.0761	0.259364	nan	3.56613e-05	10.6507	1
438	101.23	52.8143	0.00242304	-65.7002	0.372355	nan	4.22284e-05	5.84843	1
440	123.783	11.2271	0.00316341	-85.0708	0.165258	nan	2.03351e-05	10.8452	1
440	44.9902	18.626	0.00151441	-41.9274	0.349684	nan	1.46462e-05	6.18899	1
440	13.437	40.9963	0.00213532	-58.1726	0.370672	nan	3.2932e-05	10.6507	1
441	113.27	8.56409	-0.0126616	333.575	0.0312673	nan	5.198e-05	4.10866	1
441	57.4283	16.078	-0.00978228	258.243	0.0249271	nan	2.32823e-05	12.6964	1
441	81.5198	41.8136	-0.0026857	72.5722	0.186265	nan	1.79656e-05	6.94871	1
441	139.08	10.7318	-0.00729742	193.231	0.0409903	nan	2.17233e-05	15.3046	1
442	123.962	37.4593	-0.0301812	791.949	0.0153542	nan	0.000170113	12.1258	1
442	61.9375	31.0475	0.00252349	-68.3284	0.248892	nan	2.26953e-05	15.6339	1
443	81.6695	8.56198	-0.00785711	207.874	0.174404	nan	0.000134418	5.73407	1
445	76.033	9.61545	-0.0113456	299.144	0.0584658	nan	7.69066e-05	5.73407	1
445	117.306	49.306	0.00272673	-73.6457	0.225846	nan	2.31054e-05	13.5884	1
445	73.8081	45.3152	0.0031199	-83.9324	0.143555	nan	1.63574e-05	6.41035	1
447	74.4972	51.6884	0.00320325	-86.113	0.232042	nan	3.30844e-05	6.41035	1
448	95.2818	49.3977	-0.0121198	319.399	0.0115843	nan	2.33675e-05	11.3433	1
448	69.6889	38.9701	0.00363399	-97.3827	0.172514	nan	2.83787e-05	7.56497	1
448	100.221	39.1864	-0.00293547	79.1071	0.117617	nan	1.17147e-05	11.3433	1
448	21.3513	6.55259	-0.00198412	54.2167	0.304588	nan	2.10961e-05	23.3292	1
449	37.5291	24.4766	-0.00889873	235.126	0.0251011	nan	2.34039e-05	12.9479	1
449	24.7022	33.9633	0.00319167	-85.8102	0.19431	nan	2.53331e-05	9.94483	1
450	77.3449	33.6177	-0.00785244	207.752	0.0575671	nan	3.64187e-05	9.34148	1
450	68.1429	7.81086	-0.0106179	280.104	0.206205	nan	0.000318384	5.42376	1
450	96.098	26.6826	0.00315461	-84.8405	0.234	nan	3.51842e-05	8.68516	1
450	134.998	17.4837	-0.00197019	53.8521	0.322883	nan	2.54224e-05	10.6248	1
451	118.245	21.0615	0.00318422	-85.6153	0.158246	nan	2.12466e-05	14.2495	1
452	73.1992	5.84869	-0.012888	339.5	0.197375	nan	0.000421166	5.42376	1
452	112.094	42.5814	-0.00470719	125.461	0.0890971	nan	2.16935e-05	11.2984	1
453	43.7386	13.1148	-0.010235	270.087	0.0240705	nan	2.42868e-05	11.1367	1
453	52.1653	20.396	-0.00683867	181.228	0.0704257	nan	3.48253e-05	8.67559	1
453	108.836	31.7628	-0.00753277	199.388	0.151769	nan	0.000104037	6.90001	1
453	104.769	26.1889	-0.00764927	202.436	0.1773	nan	0.000132844	6.90001	1
454	74.1252	11.7192	-0.00748835	198.226	0.227194	nan	0.0001734	4.30564	1
455	31.1081	41.2276	-0.00448453	119.636	0.215653	nan	5.62334e-05	3.02864	1
455	23.9892	44.9987	0.00333222	-89.4874	0.364213	nan	7.79053e-05	5.09372	1
456	8.52205	9.43604	-0.0115045	303.301	0.0246121	nan	3.57179e-05	9.48179	1
456	79.2952	23.436	-0.0220086	578.124	0.00338817	nan	1.68267e-05	12.8068	1
456	123.573	40.219	0.00249402	-67.5574	0.273619	nan	2.71477e-05	7.97261	1
457	97.5977	38.8265	-0.00796285	210.64	0.0498218	nan	3.47667e-05	13.274	1
458	60.0025	8.4751	-0.0119759	315.636	0.0153703	nan	2.81342e-05	10.7168	1
458	44.6785	24.7793	0.00336867	-90.4411	0.0719468	nan	1.04659e-05	8.67559	1
458	69.905	12.5727	-0.00694459	183.999	0.0689625	nan	3.45154e-05	4.30564	1
458	16.9374	14.2306	-0.00721208	190.998	0.0834879	nan	4.63606e-05	9.30473	1
458	117.14	35.5099	0.00287276	-77.4663	0.244489	nan	3.00467e-05	7.97261	1
458	12.8587	51.8968	-0.0122396	322.536	0.0154012	nan	2.77404e-05	6.28955	1
458	137.077	23.1066	-0.00231124	62.7751	0.312079	nan	2.781e-05	4.91612	1
459	126.792	13.1975	-0.0123799	326.206	0.0336447	nan	5.23579e-05	12.2731	1
459	34.9157	14.168	-0.00163326	45.0369	0.314953	nan	1.41081e-05	8.16486	1
459	11.3301	42.5223	0.0032119	-86.3395	0.251574	nan	3.61611e-05	8.69142	1
460	16.8627	4.9262	-0.0126409	333.033	0.0279809	nan	4.73031e-05	9.30473	1
461	122.106	24.5411	-0.0119656	315.365	0.0254407	nan	3.63028e-05	12.0409	1
461	66.3314	44.0366	-0.00860387	227.412	0.0522865	nan	3.92863e-05	9.04069	1
462	79.7978	17.9291	-0.00345799	92.7781	0.356681	nan	7.98827e-05	5.5604	1
462	80.7668	40.9529	-0.00729231	193.097	0.0554558	nan	3.23425e-05	10.5272	1
462	37.2575	6.34618	0.00359949	-96.4801	0.118195	nan	1.72228e-05	8.16486	1
462	43.6991	49.8915	-0.0118742	312.974	0.0356747	nan	4.98281e-05	14.91	1
462	79.3916	23.4747	0.00509536	-135.617	0.214717	nan	7.36861e-05	5.5604	1
463	139.95	19.1175	0.00322837	-86.7703	0.280897	nan	4.43819e-05	4.87323	1
463	31.5223	41.2872	0.00410283	-109.649	0.211024	nan	4.6962e-05	7.70327	1
464	23.7625	33.925	-0.0040081	107.171	0.208934	nan	4.52613e-05	6.01279	1
464	71.2506	36.4514	-0.00765548	202.599	0.0598123	nan	3.56572e-05	9.04069	1
465	141.673	28.8556	-0.00729475	193.161	0.0645858	nan	4.13666e-05	9.8893	1
466	6.74797	34.6685	-0.0110539	291.512	0.0276471	nan	3.27597e-05	10.3058	1
466	24.3064	46.77	-0.011735	309.332	0.0295526	nan	4.79563e-05	6.52949	1
466	138.353	14.5134	-0.00443482	118.335	0.135186	nan	2.57813e-05	4.87323	1
466	102.002	35.185	-0.00250808	67.9252	0.206737	nan	1.85851e-05	11.7362	1
466	10.11	44.4105	-0.00265852	71.8611	0.248742	nan	2.55305e-05	8.68018	1
467	75.7885	51.1723	-0.0116217	306.367	0.0158854	nan	2.03309e-05	11.3675	1
468	97.9319	24.1772	-0.0120422	317.37	0.0180471	nan	2.67721e-05	11.6247	1
468	123.566	16.9517	0.00321924	-86.5314	0.196215	nan	2.68179e-05	14.9866	1
468	132.889	36.6222	0.00302274	-81.3903	0.17776	nan	2.09385e-05	11.7252	1
469	69.5495	11.7751	-0.00483966	128.927	0.146701	nan	4.03137e-05	17.8544	1
469	27.5461	29.2518	-0.0118246	311.677	0.0272528	nan	3.92539e-05	3.49638	1
470	85.719	19.3467	-0.00573486	152.349	0.0765555	nan	2.63657e-05	13.1335	1
471	88.9589	48.3515	-0.0128339	338.084	0.0128349	nan	2.2155e-05	13.469	1
473	141.39	20.9134	-0.00613476	162.811	0.0563988	nan	2.14471e-05	13.2167	1
473	24.3583	27.8155	0.00390926	-104.585	0.214525	nan	4.38062e-05	3.49638	1
473	7.32203	44.4602	0.00347245	-93.1562	0.231402	nan	5.13882e-05	11.1469	1
474	118.316	32.2939	0.00371611	-99.5314	0.372612	nan	9.97774e-05	4.10989	1
474	17.0747	9.96564	0.00269681	-72.863	0.222205	nan	2.27694e-05	5.22925	1
474	15.7324	26.6972	0.00190716	-52.2031	0.319375	nan	1.9187e-05	8.69815	1
475	58.4402	4.80157	-0.0114769	302.579	0.0215529	nan	2.79901e-05	19.9111	1
476	62.5205	37.4086	-0.0100423	265.045	0.0251247	nan	2.73269e-05	18.6426	1
476	89.1918	14.9604	-0.0111397	293.758	0.0357224	nan	4.98943e-05	9.65144	1
476	106.613	23.5968	-0.00375213	100.474	0.166627	nan	2.90446e-05	6.124	1
476	97.0368	20.5823	-0.0121007	318.901	0.0314834	nan	5.39028e-05	9.65144	1
477	138.086	8.11639	-0.00319568	85.9152	0.23264	nan	3.58476e-05	7.05622	1
477	117.364	8.32519	-0.00418322	111.752	0.121469	nan	2.41733e-05	13.5154	1
477	80.5156	42.2789	-0.00848955	224.421	0.0583695	nan	4.41758e-05	13.9378	1
477	18.4588	43.9854	-0.00375739	100.611	0.115186	nan	2.0396e-05	7.85347	1
477	28.8399	37.1222	0.0014179	-39.4023	0.371865	nan	1.45742e-05	7.58246	1
478	126.72	22.4446	-0.0108244	285.507	0.0271426	nan	3.11027e-05	12.9471	1
478	117.88	36.3806	-0.0123108	324.398	0.0186091	nan	2.98011e-05	4.10989	1
479	140.675	14.6804	-0.00781237	206.703	0.0393845	nan	2.60446e-05	7.05622	1
479	22.3028	10.0764	-0.0117445	309.581	0.0266916	nan	3.84685e-05	5.22925	1
480	6.59849	40.1278	-0.00589786	156.613	0.0629027	nan	2.36831e-05	12.4719	1
481	37.9142	41.2165	-0.00349136	93.6511	0.167321	nan	2.45603e-05	4.0714	1
482	57.4221	14.416	-0.00264664	71.5503	0.211879	nan	2.12261e-05	10.015	1
482	25.8065	46.758	0.00358052	-95.9839	0.161091	nan	2.51778e-05	3.83709	1
483	53.6647	5.13255	0.00309053	-83.1639	0.271868	nan	3.80661e-05	8.84414	1
484	80.3291	42.8497	-0.00431165	115.113	0.1717	nan	3.98891e-05	8.10535	1
484	125.776	39.2253	0.00308695	-83.0703	0.184464	nan	2.29726e-05	12.9196	1
485	72.2349	43.2752	-0.00433437	115.707	0.103188	nan	2.10572e-05	8.10535	1
486	100.221	19.6516	-0.0121468	320.106	0.0166828	nan	2.45845e-05	9.51522	1
486	12.0157	29.3343	0.00289673	-78.0936	0.209677	nan	2.41593e-05	20.9438	1
487	42.1702	42.0979	-0.0119949	316.132	0.0294047	nan	4.6162e-05	3.44793	1
487	111.556	42.5179	-0.0124193	327.237	0.0197276	nan	3.24143e-05	13.5274	1
488	18.671	9.47599	-0.012063	317.915	0.0386473	nan	6.0635e-05	16.385	1
488	50.7575	13.4852	-0.00774427	204.922	0.0481588	nan	3.01593e-05	8.84414	1
488	43.6026	25.6295	0.00267488	-72.2893	0.310475	nan	3.9072e-05	8.87249	1
489	108.882	15.7126	-0.0123697	325.94	0.026153	nan	4.08799e-05	9.51522	1
489	61.8169	48.6667	-0.00371736	99.564	0.146623	nan	2.38972e-05	11.7305	1
490	124.559	12.7185	-0.0113746	299.903	0.070406	nan	7.96951e-05	7.06605	1
490	122.318	50.7137	-0.0150594	396.31	0.0203562	nan	4.54351e-05	8.68902	1
491	41.8846	38.6618	-0.00371721	99.5602	0.328474	nan	7.54852e-05	3.44793	1
491	86.2245	43.0369	-0.00542862	144.336	0.0583648	nan	1.77124e-05	12.3393	1
492	129.185	18.0601	-0.00740918	196.155	0.249879	nan	0.000200743	7.06605	1
492	130.769	48.6939	0.00353592	-94.817	0.287577	nan	5.41411e-05	8.68902	1
493	114.237	33.8171	-0.00192979	52.795	0.265012	nan	1.48368e-05	10.0046	1
493	104.954	37.5482	-0.00231231	62.8031	0.358833	nan	3.55293e-05	10.0046	1
493	20.2907	44.4839	-0.00190321	52.0996	0.340948	nan	2.21086e-05	12.4191	1
494	107.855	4.75144	-0.0040801	109.054	0.169271	nan	3.48638e-05	8.78138	1
495	26.2282	5.63005	-0.0115989	305.771	0.0185763	nan	2.45393e-05	12.0813	1
495	69.4449	40.9395	-0.0122625	323.133	0.0249168	nan	3.82112e-05	5.37223	1
495	71.1092	29.2516	-0.00162012	44.693	0.369693	nan	1.96906e-05	6.77267	1
496	95.0508	34.4141	-0.011713	308.757	0.0318836	nan	4.49841e-05	10.3875	1
496	116.634	4.54769	-0.00689867	182.798	0.0680345	nan	3.51239e-05	8.78138	1
496	9.19361	50.0596	-0.0042988	114.776	0.0996265	nan	2.16936e-05	12.4191	1
497	135.401	34.5681	-0.011288	297.639	0.0213594	nan	2.96515e-05	12.977	1
497	88.1253	45.3005	0.00323327	-86.8986	0.159484	nan	1.9919e-05	6.251	1
498	16.0819	17.4884	-0.00722004	191.206	0.0895343	nan	5.03959e-05	5.08857	1
498	41.2925	35.3618	0.0035317	-94.7066	0.212998	nan	3.91386e-05	9.28311	1
498	126.309	43.8268	-0.00155917	43.0984	0.334806	nan	1.42778e-05	12.977	1
499	99.8124	16.1786	-0.002308	62.6903	0.292219	nan	2.4881e-05	8.21577	1
499	41.3885	44.6445	-0.00444391	118.573	0.094164	nan	2.0519e-05	9.28311	1
499	58.4054	46.9898	-0.00981697	259.15	0.0230585	nan	2.16789e-05	7.59735	1
500	47.443	11.7932	-0.0141988	373.794	0.0150126	nan	3.02431e-05	22.0919	1
500	71.5763	36.0082	-0.01196	315.22	0.0280716	nan	4.02671e-05	5.37223	1
501	5.52438	10.1625	-0.00659119	174.753	0.0674609	nan	3.59166e-05	12.8502	1
501	102.258	24.022	0.00316462	-85.1025	0.158689	nan	1.90816e-05	8.21577	1
502	97.8007	6.9119	-0.00723114	191.496	0.0393857	nan	2.4081e-05	7.53569	1
502	126.156	13.3647	-0.011451	301.903	0.0183908	nan	2.40877e-05	16.7983	1
503	6.99243	25.4149	0.00392215	-104.922	0.150159	nan	2.88304e-05	12.0602	1
503	18.8202	21.7773	-0.00686905	182.023	0.0637521	nan	3.16943e-05	5.08857	1
505	71.2651	22.8889	-0.00703988	186.492	0.0874273	nan	4.76451e-05	6.08821	1
505	54.1476	49.4661	0.00249937	-67.6973	0.208444	nan	1.75136e-05	4.86914	1
506	66.5502	7.97727	-0.00729652	193.207	0.0658459	nan	3.83056e-05	15.6393	1
506	96.3028	14.2972	-0.0041434	110.711	0.0976048	nan	2.33116e-05	7.53569	1
506	87.3203	48.8309	-0.00771033	204.034	0.0275096	nan	1.64415e-05	8.14856	1
507	108.671	26.5767	-0.00776889	205.566	0.152734	nan	0.00011135	17.4289	1
507	52.9177	38.2881	-0.00227444	61.8124	0.274361	nan	2.36176e-05	7.96684	1
508	67.2386	27.4555	-0.00463743	123.636	0.249658	nan	8.08906e-05	6.08821	1
508	50.7691	45.9597	-0.0024088	65.3277	0.268018	nan	2.54184e-05	4.86914	1
509	129.624	12.4353	0.00297054	-80.0246	0.180312	nan	1.97171e-05	9.96514	1
511	51.3144	14.7403	-0.0114414	301.65	0.0988733	nan	0.0001572	8.23766	1
511	138.01	17.8186	-0.00303669	81.7554	0.284056	nan	4.01525e-05	5.13112	1
511	125.962	30.2989	0.00383087	-102.534	0.130891	nan	2.20699e-05	3.47982	1
512	82.7803	6.57908	-0.00277131	74.8121	0.182094	nan	1.76599e-05	22.6182	1
512	109.992	6.36571	-0.00348699	93.5368	0.126545	nan	1.78183e-05	20.2541	1
513	47.674	22.1299	-0.0231692	608.49	0.00992812	nan	8.434e-05	8.23766	1
513	119.242	31.4116	0.001862	-51.0214	0.253904	nan	1.27425e-05	6.81112	1
514	16.6529	40.0928	-0.00845471	223.509	0.307545	nan	0.000356377	5.40662	1
515	17.5602	45.4228	-0.0108167	285.306	0.184707	nan	0.00027337	5.40662	1
515	37.3151	12.9805	-0.0080223	212.196	0.0272363	nan	1.69599e-05	13.821	1
515	14.2458	17.601	0.0032511	-87.3651	0.216995	nan	3.18439e-05	11.0722	1
515	92.2924	27.0999	-0.00725755	192.187	0.0430153	nan	2.60623e-05	6.45527	1
516	141.236	13.8281	-0.0117408	309.485	0.0557491	nan	8.23101e-05	5.13112	1
517	60.2073	30.1093	-0.0112125	295.663	0.0161057	nan	1.99316e-05	5.51997	1
518	46.2961	49.4422	-0.0115569	304.672	0.022093	nan	2.88693e-05	17.1574	1
518	79.3372	9.42091	-0.00193437	52.9148	0.288904	nan	1.73472e-05	11.6775	1
518	89.6532	14.893	-0.00240331	65.184	0.259947	nan	2.24706e-05	11.6775	1
518	24.137	37.9313	-0.00728251	192.84	0.0575004	nan	3.58127e-05	7.78994	1
519	18.3864	27.8699	0.00289207	-77.9715	0.272961	nan	3.52857e-05	3.51808	1
520	50.5664	32.8247	-0.0112869	297.609	0.176926	nan	0.000285437	4.81028	1
520	95.4543	49.4372	0.00317631	-85.4083	0.1747	nan	2.22304e-05	22.56	1
521	49.2064	18.497	-0.0098327	259.562	0.0392238	nan	4.01357e-05	8.67966	1
521	140.564	22.6641	-0.00750162	198.573	0.0905089	nan	5.55253e-05	7.97695	1
522	64.8846	23.6228	0.00300441	-80.9107	0.330138	nan	5.19506e-05	7.99695	1
522	134.591	27.9511	-0.00942928	249.007	0.0673514	nan	6.22368e-05	6.0751	1
522	55.3764	32.78	-0.0109979	290.047	0.231626	nan	0.000391922	4.81028	1
522	73.8501	39.7789	-0.00922343	243.622	0.0322591	nan	2.82674e-05	3.62665	1
523	50.5043	7.90117	-0.00737358	195.223	0.0521251	nan	2.94371e-05	9.0955	1
523	16.8819	31.0501	0.00327283	-87.9336	0.208445	nan	2.96294e-05	3.51808	1
525	98.6899	11.9255	-0.00201561	55.0404	0.280197	nan	1.80472e-05	3.88072	1
526	60.508	30.3968	-0.0121035	318.973	0.0277546	nan	4.18398e-05	5.65798	1
526	96.8147	31.1998	-0.0114455	301.758	0.0190909	nan	2.56866e-05	15.9565	1
526	58.0192	18.4818	-0.00648789	172.05	0.0566238	nan	2.59906e-05	8.5769	1
526	72.1598	36.5702	0.00432689	-115.511	0.291347	nan	7.87694e-05	3.62665	1
526	44.0359	53.09	0.00380638	-101.893	0.142619	nan	2.47924e-05	7.74285	1
526	59.5041	6.58523	-0.00373477	100.019	0.107353	nan	2.07168e-05	9.0955	1
527	116.484	17.1757	-0.0114099	300.827	0.010502	nan	1.61606e-05	16.5373	1
527	78.0618	19.3993	-0.0116653	307.508	0.0202855	nan	3.13741e-05	7.18893	1
527	76.4738	5.09515	-0.00448752	119.714	0.11868	nan	2.8221e-05	8.71649	1
527	30.5865	16.244	0.00383799	-102.72	0.143946	nan	2.43368e-05	10.3726	1
528	17.1095	15.0079	0.00340225	-91.3195	0.174249	nan	2.50862e-05	13.5336	1
528	117.407	47.582	-0.0115357	304.118	0.0172593	nan	2.27345e-05	12.6348	1
528	47.2706	18.0852	-0.00811192	214.54	0.0469475	nan	3.47344e-05	8.55418	1
528	50.6626	49.0852	-0.00271552	73.3524	0.207833	nan	1.99568e-05	7.74285	1
529	17.5174	45.1196	0.00344606	-92.4658	0.160558	nan	2.10341e-05	8.77719	1
529	100.025	15.5695	-0.00222257	60.4552	0.285461	nan	2.16884e-05	3.88072	1
530	35.4633	45.1606	0.00325006	-87.3378	0.197896	nan	2.7467e-05	7.81927	1
530	39.4446	10.8472	-0.00719719	190.608	0.0396257	nan	2.27721e-05	10.3726	1
530	113.299	35.6337	-0.00362469	97.1394	0.124769	nan	1.88563e-05	9.7879	1
531	75.3961	32.6921	-0.012105	319.014	0.0191808	nan	2.87254e-05	5.05116	1
532	136.05	22.9946	-0.0108273	285.584	0.046366	nan	5.5349e-05	9.27087	1
532	80.7069	12.7147	-0.0092764	245.007	0.0306946	nan	2.74333e-05	7.18893	1
532	88.0061	30.7227	-0.0120181	316.739	0.0215907	nan	3.34946e-05	12.7628	1
532	28.4888	41.6255	-0.00684486	181.39	0.0751117	nan	3.07744e-05	7.81927	1
532	19.8133	36.648	-0.0067293	178.366	0.10287	nan	5.11927e-05	8.77719	1
532	60.2763	9.00765	0.00284081	-76.6305	0.193933	nan	2.00338e-05	15.8603	1
534	58.3321	47.1824	0.00372935	-99.8777	0.123333	nan	2.02723e-05	9.68691	1
535	124.767	10.7503	-0.0118906	313.404	0.0150455	nan	2.04233e-05	16.6503	1
535	144.44	26.9391	-0.0110691	291.909	0.0256817	nan	3.18729e-05	9.27087	1
535	100.558	40.2014	0.00363397	-97.3823	0.133141	nan	2.13372e-05	5.94249	1
536	41.791	31.5998	0.00334769	-89.8921	0.156312	nan	2.1096e-05	12.5528	1
536	67.9232	45.8237	-0.00169803	46.7315	0.345568	nan	1.83585e-05	9.68691	1
537	10.6363	39.173	-0.012037	317.234	0.0137027	nan	1.89134e-05	9.51795	1
538	76.6831	9.76843	-0.0108057	285.02	0.0682234	nan	8.3604e-05	6.7311	1
538	80.079	43.6103	-0.00201997	55.1545	0.278676	nan	1.75964e-05	12.3556	1
539	54.2227	33.3389	-0.0114428	301.689	0.0165625	nan	2.63876e-05	12.5528	1
540	48.4533	7.26467	-0.0116923	308.215	0.0363162	nan	6.10955e-05	8.06867	1
540	60.3974	6.1961	-0.0118948	313.515	0.0594955	nan	9.65014e-05	8.4842	1
541	114.283	50.7053	-0.0124043	326.843	0.0156122	nan	2.60977e-05	19.7055	1
541	26.8434	27.2964	0.00328544	-88.2636	0.123894	nan	1.63076e-05	14.0304	1
541	127.05	14.3512	-0.001888	51.7016	0.332258	nan	2.04831e-05	10.0909	1
542	82.2846	6.036	-0.0109368	288.448	0.0571723	nan	7.03497e-05	6.7311	1
542	25.4885	13.3316	-0.0117634	310.075	0.0183248	nan	2.6332e-05	11.6331	1
542	44.2142	14.13	-0.0114844	302.775	0.0392431	nan	5.44245e-05	5.44692	1
542	90.211	27.8851	-0.00286329	77.2186	0.247128	nan	2.87449e-05	10.6897	1
543	108.392	31.901	0.00318381	-85.6045	0.190433	nan	2.54279e-05	18.6189	1
544	61.3348	14.6284	-0.00232616	63.1654	0.2787	nan	2.35314e-05	7.21805	1
545	86.434	43.0185	0.00333724	-89.6186	0.155885	nan	2.08967e-05	9.81613	1
546	10.7563	37.3899	-0.011571	305.041	0.0176777	nan	2.34727e-05	18.9915	1
546	132.188	5.66594	-0.0116342	306.694	0.0327397	nan	4.66212e-05	10.0909	1
547	33.2035	4.62484	-0.0037766	101.114	0.250313	nan	5.28385e-05	10.2935	1
547	79.6897	25.9954	0.00346297	-92.9082	0.159015	nan	2.27914e-05	10.6897	1
547	90.2144	52.0774	-0.00812016	214.756	0.0358332	nan	2.35897e-05	7.45244	1
548	54.0295	48.5282	-0.0124127	327.062	0.244095	nan	0.00054268	5.65279	1
548	42.5683	19.8537	-0.00199775	54.5732	0.298559	nan	1.90531e-05	11.2095	1
548	135.986	25.5986	-0.00181881	49.8914	0.330738	nan	1.8804e-05	20.2914	1
549	91.224	21.2568	-0.0111456	293.912	0.0204904	nan	2.5379e-05	7.79191	1
549	49.702	44.8913	-0.0133891	352.608	0.220934	nan	0.00053126	5.65279	1
550	37.8221	46.4362	-0.0105797	279.107	0.0247421	nan	2.81488e-05	11.9799	1
550	30.9636	14.6717	-0.00164939	45.4588	0.269316	nan	1.0758e-05	10.2935	1
552	97.6176	51.2221	-0.0131071	345.232	0.0170835	nan	3.38551e-05	7.1137	1
552	89.2655	8.80658	-0.0118149	311.423	0.0147987	nan	1.96787e-05	12.6033	1
552	18.5435	21.9289	0.00387341	-103.647	0.154552	nan	2.90726e-05	14.3849	1
552	6.07601	36.3901	0.00176767	-48.5534	0.274759	nan	1.43763e-05	19.0936	1
553	83.4321	21.2495	0.00324248	-87.1395	0.223624	nan	3.2089e-05	7.79191	1
553	125.713	53.0703	-0.00445887	118.964	0.0691624	nan	1.42955e-05	16.8851	1
554	60.9894	25.3557	-0.00376408	100.786	0.0872373	nan	1.44534e-05	16.5213	1
554	30.109	35.8655	0.00361181	-96.8024	0.187481	nan	3.12682e-05	7.6621	1
554	100.445	39.3984	0.00387876	-103.787	0.136993	nan	2.43153e-05	8.8726	1
554	124.305	36.244	0.00287211	-77.4495	0.187549	nan	1.98065e-05	16.8851	1
555	104.118	48.3318	-0.00500588	133.276	0.182072	nan	5.89171e-05	7.1137	1
556	54.6137	10.1142	-0.0106758	281.621	0.0313256	nan	3.92541e-05	16.5213	1
556	21.0768	5.32772	0.00389264	-104.15	0.137092	nan	2.50821e-05	13.2926	1
557	89.9975	36.9108	0.00340025	-91.2674	0.195511	nan	3.23051e-05	10.7391	1
558	115.323	17.1632	-0.00790396	209.1	0.0292953	nan	1.76373e-05	11.6954	1
558	8.09929	8.20445	-0.0100701	265.773	0.111545	nan	0.000132408	11.3076	1
558	20.158	45.6177	-0.00184653	50.6166	0.363617	nan	2.36884e-05	13.933	1
560	109.689	5.27328	-0.0115419	304.281	0.0199264	nan	2.63221e-05	13.1571	1
560	75.7486	28.2121	-0.011141	293.791	0.0540013	nan	7.24525e-05	7.40122	1
560	44.3841	34.8168	0.00347245	-93.1563	0.131878	nan	1.83801e-05	11.2558	1
561	104.149	40.2829	0.00325306	-87.4164	0.163793	nan	2.10748e-05	8.69545	1
561	111.713	44.5721	0.00276318	-74.5995	0.257989	nan	3.38337e-05	8.69545	1
562	76.041	6.82875	-0.0121014	318.918	0.0436595	nan	6.63555e-05	21.3854	1
562	12.7591	18.5072	-0.0117756	310.395	0.0190071	nan	3.67708e-05	11.3076	1
562	61.9228	24.4495	-0.00267784	72.3665	0.269468	nan	2.8491e-05	12.9282	1
562	121.134	51.9772	-0.00219325	59.6882	0.326632	nan	2.54506e-05	10.9911	1
563	111.185	28.1024	-0.0119969	316.186	0.0672764	nan	0.000105166	5.84577	1
563	65.8812	50.4098	0.00327708	-88.0449	0.152674	nan	1.93066e-05	7.52916	1
563	139.824	52.9848	-0.00514336	136.873	0.0913108	nan	2.75976e-05	9.2809	1
563	45.8338	19.9828	-0.0110899	292.455	0.0158863	nan	2.3301e-05	8.32123	1
563	70.872	33.7796	-0.0112213	295.893	0.110007	nan	0.000152352	7.40122	1
565	71.4346	45.3257	-0.00236753	64.2478	0.323029	nan	3.18885e-05	6.95517	1
565	131.612	48.6596	-0.00725083	192.012	0.0553944	nan	2.99655e-05	9.2809	1
566	140.444	31.7484	-0.0107811	284.376	0.0569004	nan	6.74847e-05	19.0785	1
566	8.56046	48.1291	-0.00666112	176.583	0.0633938	nan	3.00769e-05	17.0768	1
566	124.992	12.6161	0.00315896	-84.9543	0.198642	nan	2.78866e-05	20.7472	1
567	38.3023	48.0115	-0.00455943	121.595	0.142885	nan	3.7539e-05	15.6293	1
568	41.1983	26.8933	-0.00241008	65.361	0.271883	nan	2.95123e-05	6.6549	1
569	15.8329	32.6782	-0.00455167	121.392	0.0739715	nan	1.61163e-05	10.1842	1
569	17.6504	22.6575	-0.0109451	288.667	0.0188226	nan	2.37542e-05	10.1842	1
569	66.4586	30.9239	-0.0118343	311.931	0.0366882	nan	5.42582e-05	7.23259	1
569	66.6564	17.4464	0.00339111	-91.0282	0.205203	nan	3.44472e-05	6.441	1
569	117.824	52.8064	-0.00265268	71.7083	0.190137	nan	1.6929e-05	14.3984	1
570	47.1074	12.7476	-0.00509954	135.726	0.128546	nan	3.96249e-05	8.73813	1
570	71.1489	52.275	-0.0040466	108.178	0.109805	nan	1.97489e-05	6.4717	1
571	136.853	52.9782	-0.00888562	234.783	0.0335723	nan	2.60972e-05	19.0298	1
571	43.1154	20.5205	-0.00200604	54.7901	0.343821	nan	2.16946e-05	6.6549	1
572	25.9139	38.4825	-0.0323019	847.432	0.00580393	nan	9.40822e-05	9.9008	1
573	92.0756	47.2562	-0.00678637	179.86	0.0325225	nan	1.50334e-05	12.1457	1
573	21.9119	47.5384	-0.012411	327.019	0.0299328	nan	4.55985e-05	9.9008	1
573	75.4207	47.4135	-0.00241452	65.4772	0.318728	nan	3.30105e-05	6.4717	1
574	73.3376	4.53386	-0.0115139	303.548	0.0330682	nan	4.54295e-05	9.83889	1
575	130.936	30.8907	0.003501	-93.9032	0.149767	nan	2.45319e-05	11.0589	1
575	42.5678	37.6457	-0.00689468	182.694	0.110484	nan	6.21198e-05	12.9034	1
576	138.982	11.0097	0.0035664	-95.6145	0.106387	nan	1.69345e-05	15.6654	1
576	124.215	16.2363	-0.00428978	114.541	0.137753	nan	3.02304e-05	7.58424	1
576	63.4987	4.54751	0.00336292	-90.2907	0.203869	nan	3.6124e-05	9.26856	1
576	36.1462	26.4536	0.00211889	-57.7427	0.298902	nan	2.2926e-05	9.15267	1
577	105.601	28.7956	-0.0041814	111.705	0.0845528	nan	1.592e-05	15.9737	1
577	112.09	7.65965	-0.0121201	319.409	0.0400987	nan	6.16027e-05	10.7031	1
577	116.707	17.3154	0.00291685	-78.6199	0.205773	nan	2.56703e-05	7.58424	1
578	60.8397	27.0349	0.00321128	-86.3231	0.215134	nan	3.1722e-05	17.2311	1
578	7.31096	31.4884	-0.00727493	192.642	0.0476516	nan	2.74851e-05	8.29809	1
578	104.183	46.2889	0.00323853	-87.0361	0.179174	nan	2.37081e-05	12.1457	1
579	22.2675	10.358	0.00355603	-95.3431	0.231332	nan	3.6654e-05	11.852	1
580	62.766	51.5384	-0.0126612	333.565	0.0350662	nan	6.78552e-05	8.35691	1
580	90.1084	12.0147	-0.00458545	122.276	0.0834003	nan	2.27349e-05	22.4086	1
581	23.547	39.357	-0.00422178	112.761	0.123276	nan	2.50681e-05	16.4845	1
582	25.5645	21.7422	-0.0076477	202.395	0.0543138	nan	3.20761e-05	11.852	1
582	36.7952	13.0198	0.00213444	-58.1496	0.311036	nan	2.45093e-05	14.2201	1
582	7.06804	39.7829	-0.00256052	69.2972	0.229884	nan	2.26677e-05	8.29809	1
583	71.0878	52.304	-0.00713453	188.969	0.0855735	nan	4.8875e-05	8.35691	1
584	122.782	25.2702	-0.0123602	325.691	0.0188477	nan	3.09055e-05	8.88951	1
584	141.376	20.2172	-0.00243168	65.9262	0.212553	nan	1.71505e-05	6.7429	1
584	42.3215	34.6943	-0.00214703	58.4789	0.264993	nan	1.80361e-05	13.0513	1
585	141.251	39.4845	-0.0114575	302.071	0.0210462	nan	2.85774e-05	10.8672	1
585	49.764	23.9731	-0.00805781	213.125	0.0400458	nan	2.79521e-05	6.77604	1
586	124.109	16.4802	0.00366851	-98.286	0.148236	nan	2.45033e-05	6.85192	1
586	136.639	50.4394	-0.00387557	103.703	0.211036	nan	4.27264e-05	7.80495	1
586	128.903	51.476	-0.0110355	291.031	0.0388949	nan	4.73461e-05	7.80495	1
587	72.6277	5.6934	0.00368198	-98.6384	0.2006	nan	3.5578e-05	29.2728	1
587	52.503	49.6103	-0.00699378	185.286	0.0617589	nan	3.11107e-05	18.0596	1
588	126.145	35.31	-0.00239454	64.9546	0.176505	nan	1.422e-05	10.5881	1
589	20.1224	8.87231	-0.00417072	111.425	0.11072	nan	2.42943e-05	24.8974	1
589	140.934	13.4889	0.00345883	-92.8	0.127611	nan	2.09798e-05	6.7429	1
589	130.879	15.4239	0.00347508	-93.2252	0.143524	nan	2.16086e-05	6.85192	1
590	43.4179	26.3481	-0.00750122	198.563	0.038146	nan	2.12562e-05	6.77604	1
590	119.657	21.8571	0.00392327	-104.951	0.103505	nan	1.75058e-05	6.98069	1
591	115.005	10.0207	-0.00197762	54.0465	0.318168	nan	2.1595e-05	8.94075	1
591	32.7892	30.3067	-0.00789992	208.994	0.0294231	nan	1.79414e-05	10.1667	1
591	140.735	42.0462	0.0035834	-96.0591	0.151216	nan	2.43961e-05	9.33933	1
592	30.7282	40.2623	-0.00246188	66.7164	0.244805	nan	2.09186e-05	10.1667	1
592	111.727	49.829	-0.00191739	52.4708	0.366704	nan	2.53321e-05	19.1478	1
593	73.2408	45.2132	0.00309475	-83.2743	0.245206	nan	3.34711e-05	14.6773	1
593	4.64186	52.8218	0.00144252	-40.0464	0.350964	nan	1.2877e-05	28.9523	1
594	87.4504	48.8889	0.00328035	-88.1304	0.151233	nan	1.95639e-05	13.8791	1
595	45.4404	35.2626	-0.00488231	130.043	0.107216	nan	3.25851e-05	9.14108	1
595	68.0814	4.50699	0.00327843	-88.0801	0.244995	nan	3.79078e-05	25.0973	1
596	110.776	17.8983	-0.00725327	192.075	0.0561268	nan	2.98697e-05	8.94075	1
596	65.1673	29.4346	-0.0122286	322.246	0.0208647	nan	3.78271e-05	9.74112	1
597	98.8812	35.6291	0.00165187	-45.5238	0.319847	nan	1.54812e-05	6.63773	1
598	101.591	22.411	-0.0018576	50.9063	0.272281	nan	1.45155e-05	7.12562	1
599	25.0142	25.2814	-0.00412053	110.112	0.153688	nan	3.30426e-05	8.60966	1
599	75.4842	41.3605	0.00445944	-118.979	0.281079	nan	8.90301e-05	3.64675	1
599	74.1959	44.7721	-0.00483507	128.807	0.202906	nan	6.48677e-05	3.64675	1
600	136.052	13.7649	-0.0119516	314.999	0.0149775	nan	2.2604e-05	18.377	1
600	31.6566	6.11474	-0.00170819	46.9974	0.374528	nan	2.1142e-05	13.5312	1
600	6.14991	13.11	-0.00194431	53.1749	0.333083	nan	2.21928e-05	10.2606	1
601	118.536	8.20449	-0.0062141	164.887	0.0790201	nan	3.34171e-05	12.4171	1
601	98.8577	28.9914	0.00346553	-92.9752	0.130626	nan	1.88081e-05	6.63773	1
602	34.4648	39.4492	-0.0127614	336.186	0.128297	nan	0.00014698	3.24896	1
603	18.4899	30.8992	-0.0126221	332.543	0.0150387	nan	2.35013e-05	5.64136	1
603	86.9909	19.5384	-0.00416135	111.18	0.204957	nan	4.96839e-05	7.58005	1
603	92.6144	14.4557	0.00358038	-95.98	0.205606	nan	7.35821e-05	7.58005	1
604	65.8551	19.6357	-0.00464647	123.873	0.0879245	nan	2.114e-05	15.6946	1
604	138.853	39.7106	-0.00843426	222.974	0.0420894	nan	3.18641e-05	6.83021	1
604	107.573	43.0043	-0.00433776	115.796	0.174757	nan	4.07846e-05	5.14003	1
605	123.063	36.1448	-0.0119549	315.087	0.050905	nan	8.49551e-05	11.2457	1
605	107.922	49.1461	-0.00295074	79.5066	0.374789	nan	5.86544e-05	6.15168	1
606	50.2866	42.6598	-0.00973124	256.908	0.0259158	nan	2.35932e-05	12.9485	1
607	110.594	18.4405	-0.0129298	340.593	0.0261972	nan	4.22869e-05	10.564	1
607	114.791	28.5264	-0.00816904	216.035	0.0480363	nan	3.21265e-05	8.80894	1
607	141.293	31.2431	-0.0113694	299.768	0.0142934	nan	1.81172e-05	8.81199	1
607	137.513	46.408	-0.00440861	117.65	0.16881	nan	4.07744e-05	6.83021	1
607	106	27.9536	-0.00248388	67.2919	0.268576	nan	2.48612e-05	8.80894	1
608	101.016	7.23298	-0.0389282	1020.8	0.0189336	nan	0.000301172	11.0798	1
608	83.4799	43.4855	-0.0075007	198.549	0.0640716	nan	3.71434e-05	10.1167	1
608	7.1878	31.4849	0.0036113	-96.7892	0.133894	nan	2.12159e-05	11.3173	1
608	22.945	34.36	-0.00430417	114.917	0.125263	nan	2.88018e-05	5.64136	1
609	102.597	41.7183	-0.0113966	300.478	0.0187558	nan	2.55575e-05	5.14003	1
610	122.054	8.31183	-0.0121387	319.895	0.0180331	nan	2.83036e-05	11.9884	1
611	40.945	53.2178	-0.00249524	67.5892	0.244779	nan	2.27948e-05	14.0974	1
611	93.3062	41.079	-0.00185239	50.77	0.348942	nan	2.26003e-05	9.31252	1
612	34.7531	30.288	-0.0118265	311.728	0.0152892	nan	2.23506e-05	3.87664	1
612	129.09	18.0186	0.00269237	-72.7468	0.212057	nan	2.07499e-05	10.515	1
612	70.6287	47.4484	-0.00247687	67.1086	0.254448	nan	2.33524e-05	9.72952	1
614	12.5837	29.7534	-0.0116329	306.662	0.0128166	nan	1.65223e-05	21.5022	1
614	140.52	22.8287	0.00322535	-86.6914	0.330898	nan	6.05401e-05	3.50745	1
615	110.523	29.6508	0.00278725	-75.2291	0.190194	nan	1.84521e-05	12.0265	1
615	56.2611	46.7302	-0.00513791	136.73	0.100156	nan	3.4595e-05	3.86721	1
616	92.6396	25.5127	-0.00702888	186.204	0.0458116	nan	2.3413e-05	13.7146	1
616	119.829	13.039	-0.0118342	311.929	0.0287745	nan	3.98318e-05	8.62799	1
617	45.5434	9.22258	-0.0107835	284.439	0.0496175	nan	7.04524e-05	17.0887	1
617	63.7722	40.5454	-0.0113896	300.297	0.0287075	nan	4.09928e-05	7.72489	1
617	112.698	42.3124	-0.0113888	300.275	0.0200882	nan	2.75472e-05	12.847	1
618	20.3676	9.25682	-0.0126199	332.486	0.0224384	nan	4.21807e-05	18.1749	1
618	87.3024	9.63366	-0.0115432	304.314	0.0134164	nan	2.22066e-05	7.04752	1
619	106.869	18.1929	-0.00702948	186.22	0.0511161	nan	2.57741e-05	10.1855	1
619	20.0008	49.9358	-0.0121376	319.865	0.040249	nan	6.9064e-05	21.5022	1
619	112.007	9.39793	-0.00807713	213.63	0.0805117	nan	6.68314e-05	8.62799	1
620	103.151	5.1822	-0.00400377	107.058	0.141423	nan	2.66955e-05	9.56268	1
620	141.172	29.0361	-0.0123307	324.917	0.0145117	nan	2.80162e-05	6.75351	1
620	79.4924	29.417	-0.0119706	315.498	0.031332	nan	4.52649e-05	11.7408	1
620	56.4041	42.8657	-0.0105178	277.485	0.0649932	nan	7.85447e-05	3.86721	1
620	75.5765	53.0271	-0.0106793	281.711	0.0413014	nan	5.09504e-05	17.1795	1
620	130.268	13.1096	-0.00221347	60.2171	0.255485	nan	1.85923e-05	8.57188	1
620	41.4974	39.0459	-0.00334322	89.7752	0.20695	nan	3.2237e-05	15.3883	1
621	54.8705	27.3738	-0.0115587	304.721	0.0361273	nan	4.96486e-05	15.5676	1
622	124.648	33.3061	-0.00706663	187.192	0.131118	nan	7.52329e-05	10.5739	1
622	62.1512	5.19704	-0.00585987	155.619	0.057878	nan	2.01584e-05	17.0887	1
622	16.3747	26.9877	0.00175675	-48.2677	0.360236	nan	2.04587e-05	12.7796	1
625	122.877	17.4519	-0.00969067	255.846	0.046007	nan	5.41294e-05	8.57188	1
625	71.9067	20.4557	-0.0114679	302.344	0.0177258	nan	2.3883e-05	11.7408	1
626	33.6396	30.3238	-0.0122585	323.03	0.0127028	nan	1.85302e-05	15.9687	1
626	87.0093	44.0492	-0.0120116	316.569	0.0165153	nan	2.43555e-05	9.85392	1
627	114.219	27.8841	0.00179706	-49.3224	0.324012	nan	1.84501e-05	6.15818	1
628	26.9659	53.0361	-0.0128736	339.122	0.0402653	nan	7.09792e-05	18.0694	1
628	25.3861	16.6534	0.00325392	-87.4389	0.343111	nan	6.61832e-05	4.83646	1
629	144.46	12.434	-0.00923334	243.881	0.0260798	nan	2.15003e-05	12.5158	1
629	84.2249	13.2891	-0.00540864	143.814	0.0567009	nan	1.67953e-05	7.10071	1
629	132.908	17.2514	-0.0111191	293.218	0.0300643	nan	3.84302e-05	4.28079	1
629	12.9801	41.595	-0.00718165	190.201	0.0396433	nan	2.01725e-05	14.1918	1
630	58.5062	27.1102	-0.0108378	285.86	0.0797207	nan	9.87864e-05	10.3217	1
630	77.1773	43.3911	-0.00844283	223.198	0.131791	nan	0.000108068	5.07877	1
631	99.1785	37.5683	0.00398147	-106.474	0.136885	nan	2.53078e-05	6.55504	1
632	26.992	12.0913	-0.0117951	310.905	0.0113575	nan	1.61662e-05	4.83646	1
632	37.3331	28.5132	-0.00676005	179.171	0.0360545	nan	1.83275e-05	13.5609	1
632	107.21	43.9451	-0.00713413	188.958	0.0684043	nan	3.72758e-05	10.2553	1
632	77.7652	27.1302	0.0033145	-89.0238	0.197263	nan	2.85277e-05	4.56719	1
632	112.231	33.7127	-0.00475066	126.599	0.0941256	nan	2.32249e-05	4.06494	1
632	132.108	44.8445	-0.0109423	288.592	0.0243719	nan	2.88542e-05	13.0518	1
632	16.3078	27.7988	0.00311175	-83.7193	0.231424	nan	3.10833e-05	8.99719	1
632	80.8039	39.8356	-0.00659626	174.886	0.283488	nan	0.000186394	5.07877	1
633	24.51	24.101	-0.00683971	181.255	0.0600003	nan	3.15756e-05	7.49897	1
634	66.8986	13.5483	-0.00758899	200.859	0.0426384	nan	2.61604e-05	10.0936	1
634	112.581	19.234	-0.0117216	308.982	0.0227501	nan	3.23815e-05	11.4622	1
634	133.516	21.4888	-0.00427153	114.063	0.109754	nan	2.25683e-05	4.28079	1
634	57.2521	4.85782	-0.00206996	56.4624	0.277373	nan	1.8579e-05	12.9838	1
634	72.0682	22.2176	-0.00214533	58.4344	0.357465	nan	2.93341e-05	7.02018	1
635	67.632	31.9329	-0.00423614	113.137	0.117106	nan	2.37016e-05	6.64665	1
635	73.6269	29.0625	-0.00201722	55.0825	0.345137	nan	2.55711e-05	4.56719	1
635	109.905	30.3793	0.00367244	-98.3887	0.251173	nan	4.80285e-05	4.06494	1
636	51.9424	22.3433	-0.0125213	329.904	0.0137291	nan	2.30518e-05	15.8587	1
636	28.0816	43.6021	-0.00884274	233.661	0.0839254	nan	7.54052e-05	9.48057	1
636	122.621	25.6639	-0.00263146	71.1533	0.181227	nan	1.56995e-05	11.6672	1
637	100.349	10.3804	-0.0047038	125.373	0.083986	nan	2.03443e-05	15.0999	1
637	142.682	52.4969	-0.00401381	107.32	0.0913024	nan	1.67943e-05	13.0518	1
637	8.68965	13.4492	-0.00149646	41.4578	0.367194	nan	1.59503e-05	13.0698	1
637	136.316	27.4604	-0.00220512	59.9986	0.32065	nan	2.64676e-05	6.59533	1
638	37.5615	43.7122	-0.0119588	315.188	0.0224197	nan	3.89824e-05	8.74554	1
640	87.1989	44.0828	0.00354682	-95.102	0.14683	nan	2.25515e-05	3.24253	1
641	114.616	52.2523	-0.00261565	70.7396	0.273313	nan	2.73223e-05	19.7899	1
642	123.698	31.7461	-0.0116296	306.576	0.0143545	nan	2.63093e-05	13.3253	1
642	52.1372	50.9034	-0.0116229	306.4	0.0142677	nan	1.96472e-05	16.2531	1
642	71.0948	44.2053	-0.00172605	47.4644	0.306009	nan	1.53028e-05	8.87989	1
643	46.3158	24.5703	-0.0119339	314.536	0.0265267	nan	4.08355e-05	11.4537	1
643	131.86	12.4432	-0.0093701	247.459	0.0669324	nan	6.03465e-05	20.9577	1
643	73.3463	21.4003	-0.00525849	139.885	0.0975875	nan	3.02966e-05	9.10228	1
643	41.9037	36.1208	-0.0120216	316.832	0.020517	nan	3.14312e-05	8.74554	1
643	25.3901	31.0399	0.00378081	-101.224	0.143568	nan	2.4561e-05	12.3901	1
643	8.2508	32.8652	-0.00685428	181.636	0.287042	nan	0.000201324	11.3448	1
644	20.46	46.3999	-0.0111442	293.876	0.0562115	nan	6.96331e-05	7.18004	1
644	110.028	6.10824	-0.0104769	276.416	0.117059	nan	0.000143537	10.1208	1
644	141.056	34.7977	-0.0113862	300.208	0.0197066	nan	2.46161e-05	17.6237	1
645	44.0819	13.3365	0.00290902	-78.415	0.251646	nan	3.21798e-05	9.36167	1
645	89.2277	46.6123	-0.00159925	44.147	0.300526	nan	1.48464e-05	3.24253	1
646	105.301	15.0574	0.0028654	-77.2738	0.193676	nan	2.03888e-05	7.75062	1
646	64.5725	14.5519	-0.00440872	117.652	0.120456	nan	3.16957e-05	11.1302	1
646	100.502	25.8937	-0.00372541	99.7747	0.10408	nan	1.66923e-05	8.88011	1
647	92.1895	6.21657	-0.0114996	303.175	0.0205393	nan	2.75562e-05	12.5625	1
647	35.2098	16.3242	-0.00517827	137.786	0.0739136	nan	2.09098e-05	9.36167	1
647	80.7227	26.7332	-0.00961707	253.92	0.265907	nan	0.000364179	5.48451	1
647	11.3085	14.5855	0.00192125	-52.5716	0.329313	nan	1.89437e-05	12.0824	1
648	116.378	45.743	-0.0119658	315.371	0.0181828	nan	2.6511e-05	20.0047	1
648	81.7339	32.1237	-0.011894	313.492	0.155618	nan	0.000270563	5.48451	1
648	16.9672	40.1267	0.00344435	-92.4211	0.152009	nan	2.20134e-05	7.18004	1
650	89.7904	29.6299	-0.0124343	327.628	0.0220744	nan	3.47185e-05	8.43362	1
650	97.9126	17.3997	-0.00769805	203.712	0.0318701	nan	1.84266e-05	7.75062	1
651	76.8998	17.4039	-0.00708775	187.745	0.0397607	nan	1.98148e-05	10.0822	1
652	57.0203	23.0404	0.0034768	-93.2702	0.142614	nan	2.02182e-05	9.5478	1
653	64.8813	38.1586	0.00364416	-97.6489	0.178428	nan	3.00631e-05	5.63406	1
654	21.3312	49.3502	-0.0069742	184.774	0.162402	nan	9.54515e-05	6.70475	1
654	18.0844	12.274	-0.0112593	296.886	0.0164419	nan	2.19793e-05	7.92656	1
654	18.6582	32.1904	-0.00201974	55.1484	0.350154	nan	2.62898e-05	13.643	1
655	122.903	13.6475	-0.00277888	75.0102	0.267404	nan	3.09703e-05	16.9429	1
655	118.169	29.9156	-0.0112522	296.701	0.0176044	nan	2.17652e-05	9.23957	1
656	97.3397	48.4129	0.0038797	-103.811	0.146632	nan	2.49174e-05	19.5288	1
656	101.176	9.9826	-0.00189218	51.8112	0.309583	nan	1.83484e-05	20.754	1
657	53.3961	31.8736	-0.0119867	315.919	0.0198487	nan	3.22282e-05	6.51317	1
657	66.9423	48.8955	-0.00553691	147.17	0.0777005	nan	2.76414e-05	7.49589	1
657	85.6637	23.7707	-0.00792003	209.52	0.0473216	nan	2.98373e-05	4.48984	1
657	25.4225	44.0384	-0.0114589	302.109	0.0435853	nan	5.71461e-05	6.70475	1
657	118.201	39.1551	-0.00179433	49.2511	0.365752	nan	2.30633e-05	5.81283	1
657	142.501	48.1193	0.0026366	-71.2878	0.204735	nan	1.86409e-05	12.5182	1
658	4.89445	31.5694	-0.00309525	83.2876	0.192735	nan	2.40124e-05	13.6625	1
658	70.1271	36.1032	0.00380941	-101.972	0.185362	nan	3.47462e-05	5.63406	1
659	77.8122	48.6345	0.00359787	-96.4376	0.248093	nan	4.68554e-05	9.85968	1
659	58.3055	20.419	0.00321445	-86.4061	0.2299	nan	3.43578e-05	12.3249	1
660	49.11	12.2125	-0.0102334	270.045	0.0232857	nan	2.82501e-05	12.3249	1
660	130.031	49.2155	-0.0107286	283.001	0.0408323	nan	4.687e-05	12.5182	1
661	121.201	26.0061	-0.00810019	214.234	0.0451621	nan	2.94723e-05	12.0541	1
661	113.717	35.4559	-0.00785134	207.723	0.0589543	nan	3.79489e-05	5.81283	1
662	106.82	18.1998	0.00406604	-108.687	0.12125	nan	2.22887e-05	15.7479	1
662	90.0879	23.006	-0.0109362	288.432	0.030729	nan	3.66473e-05	4.48984	1
662	14.8349	22.1964	-0.0120168	316.705	0.0105423	nan	1.63925e-05	8.73205	1
662	70.3327	42.2102	0.00385996	-103.295	0.167727	nan	3.04748e-05	6.11046	1
663	110.233	50.9137	-0.0122024	321.562	0.0300353	nan	4.95308e-05	7.37183	1
664	34.6486	42.3202	-0.00800526	211.75	0.0527862	nan	3.50202e-05	20.1103	1
665	87.4674	5.03252	-0.0122201	322.024	0.0292223	nan	4.62669e-05	7.70289	1
665	54.878	33.8534	-0.00469997	125.272	0.0699165	nan	1.61393e-05	6.9793	1
667	127.476	17.9432	0.00311919	-83.9137	0.369197	nan	5.59648e-05	7.788	1
667	22.5758	26.2369	-0.0135085	355.733	0.0125725	nan	2.9173e-05	8.73205	1
667	143.926	50.9621	-0.0117458	309.614	0.0247144	nan	3.52866e-05	16.2291	1
667	122.469	11.9778	-0.00454633	121.253	0.0990466	nan	2.25019e-05	7.788	1
667	38.7636	20.6749	-0.0106499	280.942	0.0230183	nan	2.62421e-05	5.12578	1
668	53.5782	50.2065	-0.0120319	317.1	0.0238997	nan	3.51746e-05	9.68079	1
669	82.3925	21.1705	-0.00729706	193.221	0.0331614	nan	1.73052e-05	9.95683	1
669	140.966	35.0051	0.00326589	-87.7519	0.142929	nan	1.82582e-05	16.2291	1
669	98.9648	37.1375	0.00169535	-46.6612	0.34485	nan	2.17102e-05	7.53	1
670	17.0659	19.3949	-0.0118301	311.821	0.0299194	nan	4.41672e-05	8.7848	1
670	52.908	40.5489	-0.0117706	310.263	0.0188933	nan	2.88701e-05	6.9793	1
672	47.1224	18.8433	-0.00397913	106.413	0.124996	nan	2.24913e-05	4.81259	1
672	33.7173	19.7753	-0.00255569	69.1709	0.233943	nan	2.11877e-05	5.12578	1
672	38.1042	35.5992	-0.00268441	72.5386	0.2178	nan	2.16353e-05	3.89313	1
672	22.3725	44.4432	-0.00175109	48.1196	0.288374	nan	1.41647e-05	5.83301	1
673	7.12801	45.1605	-0.00739153	195.693	0.0761916	nan	4.44622e-05	12.1828	1
673	105.105	52.6339	-0.00726146	192.29	0.0594344	nan	3.27524e-05	9.2501	1
673	67.2238	23.5363	0.00257433	-69.6583	0.241418	nan	2.49619e-05	4.59769	1
674	102.609	43.7269	-0.0117132	308.761	0.020313	nan	2.88287e-05	7.53	1
674	88.4516	46.3563	-0.00902089	238.322	0.037348	nan	2.99148e-05	13.9826	1
674	49.6473	7.74186	-0.0114858	302.814	0.0262042	nan	3.33318e-05	11.2679	1
674	75.1957	14.2897	0.00310416	-83.5206	0.364823	nan	5.6789e-05	5.26519	1
676	38.4914	9.32698	-0.00428756	114.482	0.10279	nan	2.44541e-05	11.2679	1
676	103.495	9.70531	-0.0119308	314.455	0.0192534	nan	2.73862e-05	19.9818	1
676	85.4456	28.9107	-0.00462127	123.213	0.0888713	nan	2.04468e-05	17.7027	1
677	18.2895	40.2776	-0.00767051	202.992	0.0267743	nan	1.66932e-05	5.83301	1
677	47.6436	23.6276	0.00191583	-52.4298	0.35184	nan	2.12694e-05	4.81259	1
679	66.7212	23.876	-0.00565786	150.334	0.0822088	nan	2.89292e-05	4.07578	1
680	17.8744	29.9323	-0.0107114	282.551	0.0210534	nan	3.02735e-05	10.3536	1
680	114.118	46.2835	-0.0293643	770.576	0.00893697	nan	9.56483e-05	14.4075	1
680	27.7964	15.2911	0.00306587	-82.5189	0.237579	nan	3.2493e-05	10.4058	1
681	117.188	24.258	-0.01183	311.819	0.0202612	nan	3.00103e-05	8.86973	1
681	31.3396	25.0751	-0.00799453	211.469	0.0295325	nan	1.92286e-05	10.4058	1
682	143.965	23.3797	0.00289044	-77.9289	0.184741	nan	2.02113e-05	7.50699	1
683	49.7728	34.3596	-0.0122656	323.215	0.0167806	nan	2.57105e-05	9.52152	1
683	100.209	42.5256	-0.0121076	319.081	0.01923	nan	3.45899e-05	14.4075	1
683	82.5937	43.685	-0.0103755	273.762	0.0277364	nan	3.27454e-05	8.10978	1
683	115.109	12.9366	-0.00234077	63.5476	0.270463	nan	2.34748e-05	11.5106	1
684	49.9623	24.84	-0.00897611	237.151	0.0455338	nan	3.6431e-05	9.52152	1
684	6.0821	12.0074	-0.0113662	299.684	0.0239069	nan	2.96369e-05	21.456	1
684	112.43	31.744	0.00379872	-101.693	0.196869	nan	3.67117e-05	8.86973	1
684	57.5263	15.5889	0.00384725	-102.962	0.134922	nan	2.57061e-05	11.9497	1
685	138.033	27.9807	-0.00375569	100.567	0.100472	nan	1.54114e-05	7.50699	1
685	62.3364	50.8135	0.00330423	-88.7551	0.203311	nan	2.90884e-05	17.3161	1
685	104.166	5.41532	-0.00215263	58.6254	0.355329	nan	3.23341e-05	13.2789	1
686	45.3215	47.5976	-0.00801115	211.904	0.0466715	nan	3.13828e-05	8.52943	1
687	32.2625	21.1274	-0.00843807	223.074	0.0319036	nan	2.274e-05	18.0849	1
687	86.0065	36.3283	-0.00817768	216.261	0.063291	nan	4.45022e-05	8.10978	1
688	7.07375	45.4025	0.00330736	-88.8371	0.152659	nan	1.97618e-05	29.485	1
690	75.4194	18.0627	-0.00189385	51.8547	0.339429	nan	2.1016e-05	10.166	1
691	85.1884	15.2491	-0.00725412	192.098	0.0489203	nan	2.96516e-05	10.166	1
691	38.6674	42.2614	-0.00566361	150.484	0.100915	nan	3.78305e-05	8.52943	1
693	20.9667	19.3958	-0.0118802	313.132	0.0241504	nan	3.43577e-05	19.3691	1
693	111.329	38.0105	-0.009501	250.884	0.0247535	nan	2.53121e-05	12.7441	1
693	48.4011	20.6023	0.00295329	-79.5732	0.206501	nan	2.57148e-05	10.9368	1
693	99.9528	6.09487	-0.00277855	75.0014	0.25593	nan	3.08465e-05	9.5057	1
693	139.674	13.9747	-0.00230211	62.5362	0.231827	nan	1.74296e-05	9.60995	1
695	98.3588	39.0594	-0.00764626	202.357	0.0478365	nan	3.11577e-05	13.0123	1
695	39.6004	14.109	-0.0113066	298.125	0.015178	nan	1.92749e-05	10.9368	1
695	140.59	46.6323	-0.0108452	286.052	0.0210493	nan	2.45837e-05	14.5188	1
695	50.5996	32.5624	0.00300002	-80.7959	0.154209	nan	1.72826e-05	12.1604	1
695	140.952	23.4992	-0.00304775	82.0446	0.136018	nan	1.52085e-05	9.60995	1
696	63.1175	32.7911	-0.011626	306.48	0.0174309	nan	2.77461e-05	12.5201	1
696	114.457	50.3647	0.00409101	-109.34	0.093183	nan	1.84163e-05	12.4467	1
696	70.5913	52.648	-0.0108493	286.16	0.0257144	nan	3.14142e-05	14.8857	1
696	126.864	51.3629	-0.0104265	275.097	0.0285036	nan	3.16489e-05	12.4467	1
697	107.932	11.2609	-0.00180055	49.4138	0.365386	nan	2.36196e-05	9.5057	1
698	127.533	18.9857	-0.00668769	177.278	0.041098	nan	1.92474e-05	7.33904	1
699	29.7128	28.8259	-0.0107035	282.346	0.0253724	nan	2.95962e-05	14.4483	1
699	129.9	12.0389	-0.00187141	51.2676	0.342327	nan	2.29337e-05	7.33904	1
699	82.7474	44.0565	0.00318496	-85.6346	0.272182	nan	4.49332e-05	8.35147	1
700	11.5774	8.12938	-0.0110537	291.508	0.0210858	nan	2.7099e-05	14.6849	1
700	12.1144	29.8237	0.00376661	-100.853	0.15375	nan	2.73438e-05	12.2009	1
701	54.783	10.2207	-0.0114185	301.053	0.0728549	nan	0.000114568	7.38217	1
701	22.059	46.0473	-0.00257963	69.7971	0.241711	nan	2.36393e-05	6.82805	1
701	135.879	22.8379	0.00225767	-61.3735	0.267583	nan	2.02637e-05	9.19219	1
702	78.6791	36.7629	-0.0113481	299.211	0.022494	nan	2.85595e-05	8.35147	1
702	46.164	49.3483	0.00272536	-73.6098	0.311428	nan	3.78489e-05	16.474	1
702	49.7942	15.6621	-0.00713963	189.102	0.241492	nan	0.000167869	6.7449	1
704	30.4832	43.2537	-0.00460773	122.859	0.305675	nan	0.000107086	4.57953	1
705	25.9988	5.35988	-0.00451946	120.55	0.362992	nan	6.58426e-05	14.6849	1
705	120.84	36.1149	-0.006868	181.995	0.0581317	nan	2.86062e-05	11.9917	1
705	18.4812	40.2317	0.00366928	-98.3061	0.199575	nan	3.52156e-05	3.71264	1
705	96.8741	40.3638	-0.00422156	112.756	0.0866361	nan	1.64434e-05	13.1153	1
706	117.118	47.5145	-0.0137872	363.024	0.0228857	nan	4.7008e-05	3.05017	1
706	124.212	9.51778	0.00303495	-81.7099	0.191562	nan	2.24322e-05	17.7071	1
706	109.28	22.9938	-0.00195451	53.4419	0.25141	nan	1.3834e-05	15.311	1
706	105.446	8.17061	-0.00237824	64.528	0.258148	nan	2.227e-05	9.07509	1
707	34.8298	37.393	-0.00963847	254.48	0.0668986	nan	6.51047e-05	7.29656	1
707	86.6683	32.1267	-0.00452841	120.784	0.0865759	nan	1.89236e-05	9.23694	1
707	6.43949	39.6205	-0.00470324	125.358	0.126058	nan	3.566e-05	12.0572	1
708	14.1685	24.976	-0.0109996	290.092	0.0464484	nan	6.06325e-05	8.51174	1
708	57.8284	28.6131	0.00341648	-91.692	0.110347	nan	1.48888e-05	18.3198	1
708	51.3094	45.7338	-0.00265027	71.6452	0.175373	nan	1.55898e-05	18.3198	1
709	65.7377	6.54198	-0.0114482	301.829	0.0172648	nan	2.19359e-05	10.2945	1
709	10.9969	51.0501	-0.0114258	301.242	0.0179134	nan	2.448e-05	5.85204	1
709	19.9221	31.2485	-0.0109148	287.874	0.0625744	nan	7.82337e-05	8.51174	1
709	75.0018	36.4719	-0.00538051	143.078	0.105763	nan	3.3755e-05	12.4494	1
710	22.1938	40.2122	-0.0117414	309.501	0.0248739	nan	3.79949e-05	3.71264	1
711	75.3237	10.2949	-0.00687856	182.272	0.0633452	nan	3.20338e-05	10.2945	1
712	124.852	51.5071	-0.0022693	61.6778	0.233283	nan	1.62493e-05	18.1775	1
713	122.85	21.3967	-0.00682949	180.988	0.0437523	nan	2.02956e-05	16.2296	1
713	100.149	39.0214	0.00212983	-58.0288	0.278218	nan	1.98211e-05	15.7139	1
714	5.20083	50.243	-0.00447127	119.289	0.112977	nan	2.55583e-05	5.85204	1
714	47.3692	53.4006	-0.0123836	326.303	0.0167719	nan	2.53395e-05	20.1658	1
714	57.1546	31.2174	0.0032917	-88.4274	0.210778	nan	3.18667e-05	14.1414	1
714	115.548	35.8909	-0.00370475	99.2342	0.241741	nan	5.1658e-05	15.7139	1
715	11.7963	23.7098	-0.0071308	188.871	0.0480133	nan	2.48492e-05	19.5048	1
715	79.5713	44.0701	-0.0016506	45.4907	0.308046	nan	1.40245e-05	19.9736	1
716	44.0492	25.9045	-0.00808084	213.727	0.0288701	nan	1.846e-05	14.1414	1
718	144.302	45.5025	0.0037064	-99.2773	0.108204	nan	1.70736e-05	15.317	1
718	97.675	5.9821	-0.00705343	186.847	0.066151	nan	3.64103e-05	10.987	1
718	87.4592	10.0256	0.0040096	-107.21	0.0951243	nan	1.67468e-05	10.987	1
719	141.097	30.5247	-0.00270232	73.0071	0.205448	nan	2.04549e-05	6.80461	1
720	117.855	11.1482	-0.0119343	314.546	0.0174579	nan	2.46584e-05	8.56818	1
720	64.312	31.1823	-0.00671545	178.004	0.0907767	nan	4.4495e-05	9.01062	1
721	99.2914	27.9264	-0.0100717	265.814	0.0503286	nan	5.48689e-05	3.36376	1
721	90.7341	31.0465	-0.003946	105.546	0.28729	nan	6.96021e-05	9.10839	1
722	52.8836	50.0251	0.00337102	-90.5027	0.196073	nan	2.92886e-05	20.9711	1
722	76.8181	29.2368	-0.00262618	71.015	0.225764	nan	2.13203e-05	8.84005	1
723	141.613	23.7396	-0.0115403	304.239	0.0179078	nan	2.54918e-05	6.80461	1
723	109.124	15.8094	0.00382046	-102.262	0.214008	nan	4.14022e-05	9.89763	1
723	121.082	20.6384	-0.00863084	228.117	0.0472847	nan	3.78808e-05	5.94925	1
724	55.3165	29.1956	-0.00402803	107.692	0.171136	nan	3.52932e-05	8.40841	1
724	71.6513	36.4097	0.00273451	-73.8492	0.244211	nan	1.9522e-05	8.84005	1
725	82.2202	12.0652	-0.00749602	198.427	0.0485695	nan	2.96225e-05	7.10591	1
725	97.6255	6.01059	0.00370142	-99.1469	0.18317	nan	3.29088e-05	14.5521	1
725	78.107	48.2548	-0.00260011	70.3329	0.248209	nan	2.44363e-05	3.6413	1
726	104.716	34.7291	-0.0114984	303.141	0.0133269	nan	1.97554e-05	8.70049	1
726	120.026	14.7835	-0.00503118	133.938	0.228194	nan	8.16747e-05	5.94925	1
726	43.9026	26.0229	0.00437605	-116.798	0.197616	nan	5.0685e-05	3.3065	1
728	62.1551	34.0879	-0.00462093	123.204	0.089386	nan	2.13774e-05	8.40063	1
728	140.948	10.1892	-0.00493734	131.483	0.088936	nan	2.30102e-05	11.534	1
729	40.7895	27.1374	-0.00562164	149.386	0.131474	nan	4.74892e-05	3.3065	1
729	81.7179	48.7243	0.00321359	-86.3836	0.154443	nan	1.93697e-05	3.6413	1
730	78.333	18.0136	-0.00236937	64.2959	0.254577	nan	2.44709e-05	7.10591	1
730	33.0087	30.3892	0.00358903	-96.2066	0.154431	nan	2.40452e-05	8.43304	1
730	25.0754	50.5627	-0.0118904	313.398	0.013277	nan	2.07327e-05	12.767	1
730	122.56	27.3215	-0.00240186	65.1462	0.270561	nan	2.58044e-05	9.10205	1
731	143.395	21.4605	-0.011172	294.601	0.023428	nan	2.85262e-05	8.29337	1
731	70.5461	33.6866	0.00292292	-78.7786	0.25679	nan	3.24694e-05	8.40063	1
731	10.8117	51.175	0.00344885	-92.5388	0.16803	nan	2.47018e-05	14.2768	1
732	22.7862	38.0026	-0.00240968	65.3507	0.24139	nan	2.01168e-05	12.7461	1
733	47.9086	14.2645	-0.0132012	347.694	0.0180764	nan	4.02038e-05	9.52802	1
734	131.396	29.5035	-0.00743152	196.739	0.0452524	nan	2.77307e-05	7.5337	1
734	100.965	41.6806	-0.00889071	234.916	0.0287904	nan	2.23872e-05	8.67287	1
735	90.2578	9.04776	-0.0102732	271.086	0.0225043	nan	2.5143e-05	14.9194	1
735	67.7176	49.0528	-0.0523387	1371.66	0.00331383	nan	0.000146773	15.6243	1
737	112.725	16.7875	-0.0124427	327.848	0.0150535	nan	2.85072e-05	8.21793	1
738	28.4305	42.2165	-0.00958377	253.049	0.0417597	nan	3.79061e-05	11.6658	1
738	137.224	24.7288	-0.00731724	193.749	0.0761965	nan	4.46286e-05	5.65837	1
738	74.8672	21.8305	-0.00251783	68.1801	0.221762	nan	1.94183e-05	9.00722	1
739	97.5333	31.2611	-0.00707135	187.316	0.0540313	nan	2.87038e-05	6.69965	1
739	107.293	22.9543	0.00400528	-107.097	0.21286	nan	4.59945e-05	8.21793	1
740	39.9302	10.4145	-0.0107247	282.899	0.0264528	nan	3.48709e-05	9.77368	1
740	40.3053	24.6687	-0.0103133	272.135	0.0287733	nan	3.0558e-05	14.2591	1
740	99.381	45.6148	-0.00454597	121.243	0.0957082	nan	2.14602e-05	13.7192	1
741	105.843	6.76654	-0.00265324	71.7229	0.205573	nan	1.89804e-05	10.5184	1
741	49.4472	12.6397	-0.00236591	64.2056	0.283938	nan	2.51213e-05	9.77368	1
741	112.619	42.0124	0.00284465	-76.731	0.211466	nan	2.32957e-05	11.8289	1
742	85.1668	15.067	0.00382233	-102.31	0.151734	nan	2.63314e-05	8.80524	1
743	17.7305	16.7936	-0.0119709	315.505	0.0181841	nan	2.57954e-05	12.3093	1
743	142.216	19.495	-0.0081026	214.297	0.0370931	nan	2.62063e-05	7.23283	1
743	16.8974	40.4615	-0.00831284	219.797	0.102752	nan	6.64448e-05	10.3567	1
743	68.8184	28.5044	-0.00217858	59.3042	0.210876	nan	1.34484e-05	9.00722	1
744	65.1909	14.154	-0.0119419	314.745	0.0605288	nan	8.79597e-05	13.5403	1
744	92.3152	27.059	0.00319194	-85.8172	0.213429	nan	2.9732e-05	6.69965	1
744	122.69	48.2161	-0.0016775	46.1943	0.311876	nan	1.60529e-05	11.8289	1
745	108.626	16.9102	-0.011923	314.252	0.0664616	nan	9.79921e-05	10.5184	1
745	11.7967	51.9615	-0.00521937	138.862	0.109031	nan	3.35541e-05	12.5804	1
745	29.4646	11.6663	-0.00290277	78.2515	0.188931	nan	2.00845e-05	4.66039	1
745	5.64753	19.143	-0.00186894	51.203	0.367887	nan	2.43371e-05	10.7092	1
746	134.608	43.9718	-0.0113415	299.036	0.0138207	nan	1.79809e-05	12.6509	1
746	6.5635	39.7739	-0.0110604	291.682	0.0220777	nan	2.64461e-05	10.3567	1
747	77.6864	19.712	-0.0114729	302.474	0.0251504	nan	3.36892e-05	8.80524	1
747	55.7993	23.9078	0.00354315	-95.0061	0.28191	nan	5.46229e-05	7.91972	1
748	111.791	40.06	-0.00744517	197.096	0.1107	nan	6.91692e-05	4.49953	1
748	8.06097	7.92257	0.00290265	-78.2485	0.184102	nan	2.2983e-05	11.4771	1
748	127.19	15.3864	-0.00227614	61.8567	0.278105	nan	2.19903e-05	5.83611	1
749	143.259	18.6788	-0.0210054	551.878	0.0138745	nan	6.45661e-05	7.06123	1
749	51.5582	46.5716	-0.0121261	319.566	0.020036	nan	2.94728e-05	12.4532	1
749	42.8549	37.6646	0.00331182	-88.9537	0.204737	nan	2.98156e-05	9.59486	1
750	33.4301	14.1146	-0.00406294	108.605	0.113158	nan	2.11383e-05	3.88092	1
750	97.5358	24.7738	-0.00768624	203.403	0.045251	nan	2.67182e-05	13.5952	1
750	16.2489	17.6274	0.00373953	-100.144	0.124516	nan	1.94709e-05	10.7092	1
751	35.9336	44.3097	-0.012087	318.542	0.0182852	nan	3.08514e-05	8.89116	1
752	72.1372	47.7542	-0.0124496	328.029	0.0226891	nan	4.11271e-05	12.2084	1
752	137.698	23.0293	-0.00880103	232.57	0.290737	nan	0.000331489	7.06123	1
752	27.0941	45.2669	-0.00266924	72.1417	0.268736	nan	2.98491e-05	8.89116	1
753	11.4989	32.7231	-0.00788887	208.705	0.0406516	nan	2.79429e-05	9.61288	1
753	132.266	18.4831	-0.0074112	196.207	0.203227	nan	0.000170991	5.74902	1
753	100.799	52.9276	-0.00788136	208.508	0.08024	nan	5.23747e-05	16.9233	1
753	130.394	46.3272	-0.0117244	309.054	0.0524478	nan	7.72669e-05	19.6309	1
753	52.6379	13.7855	0.00240131	-65.1316	0.288282	nan	2.62794e-05	6.74837	1
755	11.3984	5.27944	-0.00669205	177.392	0.117517	nan	6.00813e-05	9.29236	1
755	13.8926	42.0332	-0.00972756	256.811	0.0400548	nan	3.77569e-05	8.0389	1
755	34.1769	17.923	-0.01111	292.981	0.0332331	nan	4.01114e-05	3.88092	1
755	61.3737	53.5154	-0.00371997	99.6323	0.128455	nan	2.20331e-05	9.06599	1
757	8.85056	48.2944	-0.00754981	199.834	0.119087	nan	7.68635e-05	8.0389	1
758	70.4284	53.063	0.00270999	-73.2079	0.191002	nan	1.74269e-05	9.06599	1
759	45.6521	6.47416	0.00321649	-86.4596	0.271302	nan	4.26693e-05	14.6888	1
760	60.334	6.02458	0.00312739	-84.1283	0.323898	nan	5.25185e-05	5.81314	1
760	143.104	48.5412	-0.0114094	300.813	0.0198231	nan	2.86417e-05	10.0269	1
760	127.434	19.2054	0.00317049	-85.2561	0.183103	nan	2.37279e-05	3.14576	1
761	79.6266	6.37809	0.00326037	-87.6077	0.265029	nan	4.12474e-05	15.2911	1
761	90.8507	45.7531	-0.00835146	220.808	0.0582156	nan	4.21758e-05	9.77968	1
761	141.647	38.6207	-0.00455155	121.389	0.088376	nan	1.94249e-05	10.0269	1
761	61.6188	44.0597	-0.00251259	68.0432	0.273549	nan	2.69534e-05	10.7641	1
762	99.508	51.5229	-0.00768874	203.469	0.0592058	nan	3.58236e-05	10.4039	1
762	7.73393	17.3947	-0.00404526	108.143	0.0815638	nan	1.46953e-05	3.36656	1
763	8.23057	4.92849	-0.00645448	171.176	0.055207	nan	2.39604e-05	12.4761	1
763	143.575	21.4858	0.0029224	-78.765	0.170605	nan	1.51997e-05	5.29148	1
763	124.79	52.1645	-0.00214092	58.319	0.285508	nan	2.08926e-05	3.52391	1
764	64.7298	9.82844	-0.00757322	200.446	0.0372748	nan	2.46704e-05	5.81314	1
764	95.7484	37.2882	0.00332834	-89.3858	0.112354	nan	1.46888e-05	9.77968	1
764	37.1026	31.6005	-0.00243193	65.9328	0.301281	nan	2.87324e-05	17.3764	1
764	70.9384	38.6738	0.00279685	-75.4802	0.148987	nan	1.36047e-05	10.7641	1
765	130.698	12.81	-0.00472351	125.888	0.0685037	nan	1.62919e-05	7.18039	1
765	18.7798	40.3737	-0.00692801	183.566	0.0569158	nan	2.82411e-05	10.0169	1
765	34.0307	10.4701	0.00341713	-91.7089	0.0937719	nan	1.23068e-05	16.796	1
765	19.1122	18.1866	0.00283833	-76.5657	0.21165	nan	2.3494e-05	11.4058	1
765	55.9396	27.8884	-0.00377315	101.024	0.155769	nan	2.67168e-05	9.94435	1
765	84.3016	33.9499	-0.00514652	136.956	0.116175	nan	3.42732e-05	11.8655	1
766	54.6049	18.034	-0.00738195	195.442	0.0405387	nan	2.41032e-05	9.94435	1
767	110.996	24.6631	-0.0127571	336.074	0.0156464	nan	2.8501e-05	11.681	1
767	19.7674	30.4056	-0.0117238	309.039	0.0273343	nan	3.84917e-05	10.0169	1
767	122.724	17.7737	-0.00195579	53.4752	0.325655	nan	2.12887e-05	7.74036	1
769	79.0679	53.355	-0.0117706	310.264	0.0266529	nan	3.62449e-05	10.4295	1
769	91.0747	11.8005	-0.0204195	536.55	0.00895655	nan	4.59672e-05	23.1618	1
769	118.038	11.6133	0.00324306	-87.1548	0.162696	nan	2.1773e-05	7.38784	1
769	68.07	19.4457	-0.00431734	115.262	0.154377	nan	3.50587e-05	10.1808	1
770	104.78	34.553	-0.00423561	113.123	0.0738331	nan	1.43315e-05	11.681	1
770	76.8309	43.1683	-0.00409422	109.424	0.0952707	nan	1.73532e-05	10.4295	1
772	20.74	13.1627	-0.00451188	120.351	0.0800609	nan	1.76705e-05	9.65076	1
773	48.8295	21.4449	-0.011109	292.955	0.0324914	nan	3.90955e-05	12.6027	1
773	50.6704	33.9125	-0.00836928	221.274	0.104441	nan	8.02234e-05	6.70054	1
773	114.23	5.28217	0.0013598	-37.8822	0.343361	nan	1.15969e-05	7.38784	1
773	26.5248	38.3969	0.00287279	-77.4672	0.163661	nan	1.58055e-05	12.0576	1
774	18.2101	29.6647	0.00376204	-100.733	0.144375	nan	2.44726e-05	12.0576	1
774	5.05152	40.301	-0.00221818	60.3404	0.275925	nan	2.16371e-05	16.5807	1
774	32.7338	22.741	-0.00265503	71.7699	0.259455	nan	2.92486e-05	9.96845	1
774	37.2759	31.6145	0.00235463	-63.9104	0.222933	nan	1.75005e-05	6.216	1
775	92.3255	51.9116	-0.00900979	238.032	0.0391568	nan	3.13484e-05	17.7912	1
776	58.3166	30.9946	-0.00633073	167.939	0.230167	nan	0.000126045	6.73972	1
777	76.1201	42.2576	-0.0121171	319.331	0.0167599	nan	2.43541e-05	10.7512	1
777	5.38515	23.7236	0.00291993	-78.7006	0.2401	nan	2.91468e-05	14.1342	1
777	62.8027	45.9235	0.00391006	-104.606	0.116538	nan	2.26967e-05	9.31092	1
778	105.284	25.0159	-0.00292187	78.7514	0.231574	nan	2.7729e-05	10.6655	1
778	8.8366	7.5137	-0.010559	278.564	0.0276219	nan	3.16639e-05	16.5733	1
778	70.3559	10.6427	-0.0114434	301.703	0.0175947	nan	2.75033e-05	6.45182	1
779	54.124	17.1981	-0.00758092	200.648	0.0548798	nan	3.42774e-05	12.3963	1
779	43.4512	30.9038	-0.0123303	324.909	0.027762	nan	4.28886e-05	3.61817	1
779	100.785	13.5385	-0.00392564	105.013	0.0986317	nan	1.67364e-05	9.69842	1
779	79.3561	26.2865	-0.012235	322.414	0.025813	nan	3.75466e-05	5.06183	1
779	99.634	34.0621	-0.00201914	55.1328	0.2071	nan	1.29362e-05	10.6655	1
780	120.666	6.72083	-0.0123303	324.908	0.0134658	nan	2.12687e-05	7.58077	1
780	52.1007	4.96804	-0.00218225	59.4003	0.334989	nan	2.87159e-05	12.3963	1
780	91.2296	11.8818	0.0029595	-79.7358	0.16374	nan	2.02157e-05	9.281	1
780	37.7214	19.9936	-0.00742007	196.439	0.0432681	nan	2.64587e-05	9.21268	1
782	28.5325	20.6547	-0.0115219	303.757	0.0403005	nan	5.28306e-05	9.21268	1
783	67.735	4.74724	-0.00909797	240.339	0.0730014	nan	6.31744e-05	6.45182	1
783	113.283	8.4411	0.00283497	-76.4776	0.212859	nan	2.28947e-05	7.58077	1
784	39.191	35.9554	-0.00784006	207.428	0.0496397	nan	3.14026e-05	5.42933	1
784	51.0711	39.0883	0.0040765	-108.96	0.203034	nan	4.58827e-05	6.58994	1
784	74.2887	11.8047	0.0041607	-111.163	0.114046	nan	2.21528e-05	5.57146	1
786	47.8214	17.3589	-0.0116177	306.263	0.0254264	nan	3.32626e-05	17.3803	1
787	106.151	47.3587	-0.0076372	202.12	0.0729342	nan	4.48434e-05	26.308	1
788	50.1965	45.6199	-0.0118603	312.61	0.0212761	nan	3.09075e-05	6.58994	1
789	82.4284	23.8762	-0.0115215	303.746	0.0373918	nan	5.71872e-05	5.37492	1
789	75.9701	6.49297	0.00279348	-75.3921	0.151274	nan	1.51092e-05	5.57146	1
790	27.3075	21.0474	-0.00707214	187.336	0.0384631	nan	1.97013e-05	12.9633	1
790	28.7177	41.3333	0.00185552	-50.852	0.363377	nan	2.52411e-05	19.8798	1
792	56.4091	9.68475	-0.0114013	300.601	0.0918155	nan	0.000131439	6.19856	1
792	39.6148	16.9761	-0.0117244	309.055	0.0169338	nan	2.27673e-05	7.91121	1
792	93.9855	19.5053	-0.0123115	324.416	0.050999	nan	8.02942e-05	6.69593	1
792	74.0726	26.1305	-0.00746677	197.661	0.04281	nan	2.38851e-05	4.82929	1
792	59.864	38.6107	-0.00675128	178.942	0.0589355	nan	2.79469e-05	11.9411	1
793	74.4595	52.7224	-0.0068193	180.721	0.101301	nan	3.89945e-05	5.82633	1
794	127.157	28.8018	-0.0120618	317.882	0.0119116	nan	1.83424e-05	13.0799	1
794	54.6484	23.2343	0.00315213	-84.7756	0.176576	nan	2.16035e-05	10.5768	1
794	39.8797	24.8828	0.00400232	-107.019	0.147552	nan	2.75896e-05	7.91121	1
794	64.4202	27.2814	-0.00226715	61.6217	0.26134	nan	2.00094e-05	9.72072	1
795	87.9324	16.6425	-0.0125827	331.511	0.0554527	nan	9.30598e-05	6.69593	1
796	129.959	49.2878	-0.00716179	189.682	0.0334061	nan	1.68077e-05	8.77141	1
796	5.96224	18.7657	-0.00254006	68.7619	0.265051	nan	2.55805e-05	18.442	1
797	138.754	37.2303	-0.011521	303.733	0.0221364	nan	2.97446e-05	12.7432	1
797	17.0824	50.5329	-0.0046462	123.866	0.167705	nan	4.46199e-05	4.10917	1
797	68.9469	50.8363	-0.0117465	309.634	0.0246464	nan	3.50425e-05	5.82633	1
797	45.7547	9.23223	0.00325475	-87.4605	0.232359	nan	3.41378e-05	9.21446	1
798	127.157	15.7219	-0.011932	314.487	0.0247569	nan	3.45976e-05	9.76476	1
799	54.7414	42.37	-0.0119564	315.124	0.0179611	nan	2.66305e-05	12.251	1
799	74.509	42.558	0.00315946	-84.9675	0.192101	nan	2.46321e-05	5.83754	1
800	74.5303	10.1214	-0.011627	306.508	0.0243703	nan	3.83916e-05	12.4732	1
801	94.4003	38.2293	-0.0117566	309.899	0.0211635	nan	2.81277e-05	9.22051	1
801	138.703	49.9734	-0.00230326	62.5664	0.337357	nan	3.18604e-05	8.77141	1
801	11.6123	48.4324	-0.00291376	78.5391	0.282752	nan	4.42265e-05	3.91179	1
802	6.88802	12.1016	-0.00748666	198.182	0.0338606	nan	1.87797e-05	32.0224	1
802	87.6505	23.4364	-0.00724923	191.97	0.0449889	nan	2.3957e-05	8.65518	1
802	96.304	23.2661	-0.00431903	115.306	0.128335	nan	2.78684e-05	8.65518	1
803	76.6231	37.1167	-0.00648673	172.02	0.0740369	nan	3.36108e-05	5.83754	1
803	87.5836	47.4515	-0.00543824	144.588	0.108332	nan	3.54349e-05	4.3661	1
803	138.507	15.7798	-0.00262663	71.0267	0.296189	nan	2.84805e-05	11.3493	1
804	36.7835	34.2721	-0.00961106	253.763	0.0281659	nan	2.53171e-05	15.8322	1
804	22.1291	40.2644	0.0040381	-107.956	0.141537	nan	2.73345e-05	13.2769	1
804	111.801	27.6117	-0.00513224	136.582	0.100898	nan	2.90499e-05	14.493	1
805	63.0798	15.0678	-0.00750633	198.696	0.0264004	nan	1.42669e-05	12.4732	1
805	78.2485	51.6293	-0.0124136	327.087	0.0418121	nan	6.72514e-05	10.1283	1
805	16.1872	52.1374	-0.00489447	130.361	0.119236	nan	3.31751e-05	5.88705	1
805	130.121	53.3016	-0.0114883	302.878	0.0143305	nan	2.08174e-05	9.20484	1
806	49.8016	13.715	-0.0113563	299.424	0.0259372	nan	3.40044e-05	13.3469	1
806	91.9367	47.1146	0.00313564	-84.3443	0.248067	nan	3.83488e-05	4.3661	1
807	118.107	6.44164	-0.00492676	131.206	0.113345	nan	3.14549e-05	16.0641	1
807	99.8238	47.5553	0.00318702	-85.6886	0.206558	nan	2.79913e-05	7.89939	1
808	104.552	15.0623	-0.0122549	322.935	0.0211715	nan	3.21335e-05	14.493	1
808	67.3694	31.8438	-0.0101327	267.411	0.035481	nan	3.60911e-05	10.6505	1
809	83.484	42.9591	-0.0107496	283.551	0.0361858	nan	4.15802e-05	9.41888	1
809	32.6456	51.6634	0.00300758	-80.9938	0.153332	nan	1.6937e-05	14.8933	1
810	81.8889	9.63341	-0.0115022	303.241	0.018498	nan	2.67687e-05	10.7361	1
811	8.62912	4.52079	-0.00763252	201.998	0.044971	nan	2.69277e-05	8.57671	1
811	120.631	34.442	-0.0021738	59.1792	0.206844	nan	1.40146e-05	16.0079	1
812	51.1652	35.6337	-0.0083361	220.406	0.0555269	nan	4.29724e-05	9.8207	1
813	37.4634	18.1237	-0.00180079	49.42	0.300012	nan	1.58393e-05	4.26693	1
814	42.7855	40.755	-0.00250495	67.8432	0.262103	nan	2.47529e-05	9.8207	1
814	9.05478	32.4619	0.00243102	-65.909	0.211692	nan	1.82899e-05	4.36253	1
815	91.7281	35.4093	-0.0123059	324.271	0.0101688	nan	1.97953e-05	14.2854	1
815	94.4993	21.3953	0.00235165	-63.8323	0.233401	nan	1.6287e-05	14.2854	1
816	143.268	48.1476	0.00279249	-75.3663	0.184424	nan	1.8352e-05	14.5322	1
817	18.7464	48.1626	-0.00347097	93.1176	0.225111	nan	4.3688e-05	8.77161	1
817	63.078	6.02574	-0.00465962	124.217	0.0606115	nan	1.40106e-05	15.4564	1
818	142.568	11.6555	-0.00922865	243.758	0.0311474	nan	3.12245e-05	10.8125	1
818	38.8967	14.1047	-0.00587921	156.125	0.0693581	nan	2.45913e-05	4.26693	1
818	10.3034	45.784	-0.010173	268.465	0.0243563	nan	2.55899e-05	6.67136	1
818	48.2651	50.0665	-0.00457356	121.965	0.164489	nan	4.29081e-05	4.95462	1
818	47.5233	27.1297	-0.00422308	112.795	0.0881583	nan	1.9616e-05	13.5022	1
819	126.575	4.88499	-0.00446399	119.098	0.09067	nan	1.93636e-05	17.3669	1
819	13.1515	30.9624	-0.00725767	192.19	0.082623	nan	4.62948e-05	4.36253	1
820	77.0473	17.3111	0.00321227	-86.3492	0.339541	nan	6.15637e-05	3.1173	1
821	47.6258	6.38913	0.00312818	-84.1489	0.169513	nan	2.14213e-05	4.77324	1
821	122.969	45.391	-0.0119046	313.771	0.0379282	nan	5.3774e-05	9.3319	1
821	123.172	36.0613	0.00392452	-104.984	0.142093	nan	2.78417e-05	9.3319	1
822	77.0053	39.7188	-0.004763	126.922	0.101792	nan	2.49354e-05	3.62223	1
822	90.0202	29.2001	-0.00727594	192.668	0.0677212	nan	4.00276e-05	7.52197	1
822	19.3168	30.7325	-0.0118674	312.796	0.0412879	nan	6.54565e-05	6.16954	1
822	105.759	48.3896	-0.0100206	264.479	0.0205351	nan	2.28049e-05	13.017	1
822	140.663	22.2988	-0.00284023	76.6152	0.229523	nan	2.58145e-05	10.8125	1
822	50.3126	45.5547	0.00355138	-95.2214	0.185118	nan	2.9703e-05	4.90878	1
823	78.1558	20.3873	-0.00188363	51.5874	0.285935	nan	1.62207e-05	3.26986	1
824	60.1271	29.7603	-0.00172658	47.4785	0.372092	nan	2.11064e-05	15.6906	1
824	49.4874	50.5803	0.00257519	-69.681	0.332516	nan	3.81113e-05	5.09288	1
825	37.942	14.8593	-0.00219262	59.6717	0.278176	nan	2.15451e-05	12.2698	1
825	49.5117	10.774	0.00333912	-89.6679	0.114843	nan	1.50962e-05	4.77324	1
827	132.154	44.07	0.00353934	-94.9063	0.141978	nan	2.09975e-05	14.081	1
827	118.776	48.4639	-0.00710252	188.131	0.0908978	nan	5.49438e-05	13.017	1
827	86.0637	35.5974	-0.0094556	249.696	0.049461	nan	4.95828e-05	7.09896	1
827	64.9557	13.2274	0.00273395	-73.8347	0.211789	nan	2.08294e-05	15.0169	1
827	45.7858	43.6562	0.00164123	-45.2454	0.329064	nan	1.49251e-05	4.90878	1
829	75.7609	31.0933	0.00343539	-92.1867	0.20965	nan	3.22066e-05	5.50304	1
830	88.8107	48.1449	0.00357467	-95.8307	0.249208	nan	4.68491e-05	6.1642	1
831	77.9269	51.1406	-0.0107162	282.678	0.0193841	nan	2.30163e-05	9.72046	1
832	73.9387	25.9008	0.00416348	-111.236	0.15789	nan	3.333e-05	3.58934	1
832	92.9454	52.7168	0.00368927	-98.8292	0.211142	nan	3.84763e-05	6.1642	1
833	115.674	41.3378	-0.00813656	215.185	0.0589168	nan	4.0087e-05	3.46329	1
833	33.8573	44.9568	-0.00838754	221.752	0.121246	nan	0.000101961	6.25143	1
834	23.7871	13.9615	-0.0120128	316.601	0.0373961	nan	5.53003e-05	9.36278	1
835	28.5633	5.9086	-0.0118069	311.215	0.0338802	nan	5.42091e-05	9.36278	1
835	131.593	32.5302	0.00299196	-80.585	0.203401	nan	2.41516e-05	11.9461	1
835	83.2113	42.982	-0.00315276	84.7922	0.16843	nan	2.05837e-05	7.61637	1
835	104.567	43.4429	-0.00608425	161.49	0.0429758	nan	1.71297e-05	8.44321	1
835	35.7122	50.9267	-0.00929362	245.458	0.091396	nan	8.65003e-05	6.25143	1
835	103.348	34.4713	-0.00245976	66.6609	0.296147	nan	2.92291e-05	7.25545	1
836	25.3386	51.8832	-0.0115697	305.009	0.0269205	nan	3.64911e-05	10.4176	1
837	86.5804	25.1639	-0.00908697	240.051	0.0450503	nan	3.80478e-05	12.6632	1
837	73.0621	29.3814	-0.0110557	291.56	0.0116371	nan	1.60307e-05	3.58934	1
838	14.9601	8.30479	0.00407947	-109.038	0.128372	nan	2.49496e-05	10.484	1
838	120.292	36.4049	-0.00783876	207.394	0.0551555	nan	3.52195e-05	5.85527	1
838	97.5197	38.7925	0.00349736	-93.8079	0.284294	nan	5.77706e-05	7.25545	1
838	72.9362	40.9875	-0.0115027	303.256	0.0141753	nan	1.8189e-05	10.4669	1
839	64.7668	10.1032	0.00217488	-59.2075	0.340346	nan	3.48234e-05	8.38425	1
839	105.679	26.5921	-0.00924259	244.123	0.0329946	nan	3.29881e-05	8.21683	1
839	56.902	50.638	-0.00779531	206.257	0.0476697	nan	2.94895e-05	8.38756	1
840	126.478	47.1283	-0.0129302	340.604	0.0202827	nan	3.39354e-05	8.95785	1
841	54.3201	17.1235	-0.00655422	173.786	0.15321	nan	7.85663e-05	6.55594	1
842	33.6212	32.5158	-0.0100298	264.719	0.0403029	nan	4.46581e-05	6.3287	1
842	56.8487	35.1377	-0.0118403	312.086	0.0258458	nan	3.91199e-05	7.61392	1
842	18.83	37.8331	-0.0114192	301.071	0.024398	nan	3.64397e-05	6.02899	1
843	29.2782	9.33864	-0.00410827	109.791	0.133567	nan	2.73949e-05	14.3553	1
843	79.0909	12.2987	0.00259095	-70.0932	0.303422	nan	3.36414e-05	7.15641	1
843	54.7188	23.6673	0.0118296	-311.807	0.0239604	nan	3.23911e-05	6.55594	1
844	103.584	11.4199	0.00431506	-115.202	0.271666	nan	7.13483e-05	9.32351	1
844	136.382	13.97	0.00313362	-84.2914	0.193924	nan	2.07986e-05	17.8286	1
844	88.4274	34.7625	-0.00932441	246.264	0.0263978	nan	2.66848e-05	14.1462	1
844	103.643	42.5916	-0.00457072	121.891	0.0982149	nan	2.269e-05	9.90429	1
844	72.1559	14.0651	-0.00707831	187.498	0.0979263	nan	5.60887e-05	3.47793	1
844	115.215	26.6285	-0.00202198	55.2071	0.320176	nan	2.16135e-05	8.0079	1
845	39.8409	31.3463	-0.00753155	199.356	0.0572929	nan	3.39152e-05	6.3287	1
846	67.7408	6.15949	-0.0122565	322.976	0.0337656	nan	5.78881e-05	7.09768	1
846	51.4081	52.9923	-0.011898	313.596	0.0509568	nan	7.53404e-05	8.42691	1
846	45.1319	47.3689	0.0034918	-93.6626	0.321982	nan	6.7337e-05	8.42691	1
846	96.9812	18.0021	-0.00243998	66.1435	0.309508	nan	3.01571e-05	9.32351	1
847	76.7741	42.7821	-0.0083086	219.686	0.103289	nan	7.80507e-05	3.77779	1
847	76.7295	25.361	-0.00773068	204.566	0.031771	nan	2.37257e-05	12.1867	1
848	49.592	36.1343	-0.0114864	302.828	0.015864	nan	2.0535e-05	4.61268	1
848	114.566	7.93803	0.00293189	-79.0134	0.156707	nan	1.6175e-05	7.58592	1
848	112.23	19.0758	-0.00204166	55.722	0.351972	nan	2.65776e-05	5.74505	1
849	17.2723	44.3812	-0.0111113	293.015	0.0215077	nan	2.82388e-05	12.8394	1
849	107.919	51.5252	0.00345972	-92.8232	0.187415	nan	2.85251e-05	9.90429	1
850	131.897	15.5844	-0.0116108	306.084	0.0190472	nan	2.48593e-05	7.03648	1
850	96.6513	36.0015	-0.00347199	93.1442	0.113773	nan	1.63591e-05	8.97048	1
851	73.0177	43.1831	-0.00611534	162.303	0.147416	nan	6.55966e-05	3.77779	1
852	65.2254	9.05013	-0.0160052	421.055	0.00748247	nan	2.0731e-05	8.11712	1
852	79.725	13.3772	-0.00421062	112.469	0.0967296	nan	1.87504e-05	7.07112	1
853	94.9306	6.8958	-0.0124216	327.296	0.17447	nan	0.000327981	5.13444	1
853	117.489	39.6843	-0.00793721	209.969	0.0254917	nan	1.60952e-05	12.2315	1
853	6.52922	51.4123	-0.0116954	308.297	0.023527	nan	3.36697e-05	12.8394	1
853	52.214	39.9293	-0.00287454	77.513	0.206609	nan	2.24671e-05	4.61268	1
853	57.4733	52.3492	-0.00695769	184.342	0.106606	nan	5.96221e-05	7.73406	1
854	11.536	5.23337	0.00455693	-121.53	0.136251	nan	3.31903e-05	18.867	1
854	99.5308	11.1097	-0.0100055	264.083	0.20063	nan	0.000264784	6.23853	1
854	61.7098	45.8787	-0.00860172	227.355	0.0679443	nan	5.2209e-05	7.12157	1
854	89.0805	43.1237	0.00204212	-55.7342	0.241255	nan	1.53123e-05	7.35627	1
855	7.29277	23.617	-0.00719017	190.425	0.064248	nan	3.62576e-05	9.21817	1
855	67.7895	31.1707	-0.0107532	283.646	0.138153	nan	0.000193603	10.8548	1
855	23.2992	38.3391	-0.0127433	335.712	0.198377	nan	0.000426338	6.23421	1
855	19.5476	22.8131	-0.0041388	110.59	0.101211	nan	1.79109e-05	12.2811	1
855	105.193	33.2595	0.00356452	-95.5652	0.207444	nan	3.49175e-05	8.97048	1
855	17.9301	35.1708	-0.0121421	319.983	0.214489	nan	0.00042246	6.23421	1
856	111.343	50.2596	-0.00398063	106.452	0.155875	nan	2.93739e-05	12.2315	1
856	30.6393	16.8002	0.00404127	-108.038	0.134956	nan	2.62093e-05	11.9358	1
856	60.1898	38.9212	0.0034627	-92.9012	0.318895	nan	6.54894e-05	4.22231	1
856	130.198	53.1365	0.00288257	-77.7231	0.157247	nan	1.59988e-05	18.5062	1
858	89.8009	7.11737	-0.0117497	309.716	0.162529	nan	0.000269668	5.13444	1
859	128.369	32.1546	-0.0114269	301.273	0.0112676	nan	1.40679e-05	13.5266	1
859	94.557	38.2122	0.00309292	-83.2264	0.181231	nan	2.17692e-05	7.35627	1
860	110.778	8.43645	0.00369804	-99.0586	0.150819	nan	2.41645e-05	21.0187	1
860	138.981	23.7668	-0.0052973	140.901	0.0686146	nan	2.01675e-05	13.0361	1
860	7.7778	42.5577	-0.00977462	258.043	0.168762	nan	0.00020316	9.73247	1
861	57.1593	41.8613	-0.010925	288.141	0.04263	nan	5.37889e-05	4.22231	1
861	33.1026	28.479	-0.00379995	101.725	0.130725	nan	2.38671e-05	9.71242	1
861	23.788	38.6839	-0.00200508	54.7648	0.261867	nan	1.58019e-05	8.1824	1
[truncated: 4,186 more rows]

## Sheet: CPCI1-190SB266D
frame_indices	x_coords	y_coords	contrasts	calibrated_values	fit_errors	diffblur_errors	residual_errors	neareast_neighbour_distances	selections
5	34.5275	24.2222	-0.00832734	220.177	0.0542528	nan	3.90318e-05	5.53718	1
5	18.9709	24.9492	0.00396539	-106.053	0.0906111	nan	1.64397e-05	7.19874	1
5	31.7529	32.6651	-0.00284016	76.6135	0.151369	nan	2.36772e-05	3.5145	1
5	87.8026	40.0297	-0.00267117	72.1921	0.216656	nan	2.10523e-05	3.8935	1
5	102.664	46.3134	-0.00752793	199.261	0.037584	nan	2.12063e-05	12.3646	1
5	10.182	48.7835	-0.0071727	189.967	0.0317952	nan	2.21517e-05	21.5459	1
6	59.0326	40.4952	0.00262139	-70.8897	0.230735	nan	2.46057e-05	7.85378	1
6	52.0403	50.819	0.00313245	-84.2609	0.258815	nan	3.97268e-05	7.16271	1
7	129.492	45.9487	-0.0073089	193.531	0.12045	nan	7.97687e-05	5.42853	1
7	91.6334	40.7258	0.00163694	-45.1331	0.361206	nan	1.95703e-05	3.8935	1
8	79.293	36.8047	-0.00206335	56.2895	0.29661	nan	1.99578e-05	9.10024	1
9	16.7932	6.3321	-0.0064582	171.274	0.0578269	nan	2.56962e-05	15.291	1
9	96.0703	15.7492	-0.00219096	59.6282	0.247861	nan	1.71636e-05	12.051	1
9	33.3874	16.6917	0.00323515	-86.9478	0.155612	nan	1.92467e-05	7.61634	1
9	33.6134	29.6834	0.00196201	-53.638	0.297405	nan	1.82527e-05	3.5145	1
10	52.6516	16.5036	-0.00300488	80.923	0.180681	nan	2.138e-05	3.24434	1
10	125.764	26.1095	-0.00739845	195.874	0.0471349	nan	2.99205e-05	12.674	1
10	54.8404	25.5226	-0.00445915	118.972	0.184362	nan	4.97563e-05	7.39247	1
10	118.272	44.6379	-0.00387353	103.65	0.155969	nan	2.85956e-05	5.99068	1
11	58.7619	48.3443	-0.00691939	183.34	0.0362219	nan	1.76804e-05	4.72942	1
11	143.897	49.0165	-0.0107542	283.671	0.128979	nan	0.000181483	14.7279	1
11	123.811	39.8237	-0.00287519	77.5298	0.328579	nan	4.73508e-05	4.69569	1
12	62.0645	27.0915	-0.00952109	251.409	0.038777	nan	4.06845e-05	7.39247	1
12	113.209	31.6192	-0.00636281	168.778	0.0640589	nan	2.80345e-05	13.4055	1
12	66.256	9.05932	-0.0106962	282.154	0.0233625	nan	3.36141e-05	13.428	1
12	132.634	15.4596	0.00368056	-98.6012	0.119741	nan	2.14825e-05	11.0508	1
12	7.62615	18.5706	-0.0028934	78.0064	0.33285	nan	3.78993e-05	15.291	1
12	13.9573	45.7444	0.00322998	-86.8124	0.188611	nan	2.45264e-05	7.37862	1
13	142.927	19.4836	-0.0123103	324.385	0.0158117	nan	2.27695e-05	11.0508	1
13	50.8202	37.3235	-0.00224923	61.1528	0.304482	nan	2.50637e-05	8.85024	1
14	42.2946	13.7329	0.00369475	-98.9724	0.118579	nan	1.94312e-05	9.38579	1
15	54.2004	47.0954	0.00346594	-92.986	0.19421	nan	3.54866e-05	4.72942	1
16	57.859	19.538	-0.00890404	235.265	0.0219536	nan	2.0329e-05	8.64529	1
16	18.2697	39.7572	0.00243049	-65.8951	0.295479	nan	2.78382e-05	7.37862	1
18	17.4915	48.9121	0.0028733	-77.4806	0.201178	nan	2.32693e-05	9.18798	1
18	42.1719	35.4434	-0.00819201	216.636	0.038254	nan	2.62178e-05	8.85024	1
18	25.8015	43.3594	0.0033921	-91.0542	0.0940604	nan	1.23388e-05	8.34887	1
18	115.53	43.2267	-0.00264844	71.5973	0.240478	nan	2.35546e-05	11.5958	1
19	120.421	7.40277	-0.00934196	246.723	0.0259558	nan	2.17667e-05	4.72062	1
19	67.585	29.468	-0.0102035	269.264	0.0491431	nan	6.61781e-05	5.29616	1
19	103.284	39.6008	-0.0100349	264.852	0.0377381	nan	4.29737e-05	7.82357	1
20	59.8156	47.6238	-0.0101681	268.336	0.0199016	nan	2.15226e-05	5.64001	1
20	139.702	19.4585	-0.00776215	205.389	0.0517808	nan	3.36039e-05	12.9656	1
20	32.0155	27.9717	-0.00269717	72.8723	0.205024	nan	2.03067e-05	12.6088	1
21	18.0886	7.86587	-0.00843106	222.89	0.0295723	nan	2.26676e-05	10.2125	1
21	132.205	30.0368	-0.0046277	123.381	0.211427	nan	6.16356e-05	4.06558	1
21	104.673	47.3001	-0.00883698	233.511	0.0378781	nan	3.82408e-05	7.82357	1
22	106.69	25.6603	0.00276779	-74.7201	0.333998	nan	4.53436e-05	6.95318	1
22	138.325	40.7586	-0.0121221	319.46	0.0233603	nan	3.49337e-05	6.10028	1
22	61.8211	9.50748	-0.00760868	201.374	0.0654704	nan	3.9127e-05	17.6642	1
22	129.329	32.9104	0.0038355	-102.655	0.314751	nan	7.86673e-05	4.06558	1
22	83.4566	29.4389	0.00274501	-74.124	0.224331	nan	2.36962e-05	10.7018	1
24	35.5665	13.7626	-0.0120878	318.563	0.0142903	nan	2.26223e-05	9.18542	1
24	22.9717	43.3968	-0.0122073	321.691	0.0189573	nan	3.35274e-05	8.45847	1
24	59.2185	28.0272	-0.0082637	218.512	0.10357	nan	7.86289e-05	3.4996	1
25	91.3666	22.2305	-0.0116244	306.439	0.0231455	nan	3.27548e-05	3.34689	1
25	8.08168	5.82716	0.00356551	-95.5911	0.147816	nan	2.57582e-05	10.2125	1
25	65.1002	30.5386	-0.00744461	197.081	0.195396	nan	0.00013862	4.25844	1
25	102.797	31.4215	-0.00474737	126.513	0.0942027	nan	2.28542e-05	3.15166	1
26	44.431	6.40808	0.00344412	-92.4151	0.12331	nan	1.6696e-05	11.5181	1
26	142.83	44.8719	0.00370085	-99.132	0.181716	nan	3.22307e-05	6.10028	1
26	65.3085	52.0269	0.00207913	-56.7023	0.353643	nan	2.72083e-05	12.0479	1
27	135.122	23.6553	0.00381712	-102.174	0.12752	nan	2.13649e-05	10.9183	1
27	25.0254	12.0929	-0.00431067	115.087	0.10725	nan	2.2523e-05	10.6726	1
28	32.773	22.5129	0.00309571	-83.2996	0.262812	nan	3.80075e-05	4.01864	1
29	68.2669	8.27883	-0.00829486	219.327	0.101483	nan	8.52193e-05	13.6941	1
29	81.8783	9.78133	0.00388366	-103.915	0.146469	nan	2.57898e-05	12.3415	1
29	17.0225	37.384	0.00364286	-97.6149	0.196863	nan	3.37496e-05	7.30528	1
30	118.098	41.8503	-0.00494781	131.757	0.220718	nan	6.70857e-05	4.15191	1
31	119.378	37.9005	0.00417682	-111.585	0.255604	nan	7.01461e-05	4.15191	1
32	132.806	35.6391	-0.00756541	200.242	0.04213	nan	3.16093e-05	12.014	1
32	143.885	40.286	-0.0078445	207.544	0.0285123	nan	1.87123e-05	12.014	1
32	97.6329	10.782	0.00387864	-103.784	0.369156	nan	0.000102751	7.8932	1
33	99.3944	30.1506	-0.00825298	218.231	0.0455132	nan	3.28511e-05	7.84682	1
33	106.17	50.4194	-0.0100526	265.315	0.025883	nan	3.02516e-05	13.6135	1
33	12.3536	25.9183	-0.00703299	186.312	0.0752937	nan	3.96806e-05	6.59596	1
34	126.215	25.3786	0.00311993	-83.9331	0.179019	nan	2.53537e-05	12.1955	1
34	137.403	51.0071	0.00276865	-74.7424	0.188417	nan	1.89369e-05	12.5286	1
35	94.9761	20.296	-0.00727467	192.635	0.0655335	nan	3.6279e-05	8.75927	1
35	9.32195	32.5596	-0.00249624	67.6155	0.280675	nan	2.9868e-05	7.30049	1
35	102.756	37.2409	0.00381149	-102.027	0.184123	nan	3.55847e-05	7.84682	1
35	66.8118	52.0938	-0.00775166	205.115	0.0716972	nan	5.3373e-05	11.4459	1
36	57.357	45.6429	-0.0100522	265.304	0.0206389	nan	1.99855e-05	11.4459	1
36	54.1515	24.2055	-0.00551895	146.7	0.050203	nan	1.52856e-05	10.5451	1
37	55.2814	13.7211	-0.0131016	345.087	0.0150309	nan	2.83761e-05	3.75565	1
37	15.7342	20.2546	-0.00994264	262.438	0.0259204	nan	2.64393e-05	6.59596	1
37	36.3978	14.4002	-0.00997311	263.236	0.0232725	nan	2.27337e-05	4.94611	1
39	42.95	36.1287	-0.0114599	302.134	0.0248016	nan	3.30827e-05	13.0176	1
40	107.576	20.7981	-0.0108714	286.737	0.0254353	nan	3.9191e-05	6.23908	1
40	25.5038	42.3467	-0.0095742	252.799	0.0208804	nan	2.05706e-05	10.3441	1
41	128.907	11.4609	-0.00964981	254.777	0.0213711	nan	1.98356e-05	6.97044	1
41	88.0958	20.5265	0.00343699	-92.2284	0.247773	nan	4.42499e-05	5.85664	1
42	108.84	9.38255	0.00338272	-90.8086	0.136067	nan	1.83724e-05	11.4852	1
42	40.9265	16.3889	0.00344328	-92.3932	0.301957	nan	5.89952e-05	4.76222	1
42	52.7436	16.4895	0.00312485	-84.062	0.227167	nan	3.58245e-05	3.75565	1
42	35.0038	46.4396	-0.00676892	179.403	0.0670848	nan	2.97904e-05	7.87502	1
43	89.5638	14.8568	-0.00871361	230.283	0.0613878	nan	4.79687e-05	5.85664	1
44	117.953	28.2622	0.00351825	-94.3546	0.155536	nan	2.34626e-05	7.6458	1
45	141.541	14.1951	-0.0116906	308.172	0.0226445	nan	3.62502e-05	12.927	1
45	42.8768	46.2636	-0.00750774	198.733	0.0487454	nan	2.86895e-05	6.02553	1
45	36.3443	17.6859	-0.00761662	201.582	0.0500184	nan	3.00081e-05	4.76222	1
46	98.614	39.338	-0.00425255	113.566	0.0809197	nan	1.93919e-05	9.98121	1
46	85.6663	34.1228	-0.00254169	68.8044	0.254118	nan	2.35983e-05	9.09736	1
47	61.7925	9.33251	0.00330884	-88.8758	0.175713	nan	2.4823e-05	9.51228	1
47	100.326	51.5522	0.00311902	-83.9094	0.142778	nan	1.67605e-05	12.3336	1
47	78.239	24.5853	-0.00251884	68.2067	0.252	nan	2.4059e-05	3.88293	1
47	66.9294	39.428	-0.00385788	103.24	0.118335	nan	2.11136e-05	16.3331	1
48	116.442	41.8842	0.0042415	-113.277	0.128803	nan	2.63487e-05	12.3669	1
48	78.1185	51.3265	-0.00971157	256.393	0.0271421	nan	2.49795e-05	6.7307	1
48	25.8887	7.06924	0.00181093	-49.6853	0.262537	nan	1.29938e-05	14.9008	1
48	52.5143	24.2081	0.00219905	-59.8398	0.321382	nan	2.56033e-05	15.0981	1
48	45.267	51.7948	-0.00228085	61.98	0.35084	nan	3.34266e-05	6.02553	1
50	106.21	32.8631	-0.0122859	323.745	0.0521465	nan	8.15459e-05	5.82448	1
51	74.0078	8.28083	-0.00656382	174.037	0.0541086	nan	2.88598e-05	8.77057	1
51	52.2828	9.1118	-0.00242565	65.7685	0.247334	nan	2.11366e-05	9.51228	1
51	81.9154	25.8347	0.00352571	-94.5498	0.120614	nan	1.73793e-05	3.88293	1
51	94.0358	13.8982	-0.00176602	48.5103	0.370754	nan	2.18241e-05	16.9638	1
52	104.426	38.9609	-0.00806199	213.234	0.158127	nan	0.000124015	6.35355	1
52	129.053	19.5272	0.00150597	-41.7067	0.338676	nan	1.36701e-05	15.6463	1
53	142.881	26.8483	0.00229506	-62.3519	0.263867	nan	2.11406e-05	11.8784	1
53	72.0119	48.496	-0.00233788	63.4721	0.255253	nan	2.49108e-05	6.7307	1
54	134.323	35.0861	-0.0086752	229.278	0.041301	nan	3.32918e-05	7.23688	1
54	65.7906	11.3469	0.00339318	-91.0824	0.192526	nan	2.73132e-05	8.77057	1
54	104.402	27.3265	-0.00741735	196.368	0.108715	nan	7.04463e-05	5.82448	1
54	113.07	31.0545	0.00335741	-90.1464	0.300224	nan	5.77918e-05	7.09451	1
54	92.0924	37.1197	-0.00248271	67.2614	0.154018	nan	1.13003e-05	12.4699	1
55	48.4142	36.3688	-0.00907003	239.608	0.15608	nan	0.00015582	15.4438	1
55	26.8426	42.9127	0.00289195	-77.9684	0.174249	nan	1.81726e-05	9.98767	1
58	92.0968	23.104	-0.0198362	521.287	0.0114547	nan	5.10987e-05	8.34951	1
58	138.521	40.981	0.00308526	-83.0261	0.191339	nan	2.34114e-05	7.23688	1
59	117.338	21.6078	-0.00776666	205.508	0.0558542	nan	3.45551e-05	5.84729	1
59	71.3821	43.1627	-0.00773604	204.706	0.0341592	nan	2.23467e-05	12.1837	1
59	134.353	22.4429	0.0043621	-116.433	0.10763	nan	2.53722e-05	9.54547	1
60	47.4337	12.1569	-0.00904721	239.011	0.0304799	nan	2.47292e-05	22.6693	1
60	32.4449	30.9961	0.0029821	-80.3271	0.243537	nan	3.14674e-05	12.7928	1
60	63.4899	33.0171	0.00319196	-85.8178	0.19391	nan	2.49747e-05	9.47536	1
60	90.3138	31.2609	0.0036291	-97.2549	0.294949	nan	6.03305e-05	8.34951	1
61	98.8071	7.80244	-0.00974296	257.214	0.039713	nan	4.61795e-05	16.7082	1
61	118.932	5.40665	0.00407245	-108.854	0.102817	nan	1.66407e-05	11.0998	1
61	132.756	35.5126	0.00286668	-77.3073	0.262541	nan	3.01111e-05	7.94613	1
61	105.034	53.057	-0.0116252	306.46	0.0903086	nan	0.000127532	13.6695	1
62	83.5641	43.3665	-0.00745566	197.371	0.0414425	nan	2.56007e-05	12.1837	1
62	54.0503	33.839	-0.00219698	59.7858	0.221084	nan	1.45227e-05	9.47536	1
62	120.086	16.4464	-0.00264482	71.5027	0.346657	nan	4.3525e-05	5.84729	1
63	74.0226	8.09352	0.00617913	-163.972	0.0451754	nan	1.78394e-05	10.1871	1
63	24.2571	15.4164	-0.00595912	158.216	0.0771836	nan	2.79113e-05	8.70734	1
63	98.6807	34.985	-0.0094411	249.316	0.0814444	nan	9.40773e-05	9.15838	1
63	132.215	13.1401	-0.00219078	59.6235	0.305315	nan	2.37188e-05	9.54547	1
65	113.174	42.0754	0.00346022	-92.8364	0.15817	nan	2.28128e-05	10.5588	1
65	123.414	44.6506	0.00319727	-85.9566	0.169911	nan	2.155e-05	9.09961	1
66	55.9167	20.6801	0.00884327	-233.675	0.0474621	nan	3.96933e-05	13.2907	1
66	20.454	31.5203	-0.00920408	243.115	0.218397	nan	0.000183143	5.25089	1
66	6.80466	32.0538	0.00356293	-95.5235	0.143836	nan	2.11199e-05	13.6598	1
66	54.675	49.1387	-0.00733682	194.261	0.067145	nan	3.84212e-05	9.69808	1
66	125.53	27.8094	-0.00177716	48.8017	0.28967	nan	1.46226e-05	10.5621	1
67	16.5795	11.3088	0.0034271	-91.9699	0.127206	nan	1.70229e-05	8.70734	1
67	74.7927	34.5014	0.00369964	-99.1003	0.120856	nan	1.92027e-05	11.1338	1
67	93.6111	50.5064	0.00273187	-73.7804	0.202706	nan	2.07036e-05	12.3256	1
68	130.521	50.334	-0.00254898	68.9951	0.211576	nan	2.12064e-05	9.09961	1
70	85.8368	33.0906	-0.0107842	284.458	0.031566	nan	3.96322e-05	3.89791	1
70	107.76	10.656	-0.00196566	53.7337	0.35157	nan	2.55239e-05	22.438	1
70	63.1916	44.4997	-0.00235362	63.884	0.217298	nan	1.62477e-05	9.69808	1
71	112.696	32.5442	-0.00931322	245.971	0.0290073	nan	2.63514e-05	12.7749	1
73	143.45	33.8131	-0.00942284	248.839	0.0372741	nan	4.94024e-05	15.8627	1
73	99.9275	32.149	-0.00672788	178.33	0.0469873	nan	2.40079e-05	10.1151	1
74	127.481	42.158	-0.00692783	183.561	0.0359848	nan	1.69132e-05	9.57044	1
74	13.1604	44.9275	-0.00284861	76.8346	0.181456	nan	1.87059e-05	6.66614	1
74	87.9404	36.3722	0.00343873	-92.2742	0.358688	nan	8.2623e-05	3.89791	1
75	95.3741	50.7663	-0.00989669	261.236	0.0218817	nan	2.39802e-05	9.32224	1
75	59.8062	23.3975	-0.00958882	253.181	0.0330804	nan	3.41249e-05	10.0555	1
76	119.449	8.25649	-0.00147081	40.7866	0.358008	nan	1.53866e-05	23.32	1
76	25.4713	15.9148	-0.00172168	47.3502	0.368762	nan	1.99559e-05	9.3325	1
76	68.5699	31.2455	-0.00210496	57.3781	0.369501	nan	3.35601e-05	9.62536	1
77	91.9728	22.6368	-0.00920023	243.015	0.034896	nan	2.87321e-05	7.42792	1
77	127.635	32.5888	-0.00653184	173.2	0.0401428	nan	2.15525e-05	9.57044	1
78	115.805	31.29	-0.0049416	131.594	0.143162	nan	4.50168e-05	11.9004	1
78	95.9849	41.4641	-0.00741943	196.423	0.0394176	nan	2.22404e-05	9.32224	1
79	47.3042	8.52275	-0.00732397	193.925	0.0410089	nan	2.55485e-05	4.20704	1
79	64.6041	14.5604	-0.00202156	55.196	0.24886	nan	1.90955e-05	9.81469	1
79	84.5609	23.125	0.0035168	-94.3167	0.218699	nan	3.6136e-05	7.42792	1
80	49.803	29.5415	-0.00667976	177.07	0.114687	nan	5.66277e-05	4.79597	1
80	59.9933	35.6146	-0.0117539	309.828	0.044088	nan	6.87955e-05	7.15638	1
80	121.503	44.5587	0.00404977	-108.261	0.159257	nan	3.37727e-05	4.72636	1
81	65.2415	43.9041	-0.00422389	112.816	0.112194	nan	2.4659e-05	6.4153	1
82	89.8024	32.7715	-0.0120982	318.834	0.0864789	nan	0.000136951	8.22846	1
83	111.509	46.7195	-0.00768504	203.372	0.0323466	nan	1.89974e-05	5.49893	1
83	70.2163	6.50861	-0.0075605	200.114	0.0769338	nan	4.8175e-05	9.81469	1
84	53.51	32.5845	-0.00969019	255.834	0.0713415	nan	6.25335e-05	4.79597	1
84	27.4938	41.4073	-0.00710893	188.299	0.0938006	nan	5.31178e-05	11.8395	1
84	129.814	45.5942	0.00314539	-84.5992	0.189132	nan	2.43633e-05	7.70385	1
84	46.3931	12.6299	0.00304935	-82.0865	0.196801	nan	2.26086e-05	4.20704	1
85	67.9	32.0742	-0.0106014	279.674	0.0346013	nan	4.84845e-05	7.07793	1
85	40.5667	44.2198	0.00298538	-80.413	0.247559	nan	3.15639e-05	9.49879	1
85	6.86903	53.4149	-0.0106597	281.2	0.0242184	nan	2.68038e-05	18.4751	1
86	16.4929	17.4552	-0.00923592	243.948	0.0261422	nan	2.29077e-05	6.14871	1
86	69.685	39.2769	-0.00707566	187.429	0.0781899	nan	5.40016e-05	6.4153	1
87	30.0365	29.8441	-0.0194559	511.337	0.0317038	nan	0.000123146	6.56651	1
87	93.1504	40.288	-0.00871564	230.336	0.179384	nan	0.00017561	8.22846	1
87	136.821	34.8591	-0.0077127	204.096	0.0800665	nan	5.20725e-05	3.61352	1
87	136.423	41.6356	-0.00769573	203.652	0.0612426	nan	4.15798e-05	6.78814	1
87	59.7964	10.7486	0.00266566	-72.0478	0.18743	nan	1.73451e-05	10.425	1
89	14.6287	36.6482	0.00423298	-113.054	0.115958	nan	2.42131e-05	10.9065	1
89	66.3984	22.6701	0.00427382	-114.123	0.23307	nan	5.94028e-05	9.52322	1
89	23.7699	27.8821	-0.01371	361.006	0.122205	nan	0.000275359	6.56651	1
89	127.192	36.4486	-0.0101567	268.04	0.0408834	nan	4.21003e-05	6.80747	1
89	41.9241	14.8278	-0.00259409	70.1754	0.164211	nan	1.32796e-05	4.98015	1
90	57.2484	26.9261	-0.0100781	265.982	0.0513451	nan	5.55536e-05	9.33791	1
90	48.9209	35.4596	-0.010023	264.54	0.0343729	nan	3.71783e-05	7.55517	1
91	63.2105	41.2337	-0.00741492	196.305	0.0329643	nan	1.76684e-05	6.7637	1
91	41.6529	37.5229	-0.00530628	141.136	0.26665	nan	6.94866e-05	5.92922	1
91	42.8667	43.3266	-0.00489073	130.263	0.244731	nan	8.83886e-05	5.92922	1
91	81.8775	14.1232	-0.00147123	40.7975	0.356052	nan	1.49781e-05	10.2308	1
91	134.515	32.0766	0.00435345	-116.206	0.200415	nan	5.87626e-05	3.61352	1
94	28.5975	15.1027	-0.00963424	254.37	0.0231097	nan	2.13795e-05	4.47433	1
94	122.356	31.657	-0.00811734	214.682	0.0470012	nan	3.15118e-05	6.80747	1
94	25.1059	39.678	-0.00772188	204.336	0.105735	nan	7.79695e-05	7.37057	1
94	21.8828	6.99921	0.00312209	-83.9897	0.226077	nan	3.02346e-05	9.15611	1
95	21.7166	33.1329	-0.0100613	265.543	0.0734819	nan	8.72948e-05	7.37057	1
95	5.725	22.7451	-0.00183572	50.3338	0.366841	nan	2.52332e-05	18.846	1
95	96.8662	7.59119	0.00251332	-68.0623	0.305623	nan	2.76724e-05	16.3502	1
95	66.3015	24.6375	-0.00192183	52.5867	0.301561	nan	1.78734e-05	9.33791	1
96	142.952	41.7122	-0.00179029	49.1453	0.332452	nan	1.91439e-05	12.1583	1
97	77.174	35.4878	0.00454652	-121.258	0.115501	nan	2.89991e-05	6.93487	1
97	138.045	17.0662	-0.0104559	275.867	0.054639	nan	6.27525e-05	14.4448	1
97	49.8343	25.1832	-0.00956425	252.539	0.0493273	nan	4.90864e-05	8.83743	1
97	87.0545	51.9602	-0.00201158	54.9349	0.277905	nan	1.75373e-05	13.8436	1
98	72.1739	48.9026	0.00323053	-86.827	0.154563	nan	1.98208e-05	8.09423	1
99	30.1614	10.9106	-0.00908052	239.882	0.0206163	nan	1.75319e-05	4.47433	1
99	129.645	5.31534	-0.0037982	101.679	0.123947	nan	2.05208e-05	14.4448	1
99	77.0221	42.421	0.00334642	-89.859	0.227393	nan	3.44138e-05	6.93487	1
99	134.838	50.7667	0.00377007	-100.943	0.105462	nan	1.61244e-05	12.1583	1
100	28.2006	28.7684	-0.0103317	272.619	0.052005	nan	6.17332e-05	7.81612	1
100	49.0586	16.3799	0.00360847	-96.7151	0.253542	nan	4.77112e-05	8.83743	1
101	119.802	42.4557	-0.00860081	227.332	0.0268119	nan	1.9821e-05	6.75728	1
101	56.7623	45.0908	-0.00726461	192.372	0.0373723	nan	1.97201e-05	7.16397	1
101	34.5561	43.9281	0.00311756	-83.8713	0.202927	nan	5.68446e-05	6.57547	1
102	108.539	37.9485	-0.00809448	214.084	0.0408752	nan	2.54387e-05	12.1314	1
102	6.72954	45.0308	0.00302613	-81.479	0.35345	nan	5.75127e-05	21.377	1
103	96.5969	31.2079	-0.00684109	181.291	0.322121	nan	0.000270465	13.7134	1
104	29.8331	19.9812	-0.00751527	198.93	0.0360149	nan	2.30224e-05	8.93753	1
104	28.025	43.1651	-0.0093988	248.21	0.0276887	nan	2.43928e-05	6.57547	1
104	65.1474	33.8199	0.00274364	-74.0882	0.221348	nan	2.28235e-05	7.95937	1
106	126.348	44.1331	-0.0066409	176.054	0.0510177	nan	2.42475e-05	6.75728	1
106	83.569	43.3645	0.0036018	-96.5406	0.15879	nan	2.44476e-05	13.0891	1
107	49.0387	10.8944	0.00335264	-90.0217	0.221784	nan	3.4559e-05	3.61715	1
107	59.076	24.2881	-0.00669711	177.524	0.0450593	nan	2.15691e-05	9.43521	1
107	72.8384	35.8692	-0.00804772	212.861	0.0408865	nan	2.725e-05	7.95937	1
107	41.6178	26.8828	-0.00406955	108.779	0.139308	nan	3.0611e-05	4.8275	1
107	123.661	15.3885	-0.0020965	57.1567	0.286391	nan	1.91865e-05	8.7315	1
108	123.425	24.484	-0.00466235	124.288	0.0841238	nan	1.95899e-05	9.0986	1
109	13.1164	27.6697	-0.009511	251.145	0.0243448	nan	2.54775e-05	13.9443	1
109	136.509	34.6185	0.00363748	-97.474	0.109019	nan	1.62977e-05	13.9203	1
109	7.70419	14.8185	0.00293609	-79.1234	0.20232	nan	2.35222e-05	13.9443	1
110	142.044	10.627	-0.00415352	110.975	0.103783	nan	2.12936e-05	18.9188	1
111	49.6861	25.2113	-0.00897844	237.212	0.0465504	nan	3.72388e-05	8.23965	1
111	52.614	11.4428	-0.00844341	223.213	0.034636	nan	2.53299e-05	3.61715	1
111	40.0294	22.3241	0.00339217	-91.056	0.134127	nan	1.8265e-05	4.8275	1
112	106.285	48.197	-0.00729792	193.244	0.0418334	nan	2.21013e-05	14.1129	1
112	102.305	34.657	-0.00271096	73.233	0.1779	nan	1.71752e-05	9.34518	1
112	65.9137	48.3093	-0.00629455	166.992	0.0665881	nan	2.77031e-05	13.3093	1
114	91.2717	8.86433	-0.00758858	200.848	0.0665554	nan	3.96665e-05	15.1778	1
114	111.606	33.7506	-0.0102353	270.096	0.0281822	nan	2.86389e-05	9.34518	1
114	78.1695	42.4191	-0.00778495	205.986	0.0484864	nan	3.5942e-05	13.5978	1
115	106.231	11.4313	-0.00272822	73.6848	0.253803	nan	2.74157e-05	5.21957	1
115	124.156	22.7053	-0.00781067	206.659	0.0446897	nan	2.77018e-05	10.9754	1
115	52.6126	47.8405	0.00327821	-88.0744	0.144525	nan	1.97607e-05	10.4139	1
115	37.9769	49.7151	-0.00369223	98.9066	0.129301	nan	2.03117e-05	6.39141	1
115	61.8179	6.88499	0.00255138	-69.058	0.267489	nan	2.61989e-05	10.2706	1
116	7.77894	37.7532	0.00370232	-99.1704	0.115755	nan	1.75605e-05	11.0274	1
116	45.6098	40.0282	-0.00233979	63.5221	0.285937	nan	2.43886e-05	6.04517	1
117	59.2082	17.6219	-0.0039712	106.205	0.106998	nan	1.86023e-05	11.0495	1
119	137.544	19.9743	-0.00702249	186.037	0.0374614	nan	1.82616e-05	8.55061	1
119	122.115	33.4891	-0.00965709	254.968	0.0566728	nan	5.62506e-05	10.512	1
120	112.199	5.63325	-0.00757963	200.614	0.0408627	nan	2.32848e-05	8.32073	1
120	70.828	16.7823	0.00335936	-90.1975	0.186667	nan	2.69508e-05	11.6501	1
120	42.531	45.2307	-0.0028323	76.4078	0.203402	nan	2.13577e-05	6.04517	1
120	38.4939	37.378	-0.00268444	72.5393	0.205478	nan	2.25378e-05	7.59338	1
121	97.7867	4.59285	-0.0112762	297.33	0.0169507	nan	2.13938e-05	14.4496	1
121	46.411	26.6652	0.00372101	-99.6594	0.249398	nan	4.83392e-05	4.43397	1
121	35.7329	8.08737	0.00296727	-79.9391	0.198557	nan	2.3906e-05	21.428	1
121	105.455	18.3598	-0.00807371	213.541	0.0352055	nan	2.27604e-05	11.7662	1
122	10.9126	43.143	-0.0116869	308.074	0.022804	nan	2.94926e-05	4.8713	1
122	62.4107	43.4809	0.00286684	-77.3114	0.207382	nan	2.50303e-05	4.3391	1
123	75.2814	44.5864	0.00183923	-50.4257	0.367131	nan	2.32365e-05	8.5795	1
124	140.45	11.9326	-0.00672453	178.242	0.0667391	nan	3.51759e-05	8.55061	1
125	112.109	28.0634	0.00216248	-58.883	0.291028	nan	2.19262e-05	11.7662	1
125	89.3819	39.7988	0.00368649	-98.7564	0.158708	nan	2.60319e-05	14.8912	1
127	108.192	40.3325	-0.0104142	274.775	0.0569626	nan	6.99212e-05	12.2468	1
127	58.354	26.6568	0.00464812	-123.916	0.115168	nan	2.87803e-05	8.28951	1
127	13.0714	18.97	-0.00906446	239.462	0.0310748	nan	2.53745e-05	5.26244	1
127	14.6092	33.3498	0.00343305	-92.1255	0.253657	nan	4.49938e-05	7.11776	1
128	23.7644	40.2116	0.00392034	-104.875	0.147756	nan	2.64825e-05	11.4412	1
129	49.2105	5.48483	-0.0118641	312.712	0.0136205	nan	2.33794e-05	14.5867	1
129	122.846	5.05301	-0.0093173	246.077	0.0270661	nan	2.306e-05	10.1089	1
129	115.597	52.614	-0.00745966	197.475	0.0369753	nan	2.11294e-05	11.4692	1
129	50.7974	30.0648	-0.00919577	242.898	0.0342396	nan	2.82298e-05	8.28951	1
129	98.2905	15.3432	0.00152437	-42.1879	0.362719	nan	1.59908e-05	5.71233	1
129	19.3427	28.0342	-0.00337104	90.5032	0.235604	nan	3.77842e-05	7.11776	1
130	34.6867	6.83825	-0.00913262	241.246	0.068312	nan	6.13127e-05	14.5867	1
130	126.075	33.4951	-0.00915429	241.812	0.0518311	nan	4.65119e-05	14.0699	1
131	6.71594	6.7826	-0.00918311	242.567	0.0416148	nan	3.61739e-05	9.35887	1
131	130.723	11.3879	-0.010185	268.779	0.0270125	nan	3.05011e-05	10.1089	1
131	133.612	45.3755	0.00299876	-80.7629	0.200921	nan	2.53395e-05	14.0699	1
132	13.011	13.7079	-0.00771755	204.222	0.0921038	nan	6.00301e-05	5.26244	1
132	111.38	28.5077	-0.0021721	59.1347	0.194233	nan	1.16725e-05	12.2468	1
133	85.1134	18.8849	-0.00879275	232.353	0.039468	nan	3.11141e-05	8.92032	1
133	57.609	39.3945	-0.00709579	187.955	0.0976992	nan	5.40028e-05	5.47558	1
134	109.26	43.0542	0.0041694	-111.391	0.134702	nan	2.66529e-05	11.2942	1
134	64.8073	51.7554	-0.00352607	94.5592	0.218937	nan	3.57447e-05	11.801	1
134	96.5891	20.7962	0.00342144	-91.8216	0.16975	nan	2.48037e-05	5.71233	1
135	96.0184	8.41219	-0.00808763	213.905	0.156446	nan	0.000123736	5.90149	1
135	46.5758	49.5042	0.00336694	-90.3959	0.170857	nan	2.48007e-05	14.9646	1
135	66.8384	27.1614	0.00149067	-41.3061	0.370724	nan	1.57638e-05	8.29209	1
137	54.791	34.6997	-0.00738192	195.441	0.239352	nan	0.000180981	5.47558	1
137	120.554	43.1334	-0.00815365	215.632	0.0691842	nan	5.03479e-05	10.6907	1
138	100.394	4.45191	-0.0096655	255.188	0.075988	nan	7.44449e-05	5.90149	1
138	52.446	18.6726	-0.00284287	76.6844	0.183795	nan	1.87762e-05	11.0301	1
138	90.4874	26.0048	-0.00501383	133.484	0.0868273	nan	2.31858e-05	8.02241	1
138	65.9271	40.0077	-0.00779271	206.189	0.0494827	nan	2.98005e-05	3.32538	1
138	10.3242	33.0513	0.00136544	-38.0299	0.368371	nan	1.29811e-05	26.5999	1
139	121.716	6.65023	-0.00699353	185.28	0.0487847	nan	2.39043e-05	15.7526	1
139	38.322	32.046	-0.00227987	61.9545	0.241895	nan	1.79543e-05	9.06956	1
139	60.3914	32.3763	-0.00896736	236.922	0.100099	nan	8.84824e-05	6.06318	1
139	137.666	44.6232	0.00169927	-46.764	0.349597	nan	1.75412e-05	11.7442	1
140	106.639	11.2143	-0.00451061	120.318	0.124831	nan	2.86949e-05	9.20487	1
140	115.378	52.4874	0.0038533	-103.121	0.10311	nan	2.34485e-05	10.6907	1
141	143.806	10.9073	-0.00758083	200.645	0.23392	nan	0.000188412	5.4261	1
141	40.8749	17.4911	0.00333481	-89.5553	0.143015	nan	1.86676e-05	6.82702	1
141	109.045	29.0321	0.00378951	-101.452	0.131704	nan	2.23314e-05	9.45392	1
142	50.5491	42.1719	0.00251267	-68.0453	0.215549	nan	2.11582e-05	8.59234	1
143	91.4347	11.2944	0.00365924	-98.0433	0.268187	nan	5.21835e-05	6.90368	1
143	141.769	15.9364	-0.00916499	242.092	0.132892	nan	0.000130078	5.4261	1
143	46.381	27.8856	-0.0068403	181.271	0.155195	nan	8.7735e-05	6.84257	1
143	76.1309	27.8043	-0.00633596	168.075	0.0529696	nan	2.20177e-05	10.2886	1
144	105.309	40.4215	-0.0100402	264.99	0.0377624	nan	4.52527e-05	8.04506	1
144	85.6528	23.9071	-0.0076601	202.719	0.0515695	nan	3.14611e-05	9.75194	1
145	77.7303	16.6598	-0.0106283	280.376	0.0327687	nan	3.72005e-05	6.69563	1
145	102.444	47.9395	-0.00753282	199.389	0.0702121	nan	4.63207e-05	8.04506	1
145	89.4082	32.9069	0.00372319	-99.7166	0.126648	nan	2.04499e-05	9.75194	1
146	84.9906	8.8178	-0.00786999	208.211	0.0538233	nan	3.60658e-05	6.90368	1
146	144.315	39.9486	0.00284845	-76.8304	0.180572	nan	1.86954e-05	19.739	1
146	113.735	37.2405	0.00317506	-85.3756	0.202367	nan	2.66852e-05	9.00692	1
147	76.9987	38.5159	0.00351616	-94.2998	0.200376	nan	3.37103e-05	10.7467	1
148	67.6757	20.1437	-0.00737098	195.155	0.0940866	nan	5.51346e-05	6.26857	1
148	17.5413	21.645	-0.00800246	211.677	0.0254672	nan	1.70508e-05	19.7257	1
148	63.2866	41.3123	0.00359512	-96.3657	0.156882	nan	2.54624e-05	13.9943	1
149	45.1387	45.4418	-0.0077698	205.59	0.0429898	nan	2.56931e-05	14.0467	1
149	44.0545	30.7297	-0.00573989	152.48	0.0748079	nan	3.15719e-05	4.96066	1
150	11.1635	40.3113	-0.00204553	55.8232	0.204949	nan	1.12953e-05	10.3817	1
151	62.2746	25.1872	-0.0105989	279.608	0.0359845	nan	4.23184e-05	7.38975	1
152	104.753	28.1187	-0.00757456	200.481	0.0330543	nan	1.84387e-05	10.0955	1
152	73.6998	18.4102	-0.00205129	55.9739	0.291084	nan	2.00142e-05	6.26857	1
152	48.8749	31.9011	0.00293464	-79.0853	0.245807	nan	3.06647e-05	4.96066	1
153	95.0551	41.6687	0.00373299	-99.973	0.114045	nan	1.7556e-05	10.5469	1
154	105.019	38.2107	0.00496838	-132.295	0.0822804	nan	2.19999e-05	10.0955	1
154	31.5094	17.5788	0.00244595	-66.2996	0.224042	nan	1.80591e-05	8.50459	1
154	130.253	22.6372	0.00307528	-82.7649	0.153438	nan	1.77429e-05	3.70305	1
154	21.3561	38.339	-0.00249424	67.5631	0.217841	nan	1.88228e-05	10.3817	1
155	139.796	20.6339	-0.00924896	244.289	0.0232615	nan	2.38827e-05	9.52305	1
155	69.3351	45.6146	0.00299748	-80.7295	0.138632	nan	1.4832e-05	7.30055	1
156	88.6543	13.0149	-0.0103437	272.932	0.0389777	nan	4.97303e-05	8.67185	1
156	91.3681	4.77867	-0.0091361	241.337	0.0613924	nan	5.66333e-05	8.67185	1
156	11.8897	8.7923	-0.00521582	138.769	0.0831657	nan	2.36545e-05	18.1804	1
156	127.746	10.4047	-0.00216913	59.057	0.335529	nan	3.04279e-05	12.4867	1
156	6.20314	28.6358	-0.00172011	47.3091	0.327554	nan	1.85062e-05	17.9934	1
157	80.6002	46.2619	-0.008256	218.31	0.0280605	nan	1.89674e-05	11.2837	1
158	27.6777	25.1713	-0.00252149	68.276	0.238	nan	2.1921e-05	5.06888	1
158	55.0459	49.0865	0.00315534	-84.8595	0.191442	nan	2.71683e-05	9.01213	1
158	30.07	8.78595	0.00164194	-45.264	0.300448	nan	1.33903e-05	8.90991	1
158	46.2198	50.9082	0.00288933	-77.9	0.180381	nan	2.27714e-05	9.01213	1
159	81.3846	7.01278	-0.0165386	435.011	0.0132344	nan	3.51597e-05	9.42737	1
159	30.992	45.9145	-0.0145562	383.145	0.0109745	nan	2.26836e-05	9.61737	1
159	54.9727	11.1862	-0.00835726	220.96	0.138985	nan	0.000124129	6.06441	1
159	54.3887	17.2224	-0.00766588	202.871	0.280857	nan	0.000235827	4.04113	1
159	99.3667	18.5187	-0.00594094	157.74	0.305557	nan	0.000170632	3.65078	1
159	68.974	52.9062	-0.0020325	55.4823	0.288954	nan	1.94655e-05	7.30055	1
160	104.513	44.8762	0.0031817	-85.5494	0.130786	nan	2.18943e-05	20.1319	1
160	131.252	48.964	-0.00264218	71.4336	0.281989	nan	3.06861e-05	8.97544	1
161	130.256	35.0946	0.00290984	-78.4364	0.17477	nan	1.91964e-05	9.28629	1
162	11.4427	51.1071	-0.00908658	240.041	0.0226469	nan	2.11043e-05	20.2271	1
162	37.2802	53.1914	0.00400162	-107.001	0.140451	nan	2.69057e-05	3.60739	1
162	64.939	9.65141	-0.00838176	221.6	0.0623486	nan	4.71731e-05	10.0838	1
162	101.863	15.855	-0.00852982	225.474	0.0993683	nan	8.08629e-05	3.65078	1
162	58.4247	17.4263	-0.00686904	182.023	0.248352	nan	0.000142662	4.04113	1
162	30.0778	29.6359	0.00381908	-102.225	0.159456	nan	2.7966e-05	4.70126	1
163	102.278	24.8688	0.00352011	-94.4033	0.143433	nan	2.03695e-05	5.67195	1
163	78.8691	40.9322	-0.00173683	47.7466	0.28059	nan	1.29461e-05	15.5335	1
164	48.4632	36.6536	-0.0094258	248.916	0.0275104	nan	2.44831e-05	7.25931	1
164	58.5407	44.1787	-0.00242659	65.7931	0.288417	nan	2.65899e-05	12.5771	1
165	34.0279	32.1852	-0.00259402	70.1735	0.337466	nan	4.05241e-05	4.70126	1
165	123.259	53.047	-0.00718814	190.371	0.0860434	nan	5.19726e-05	8.97544	1
166	44.0029	6.45031	-0.00322839	86.7708	0.230781	nan	3.65e-05	3.40625	1
167	37.2889	49.584	-0.00239835	65.0542	0.215636	nan	1.65095e-05	3.60739	1
167	121.241	5.91688	0.00174633	-47.9952	0.307871	nan	1.57997e-05	19.7878	1
167	34.3746	20.4707	0.00306359	-82.4593	0.171022	nan	1.91532e-05	10.1224	1
168	22.2607	18.895	-0.00455197	121.4	0.0880212	nan	1.96505e-05	12.216	1
168	84.685	22.7539	-0.00931438	246.001	0.0198845	nan	1.92255e-05	7.55764	1
169	46.95	8.15825	0.00360367	-96.5894	0.168938	nan	2.7475e-05	3.40625	1
169	128.961	40.4985	-0.00186212	51.0245	0.305154	nan	1.74941e-05	13.7831	1
170	82.3372	39.3624	-0.00777518	205.73	0.0694046	nan	4.50908e-05	16.7737	1
170	10.4833	25.6524	-0.0182718	480.357	0.00913164	nan	3.37668e-05	13.3312	1
170	139.113	14.4097	-0.00241534	65.4988	0.316722	nan	3.24077e-05	19.7878	1
170	26.066	35.7276	-0.00259819	70.2828	0.258929	nan	2.86376e-05	6.41841	1
171	4.87576	47.9106	-0.00464375	123.802	0.130874	nan	3.27382e-05	22.9538	1
172	92.2222	22.1987	0.00309023	-83.1562	0.191502	nan	2.30391e-05	4.78796	1
173	4.93659	13.5298	-0.00301605	81.2154	0.29823	nan	4.87132e-05	13.3312	1
174	106.358	35.4099	-0.00846638	223.814	0.0705813	nan	5.18376e-05	16.6296	1
174	119.953	21.235	-0.00714998	189.373	0.0373828	nan	1.88242e-05	17.6179	1
174	29.0243	30.0316	-0.00287429	77.5063	0.223646	nan	2.54731e-05	6.41841	1
175	28.0822	18.261	-0.0023743	64.4249	0.261184	nan	2.22095e-05	11.8082	1
176	77.1558	24.8904	-0.00991174	261.63	0.0435736	nan	4.4591e-05	13.5909	1
177	62.0302	25.2649	0.00771233	-204.086	0.0538991	nan	3.27578e-05	6.68373	1
177	31.6656	49.7289	-0.00943075	249.046	0.0180593	nan	1.67002e-05	18.1891	1
178	102.448	19.2464	-0.00918807	242.696	0.0697833	nan	6.32029e-05	8.56012	1
178	65.4029	18.0651	-0.00730287	193.373	0.127141	nan	7.7616e-05	3.45673	1
179	39.4386	33.2843	-0.00949487	250.723	0.0225175	nan	2.13046e-05	10.9105	1
179	19.1211	26.7357	-0.00788745	208.668	0.0450302	nan	2.81597e-05	10.4372	1
180	105.757	4.98461	-0.00173627	47.7321	0.251348	nan	1.18191e-05	7.67824	1
180	41.3366	19.832	-0.00227	61.6962	0.309269	nan	2.58154e-05	13.3473	1
182	53.6242	32.277	0.00289426	-78.029	0.195195	nan	2.11544e-05	10.9467	1
182	132.718	29.1131	-0.00241066	65.3762	0.218137	nan	1.74197e-05	19.0633	1
183	136.572	50.6359	-0.00961647	253.905	0.0323531	nan	3.10309e-05	3.16344	1
183	52.0021	51.5125	-0.00295263	79.556	0.174168	nan	1.9981e-05	14.7892	1
184	94.2784	30.2962	-0.00608808	161.59	0.0669162	nan	2.591e-05	9.93659	1
184	114.179	14.705	0.00370349	-99.2011	0.145865	nan	2.37278e-05	12.8618	1
184	76.7216	29.4629	-0.00447985	119.513	0.0940554	nan	2.07951e-05	14.7717	1
184	66.7188	52.975	0.0035986	-96.4568	0.217925	nan	3.86322e-05	14.7892	1
185	41.6522	33.8895	-0.00249775	67.6549	0.239972	nan	2.11934e-05	12.0801	1
186	45.732	12.5438	0.00350632	-94.0424	0.211404	nan	3.72486e-05	13.6527	1
186	59.3258	13.8106	-0.00714352	189.204	0.053394	nan	2.70782e-05	7.33448	1
186	108.285	32.3553	-0.00976677	257.837	0.0302315	nan	2.89516e-05	5.86936	1
186	89.09	47.5269	-0.00222209	60.4427	0.276072	nan	2.09233e-05	9.16689	1
187	26.682	29.5831	-0.00784089	207.45	0.0431087	nan	2.64977e-05	3.57838	1
188	28.563	16.8777	0.00452442	-120.679	0.0976758	nan	2.41529e-05	11.3121	1
188	17.3343	25.1059	-0.00786374	208.047	0.0343818	nan	2.53029e-05	7.9139	1
188	140.554	12.2786	0.002743	-74.0715	0.201981	nan	2.43139e-05	3.40941	1
188	13.8019	35.3769	-0.00830819	219.676	0.0466125	nan	3.25717e-05	9.92089	1
189	88.4989	38.3791	-0.0081365	215.184	0.0321333	nan	2.18213e-05	9.16689	1
189	115.677	39.8578	-0.00668044	177.088	0.0608004	nan	2.79382e-05	10.5321	1
190	65.2426	18.1448	0.00351401	-94.2436	0.186609	nan	2.9165e-05	7.33448	1
190	127.437	39.8235	-0.00338931	90.981	0.232182	nan	4.29701e-05	7.89547	1
190	88.0612	11.6799	-0.00178245	48.9403	0.341432	nan	1.99265e-05	10.8584	1
191	56.1089	38.322	-0.00841442	222.455	0.0305274	nan	2.15002e-05	12.0397	1
191	9.70721	49.5314	-0.00390012	104.346	0.138218	nan	2.57666e-05	14.7348	1
191	129.703	32.2603	-0.0103053	271.927	0.0200349	nan	2.02663e-05	4.00586	1
191	79.2813	51.5332	-0.00947716	250.26	0.041251	nan	3.67426e-05	10.5953	1
192	105.252	13.4643	0.00261901	-70.8275	0.172587	nan	1.44943e-05	17.1136	1
192	75.1493	8.87102	0.00171922	-47.286	0.349818	nan	1.87591e-05	4.01568	1
192	104.358	38.5878	0.00397728	-106.365	0.126232	nan	2.64534e-05	11.3896	1
192	104.686	50.6918	-0.00334937	89.936	0.152729	nan	2.05621e-05	12.1084	1
192	10.8743	9.91709	-0.00379966	101.717	0.171831	nan	3.5225e-05	8.72692	1
192	23.202	30.4163	0.00236771	-64.2525	0.311626	nan	2.78338e-05	3.57838	1
194	76.9597	26.8871	-0.00764636	202.36	0.0703927	nan	4.83381e-05	14.3739	1
194	35.7477	27.5234	0.00133503	-37.2341	0.361331	nan	1.32888e-05	7.31618	1
195	90.5637	22.246	0.00261193	-70.6422	0.208107	nan	2.3313e-05	10.8584	1
196	44.1167	37.2532	-0.010551	278.356	0.0455636	nan	5.77066e-05	12.0397	1
196	33.8774	7.80208	-0.00255373	69.1194	0.207446	nan	1.80678e-05	10.6061	1
197	79.0163	9.95373	-0.00509758	135.675	0.0994498	nan	3.0386e-05	4.01568	1
198	32.2925	33.9723	-0.00166947	45.9844	0.256517	nan	1.07458e-05	7.31618	1
199	102.383	41.9299	0.00315211	-84.7752	0.170754	nan	2.26896e-05	11.7741	1
200	22.3766	20.3487	-0.0071877	190.36	0.0447619	nan	2.36974e-05	5.22366	1
200	117.925	43.8357	-0.00159358	43.9988	0.369134	nan	1.77212e-05	15.6587	1
201	97.506	52.6465	-0.0116553	307.246	0.0175576	nan	2.97215e-05	11.7741	1
202	118.92	23.4192	-0.00984481	259.879	0.030898	nan	3.9987e-05	8.87153	1
202	11.9869	49.6106	-0.00955623	252.329	0.0231135	nan	2.18342e-05	11.8938	1
203	60.5086	32.5062	0.00248235	-67.2519	0.271743	nan	2.56081e-05	14.5993	1
204	87.1061	15.5347	0.00351515	-94.2735	0.199269	nan	3.34975e-05	3.03289	1
204	32.9152	48.0786	0.00269215	-72.741	0.186946	nan	1.72317e-05	17.6656	1
204	27.7902	12.5964	-0.0015808	43.6644	0.37367	nan	1.86475e-05	6.99101	1
205	138.369	11.6152	-0.0101743	268.5	0.0323154	nan	3.54512e-05	20.1072	1
205	15.1383	38.1419	-0.00792459	209.639	0.0510546	nan	3.48746e-05	5.93245	1
205	64.1528	50.9759	-0.00896253	236.795	0.0365021	nan	2.99813e-05	5.16771	1
206	85.4277	13.0085	-0.00442669	118.122	0.150405	nan	3.49769e-05	3.03289	1
207	34.8906	30.5238	0.00283215	-76.4038	0.286177	nan	3.54492e-05	4.72987	1
208	15.7113	32.2372	-0.00721986	191.201	0.0595848	nan	3.52997e-05	5.93245	1
208	77.9907	7.84401	-0.00179654	49.3088	0.37028	nan	2.3225e-05	6.04691	1
209	20.9792	11.0205	-0.00572234	152.021	0.0564561	nan	1.87362e-05	6.99101	1
209	75.0404	27.6959	-0.00990302	261.402	0.0304992	nan	3.17575e-05	3.70503	1
209	98.8315	32.4324	0.00275623	-74.4175	0.156298	nan	1.52762e-05	18.0043	1
210	64.7387	45.8416	-0.00810434	214.342	0.091611	nan	6.57248e-05	5.16771	1
211	124.993	51.2952	-0.00920771	243.21	0.15142	nan	0.000152623	3.801	1
211	47.8497	9.11043	0.00337503	-90.6074	0.176464	nan	2.60347e-05	18.2443	1
211	119.36	51.7756	-0.00757258	200.43	0.192212	nan	0.000143026	5.65322	1
212	36.9632	26.2723	0.00335148	-89.9913	0.200378	nan	2.88014e-05	4.72987	1
213	45.9572	27.2563	-0.0117696	310.238	0.0201049	nan	3.05874e-05	9.04763	1
213	71.9709	8.41622	0.00349446	-93.732	0.187264	nan	2.84916e-05	6.04691	1
213	67.0427	52.3625	0.0036027	-96.5641	0.195645	nan	3.29936e-05	6.91599	1
214	108.016	16.9471	-0.00251802	68.1851	0.273161	nan	2.82982e-05	11.7894	1
215	142.955	29.9008	-0.0090691	239.584	0.0259774	nan	2.09136e-05	16.9608	1
216	59.6315	32.8546	-0.00743535	196.839	0.0338571	nan	1.82022e-05	13.3807	1
216	78.4659	39.1172	-0.00940177	248.287	0.0342934	nan	3.27228e-05	13.9175	1
216	104.93	46.6112	-0.00271418	73.3174	0.159043	nan	1.40136e-05	14.1214	1
216	92.3401	40.2143	0.00330556	-88.7898	0.180856	nan	2.55448e-05	7.40017	1
217	10.5751	47.6626	-0.0111727	294.622	0.0240145	nan	3.22134e-05	29.5624	1
217	92.5708	32.8178	-0.00217684	59.2588	0.36641	nan	3.02525e-05	7.40017	1
218	129.449	9.69267	-0.00403622	107.906	0.135218	nan	2.54984e-05	9.49843	1
218	11.0996	17.3184	-0.0195275	513.21	0.0127017	nan	5.25147e-05	14.2987	1
218	112.213	5.92997	0.00382646	-102.418	0.197483	nan	4.0338e-05	7.55648	1
219	24.7108	21.6989	-0.00226394	61.5376	0.233293	nan	1.68151e-05	14.2987	1
219	58.7086	48.5447	0.00324195	-87.1255	0.17442	nan	2.48976e-05	15.7094	1
221	67.0477	7.50974	-0.00681722	180.667	0.0513834	nan	2.95639e-05	26.4076	1
221	116.627	30.5466	-0.00225255	61.2396	0.278508	nan	2.44651e-05	7.28517	1
221	47.2132	37.8377	-0.00836269	221.102	0.046112	nan	3.21253e-05	13.3807	1
223	104.689	6.63185	-0.00788304	208.552	0.041789	nan	3.2475e-05	7.55648	1
223	38.7258	14.1946	-0.00188996	51.7531	0.333056	nan	2.15933e-05	15.8976	1
223	107.417	20.5865	0.00376612	-100.84	0.135319	nan	2.48689e-05	8.37066	1
223	107.714	48.8358	-0.00281229	75.8843	0.20874	nan	2.21999e-05	14.0011	1
225	95.9965	8.50063	0.0032801	-88.1238	0.168635	nan	2.32363e-05	8.89114	1
225	116.365	37.827	0.00146879	-40.7339	0.362142	nan	1.46451e-05	7.28517	1
226	74.36	37.1707	0.00410521	-109.712	0.108392	nan	2.01154e-05	11.1929	1
227	120.589	15.0098	-0.0109545	288.913	0.0264986	nan	3.44692e-05	8.56204	1
227	128.107	10.9119	-0.00727776	192.716	0.0867104	nan	5.53115e-05	4.84269	1
228	55.2274	19.454	-0.00951737	251.312	0.0267709	nan	2.88619e-05	17.3195	1
228	8.75367	45.8244	-0.00233282	63.3396	0.224789	nan	1.781e-05	12.6195	1
228	112.98	4.92756	-0.00230222	62.5392	0.315862	nan	2.99444e-05	8.09581	1
228	24.4845	28.9739	-0.00164305	45.2931	0.374264	nan	1.93437e-05	12.0695	1
229	116.78	45.6124	0.00350306	-93.9571	0.195692	nan	3.32444e-05	7.79642	1
231	11.7932	13.8976	-0.00966439	255.159	0.0137917	nan	1.30108e-05	19.707	1
231	80.8397	9.9959	-0.00430037	114.817	0.126	nan	2.77151e-05	12.9001	1
231	103.79	15.4212	0.00217344	-59.1699	0.298576	nan	2.42483e-05	13.9489	1
231	36.9996	33.2165	0.00329175	-88.4286	0.159214	nan	2.44104e-05	13.2147	1
231	128.126	35.8715	-0.00233225	63.3247	0.277105	nan	2.309e-05	14.4318	1
231	87.0049	44.3103	-0.00664578	176.181	0.0680815	nan	3.4284e-05	10.8613	1
232	106.471	51.8392	-0.00810653	214.4	0.0479769	nan	3.29825e-05	12.0437	1
232	125.653	6.7371	0.002747	-74.1761	0.277247	nan	3.24357e-05	4.84269	1
233	20.0501	40.1993	-0.0024159	65.5134	0.211736	nan	1.71335e-05	6.87499	1
234	34.5441	17.853	-0.00730297	193.376	0.208621	nan	0.000151327	5.64044	1
234	94.3209	32.8198	-0.00159961	44.1565	0.369051	nan	1.82933e-05	5.79587	1
234	13.3214	41.61	-0.00205987	56.1983	0.250094	nan	1.65369e-05	6.87499	1
234	38.0448	52.9058	-0.00173453	47.6864	0.356063	nan	2.07536e-05	19.717	1
235	60.9783	30.95	-0.00754403	199.683	0.0597592	nan	4.08136e-05	15.2946	1
236	76.4567	46.8993	-0.00936543	247.337	0.06094	nan	5.45872e-05	3.29786	1
236	40.1172	16.984	-0.00926989	244.837	0.0939881	nan	8.70676e-05	5.64044	1
237	90.298	19.551	-0.00729798	193.245	0.0428585	nan	2.25669e-05	13.8313	1
237	99.3766	29.9858	0.00361778	-96.9586	0.113822	nan	1.6765e-05	5.79587	1
239	8.57542	24.4969	-0.00752559	199.2	0.0322623	nan	1.97619e-05	5.72874	1
239	138.02	34.4783	-0.00433597	115.749	0.155912	nan	3.44747e-05	8.98578	1
240	133.362	42.1623	-0.0072341	191.574	0.100345	nan	5.12958e-05	7.826	1
240	73.8388	50.0535	-0.00741957	196.426	0.119755	nan	7.53221e-05	3.02474	1
241	126.376	45.6904	-0.0098816	260.841	0.0298053	nan	3.09647e-05	7.75	1
241	141.121	24.7217	-0.00180757	49.5973	0.297715	nan	1.56968e-05	10.2375	1
242	22.8912	20.5179	-0.00846834	223.866	0.0226058	nan	1.61721e-05	9.22928	1
242	67.4258	31.8263	0.00425854	-113.723	0.0775996	nan	1.47277e-05	8.05898	1
242	24.425	44.9488	0.00305718	-82.2914	0.349959	nan	5.95201e-05	5.64584	1
242	107.238	44.1201	0.00216567	-58.9664	0.31992	nan	2.77987e-05	12.8046	1
243	53.8093	28.83	-0.00985813	260.227	0.0297089	nan	3.02027e-05	6.94278	1
243	30.874	26.1349	-0.00712466	188.71	0.0511266	nan	2.60782e-05	9.76098	1
243	28.5986	41.1466	0.00350143	-93.9146	0.278261	nan	5.40512e-05	5.64584	1
243	4.82669	35.0838	0.00179286	-49.2125	0.359795	nan	2.11457e-05	11.231	1
244	11.2878	50.9629	0.00355476	-95.3098	0.14963	nan	2.26361e-05	14.4484	1
244	119.361	25.4268	0.00283307	-76.4279	0.313658	nan	4.28e-05	7.97254	1
245	20.6854	7.9529	-0.00377371	101.038	0.159157	nan	2.81739e-05	4.95757	1
245	94.7087	7.38161	-0.00755061	199.855	0.272762	nan	0.000220889	4.92882	1
245	7.89895	19.0393	0.00341393	-91.6253	0.196066	nan	2.99824e-05	7.93678	1
245	119.214	48.6516	-0.00212013	57.775	0.364791	nan	3.56502e-05	3.40521	1
246	125.948	29.9192	-0.00997017	263.159	0.024692	nan	2.39504e-05	7.97254	1
247	93.2659	12.0945	-0.0090151	238.171	0.149619	nan	0.0001439	4.92882	1
247	122.065	13.3177	-0.00930423	245.736	0.0202242	nan	1.7779e-05	12.4072	1
247	59.8713	13.6698	0.0031528	-84.7931	0.173581	nan	2.23539e-05	11.5904	1
247	59.4379	32.8946	0.00367036	-98.3344	0.169251	nan	3.21258e-05	6.94278	1
247	119.776	52.0102	0.00341167	-91.5662	0.191443	nan	2.69447e-05	3.40521	1
248	20.7601	12.9099	0.00371996	-99.632	0.149697	nan	2.45502e-05	4.95757	1
248	93.3889	22.3401	-0.00675184	178.956	0.0449648	nan	2.1539e-05	8.61525	1
248	138.677	44.3046	0.00301252	-81.1231	0.153929	nan	1.65643e-05	11.6472	1
248	44.9527	31.0062	-0.00213136	58.0688	0.271885	nan	1.85852e-05	6.76253	1
249	64.5411	52.2391	-0.0104737	276.333	0.0482969	nan	5.62317e-05	7.25659	1
249	36.3887	17.7118	0.00521095	-138.641	0.263074	nan	0.000112456	3.27222	1
249	51.2216	33.5423	-0.00228049	61.9707	0.268656	nan	2.15396e-05	6.76253	1
250	10.2133	7.89443	-0.00974645	257.305	0.0395378	nan	4.33472e-05	10.4723	1
250	18.884	40.9545	-0.00126044	35.2827	0.363596	nan	1.10515e-05	12.4823	1
251	72.264	34.6699	-0.011326	298.632	0.0563433	nan	7.31029e-05	6.15896	1
251	24.1966	5.08971	-0.00759854	201.109	0.0304305	nan	1.76253e-05	8.54194	1
251	100.522	27.1715	-0.00214949	58.5431	0.318557	nan	2.36323e-05	7.79315	1
253	39.6595	17.8083	-0.0124255	327.399	0.0180307	nan	3.2765e-05	3.27222	1
253	120.864	34.8225	-0.0110895	292.444	0.0429993	nan	5.96253e-05	8.86239	1
253	127.668	40.5022	-0.010225	269.825	0.178336	nan	0.000119142	6.08313	1
253	77.1808	25.0874	0.00311827	-83.8897	0.172164	nan	2.35656e-05	10.7703	1
253	71.4275	49.9512	-0.00721174	190.989	0.0741731	nan	4.091e-05	7.25659	1
253	86.641	31.3857	0.00365905	-98.0383	0.110585	nan	1.71428e-05	11.2852	1
254	129.174	11.9352	0.00359924	-96.4735	0.167355	nan	2.7861e-05	12.5167	1
254	52.396	17.701	0.00349867	-93.8423	0.14364	nan	2.25671e-05	4.45162	1
254	127.639	46.5853	-0.0105133	277.369	0.0612182	nan	7.44409e-05	6.08313	1
255	67.7915	30.4356	-0.00940184	248.289	0.0560384	nan	5.00512e-05	6.15896	1
255	45.2834	39.1041	-0.00259586	70.2216	0.227784	nan	2.16739e-05	15.3044	1
255	12.8081	51.8582	-0.00515798	137.255	0.0833684	nan	2.44362e-05	12.4823	1
256	132.769	23.9243	-0.00707645	187.449	0.037184	nan	1.87676e-05	11.7202	1
256	79.5676	40.7539	-0.007521	199.08	0.0406495	nan	2.25606e-05	9.50566	1
256	111.423	10.6123	-0.00355299	95.2635	0.167832	nan	2.61189e-05	6.41453	1
257	42.8961	10.7645	-0.0100827	266.102	0.0382305	nan	3.91192e-05	4.69662	1
257	103.67	26.3618	-0.0102028	269.246	0.0129562	nan	1.5516e-05	13.5651	1
257	104.777	39.9663	-0.00811917	214.73	0.103321	nan	7.57289e-05	8.73743	1
258	103.17	12.8059	-0.00186234	51.0303	0.30235	nan	1.72107e-05	8.53936	1
258	28.3831	49.161	-0.00279397	75.4049	0.196841	nan	2.17253e-05	10.9623	1
258	103.839	52.7785	-0.00169708	46.7066	0.331282	nan	1.72999e-05	4.11577	1
259	20.5199	41.5229	-0.0116292	306.564	0.0150816	nan	2.42374e-05	10.9623	1
259	12.3636	15.1431	-0.00807282	213.518	0.0408127	nan	2.91524e-05	27.612	1
260	123.953	31.6475	0.00356941	-95.693	0.129772	nan	1.89273e-05	11.7202	1
260	60.1848	35.6152	0.00388497	-103.949	0.140765	nan	2.44109e-05	9.13029	1
261	118.78	18.3811	-0.00286375	77.2306	0.164467	nan	1.64026e-05	10.6996	1
261	85.4681	22.419	0.00160244	-44.2305	0.368616	nan	1.7935e-05	11.059	1
262	64.6344	17.7548	-0.00716551	189.779	0.064993	nan	3.63917e-05	9.44054	1
262	103.946	48.6641	-0.00228943	62.2045	0.233947	nan	1.72128e-05	4.11577	1
263	61.1752	26.5388	-0.00833445	220.363	0.0416015	nan	3.07762e-05	9.13029	1
263	75.5744	27.3602	0.0035796	-95.9596	0.116841	nan	1.8105e-05	10.2991	1
263	131.059	12.9445	-0.00162866	44.9165	0.332948	nan	1.59935e-05	13.4286	1
263	132.698	53.3012	0.00201959	-55.1445	0.293202	nan	1.90357e-05	20.2479	1
264	107.355	12.5068	0.00339376	-91.0975	0.212904	nan	3.25821e-05	9.50524	1
265	32.1752	6.00749	0.00196361	-53.68	0.312755	nan	2.02148e-05	12.7838	1
266	34.6404	42.4477	-0.0107454	283.442	0.0272351	nan	3.10829e-05	17.9212	1
266	44.9321	5.17928	-0.00253724	68.6881	0.284695	nan	2.90732e-05	12.7838	1
267	56.6177	44.6366	-0.00815941	215.783	0.0525259	nan	3.78427e-05	6.99072	1
267	20.5602	31.361	0.00308574	-83.0385	0.217183	nan	3.02668e-05	11.2603	1
267	113.984	45.5694	-0.0029422	79.2833	0.201254	nan	2.21461e-05	10.5051	1
267	70.6856	39.7422	-0.00167386	46.0992	0.302823	nan	1.38832e-05	8.50408	1
268	99.4163	7.27892	-0.00749161	198.311	0.0316149	nan	1.75324e-05	9.50524	1
269	118.31	32.7473	-0.00648694	172.026	0.13638	nan	7.17221e-05	13.532	1
270	13.2293	49.5289	0.00278661	-75.2125	0.207858	nan	2.16617e-05	17.4286	1
270	125.575	8.8413	-0.00209737	57.1794	0.275569	nan	1.85058e-05	9.93554	1
271	16.6588	10.8987	-0.00734473	194.468	0.10149	nan	6.44214e-05	11.1692	1
271	92.7937	34.4826	0.00690842	-183.053	0.0618905	nan	2.95448e-05	7.50967	1
271	62.555	48.327	0.00337161	-90.518	0.283044	nan	5.05589e-05	6.6926	1
272	52.0746	36.9043	-0.00757409	200.469	0.0395361	nan	2.51066e-05	8.96825	1
272	75.2059	47.4412	-0.00634547	168.324	0.0553301	nan	2.26135e-05	8.92793	1
272	134.893	5.39489	0.00257436	-69.6591	0.228098	nan	2.07275e-05	9.93554	1
272	22.6847	20.3029	0.00262915	-71.0927	0.167827	nan	1.46939e-05	11.1692	1
273	90.1137	20.6034	-0.00490394	130.609	0.0655607	nan	1.64857e-05	3.63202	1
273	113.315	13.3804	-0.00292425	78.8136	0.165139	nan	1.74663e-05	13.0734	1
274	74.7076	27.4177	-0.00866804	229.09	0.0414954	nan	3.10847e-05	6.66041	1
274	97.2183	40.5504	-0.00255365	69.1173	0.296832	nan	3.13747e-05	7.50967	1
274	55.8852	47.7755	-0.00278944	75.2865	0.289258	nan	3.63507e-05	6.6926	1
275	12.1321	32.1349	-0.00921198	243.322	0.034348	nan	2.90668e-05	15.8541	1
276	143.225	47.511	0.00340883	-91.4918	0.120005	nan	1.70218e-05	13.5141	1
277	16.1196	6.78555	-0.00441414	117.794	0.117586	nan	2.61263e-05	15.0273	1
278	112.117	37.7901	-0.0125487	330.622	0.0131946	nan	2.43653e-05	15.1524	1
279	88.2446	48.4588	-0.00244028	66.1512	0.354703	nan	2.76463e-05	5.52094	1
280	79.1577	23.1823	-0.00768682	203.419	0.037957	nan	2.68422e-05	8.16038	1
280	5.1257	49.807	-0.0150249	395.407	0.0122691	nan	2.76179e-05	9.77399	1
280	52.7899	11.5545	0.0035845	-96.0878	0.223343	nan	4.04513e-05	11.2706	1
281	132.467	39.3319	-0.00639734	169.681	0.0740599	nan	3.52031e-05	4.9379	1
281	120.273	18.9036	-0.00413664	110.534	0.123868	nan	2.41831e-05	17.468	1
281	50.6405	32.6793	-0.0102228	269.768	0.0358729	nan	3.80254e-05	12.9846	1
281	96.7439	40.3893	-0.00591302	157.01	0.0514883	nan	1.90375e-05	11.7198	1
281	78.1558	43.8648	-0.00228679	62.1354	0.317382	nan	2.81535e-05	5.91408	1
281	123.119	52.5361	0.00391824	-104.82	0.130093	nan	2.2743e-05	14.6194	1
282	86.1377	27.4099	-0.00987889	260.771	0.0417733	nan	4.22078e-05	8.16038	1
282	66.3533	43.9878	-0.00295975	79.7423	0.21391	nan	2.87586e-05	7.95384	1
282	69.2306	36.5727	-0.00235391	63.8916	0.307646	nan	3.51943e-05	7.95384	1
283	135.168	43.4657	0.00389324	-104.166	0.301973	nan	7.74927e-05	4.9379	1
283	99.9422	28.091	-0.00247172	66.9738	0.237555	nan	2.02271e-05	4.7941	1
284	108.543	31.8471	0.00345479	-92.6943	0.172262	nan	2.55153e-05	9.38504	1
284	82.1166	39.4729	0.00434265	-115.924	0.165151	nan	4.17132e-05	5.36078	1
284	56.3788	44.3271	0.00374965	-100.409	0.139382	nan	2.2858e-05	9.98032	1
284	14.8854	49.2797	-0.00435923	116.358	0.118045	nan	2.61232e-05	9.77399	1
284	107.006	49.8644	0.00317089	-85.2664	0.174828	nan	2.20305e-05	12.269	1
284	28.649	52.8584	0.00411857	-110.061	0.188665	nan	4.05767e-05	14.2212	1
284	11.4753	37.6415	-0.00261261	70.66	0.22071	nan	2.00087e-05	8.69146	1
285	28.0944	28.9413	0.00361695	-96.937	0.159499	nan	2.49515e-05	12.3013	1
285	67.7095	22.0559	0.00350533	-94.0165	0.201846	nan	3.28369e-05	11.4462	1
285	20.1398	38.3246	0.00299334	-80.6211	0.146721	nan	1.56162e-05	8.69146	1
285	115.811	39.8739	0.00349859	-93.8401	0.136563	nan	1.90515e-05	10.8288	1
287	95.1128	52.8789	0.00259897	-70.3031	0.282919	nan	3.00247e-05	12.269	1
288	91.855	9.05862	-0.00238827	64.7904	0.249175	nan	2.06196e-05	19.567	1
288	114.724	15.7183	-0.00736092	194.892	0.0442298	nan	2.40045e-05	8.5063	1
288	95.1548	28.3453	-0.0101062	266.718	0.0190494	nan	2.95245e-05	4.7941	1
288	15.6586	13.8432	0.00289862	-78.1431	0.214704	nan	2.48763e-05	15.5942	1
288	46.0223	33.0964	0.00299187	-80.5827	0.139243	nan	1.57206e-05	13.4367	1
289	132.36	48.6895	-0.00664193	176.081	0.0764666	nan	3.55359e-05	6.64749	1
290	81.0033	29.9085	-0.0100301	264.727	0.0587813	nan	6.76864e-05	6.24639	1
290	36.2687	42.3382	-0.00182052	49.9361	0.37077	nan	2.36258e-05	8.43789	1
291	140.037	45.7825	0.00446972	-119.248	0.118878	nan	2.66114e-05	8.20954	1
291	125.748	49.3782	0.00386676	-103.473	0.200295	nan	3.83674e-05	6.64749	1
291	37.718	50.6507	-0.00238891	64.8071	0.199174	nan	1.47421e-05	8.43789	1
291	20.1889	28.7648	0.00177841	-48.8344	0.302912	nan	1.53779e-05	10.3348	1
292	29.5655	24.4188	0.0033043	-88.7569	0.166306	nan	2.49824e-05	9.24865	1
292	61.1072	31.099	0.00377882	-101.172	0.176877	nan	3.31045e-05	5.6101	1
293	118.628	23.2759	0.00426592	-113.916	0.12289	nan	2.55812e-05	8.5063	1
293	100.65	35.05	-0.00860939	227.556	0.13792	nan	0.000120785	8.66887	1
293	74.6425	19.9751	0.00296627	-79.9128	0.179782	nan	2.11728e-05	11.7954	1
294	50.1756	23.3297	-0.00728202	192.828	0.0367102	nan	2.10758e-05	9.64795	1
294	42.0049	35.4073	0.00337979	-90.7319	0.21839	nan	3.3893e-05	8.99674	1
294	52.1198	36.9904	0.00744672	-197.137	0.0625592	nan	3.52407e-05	4.1506	1
295	76.3339	34.0574	0.00303599	-81.737	0.196143	nan	2.39154e-05	6.24639	1
296	30.8062	33.5839	-0.00978748	258.379	0.0212245	nan	2.08403e-05	9.24865	1
296	18.8023	39.2201	0.00273907	-73.9687	0.217007	nan	2.19042e-05	10.2338	1
296	71.5692	50.1729	0.00288112	-77.6851	0.23483	nan	2.81678e-05	16.8051	1
296	81.9104	7.3261	-0.00723331	191.553	0.0648396	nan	3.53362e-05	6.68648	1
296	95.7849	19.2832	0.00154716	-42.7842	0.347924	nan	1.91233e-05	7.8872	1
297	136.945	41.4454	0.00315674	-84.8964	0.194405	nan	2.64612e-05	11.4576	1
297	52.4334	47.4876	-0.00224892	61.1447	0.254764	nan	1.88107e-05	10.5019	1
298	121.731	14.4081	-0.00894258	236.274	0.0291733	nan	2.51417e-05	8.37847	1
298	37.019	17.4212	-0.00746858	197.709	0.0293695	nan	1.80788e-05	11.6012	1
298	109.689	22.2422	0.00333988	-89.6878	0.212005	nan	3.17882e-05	7.69793	1
298	131.057	27.8467	-0.00157943	43.6286	0.304674	nan	1.2891e-05	13.2426	1
298	27.7161	44.2475	-0.0025719	69.5949	0.250314	nan	2.32924e-05	10.2338	1
298	51.5039	32.8857	-0.00197546	53.99	0.35196	nan	2.33333e-05	3.61707	1
300	103.503	17.66	-0.00444084	118.493	0.140851	nan	2.436e-05	7.69793	1
300	129.907	50.4867	-0.00238203	64.6272	0.204685	nan	1.67159e-05	10.3404	1
301	32.9731	5.33207	-0.00701901	185.946	0.0999657	nan	5.46562e-05	12.7481	1
301	88.2697	9.39219	-0.00231869	62.9701	0.315225	nan	2.74017e-05	5.6491	1
302	88.0656	28.4138	-0.00381226	102.047	0.162127	nan	2.97634e-05	11.9428	1
302	136.571	9.77643	-0.00266085	71.9222	0.283273	nan	3.01352e-05	7.43503	1
303	46.3604	10.5418	0.00408373	-109.15	0.171862	nan	3.54734e-05	11.6012	1
303	61.9918	21.9366	-0.00760411	201.254	0.0386241	nan	2.20207e-05	14.5981	1
303	48.9467	35.4438	0.0033545	-90.0703	0.197479	nan	3.02844e-05	3.61707	1
303	140.106	48.7791	-0.00209779	57.1906	0.265817	nan	1.76629e-05	8.96007	1
304	14.3398	21.666	-0.00904523	238.959	0.088045	nan	7.81386e-05	3.12745	1
304	37.1238	17.5758	-0.00165793	45.6824	0.340102	nan	1.69509e-05	11.61	1
304	138.538	24.2956	-0.00221339	60.215	0.242905	nan	1.71079e-05	11.439	1
305	5.598	26.1911	-0.0072241	191.312	0.0620439	nan	3.34817e-05	8.32936	1
305	142.928	40.2751	0.00281569	-75.9734	0.17643	nan	1.80582e-05	8.96007	1
306	62.5408	7.34883	0.00341746	-91.7176	0.159035	nan	2.01102e-05	10.0474	1
306	89.4668	14.913	0.00263505	-71.247	0.239173	nan	2.56966e-05	5.6491	1
306	64.4332	52.2097	0.00363238	-97.3407	0.166293	nan	2.70623e-05	14.3953	1
306	23.2608	44.2261	-0.00158389	43.7452	0.303693	nan	1.223e-05	10.3191	1
307	104.929	9.98791	-0.0100048	264.064	0.0234968	nan	2.48716e-05	16.2278	1
307	37.7218	38.455	-0.00735306	194.686	0.0591586	nan	3.09305e-05	3.25285	1
308	40.1488	52.7762	-0.00815594	215.692	0.0282497	nan	1.92481e-05	11.8272	1
308	84.5003	52.2007	-0.00285892	77.1042	0.228828	nan	2.57783e-05	20.0671	1
309	50.7907	47.6156	-0.00194844	53.2831	0.333964	nan	2.19678e-05	11.8272	1
310	66.5875	16.5453	0.00179812	-49.3501	0.347373	nan	1.82386e-05	10.0474	1
311	25.238	34.0982	0.00330493	-88.7734	0.166985	nan	2.27969e-05	10.3191	1
311	56.8613	23.3585	0.00289624	-78.0807	0.287505	nan	3.72729e-05	11.8752	1
311	108.467	37.8529	0.00283218	-76.4047	0.232999	nan	2.60646e-05	10.0781	1
312	13.0732	27.5339	0.00373154	-99.9349	0.128598	nan	2.11536e-05	13.823	1
312	140.71	13.8246	0.00300803	-81.0055	0.173094	nan	1.94202e-05	16.9833	1
313	107.488	27.8223	0.00394249	-105.454	0.222364	nan	4.89827e-05	10.0781	1
314	84.5988	23.9476	-0.00433717	115.78	0.125671	nan	2.7777e-05	8.03033	1
315	9.72648	41.7989	-0.00917017	242.228	0.0298302	nan	2.69744e-05	12.4787	1
315	106.328	50.4359	0.00286429	-77.2449	0.18807	nan	1.69772e-05	9.13043	1
315	21.8737	44.6562	0.0029442	-79.3355	0.253361	nan	3.17568e-05	4.1747	1
316	68.0711	15.6468	-0.00843086	222.885	0.10175	nan	7.56824e-05	6.91061	1
316	44.6708	38.8119	0.00171592	-47.1995	0.334002	nan	1.67744e-05	9.10195	1
317	67.3687	22.5216	-0.0102186	269.658	0.0493376	nan	5.7325e-05	6.45588	1
317	59.7279	14.4525	-0.00765588	202.609	0.0598815	nan	4.22129e-05	6.29279	1
317	87.5992	53.2646	-0.00307625	82.7903	0.243259	nan	3.38513e-05	7.57353	1
318	39.2428	6.67109	-0.00555199	147.564	0.134281	nan	5.00772e-05	19.1851	1
318	73.7153	45.3381	-0.0122835	323.684	0.194716	nan	0.000381867	5.98647	1
318	23.4603	40.7948	-0.0037543	100.53	0.14645	nan	2.45655e-05	4.1747	1
319	90.7116	18.7399	-0.00938983	247.975	0.0317568	nan	2.84152e-05	8.03033	1
319	76.2438	39.9119	-0.0106336	280.516	0.205353	nan	0.000303532	5.98647	1
319	97.5829	53.0597	0.00336092	-90.2383	0.150515	nan	1.75774e-05	9.13043	1
319	80.4255	50.8364	-0.0075735	200.454	0.0891076	nan	5.59141e-05	7.57353	1
320	97.1245	6.48507	-0.00922111	243.561	0.031932	nan	2.65267e-05	13.8313	1
320	99.9609	42.9656	0.00279348	-75.3921	0.17989	nan	1.87786e-05	9.81572	1
321	62.4114	51.0787	0.00228149	-61.9969	0.297749	nan	2.66386e-05	12.6282	1
322	61.2159	20.5668	-0.00293785	79.1693	0.229243	nan	2.89049e-05	6.29279	1
322	33.0798	24.8394	0.00207719	-56.6516	0.293649	nan	2.06361e-05	9.35995	1
323	112.318	13.4042	-0.00207671	56.6391	0.256137	nan	1.62805e-05	8.99997	1
323	120.318	21.053	0.00338893	-90.9711	0.0790867	nan	1.02616e-05	10.6843	1
324	55.5863	32.2372	-0.0123371	325.087	0.016967	nan	2.47933e-05	9.70521	1
325	73.4689	44.9792	-0.00264909	71.6145	0.271711	nan	3.10732e-05	3.71654	1
325	143.832	11.1288	0.00304627	-82.0059	0.164522	nan	1.83671e-05	23.0501	1
326	8.6822	13.379	-0.00264391	71.479	0.255143	nan	2.57219e-05	5.80819	1
327	70.7003	7.17874	-0.0103803	273.888	0.0229523	nan	2.566e-05	9.39549	1
327	5.31899	36.4059	-0.00742722	196.626	0.052578	nan	2.87834e-05	17.6835	1
327	41.0784	29.7005	-0.00219091	59.6268	0.337385	nan	2.82273e-05	8.64944	1
328	67.4803	28.4399	-0.0120283	317.006	0.0251885	nan	3.98776e-05	6.46688	1
328	76.5594	47.0435	0.00367519	-98.4606	0.115938	nan	1.78698e-05	3.71654	1
328	62.6127	11.9607	-0.00235838	64.0084	0.328207	nan	3.23386e-05	9.39549	1
329	46.2038	22.7332	-0.0100789	266.004	0.0702073	nan	7.81956e-05	8.64944	1
329	106.967	43.7735	-0.00957888	252.921	0.0362439	nan	3.51557e-05	21.6645	1
329	41.1341	4.64288	-0.0107195	282.765	0.0626048	nan	7.49667e-05	18.7873	1
329	125.799	29.4041	0.00279598	-75.4575	0.244164	nan	2.70467e-05	8.61403	1
329	50.042	40.2029	-0.00243434	65.9958	0.177506	nan	1.3223e-05	9.70521	1
330	88.7717	4.49667	-0.00773719	204.736	0.0380217	nan	2.38697e-05	11.0821	1
331	141.552	13.9414	0.00349375	-93.7135	0.163433	nan	2.38792e-05	21.0616	1
331	6.50057	18.7619	-0.00686291	181.862	0.0739595	nan	3.55165e-05	5.80819	1
331	90.971	19.0433	0.00341531	-91.6613	0.143684	nan	2.03894e-05	7.52841	1
331	86.7127	36.0854	-0.00170775	46.9857	0.34503	nan	1.85008e-05	10.1112	1
332	65.9572	22.155	-0.00766174	202.762	0.051574	nan	3.44653e-05	6.46688	1
332	99.2407	8.13165	-0.00785898	207.923	0.0450311	nan	3.43618e-05	11.0821	1
332	116.233	22.8876	0.00286269	-77.2028	0.186083	nan	2.10022e-05	8.98313	1
332	27.2803	41.7927	-0.00211282	57.5838	0.299707	nan	2.14627e-05	9.95534	1
333	54.9461	19.3422	0.00239227	-64.8952	0.278265	nan	2.50311e-05	9.37688	1
333	30.7584	52.3834	-0.00936603	247.352	0.0257697	nan	2.27196e-05	11.1472	1
333	88.384	26.1133	-0.00239083	64.8575	0.318902	nan	3.27686e-05	7.52841	1
333	131.776	38.2897	0.00156182	-43.1678	0.348218	nan	1.58245e-05	10.7092	1
335	68.5745	7.16485	-0.00222904	60.6244	0.299687	nan	2.4236e-05	15.2169	1
335	109.466	16.98	0.00291574	-78.5909	0.190049	nan	2.06635e-05	8.98313	1
336	84.878	4.98598	-0.00964414	254.629	0.0313593	nan	2.99848e-05	14.7031	1
337	96.5458	20.9385	0.0107071	-282.44	0.0171047	nan	2.36146e-05	9.66406	1
337	80.616	26.8336	-0.011988	315.952	0.0191359	nan	2.68793e-05	7.80128	1
337	37.1949	36.8695	-0.0102067	269.347	0.034391	nan	4.05617e-05	11.0697	1
337	19.344	47.803	-0.00572737	152.153	0.0627458	nan	2.50608e-05	9.95534	1
338	70.4823	25.097	-0.00842687	222.781	0.17906	nan	5.93776e-05	10.2815	1
339	41.5003	52.7653	-0.00974391	257.239	0.0321623	nan	3.25836e-05	16.4686	1
340	67.4484	44.2687	0.00295174	-79.5329	0.202498	nan	3.26194e-05	5.87775	1
340	12.4651	15.7756	-0.00234188	63.5768	0.252239	nan	2.02131e-05	26.7184	1
341	37.1989	5.67049	-0.00937102	247.483	0.029797	nan	3.00391e-05	15.8807	1
342	128.713	23.2863	-0.00928314	245.184	0.0340998	nan	2.92924e-05	15.6503	1
343	68.4284	8.19989	0.00318047	-85.517	0.152412	nan	2.06783e-05	14.0567	1
343	80.2656	45.5661	-0.00251241	68.0383	0.206256	nan	1.82394e-05	7.80661	1
345	84.5659	35.2515	-0.00956255	252.494	0.0197829	nan	1.83496e-05	10.4194	1
346	143.321	17.6682	-0.0080178	212.078	0.0307597	nan	2.36189e-05	6.42133	1
346	114.648	34.3642	-0.00421929	112.696	0.143859	nan	3.02963e-05	11.2851	1
346	144.032	11.2864	-0.00323074	86.8323	0.3045	nan	5.38225e-05	6.42133	1
346	63.4062	21.3288	-0.0115217	303.752	0.0656953	nan	9.48113e-05	14.0567	1
346	43.102	25.5716	0.00185936	-50.9523	0.331974	nan	1.91912e-05	12.4358	1
347	57.7877	41.909	-0.0098719	260.588	0.0243918	nan	2.4356e-05	6.60247	1
347	74.3201	37.1455	-0.00979417	258.554	0.0235982	nan	2.55247e-05	10.308	1
348	132.292	21.4177	0.00339171	-91.044	0.153499	nan	2.24009e-05	5.90194	1
348	128.929	50.0213	-0.00517437	137.684	0.0817889	nan	2.31571e-05	21.1917	1
349	93.799	41.0126	-0.0091165	240.824	0.0391276	nan	3.54485e-05	10.8831	1
349	98.9766	7.89079	0.00335089	-89.976	0.164489	nan	2.40716e-05	3.63138	1
349	103.429	33.1387	-0.0024205	65.6337	0.311668	nan	3.0559e-05	11.2851	1
350	14.1298	11.3117	-0.0140346	369.499	0.0235617	nan	4.61806e-05	22.5354	1
352	38.8843	47.4892	-0.00736253	194.934	0.0312624	nan	1.64571e-05	14.849	1
353	95.5053	6.82444	-0.00914687	241.618	0.0266575	nan	2.38205e-05	3.63138	1
353	144.38	22.9485	-0.00215279	58.6295	0.281863	nan	2.02559e-05	12.1844	1
353	63.242	24.5868	-0.00232155	63.0448	0.242086	nan	1.88512e-05	12.9019	1
354	79.7247	46.3283	-0.0115319	304.02	0.0149757	nan	2.00741e-05	15.0447	1
356	16.9883	46.5769	0.00312849	-84.1571	0.147539	nan	1.72745e-05	16.0238	1
356	123.759	10.9947	-0.00949454	250.715	0.0211938	nan	2.0136e-05	7.62347	1
356	37.4583	7.88861	-0.0063924	169.552	0.0547153	nan	2.74734e-05	9.36157	1
356	27.2082	29.4609	0.00295698	-79.67	0.197804	nan	2.25022e-05	12.7208	1
357	52.8544	52.522	-0.00359711	96.4178	0.126342	nan	1.90502e-05	14.849	1
357	82.8854	7.22076	0.00156681	-43.2984	0.312768	nan	1.35261e-05	8.32348	1
358	75.3116	31.1042	-0.0100759	265.924	0.0518489	nan	5.99823e-05	5.7452	1
358	14.5518	30.7394	-0.00828678	219.115	0.0324387	nan	2.51072e-05	12.7208	1
358	50.394	23.4083	0.00292776	-78.9053	0.253055	nan	3.15205e-05	6.93934	1
359	105.914	45.4601	0.00177758	-48.8128	0.301405	nan	1.57699e-05	15.3094	1
359	129.706	46.3541	-0.00939267	248.049	0.0279732	nan	2.3963e-05	13.6381	1
359	126.051	28.9788	0.00309926	-83.3923	0.14078	nan	1.59773e-05	4.77745	1
360	134.992	33.7824	0.00295596	-79.6433	0.18697	nan	2.08036e-05	5.37688	1
360	90.974	5.25725	-0.00166839	45.956	0.359148	nan	1.82507e-05	8.32348	1
361	137.856	10.4996	-0.00894334	236.293	0.0190602	nan	1.80422e-05	12.3045	1
361	96.557	24.0046	-0.00455495	121.478	0.101672	nan	2.30465e-05	3.20455	1
362	74.8647	49.1318	-0.00957287	252.764	0.0295247	nan	3.14562e-05	15.3765	1
363	53.9754	17.4646	0.00373021	-99.9003	0.173647	nan	3.11574e-05	6.93934	1
363	128.225	18.1571	0.00380586	-101.879	0.123086	nan	2.04242e-05	9.93485	1
364	106.002	10.4511	-0.00762265	201.74	0.151933	nan	0.000105309	5.1424	1
364	30.1476	23.7663	-0.00792417	209.628	0.0572595	nan	3.85511e-05	11.818	1
364	11.2572	42.9831	0.00418101	-111.695	0.144498	nan	2.92796e-05	3.41621	1
364	86.8584	39.5094	-0.00428065	114.301	0.0668186	nan	1.31006e-05	3.11514	1
365	6.87248	6.06461	0.00181176	-49.7071	0.326859	nan	1.94061e-05	17.4829	1
366	14.5429	43.9183	-0.002805	75.6935	0.25336	nan	3.01073e-05	3.41621	1
366	102.207	6.9816	-0.00628094	166.636	0.28028	nan	0.000165909	5.1424	1
367	133.53	9.62609	-0.0121992	321.479	0.0174745	nan	2.79694e-05	8.65928	1
368	138.091	16.9866	0.00396462	-106.033	0.208902	nan	4.51187e-05	8.65928	1
368	14.4223	21.8333	0.00361732	-96.9466	0.210665	nan	3.70047e-05	15.8436	1
368	63.0253	29.7488	0.00343787	-92.2516	0.159452	nan	2.62575e-05	11.9149	1
368	102.637	23.3172	-0.00268571	72.5725	0.215949	nan	2.20211e-05	12.3623	1
368	38.4941	33.7173	-0.00173594	47.7233	0.374249	nan	1.99427e-05	12.988	1
369	140.983	33.2652	0.00384541	-102.914	0.142367	nan	2.5562e-05	9.84949	1
369	36.6487	13.8972	0.00179491	-49.2661	0.336575	nan	1.92885e-05	11.818	1
369	113.781	36.3706	0.00258836	-70.0255	0.234278	nan	2.1864e-05	17.1636	1
372	80.2429	38.6983	0.00332578	-89.319	0.147443	nan	2.01827e-05	9.56058	1
372	70.1077	39.3302	0.00318739	-85.6982	0.19162	nan	2.45576e-05	10.1549	1
375	114.846	5.84296	-0.0124408	327.799	0.0565692	nan	8.87672e-05	14.0605	1
375	117.45	40.2085	-0.0084746	224.03	0.0331236	nan	2.35819e-05	10.3177	1
375	21.4057	15.11	-0.00263316	71.1975	0.17334	nan	1.38534e-05	20.4206	1
375	83.6708	16.7077	-0.00766954	202.966	0.0725175	nan	4.49648e-05	5.2121	1
375	118.702	19.3644	-0.00940187	248.29	0.036036	nan	3.1368e-05	12.5385	1
376	10.4037	41.1042	-0.00391544	104.746	0.206576	nan	4.26002e-05	6.63838	1
376	38.3149	26.559	0.00390898	-104.577	0.0985879	nan	1.60417e-05	12.0814	1
376	10.7761	47.7321	0.00323542	-86.9548	0.181906	nan	2.41142e-05	6.63838	1
377	134.931	31.8378	-0.00759363	200.98	0.0502252	nan	2.95707e-05	19.381	1
378	17.503	38.1817	-0.00778456	205.976	0.0373676	nan	2.79095e-05	5.95147	1
379	78.9607	18.9396	-0.008235	217.761	0.0564126	nan	3.87345e-05	5.2121	1
380	66.15	40.739	-0.0114669	302.32	0.0364604	nan	4.95047e-05	25.285	1
380	77.6374	4.79886	-0.00702244	186.036	0.026196	nan	1.26474e-05	13.35	1
380	102.919	26.8861	-0.00803928	212.64	0.0929658	nan	6.68089e-05	9.23115	1
380	113.392	30.7227	-0.00956551	252.571	0.0321987	nan	2.98395e-05	8.8189	1
381	14.524	24.4399	-0.00755586	199.992	0.0563493	nan	3.3503e-05	9.11018	1
381	26.3686	28.3607	-0.00460772	122.859	0.136161	nan	4.20902e-05	9.03891	1
382	39.8437	7.17302	-0.00733202	194.136	0.0291747	nan	1.73058e-05	14.1398	1
382	38.7741	47.6566	0.00403662	-107.917	0.155653	nan	3.00747e-05	6.1309	1
382	114.319	15.1628	-0.00259153	70.1083	0.240238	nan	2.33955e-05	7.87511	1
383	23.307	36.8653	-0.00711521	188.463	0.0576541	nan	3.03584e-05	5.95147	1
383	15.8149	50.1359	-0.0122698	323.324	0.0234645	nan	4.30069e-05	7.54444	1
383	8.76857	52.8317	-0.00743872	196.927	0.102644	nan	6.84307e-05	7.54444	1
384	5.76957	26.9608	-0.00294521	79.3619	0.228175	nan	2.87893e-05	7.55895	1
384	110.908	22.2608	-0.00204496	55.8084	0.300848	nan	2.66372e-05	3.87995	1
385	26.9672	47.2522	-0.0116885	308.117	0.0279038	nan	3.99554e-05	11.0129	1
385	53.9773	7.59304	0.00488208	-130.037	0.12115	nan	3.21265e-05	3.69028	1
385	129.318	50.0046	-0.00270308	73.0271	0.288355	nan	3.3428e-05	3.50505	1
386	41.7466	53.0187	0.00324735	-87.2668	0.324849	nan	5.83458e-05	6.1309	1
387	10.8657	18.5312	-0.00922136	243.567	0.0387731	nan	3.27546e-05	6.50073	1
387	120.848	25.3722	0.00350185	-93.9255	0.129735	nan	1.8223e-05	7.95152	1
387	77.8758	16.4575	0.00288465	-77.7776	0.190055	nan	2.03773e-05	10.2108	1
387	20.618	22.2244	0.00368116	-98.6169	0.115826	nan	2.34194e-05	10.4282	1
387	132.426	48.3844	0.00348468	-93.4763	0.173078	nan	2.71274e-05	3.50505	1
388	10.1455	33.1243	-0.00256296	69.361	0.28814	nan	3.09489e-05	7.55895	1
388	94.7519	19.8721	0.00321682	-86.4681	0.163191	nan	2.14296e-05	6.78821	1
390	56.4404	10.341	-0.00733466	194.205	0.0453423	nan	2.51522e-05	3.69028	1
391	73.4116	7.27424	-0.00723092	191.491	0.0423862	nan	2.5307e-05	10.2108	1
391	8.47448	24.5761	0.0037969	-101.645	0.271554	nan	5.87869e-05	6.50073	1
392	89.2166	23.8015	-0.00571349	151.79	0.049659	nan	1.73159e-05	6.78821	1
392	107.285	48.8206	-0.00936853	247.418	0.029969	nan	2.70074e-05	12.9511	1
393	136.88	34.4252	-0.00747217	197.803	0.0423116	nan	2.22067e-05	9.77013	1
393	68.6075	20.9404	-0.00313065	84.2137	0.194626	nan	2.51004e-05	3.17282	1
393	94.4253	40.7323	-0.00234237	63.5895	0.225123	nan	1.68742e-05	4.19726	1
394	43.5775	45.1572	-0.00812329	214.838	0.0353396	nan	2.48063e-05	3.09618	1
394	20	17.5983	-0.00244387	66.2451	0.239721	nan	2.00012e-05	9.59453	1
395	143.232	13.3592	0.00297388	-80.1121	0.191639	nan	2.30214e-05	19.6047	1
395	132.459	45.8898	-0.00928344	245.192	0.0350935	nan	3.1313e-05	9.86032	1
395	141.837	42.8444	-0.00286779	77.3362	0.283658	nan	3.59799e-05	9.77013	1
396	26.0839	9.78677	-0.00972539	256.754	0.025625	nan	2.45343e-05	9.90123	1
396	12.1522	12.0787	-0.00772549	204.43	0.0342167	nan	2.00389e-05	9.59453	1
396	56.8559	6.37723	-0.00340398	91.365	0.128962	nan	1.67165e-05	13.8347	1
397	111.031	18.0113	-0.0106307	280.439	0.0348124	nan	4.61442e-05	6.75473	1
397	91.706	43.9295	-0.00196876	53.8148	0.351166	nan	2.45937e-05	3.60532	1
398	124.005	17.1858	0.00361784	-96.9602	0.12349	nan	1.93456e-05	7.54571	1
398	30.0141	26.3127	-0.00252652	68.4075	0.256042	nan	2.44271e-05	13.2749	1
398	88.6488	4.82526	0.00327841	-88.0796	0.197041	nan	2.6243e-05	17.2602	1
399	60.3729	47.4839	-0.010475	276.366	0.0213247	nan	2.49452e-05	14.1717	1
399	70.6895	6.55568	0.00424451	-113.356	0.170375	nan	3.77627e-05	13.8347	1
399	93.7502	40.9597	0.00380353	-101.819	0.175093	nan	3.16358e-05	3.60532	1
401	119.45	35.7323	-0.017141	450.772	0.0131684	nan	4.58359e-05	14.1983	1
402	51.7249	20.9494	-0.00800344	211.702	0.0441231	nan	3.15933e-05	11.6492	1
402	137.705	32.4182	-0.00655436	173.79	0.0387546	nan	1.7365e-05	13.0385	1
403	128.296	23.3927	0.00360558	-96.6395	0.115273	nan	1.86103e-05	7.54571	1
404	45.3861	30.7231	-0.00249938	67.6974	0.22034	nan	1.89033e-05	11.6492	1
404	74.505	48.5422	-0.00781287	206.716	0.0282777	nan	1.96456e-05	14.1717	1
404	10.317	51.2231	-0.00794045	210.054	0.0490878	nan	3.13986e-05	10.6008	1
405	66.2622	29.2174	-0.0097135	256.443	0.0456066	nan	4.30743e-05	16.7241	1
405	105.301	34.5534	-0.0137935	363.189	0.0451882	nan	8.64586e-05	5.13344	1
405	111.791	12.0829	-0.00640206	169.805	0.0722664	nan	3.08635e-05	7.0386	1
406	7.41652	38.0141	-0.0122666	323.24	0.0467736	nan	7.62154e-05	6.69277	1
407	64.9601	9.92709	0.00324646	-87.2437	0.218577	nan	3.19966e-05	17.2239	1
407	13.3701	41.0715	-0.0106322	280.48	0.159903	nan	0.000215729	6.69277	1
407	125.663	5.32267	-0.00269058	72.6998	0.223494	nan	2.41734e-05	15.4315	1
408	128.11	36.2871	-0.00988427	260.911	0.0251996	nan	2.5594e-05	12.2444	1
408	104.828	10.2757	0.00379205	-101.518	0.166285	nan	2.88406e-05	7.19309	1
409	133.167	24.5564	-0.00663838	175.988	0.0466547	nan	1.96643e-05	12.7746	1
410	109.434	31.509	-0.00797371	210.925	0.0622238	nan	4.35113e-05	5.13344	1
411	92.9283	22.3703	0.0046205	-123.193	0.101489	nan	3.11698e-05	9.95807	1
412	11.7102	9.89702	-0.00970667	256.265	0.0280932	nan	2.61682e-05	6.63444	1
412	93.2605	32.3229	-0.0081719	216.11	0.0280622	nan	2.35983e-05	9.95807	1
413	56.5243	8.16573	-0.00789574	208.885	0.0834474	nan	5.78904e-05	4.15604	1
413	131.339	52.8696	0.00327167	-87.9033	0.233496	nan	3.51263e-05	8.33547	1
413	20.9302	23.951	0.00253945	-68.746	0.227729	nan	2.02948e-05	9.39311	1
413	13.0077	31.682	-0.00939501	248.111	0.0252267	nan	2.30862e-05	11.0695	1
413	116.068	34.0715	-0.00664908	176.268	0.0778267	nan	4.70031e-05	7.11124	1
414	134.963	11.0254	-0.00765469	202.578	0.0330177	nan	2.08688e-05	10.5964	1
414	27.8267	43.0322	0.00370537	-99.2502	0.159724	nan	2.75143e-05	11.6093	1
414	32.9436	53.453	-0.00713774	189.053	0.0376039	nan	1.89236e-05	11.6093	1
414	31.5887	13.7857	-0.00219465	59.7248	0.288577	nan	2.18173e-05	7.25996	1
415	54.0518	11.5063	0.00447264	-119.325	0.285491	nan	9.03007e-05	4.15604	1
415	124.978	7.47828	-0.00721157	190.984	0.0629661	nan	2.47077e-05	10.5964	1
415	106.905	19.9434	0.00163878	-45.1813	0.326368	nan	1.42444e-05	8.43486	1
415	138.26	48.2233	-0.00937636	247.623	0.0334437	nan	2.91329e-05	8.33547	1
416	77.8355	9.61395	-0.00782568	207.052	0.106256	nan	7.61807e-05	17.7801	1
416	123.221	39.4938	-0.00951574	251.269	0.037239	nan	3.34364e-05	8.97609	1
416	40.1213	6.99856	0.00289055	-77.9318	0.337539	nan	4.91522e-05	6.27236	1
416	30.1849	22.3441	0.00311982	-83.9303	0.178147	nan	2.14144e-05	6.98235	1
417	46.9164	13.1048	0.0028229	-76.162	0.243834	nan	3.00774e-05	7.31221	1
417	134.085	26.1876	-0.00875945	231.482	0.0758465	nan	5.99921e-05	9.25115	1
418	104.227	41.3275	-0.0187608	493.152	0.0158213	nan	5.98958e-05	11.3233	1
418	33.8499	6.88685	0.00332814	-89.3807	0.219455	nan	3.30251e-05	6.27236	1
418	99.4615	24.9857	-0.00342251	91.8497	0.208233	nan	3.48428e-05	3.97414	1
419	79.8237	53.0628	-0.00729044	193.048	0.0823249	nan	4.66924e-05	16.5669	1
419	64.7854	32.9858	-0.00163577	45.1024	0.328786	nan	1.62775e-05	7.56043	1
420	60.4762	5.76882	-0.00975912	257.637	0.0427782	nan	4.31855e-05	8.61344	1
420	30.7823	15.3873	-0.00397901	106.41	0.213708	nan	4.5606e-05	6.98235	1
420	38.5853	17.1546	-0.0101578	268.068	0.0253833	nan	2.72136e-05	8.00064	1
421	81.219	30.0044	0.00454695	-121.269	0.134707	nan	3.31232e-05	13.9885	1
421	117.308	51.5909	0.00345628	-92.7334	0.156029	nan	2.37584e-05	12.1059	1
422	10.0316	37.529	-0.00457337	121.96	0.166548	nan	4.2772e-05	13.2587	1
423	75.105	17.4227	-0.00875929	231.478	0.0434665	nan	3.38537e-05	7.37646	1
423	23.2646	36.7033	-0.00966398	255.148	0.0335274	nan	3.08591e-05	8.33361	1
423	59.1591	40.6367	0.00161079	-44.449	0.33525	nan	1.51883e-05	9.49695	1
423	95.879	48.9773	-0.00735743	194.801	0.0404721	nan	2.36474e-05	11.3233	1
424	66.514	20.1799	-0.00314112	84.4877	0.244473	nan	2.04588e-05	9.02255	1
425	129.042	48.6125	-0.00482359	128.507	0.146085	nan	4.10643e-05	6.48891	1
426	31.0373	33.6977	0.00304861	-82.0672	0.200623	nan	2.45249e-05	7.04173	1
427	82.3132	15.8562	0.00330368	-88.7407	0.202746	nan	2.90421e-05	7.37646	1
427	128.743	16.2939	-0.00468131	124.784	0.0878638	nan	2.02329e-05	30.9179	1
427	52.4736	47.8674	-0.00760514	201.281	0.0377824	nan	2.31955e-05	5.23698	1
427	135.281	50.3948	-0.00264681	71.5549	0.326917	nan	3.29593e-05	6.48891	1
428	6.16578	45.8538	0.00270143	-72.9839	0.212036	nan	2.19194e-05	16.6564	1
429	24.801	36.9679	-0.0021366	58.206	0.34854	nan	2.89337e-05	7.04173	1
430	141.318	44.5389	-0.00634082	168.203	0.0555832	nan	2.39353e-05	8.4105	1
430	19.4623	15.1063	-0.00732953	194.071	0.0460712	nan	2.50173e-05	20.1517	1
430	5.09036	29.2321	-0.00767961	203.23	0.0305338	nan	1.76016e-05	16.6564	1
430	44.9509	14.4166	-0.00231376	62.8411	0.27617	nan	2.28817e-05	23.7771	1
431	92.6609	25.3773	-0.00782169	206.947	0.0365029	nan	2.22236e-05	5.70419	1
432	47.6676	49.9479	-0.00991154	261.625	0.0352603	nan	3.41029e-05	5.23698	1
433	104.496	37.7712	-0.00734387	194.446	0.0547193	nan	3.40624e-05	3.15374	1
433	137.414	7.51291	0.00304484	-81.9685	0.21418	nan	3.18878e-05	16.429	1
433	111.057	19.9803	0.00219564	-59.7506	0.308353	nan	2.41448e-05	3.8781	1
434	103.296	12.8724	-0.00745557	197.368	0.0370942	nan	2.08729e-05	10.5243	1
434	125.717	25.3623	-0.00764488	202.321	0.0411657	nan	2.74516e-05	15.6169	1
434	103.312	30.5622	-0.00370803	99.3199	0.274694	nan	5.02784e-05	4.89016	1
434	34.86	52.6448	-0.00208603	56.8828	0.361089	nan	2.99376e-05	6.93842	1
435	144.178	22.4849	-0.00990212	261.378	0.0207924	nan	2.28981e-05	16.429	1
435	105.925	48.2058	0.00341312	-91.604	0.147492	nan	2.05358e-05	10.5319	1
435	68.2441	36.8532	-0.00171848	47.2666	0.369072	nan	2.13982e-05	10.02	1
436	81.026	8.07731	-0.00498623	132.762	0.0559397	nan	1.46315e-05	7.33557	1
436	97.6231	22.564	0.0040636	-108.623	0.130225	nan	2.49346e-05	5.70419	1
436	109.515	23.5386	-0.00374053	100.17	0.122841	nan	2.58453e-05	3.8781	1
436	37.7996	7.949	0.00249337	-67.5403	0.26238	nan	2.43631e-05	18.8422	1
437	27.9388	52.1564	-0.00700676	185.626	0.0552975	nan	3.00069e-05	6.93842	1
437	117.31	6.03065	-0.008492	224.485	0.146437	nan	0.000129518	15.2871	1
437	5.98444	30.033	-0.00915538	241.841	0.0506498	nan	4.45226e-05	22.8514	1
437	101.086	34.9167	0.0034293	-92.0274	0.303289	nan	6.19912e-05	4.44712	1
437	61.8426	44.5617	-0.00222445	60.5043	0.262733	nan	2.03748e-05	7.28307	1
438	106.597	35.4188	0.00356974	-95.7017	0.187933	nan	3.11227e-05	3.15374	1
439	50.0205	22.2904	-0.00976524	257.797	0.0135012	nan	1.32956e-05	14.4496	1
439	79.9605	43.687	-0.00998778	263.62	0.0308662	nan	3.0862e-05	3.21829	1
439	9.09441	52.6717	0.00312585	-84.088	0.09	nan	9.50415e-06	18.8515	1
440	128.09	52.6555	-0.0085191	225.194	0.0362598	nan	2.82704e-05	13.741	1
441	131.031	33.5618	-0.00829103	219.227	0.0379978	nan	3.09084e-05	10.5379	1
441	74.4184	11.2631	-0.011328	298.685	0.0336694	nan	4.70273e-05	4.04287	1
441	63.7718	37.5388	-0.00246904	66.9036	0.31138	nan	3.30628e-05	7.28307	1
442	115.399	26.9838	-0.00489624	130.408	0.150967	nan	4.44434e-05	3.82629	1
442	29.1799	14.1108	0.00374654	-100.327	0.114716	nan	1.88306e-05	10.4894	1
442	29.2284	41.5902	0.00172774	-47.5089	0.34252	nan	1.83574e-05	10.6446	1
443	137.033	42.2234	-0.00782492	207.032	0.108208	nan	7.49418e-05	10.5379	1
443	80.8671	46.775	0.00348425	-93.4649	0.314878	nan	6.53053e-05	3.21829	1
444	117.039	21.8613	0.00300131	-80.8297	0.344071	nan	5.10108e-05	4.71268	1
444	72.4748	29.9836	0.0029759	-80.165	0.182806	nan	2.07497e-05	11.525	1
445	71.9207	8.08407	-0.00614638	163.115	0.265595	nan	0.000141852	4.04287	1
445	92.8429	47.4493	-0.0072727	192.584	0.111502	nan	3.49765e-05	7.22117	1
446	59.7851	22.9423	0.00395748	-105.846	0.15185	nan	3.05617e-05	14.5124	1
446	109.103	17.4708	-0.00875673	231.411	0.0715256	nan	5.76667e-05	6.16861	1
446	26.5527	24.2658	-0.00945703	249.733	0.039437	nan	3.47412e-05	10.4894	1
446	35.4223	30.8443	0.00337284	-90.5502	0.161901	nan	2.22445e-05	11.0429	1
446	89.6599	40.9674	-0.00796385	210.667	0.0740343	nan	6.15983e-05	7.22117	1
446	103.229	39.7873	0.00267876	-72.3907	0.183961	nan	1.65733e-05	3.7318	1
446	95.8768	32.1607	-0.0040531	108.348	0.121427	nan	2.24257e-05	10.5932	1
447	53.7238	8.41303	0.00272196	-73.5209	0.224003	nan	2.26396e-05	15.7429	1
447	113.271	30.1638	0.00265776	-71.8413	0.260214	nan	2.93928e-05	3.82629	1
447	119.227	17.687	-0.00199955	54.6204	0.332132	nan	2.31818e-05	4.71268	1
448	13.4263	52.8692	0.00313418	-84.306	0.174419	nan	2.47876e-05	9.87536	1
448	11.289	17.8938	0.00240053	-65.1112	0.217715	nan	1.66705e-05	15.6067	1
450	138.868	26.533	-0.0043368	115.771	0.163983	nan	3.3129e-05	14.3121	1
450	105.595	36.9014	-0.00225817	61.3866	0.345997	nan	3.32134e-05	3.27425	1
451	22.1587	48.2575	0.0035528	-95.2584	0.167279	nan	2.75114e-05	9.87536	1
452	92.8302	34.658	-0.0106357	280.57	0.0169858	nan	1.92624e-05	9.71647	1
452	25.8495	23.5118	0.00355955	-95.435	0.240964	nan	4.36301e-05	15.6067	1
452	140.588	40.7414	-0.00272003	73.4704	0.219614	nan	2.22311e-05	13.4481	1
453	45.9096	40.1745	-0.0120187	316.755	0.0244785	nan	3.4526e-05	5.97853	1
453	63.9719	46.8145	-0.00901865	238.264	0.0449115	nan	3.87901e-05	13.2919	1
453	33.8797	44.432	0.00352491	-94.5288	0.132123	nan	1.68507e-05	12.3295	1
454	31.5065	5.13437	0.00285943	-77.1177	0.15146	nan	1.70323e-05	19.2284	1
454	102.326	36.7184	0.00362016	-97.021	0.179994	nan	3.08015e-05	3.27425	1
454	39.3296	33.2908	0.00373348	-99.9859	0.209288	nan	3.85443e-05	9.5227	1
454	125.502	35.2554	0.00222079	-60.4088	0.297065	nan	2.57099e-05	4.15034	1
455	7.25345	12.6574	-0.00274064	74.0096	0.187511	nan	1.93752e-05	7.19191	1
455	132.382	51.3955	-0.00243792	66.0895	0.31309	nan	3.93581e-05	10.7599	1
457	51.6646	41.7942	-0.00464698	123.886	0.205649	nan	6.43718e-05	5.97853	1
457	121.993	33.0388	0.00314111	-84.4873	0.197058	nan	2.49514e-05	4.15034	1
458	78.1956	37.7095	-0.00781726	206.831	0.0324364	nan	2.06038e-05	16.8882	1
458	120.051	42.7321	0.00334892	-89.9243	0.139116	nan	1.84125e-05	8.75051	1
459	55.3439	17.4723	-0.00727775	192.716	0.0314384	nan	1.65402e-05	9.32177	1
459	8.51418	19.7379	0.00288786	-77.8615	0.221563	nan	2.38827e-05	7.19191	1
459	8.30013	32.4949	-0.00687238	182.11	0.0744842	nan	3.71486e-05	12.7588	1
459	134.181	40.7873	0.00194313	-53.144	0.214636	nan	1.08627e-05	10.2926	1
460	28.1163	27.7761	-0.00996589	263.047	0.0389083	nan	3.89914e-05	12.8395	1
460	40.1709	32.1964	-0.00391366	104.7	0.172032	nan	3.26235e-05	6.78587	1
460	79.114	14.3914	-0.00148766	41.2274	0.333527	nan	1.27971e-05	10.7259	1
463	64.6566	17.8827	0.00341329	-91.6085	0.124798	nan	1.68309e-05	9.32177	1
463	10.3221	48.6854	0.00311977	-83.929	0.225429	nan	3.00858e-05	9.58143	1
464	46.3818	29.4628	-0.00985881	260.245	0.0208132	nan	2.2827e-05	6.78587	1
464	24.4614	49.996	-0.00167011	46.0011	0.336026	nan	1.64031e-05	14.1999	1
466	124.727	15.3978	0.003027	-81.5019	0.161946	nan	1.83376e-05	7.99619	1
466	10.3311	39.1039	-0.00504559	134.315	0.0615257	nan	1.82889e-05	9.58143	1
466	125.967	44.348	0.00375638	-100.585	0.124917	nan	2.00668e-05	7.24938	1
467	125.736	25.4924	0.00310779	-83.6156	0.198275	nan	2.46751e-05	10.1449	1
468	62.0134	33.5658	-0.00998506	263.548	0.0254838	nan	2.52497e-05	13.8866	1
468	81.0222	17.383	-0.00743202	196.752	0.0607186	nan	3.49539e-05	5.6657	1
468	5.33206	26.1029	0.00353616	-94.8232	0.185782	nan	2.9715e-05	13.929	1
469	87.8328	26.2557	-0.0102607	270.759	0.050362	nan	5.36178e-05	6.64525	1
469	139.153	28.3778	-0.00422226	112.774	0.118672	nan	2.42025e-05	4.37952	1
470	49.8805	43.8537	-0.00762774	201.873	0.0328304	nan	1.96601e-05	11.5309	1
470	124.7	7.40169	0.00413496	-110.49	0.104301	nan	2.13299e-05	7.99619	1
470	129.659	51.5851	-0.00883113	233.358	0.0316211	nan	2.48305e-05	7.13394	1
470	6.47063	52.7755	-0.00227231	61.7566	0.214432	nan	1.52916e-05	14.2061	1
470	127.738	37.3182	0.00237261	-64.3807	0.253239	nan	2.07463e-05	7.24938	1
470	90.6388	43.9766	-0.00242925	65.8627	0.360666	nan	3.93618e-05	3.53695	1
472	82.0673	22.9515	-0.010247	270.401	0.0712334	nan	7.88212e-05	5.6657	1
472	78.8262	43.4918	0.00303856	-81.8043	0.168412	nan	2.13537e-05	6.50198	1
473	48.1717	32.4501	-0.00681141	180.515	0.0571571	nan	4.56052e-05	11.5309	1
473	136.74	50.7175	0.00279778	-75.5047	0.280849	nan	3.37909e-05	7.13394	1
474	109.755	11.378	-0.00965896	255.016	0.0264567	nan	2.43549e-05	9.54711	1
474	24.5026	36.7829	0.00250845	-67.9347	0.309211	nan	3.05896e-05	8.44122	1
474	136.216	7.67712	0.0033174	-89.0997	0.105767	nan	1.29122e-05	11.5189	1
474	28.91	23.791	-0.00211726	57.6998	0.237903	nan	1.48539e-05	4.9528	1
475	31.747	11.7847	0.00355587	-95.3388	0.0940642	nan	1.32587e-05	7.71325	1
475	81.8187	7.84956	-0.00712945	188.836	0.0688356	nan	3.79471e-05	11.8273	1
476	70.4343	15.5663	-0.00977561	258.068	0.0327425	nan	3.17828e-05	4.74261	1
476	110.697	26.6736	-0.00267446	72.2783	0.370561	nan	5.41756e-05	5.77856	1
476	110.432	20.9011	-0.0029906	80.5496	0.260601	nan	3.44317e-05	5.77856	1
476	137.685	32.3722	0.00286355	-77.2254	0.348832	nan	5.2625e-05	8.19919	1
477	74.3354	38.7898	0.00375294	-100.495	0.182888	nan	3.23655e-05	6.50198	1
477	84.4606	52.624	-0.00183417	50.2933	0.326854	nan	1.84289e-05	9.60886	1
478	136.416	24.2719	-0.0188432	495.308	0.0182474	nan	6.85502e-05	8.19919	1
478	23.7496	45.1904	0.00295647	-79.6566	0.346848	nan	5.1587e-05	5.05779	1
478	10.0533	9.49687	0.00277997	-75.0388	0.223717	nan	2.18861e-05	12.3126	1
479	44.6556	13.9133	0.00412253	-110.165	0.137728	nan	2.6918e-05	8.6319	1
479	28.6421	18.8455	-0.00756772	200.302	0.0926268	nan	5.8568e-05	4.9528	1
479	22.5963	50.115	-0.00445802	118.942	0.165953	nan	4.0914e-05	5.05779	1
480	55.045	13.6372	0.00359677	-96.4089	0.128857	nan	1.96849e-05	7.37584	1
480	100.276	24.1337	-0.0105801	279.117	0.0195457	nan	2.14392e-05	6.27376	1
480	127.225	37.1354	-0.0123199	324.635	0.0250366	nan	3.69124e-05	11.4933	1
480	123.08	6.59146	-0.00331549	89.0498	0.231437	nan	3.68092e-05	19.0982	1
480	74.816	17.3809	0.00371586	-99.5248	0.299	nan	6.77678e-05	4.74261	1
481	83.9548	37.4686	0.00363616	-97.4395	0.160196	nan	2.58078e-05	8.91166	1
481	41.0767	24.9655	-0.00159513	44.0393	0.326985	nan	1.43169e-05	8.47038	1
482	138.156	48.2442	0.00380697	-101.908	0.195354	nan	3.5938e-05	15.1083	1
483	26.1853	23.8205	-0.00795396	210.408	0.0598155	nan	3.8295e-05	5.54859	1
483	85.5864	48.1735	-0.00776207	205.387	0.042513	nan	2.84729e-05	8.16159	1
483	48.6598	50.0926	0.00173518	-47.7034	0.370683	nan	2.36533e-05	14.4476	1
484	58.9458	34.7	-0.00766717	202.904	0.0245387	nan	1.42515e-05	12.8011	1
484	80.9364	28.7784	-0.00264012	71.3798	0.243703	nan	2.49635e-05	9.19952	1
484	71.7455	34.5106	0.00293518	-79.0996	0.205839	nan	2.34398e-05	10.832	1
485	17.0994	36.5137	-0.0084926	224.5	0.0329644	nan	2.65198e-05	8.25828	1
485	91.3188	4.74978	0.00380465	-101.848	0.163312	nan	2.8238e-05	20.7819	1
485	103.96	29.2115	-0.00784182	207.474	0.0346309	nan	2.14753e-05	6.27376	1
485	93.1218	34.1642	-0.00193641	52.9684	0.362008	nan	2.53257e-05	9.74448	1
486	63.0405	51.4815	-0.00985238	260.077	0.0570033	nan	5.52023e-05	11.0518	1
486	123.616	44.1391	0.00298052	-80.2858	0.164419	nan	1.76174e-05	15.1083	1
487	59.2036	8.44124	-0.00479481	127.754	0.335772	nan	8.1616e-05	18.447	1
487	111.298	18.0926	-0.007665	202.848	0.0418612	nan	2.41031e-05	13.3218	1
487	73.998	50.0407	0.00303143	-81.6178	0.185128	nan	2.13738e-05	3.46722	1
488	46.3129	25.7226	-0.00430229	114.868	0.173384	nan	3.93095e-05	4.13502	1
488	4.5905	50.2356	0.00305772	-82.3056	0.133009	nan	1.48381e-05	18.5677	1
489	129.114	17.0991	0.00192822	-52.7541	0.225176	nan	1.19816e-05	8.85332	1
489	24.5117	40.1546	-0.00619466	164.379	0.0506447	nan	2.93226e-05	8.25828	1
489	17.9613	14.749	-0.00220603	60.0224	0.263546	nan	1.95194e-05	9.47313	1
491	128.767	25.9456	0.00180482	-49.5255	0.329759	nan	1.82375e-05	8.85332	1
492	76.843	48.0589	-0.0042505	113.513	0.0931721	nan	1.8088e-05	3.46722	1
492	46.2631	21.5879	-0.00704126	186.529	0.0508019	nan	2.7861e-05	4.13502	1
493	73.262	22.9363	0.0025021	-67.7686	0.283678	nan	2.76345e-05	12.9352	1
494	129.045	47.4174	-0.00238553	64.7187	0.259614	nan	2.64141e-05	20.855	1
494	12.5893	52.603	-0.00798371	211.186	0.088336	nan	6.11489e-05	8.10589	1
494	17.038	5.32096	-0.00186748	51.1648	0.356049	nan	2.26978e-05	3.99359	1
495	57.7824	33.7799	-0.00805565	213.068	0.0598553	nan	4.13825e-05	9.77037	1
495	103.851	43.2317	-0.0103133	272.137	0.0399181	nan	4.34838e-05	7.31376	1
495	84.9837	41.0274	-0.0026034	70.4191	0.204382	nan	1.82168e-05	10.757	1
495	88.3101	23.1293	-0.00185764	50.9074	0.35449	nan	2.22118e-05	15.0494	1
496	63.9513	13.9568	-0.0104841	276.606	0.0200577	nan	2.11704e-05	9.91581	1
496	4.59569	51.2585	-0.00834404	220.614	0.0917266	nan	6.90998e-05	8.10589	1
496	56.2477	51.3125	0.00574901	-152.719	0.0876322	nan	3.09101e-05	8.04462	1
496	21.0308	5.40025	0.00197829	-54.064	0.362881	nan	2.6482e-05	3.73444	1
496	22.5536	8.81007	-0.00233325	63.351	0.244231	nan	1.95446e-05	3.73444	1
497	71.714	7.78715	0.00356018	-95.4516	0.124688	nan	1.88574e-05	3.96133	1
497	109.907	39.1311	-0.0077513	205.106	0.0912617	nan	6.06559e-05	7.31376	1
498	38.9253	9.91428	-0.00974086	257.159	0.0256296	nan	2.76196e-05	15.1953	1
498	137.07	11.9818	-0.00704445	186.612	0.0417201	nan	2.25014e-05	4.25818	1
498	39.1376	51.1206	-0.00924737	244.248	0.0251877	nan	2.22714e-05	3.12689	1
498	48.0123	33.7153	-0.0101652	268.261	0.0213809	nan	2.36464e-05	9.77037	1
499	92.6764	6.77101	-0.00668735	177.269	0.0993912	nan	5.15792e-05	6.48484	1
499	81.6006	6.89168	0.00343238	-92.1079	0.130513	nan	1.78342e-05	9.92706	1
499	37.9026	39.8641	-0.00778561	206.003	0.0451882	nan	2.75615e-05	10.0805	1
500	53.078	15.4461	-0.00813849	215.236	0.0373081	nan	2.43004e-05	7.23109	1
500	122.217	26.3673	0.00386844	-103.517	0.176816	nan	3.29519e-05	13.4621	1
500	61.02	44.8363	0.00229758	-62.4178	0.233358	nan	1.70049e-05	8.04462	1
500	134.208	39.979	0.00157226	-43.441	0.347182	nan	1.51669e-05	18.1404	1
501	133.523	9.62588	0.00337247	-90.5406	0.336718	nan	6.60096e-05	4.25818	1
501	104.902	19.089	-0.0027978	75.5053	0.224232	nan	2.55636e-05	7.97433	1
502	69.8161	11.2642	-0.00226659	61.6068	0.221772	nan	1.65918e-05	3.96133	1
502	140.065	20.7309	0.003094	-83.2547	0.144048	nan	1.63329e-05	5.17612	1
502	5.69187	9.84043	-0.0019947	54.4933	0.362669	nan	2.63282e-05	11.9429	1
503	112.062	35.2046	0.00308974	-83.1433	0.172511	nan	2.03831e-05	8.51314	1
503	93.398	32.927	-0.010544	278.171	0.0275437	nan	3.27261e-05	7.48117	1
503	65.0119	25.5861	-0.00228758	62.156	0.274997	nan	2.26179e-05	8.94933	1
504	111.786	12.1507	0.00270969	-73.2	0.182128	nan	1.73869e-05	9.774	1
504	11.0584	20.5097	-0.00679405	180.061	0.0445622	nan	2.1328e-05	11.9429	1
504	98.8809	8.65703	-0.00242684	65.7997	0.331626	nan	3.25369e-05	6.48484	1
504	137.809	16.0724	-0.00216015	58.8221	0.351172	nan	3.03467e-05	5.17612	1
505	57.3726	36.1046	-0.00746982	197.741	0.0489783	nan	3.02938e-05	9.2448	1
505	47.9913	20.5856	-0.0019525	53.3892	0.288032	nan	1.7166e-05	7.23109	1
506	96.9286	18.987	-0.0159791	420.372	0.0281996	nan	7.06975e-05	5.67484	1
506	120.573	35.0378	0.00415006	-110.885	0.229538	nan	6.47176e-05	3.3126	1
506	70.0534	41.132	-0.00945605	249.708	0.136552	nan	0.000139316	5.67871	1
506	20.725	10.9022	0.00318576	-85.6556	0.230122	nan	3.23611e-05	5.09287	1
508	29.109	5.71595	-0.00733718	194.271	0.0959714	nan	5.7783e-05	9.30826	1
508	132.742	29.0191	0.00319667	-85.9409	0.157943	nan	1.92389e-05	11.1712	1
508	64.4498	42.0527	-0.00885482	233.977	0.139721	nan	0.000130579	5.67871	1
508	52.3044	48.3412	0.00298276	-80.3443	0.214816	nan	2.64948e-05	6.66541	1
509	102.11	21.3013	-0.00821713	217.293	0.197697	nan	0.000171516	5.67484	1
509	134.888	44.8191	-0.00258933	70.051	0.302562	nan	3.52392e-05	7.78201	1
510	115.695	30.9178	-0.00811928	214.733	0.131854	nan	0.000105799	6.38513	1
510	123.812	35.7317	-0.00907572	239.757	0.035853	nan	2.99607e-05	3.3126	1
510	142.471	46.5694	-0.00668674	177.253	0.0722584	nan	3.75021e-05	7.78201	1
511	24.3276	14.502	0.00296717	-79.9364	0.245927	nan	3.98997e-05	5.09287	1
511	90.0228	19.477	0.00369322	-98.9325	0.135583	nan	2.12764e-05	6.51758	1
511	12.6922	18.2705	-0.00187563	51.378	0.30644	nan	1.8407e-05	10.9003	1
512	79.0223	33.7212	-0.0101433	267.688	0.0178041	nan	1.82219e-05	7.6415	1
512	38.3792	6.55682	-0.00797342	210.917	0.0342846	nan	2.32754e-05	9.30826	1
512	55.3119	42.3929	-0.00783763	207.364	0.0379953	nan	2.3432e-05	6.66541	1
512	70.5264	11.708	0.00297703	-80.1945	0.144352	nan	1.51731e-05	11.8752	1
513	63.3803	21.1924	0.00264214	-71.4326	0.184592	nan	1.62386e-05	11.8752	1
513	88.5676	35.484	-0.00799543	211.493	0.0487879	nan	3.18827e-05	8.10163	1
513	124.536	45.7696	-0.00203389	55.5186	0.306509	nan	2.34679e-05	10.0639	1
514	30.0182	43.7935	-0.00275701	74.438	0.22842	nan	2.38434e-05	6.44595	1
516	135.016	48.0537	0.0028582	-77.0855	0.190864	nan	2.1368e-05	10.726	1
517	142.934	10.0711	-0.00957534	252.829	0.028882	nan	2.68166e-05	22.3098	1
517	14.3236	34.5845	-0.00248057	67.2054	0.268338	nan	2.4533e-05	6.47828	1
518	78.174	13.8783	-0.00799234	211.412	0.0441774	nan	2.80716e-05	16.503	1
518	93.7803	29.2821	-0.00742829	196.655	0.0452281	nan	2.70699e-05	8.10163	1
518	24.4291	40.5823	0.00276355	-74.609	0.256374	nan	2.87842e-05	6.44595	1
519	71.3206	30.6503	0.00202231	-55.2157	0.321582	nan	2.26002e-05	17.6425	1
519	114.875	48.2818	0.0030412	-81.8734	0.174086	nan	1.95568e-05	19.1597	1
520	61.8968	45.5651	0.00331042	-88.9171	0.171309	nan	2.31336e-05	7.02086	1
521	136.931	34.4356	0.00331467	-89.0282	0.169418	nan	2.10731e-05	6.89501	1
521	33.9625	45.2344	-0.00486689	129.64	0.0763287	nan	1.95908e-05	5.90387	1
521	106.822	27.6616	-0.00238927	64.8167	0.25123	nan	2.07124e-05	13.1423	1
522	19.271	16.8319	-0.00281867	76.0513	0.177627	nan	1.80241e-05	14.9291	1
524	43.1319	35.8238	0.00266915	-72.1393	0.239942	nan	2.3925e-05	9.67177	1
525	45.2226	15.8822	-0.00787961	208.462	0.0385282	nan	2.4628e-05	15.9303	1
525	86.2134	15.8777	-0.0076358	202.084	0.0351916	nan	2.1139e-05	11.838	1
525	80.4751	26.9673	0.00326172	-87.643	0.355667	nan	7.2978e-05	5.71496	1
525	55.9176	41.8851	0.00398908	-106.673	0.155431	nan	3.02455e-05	7.02086	1
526	113.995	12.5013	-0.0021732	59.1635	0.299836	nan	2.17403e-05	7.45482	1
526	44.451	45.8833	-0.00835933	221.014	0.0217105	nan	1.67157e-05	10.1456	1
527	51.2815	30.6153	0.00330173	-88.6898	0.136098	nan	1.70759e-05	9.67177	1
527	31.0372	26.0209	0.00299555	-80.6791	0.204228	nan	2.408e-05	14.9291	1
527	66.1789	29.1546	0.00366267	-98.1331	0.140131	nan	2.16253e-05	9.14017	1
527	33.4324	49.9071	-0.00204892	55.9119	0.305539	nan	1.94962e-05	11.3016	1
528	133.911	18.3206	-0.00254927	69.0028	0.210135	nan	1.80773e-05	6.87042	1
528	106.348	39.4138	-0.01134	298.999	0.0172754	nan	2.58833e-05	9.42763	1
528	75.3151	29.4239	-0.00687619	182.21	0.0966834	nan	5.05288e-05	5.71496	1
528	117.826	39.7339	0.00378702	-101.386	0.27381	nan	6.29299e-05	4.37202	1
529	86.6011	27.7093	-0.00720311	190.763	0.0741657	nan	4.02113e-05	6.17073	1
529	14.9883	39.341	-0.00150494	41.6795	0.360641	nan	1.50964e-05	15.5311	1
529	126.394	45.4738	-0.00863798	228.304	0.033189	nan	2.66554e-05	8.9102	1
529	137.627	28.462	0.00342239	-91.8465	0.156476	nan	2.16678e-05	10.6511	1
529	71.4877	43.625	0.00274998	-74.2541	0.19847	nan	2.29254e-05	8.80485	1
530	112.081	31.93	-0.00799662	211.524	0.175609	nan	0.000140413	6.07428	1
530	9.84911	7.09205	-0.00248042	67.2014	0.201747	nan	1.74103e-05	28.4119	1
532	117.044	35.4325	-0.00772112	204.316	0.214154	nan	0.000161837	4.37202	1
532	79.8936	46.2453	0.00328674	-88.2976	0.102491	nan	1.31462e-05	8.80485	1
532	22.5381	52.9137	0.00352213	-94.4561	0.124876	nan	1.78554e-05	11.3016	1
532	90.0444	45.5823	-0.00191713	52.4638	0.323443	nan	2.01744e-05	5.42093	1
533	64.1013	14.1322	0.00333629	-89.5939	0.111645	nan	1.46281e-05	10.6451	1
533	118.019	25.0935	-0.0074685	197.707	0.0458774	nan	2.8479e-05	9.05498	1
534	51.477	48.6968	-0.00262302	70.9323	0.268562	nan	3.06176e-05	6.16261	1
535	142.513	46.5605	0.00281334	-75.9117	0.13839	nan	1.24728e-05	27.7935	1
536	89.8524	15.6128	-0.00694213	183.935	0.0719722	nan	4.07422e-05	8.8891	1
537	83.1099	9.82015	-0.00732542	193.963	0.134993	nan	8.5436e-05	8.8891	1
537	127.867	10.3904	-0.00419551	112.074	0.136531	nan	2.89633e-05	15.1382	1
537	46.5089	39.1407	-0.010079	266.006	0.0361597	nan	3.49503e-05	8.84204	1
537	96.2453	36.1077	-0.00230376	62.5794	0.217542	nan	1.61774e-05	9.50048	1
538	53.5436	15.4941	-0.0123453	325.299	0.0491537	nan	7.57876e-05	9.54221	1
538	33.894	17.9439	-0.00688793	182.517	0.0460785	nan	2.29552e-05	19.8018	1
538	14.9498	48.7022	-0.00513077	136.544	0.129658	nan	3.97077e-05	4.03453	1
539	45.365	47.9084	-0.00212175	57.8174	0.29309	nan	2.09443e-05	6.16261	1
540	14.1112	11.4686	0.00275957	-74.505	0.158085	nan	1.45663e-05	19.6188	1
540	59.9633	22.5539	0.00356377	-95.5454	0.195653	nan	3.44073e-05	9.54221	1
540	63.1876	32.1802	-0.00176813	48.5656	0.309052	nan	1.61724e-05	8.95422	1
541	133	29.8753	-0.00239846	65.057	0.259538	nan	2.21125e-05	10.3202	1
541	111.458	18.0335	0.00334253	-89.7571	0.167929	nan	1.9764e-05	6.09046	1
542	105.079	52.7418	0.002778	-74.9872	0.374279	nan	6.03502e-05	5.49845	1
542	5.27719	28.9859	0.00398645	-106.604	0.0722277	nan	1.27586e-05	14.786	1
542	113.408	34.4384	-0.00217612	59.2399	0.278198	nan	2.36271e-05	11.4349	1
542	10.9634	48.0807	0.00357697	-95.8909	0.15653	nan	2.57525e-05	4.03453	1
543	104.003	27.935	0.00361614	-96.9157	0.15988	nan	2.48431e-05	9.66801	1
543	135.356	19.8275	-0.00137923	38.3906	0.363826	nan	1.34095e-05	10.3202	1
544	75.6206	10.5394	-0.00793213	209.837	0.0852695	nan	5.83411e-05	17.8491	1
544	144.347	44.9885	-0.00927185	244.888	0.0195577	nan	1.64488e-05	18.8986	1
545	105.377	18.3651	0.00339384	-91.0996	0.1581	nan	2.45105e-05	6.09046	1
545	120.958	13.6442	-0.0074994	198.515	0.0846502	nan	5.02025e-05	10.4645	1
545	97.6847	42.7164	-0.00756295	200.178	0.0282109	nan	1.5898e-05	5.17449	1
546	108.949	48.8362	-0.0102096	269.423	0.017819	nan	2.41136e-05	5.49845	1
547	6.35727	43.7324	-0.00718059	190.174	0.0380693	nan	3.23871e-05	6.33434	1
547	37.4426	37.3341	0.00318556	-85.6502	0.295572	nan	3.45741e-05	5.36139	1
548	35.8972	19.3994	-0.00994831	262.587	0.0269219	nan	2.60818e-05	13.36	1
548	56.8216	5.09677	-0.00277233	74.8388	0.219127	nan	2.40105e-05	13.3165	1
548	65.4868	38.0832	0.00255807	-69.233	0.233182	nan	2.11791e-05	8.64815	1
549	69.4928	27.3037	-0.00266675	72.0764	0.251532	nan	2.89667e-05	11.4998	1
550	39.3221	32.3129	0.00381439	-102.103	0.208714	nan	4.07946e-05	5.36139	1
550	132.271	49.7665	-0.00776351	205.425	0.0382319	nan	3.08286e-05	21.9304	1
552	57.8711	33.9854	0.00331972	-89.1604	0.350498	nan	6.86767e-05	7.55815	1
552	45.5055	37.3459	-0.00855387	226.103	0.0370533	nan	3.22806e-05	7.97283	1
553	51.9115	29.3369	-0.00893086	235.967	0.0392478	nan	3.3493e-05	7.55815	1
554	47.477	8.00241	-0.00824175	217.937	0.0427817	nan	2.86339e-05	9.57239	1
554	52.3811	16.2231	-0.00236636	64.2173	0.359703	nan	3.85406e-05	8.63422	1
555	27.5815	20.7177	-0.00978275	258.255	0.0301965	nan	2.82684e-05	10.2282	1
555	112.253	40.8099	-0.010759	283.798	0.0295698	nan	3.48773e-05	5.82702	1
555	57.9271	43.3626	-0.00969549	255.972	0.0224003	nan	2.14684e-05	7.65038	1
555	91.9457	22.9972	0.00295367	-79.5833	0.141755	nan	1.53077e-05	17.9459	1
555	67.2727	22.0302	0.0022896	-62.2089	0.223434	nan	1.65378e-05	10.3856	1
555	26.1087	34.4541	-0.00282146	76.1243	0.328725	nan	4.68557e-05	3.29055	1
556	126.142	13.3993	-0.0191164	502.455	0.00628483	nan	3.68328e-05	9.86851	1
556	110.929	31.9221	-0.013164	346.721	0.0199627	nan	4.67745e-05	8.98582	1
556	80.0499	53.0524	0.00251519	-68.1113	0.255072	nan	2.46855e-05	3.15107	1
556	46.5011	22.5457	0.00304203	-81.8949	0.287605	nan	4.30747e-05	8.63422	1
556	8.28581	41.3457	-0.00255205	69.0756	0.330673	nan	3.81569e-05	19.1089	1
556	64.9353	50.8167	0.00316903	-85.2177	0.235842	nan	3.14446e-05	3.76989	1
557	24.5162	10.9596	-0.00750698	198.713	0.0532554	nan	3.00405e-05	10.2282	1
558	27.5841	37.3953	0.00445765	-118.933	0.101773	nan	2.2014e-05	3.29055	1
558	134.031	7.47065	-0.00724678	191.906	0.0958497	nan	6.99478e-05	9.86851	1
558	38.2844	17.7938	-0.00244378	66.2427	0.304298	nan	2.91757e-05	9.49183	1
558	124.18	44.9276	0.00166519	-45.8723	0.347313	nan	1.72655e-05	6.57808	1
560	108.392	45.175	-0.0102745	271.122	0.0709316	nan	7.76426e-05	5.82702	1
560	80.2302	36.5914	-0.00428382	114.385	0.10579	nan	2.1548e-05	12.5199	1
560	50.0435	34.7251	-0.00207115	56.4936	0.282646	nan	1.97187e-05	7.24452	1
562	61.9846	29.5941	0.00319162	-85.8089	0.207586	nan	3.25367e-05	4.83404	1
562	36.5305	31.3663	-0.00785702	207.872	0.136121	nan	0.000178935	5.8597	1
562	126.077	51.2261	0.00356109	-95.4755	0.132609	nan	2.05912e-05	6.57808	1
562	103.19	24.5013	-0.00242176	65.6667	0.215587	nan	1.7197e-05	11.88	1
562	47.9181	41.8151	-0.00238985	64.8319	0.267609	nan	2.51369e-05	7.40173	1
563	69.3061	11.3298	-0.00752413	199.162	0.0719035	nan	4.41097e-05	9.47859	1
563	31.0492	33.4378	-0.00803892	212.631	0.178647	nan	0.000144995	5.26014	1
563	134.294	18.762	0.00186237	-51.0311	0.347508	nan	2.1825e-05	11.2944	1
563	91.0696	25.5854	-0.00265793	71.8458	0.233512	nan	2.30733e-05	12.1689	1
564	103.488	12.625	0.00284568	-76.758	0.200736	nan	2.19211e-05	11.88	1
564	32.0814	46.9951	0.00193726	-52.9905	0.358531	nan	2.4397e-05	13.5965	1
565	47.2039	28.0603	-0.00250473	67.8376	0.333637	nan	3.75096e-05	5.8059	1
566	61.3448	42.4497	-0.0113146	298.334	0.065892	nan	8.78885e-05	3.36185	1
566	14.8543	41.165	-0.0100168	264.38	0.030998	nan	3.41503e-05	8.641	1
566	89.2511	53.395	0.00281094	-75.8489	0.196855	nan	2.07718e-05	16.5304	1
567	61.9191	5.39042	-0.00940722	248.43	0.0434158	nan	4.124e-05	9.47859	1
567	70.128	40.9272	0.00302069	-81.3368	0.32031	nan	4.94955e-05	7.60542	1
567	25.4963	26.5833	-0.00220382	59.9646	0.221314	nan	1.66304e-05	8.82154	1
568	40.4815	14.6407	-0.0108135	285.223	0.0428995	nan	5.57865e-05	9.45252	1
568	127.778	31.5668	-0.00226417	61.5437	0.279198	nan	2.17509e-05	6.28101	1
569	45.864	22.4111	-0.00473221	126.116	0.155556	nan	4.2602e-05	5.8059	1
569	62.6845	39.3663	-0.00685079	181.545	0.182723	nan	0.00010615	3.36185	1
569	11.3858	49.0793	-0.01023	269.957	0.134607	nan	0.000162529	8.641	1
570	139.484	34.1553	-0.00747424	197.857	0.0558356	nan	2.37155e-05	7.58003	1
570	35.1451	47.7396	-0.0103231	272.393	0.0295851	nan	3.18415e-05	8.65726	1
570	68.2827	30.5831	-0.00243075	65.9019	0.302728	nan	2.94478e-05	4.28496	1
571	135.174	10.9248	0.00313057	-84.2115	0.159612	nan	2.03627e-05	8.47404	1
571	43.2854	44.7929	0.00344425	-92.4184	0.268115	nan	4.81241e-05	8.65726	1
571	10.9742	20.542	0.00330081	-88.6658	0.2101	nan	3.10692e-05	11.5818	1
571	103.793	45.5339	0.00289365	-78.013	0.2236	nan	3.30352e-05	10.5228	1
572	77.8001	17.5718	-0.00718672	190.334	0.0389237	nan	2.01918e-05	7.32283	1
572	54.8792	12.9492	-0.00312477	84.0598	0.175041	nan	2.1068e-05	10.3294	1
572	133.644	29.3228	-0.00298601	80.4295	0.326517	nan	4.98589e-05	6.28101	1
573	130.804	18.1854	-0.00281163	75.8671	0.223467	nan	2.43816e-05	8.47404	1
574	22.9955	19.4847	0.00336811	-90.4263	0.117517	nan	1.84316e-05	12.0676	1
574	89.6921	48.4262	-0.00849238	224.495	0.0416598	nan	2.99353e-05	4.06054	1
575	108.727	35.3788	-0.00823158	217.671	0.035735	nan	2.45709e-05	11.2902	1
575	78.3674	38.9766	0.00367613	-98.4853	0.141774	nan	2.21262e-05	7.42631	1
575	48.1836	30.5703	-0.00260247	70.3948	0.255748	nan	2.62234e-05	3.68329	1
576	16.1911	46.9176	-0.00947253	250.139	0.0490301	nan	4.46465e-05	11.3282	1
576	23.4861	38.2509	-0.00719073	190.439	0.0645437	nan	3.60027e-05	11.3282	1
577	85.1053	18.0802	-0.00250107	67.7417	0.234558	nan	2.1242e-05	7.32283	1
579	80.5309	31.8724	-0.0116682	307.585	0.0153502	nan	2.11069e-05	7.42631	1
579	144.231	45.3424	-0.0105133	277.368	0.0475317	nan	5.25017e-05	12.221	1
580	94.663	19.3223	-0.0100168	264.378	0.0225104	nan	2.20878e-05	7.49006	1
580	10.5836	25.7439	0.00326974	-87.8527	0.149414	nan	1.90882e-05	12.8843	1
580	45.9547	27.6379	0.0037928	-101.538	0.282256	nan	6.40011e-05	3.39857	1
581	65.6393	18.2572	-0.00300751	80.9918	0.149785	nan	1.60219e-05	14.2499	1
582	135.157	18.9685	-0.0094897	250.588	0.0208662	nan	1.85769e-05	14.3043	1
582	77.1383	6.21724	-0.0179414	471.714	0.0154563	nan	5.41089e-05	14.29	1
582	86.7792	42.5739	-0.00204554	55.8236	0.275199	nan	1.70533e-05	12.3921	1
583	68.6191	32.1921	-0.00438362	116.996	0.0599387	nan	1.25783e-05	11.916	1
583	45.7043	24.2486	-0.00757825	200.578	0.0567234	nan	3.38329e-05	3.39857	1
584	10.2901	38.6249	-0.00699417	185.297	0.0452483	nan	2.61991e-05	12.8843	1
584	116.728	42.7446	0.00283395	-76.4509	0.240114	nan	2.75742e-05	7.22942	1
585	117.399	12.2744	-0.00255696	69.2039	0.187642	nan	1.83185e-05	14.6454	1
585	39.8598	35.2415	-0.00442444	118.064	0.119148	nan	2.61142e-05	9.74481	1
586	116.893	28.7247	-0.00687569	182.197	0.0795868	nan	3.93977e-05	7.81654	1
587	63.3125	19.5886	0.00354248	-94.9885	0.166161	nan	2.57716e-05	7.54054	1
587	119.533	36.0817	0.00299705	-80.7182	0.234648	nan	2.98189e-05	7.22942	1
588	21.9514	12.7048	-0.00458897	122.368	0.109551	nan	2.56043e-05	20.1103	1
588	42.3287	15.2774	-0.00606052	160.869	0.0549942	nan	2.05323e-05	9.58528	1
588	129.046	21.1533	-0.00167381	46.0978	0.284904	nan	1.25835e-05	8.44529	1
590	144.283	6.68581	-0.00915008	241.702	0.0314645	nan	2.60227e-05	13.0679	1
590	65.7091	41.5495	-0.0025021	67.7688	0.242899	nan	2.15907e-05	8.85669	1
591	87.6617	41.8872	0.00313489	-84.3246	0.214416	nan	2.90207e-05	3.20295	1
591	133.396	13.9141	-0.00243154	65.9225	0.220526	nan	1.80223e-05	8.44529	1
592	33.243	29.3459	-0.00941761	248.702	0.0349959	nan	3.63538e-05	9.46133	1
592	73.3525	7.31376	0.00305762	-82.303	0.202549	nan	2.35526e-05	8.81445	1
592	107.595	48.5904	-0.00264803	71.5868	0.257329	nan	2.64575e-05	8.94424	1
593	91.2674	31.1501	-0.0139102	366.243	0.0146748	nan	2.96735e-05	4.65054	1
593	56.875	42.1811	-0.0117884	310.731	0.0217572	nan	2.97923e-05	8.85669	1
593	97.3665	42.6361	0.00265412	-71.746	0.180255	nan	1.59563e-05	8.83558	1
594	44.7688	13.4814	0.00330724	-88.834	0.243532	nan	3.90927e-05	10.4788	1
594	30.2284	20.3777	-0.0078022	206.437	0.0291148	nan	2.13067e-05	9.46133	1
594	110.038	39.9862	-0.00285645	77.0397	0.145784	nan	1.45561e-05	8.94424	1
594	37.6871	5.75777	0.00335538	-90.0935	0.175829	nan	2.47427e-05	10.4788	1
594	58.7388	6.44047	0.00255092	-69.0459	0.340081	nan	3.99085e-05	14.6398	1
595	46.8651	37.2523	-0.00888459	234.756	0.0203117	nan	2.00931e-05	11.1575	1
595	110.841	20.3267	-0.0100186	264.425	0.0301688	nan	3.68251e-05	19.6759	1
595	86.4651	44.8583	-0.0021289	58.0045	0.363382	nan	3.26265e-05	3.20295	1
596	54.0726	24.7105	0.00356212	-95.5025	0.0765803	nan	1.02642e-05	3.44892	1
597	88.1169	18.7191	0.0032225	-86.6168	0.132903	nan	1.61147e-05	12.8241	1
597	132.049	49.6665	0.00249841	-67.672	0.200899	nan	1.65995e-05	21.3571	1
598	75.3622	9.34852	-0.00764234	202.255	0.0411008	nan	2.37169e-05	7.59087	1
598	91.8064	35.7693	0.00148524	-41.1641	0.340464	nan	1.42381e-05	4.65054	1
598	4.63735	41.1393	0.00166808	-45.9479	0.294832	nan	1.31786e-05	3.0502	1
598	107.407	48.9642	0.0025058	-67.8655	0.249445	nan	2.2646e-05	9.35557	1
600	33.4718	26.5923	-0.0101099	266.815	0.022287	nan	2.24031e-05	12.6964	1
601	116.939	10.5553	-0.00759002	200.886	0.0248258	nan	1.42802e-05	21.7876	1
601	55.6142	42.2297	-0.00470834	125.491	0.084344	nan	1.99934e-05	7.23727	1
601	40.4221	14.6286	0.00565278	-150.201	0.111486	nan	8.78711e-05	8.85116	1
601	6.3459	38.6125	-0.00191703	52.4614	0.278388	nan	1.5971e-05	3.0502	1
601	62.885	20.1453	-0.00228022	61.9636	0.295578	nan	2.62408e-05	9.9246	1
602	112.149	39.3901	-0.00934469	246.794	0.0470952	nan	4.342e-05	8.89924	1
602	27.9809	52.2762	0.00340813	-91.4735	0.16521	nan	2.33789e-05	4.76178	1
602	22.364	20.443	0.003554	-95.2901	0.13084	nan	2.01349e-05	3.56808	1
602	142.497	31.0393	0.00198133	-54.1436	0.37441	nan	3.16536e-05	21.3571	1
603	48.1841	18.8823	-0.0106835	281.822	0.0445637	nan	5.299e-05	8.85116	1
603	17.3917	8.91564	-0.00757235	200.423	0.0477776	nan	2.9236e-05	9.6964	1
603	73.0748	23.0595	-0.0098213	259.264	0.0187788	nan	1.9089e-05	10.5984	1
603	52.2435	28.2412	-0.00279694	75.4827	0.190187	nan	1.93961e-05	10.2014	1
604	48.4255	41.3925	0.00388289	-103.895	0.158152	nan	2.9527e-05	3.01979	1
604	4.76745	11.1331	0.00216339	-58.9069	0.301488	nan	2.30782e-05	12.8176	1
605	82.2545	15.8961	-0.0117624	310.048	0.0180028	nan	2.89143e-05	7.06757	1
605	109.299	30.9595	-0.00955433	252.279	0.0279501	nan	2.80271e-05	8.89924	1
606	94.5408	39.4137	-0.00999528	263.816	0.0470076	nan	5.03068e-05	16.112	1
606	25.6882	19.1465	-0.00259674	70.2448	0.282662	nan	3.20497e-05	3.56808	1
607	31.991	49.7084	0.0029907	-80.5521	0.195723	nan	2.25845e-05	4.32901	1
607	25.1919	29.9419	0.00236129	-64.0847	0.228291	nan	1.74387e-05	9.91093	1
608	46.7056	43.8747	-0.00526206	139.979	0.0974683	nan	2.89783e-05	3.01979	1
608	27.0807	9.29505	-0.0099683	263.11	0.0333426	nan	3.23624e-05	9.6964	1
609	109.969	6.56838	0.00264838	-71.5958	0.25856	nan	2.69852e-05	7.17186	1
609	54.5232	51.8831	-0.00277372	74.8751	0.236527	nan	2.43504e-05	10.5454	1
609	97.6615	23.6068	0.00180309	-49.4802	0.312437	nan	1.88531e-05	6.9954	1
610	7.10196	18.9326	-0.00904881	239.053	0.0275714	nan	2.2217e-05	5.93881	1
610	38.6508	17.1549	0.00286653	-77.3034	0.181499	nan	1.85654e-05	9.92064	1
611	116.737	10.6528	0.00327603	-88.0174	0.1737	nan	2.57019e-05	7.90442	1
612	54.0424	41.3488	0.00200474	-54.7561	0.282559	nan	2.05539e-05	7.75945	1
613	80.553	11.9474	0.00318487	-85.6324	0.158063	nan	1.96293e-05	17.0493	1
613	104.966	27.7782	0.00312924	-84.1767	0.158312	nan	1.98559e-05	8.41133	1
613	22.6831	31.4305	-0.00731701	193.743	0.0481502	nan	2.64451e-05	11.5544	1
613	136.8	41.8566	0.00289407	-78.0238	0.198611	nan	2.21951e-05	6.92932	1
614	98.6401	11.1248	-0.00654413	173.522	0.0447782	nan	1.95162e-05	12.2112	1
614	117.551	40.4004	-0.00188259	51.5602	0.340342	nan	2.0955e-05	17.8247	1
615	38.5312	6.52354	0.00417173	-111.452	0.259288	nan	5.71184e-05	10.632	1
615	28.7596	16.3905	-0.0104698	276.23	0.0582409	nan	6.89053e-05	9.92064	1
615	54.0742	7.21599	0.00371281	-99.445	0.115553	nan	1.78705e-05	8.96382	1
615	53.6045	23.5683	-0.00144621	40.143	0.369622	nan	1.53076e-05	7.77536	1
616	139.961	35.69	-0.00180721	49.5881	0.323225	nan	1.79399e-05	6.92932	1
617	24.0949	5.33498	0.00322598	-86.7078	0.126543	nan	1.50324e-05	11.9994	1
618	26.1214	42.4615	-0.0115853	305.416	0.0302511	nan	4.54161e-05	7.31005	1
618	52.0537	15.9491	-0.00194427	53.174	0.301698	nan	1.86157e-05	7.77536	1
619	35.1139	47.2176	0.00457822	-122.087	0.135561	nan	3.43152e-05	7.17256	1
619	18.9616	40.9868	-0.0101024	266.619	0.0536733	nan	7.20707e-05	7.31005	1
619	42.2229	48.1702	0.003657	-97.9848	0.169467	nan	3.04888e-05	7.17256	1
620	118.286	5.40589	-0.00894671	236.381	0.0366357	nan	3.09563e-05	6.89469	1
620	88.6445	21.7841	0.0026063	-70.4949	0.283358	nan	2.89843e-05	3.41241	1
620	116.716	35.4572	0.0027409	-74.0164	0.208551	nan	1.94599e-05	14.1542	1
623	99.2286	22.0348	-0.00254273	68.8316	0.281752	nan	2.9449e-05	10.5871	1
623	85.7921	23.6572	-0.00313411	84.3042	0.244971	nan	3.42425e-05	3.41241	1
623	141.039	20.6991	-0.00257929	69.7883	0.227696	nan	2.1334e-05	9.37519	1
624	111.395	5.63543	-0.00972655	256.785	0.0246394	nan	2.68828e-05	6.86206	1
624	22.1714	21.97	-0.0178015	468.052	0.0099567	nan	3.33217e-05	3.7367	1
624	103.409	40.2805	-0.00255153	69.0618	0.183054	nan	1.6042e-05	7.14269	1
625	14.5333	50.0341	-0.00727055	192.527	0.0269917	nan	1.64467e-05	12.5682	1
625	21.7289	32.8229	0.00340743	-91.4552	0.142176	nan	1.94867e-05	10.8619	1
626	77.1543	23.2154	-0.0118419	312.13	0.0149751	nan	2.11585e-05	3.61066	1
626	134.591	27.5054	-0.00760005	201.148	0.0332877	nan	2.12839e-05	9.37519	1
626	59.6625	41.9759	0.00363057	-97.2932	0.184438	nan	2.99072e-05	19.1664	1
627	45.5418	26.9247	-0.00627233	166.411	0.24355	nan	0.000134081	10.0227	1
627	63.7783	17.4701	-0.00249097	67.4775	0.287991	nan	2.90498e-05	14.5577	1
627	83.1913	40.1053	0.00181809	-49.8726	0.348744	nan	2.1037e-05	14.8505	1
628	77.933	9.97248	0.00362848	-97.2385	0.22413	nan	4.06511e-05	5.59535	1
628	109.982	43.0752	-0.00759757	201.084	0.0430001	nan	2.76192e-05	7.14269	1
629	104.984	8.08355	0.00330396	-88.7481	0.145956	nan	2.04246e-05	6.86206	1
629	40.7155	18.1406	0.00330695	-88.8262	0.266231	nan	4.56125e-05	10.0227	1
630	94.3571	23.763	-0.0102673	270.932	0.0223921	nan	2.67911e-05	10.1735	1
630	7.96828	39.3168	-0.0048028	127.963	0.1005	nan	2.75281e-05	12.5682	1
630	79.8295	25.6403	0.00336705	-90.3987	0.294044	nan	5.41044e-05	3.61066	1
631	75.2099	53.1843	-0.012042	317.364	0.0260687	nan	4.14025e-05	15.322	1
631	131.797	5.6103	-0.00372244	99.697	0.14294	nan	2.30449e-05	22.0727	1
632	81.0067	5.297	-0.00935444	247.049	0.0252112	nan	2.34871e-05	5.59535	1
632	37.5886	47.2183	-0.00299369	80.6302	0.186161	nan	2.33694e-05	13.6267	1
633	45.6518	35.9907	-0.00345176	92.6149	0.209014	nan	3.3591e-05	13.8229	1
634	123.437	53.364	-0.00954212	251.96	0.0346341	nan	3.16184e-05	22.2926	1
634	58.0128	6.52998	-0.00950829	251.074	0.0246028	nan	2.17146e-05	12.3549	1
635	114.664	21.1103	0.00349109	-93.644	0.131088	nan	1.78697e-05	5.58046	1
636	32.697	28.9894	-0.00928992	245.361	0.0260574	nan	2.40619e-05	12.9263	1
636	10.3113	25.4686	-0.00751062	198.809	0.0511614	nan	3.14667e-05	19.7527	1
636	8.64006	45.1505	0.00338846	-90.9589	0.119224	nan	1.72946e-05	16.5784	1
637	131.258	31.4035	0.00345756	-92.7668	0.124894	nan	1.94341e-05	11.0921	1
638	90.8689	31.0882	0.00421845	-112.674	0.141151	nan	2.91687e-05	4.09881	1
638	101.25	51.2026	-0.00223624	60.8128	0.255343	nan	1.88402e-05	9.26944	1
639	39.9753	9.11358	-0.0112441	296.489	0.0341122	nan	4.46642e-05	8.1286	1
639	55.6181	32.4337	0.00384357	-102.866	0.233539	nan	4.9594e-05	4.48277	1
640	55.2591	9.92964	-0.0120988	318.852	0.0119162	nan	1.82938e-05	8.42701	1
640	85.5262	51.7552	-0.00725799	192.199	0.0330104	nan	1.69934e-05	8.5336	1
641	92.1753	16.885	-0.00642812	170.487	0.0490077	nan	2.00837e-05	11.6362	1
641	52.6826	45.5043	-0.00902078	238.319	0.0395815	nan	3.36544e-05	7.88019	1
641	72.8509	6.06104	-0.00251053	67.9892	0.273566	nan	2.54128e-05	10.0921	1
641	82.0252	27.8753	-0.00655007	173.677	0.0457405	nan	2.1422e-05	9.40916	1
641	55.7332	38.2385	0.00300874	-81.0242	0.373219	nan	8.39704e-05	5.80598	1
641	74.539	48.4116	0.00346727	-93.0209	0.101907	nan	1.43994e-05	11.4847	1
641	63.9895	18.1653	-0.00238831	64.7916	0.224074	nan	1.82789e-05	10.7663	1
641	43.7595	35.676	-0.00198313	54.1906	0.291794	nan	1.83469e-05	11.0585	1
642	6.84882	19.8617	-0.00783192	207.215	0.0376412	nan	2.34367e-05	16.2615	1
642	92.8257	47.3348	0.0032892	-88.362	0.206998	nan	2.91888e-05	8.5336	1
642	80.8485	14.2192	-0.00232964	63.2566	0.354039	nan	3.66182e-05	6.55993	1
643	123.026	32.1021	0.00332766	-89.3682	0.182651	nan	2.54431e-05	10.3227	1
644	52.6387	29.0843	0.00436302	-116.457	0.0912716	nan	2.0131e-05	4.48277	1
644	74.5381	16.0111	-0.00680968	180.47	0.0808176	nan	3.95596e-05	6.55993	1
644	34.0476	30.0519	-0.00711494	188.456	0.0340696	nan	1.84051e-05	11.2229	1
644	85.6292	38.2746	0.00415396	-110.987	0.208251	nan	5.3226e-05	11.0061	1
645	31.6166	7.18153	-0.00231987	63.0008	0.355469	nan	3.50036e-05	7.65579	1
646	104.463	47.2633	-0.00738446	195.508	0.036625	nan	2.01278e-05	11.6372	1
647	23.0392	21.3809	-0.00739474	195.777	0.0373832	nan	2.19731e-05	14.0132	1
647	69.3216	29.2293	-0.00194485	53.1892	0.32183	nan	2.1083e-05	14.2102	1
648	69.6345	10.6298	-0.00765008	202.457	0.0789953	nan	4.88221e-05	7.28034	1
648	132.218	27.4054	-0.00990593	261.478	0.0232894	nan	2.57777e-05	10.3227	1
648	127.63	42.2478	0.00296774	-79.9514	0.159377	nan	1.78343e-05	11.1415	1
648	13.3864	49.8843	-0.00713155	188.891	0.234947	nan	0.000171729	5.60104	1
649	93.7697	29.1123	0.00695691	-184.322	0.0734862	nan	3.68405e-05	12.2562	1
649	81.0793	13.5517	0.00235264	-63.8582	0.245218	nan	1.9611e-05	6.98829	1
650	31.0056	51.6941	-0.00825929	218.396	0.0342963	nan	2.29066e-05	17.7119	1
650	23.9671	6.87285	-0.00401307	107.301	0.0777287	nan	1.3511e-05	7.65579	1
650	10.3866	45.1543	-0.00971402	256.457	0.135114	nan	0.000143652	5.60104	1
653	78.3567	44.8077	-0.0102403	270.225	0.017935	nan	2.06701e-05	19.556	1
656	96.1442	5.8389	0.00361018	-96.7598	0.117827	nan	1.75846e-05	23.4275	1
656	88.0531	27.8249	-0.00280263	75.6315	0.230243	nan	2.44846e-05	7.23712	1
657	40.2521	18.5886	-0.0094881	250.546	0.025199	nan	2.39035e-05	10.4606	1
657	54.5084	36.2577	-0.00710347	188.156	0.0451711	nan	2.4469e-05	10.262	1
658	103.951	50.2908	-0.0092375	243.99	0.0632873	nan	5.4496e-05	5.08612	1
659	26.0809	8.39516	-0.00688291	182.385	0.0523619	nan	2.51797e-05	12.4839	1
659	114.546	46.2319	-0.00203104	55.4441	0.348035	nan	2.62645e-05	6.27876	1
660	15.009	18.681	-0.00929133	245.398	0.0369096	nan	3.44531e-05	3.46701	1
660	139.009	11.7479	0.00294281	-79.299	0.254305	nan	3.09977e-05	16.1785	1
660	53.4438	46.4643	0.00364962	-97.7916	0.135849	nan	2.24883e-05	10.262	1
660	76.1799	32.7223	-0.00288609	77.8153	0.276093	nan	3.65379e-05	8.71183	1
660	127.889	52.5525	0.00258677	-69.984	0.270184	nan	2.68807e-05	14.4028	1
660	7.51159	11.5945	-0.00262323	70.9379	0.280821	nan	2.98135e-05	8.94611	1
660	37.9226	35.8298	0.00181104	-49.6882	0.252354	nan	1.18899e-05	7.19826	1
660	141.848	49.0054	0.00402704	-107.666	0.12642	nan	2.55663e-05	14.4028	1
661	94.7343	30.6065	0.00345607	-92.7279	0.24939	nan	4.27324e-05	6.78678	1
662	49.2089	23.9922	-0.00725965	192.242	0.0473281	nan	2.49216e-05	10.4606	1
662	108.81	48.7859	0.00502735	-133.838	0.148177	nan	4.51371e-05	4.19772	1
662	41.3539	42.1576	-0.00207817	56.6773	0.23667	nan	1.61488e-05	7.19826	1
663	84.2291	29.3896	-0.00974572	257.286	0.0897918	nan	9.21326e-05	5.87397	1
663	121.889	9.2772	0.00175055	-48.1055	0.361235	nan	2.07682e-05	7.82506	1
664	62.156	27.0792	0.00452285	-120.638	0.122136	nan	2.82494e-05	10.3924	1
664	20.659	41.0969	-0.00795422	210.415	0.0518427	nan	3.28044e-05	16.1862	1
665	133.735	27.0425	-0.00751131	198.827	0.04219	nan	2.38803e-05	8.57894	1
665	90.0761	25.6708	-0.00953521	251.779	0.110305	nan	0.000114231	6.78678	1
666	134.927	18.5469	0.00348701	-93.5373	0.204278	nan	3.32454e-05	7.65025	1
666	110.757	33.9454	0.00305833	-82.3215	0.19745	nan	2.39336e-05	14.7588	1
667	47.3019	36.5968	-0.00218759	59.54	0.24268	nan	1.65263e-05	8.14262	1
667	97.1843	28.1475	-0.00232482	63.1304	0.358006	nan	3.6495e-05	5.68476	1
668	114.198	10.7215	-0.00976679	257.838	0.0512916	nan	4.96064e-05	7.82506	1
668	74.7196	17.9506	-0.0092211	243.561	0.0221683	nan	2.03326e-05	9.23728	1
668	81.5623	24.1559	0.00272986	-73.7277	0.285388	nan	3.37967e-05	5.87397	1
669	106.318	14.8466	-0.00748599	198.164	0.0903502	nan	5.78562e-05	8.89447	1
669	52.3432	17.5233	-0.0028253	76.2248	0.239399	nan	2.73672e-05	8.63439	1
669	38.8865	46.8349	-0.0072923	193.097	0.0578838	nan	3.07876e-05	8.80695	1
669	126.611	37.727	-0.00254588	68.914	0.163914	nan	1.30095e-05	7.49064	1
671	91.7319	46.2123	-0.00768881	203.47	0.043006	nan	2.63629e-05	4.84689	1
671	59.4318	12.5933	0.00366386	-98.1642	0.157036	nan	2.53174e-05	7.12594	1
671	31.0527	50.859	0.00278016	-75.0438	0.23621	nan	2.84308e-05	8.80695	1
671	133.287	26.0191	0.00140975	-39.189	0.35595	nan	1.32368e-05	7.65025	1
672	96.7802	22.4772	-0.00870168	229.971	0.072847	nan	5.82689e-05	5.68476	1
672	68.861	37.3749	-0.00228718	62.1455	0.299364	nan	2.48476e-05	3.51897	1
672	133.473	10.4175	-0.00428844	114.505	0.118167	nan	2.46322e-05	8.64419	1
673	134.086	38.2134	0.00225048	-61.1853	0.352575	nan	3.28533e-05	7.49064	1
674	66.1608	39.6315	0.00244101	-66.1704	0.268888	nan	2.2677e-05	3.51897	1
674	65.8931	51.0811	-0.0019645	53.7033	0.289098	nan	1.82876e-05	11.4528	1
674	42.482	13.7477	0.00242918	-65.8609	0.205761	nan	1.6047e-05	10.5593	1
676	112.19	38.1087	0.00364629	-97.7045	0.179733	nan	3.1396e-05	4.50842	1
676	139.831	43.7405	-0.0100006	263.956	0.0155705	nan	1.60501e-05	7.97208	1
676	141.061	6.27665	-0.00920655	243.18	0.0220203	nan	1.88413e-05	8.64419	1
676	64.736	17.3519	0.00336512	-90.3483	0.137964	nan	1.90557e-05	7.12594	1
676	95.7888	48.8644	0.00260914	-70.5692	0.253601	nan	2.54779e-05	4.33972	1
678	58.9179	34.249	-0.00891105	235.448	0.0362053	nan	2.87684e-05	9.02393	1
678	17.4878	13.8537	0.00165765	-45.675	0.344401	nan	1.49688e-05	16.5689	1
678	14.3408	30.121	-0.00194484	53.1889	0.27562	nan	1.59799e-05	15.8102	1
679	79.4104	26.2068	-0.0162778	428.187	0.0519208	nan	0.000152016	11.6078	1
679	111.564	33.644	0.00344964	-92.5595	0.220746	nan	4.19834e-05	4.50842	1
680	62.1658	50.3736	0.00454865	-121.313	0.172083	nan	4.50257e-05	3.37351	1
681	104.364	47.2907	0.00384614	-102.933	0.219773	nan	4.35073e-05	5.81192	1
682	46.0997	26.246	0.0029131	-78.5217	0.305473	nan	4.39919e-05	15.1114	1
683	68.8115	41.8778	-0.0111993	295.316	0.0855399	nan	0.000117301	10.7863	1
683	7.70848	44.4729	-0.00890644	235.328	0.0345217	nan	2.5226e-05	11.5748	1
683	111.328	27.4057	0.00302226	-81.3779	0.188507	nan	2.25055e-05	6.24276	1
683	18.7089	48.0736	-0.00237895	64.5466	0.250404	nan	2.0461e-05	5.34374	1
684	88.9766	12.07	-0.00993927	262.35	0.0226117	nan	2.33685e-05	10.7474	1
684	111.63	52.1307	-0.0120957	318.769	0.0268477	nan	3.98342e-05	8.73069	1
684	64.7925	52.4904	-0.00751031	198.8	0.0880238	nan	5.4219e-05	3.37351	1
685	111.937	39.1237	0.00244251	-66.2095	0.30213	nan	3.08913e-05	5.51558	1
685	16.2895	7.47029	-0.00205317	56.023	0.217808	nan	1.24142e-05	12.9059	1
686	39.6955	42.8947	-0.00973621	257.037	0.0296581	nan	3.0061e-05	9.12961	1
686	51.4688	6.26968	-0.00486679	129.637	0.0749461	nan	2.06641e-05	17.0318	1
686	74.4876	19.9177	-0.0075031	198.612	0.0395959	nan	2.6568e-05	16.4778	1
687	118.427	19.4255	0.00280389	-75.6645	0.203811	nan	2.11647e-05	10.6805	1
687	98.6638	16.7244	-0.00224488	61.0389	0.221333	nan	1.60798e-05	10.6956	1
688	16.9913	53.1338	0.00225774	-61.3753	0.262986	nan	2.05675e-05	5.34374	1
689	36.2555	13.9273	0.00267236	-72.2232	0.169658	nan	1.52207e-05	9.73641	1
689	60.3751	48.3646	0.00340583	-91.4133	0.145434	nan	2.09557e-05	6.04448	1
690	5.36291	14.3383	-0.0119993	316.247	0.0147619	nan	2.33085e-05	12.9059	1
690	37.5052	51.7577	-0.00735483	194.733	0.0828737	nan	8.8714e-05	6.51079	1
690	100.848	27.1946	0.00351331	-94.2254	0.121817	nan	1.74987e-05	8.88652	1
690	30.9947	51.6961	0.00635008	-168.445	0.12939	nan	5.87449e-05	6.51079	1
690	23.6732	29.3457	0.00329962	-88.6346	0.184739	nan	2.59134e-05	9.57685	1
691	112.607	40.3311	0.0043518	-116.163	0.102013	nan	2.11923e-05	17.6304	1
691	33.2499	29.2794	0.00315865	-84.9462	0.166323	nan	2.03115e-05	9.57685	1
691	92.0789	28.6343	-0.00710904	188.302	0.0642592	nan	3.34812e-05	8.88652	1
691	129.577	9.12848	-0.00198292	54.1852	0.34235	nan	2.41982e-05	3.74513	1
692	80.5714	22.0446	-0.00775659	205.244	0.0423851	nan	2.7322e-05	13.2606	1
692	67.5045	34.0806	-0.0108705	286.713	0.0222966	nan	2.81083e-05	14.0188	1
694	45.9916	13.8443	-0.00725442	192.105	0.180899	nan	0.000121119	5.43198	1
695	125.868	9.64848	0.00350958	-94.1277	0.265696	nan	4.80493e-05	3.74513	1
695	121.16	14.031	0.00341938	-91.7679	0.287661	nan	5.05849e-05	6.43155	1
696	42.6027	9.59912	-0.00793477	209.906	0.162925	nan	0.00012267	5.43198	1
696	56.4856	25.414	-0.00218943	59.5881	0.225454	nan	1.55883e-05	8.38471	1
697	15.5767	25.5941	-0.00134284	37.4386	0.351658	nan	1.20609e-05	10.2388	1
698	79.5859	19.8669	0.00348439	-93.4687	0.103711	nan	1.46902e-05	18.6891	1
699	111.115	16.9964	-0.00694783	184.084	0.0713245	nan	3.7391e-05	10.4741	1
699	43.0209	33.0296	-0.0070156	185.857	0.0658561	nan	3.30109e-05	10.8328	1
699	104.912	6.68564	-0.00238055	64.5884	0.246856	nan	2.01919e-05	12.0328	1
699	60.3201	40.9496	0.00259922	-70.3096	0.225214	nan	2.0477e-05	13.0103	1
700	98.4989	42.9214	-0.00789519	208.87	0.0725151	nan	4.90404e-05	3.4662	1
700	114.952	53.4358	-0.00802883	212.367	0.0288608	nan	2.04266e-05	16.3076	1
700	79.9766	50.0039	0.00226727	-61.6247	0.281977	nan	2.26424e-05	5.74109	1
701	16.653	35.7761	-0.00731946	193.807	0.0847746	nan	4.94707e-05	10.2388	1
701	109.244	31.605	0.00268832	-72.6407	0.229946	nan	2.24497e-05	14.1482	1
702	130.662	30.2172	-0.0127758	336.564	0.0361427	nan	6.63287e-05	3.50735	1
702	19.435	49.7038	-0.0072239	191.307	0.148908	nan	0.000100841	8.34032	1
702	44.5855	45.807	0.00218236	-59.4031	0.24722	nan	1.70512e-05	5.85333	1
704	82.5579	4.7227	0.00320436	-86.1421	0.276303	nan	4.01312e-05	22.4398	1
705	97.2056	50.2574	-0.00961516	253.87	0.0496325	nan	4.71999e-05	7.44915	1
705	116.671	11.1029	0.00216272	-58.8893	0.273991	nan	1.96241e-05	8.73575	1
706	136.253	9.65651	-0.00730732	193.489	0.0416583	nan	2.25574e-05	17.9378	1
706	132.414	27.1788	0.00480837	-128.108	0.257779	nan	8.86441e-05	3.50735	1
706	34.1344	29.7849	0.00283173	-76.3929	0.190957	nan	2.20605e-05	5.37067	1
706	133.805	35.4674	-0.00917741	242.417	0.0926495	nan	8.47078e-05	6.11905	1
707	64.4301	17.9708	-0.0102109	269.456	0.0331559	nan	3.71713e-05	15.3012	1
707	49.9734	43.5198	0.00348436	-93.468	0.123915	nan	1.56723e-05	5.85333	1
707	28.98	48.9153	-0.00245418	66.5148	0.211653	nan	1.7321e-05	9.57755	1
708	112.341	19.2415	-0.0100534	265.336	0.202462	nan	0.000257325	5.78387	1
708	49.7164	22.17	0.00324612	-87.2349	0.269812	nan	4.22721e-05	7.71683	1
709	7.78957	4.71211	0.00353031	-94.6702	0.192928	nan	3.09749e-05	7.94909	1
709	28.204	9.81876	-0.0079422	210.1	0.0237173	nan	1.58696e-05	17.5878	1
709	108.723	14.7291	-0.00906944	239.593	0.282854	nan	0.000405503	5.78387	1
709	45.1478	15.9509	0.00404516	-108.14	0.205609	nan	4.41709e-05	7.71683	1
710	7.65028	12.66	-0.00722721	191.393	0.041579	nan	2.24549e-05	7.94909	1
711	29.3373	27.37	-0.00752789	199.26	0.0499986	nan	2.88278e-05	5.37067	1
712	95.6875	19.5327	-0.00969499	255.959	0.0310662	nan	2.99809e-05	13.8925	1
713	94.7543	34.5376	-0.00758925	200.866	0.0349512	nan	2.11801e-05	11.7667	1
713	13.3954	49.5876	0.00351197	-94.1903	0.132783	nan	1.85109e-05	8.82337	1
714	103.72	42.9331	0.00306489	-82.4932	0.157555	nan	1.79977e-05	7.92071	1
714	13.4635	27.6385	-0.00475741	126.775	0.106863	nan	2.72221e-05	14.4123	1
715	60.4956	12.3354	-0.00728455	192.894	0.0492562	nan	2.96633e-05	21.9025	1
716	111.713	8.85516	-0.00522617	139.04	0.0580016	nan	1.60496e-05	15.5182	1
716	106.481	35.5091	0.00359298	-96.3099	0.153373	nan	2.36234e-05	7.92071	1
716	9.73388	41.5598	0.00383177	-102.557	0.107951	nan	1.78533e-05	8.82337	1
716	54.1996	36.2812	0.00230056	-62.4957	0.33666	nan	3.09139e-05	7.97598	1
716	30.3282	37.5911	0.00173744	-47.7624	0.34099	nan	1.85931e-05	10.269	1
718	81.5991	18.1972	-0.00252868	68.4641	0.226168	nan	2.18629e-05	7.65179	1
718	138.941	33.5113	0.00325091	-87.3602	0.149858	nan	2.21223e-05	24.3438	1
718	64.4192	44.754	-0.00223727	60.8399	0.305386	nan	2.58334e-05	9.74722	1
718	77.7901	46.748	-0.00976817	257.874	0.080915	nan	8.06094e-05	3.77324	1
719	110.388	24.3166	-0.0103271	272.497	0.024978	nan	2.72411e-05	11.855	1
719	10.6035	6.79538	-0.0089943	237.627	0.0379001	nan	3.09364e-05	13.7468	1
720	139.192	9.16884	0.00305762	-82.3028	0.228274	nan	3.2831e-05	6.27382	1
720	46.9688	39.6474	-0.00215267	58.6264	0.324717	nan	2.55191e-05	7.97598	1
721	22.5392	13.6154	-0.0072367	191.642	0.0531681	nan	3.2543e-05	13.7468	1
721	82.8616	30.0974	-0.00756266	200.17	0.0974081	nan	6.56504e-05	5.53336	1
722	74.0449	46.2883	-0.0109688	289.285	0.10927	nan	0.000147112	3.77324	1
722	105.123	49.1393	-0.00688449	182.427	0.0754139	nan	4.04041e-05	4.52123	1
723	63.5629	8.91661	-0.00958566	253.099	0.0436457	nan	4.01238e-05	6.9621	1
723	63.7738	15.8755	0.00308045	-82.9002	0.283011	nan	4.159e-05	6.9621	1
725	144.352	12.7373	-0.008959	236.703	0.0481737	nan	4.09411e-05	6.27382	1
726	38.6608	46.9076	0.00282015	-76.0898	0.148531	nan	1.5113e-05	10.7072	1
726	84.6361	51.444	0.00327952	-88.1086	0.166735	nan	2.24547e-05	11.7794	1
726	77.4939	13.3704	-0.00238647	64.7434	0.274363	nan	1.99816e-05	13.947	1
726	10.1651	24.0418	-0.00354028	94.9309	0.123917	nan	1.89026e-05	10.1206	1
728	131.586	20.2766	-0.00936579	247.346	0.0197753	nan	1.65849e-05	13.3978	1
728	19.02	28.9425	-0.00692345	183.446	0.133733	nan	7.47313e-05	10.1206	1
728	121.617	11.3255	-0.00543286	144.447	0.137809	nan	4.98442e-05	9.68248	1
729	49.3427	47.6442	-0.00900902	238.012	0.0213591	nan	1.83022e-05	10.7072	1
730	88.019	26.2353	0.00414929	-110.865	0.106962	nan	2.18898e-05	16.6218	1
730	30.2104	20.3152	0.00250377	-67.8124	0.20627	nan	1.69405e-05	13.514	1
732	111.914	20.8346	-0.00334118	89.722	0.154914	nan	2.08954e-05	4.14115	1
732	116.062	33.9035	0.0028281	-76.2979	0.250895	nan	3.23904e-05	6.49497	1
732	7.76727	44.1915	0.0032434	-87.1637	0.23743	nan	3.58201e-05	8.09812	1
732	97.0913	52.3935	0.00176212	-48.4083	0.327053	nan	1.77438e-05	19.2712	1
733	64.9698	18.1165	-0.00977537	258.062	0.0332619	nan	3.43779e-05	5.39635	1
733	137.163	35.7057	0.00417121	-111.438	0.10797	nan	2.07483e-05	12.8197	1
733	42.3869	32.8295	-0.00239882	65.0665	0.296299	nan	2.81888e-05	6.73591	1
734	79.9068	43.6715	0.00329398	-88.4869	0.146029	nan	1.96603e-05	12.4411	1
734	8.03537	52.2852	-0.011631	306.613	0.0258319	nan	3.3985e-05	8.09812	1
735	19.2885	28.2739	-0.00442482	118.074	0.12898	nan	2.85599e-05	13.514	1
736	119.751	20.802	0.0039269	-105.046	0.156516	nan	2.91638e-05	7.83722	1
736	118.14	40.057	0.00344375	-92.4054	0.159247	nan	2.27658e-05	6.49497	1
737	111.311	16.7376	0.00341033	-91.5311	0.253902	nan	4.4469e-05	4.14115	1
738	18.8831	13.8835	-0.00622604	165.2	0.0658259	nan	2.68673e-05	14.3961	1
738	91.4112	38.9353	0.00281327	-75.9098	0.168516	nan	1.65518e-05	9.12122	1
738	128.969	45.5647	-0.00206823	56.417	0.314494	nan	2.23358e-05	12.1496	1
738	60.8216	49.6935	-0.00195523	53.4606	0.292614	nan	1.77911e-05	20.0128	1
739	61.2859	15.1259	-0.0111964	295.24	0.0373739	nan	4.65258e-05	13.9849	1
739	42.7989	9.35113	0.00321392	-86.3924	0.167347	nan	2.19173e-05	10.2734	1
739	31.9409	36.4264	-0.00669574	177.488	0.0854588	nan	4.26001e-05	5.20403	1
740	89.4253	21.8844	-0.00964551	254.664	0.0250615	nan	2.35845e-05	6.74577	1
740	72.1209	23.9678	-0.00248528	67.3286	0.231793	nan	2.21211e-05	11.4633	1
740	123.72	32.7148	0.00160187	-44.2155	0.338942	nan	1.64764e-05	9.22235	1
741	134.153	24.1799	-0.00960349	253.565	0.0258834	nan	2.37106e-05	13.4786	1
741	33.4035	5.19547	0.00364695	-97.7218	0.132847	nan	2.04548e-05	10.2734	1
742	49.9964	24.4944	-0.00619697	164.439	0.106068	nan	4.23513e-05	8.33147	1
743	17.9445	33.1415	-0.00198081	54.1299	0.27092	nan	1.5438e-05	9.70858	1
744	112.702	36.5728	-0.00700896	185.683	0.0793653	nan	4.18017e-05	4.97935	1
744	105.99	42.4154	-0.00685439	181.639	0.0659553	nan	3.39948e-05	8.89859	1
744	134.324	40.5897	0.002705	-73.0772	0.239461	nan	3.07035e-05	11.7108	1
744	17.894	17.9416	-0.0019469	53.2429	0.294184	nan	1.90339e-05	15.0892	1
744	51.0013	32.765	0.00338298	-90.8155	0.164977	nan	2.3246e-05	5.16595	1
745	105.872	20.8131	0.00316429	-85.0938	0.133046	nan	1.5241e-05	16.482	1
745	52.9479	41.4224	-0.00192646	52.7079	0.3182	nan	2.09855e-05	8.87349	1
746	48.1693	13.0861	-0.00935198	246.985	0.0491609	nan	4.5958e-05	7.75231	1
746	81.4235	7.50589	0.00343415	-92.1543	0.162748	nan	2.55774e-05	19.4984	1
746	25.1071	39.6954	0.00241488	-65.4867	0.284893	nan	2.55032e-05	9.70858	1
747	32.7145	15.1067	-0.00986191	260.326	0.0233735	nan	2.38856e-05	15.0892	1
747	106.5	51.6897	0.00335737	-90.1455	0.285303	nan	4.75217e-05	9.28831	1
748	139.482	10.2952	-0.00463658	123.614	0.176736	nan	5.161e-05	19.1165	1
748	129.393	27.4481	-0.00234263	63.5964	0.239845	nan	1.88408e-05	5.90164	1
749	54.7003	17.2628	-0.00984078	259.773	0.0243113	nan	2.42883e-05	7.75231	1
749	46.4952	30.2387	0.00319229	-85.8265	0.165527	nan	2.04471e-05	4.1936	1
749	64.7793	31.1501	-0.00290554	78.3239	0.232342	nan	2.84913e-05	13.52	1
749	116.798	39.4043	0.00345307	-92.6493	0.24234	nan	4.19729e-05	4.97935	1
749	20.1645	49.9628	0.00312635	-84.1012	0.238991	nan	3.53403e-05	11.3951	1
750	88.163	46.5858	-0.00229967	62.4723	0.294436	nan	2.59752e-05	7.72633	1
750	93.4221	37.5431	0.00418457	-111.788	0.101438	nan	1.86601e-05	7.31549	1
750	13.7294	37.7574	0.00121576	-34.1137	0.331524	nan	9.19215e-06	8.48139	1
752	141.427	29.3158	-0.00720372	190.779	0.0585729	nan	3.15382e-05	6.32907	1
752	124.798	51.7368	-0.00716159	189.677	0.244481	nan	0.000175953	5.71414	1
752	84.7422	12.0311	-0.00808138	213.742	0.0633333	nan	4.37926e-05	15.8532	1
752	112.556	20.2298	0.00449747	-119.974	0.0965672	nan	2.09776e-05	15.7831	1
752	12.7839	29.3289	-0.0020481	55.8904	0.273751	nan	1.76094e-05	8.48139	1
752	87.9928	31.5287	-0.00203752	55.6138	0.368796	nan	2.89582e-05	8.10252	1
753	79.4441	39.6834	-0.00490034	130.515	0.0868876	nan	2.4809e-05	11.1204	1
753	49.5741	33.086	-0.00256879	69.5134	0.332924	nan	3.79032e-05	3.45451	1
753	129.889	49.142	-0.00776109	205.362	0.185134	nan	0.000136807	5.71414	1
753	68.1294	15.7536	0.00293145	-79.0019	0.201842	nan	2.32483e-05	6.9645	1
753	57.3743	45.4902	0.00254759	-68.9589	0.282564	nan	2.77407e-05	7.12878	1
754	98.2098	43.0743	0.00170205	-46.8367	0.367658	nan	2.08967e-05	7.31549	1
754	77.2895	26.0232	0.00336441	-90.3296	0.239299	nan	3.92088e-05	12.0362	1
754	108.612	35.5121	0.00337878	-90.7056	0.165916	nan	2.68907e-05	9.06411	1
754	81.7526	51.1496	-0.00280698	75.7454	0.243139	nan	2.73117e-05	7.86907	1
755	58.4569	38.4442	-0.00279735	75.4934	0.267124	nan	3.20426e-05	7.12878	1
756	142.516	37.3162	0.0036693	-98.3067	0.168893	nan	2.87844e-05	8.07416	1
757	139.714	47.4641	0.00360197	-96.545	0.151705	nan	2.32059e-05	9.96747	1
758	24.9357	17.342	-0.00650546	172.51	0.0547858	nan	2.51274e-05	7.30062	1
758	74.9175	14.1963	-0.00842797	222.81	0.103469	nan	8.0686e-05	6.9645	1
760	66.622	43.2163	-0.00284375	76.7075	0.171278	nan	1.86093e-05	9.45732	1
761	93.7749	34.9696	-0.00860653	227.481	0.117954	nan	0.000103233	14.4194	1
762	21.964	26.7333	-0.00990162	261.365	0.0722247	nan	7.6821e-05	7.60936	1
762	31.6271	20.2616	-0.0056716	150.693	0.221015	nan	9.56002e-05	7.30062	1
762	32.1349	33.924	0.00216224	-58.8767	0.2769	nan	2.02163e-05	12.4561	1
762	111.777	36.6201	-0.00221132	60.161	0.261027	nan	1.88151e-05	18.0772	1
763	53.01	30.4859	-0.0093719	247.506	0.0265849	nan	2.96355e-05	6.7774	1
763	141.014	46.8897	-0.00761213	201.464	0.0238568	nan	1.73768e-05	19.4302	1
764	49.6043	9.57018	-0.00755973	200.093	0.0583051	nan	3.53317e-05	20.9161	1
765	89.7153	52.4802	-0.00962285	254.072	0.0624364	nan	6.0862e-05	13.8267	1
765	130.684	30.4334	0.00316092	-85.0055	0.145156	nan	1.71047e-05	13.8691	1
766	84.6383	21.7455	-0.00932066	246.165	0.0351747	nan	3.08046e-05	10.6186	1
768	23.6235	38.2859	0.00340696	-91.4429	0.250136	nan	4.13126e-05	4.33964	1
768	29.8578	29.7969	0.00294083	-79.2475	0.190882	nan	2.22022e-05	10.5323	1
768	88.3373	38.7224	-0.00230053	62.495	0.282766	nan	2.66368e-05	11.325	1
769	31.8958	43.8205	-0.00801817	212.088	0.0494661	nan	3.65081e-05	8.92641	1
769	131.159	44.2943	-0.0102241	269.804	0.033342	nan	3.58184e-05	13.8691	1
769	69.6408	51.5417	-0.00187636	51.3971	0.369506	nan	2.47519e-05	17.5211	1
769	107.346	31.1644	-0.00164367	45.3091	0.372136	nan	2.02307e-05	12.3923	1
770	133.234	11.1375	-0.00546758	145.356	0.0609083	nan	1.8633e-05	9.88417	1
770	58.3272	38.1629	-0.00920345	243.099	0.0453751	nan	4.1434e-05	11.1668	1
770	6.54391	24.0914	0.00315252	-84.7858	0.167434	nan	2.08987e-05	4.98418	1
770	38.5862	49.7298	0.00312986	-84.193	0.227948	nan	3.96745e-05	8.92641	1
771	135.602	20.7338	-0.00981118	258.999	0.0233392	nan	2.32092e-05	6.19893	1
771	19.7039	36.4234	-0.00337588	90.6297	0.228428	nan	3.63333e-05	4.33964	1
771	5.38863	6.81076	-0.00431295	115.147	0.0751702	nan	1.48282e-05	17.3192	1
772	47.1788	37.5217	0.00347371	-93.1894	0.141354	nan	2.06222e-05	9.11841	1
773	97.1794	24.0781	-0.00234626	63.6913	0.218577	nan	1.64796e-05	12.3923	1
773	98.5303	53.3017	0.00305413	-82.2116	0.261078	nan	3.75569e-05	16.9511	1
775	115.698	9.82014	0.00323855	-87.0368	0.175069	nan	2.27221e-05	10.2078	1
776	33.5198	12.8619	-0.00854099	225.767	0.0391145	nan	3.02777e-05	10.4793	1
776	139.958	16.3236	-0.00250875	67.9425	0.258423	nan	2.69484e-05	6.19893	1
777	55.1049	33.0137	-0.00733895	194.317	0.0367939	nan	1.9558e-05	9.11841	1
778	7.20106	5.4089	-0.00951746	251.314	0.0173446	nan	1.69034e-05	27.3536	1
778	49.7466	47.5808	-0.00805544	213.063	0.0349641	nan	2.33024e-05	12.8302	1
778	123.438	35.8735	0.00341019	-91.5273	0.202955	nan	3.063e-05	14.6825	1
778	107.401	38.8572	-0.00298026	80.279	0.206409	nan	2.71026e-05	11.4965	1
778	111.934	19.3086	0.00415225	-110.942	0.153322	nan	3.02108e-05	10.2078	1
779	43.999	12.8226	-0.00245264	66.4745	0.229455	nan	1.88493e-05	10.4793	1
780	62.3709	49.8707	-0.00760165	201.19	0.0327755	nan	1.87495e-05	10.1788	1
780	65.7738	15.2031	-0.0099007	261.341	0.030815	nan	3.02816e-05	11.3299	1
781	97.552	32.9275	-0.00957967	252.942	0.0304468	nan	3.02534e-05	9.24446	1
781	134.197	25.8833	0.00366365	-98.1588	0.147846	nan	2.38045e-05	11.1612	1
781	84.385	29.4346	0.00338827	-90.9538	0.147916	nan	1.98524e-05	9.07264	1
781	13.1444	46.1635	-0.00266551	72.0441	0.284816	nan	3.18848e-05	27.0205	1
782	55.2067	11.1163	0.00342942	-92.0306	0.140974	nan	2.16462e-05	10.0195	1
782	72.501	48.8756	-0.00257045	69.557	0.243017	nan	2.4176e-05	10.1788	1
783	117.143	4.62732	0.00180873	-49.6277	0.360336	nan	2.18116e-05	12.1819	1
783	78.2761	36.1424	-0.00149928	41.5315	0.319898	nan	1.22211e-05	9.07264	1
784	136.386	12.906	-0.010245	270.35	0.0576992	nan	6.32458e-05	8.78034	1
784	30.315	25.3002	-0.00795279	210.377	0.0291454	nan	1.82604e-05	15.9696	1
785	10.9194	5.42859	-0.00683534	181.141	0.0751956	nan	3.7373e-05	24.3513	1
785	130.691	53.325	-0.00803344	212.487	0.0592485	nan	3.92173e-05	19.9695	1
785	106.394	30.2283	0.00518111	-137.861	0.300164	nan	0.000114834	3.57812	1
786	34.8406	9.98524	0.00150254	-41.6168	0.296233	nan	1.09301e-05	15.9696	1
787	65.1713	12.164	-0.0110573	291.603	0.0444936	nan	5.63554e-05	10.0195	1
787	128.179	9.78588	0.00440738	-117.617	0.205711	nan	5.37104e-05	3.41922	1
787	138.397	34.902	0.00298325	-80.3572	0.147982	nan	1.56055e-05	19.9695	1
787	18.951	41.1309	0.00270921	-73.1873	0.150595	nan	1.32318e-05	19.4872	1
787	100.255	27.6578	0.00323618	-86.9746	0.307729	nan	5.28536e-05	6.65514	1
788	107.161	26.7334	-0.0101077	266.758	0.0386268	nan	3.90317e-05	3.57812	1
788	141.209	4.956	-0.00333079	89.4501	0.26662	nan	4.27608e-05	9.29872	1
788	74.4864	16.7043	0.00266048	-71.9124	0.302878	nan	2.57214e-05	10.3627	1
790	130.634	7.40643	-0.00765707	202.64	0.0561106	nan	3.63275e-05	3.41922	1
790	57.7336	31.8854	-0.00166099	45.7625	0.296646	nan	1.40989e-05	9.02003	1
790	100.199	45.9926	-0.00212242	57.835	0.343488	nan	2.83862e-05	16.9376	1
792	120.67	51.8855	-0.0108959	287.378	0.0213462	nan	3.04039e-05	9.03302	1
792	41.07	42.5365	-0.00251058	67.9907	0.219658	nan	2.0027e-05	16.951	1
792	67.891	43.5303	-0.00225291	61.249	0.283126	nan	2.41422e-05	5.5943	1
793	65.5486	27.3814	-0.00297538	80.1513	0.176914	nan	1.90741e-05	9.02003	1
793	137.631	39.6973	0.00371287	-99.4464	0.0968768	nan	1.53439e-05	11.8538	1
793	75.0504	49.51	0.00176703	-48.5367	0.319233	nan	1.69267e-05	9.32811	1
794	23.3645	19.0161	-0.00176464	48.4743	0.283213	nan	1.53827e-05	5.78415	1
795	140.833	10.9017	-0.00762386	201.771	0.0398543	nan	2.31891e-05	10.781	1
795	96.4024	18.7064	0.00193764	-53.0006	0.315223	nan	1.83771e-05	7.69081	1
795	88.8372	31.7787	0.00152937	-42.3187	0.362477	nan	1.5643e-05	6.32122	1
795	127.974	46.5706	-0.00413667	110.535	0.119048	nan	2.31774e-05	9.03302	1
796	105.112	50.1552	0.00149164	-41.3316	0.36325	nan	1.56629e-05	15.6539	1
797	16.1668	46.2284	-0.00267386	72.2626	0.18044	nan	1.6273e-05	17.1491	1
797	55.7793	11.7002	-0.00231202	62.7956	0.257896	nan	1.95853e-05	9.58405	1
798	31.6038	38.7589	-0.00279785	75.5065	0.255908	nan	2.9143e-05	17.1491	1
798	11.4198	7.48568	0.00302402	-81.4238	0.292831	nan	3.94444e-05	16.6021	1
798	74.0047	35.6582	-0.00155018	42.8633	0.362975	nan	1.68702e-05	9.92072	1
799	82.8667	29.7026	-0.00758648	200.793	0.0308282	nan	1.97097e-05	6.32122	1
799	19.1951	23.0251	-0.0101702	268.391	0.0214365	nan	3.17105e-05	5.78415	1
799	59.5764	46.4731	-0.00279915	75.5405	0.217019	nan	2.3421e-05	3.42373	1
800	136.69	21.5962	-0.00741127	196.209	0.0404308	nan	2.29474e-05	10.8246	1
800	49.5151	4.44659	0.00364827	-97.7564	0.262188	nan	2.78646e-05	9.58405	1
800	113.507	31.9505	-0.00302772	81.5206	0.322477	nan	3.25332e-05	5.69096	1
800	78.0486	44.7173	0.00285239	-76.9335	0.250129	nan	2.97391e-05	9.92072	1
801	126.842	13.2561	-0.0105912	279.406	0.0670221	nan	7.94821e-05	8.7816	1
801	71.9271	14.4116	0.00286412	-77.2402	0.135194	nan	1.28447e-05	14.4646	1
801	27.5217	14.9012	0.00352751	-94.597	0.219732	nan	3.57292e-05	11.6332	1
802	47.2514	18.2521	-0.00795627	210.468	0.0548745	nan	3.58327e-05	7.01708	1
802	49.8761	24.7598	0.00349407	-93.722	0.284	nan	5.182e-05	6.01918	1
803	118.288	41.5313	-0.00678474	179.817	0.0494362	nan	2.47384e-05	10.7075	1
803	135.291	10.8624	0.00305307	-82.184	0.262137	nan	3.64852e-05	8.7816	1
803	12.6127	51.0691	-0.0042002	112.197	0.213592	nan	5.49657e-05	6.24743	1
803	118.587	29.3851	0.00365925	-98.0436	0.365407	nan	0.00010087	5.69096	1
804	96.4565	29.3648	-0.00698378	185.025	0.0533546	nan	2.64237e-05	13.594	1
804	6.88467	48.5751	-0.00701193	185.761	0.111998	nan	6.22346e-05	6.24743	1
805	139.195	32.7167	-0.00767144	203.016	0.0317445	nan	2.14776e-05	11.399	1
805	54.4978	50.4317	-0.00273643	73.8996	0.232212	nan	1.99166e-05	18.3064	1
805	61.5164	30.061	0.00199229	-54.4302	0.334946	nan	2.22963e-05	9.02187	1
807	5.48761	9.34217	-0.00753786	199.521	0.0665948	nan	3.91532e-05	14.1332	1
807	116.548	15.2136	-0.00969968	256.082	0.0510232	nan	5.12004e-05	4.70356	1
807	91.8854	46.1701	0.00365679	-97.9792	0.192276	nan	3.96836e-05	13.561	1
807	78.3245	46.2266	-0.00241866	65.5856	0.25682	nan	2.25686e-05	13.561	1
808	18.1389	28.5464	-0.00973025	256.881	0.0372209	nan	3.77792e-05	12.7262	1
809	18.8326	13.9961	0.00264875	-71.6056	0.203	nan	2.19188e-05	8.25293	1
809	44.2902	35.2353	-0.00236351	64.1427	0.227639	nan	1.88356e-05	10.7022	1
809	35.0664	40.6631	-0.00164015	45.217	0.312383	nan	1.34646e-05	10.4983	1
810	26.6447	16.6574	-0.00223493	60.7785	0.214094	nan	1.47079e-05	6.63913	1
811	10.5619	38.771	0.00361586	-96.9083	0.147327	nan	3.11597e-05	6.77332	1
812	10.4158	49.3422	-0.0115581	304.704	0.0217968	nan	3.80715e-05	9.05246	1
812	61.4166	16.7489	0.00269165	-72.7279	0.229825	nan	2.41578e-05	8.34041	1
813	91.0358	20.6473	0.00354518	-95.0593	0.11151	nan	1.56013e-05	17.6997	1
813	67.5731	41.965	0.00307359	-82.7207	0.217941	nan	3.5501e-05	5.06187	1
813	19.4571	49.7901	0.00310273	-83.4832	0.223895	nan	3.14212e-05	9.05246	1
814	113.822	42.4402	-0.00718782	190.363	0.0731869	nan	4.00693e-05	8.98628	1
814	40.8106	49.4505	-0.00979013	258.448	0.0275888	nan	4.20361e-05	9.47916	1
814	67.4883	33.8791	0.00503943	-134.154	0.185083	nan	5.75112e-05	3.73909	1
814	28.1705	10.196	0.00299784	-80.7389	0.231889	nan	2.74996e-05	6.63913	1
815	53.1324	15.7819	0.00362158	-97.0582	0.156864	nan	2.46739e-05	8.34041	1
815	69.7887	16.9019	-0.00774634	204.976	0.0375573	nan	2.39251e-05	4.91632	1
815	133.521	24.4265	0.00349386	-93.7164	0.16711	nan	2.53719e-05	20.6062	1
816	63.9945	32.5471	-0.00506511	134.826	0.2864	nan	0.000110759	3.73909	1
816	17.2978	38.0596	0.00239939	-65.0815	0.243473	nan	2.0753e-05	6.77332	1
817	14.7438	15.2954	0.00171312	-47.1263	0.333984	nan	1.66056e-05	13.2143	1
817	45.1875	23.6229	-0.0025447	68.8833	0.248942	nan	2.37548e-05	11.1626	1
818	5.45822	5.89352	-0.00237032	64.3208	0.230701	nan	1.80956e-05	13.2143	1
820	26.9716	48.0437	-0.00278435	75.1533	0.262915	nan	3.18657e-05	8.35445	1
820	125.11	51.7559	0.00724235	-191.79	0.0669118	nan	4.08246e-05	12.9543	1
820	32.8044	29.829	-0.00275238	74.3169	0.280453	nan	3.1642e-05	9.43101	1
821	143.91	10.7105	-0.00777372	205.692	0.0501389	nan	3.0405e-05	21.6427	1
821	59.1229	24.3519	0.00333871	-89.6571	0.131878	nan	2.01531e-05	5.32337	1
821	134.521	30.2109	0.00193987	-53.0589	0.286671	nan	1.6794e-05	9.19376	1
822	67.8096	20.7726	0.0027733	-74.8641	0.255154	nan	2.82718e-05	4.65402	1
822	4.81235	37.4654	-0.00248306	67.2706	0.28571	nan	2.82889e-05	5.82168	1
822	67.02	52.796	-0.0014698	40.7601	0.374079	nan	1.49852e-05	15.2114	1
823	135.229	39.3774	-0.00739489	195.781	0.0384728	nan	2.08667e-05	9.19376	1
823	12.8775	26.8855	-0.00916048	241.975	0.0396988	nan	3.76232e-05	7.55216	1
823	20.2741	43.0236	-0.0103792	273.861	0.0314869	nan	3.69455e-05	8.37002	1
823	89.911	25.8272	0.00316303	-85.0608	0.241312	nan	3.51954e-05	15.7239	1
823	112.17	52.3589	-0.00979261	258.513	0.0145027	nan	1.75733e-05	11.7993	1
824	138.262	52.3176	0.00308596	-83.0444	0.214601	nan	2.70643e-05	13.1642	1
825	92.078	43.0529	0.00188923	-51.7339	0.338444	nan	2.20111e-05	15.0014	1
826	61.8087	33.0708	0.0030212	-81.3501	0.219043	nan	3.24078e-05	3.80984	1
826	78.5093	36.6551	-0.00195495	53.4535	0.316002	nan	1.68238e-05	15.0014	1
827	7.77724	32.4553	-0.00932642	246.316	0.044936	nan	4.18061e-05	5.82168	1
827	35.0751	8.38942	0.00173123	-47.6	0.302495	nan	1.46678e-05	8.5188	1
827	107.404	22.0513	-0.00209477	57.1115	0.246235	nan	1.61923e-05	14.9249	1
828	32.5066	28.9672	0.00358504	-96.1021	0.180339	nan	2.81047e-05	3.93335	1
828	119.552	43.1544	-0.0105511	278.358	0.0163542	nan	1.88787e-05	11.7993	1
829	37.7167	38.4963	0.00334312	-89.7725	0.1293	nan	2.05113e-05	8.96154	1
830	50.0064	10.674	-0.00807021	213.449	0.0561261	nan	4.28367e-05	7.5326	1
831	99.1183	34.4647	-0.00696323	184.487	0.0582133	nan	3.37335e-05	14.9249	1
832	43.4685	6.93293	-0.00819669	216.758	0.0822456	nan	6.54552e-05	7.5326	1
832	84.4101	30.3352	0.00318511	-85.6384	0.241028	nan	3.33174e-05	4.74621	1
833	137.419	11.6644	-0.00809495	214.097	0.0268016	nan	1.75427e-05	18.1975	1
834	119.565	36.0503	0.00392956	-105.116	0.133666	nan	2.38608e-05	8.87374	1
834	77.6712	43.9454	0.00373705	-100.079	0.178753	nan	3.13769e-05	10.6445	1
835	73.4559	17.554	-0.0090802	239.874	0.0535518	nan	5.30091e-05	6.36594	1
835	92.1341	19.0997	-0.0190406	500.473	0.0234546	nan	8.89461e-05	11.6669	1
836	95.8916	8.05445	-0.00888507	234.769	0.0371631	nan	2.9836e-05	11.6669	1
836	28.4554	22.815	-0.0100502	265.252	0.0583822	nan	6.03224e-05	21.1615	1
836	9.73902	10.5167	-0.00919134	242.782	0.0294262	nan	2.77023e-05	22.3953	1
836	64.0678	38.7106	-0.00375353	100.51	0.165426	nan	2.90397e-05	14.5758	1
836	43.8021	46.024	0.00323181	-86.8604	0.143545	nan	1.7867e-05	21.545	1
837	100.013	44.9871	-0.00725617	192.151	0.056956	nan	3.36823e-05	11.5233	1
837	74.6341	11.298	0.00356666	-95.6212	0.295579	nan	5.88325e-05	4.69913	1
837	83.3969	34.972	-0.00252975	68.4921	0.176534	nan	1.40971e-05	4.74621	1
838	108.922	52.2953	-0.0104391	275.427	0.0476986	nan	5.22191e-05	11.5233	1
838	112.302	30.9518	-0.00799058	211.366	0.0366429	nan	2.31835e-05	8.87374	1
839	78.6594	13.7226	-0.0033313	89.4634	0.271542	nan	4.43709e-05	4.69913	1
841	18.9326	41.7128	-0.00634016	168.185	0.0365948	nan	1.46325e-05	11.1376	1
841	21.4858	52.5538	-0.00750371	198.628	0.0470522	nan	2.51242e-05	11.1376	1
842	60.5725	12.6139	0.00276073	-74.5354	0.371842	nan	5.5884e-05	6.02125	1
842	5.53633	36.2744	0.0027983	-75.5183	0.137279	nan	1.36303e-05	7.39447	1
843	97.0641	6.6848	0.0032801	-88.1239	0.120669	nan	1.53362e-05	19.4723	1
843	39.5259	40.6603	-0.00900009	237.778	0.0216967	nan	1.83313e-05	14.0691	1
843	59.4227	40.9309	-0.0095951	253.346	0.0433973	nan	4.32825e-05	5.29944	1
843	88.6653	49.2073	-0.00793906	210.018	0.0458802	nan	3.19067e-05	20.4912	1
843	66.0273	15.1634	0.003345	-89.8218	0.245443	nan	3.90506e-05	6.02125	1
843	128.956	11.364	0.00321083	-86.3114	0.156408	nan	1.92235e-05	12.837	1
844	124.936	52.944	0.00175415	-48.1996	0.361189	nan	2.17753e-05	19.7862	1
844	90.6752	28.8111	-0.00194104	53.0894	0.315479	nan	2.27733e-05	12.1275	1
845	47.3263	18.0609	0.0031954	-85.9076	0.160464	nan	2.0671e-05	11.7582	1
845	18.5422	4.9326	-0.00198112	54.138	0.305007	nan	2.11584e-05	18.0472	1
846	80.1359	22.8111	-0.00926605	244.737	0.0222692	nan	1.9081e-05	12.1275	1
846	30.9409	18.0464	-0.00978738	258.376	0.0271052	nan	2.60092e-05	14.7488	1
846	59.7172	35.6396	-0.00353141	94.6989	0.371883	nan	9.20426e-05	5.29944	1
846	137.843	37.6068	-0.00175911	48.3295	0.293482	nan	1.62511e-05	9.74743	1
847	116.457	8.43701	-0.0201182	528.665	0.00895873	nan	4.68714e-05	12.837	1
847	10.113	30.4664	-0.00745391	197.325	0.0439598	nan	2.55117e-05	7.39447	1
847	41.5617	7.81278	-0.00900682	237.954	0.0276837	nan	2.32145e-05	11.7582	1
848	65.7691	6.84674	0.00332207	-89.2219	0.217531	nan	3.28152e-05	8.32064	1
849	143.333	45.661	-0.00750255	198.597	0.0248599	nan	1.54261e-05	9.74743	1
850	71.2241	35.2514	-0.00975971	257.652	0.0288315	nan	2.67355e-05	8.09333	1
850	61.1809	15.4209	0.00399052	-106.711	0.112048	nan	2.06417e-05	9.72461	1
850	140.545	15.0381	0.00284475	-76.7335	0.331803	nan	4.7881e-05	22.73	1
851	13.2439	9.10045	-0.00770321	203.847	0.0581142	nan	3.59114e-05	18.2073	1
852	30.9996	33.2339	0.00348745	-93.5487	0.164553	nan	2.43573e-05	7.69723	1
852	49.7854	47.6017	0.00303437	-81.6946	0.315013	nan	3.16111e-05	11.607	1
852	131.873	48.2066	0.00271284	-73.2824	0.18827	nan	1.72777e-05	11.7388	1
852	64.8581	30.2538	0.00289854	-78.1408	0.35273	nan	5.31511e-05	8.09333	1
853	92.7884	11.1728	-0.0330683	867.483	0.00361766	nan	5.32433e-05	15.6857	1
853	115.476	53.2386	-0.00939874	248.208	0.0647692	nan	5.67911e-05	8.68901	1
854	107.556	49.6644	-0.0102992	271.768	0.032934	nan	3.5127e-05	8.68901	1
854	8.24017	47.3938	-0.00877276	231.83	0.0320501	nan	2.57007e-05	7.41742	1
854	79.1702	18.9565	0.00302445	-81.435	0.202546	nan	2.41585e-05	15.6857	1
854	108.99	32.1873	-0.00232946	63.2519	0.221391	nan	1.57115e-05	5.96949	1
854	91.2276	43.4922	0.00333676	-89.6063	0.185778	nan	2.63552e-05	9.77716	1
855	91.4509	28.7558	-0.00710392	188.168	0.18403	nan	0.000117115	5.95977	1
856	31.4494	9.36126	-0.00899854	237.738	0.036319	nan	3.15651e-05	18.2073	1
856	18.1626	38.4296	-0.0091716	242.265	0.0290884	nan	2.37887e-05	7.41695	1
856	29.6434	40.8108	-0.00730667	193.473	0.0363558	nan	1.9513e-05	5.6018	1
856	118.64	41.3767	0.00283024	-76.354	0.327068	nan	4.53197e-05	5.21365	1
856	133.213	16.4671	-0.00139878	38.9022	0.321622	nan	1.13648e-05	7.03677	1
857	47.0179	31.464	-0.00941372	248.6	0.0203662	nan	1.79417e-05	16.1158	1
857	62.826	39.2412	0.00289818	-78.1314	0.221892	nan	2.59616e-05	9.21427	1
857	135.211	9.71993	-0.00148257	41.0943	0.352906	nan	1.45299e-05	7.03677	1
857	113.486	42.1662	0.00286867	-77.3593	0.299768	nan	3.84953e-05	5.21365	1
858	88.706	34.0458	-0.0100936	266.388	0.0565571	nan	5.91067e-05	5.95977	1
858	22.5709	27.5158	-0.00258299	69.885	0.237392	nan	2.18595e-05	11.7705	1
858	119.332	30.5736	-0.00184549	50.5895	0.309086	nan	1.72219e-05	10.4665	1
859	100.94	11.5134	-0.00680727	180.407	0.0327709	nan	1.52881e-05	16.2182	1
860	115.292	19.066	0.00351768	-94.3398	0.084435	nan	1.10867e-05	12.196	1
860	108.376	35.5205	0.00205687	-56.1199	0.255165	nan	1.56878e-05	8.38308	1
861	24.3222	42.5614	-0.00286364	77.2277	0.253335	nan	3.13003e-05	5.6018	1
861	88.799	49.2089	0.00343131	-92.08	0.168935	nan	2.50748e-05	10.377	1
862	131.689	41.8857	0.00318861	-85.7301	0.167906	nan	2.12863e-05	6.80415	1
863	97.5703	38.6076	-0.00662444	175.623	0.103299	nan	4.94087e-05	9.96927	1
864	13.2646	29.2231	-0.00794405	210.149	0.0308159	nan	1.91144e-05	9.8168	1
864	119.725	43.1718	0.00322848	-86.7731	0.157984	nan	2.00216e-05	9.21344	1
864	31.8402	43.4844	0.00317842	-85.4636	0.167912	nan	2.1372e-05	7.57451	1
866	114.295	11.6991	-0.0102089	269.403	0.0248793	nan	2.66938e-05	10.2204	1
866	64.7425	42.3891	0.00370542	-99.2516	0.142865	nan	2.49923e-05	3.16125	1
866	19.957	36.4052	0.00334877	-89.9204	0.18278	nan	2.55539e-05	7.54677	1
867	104.752	15.3574	-0.00747112	197.775	0.0391847	nan	2.51367e-05	10.2204	1
867	62.4082	50.0287	0.00316787	-85.1875	0.197434	nan	2.56706e-05	7.98823	1
867	5.64039	37.694	-0.00764968	202.447	0.0469835	nan	2.76621e-05	11.3968	1
868	85.8129	12.4965	-0.00787617	208.373	0.0820053	nan	5.24109e-05	7.85814	1
868	65.0131	17.3325	-0.00802235	212.197	0.0209026	nan	1.40142e-05	13.5154	1
868	122.109	23.6507	-0.0253913	666.628	0.00408227	nan	3.33167e-05	12.1508	1
868	121.605	52.1914	-0.00313882	84.4275	0.176895	nan	2.23165e-05	7.1457	1
870	137.162	35.4429	-0.0119575	315.153	0.0172374	nan	2.51548e-05	8.99722	1
870	79.2891	23.6513	-0.00753127	199.349	0.0408788	nan	2.46391e-05	9.87551	1
870	33.875	35.2528	-0.00692323	183.44	0.123803	nan	6.8244e-05	4.90468	1
870	78.0724	13.851	0.00358699	-96.153	0.157585	nan	2.40805e-05	7.85814	1
870	68.3241	31.0887	0.00320833	-86.246	0.153776	nan	2.10865e-05	11.8544	1
870	72.1458	5.63353	-0.00228224	62.0163	0.292305	nan	2.42419e-05	10.1318	1
870	133.756	27.1154	0.00319021	-85.7721	0.269857	nan	4.2973e-05	8.99722	1
870	61.7366	41.4105	-0.00281986	76.0823	0.162949	nan	1.56787e-05	3.16125	1
872	114.463	51.9471	-0.00202833	55.3732	0.305051	nan	1.98861e-05	7.1457	1
874	120.058	7.37545	0.00284886	-76.841	0.221393	nan	2.46583e-05	24.0268	1
874	89.369	45.6678	-0.00765444	202.571	0.048138	nan	2.89813e-05	7.59573	1
874	12.9099	53.5199	0.00313991	-84.456	0.136466	nan	1.54144e-05	17.7444	1
875	61.9356	14.7841	-0.00226531	61.5733	0.24448	nan	1.77428e-05	13.7105	1
875	87.6517	9.42547	0.00296943	-79.9956	0.137239	nan	1.38277e-05	10.5522	1
875	44.5287	48.3244	-0.00400581	107.111	0.115956	nan	2.11825e-05	12.0078	1
876	120.393	47.4799	-0.00467916	124.728	0.082855	nan	2.33446e-05	7.42396	1
876	22.2899	31.2057	0.00330355	-88.7373	0.287587	nan	5.02624e-05	5.19276	1
877	42.9575	12.2623	-0.00751422	198.903	0.0522472	nan	3.15042e-05	5.47533	1
877	36.0489	32.2289	-0.00735405	194.712	0.0544386	nan	3.058e-05	7.18239	1
877	50.182	29.8269	0.00284351	-76.7012	0.245988	nan	2.88485e-05	6.31237	1
878	85.7454	38.9921	-0.00685944	181.771	0.147328	nan	8.80422e-05	5.40727	1
878	21.7808	38.152	-0.00479263	127.697	0.115768	nan	2.98162e-05	6.96493	1
878	63.0555	49.1671	0.00298457	-80.3918	0.175298	nan	2.05026e-05	11.8097	1
879	95.8131	19.929	0.00393324	-105.212	0.123535	nan	2.1711e-05	12.7957	1
880	60.7262	37.5894	-0.0018648	51.0947	0.374939	nan	3.01872e-05	7.35477	1
[truncated: 4,194 more rows]
