# Supplementary material for: Nucleosome interaction of the CPC secures centromeric chromatin integrity and chromosome segregation fidelity
Source: EMBO J. 2025 Oct 27;44(22):6556–97. doi: 10.1038/s44318-025-00594-y (PMC12624148; doi:10.1038/s44318-025-00594-y)
Supplement: Supplementary file 5 — Source data Fig. 3 [file 44318_2025_594_MOESM5_ESM.zip]

Archive with 35 entries (30 files):
- Figure 3/
- Figure 3/Fig3A/
- Figure 3/Fig3A/Fig3A.EMSA_AcidicPatch_220425_Image_000336_220425_EMSA2.tif
- Figure 3/Fig3A/Fig3A.EMSA_AcidicPatch_220425_Image_000336_220425_EMSA2_CROPPED.tif
- Figure 3/Fig3B/
- Figure 3/Fig3B/Fig3B_CPC1_190_DN_NCP.tif
- Figure 3/Fig3B/Fig3B_CPC1_190_DN_NCP_cropped_area_indicated.tif
- Figure 3/Fig3B/Fig3B_CPC1_190_NCP.tif
- Figure 3/Fig3B/Fig3B_CPC1_190_NCP_cropped_area_indicated.tiff
- Figure 3/Fig3B/Fig3B_NCP.tif
- Figure 3/Fig3B/Fig3B_NCP_cropped_area_indicated.tiff
- Figure 3/Fig3B/Fig3B_SEC_values.xlsx
- Figure 3/Fig3C/
- Figure 3/Fig3C/CPC_1-1903A_w_180825_EMSA4_JP lab 2025-08-18 12h37m40s(SYBR® Safe)_adj.tif
- Figure 3/Fig3C/CPC_1-1903A_w_180825_EMSA4_JP lab 2025-08-18 12h37m40s(SYBR® Safe)_crop.tif
- Figure 3/Fig3C/CPC_1-190_11K12A3A_a-sat250825_EMSA4_JP lab 2025-08-25 11h51m59s(SYBR® Safe).tif
- Figure 3/Fig3C/CPC_1-190_11K12A3A_a-sat250825_EMSA4_JP lab 2025-08-25 11h51m59s(SYBR® Safe)_crop.tiff
- Figure 3/Fig3C/CPC_1-190_11_end_a-sat_190825_EMSA2_JP lab 2025-08-19 12h05m27s(SYBR® Safe)_adj.tif
- Figure 3/Fig3C/CPC_1-190_11_end_a-sat_190825_EMSA2_JP lab 2025-08-19 12h05m27s(SYBR® Safe)_adj_crop.tif
- Figure 3/Fig3C/CPC_1-190_11_K12A_a-sat250825_EMSA2_JP lab 2025-08-25 11h49m05s(SYBR® Safe)_adj.tif
- Figure 3/Fig3C/CPC_1-190_11_K12A_a-sat250825_EMSA2_JP lab 2025-08-25 11h49m05s(SYBR® Safe)_crop.tiff
- Figure 3/Fig3C/CPC_1-190_3A_a_sat_190825_EMSA4_JP lab 2025-08-19 12h08m06s(SYBR® Safe)_adj.tif
- Figure 3/Fig3C/CPC_1-190_3A_a_sat_190825_EMSA4_JP lab 2025-08-19 12h08m06s(SYBR® Safe)_crop.tif
- Figure 3/Fig3C/CPC_1-190_a-sat_200825_EMSA3_JP lab 2025-08-20 11h17m12s(SYBR® Safe)_adj.tif
- Figure 3/Fig3C/CPC_1-190_a-sat_200825_EMSA3_JP lab 2025-08-20 11h17m12s(SYBR® Safe)_adj.tiff
- Figure 3/Fig3C/CPC_1-190_DNK12A_3A_w_140825_EMSA4_JP lab 2025-08-14 12h28m08s(SYBR® Safe)_adj.tif
- Figure 3/Fig3C/CPC_1-190_DNK12A_3A_w_140825_EMSA4_JP lab 2025-08-14 12h28m08s(SYBR® Safe)_crop.tif
- Figure 3/Fig3C/CPC_1-190_DNK12A_w_140825_EMSA1_JP lab 2025-08-14 12h24m20s(SYBR® Safe)crop.tif
- Figure 3/Fig3C/CPC_1-190_DNK12A_w_140825_EMSA1_JP lab 2025-08-14 12h24m20s(SYBR® Safe)_adj.tif
- Figure 3/Fig3C/CPC_1-190_DN_w_180825_EMSA7_JP lab 2025-08-18 16h07m51s(SYBR® Safe)_adj.tif
- Figure 3/Fig3C/CPC_1-190_DN_w_180825_EMSA7_JP lab 2025-08-18 16h07m51s(SYBR® Safe)_crop.tif
- Figure 3/Fig3C/CPC_1-190_w_260825_EMSA1_JP lab 2025-08-26 12h48m11s(SYBR® Safe)_adj.tif
- Figure 3/Fig3C/CPC_1-190_w_260825_EMSA1_JP lab 2025-08-26 12h48m11s(SYBR® Safe)_crop.tif
- Figure 3/Fig3D/
- Figure 3/Fig3D/Fig3D.QuantificationEMSA_CPC1-190_NCP.xlsx
