# Supplementary material for: Nucleosome interaction of the CPC secures centromeric chromatin integrity and chromosome segregation fidelity
Source: EMBO J. 2025 Oct 27;44(22):6556–97. doi: 10.1038/s44318-025-00594-y (PMC12624148; doi:10.1038/s44318-025-00594-y)
Supplement: Supplementary file 5 — Source data Fig. 3 [file 44318_2025_594_MOESM5_ESM.zip › Figure 3/Fig3B/Fig3B_SEC_values.xlsx]

## Sheet: NCP
Chrom.1		Chrom.1		Chrom.1		Chrom.1		Chrom.1		Chrom.1
UV 1_280		Injection		Run Log		Fraction		UV 1_280_CUT_TEMP@100,BASEM		UV 2_260
ml	mAU	ml	Injection	ml	Logbook	ml	Fraction	ml	mAU	ml	mAU
-0.3059	0.812961	0.000149		-0.3059	Method Settings	0.787051	1.C.1	0	-1.07958	-0.3059	0
-0.305567	6.89721			-0.305517	Equilibration	0.837067	1.C.2	0.000333	-1.07958	-0.304235	0
-0.305234	7.31325			-0.004647	Sample Application	0.887221	1.C.3	0.000666	-1.07958	-0.30257	2.88683
-0.304901	7.73399			0.197069	Elution	0.937194	1.C.4	0.000999	-1.07958	-0.300905	26.991
-0.304568	8.14971					0.987212	1.C.5	0.001332	-1.07958	-0.29924	27.4509
-0.304235	8.5654					1.03723	1.C.6	0.001665	-1.07958	-0.297575	27.4855
-0.303902	8.97695					1.08725	1.C.7	0.001998	-1.07958	-0.295911	27.4655
-0.303569	9.40151					1.1376	1.C.8	0.002331	-1.07958	-0.294246	27.2762
-0.303236	9.82275					1.18759	1.C.9	0.002664	-1.07958	-0.292581	26.2832
-0.302903	10.2427					1.2376	1.C.10	0.002997	-1.07958	-0.290916	-0.54859
-0.30257	10.3037					1.28761	1.C.11	0.00333	-1.07958	-0.289251	-1.61905
-0.302237	10.3158					1.33765	1.C.12	0.003663	-1.07958	-0.287586	-2.66077
-0.301904	10.5837					1.38767	1.D.12	0.003996	-1.07958	-0.285921	-3.50225
-0.301571	10.887					1.43768	1.D.11	0.004329	-1.07958	-0.284256	-3.39335
-0.301238	10.9177					1.48769	1.D.10	0.004662	-1.07958	-0.282591	-1.72231
-0.300905	10.9189					1.5377	1.D.9	0.004995	-1.07958	-0.280926	0.081372
-0.300572	10.92					1.58804	1.D.8	0.005328	-1.07958	-0.279262	1.13849
-0.300238	10.9211					1.63806	1.D.7	0.005661	-1.07958	-0.277597	1.60008
-0.299905	10.9221					1.68785	1.D.6	0.005994	-1.07958	-0.275932	0.84845
-0.299572	10.9222					1.73819	1.D.5	0.006327	-1.07958	-0.274267	-1.32288
-0.299239	10.9222					1.78821	1.D.4	0.00666	-1.07958	-0.272602	-3.22837
-0.298906	10.9223					1.83823	1.D.3	0.006994	-1.07958	-0.270937	-4.20292
-0.298573	10.9227					1.88824	1.D.2	0.007327	-1.07958	-0.269272	-4.67879
-0.29824	10.9232					1.93823	1.D.1	0.00766	-1.07958	-0.267607	-4.9281
-0.297907	10.9237					1.98826	1.E.1	0.007993	-1.07958	-0.265942	-5.13753
-0.297574	10.9243					2.03826	1.E.2	0.008326	-1.07958	-0.264278	-5.37014
-0.297241	10.9239					2.0883	1.E.3	0.008659	-1.07958	-0.262613	-5.64422
-0.296908	10.9231					2.13831	1.E.4	0.008992	-1.07958	-0.260948	-5.9238
-0.296575	10.9224					2.18866	1.E.5	0.009325	-1.07958	-0.259283	-6.17646
-0.296242	10.9218					2.23867	1.E.6	0.009658	-1.07958	-0.257618	-6.37817
-0.295909	10.921					2.28868	1.E.7	0.009991	-1.07958	-0.255953	-6.54681
-0.295576	10.9189					2.33869	1.E.8	0.010324	-1.07958	-0.254288	-6.70102
-0.295243	10.9169					2.3887	1.E.9	0.010657	-1.07958	-0.252623	-6.85997
-0.29491	10.9147					2.43872	1.E.10	0.01099	-1.07958	-0.250958	-7.02706
-0.294577	10.9125					2.48883	1.E.11	0.011323	-1.07958	-0.249294	-7.21425
-0.294244	10.9116					2.53885	1.E.12	0.011656	-1.07958	-0.247629	-7.4133
-0.293911	10.9125					2.58888	1.F.12	0.011989	-1.07958	-0.245964	-7.62487
-0.293578	10.9132					2.63889	1.F.11	0.012322	-1.07958	-0.244299	-7.85239
-0.293245	9.8118					2.68888	1.F.10	0.012655	-1.07958	-0.242634	-8.0909
-0.292912	0.000763					2.73923	1.F.9	0.012988	-1.07958	-0.240969	-8.32796
-0.292579	0.001608					2.78926	1.F.8	0.013321	-1.07958	-0.239304	-8.56785
-0.292246	0.002526					2.83928	1.F.7	0.013654	-1.07958	-0.237639	-8.80916
-0.291913	0.003612					2.88929	1.F.6	0.013987	-1.07958	-0.235974	-9.0465
-0.29158	0.004838					2.9393	1.F.5	0.01432	-1.07958	-0.234309	-9.27788
-0.291247	0.00751					2.98931	1.F.4	0.014653	-1.07958	-0.232645	-9.50413
-0.290914	0.013384					3.03933	1.F.3	0.014986	-1.07958	-0.23098	-9.73593
-0.290581	0.019187					3.08934	1.F.2	0.015319	-1.07958	-0.229315	-9.96026
-0.290248	0.024676					3.13935	1.F.1	0.015652	-1.07958	-0.22765	-10.176
-0.289915	0.031086					3.18936	1.G.1	0.015985	-1.07958	-0.225985	-10.3857
-0.289582	0.041899					3.23938	1.G.2	0.016318	-1.07958	-0.22432	-10.5936
-0.289249	0.055283					3.2895	1.G.3	0.016651	-1.07958	-0.222655	-10.798
-0.288916	0.069037					3.33952	1.G.4	0.016984	-1.07958	-0.22099	-10.99
-0.288583	0.082817					3.38954	1.G.5	0.017317	-1.07958	-0.219325	-11.184
-0.28825	0.097145					3.43987	1.G.6	0.01765	-1.07958	-0.217661	-11.3742
-0.287917	0.119905					3.48989	1.G.7	0.017983	-1.07958	-0.215996	-11.5561
-0.287584	0.143701					3.53991	1.G.8	0.018316	-1.07958	-0.214331	-11.7312
-0.287251	0.168926					3.58993	1.G.9	0.018649	-1.07958	-0.212666	-11.9132
-0.286918	0.193865					3.63994	1.G.10	0.018982	-1.07958	-0.211001	-12.0912
-0.286585	0.225921					3.68995	1.G.11	0.019315	-1.07958	-0.209336	-12.2666
-0.286251	0.274277					3.73995	1.G.12	0.019648	-1.07958	-0.207671	-12.4383
-0.285918	0.324835					3.78998	1.H.12	0.019981	-1.07958	-0.206006	-12.6071
-0.285585	0.373715					3.83998	1.H.11	0.020314	-1.07958	-0.204341	-12.7742
-0.285252	0.422282					3.89	1.H.10	0.020647	-1.07958	-0.202677	-12.9399
-0.284919	0.489829					3.94034	1.H.9	0.02098	-1.07958	-0.201012	-13.1038
-0.284586	0.57344					3.99036	1.H.8	0.021314	-1.07958	-0.199347	-13.2671
-0.284253	0.660905					4.04036	1.H.7	0.021647	-1.07958	-0.197682	-13.4326
-0.28392	0.748134					4.09017	1.H.6	0.02198	-1.07958	-0.196017	-13.5922
-0.283587	0.835192					4.14052	1.H.5	0.022313	-1.07958	-0.194352	-13.7492
-0.283254	0.916079					4.19052	1.H.4	0.022646	-1.07958	-0.192687	-13.9051
-0.282921	0.99137					4.24054	1.H.3	0.022979	-1.07958	-0.191022	-14.0637
-0.282588	1.06444					4.29056	1.H.2	0.023312	-1.07958	-0.189357	-14.2215
-0.282255	1.13584					4.34058	1.H.1	0.023645	-1.07958	-0.187692	-14.3773
-0.281922	1.20923					4.39057	2.A.1	0.023978	-1.07958	-0.186028	-14.5308
-0.281589	1.28698					4.44058	2.A.2	0.024311	-1.07958	-0.184363	-14.6794
-0.281256	1.36509					4.49094	2.A.3	0.024644	-1.07958	-0.182698	-14.8221
-0.280923	1.43912					4.54095	2.A.4	0.024977	-1.07958	-0.181033	-14.9601
-0.28059	1.51173					4.59096	2.A.5	0.02531	-1.07958	-0.179368	-15.0831
-0.280257	1.58921					4.61486	Waste	0.025643	-1.07958	-0.177703	-15.2162
-0.279924	1.67397					4.61519	Waste	0.025976	-1.07958	-0.176038	-15.349
-0.279591	1.75558							0.026309	-1.07958	-0.174373	-15.4832
-0.279258	1.83118							0.026642	-1.07958	-0.172708	-15.6111
-0.278925	1.94183							0.026975	-1.07958	-0.171044	-15.7375
-0.278592	2.05761							0.027308	-1.07958	-0.169379	-15.8653
-0.278259	2.13469							0.027641	-1.07958	-0.167714	-15.992
-0.277926	2.19728							0.027974	-1.07958	-0.166049	-16.1138
-0.277593	2.26098							0.028307	-1.07958	-0.164384	-16.2323
-0.27726	2.33297							0.02864	-1.07958	-0.162719	-16.3521
-0.276927	2.40285							0.028973	-1.07958	-0.161054	-16.4638
-0.276594	2.44802							0.029306	-1.07958	-0.159389	-16.5775
-0.276261	2.48345							0.029639	-1.07958	-0.157724	-16.6959
-0.275928	2.52152							0.029972	-1.07958	-0.15606	-16.8123
-0.275595	2.57393							0.030305	-1.07958	-0.154395	-16.9196
-0.275262	2.62829							0.030638	-1.07958	-0.15273	-17.0267
-0.274929	2.69248							0.030971	-1.07958	-0.151065	-17.1291
-0.274596	2.75799							0.031304	-1.07958	-0.1494	-17.2245
-0.274263	2.83115							0.031637	-1.07958	-0.147735	-17.3191
-0.27393	2.91184							0.03197	-1.07958	-0.14607	-17.4179
-0.273597	2.98791							0.032303	-1.07958	-0.144405	-17.5139
-0.273264	3.06142							0.032636	-1.07958	-0.14274	-17.6065
-0.272931	3.13546							0.032969	-1.07958	-0.141075	-17.6965
-0.272598	3.21956							0.033302	-1.07958	-0.139411	-17.784
-0.272265	3.30318							0.033635	-1.07958	-0.137746	-17.8708
-0.271931	3.37812							0.033968	-1.07958	-0.136081	-17.9594
-0.271598	3.45245							0.034301	-1.07958	-0.134416	-18.0419
-0.271265	3.52768							0.034634	-1.07958	-0.132751	-18.1248
-0.270932	3.60658							0.034967	-1.07958	-0.131086	-18.2094
-0.270599	3.6795							0.0353	-1.07958	-0.129421	-18.2909
-0.270266	3.74391							0.035634	-1.07958	-0.127756	-18.3664
-0.269933	3.80899							0.035967	-1.07958	-0.126091	-18.4369
-0.2696	3.87448							0.0363	-1.07958	-0.124427	-18.5119
-0.269267	3.93604							0.036633	-1.07958	-0.122762	-18.5856
-0.268934	3.98892							0.036966	-1.07958	-0.121097	-18.6581
-0.268601	4.04015							0.037299	-1.07958	-0.119432	-18.7313
-0.268268	4.08954							0.037632	-1.07958	-0.117767	-18.8037
-0.267935	4.13786							0.037965	-1.07958	-0.116102	-18.8775
-0.267602	4.1814							0.038298	-1.07958	-0.114437	-18.9489
-0.267269	4.21206							0.038631	-1.07958	-0.112772	-19.0162
-0.266936	4.24271							0.038964	-1.07958	-0.111107	-19.0809
-0.266603	4.27358							0.039297	-1.07958	-0.109443	-19.1408
-0.26627	4.30147							0.03963	-1.07958	-0.107778	-19.1972
-0.265937	4.32169							0.039963	-1.07958	-0.106113	-19.254
-0.265604	4.33381							0.040296	-1.07958	-0.104448	-19.3115
-0.265271	4.34616							0.040629	-1.07958	-0.102783	-19.3728
-0.264938	4.3581							0.040962	-1.07958	-0.101118	-19.4331
-0.264605	4.36827							0.041295	-1.07958	-0.099453	-19.4959
-0.264272	4.36947							0.041628	-1.07958	-0.097788	-19.5543
-0.263939	4.36854							0.041961	-1.07958	-0.096123	-19.6106
-0.263606	4.36777							0.042294	-1.07958	-0.094458	-19.663
-0.263273	4.36745							0.042627	-1.07958	-0.092794	-19.7159
-0.26294	4.36579							0.04296	-1.07958	-0.091129	-19.7627
-0.262607	4.36009							0.043293	-1.07958	-0.089464	-19.8119
-0.262274	4.35449							0.043626	-1.07958	-0.087799	-19.8617
-0.261941	4.34987							0.043959	-1.07958	-0.086134	-19.9096
-0.261608	4.34657							0.044292	-1.07958	-0.084469	-19.9596
-0.261275	4.34404							0.044625	-1.07958	-0.082804	-20.0065
-0.260942	4.34212							0.044958	-1.07958	-0.081139	-20.0492
-0.260609	4.34053							0.045291	-1.07958	-0.079474	-20.09
-0.260276	4.34026							0.045624	-1.07958	-0.07781	-20.1336
-0.259943	4.34112							0.045957	-1.07958	-0.076145	-20.1773
-0.25961	4.34455							0.04629	-1.07958	-0.07448	-20.2264
-0.259277	4.34814							0.046623	-1.07958	-0.072815	-20.2709
-0.258944	4.35218							0.046956	-1.07958	-0.07115	-20.3196
-0.258611	4.35739							0.047289	-1.07958	-0.069485	-20.3685
-0.258278	4.36298							0.047622	-1.07958	-0.06782	-20.4138
-0.257944	4.36954							0.047955	-1.07958	-0.066155	-20.4522
-0.257611	4.37603							0.048288	-1.07958	-0.06449	-20.493
-0.257278	4.38334							0.048621	-1.07958	-0.062826	-20.5306
-0.256945	4.39166							0.048954	-1.07958	-0.061161	-20.5684
-0.256612	4.39982							0.049287	-1.07958	-0.059496	-20.6057
-0.256279	4.40813							0.049621	-1.07958	-0.057831	-20.6481
-0.255946	4.41646							0.049954	-1.07958	-0.056166	-20.6874
-0.255613	4.42554							0.050287	-1.07958	-0.054501	-20.7295
-0.25528	4.43513							0.05062	-1.07958	-0.052836	-20.7701
-0.254947	4.44389							0.050953	-1.07958	-0.051171	-20.8117
-0.254614	4.45268							0.051286	-1.07958	-0.049506	-20.8495
-0.254281	4.46123							0.051619	-1.07958	-0.047841	-20.8846
-0.253948	4.46971							0.051952	-1.07958	-0.046177	-20.9217
-0.253615	4.47772							0.052285	-1.07958	-0.044512	-20.9542
-0.253282	4.48427							0.052618	-1.07958	-0.042847	-20.9853
-0.252949	4.49075							0.052951	-1.07958	-0.041182	-21.0161
-0.252616	4.4973							0.053284	-1.07958	-0.039517	-21.0548
-0.252283	4.50346							0.053617	-1.07958	-0.037852	-21.0876
-0.25195	4.50847							0.05395	-1.07958	-0.036187	-21.1208
-0.251617	4.51281							0.054283	-1.07958	-0.034522	-21.1548
-0.251284	4.51709							0.054616	-1.07958	-0.032857	-21.1883
-0.250951	4.52137							0.054949	-1.07958	-0.031193	-21.2184
-0.250618	4.52521							0.055282	-1.07958	-0.029528	-21.2508
-0.250285	4.528							0.055615	-1.07958	-0.027863	-21.2836
-0.249952	4.53075							0.055948	-1.07958	-0.026198	-21.3139
-0.249619	4.53325							0.056281	-1.07958	-0.024533	-21.3461
-0.249286	4.53532							0.056614	-1.07958	-0.022868	-21.3756
-0.248953	4.53661							0.056947	-1.07958	-0.021203	-21.4069
-0.24862	4.53725							0.05728	-1.07958	-0.019538	-21.4312
-0.248287	4.53757							0.057613	-1.07958	-0.017873	-21.4623
-0.247954	4.5365							0.057946	-1.07958	-0.016209	-21.4916
-0.247621	4.53488							0.058279	-1.07958	-0.014544	-21.5183
-0.247288	4.5324							0.058612	-1.07958	-0.012879	-21.543
-0.246955	4.52977							0.058945	-1.07958	-0.011214	-21.5735
-0.246622	4.52661							0.059278	-1.07958	-0.009549	-21.5997
-0.246289	4.52215							0.059611	-1.07958	-0.007884	-21.6265
-0.245956	4.51749							0.059944	-1.07958	-0.006219	-21.6577
-0.245623	4.5128							0.060277	-1.07958	-0.004554	-21.6894
-0.24529	4.5079							0.06061	-1.07958	-0.002889	-3.07914
-0.244957	4.50183							0.060943	-1.07958	-0.001224	-0.043852
-0.244624	4.49489							0.061276	-1.07958	0.00044	-0.067822
-0.244291	4.48782							0.061609	-1.07958	0.002105	-0.092856
-0.243958	4.48084							0.061942	-1.07958	0.00377	-0.114014
-0.243624	4.47351							0.062275	-1.07958	0.005435	-0.130446
-0.243291	4.46432							0.062608	-1.07958	0.0071	-0.143104
-0.242958	4.45522							0.062941	-1.07958	0.008765	-0.16354
-0.242625	4.44607							0.063274	-1.07958	0.01043	-0.183756
-0.242292	4.43683							0.063607	-1.07958	0.012095	-0.206661
-0.241959	4.42604							0.063941	-1.07958	0.01376	-0.235153
-0.241626	4.41346							0.064274	-1.07958	0.015424	-0.262066
-0.241293	4.40124							0.064607	-1.07958	0.017089	-0.287425
-0.24096	4.38942							0.06494	-1.07958	0.018754	-0.307172
-0.240627	4.37679							0.065273	-1.07958	0.020419	-0.330233
-0.240294	4.36185							0.065606	-1.07958	0.022084	-0.347719
-0.239961	4.346							0.065939	-1.07958	0.023749	-0.37066
-0.239628	4.33155							0.066272	-1.07958	0.025414	-0.39273
-0.239295	4.31757							0.066605	-1.07958	0.027079	-0.417441
-0.238962	4.30252							0.066938	-1.07958	0.028744	-0.436715
-0.238629	4.28354							0.067271	-1.07958	0.030408	-0.455915
-0.238296	4.2651							0.067604	-1.07958	0.032073	-0.472922
-0.237963	4.24819							0.067937	-1.07958	0.033738	-0.488477
-0.23763	4.23106							0.06827	-1.07958	0.035403	-0.50651
-0.237297	4.21214							0.068603	-1.07958	0.037068	-0.531449
-0.236964	4.19151							0.068936	-1.07958	0.038733	-0.556075
-0.236631	4.17222							0.069269	-1.07958	0.040398	-0.581933
-0.236298	4.15363							0.069602	-1.07958	0.042063	-0.61016
-0.235965	4.13431							0.069935	-1.07958	0.043728	-0.63779
-0.235632	4.11206							0.070268	-1.07958	0.045393	-0.65947
-0.235299	4.0889							0.070601	-1.07958	0.047057	-0.684754
-0.234966	4.06752							0.070934	-1.07958	0.048722	-0.710062
-0.234633	4.0465							0.071267	-1.07958	0.050387	-0.734215
-0.2343	4.02534							0.0716	-1.07958	0.052052	-0.754584
-0.233967	4.00052							0.071933	-1.07958	0.053717	-0.773478
-0.233634	3.97626							0.072266	-1.07958	0.055382	-0.794721
-0.233301	3.95363							0.072599	-1.07958	0.057047	-0.814071
-0.232968	3.93059							0.072932	-1.07958	0.058712	-0.833267
-0.232635	3.90591							0.073265	-1.07958	0.060377	-0.851639
-0.232302	3.87628							0.073598	-1.07958	0.062041	-0.872965
-0.231969	3.84913							0.073931	-1.07958	0.063706	-0.89042
-0.231636	3.82328							0.074264	-1.07958	0.065371	-0.911719
-0.231303	3.79768							0.074597	-1.07958	0.067036	-0.930202
-0.23097	3.76888							0.07493	-1.07958	0.068701	-0.950589
-0.230637	3.73844							0.075263	-1.07958	0.070366	-0.972977
-0.230304	3.71246							0.075596	-1.07958	0.072031	-0.994376
-0.229971	3.68649							0.075929	-1.07958	0.073696	-1.00858
-0.229638	3.66038							0.076262	-1.07958	0.075361	-1.02394
-0.229304	3.63032							0.076595	-1.07958	0.077025	-1.04104
-0.228971	3.59988							0.076928	-1.07958	0.07869	-1.05784
-0.228638	3.57213							0.077261	-1.07958	0.080355	-1.07915
-0.228305	3.54432							0.077594	-1.07958	0.08202	-1.10204
-0.227972	3.51567							0.077928	-1.07958	0.083685	-1.12359
-0.227639	3.48116							0.078261	-1.07958	0.08535	-1.14412
-0.227306	3.44964							0.078594	-1.07958	0.087015	-1.16098
-0.226973	3.4204							0.078927	-1.07958	0.08868	-1.17606
-0.22664	3.391							0.07926	-1.07958	0.090345	-1.19484
-0.226307	3.35858							0.079593	-1.07958	0.09201	-1.2161
-0.225974	3.32206							0.079926	-1.07958	0.093674	-1.23816
-0.225641	3.29047							0.080259	-1.07958	0.095339	-1.25558
-0.225308	3.25899							0.080592	-1.07958	0.097004	-1.26944
-0.224975	3.22705							0.080925	-1.07958	0.098669	-1.28548
-0.224642	3.19069							0.081258	-1.07958	0.100334	-1.29947
-0.224309	3.15419							0.081591	-1.07958	0.101999	-1.31338
-0.223976	3.12283							0.081924	-1.07958	0.103664	-1.33021
-0.223643	3.09164							0.082257	-1.07958	0.105329	-1.35119
-0.22331	3.05881							0.08259	-1.07958	0.106994	-1.36724
-0.222977	3.01983							0.082923	-1.07958	0.108658	-1.38544
-0.222644	2.98357							0.083256	-1.07958	0.110323	-1.40434
-0.222311	2.94975							0.083589	-1.07958	0.111988	-1.42344
-0.221978	2.9153							0.083922	-1.07958	0.113653	-1.44031
-0.221645	2.87729							0.084255	-1.07958	0.115318	-1.45899
-0.221312	2.83633							0.084588	-1.07958	0.116983	-1.47841
-0.220979	2.79969							0.084921	-1.07958	0.118648	-1.49435
-0.220646	2.76408							0.085254	-1.07958	0.120313	-1.50829
-0.220313	2.72777							0.085587	-1.07958	0.121978	-1.5225
-0.21998	2.68547							0.08592	-1.07958	0.123642	-1.53713
-0.219647	2.64352							0.086253	-1.07958	0.125307	-1.55102
-0.219314	2.60735							0.086586	-1.07958	0.126972	-1.56549
-0.218981	2.57024							0.086919	-1.07958	0.128637	-1.58285
-0.218648	2.53066							0.087252	-1.07958	0.130302	-1.59886
-0.218315	2.48651							0.087585	-1.07958	0.131967	-1.61191
-0.217982	2.44507							0.087918	-1.07958	0.133632	-1.62295
-0.217649	2.40725							0.088251	-1.07958	0.135297	-1.63498
-0.217316	2.36908							0.088584	-1.07958	0.136962	-1.65005
-0.216983	2.32528							0.088917	-1.07958	0.138627	-1.66577
-0.21665	2.28021							0.08925	-1.07958	0.140291	-1.68322
-0.216317	2.23948							0.089583	-1.07958	0.141956	-1.7011
-0.215984	2.20018							0.089916	-1.07958	0.143621	-1.71904
-0.215651	2.16011							0.090249	-1.07958	0.145286	-1.7331
-0.215317	2.11336							0.090582	-1.07958	0.146951	-1.7453
-0.214984	2.06867							0.090915	-1.07958	0.148616	-1.75498
-0.214651	2.03021							0.091248	-1.07958	0.150281	-1.76577
-0.214318	1.99084							0.091581	-1.07958	0.151946	-1.77769
-0.213985	1.94784							0.091915	-1.07958	0.153611	-1.79283
-0.213652	1.90092							0.092248	-1.07958	0.155275	-1.81386
-0.213319	1.85711							0.092581	-1.07958	0.15694	-1.83312
-0.212986	1.81639							0.092914	-1.07958	0.158605	-1.85235
-0.212653	1.77422							0.093247	-1.07958	0.16027	-1.87503
-0.21232	1.72709							0.09358	-1.07958	0.161935	-1.88891
-0.211987	1.67934							0.093913	-1.07958	0.1636	-1.89832
-0.211654	1.63772							0.094246	-1.07958	0.165265	-1.91308
-0.211321	1.59673							0.094579	-1.07958	0.16693	-1.92519
-0.210988	1.55354							0.094912	-1.07958	0.168595	-1.93052
-0.210655	1.50351							0.095245	-1.07958	0.170259	-1.94255
-0.210322	1.45701							0.095578	-1.07958	0.171924	-1.95714
-0.209989	1.41566							0.095911	-1.07958	0.173589	-1.96947
-0.209656	1.37242							0.096244	-1.07958	0.175254	-1.98392
-0.209323	1.32573							0.096577	-1.07958	0.176919	-1.99664
-0.20899	1.27676							0.09691	-1.07958	0.178584	-2.00995
-0.208657	1.23241							0.097243	-1.07958	0.180249	-2.02147
-0.208324	1.19056							0.097576	-1.07958	0.181914	-2.03103
-0.207991	1.14646							0.097909	-1.07958	0.183579	-2.04244
-0.207658	1.09615							0.098242	-1.07958	0.185244	-2.05924
-0.207325	1.04714							0.098575	-1.07958	0.186908	-2.07519
-0.206992	1.00436							0.098908	-1.07958	0.188573	-2.08675
-0.206659	0.960216							0.099241	-1.07958	0.190238	-2.09921
-0.206326	0.912135							0.099574	-1.07958	0.191903	-2.10924
-0.205993	0.861001							0.099907	-1.07958	0.193568	-2.11547
-0.20566	0.813923							0.10024	-1.07958	0.195233	-2.12264
-0.205327	0.77079							0.100573	-1.07958	0.196898	-2.13608
-0.204994	0.725786							0.100906	-1.07958	0.198563	-2.14927
-0.204661	0.676496							0.101239	-1.07958	0.200228	-2.16325
-0.204328	0.626731							0.101572	-1.07958	0.201892	-2.17861
-0.203995	0.582284							0.101905	-1.07958	0.203557	-2.19353
-0.203662	0.540355							0.102238	-1.07958	0.205222	-2.20701
-0.203329	0.494575							0.102571	-1.07958	0.206887	-2.22132
-0.202996	0.44226							0.102904	-1.07958	0.208552	-2.23329
-0.202663	0.393274							0.103237	-1.07958	0.210217	-2.24781
-0.20233	0.35075							0.10357	-1.07958	0.211882	-2.26015
-0.201997	0.307772							0.103903	-1.07958	0.213547	-2.26929
-0.201664	0.259731							0.104236	-1.07958	0.215212	-2.28168
-0.201331	0.209016							0.104569	-1.07958	0.216876	-2.29621
-0.200997	0.162483							0.104902	-1.07958	0.218541	-2.30877
-0.200664	0.119599							0.105235	-1.07958	0.220206	-2.32231
-0.200331	0.076322							0.105568	-1.07958	0.221871	-2.33978
-0.199998	0.025062							0.105901	-1.07958	0.223536	-2.35121
-0.199665	-0.025379							0.106234	-1.07958	0.225201	-2.36323
-0.199332	-0.068874							0.106568	-1.07958	0.226866	-2.3753
-0.198999	-0.112618							0.106901	-1.07958	0.228531	-2.38419
-0.198666	-0.158603							0.107234	-1.07958	0.230196	-2.38977
-0.198333	-0.210338							0.107567	-1.07958	0.23186	-2.40048
-0.198	-0.258082							0.1079	-1.07958	0.233525	-2.40778
-0.197667	-0.301084							0.108233	-1.07958	0.23519	-2.41464
-0.197334	-0.345071							0.108566	-1.07958	0.236855	-2.42885
-0.197001	-0.393224							0.108899	-1.07958	0.23852	-2.44664
-0.196668	-0.443451							0.109232	-1.07958	0.240185	-2.45576
-0.196335	-0.488016							0.109565	-1.07958	0.24185	-2.46917
-0.196002	-0.530793							0.109898	-1.07958	0.243515	-2.48376
-0.195669	-0.575632							0.110231	-1.07958	0.24518	-2.49647
-0.195336	-0.626963							0.110564	-1.07958	0.246845	-2.50316
-0.195003	-0.675352							0.110897	-1.07958	0.248509	-2.51426
-0.19467	-0.717874							0.11123	-1.07958	0.250174	-2.52445
-0.194337	-0.761031							0.111563	-1.07958	0.251839	-2.53125
-0.194004	-0.807385							0.111896	-1.07958	0.253504	-2.53558
-0.193671	-0.857886							0.112229	-1.07958	0.255169	-2.54182
-0.193338	-0.904273							0.112562	-1.07958	0.256834	-2.54955
-0.193005	-0.947384							0.112895	-1.07958	0.258499	-2.55632
-0.192672	-0.991285							0.113228	-1.07958	0.260164	-2.56622
-0.192339	-1.0397							0.113561	-1.07958	0.261829	-2.57727
-0.192006	-1.08858							0.113894	-1.07958	0.263494	-2.59071
-0.191673	-1.13119							0.114227	-1.07958	0.265158	-2.60198
-0.19134	-1.17347							0.11456	-1.07958	0.266823	-2.6132
-0.191007	-1.21824							0.114893	-1.07958	0.268488	-2.62277
-0.190674	-1.26847							0.115226	-1.07958	0.270153	-2.63208
-0.190341	-1.31541							0.115559	-1.07958	0.271818	-2.63881
-0.190008	-1.35777							0.115892	-1.07958	0.273483	-2.65009
-0.189675	-1.40122							0.116225	-1.07958	0.275148	-2.66317
-0.189342	-1.44802							0.116558	-1.07958	0.276813	-2.67582
-0.189009	-1.49674							0.116891	-1.07958	0.278478	-2.68757
-0.188676	-1.54128							0.117224	-1.07958	0.280142	-2.70026
-0.188343	-1.58326							0.117557	-1.07958	0.281807	-2.7088
-0.18801	-1.62713							0.11789	-1.07958	0.283472	-2.7184
-0.187677	-1.67646							0.118223	-1.07958	0.285137	-2.72994
-0.187344	-1.72418							0.118556	-1.07958	0.286802	-2.74566
-0.18701	-1.766							0.118889	-1.07958	0.288467	-2.75752
-0.186677	-1.80846							0.119222	-1.07958	0.290132	-2.76865
-0.186344	-1.85362							0.119555	-1.07958	0.291797	-2.77924
-0.186011	-1.90263							0.119888	-1.07958	0.293462	-2.78856
-0.185678	-1.94761							0.120221	-1.07958	0.295126	-2.79341
-0.185345	-1.98788							0.120555	-1.07958	0.296791	-2.80211
-0.185012	-2.03							0.120888	-1.07958	0.298456	-2.81001
-0.184679	-2.0758							0.121221	-1.07958	0.300121	-2.81285
-0.184346	-2.12194							0.121554	-1.07958	0.301786	-2.81977
-0.184013	-2.16429							0.121887	-1.07958	0.303451	-2.83147
-0.18368	-2.20474							0.12222	-1.07958	0.305116	-2.84117
-0.183347	-2.24722							0.122553	-1.07958	0.306781	-2.85246
-0.183014	-2.29373							0.122886	-1.07958	0.308446	-2.86744
-0.182681	-2.33723							0.123219	-1.07958	0.31011	-2.8741
-0.182348	-2.37515							0.123552	-1.07958	0.311775	-2.87682
-0.182015	-2.41447							0.123885	-1.07958	0.31344	-2.88394
-0.181682	-2.45789							0.124218	-1.07958	0.315105	-2.89337
-0.181349	-2.50243							0.124551	-1.07958	0.31677	-2.90341
-0.181016	-2.54222							0.124884	-1.07958	0.318435	-2.91633
-0.180683	-2.57778							0.125217	-1.07958	0.3201	-2.92747
-0.18035	-2.61217							0.12555	-1.07958	0.321765	-2.93607
-0.180017	-2.65072							0.125883	-1.07958	0.32343	-2.94434
-0.179684	-2.69159							0.126216	-1.07958	0.325094	-2.95341
-0.179351	-2.7291							0.126549	-1.07958	0.326759	-2.96556
-0.179018	-2.76542							0.126882	-1.07958	0.328424	-2.97505
-0.178685	-2.80364							0.127215	-1.07958	0.330089	-2.9856
-0.178352	-2.84693							0.127548	-1.07958	0.331754	-2.99677
-0.178019	-2.89071							0.127881	-1.07958	0.333419	-3.0047
-0.177686	-2.92995							0.128214	-1.07958	0.335084	-3.01173
-0.177353	-2.96734							0.128547	-1.07958	0.336749	-3.02379
-0.17702	-3.00786							0.12888	-1.07958	0.338414	-3.03163
-0.176687	-3.05146							0.129213	-1.07958	0.340079	-3.03656
-0.176354	-3.09244							0.129546	-1.07958	0.341743	-3.04642
-0.176021	-3.12992							0.129879	-1.07958	0.343408	-3.05801
-0.175688	-3.1668							0.130212	-1.07958	0.345073	-3.0689
-0.175355	-3.20765							0.130545	-1.07958	0.346738	-3.08149
-0.175022	-3.25134							0.130878	-1.07958	0.348403	-3.09214
-0.174689	-3.29058							0.131211	-1.07958	0.350068	-3.09882
-0.174356	-3.32843							0.131544	-1.07958	0.351733	-3.0998
-0.174023	-3.36693							0.131877	-1.07958	0.353398	-3.10075
-0.17369	-3.40938							0.13221	-1.07958	0.355063	-3.10324
-0.173357	-3.4507							0.132543	-1.07958	0.356727	-3.10633
-0.173024	-3.48663							0.132876	-1.07958	0.358392	-3.10961
-0.17269	-3.52148							0.133209	-1.07958	0.360057	-3.11685
-0.172357	-3.55903							0.133542	-1.07958	0.361722	-3.12289
-0.172024	-3.60008							0.133875	-1.07958	0.363387	-3.12821
-0.171691	-3.63757							0.134208	-1.07958	0.365052	-3.1362
-0.171358	-3.67281							0.134542	-1.07958	0.366717	-3.14148
-0.171025	-3.70778							0.134875	-1.07958	0.368382	-3.14428
-0.170692	-3.74863							0.135208	-1.07958	0.370047	-3.15263
-0.170359	-3.78973							0.135541	-1.07958	0.371712	-3.16426
-0.170026	-3.82537							0.135874	-1.07958	0.373376	-3.17348
-0.169693	-3.86024							0.136207	-1.07958	0.375041	-3.18292
-0.16936	-3.89629							0.13654	-1.07958	0.376706	-3.19454
-0.169027	-3.93617							0.136873	-1.07958	0.378371	-3.20381
-0.168694	-3.97316							0.137206	-1.07958	0.380036	-3.20999
-0.168361	-4.00735							0.137539	-1.07958	0.381701	-3.2184
-0.168028	-4.04065							0.137872	-1.07958	0.383366	-3.23101
-0.167695	-4.07883							0.138205	-1.07958	0.385031	-3.24011
-0.167362	-4.11842							0.138538	-1.07958	0.386696	-3.2476
-0.167029	-4.15342							0.138871	-1.07958	0.38836	-3.25673
-0.166696	-4.18627							0.139204	-1.07958	0.390025	-3.26178
-0.166363	-4.2203							0.139537	-1.07958	0.39169	-3.26265
-0.16603	-4.25805							0.13987	-1.07958	0.393355	-3.26651
-0.165697	-4.29507							0.140203	-1.07958	0.39502	-3.2724
-0.165364	-4.32773							0.140536	-1.07958	0.396685	-3.27656
-0.165031	-4.35935							0.140869	-1.07958	0.39835	-3.2854
-0.164698	-4.39448							0.141202	-1.07958	0.400015	-3.29719
-0.164365	-4.4328							0.141535	-1.07958	0.40168	-3.30653
-0.164032	-4.46778							0.141868	-1.07958	0.403344	-3.31254
-0.163699	-4.49952							0.142201	-1.07958	0.405009	-3.31594
-0.163366	-4.53153							0.142534	-1.07958	0.406674	-3.31765
-0.163033	-4.56794							0.142867	-1.07958	0.408339	-3.31793
-0.1627	-4.60535							0.1432	-1.07958	0.410004	-3.31789
-0.162367	-4.63705							0.143533	-1.07958	0.411669	-3.32352
-0.162034	-4.66717							0.143866	-1.07958	0.413334	-3.33203
-0.161701	-4.70013							0.144199	-1.07958	0.414999	-3.3391
-0.161368	-4.73554							0.144532	-1.07958	0.416664	-3.34804
-0.161035	-4.7706							0.144865	-1.07958	0.418328	-3.35951
-0.160702	-4.80163							0.145198	-1.07958	0.419993	-3.36598
-0.160369	-4.83201							0.145531	-1.07958	0.421658	-3.37298
-0.160036	-4.86577							0.145864	-1.07958	0.423323	-3.38256
-0.159703	-4.90187							0.146197	-1.07958	0.424988	-3.38937
-0.15937	-4.93293							0.14653	-1.07958	0.426653	-3.3914
-0.159037	-4.96261							0.146863	-1.07958	0.428318	-3.39562
-0.158703	-4.99255							0.147196	-1.07958	0.429983	-3.39764
-0.15837	-5.02678							0.147529	-1.07958	0.431648	-3.39889
-0.158037	-5.06039							0.147862	-1.07958	0.433313	-3.40297
-0.157704	-5.09033							0.148195	-1.07958	0.434977	-3.41094
-0.157371	-5.11927							0.148528	-1.07958	0.436642	-3.41787
-0.157038	-5.15139							0.148862	-1.07958	0.438307	-3.42406
-0.156705	-5.18503							0.149195	-1.07958	0.439972	-3.4284
-0.156372	-5.21616							0.149528	-1.07958	0.441637	-3.43201
-0.156039	-5.24391							0.149861	-1.07958	0.443302	-3.43795
-0.155706	-5.27135							0.150194	-1.07958	0.444967	-3.4426
-0.155373	-5.30338							0.150527	-1.07958	0.446632	-3.45068
-0.15504	-5.33573							0.15086	-1.07958	0.448297	-3.46159
-0.154707	-5.36153							0.151193	-1.07958	0.449961	-3.46864
-0.154374	-5.38832							0.151526	-1.07958	0.451626	-3.4721
-0.154041	-5.41661							0.151859	-1.07958	0.453291	-3.4797
-0.153708	-5.44726							0.152192	-1.07958	0.454956	-3.48705
-0.153375	-5.47676							0.152525	-1.07958	0.456621	-3.49182
-0.153042	-5.50204							0.152858	-1.07958	0.458286	-3.50015
-0.152709	-5.52712							0.153191	-1.07958	0.459951	-3.51113
-0.152376	-5.55718							0.153524	-1.07958	0.461616	-3.52023
-0.152043	-5.58928							0.153857	-1.07958	0.463281	-3.52918
-0.15171	-5.61635							0.15419	-1.07958	0.464946	-3.53968
-0.151377	-5.64333							0.154523	-1.07958	0.46661	-3.54728
-0.151044	-5.67053							0.154856	-1.07958	0.468275	-3.55129
-0.150711	-5.7007							0.155189	-1.07958	0.46994	-3.55405
-0.150378	-5.7305							0.155522	-1.07958	0.471605	-3.55508
-0.150045	-5.75552							0.155855	-1.07958	0.47327	-3.55874
-0.149712	-5.78094							0.156188	-1.07958	0.474935	-3.56747
-0.149379	-5.80832							0.156521	-1.07958	0.4766	-3.57499
-0.149046	-5.83871							0.156854	-1.07958	0.478265	-3.58018
-0.148713	-5.86501							0.157187	-1.07958	0.47993	-3.58622
-0.14838	-5.89032							0.15752	-1.07958	0.481594	-3.59084
-0.148047	-5.91515							0.157853	-1.07958	0.483259	-3.59315
-0.147714	-5.9436							0.158186	-1.07958	0.484924	-3.59699
-0.147381	-5.97245							0.158519	-1.07958	0.486589	-3.60096
-0.147048	-5.9969							0.158852	-1.07958	0.488254	-3.60439
-0.146715	-6.0214							0.159185	-1.07958	0.489919	-3.60559
-0.146382	-6.04685							0.159518	-1.07958	0.491584	-3.61003
-0.146049	-6.07552							0.159851	-1.07958	0.493249	-3.61892
-0.145716	-6.10171							0.160184	-1.07958	0.494914	-3.6252
-0.145383	-6.12545							0.160517	-1.07958	0.496578	-3.63092
-0.14505	-6.14891							0.16085	-1.07958	0.498243	-3.64074
-0.144717	-6.17518							0.161183	-1.07958	0.499908	-3.64846
-0.144383	-6.20345							0.161516	-1.07958	0.501573	-3.65408
-0.14405	-6.2259							0.161849	-1.07958	0.503238	-3.66433
-0.143717	-6.24757							0.162182	-1.07958	0.504903	-3.67291
-0.143384	-6.26954							0.162515	-1.07958	0.506568	-3.67618
-0.143051	-6.29471							0.162849	-1.07958	0.508233	-3.67945
-0.142718	-6.32035							0.163182	-1.07958	0.509898	-3.68472
-0.142385	-6.34239							0.163515	-1.07958	0.511562	-3.68968
-0.142052	-6.36532							0.163848	-1.07958	0.513227	-3.69471
-0.141719	-6.38837							0.164181	-1.07958	0.514892	-3.70205
-0.141386	-6.41493							0.164514	-1.07958	0.516557	-3.71227
-0.141053	-6.43789							0.164847	-1.07958	0.518222	-3.72051
-0.14072	-6.45876							0.16518	-1.07958	0.519887	-3.72714
-0.140387	-6.48064							0.165513	-1.07958	0.521552	-3.7365
-0.140054	-6.50428							0.165846	-1.07958	0.523217	-3.74755
-0.139721	-6.52925							0.166179	-1.07958	0.524882	-3.75569
-0.139388	-6.5507							0.166512	-1.07958	0.526547	-3.76048
-0.139055	-6.57226							0.166845	-1.07958	0.528211	-3.76609
-0.138722	-6.59429							0.167178	-1.07958	0.529876	-3.77173
-0.138389	-6.61909							0.167511	-1.07958	0.531541	-3.77624
-0.138056	-6.64228							0.167844	-1.07958	0.533206	-3.78094
-0.137723	-6.663							0.168177	-1.07958	0.534871	-3.78782
-0.13739	-6.68372							0.16851	-1.07958	0.536536	-3.79381
-0.137057	-6.70599							0.168843	-1.07958	0.538201	-3.7976
-0.136724	-6.72985							0.169176	-1.07958	0.539866	-3.80054
-0.136391	-6.75064							0.169509	-1.07958	0.541531	-3.80304
-0.136058	-6.77021							0.169842	-1.07958	0.543195	-3.80629
-0.135725	-6.78991							0.170175	-1.07958	0.54486	-3.81095
-0.135392	-6.8129							0.170508	-1.07958	0.546525	-3.81495
-0.135059	-6.83553							0.170841	-1.07958	0.54819	-3.81723
-0.134726	-6.85461							0.171174	-1.07958	0.549855	-3.82076
-0.134393	-6.87318							0.171507	-1.07958	0.55152	-3.8243
-0.13406	-6.89341							0.17184	-1.07958	0.553185	-3.83071
-0.133727	-6.91529							0.172173	-1.07958	0.55485	-3.83724
-0.133394	-6.93552							0.172506	-1.07958	0.556515	-3.84407
-0.133061	-6.95367							0.172839	-1.07958	0.558179	-3.85184
-0.132728	-6.97239							0.173172	-1.07958	0.559844	-3.85766
-0.132395	-6.99301							0.173505	-1.07958	0.561509	-3.85942
-0.132062	-7.01381							0.173838	-1.07958	0.563174	-3.86442
-0.131729	-7.03184							0.174171	-1.07958	0.564839	-3.87198
-0.131396	-7.04899							0.174504	-1.07958	0.566504	-3.87869
-0.131063	-7.06716							0.174837	-1.07958	0.568169	-3.88567
-0.13073	-7.08803							0.17517	-1.07958	0.569834	-3.89352
-0.130397	-7.10787							0.175503	-1.07958	0.571499	-3.89981
-0.130063	-7.12517							0.175836	-1.07958	0.573164	-3.90429
-0.12973	-7.14282							0.176169	-1.07958	0.574829	-3.90927
-0.129397	-7.16154							0.176502	-1.07958	0.576493	-3.9139
-0.129064	-7.18096							0.176835	-1.07958	0.578158	-3.9182
-0.128731	-7.19877							0.177169	-1.07958	0.579823	-3.92431
-0.128398	-7.21529							0.177502	-1.07958	0.581488	-3.93145
-0.128065	-7.23233							0.177835	-1.07958	0.583153	-3.93641
-0.127732	-7.25151							0.178168	-1.07958	0.584818	-3.94224
-0.127399	-7.27048							0.178501	-1.07958	0.586483	-3.9477
-0.127066	-7.28567							0.178834	-1.07958	0.588148	-3.95174
-0.126733	-7.30039							0.179167	-1.07958	0.589813	-3.95408
-0.1264	-7.31574							0.1795	-1.07958	0.591477	-3.95647
-0.126067	-7.3326							0.179833	-1.07958	0.593142	-3.95971
-0.125734	-7.35002							0.180166	-1.07958	0.594807	-3.96543
-0.125401	-7.36636							0.180499	-1.07958	0.596472	-3.97094
-0.125068	-7.38184							0.180832	-1.07958	0.598137	-3.97455
-0.124735	-7.39848							0.181165	-1.07958	0.599802	-3.97781
-0.124402	-7.4165							0.181498	-1.07958	0.601467	-3.97933
-0.124069	-7.43365							0.181831	-1.07958	0.603132	-3.98027
-0.123736	-7.44944							0.182164	-1.07958	0.604797	-3.98436
-0.123403	-7.46495							0.182497	-1.07958	0.606461	-3.99123
-0.12307	-7.48161							0.18283	-1.07958	0.608126	-3.99944
-0.122737	-7.49886							0.183163	-1.07958	0.609791	-4.00823
-0.122404	-7.51403							0.183496	-1.07958	0.611456	-4.01448
-0.122071	-7.52785							0.183829	-1.07958	0.613121	-4.01594
-0.121738	-7.54262							0.184162	-1.07958	0.614786	-4.01577
-0.121405	-7.55891							0.184495	-1.07958	0.616451	-4.01655
-0.121072	-7.57507							0.184828	-1.07958	0.618116	-4.01865
-0.120739	-7.59003							0.185161	-1.07958	0.619781	-4.02197
-0.120406	-7.60452							0.185494	-1.07958	0.621445	-4.02824
-0.120073	-7.62048							0.185827	-1.07958	0.62311	-4.03713
-0.11974	-7.63805							0.18616	-1.07958	0.624775	-4.04405
-0.119407	-7.65367							0.186493	-1.07958	0.62644	-4.04837
-0.119074	-7.66749							0.186826	-1.07958	0.628105	-4.05304
-0.118741	-7.68117							0.187159	-1.07958	0.62977	-4.05621
-0.118408	-7.69589							0.187492	-1.07958	0.631435	-4.05762
-0.118075	-7.71105							0.187825	-1.07958	0.6331	-4.05889
-0.117742	-7.72516							0.188158	-1.07958	0.634765	-4.06154
-0.117409	-7.73862							0.188491	-1.07958	0.636429	-4.06619
-0.117076	-7.75291							0.188824	-1.07958	0.638094	-4.06798
-0.116743	-7.76877							0.189157	-1.07958	0.639759	-4.0716
-0.11641	-7.78404							0.18949	-1.07958	0.641424	-4.07921
-0.116076	-7.79805							0.189823	-1.07958	0.643089	-4.08432
-0.115743	-7.81171							0.190156	-1.07958	0.644754	-4.08567
-0.11541	-7.82656							0.190489	-1.07958	0.646419	-4.09225
-0.115077	-7.84238							0.190822	-1.07958	0.648084	-4.09822
-0.114744	-7.85696							0.191155	-1.07958	0.649749	-4.1014
-0.114411	-7.87095							0.191489	-1.07958	0.651414	-4.10806
-0.114078	-7.88499							0.191822	-1.07958	0.653078	-4.11602
-0.113745	-7.89982							0.192155	-1.07958	0.654743	-4.1198
-0.113412	-7.91403							0.192488	-1.07958	0.656408	-4.12399
-0.113079	-7.92668							0.192821	-1.07958	0.658073	-4.12895
-0.112746	-7.93874							0.193154	-1.07958	0.659738	-4.13119
-0.112413	-7.9518							0.193487	-1.07958	0.661403	-4.13423
-0.11208	-7.96645							0.19382	-1.07958	0.663068	-4.13856
-0.111747	-7.9798							0.194153	-1.07958	0.664733	-4.14152
-0.111414	-7.99162							0.194486	-1.07958	0.666398	-4.144
-0.111081	-8.00319							0.194819	-1.07958	0.668062	-4.14583
-0.110748	-8.01568							0.195152	-1.07958	0.669727	-4.14545
-0.110415	-8.02858							0.195485	-1.07958	0.671392	-4.14624
-0.110082	-8.04028							0.195818	-1.07958	0.673057	-4.14717
-0.109749	-8.05152							0.196151	-1.07958	0.674722	-4.14944
-0.109416	-8.06325							0.196484	-1.07958	0.676387	-4.15634
-0.109083	-8.07632							0.196817	-1.07958	0.678052	-4.1658
-0.10875	-8.08912							0.19715	-1.07958	0.679717	-4.17138
-0.108417	-8.1003							0.197483	-1.07958	0.681382	-4.17496
-0.108084	-8.11106							0.197816	-1.07958	0.683046	-4.17872
-0.107751	-8.12299							0.198149	-1.07958	0.684711	-4.17899
-0.107418	-8.13601							0.198482	-1.07958	0.686376	-4.17933
-0.107085	-8.14799							0.198815	-1.07958	0.688041	-4.18396
-0.106752	-8.15894							0.199148	-1.07958	0.689706	-4.1897
-0.106419	-8.16999							0.199481	-1.07958	0.691371	-4.19341
-0.106086	-8.18286							0.199814	-1.07958	0.693036	-4.19836
-0.105753	-8.19599							0.200147	-1.07958	0.694701	-4.20249
-0.10542	-8.20825							0.20048	-1.07958	0.696366	-4.20412
-0.105087	-8.22022							0.200813	-1.07958	0.698031	-4.2061
-0.104754	-8.23243							0.201146	-1.07958	0.699695	-4.20891
-0.104421	-8.24497							0.201479	-1.07958	0.70136	-4.20997
-0.104088	-8.25639							0.201812	-1.07958	0.703025	-4.21114
-0.103755	-8.26645							0.202145	-1.07958	0.70469	-4.2127
-0.103422	-8.27616							0.202478	-1.07958	0.706355	-4.21591
-0.103089	-8.28799							0.202811	-1.07958	0.70802	-4.223
-0.102756	-8.30063							0.203144	-1.07958	0.709685	-4.23263
-0.102423	-8.31223							0.203477	-1.07958	0.71135	-4.24151
-0.102089	-8.32356							0.20381	-1.07958	0.713015	-4.25107
-0.101756	-8.3349							0.204143	-1.07958	0.714679	-4.25969
-0.101423	-8.34684							0.204476	-1.07958	0.716344	-4.26321
-0.10109	-8.35835							0.204809	-1.07958	0.718009	-4.26341
-0.100757	-8.36831							0.205142	-1.07958	0.719674	-4.265
-0.100424	-8.37792							0.205476	-1.07958	0.721339	-4.26835
-0.100091	-8.38842							0.205809	-1.07958	0.723004	-4.27296
-0.099758	-8.39949							0.206142	-1.07958	0.724669	-4.27786
-0.099425	-8.40914							0.206475	-1.07958	0.726334	-4.28275
-0.099092	-8.41782							0.206808	-1.07958	0.727999	-4.28756
-0.098759	-8.42647							0.207141	-1.07958	0.729663	-4.29053
-0.098426	-8.43642							0.207474	-1.07958	0.731328	-4.29069
-0.098093	-8.44628							0.207807	-1.07958	0.732993	-4.2921
-0.09776	-8.45429							0.20814	-1.07958	0.734658	-4.2942
-0.097427	-8.46208							0.208473	-1.07958	0.736323	-4.2938
-0.097094	-8.47063							0.208806	-1.07958	0.737988	-4.29433
-0.096761	-8.48018							0.209139	-1.07958	0.739653	-4.29634
-0.096428	-8.48974							0.209472	-1.07958	0.741318	-4.29589
-0.096095	-8.49879							0.209805	-1.07958	0.742983	-4.29704
-0.095762	-8.50777							0.210138	-1.07958	0.744648	-4.3002
-0.095429	-8.51793							0.210471	-1.07958	0.746312	-4.3035
-0.095096	-8.52825							0.210804	-1.07958	0.747977	-4.30498
-0.094763	-8.53618							0.211137	-1.07958	0.749642	-4.30678
-0.09443	-8.5435							0.21147	-1.07958	0.751307	-4.30939
-0.094097	-8.55132							0.211803	-1.07958	0.752972	-4.31192
-0.093764	-8.56048							0.212136	-1.07958	0.754637	-4.31266
-0.093431	-8.56963							0.212469	-1.07958	0.756302	-4.31301
-0.093098	-8.57826							0.212802	-1.07958	0.757967	-4.31621
-0.092765	-8.58684							0.213135	-1.07958	0.759632	-4.32066
-0.092432	-8.596							0.213468	-1.07958	0.761297	-4.32497
-0.092099	-8.60589							0.213801	-1.07958	0.762961	-4.3302
-0.091766	-8.61473							0.214134	-1.07958	0.764626	-4.33609
-0.091433	-8.62304							0.214467	-1.07958	0.766291	-4.34271
-0.0911	-8.63133							0.2148	-1.07958	0.767956	-4.34717
-0.090767	-8.64043							0.215133	-1.07958	0.769621	-4.35189
-0.090434	-8.64951							0.215466	-1.07958	0.771286	-4.35772
-0.090101	-8.65737							0.215799	-1.07958	0.772951	-4.36404
-0.089768	-8.66499							0.216132	-1.07958	0.774616	-4.36841
-0.089435	-8.67318							0.216465	-1.07958	0.776281	-4.37329
-0.089102	-8.68229							0.216798	-1.07958	0.777945	-4.37761
-0.088769	-8.69055							0.217131	-1.07958	0.77961	-4.38027
-0.088436	-8.6978							0.217464	-1.07958	0.781275	-4.38267
-0.088103	-8.70488							0.217797	-1.07958	0.78294	-4.38623
-0.087769	-8.7132							0.21813	-1.07958	0.784605	-4.38992
-0.087436	-8.72194							0.218463	-1.07958	0.78627	-4.39382
-0.087103	-8.72947							0.218796	-1.07958	0.787935	-4.39493
-0.08677	-8.73698							0.219129	-1.07958	0.7896	-4.39378
-0.086437	-8.74453							0.219462	-1.07958	0.791265	-4.39136
-0.086104	-8.75328							0.219795	-1.07958	0.792929	-4.38657
-0.085771	-8.76141							0.220129	-1.07958	0.794594	-4.38249
-0.085438	-8.76817							0.220462	-1.07958	0.796259	-4.38453
-0.085105	-8.7748							0.220795	-1.07958	0.797924	-4.39159
-0.084772	-8.78262							0.221128	-1.07958	0.799589	-4.39821
-0.084439	-8.7913							0.221461	-1.07958	0.801254	-4.4038
-0.084106	-8.79915							0.221794	-1.07958	0.802919	-4.40957
-0.083773	-8.80651							0.222127	-1.07958	0.804584	-4.41505
-0.08344	-8.8138							0.22246	-1.07958	0.806249	-4.41902
-0.083107	-8.82195							0.222793	-1.07958	0.807914	-4.4194
-0.082774	-8.83006							0.223126	-1.07958	0.809578	-4.42154
-0.082441	-8.83738							0.223459	-1.07958	0.811243	-4.42364
-0.082108	-8.84463							0.223792	-1.07958	0.812908	-4.42153
-0.081775	-8.85248							0.224125	-1.07958	0.814573	-4.41949
-0.081442	-8.86137							0.224458	-1.07958	0.816238	-4.42188
-0.081109	-8.86962							0.224791	-1.07958	0.817903	-4.42534
-0.080776	-8.87693							0.225124	-1.07958	0.819568	-4.42985
-0.080443	-8.88434							0.225457	-1.07958	0.821233	-4.43707
-0.08011	-8.89243							0.22579	-1.07958	0.822898	-4.4454
-0.079777	-8.90054							0.226123	-1.07958	0.824562	-4.45137
-0.079444	-8.90748							0.226456	-1.07958	0.826227	-4.45441
-0.079111	-8.91411							0.226789	-1.07958	0.827892	-4.46016
-0.078778	-8.921							0.227122	-1.07958	0.829557	-4.46507
-0.078445	-8.92885							0.227455	-1.07958	0.831222	-4.46567
-0.078112	-8.93632							0.227788	-1.07958	0.832887	-4.46574
-0.077779	-8.94287							0.228121	-1.07958	0.834552	-4.46852
-0.077446	-8.94939							0.228454	-1.07958	0.836217	-4.46819
-0.077113	-8.95637							0.228787	-1.07958	0.837882	-4.46458
-0.07678	-8.96368							0.22912	-1.07958	0.839546	-4.46079
-0.076447	-8.9698							0.229453	-1.07958	0.841211	-4.464
-0.076114	-8.97517							0.229786	-1.07958	0.842876	-4.4678
-0.075781	-8.98061							0.230119	-1.07958	0.844541	-4.46892
-0.075448	-8.98703							0.230452	-1.07958	0.846206	-4.47368
-0.075115	-8.99357							0.230785	-1.07958	0.847871	-4.47778
-0.074782	-8.99931							0.231118	-1.07958	0.849536	-4.47799
-0.074449	-9.00492							0.231451	-1.07958	0.851201	-4.47818
-0.074116	-9.01041							0.231784	-1.07958	0.852866	-4.47892
-0.073782	-9.01621							0.232117	-1.07958	0.85453	-4.47676
-0.073449	-9.0215							0.23245	-1.07958	0.856195	-4.47841
-0.073116	-9.02618							0.232783	-1.07958	0.85786	-4.48145
-0.072783	-9.0307							0.233116	-1.07958	0.859525	-4.48179
-0.07245	-9.0356							0.233449	-1.07958	0.86119	-4.47971
-0.072117	-9.04104							0.233783	-1.07958	0.862855	-4.48232
-0.071784	-9.04653							0.234116	-1.07958	0.86452	-4.48622
-0.071451	-9.05155							0.234449	-1.07958	0.866185	-4.48625
-0.071118	-9.05648							0.234782	-1.07958	0.86785	-4.48946
-0.070785	-9.06193							0.235115	-1.07958	0.869514	-4.497
-0.070452	-9.06799							0.235448	-1.07958	0.871179	-4.49927
-0.070119	-9.07349							0.235781	-1.07958	0.872844	-4.4992
-0.069786	-9.07844							0.236114	-1.07958	0.874509	-4.50387
-0.069453	-9.08341							0.236447	-1.07958	0.876174	-4.50734
-0.06912	-9.08838							0.23678	-1.07958	0.877839	-4.50817
-0.068787	-9.09313							0.237113	-1.07958	0.879504	-4.51393
-0.068454	-9.09745							0.237446	-1.07958	0.881169	-4.52017
-0.068121	-9.10153							0.237779	-1.07958	0.882834	-4.52359
-0.067788	-9.10619							0.238112	-1.07958	0.884499	-4.52615
-0.067455	-9.11175							0.238445	-1.07958	0.886163	-4.52877
-0.067122	-9.11715							0.238778	-1.07958	0.887828	-4.53175
-0.066789	-9.12189							0.239111	-1.07958	0.889493	-4.53566
-0.066456	-9.12646							0.239444	-1.07958	0.891158	-4.53947
-0.066123	-9.13139							0.239777	-1.07958	0.892823	-4.54145
-0.06579	-9.13665							0.24011	-1.07958	0.894488	-4.54699
-0.065457	-9.14153							0.240443	-1.07958	0.896153	-4.55141
-0.065124	-9.14605							0.240776	-1.07958	0.897818	-4.55045
-0.064791	-9.1506							0.241109	-1.07958	0.899483	-4.54902
-0.064458	-9.15519							0.241442	-1.07958	0.901147	-4.54958
-0.064125	-9.15953							0.241775	-1.07958	0.902812	-4.55062
-0.063792	-9.16347							0.242108	-1.07958	0.904477	-4.54824
-0.063459	-9.1673							0.242441	-1.07958	0.906142	-4.54819
-0.063126	-9.17178							0.242774	-1.07958	0.907807	-4.5474
-0.062793	-9.17705							0.243107	-1.07958	0.909472	-4.54634
-0.06246	-9.18185							0.24344	-1.07958	0.911137	-4.54366
-0.062127	-9.18604							0.243773	-1.07958	0.912802	-4.54565
-0.061794	-9.19032							0.244106	-1.07958	0.914467	-4.54855
-0.061461	-9.19494							0.244439	-1.07958	0.916131	-4.55395
-0.061128	-9.19973							0.244772	-1.07958	0.917796	-4.55863
-0.060795	-9.20456							0.245105	-1.07958	0.919461	-4.56093
-0.060462	-9.20942							0.245438	-1.07958	0.921126	-4.55829
-0.060129	-9.21452							0.245771	-1.07958	0.922791	-4.5568
-0.059796	-9.22008							0.246104	-1.07958	0.924456	-4.55553
-0.059462	-9.22524							0.246437	-1.07958	0.926121	-4.55352
-0.059129	-9.22951							0.24677	-1.07958	0.927786	-4.55501
-0.058796	-9.2335							0.247103	-1.07958	0.929451	-4.55875
-0.058463	-9.23778							0.247436	-1.07958	0.931116	-4.56385
-0.05813	-9.24228							0.24777	-1.07958	0.932781	-4.56609
-0.057797	-9.24641							0.248103	-1.07958	0.934445	-4.56927
-0.057464	-9.25022							0.248436	-1.07958	0.93611	-4.56924
-0.057131	-9.25413							0.248769	-1.07958	0.937775	-4.56986
-0.056798	-9.2584							0.249102	-1.07958	0.93944	-4.57005
-0.056465	-9.26294							0.249435	-1.07958	0.941105	-4.57298
-0.056132	-9.26744							0.249768	-1.07958	0.94277	-4.57545
-0.055799	-9.27194							0.250101	-1.07958	0.944435	-4.58058
-0.055466	-9.2766							0.250434	-1.07958	0.9461	-4.58064
-0.055133	-9.28149							0.250767	-1.07958	0.947765	-4.58638
-0.0548	-9.28567							0.2511	-1.07958	0.949429	-4.59005
-0.054467	-9.28906							0.251433	-1.07958	0.951094	-4.58878
-0.054134	-9.29241							0.251766	-1.07958	0.952759	-4.59003
-0.053801	-9.29622							0.252099	-1.07958	0.954424	-4.59243
-0.053468	-9.30022							0.252432	-1.07958	0.956089	-4.58691
-0.053135	-9.30384							0.252765	-1.07958	0.957754	-4.58165
-0.052802	-9.30734							0.253098	-1.07958	0.959419	-4.58299
-0.052469	-9.31101							0.253431	-1.07958	0.961084	-4.58433
-0.052136	-9.31493							0.253764	-1.07958	0.962749	-4.58922
-0.051803	-9.3186							0.254097	-1.07958	0.964413	-4.59484
-0.05147	-9.32183							0.25443	-1.07958	0.966078	-4.60361
-0.051137	-9.32497							0.254763	-1.07958	0.967743	-4.60928
-0.050804	-9.32885							0.255096	-1.07958	0.969408	-4.60917
-0.050471	-9.33331							0.255429	-1.07958	0.971073	-4.60855
-0.050138	-9.3375							0.255762	-1.07958	0.972738	-4.60988
-0.049805	-9.34148							0.256095	-1.07958	0.974403	-4.6053
-0.049472	-9.3455							0.256428	-1.07958	0.976068	-4.6016
-0.049139	-9.34968							0.256761	-1.07958	0.977733	-4.60173
-0.048806	-9.35379							0.257094	-1.07958	0.979397	-4.60086
-0.048473	-9.35742							0.257427	-1.07958	0.981062	-4.59784
-0.04814	-9.36082							0.25776	-1.07958	0.982727	-4.59611
-0.047807	-9.36452							0.258093	-1.07958	0.984392	-4.5956
-0.047474	-9.36856							0.258426	-1.07958	0.986057	-4.59439
-0.047141	-9.37249							0.258759	-1.07958	0.987722	-4.59303
-0.046808	-9.37623							0.259092	-1.07958	0.989387	-4.59077
-0.046475	-9.37997							0.259425	-1.07958	0.991052	-4.59029
-0.046142	-9.38434							0.259758	-1.07958	0.992717	-4.58992
-0.045809	-9.38888							0.260091	-1.07958	0.994381	-4.58785
-0.045475	-9.39297							0.260424	-1.07958	0.996046	-4.58646
-0.045142	-9.39681							0.260757	-1.07958	0.997711	-4.58723
-0.044809	-9.40067							0.26109	-1.07958	0.999376	-4.58709
-0.044476	-9.40462							0.261423	-1.07958	1.00104	-4.58554
-0.044143	-9.40842							0.261757	-1.07958	1.00271	-4.5842
-0.04381	-9.41207							0.26209	-1.07958	1.00437	-4.57943
-0.043477	-9.4155							0.262423	-1.07958	1.00604	-4.57141
-0.043144	-9.41925							0.262756	-1.07958	1.0077	-4.56556
-0.042811	-9.42331							0.263089	-1.07958	1.00937	-4.55847
-0.042478	-9.42646							0.263422	-1.07958	1.01103	-4.549
-0.042145	-9.42922							0.263755	-1.07958	1.01269	-4.54329
-0.041812	-9.43197							0.264088	-1.07958	1.01436	-4.53536
-0.041479	-9.43508							0.264421	-1.07958	1.01602	-4.51932
-0.041146	-9.4383							0.264754	-1.07958	1.01769	-4.50171
-0.040813	-9.44144							0.265087	-1.07958	1.01936	-4.48432
-0.04048	-9.44448							0.26542	-1.07958	1.02102	-4.46414
-0.040147	-9.44782							0.265753	-1.07958	1.02269	-4.44575
-0.039814	-9.4515							0.266086	-1.07958	1.02435	-4.43198
-0.039481	-9.45496							0.266419	-1.07958	1.02601	-4.4215
-0.039148	-9.45808							0.266752	-1.07958	1.02768	-4.41189
-0.038815	-9.46117							0.267085	-1.07958	1.02934	-4.39856
-0.038482	-9.46428							0.267418	-1.07958	1.03101	-4.3849
-0.038149	-9.46745							0.267751	-1.07958	1.03267	-4.36644
-0.037816	-9.46991							0.268084	-1.07958	1.03434	-4.34327
-0.037483	-9.47209							0.268417	-1.07958	1.036	-4.31869
-0.03715	-9.47468							0.26875	-1.07958	1.03767	-4.29235
-0.036817	-9.47809							0.269083	-1.07958	1.03933	-4.26304
-0.036484	-9.48164							0.269416	-1.07958	1.041	-4.23662
-0.036151	-9.48508							0.269749	-1.07958	1.04266	-4.20925
-0.035818	-9.48846							0.270082	-1.07958	1.04433	-4.17797
-0.035485	-9.49178							0.270415	-1.07958	1.04599	-4.14745
-0.035152	-9.495							0.270748	-1.07958	1.04766	-4.11983
-0.034819	-9.49773							0.271081	-1.07958	1.04932	-4.09358
-0.034486	-9.50028							0.271414	-1.07958	1.05099	-4.06413
-0.034153	-9.50294							0.271747	-1.07958	1.05265	-4.03599
-0.03382	-9.50599							0.27208	-1.07958	1.05432	-4.01114
-0.033487	-9.509							0.272413	-1.07958	1.05598	-3.98707
-0.033154	-9.51158							0.272746	-1.07958	1.05765	-3.96278
-0.032821	-9.51409							0.273079	-1.07958	1.05931	-3.93983
-0.032488	-9.51668							0.273412	-1.07958	1.06098	-3.92066
-0.032155	-9.51936							0.273745	-1.07958	1.06264	-3.90289
-0.031822	-9.52173							0.274078	-1.07958	1.06431	-3.88498
-0.031489	-9.52381							0.274411	-1.07958	1.06597	-3.87052
-0.031155	-9.5258							0.274744	-1.07958	1.06764	-3.85948
-0.030822	-9.52867							0.275077	-1.07958	1.0693	-3.8473
-0.030489	-9.53168							0.27541	-1.07958	1.07097	-3.83787
-0.030156	-9.53467							0.275743	-1.07958	1.07263	-3.83398
-0.029823	-9.5376							0.276077	-1.07958	1.0743	-3.8314
-0.02949	-9.54069							0.27641	-1.07958	1.07596	-3.82933
-0.029157	-9.54413							0.276743	-1.07958	1.07763	-3.83547
-0.028824	-9.54706							0.277076	-1.07958	1.07929	-3.84349
-0.028491	-9.54917							0.277409	-1.07958	1.08096	-3.85017
-0.028158	-9.55115							0.277742	-1.07958	1.08262	-3.8574
-0.027825	-9.55315							0.278075	-1.07958	1.08429	-3.86784
-0.027492	-9.55512							0.278408	-1.07958	1.08595	-3.87781
-0.027159	-9.55728							0.278741	-1.07958	1.08761	-3.88821
-0.026826	-9.55951							0.279074	-1.07958	1.08928	-3.90075
-0.026493	-9.56194							0.279407	-1.07958	1.09095	-3.91737
-0.02616	-9.56519							0.27974	-1.07958	1.09261	-3.93549
-0.025827	-9.56846							0.280073	-1.07958	1.09428	-3.9523
-0.025494	-9.57131							0.280406	-1.07958	1.09594	-3.97439
-0.025161	-9.5741							0.280739	-1.07958	1.0976	-3.99526
-0.024828	-9.57673							0.281072	-1.07958	1.09927	-4.01604
-0.024495	-9.57915							0.281405	-1.07958	1.10093	-4.03658
-0.024162	-9.58145							0.281738	-1.07958	1.1026	-4.0582
-0.023829	-9.5837							0.282071	-1.07958	1.10426	-4.07723
-0.023496	-9.58596							0.282404	-1.07958	1.10593	-4.09929
-0.023163	-9.58858							0.282737	-1.07958	1.10759	-4.12229
-0.02283	-9.59129							0.28307	-1.07958	1.10926	-4.14335
-0.022497	-9.59309							0.283403	-1.07958	1.11092	-4.15885
-0.022164	-9.59478							0.283736	-1.07958	1.11259	-4.17379
-0.021831	-9.59675							0.284069	-1.07958	1.11425	-4.19301
-0.021498	-9.59943							0.284402	-1.07958	1.11592	-4.20502
-0.021165	-9.60195							0.284735	-1.07958	1.11758	-4.21764
-0.020832	-9.60407							0.285068	-1.07958	1.11925	-4.23297
-0.020499	-9.60613							0.285401	-1.07958	1.12091	-4.24503
-0.020166	-9.60783							0.285734	-1.07958	1.12258	-4.25118
-0.019833	-9.60931							0.286067	-1.07958	1.12424	-4.25913
-0.0195	-9.61076							0.2864	-1.07958	1.12591	-4.26815
-0.019167	-9.61225							0.286733	-1.07958	1.12757	-4.28043
-0.018834	-9.61383							0.287066	-1.07958	1.12924	-4.29392
-0.018501	-9.6158							0.287399	-1.07958	1.1309	-4.30549
-0.018168	-9.61851							0.287732	-1.07958	1.13257	-4.31839
-0.017835	-9.62081							0.288065	-1.07958	1.13423	-4.32947
-0.017502	-9.62245							0.288398	-1.07958	1.1359	-4.33563
-0.017168	-9.62409							0.288731	-1.07958	1.13756	-4.34073
-0.016835	-9.62577							0.289064	-1.07958	1.13923	-4.3433
-0.016502	-9.62756							0.289397	-1.07958	1.14089	-4.34718
-0.016169	-9.62954							0.28973	-1.07958	1.14256	-4.35005
-0.015836	-9.63166							0.290063	-1.07958	1.14422	-4.35413
-0.015503	-9.63387							0.290396	-1.07958	1.14589	-4.35887
-0.01517	-9.63636							0.29073	-1.07958	1.14755	-4.36706
-0.014837	-9.63883							0.291063	-1.07958	1.14922	-4.37304
-0.014504	-9.64097							0.291396	-1.07958	1.15088	-4.38217
-0.014171	-9.64308							0.291729	-1.07958	1.15255	-4.39262
-0.013838	-9.64527							0.292062	-1.07958	1.15421	-4.40052
-0.013505	-9.64752							0.292395	-1.07958	1.15588	-4.40743
-0.013172	-9.64932							0.292728	-1.07958	1.15754	-4.41499
-0.012839	-9.65063							0.293061	-1.07958	1.15921	-4.41857
-0.012506	-9.65208							0.293394	-1.07958	1.16087	-4.42063
-0.012173	-9.65405							0.293727	-1.07958	1.16254	-4.4237
-0.01184	-9.65666							0.29406	-1.07958	1.1642	-4.42968
-0.011507	-9.65964							0.294393	-1.07958	1.16586	-4.43378
-0.011174	-9.66277							0.294726	-1.07958	1.16753	-4.43711
-0.010841	-9.66594							0.295059	-1.07958	1.16919	-4.43777
-0.010508	-9.6692							0.295392	-1.07958	1.17086	-4.44125
-0.010175	-9.67205							0.295725	-1.07958	1.17253	-4.44071
-0.009842	-9.67421							0.296058	-1.07958	1.17419	-4.44095
-0.009509	-9.67642							0.296391	-1.07958	1.17586	-4.45082
-0.009176	-9.67881							0.296724	-1.07958	1.17752	-4.45711
-0.008843	-9.68139							0.297057	-1.07958	1.17918	-4.46296
-0.00851	-9.68393							0.29739	-1.07958	1.18085	-4.46504
-0.008177	-9.68644							0.297723	-1.07958	1.18251	-4.46581
-0.007844	-9.68894							0.298056	-1.07958	1.18418	-4.45527
-0.007511	-9.69143							0.298389	-1.07958	1.18584	-4.44951
-0.007178	-9.6938							0.298722	-1.07958	1.18751	-4.44747
-0.006845	-9.6959							0.299055	-1.07958	1.18917	-4.45356
-0.006512	-9.6979							0.299388	-1.07958	1.19084	-4.46098
-0.006179	-9.69997							0.299721	-1.07958	1.1925	-4.46748
-0.005846	-9.70208							0.300054	-1.07958	1.19417	-4.47414
-0.005513	-9.7041							0.300387	-1.07958	1.19583	-4.47526
-0.00518	-9.70597							0.30072	-1.07958	1.1975	-4.47512
-0.004847	-5.86866							0.301053	-1.07958	1.19916	-4.47661
-0.004514	-0.002768							0.301386	-1.07958	1.20083	-4.47879
-0.004181	-0.004665							0.301719	-1.07958	1.20249	-4.4828
-0.003848	-0.006011							0.302052	-1.07958	1.20416	-4.48357
-0.003515	-0.006945							0.302385	-1.07958	1.20582	-4.48374
-0.003182	-0.008142							0.302718	-1.07958	1.20749	-4.48463
-0.002848	-0.009827							0.303051	-1.07958	1.20915	-4.4879
-0.002515	-0.011609							0.303384	-1.07958	1.21082	-4.4878
-0.002182	-0.013265							0.303717	-1.07958	1.21248	-4.49092
-0.001849	-0.01489							0.30405	-1.07958	1.21415	-4.49618
-0.001516	-0.016454							0.304383	-1.07958	1.21581	-4.5
-0.001183	-0.017892							0.304716	-1.07958	1.21748	-4.50242
-0.00085	-0.019111							0.30505	-1.07958	1.21914	-4.5042
-0.000517	-0.02014							0.305383	-1.07958	1.22081	-4.51167
-0.000184	-0.021088							0.305716	-1.07958	1.22247	-4.51562
0.000149	-0.021832							0.306049	-1.07958	1.22414	-4.51484
0.000482	-0.022476							0.306382	-1.07958	1.2258	-4.51668
0.000815	-0.023123							0.306715	-1.07958	1.22747	-4.52088
0.001148	-0.023777							0.307048	-1.07958	1.22913	-4.52334
0.001481	-0.024756							0.307381	-1.07958	1.2308	-4.52265
0.001814	-0.02614							0.307714	-1.07958	1.23246	-4.52573
0.002147	-0.02751							0.308047	-1.07958	1.23413	-4.5279
0.00248	-0.028814							0.30838	-1.07958	1.23579	-4.52603
0.002813	-0.030158							0.308713	-1.07958	1.23746	-4.52242
0.003146	-0.031645							0.309046	-1.07958	1.23912	-4.52108
0.003479	-0.033198							0.309379	-1.07958	1.24079	-4.52031
0.003812	-0.034646							0.309712	-1.07958	1.24245	-4.51636
0.004145	-0.03602							0.310045	-1.07958	1.24412	-4.51824
0.004478	-0.03749							0.310378	-1.07958	1.24578	-4.51684
0.004811	-0.03912							0.310711	-1.07958	1.24744	-4.51967
0.005144	-0.040486							0.311044	-1.07958	1.24911	-4.52207
0.005477	-0.04138							0.311377	-1.07958	1.25077	-4.52725
0.00581	-0.042135							0.31171	-1.07958	1.25244	-4.52901
0.006143	-0.042859							0.312043	-1.07958	1.25411	-4.53084
0.006476	-0.04356							0.312376	-1.07958	1.25577	-4.52719
0.006809	-0.044353							0.312709	-1.07958	1.25744	-4.52027
0.007142	-0.045223							0.313042	-1.07958	1.2591	-4.51124
0.007475	-0.046058							0.313375	-1.07958	1.26076	-4.50436
0.007808	-0.046832							0.313708	-1.07958	1.26243	-4.49984
0.008141	-0.047678							0.314041	-1.07958	1.26409	-4.49608
0.008474	-0.048712							0.314374	-1.07958	1.26576	-4.49986
0.008807	-0.049848							0.314707	-1.07958	1.26742	-4.50497
0.00914	-0.051112							0.31504	-1.07958	1.26909	-4.50548
0.009473	-0.052487							0.315373	-1.07958	1.27075	-4.50833
0.009806	-0.053511							0.315706	-1.07958	1.27242	-4.51001
0.010139	-0.054174							0.316039	-1.07958	1.27408	-4.50646
0.010472	-0.054981							0.316372	-1.07958	1.27575	-4.50308
0.010805	-0.05638							0.316705	-1.07958	1.27741	-4.50636
0.011138	-0.058079							0.317038	-1.07958	1.27908	-4.50554
0.011472	-0.059623							0.317371	-1.07958	1.28074	-4.50486
0.011805	-0.061101							0.317704	-1.07958	1.28241	-4.50456
0.012138	-0.062783							0.318037	-1.07958	1.28407	-4.50666
0.012471	-0.06474							0.31837	-1.07958	1.28574	-4.50045
0.012804	-0.066678							0.318704	-1.07958	1.2874	-4.49293
0.013137	-0.068482							0.319037	-1.07958	1.28907	-4.48863
0.01347	-0.070251							0.31937	-1.07958	1.29073	-4.48196
0.013803	-0.072305							0.319703	-1.07958	1.2924	-4.47284
0.014136	-0.074586							0.320036	-1.07958	1.29406	-4.46817
0.014469	-0.07693							0.320369	-1.07958	1.29573	-4.46663
0.014802	-0.079279							0.320702	-1.07958	1.29739	-4.46008
0.015135	-0.081399							0.321035	-1.07958	1.29906	-4.45252
0.015468	-0.08306							0.321368	-1.07958	1.30072	-4.44633
0.015801	-0.084549							0.321701	-1.07958	1.30239	-4.43916
0.016134	-0.08611							0.322034	-1.07958	1.30405	-4.42551
0.016467	-0.087703							0.322367	-1.07958	1.30572	-4.41655
0.0168	-0.090178							0.3227	-1.07958	1.30738	-4.40788
0.017133	-0.093462							0.323033	-1.07958	1.30905	-4.39689
0.017466	-0.096731							0.323366	-1.07958	1.31071	-4.38401
0.017799	-0.099884							0.323699	-1.07958	1.31238	-4.3772
0.018132	-0.10289							0.324032	-1.07958	1.31404	-4.36736
0.018465	-0.1054							0.324365	-1.07958	1.31571	-4.35759
0.018798	-0.107431							0.324698	-1.07958	1.31737	-4.34604
0.019131	-0.108835							0.325031	-1.07958	1.31904	-4.33554
0.019464	-0.109969							0.325364	-1.07958	1.3207	-4.32334
0.019797	-0.111459							0.325697	-1.07958	1.32237	-4.30678
0.02013	-0.11338							0.32603	-1.07958	1.32403	-4.29716
0.020463	-0.115204							0.326363	-1.07958	1.3257	-4.2862
0.020796	-0.11674							0.326696	-1.07958	1.32736	-4.27547
0.021129	-0.118197							0.327029	-1.07958	1.32902	-4.25942
0.021462	-0.119721							0.327362	-1.07958	1.33069	-4.24518
0.021795	-0.121284							0.327695	-1.07958	1.33235	-4.22738
0.022128	-0.122519							0.328028	-1.07958	1.33402	-4.20941
0.022461	-0.123586							0.328361	-1.07958	1.33569	-4.18935
0.022794	-0.12457							0.328694	-1.07958	1.33735	-4.17384
0.023127	-0.125391							0.329027	-1.07958	1.33901	-4.16059
0.02346	-0.126404							0.32936	-1.07958	1.34068	-4.14401
0.023793	-0.127913							0.329693	-1.07958	1.34234	-4.128
0.024126	-0.12959							0.330026	-1.07958	1.34401	-4.10898
0.024459	-0.131883							0.330359	-1.07958	1.34567	-4.08676
0.024792	-0.134731							0.330692	-1.07958	1.34734	-4.06496
0.025126	-0.136668							0.331025	-1.07958	1.349	-4.03991
0.025459	-0.137908							0.331358	-1.07958	1.35067	-4.01961
0.025792	-0.138966							0.331691	-1.07958	1.35233	-4.00453
0.026125	-0.139244							0.332024	-1.07958	1.354	-3.99139
0.026458	-0.139348							0.332357	-1.07958	1.35566	-3.97116
0.026791	-0.140018							0.332691	-1.07958	1.35733	-3.95655
0.027124	-0.140899							0.333024	-1.07958	1.35899	-3.93893
0.027457	-0.141932							0.333357	-1.07958	1.36066	-3.91411
0.02779	-0.143258							0.33369	-1.07958	1.36232	-3.89283
0.028123	-0.14428							0.334023	-1.07958	1.36399	-3.87454
0.028456	-0.144874							0.334356	-1.07958	1.36565	-3.85435
0.028789	-0.145371							0.334689	-1.07958	1.36732	-3.83085
0.029122	-0.146163							0.335022	-1.07958	1.36898	-3.81138
0.029455	-0.147133							0.335355	-1.07958	1.37065	-3.78685
0.029788	-0.14805							0.335688	-1.07958	1.37231	-3.76078
0.030121	-0.148937							0.336021	-1.07958	1.37398	-3.73582
0.030454	-0.149793							0.336354	-1.07958	1.37564	-3.71631
0.030787	-0.150527							0.336687	-1.07958	1.37731	-3.69931
0.03112	-0.151309							0.33702	-1.07958	1.37897	-3.67885
0.031453	-0.152257							0.337353	-1.07958	1.38064	-3.66226
0.031786	-0.153246							0.337686	-1.07958	1.3823	-3.64182
0.032119	-0.154758							0.338019	-1.07958	1.38397	-3.6177
0.032452	-0.156706							0.338352	-1.07958	1.38563	-3.59141
0.032785	-0.158124							0.338685	-1.07958	1.3873	-3.57389
0.033118	-0.159054							0.339018	-1.07958	1.38896	-3.55339
0.033451	-0.159829							0.339351	-1.07958	1.39063	-3.5384
0.033784	-0.160354							0.339684	-1.07958	1.39229	-3.52543
0.034117	-0.160291							0.340017	-1.07958	1.39396	-3.51536
0.03445	-0.160371							0.34035	-1.07958	1.39562	-3.4987
0.034783	-0.161336							0.340683	-1.07958	1.39729	-3.48439
0.035116	-0.162341							0.341016	-1.07958	1.39895	-3.4704
0.035449	-0.163615							0.341349	-1.07958	1.40061	-3.45173
0.035782	-0.16553							0.341682	-1.07958	1.40228	-3.43473
0.036115	-0.167232							0.342015	-1.07958	1.40394	-3.42125
0.036448	-0.168628							0.342348	-1.07958	1.40561	-3.40694
0.036781	-0.170035							0.342681	-1.07958	1.40728	-3.39293
0.037114	-0.171418							0.343014	-1.07958	1.40894	-3.38379
0.037447	-0.172739							0.343347	-1.07958	1.41061	-3.37818
0.03778	-0.173692							0.34368	-1.07958	1.41227	-3.3681
0.038113	-0.174565							0.344013	-1.07958	1.41393	-3.36111
0.038446	-0.175475							0.344346	-1.07958	1.4156	-3.35154
0.038779	-0.176595							0.344679	-1.07958	1.41726	-3.34304
0.039112	-0.177765							0.345012	-1.07958	1.41893	-3.33205
0.039445	-0.179058							0.345345	-1.07958	1.42059	-3.32829
0.039779	-0.180369							0.345678	-1.07958	1.42226	-3.32345
0.040112	-0.181848							0.346011	-1.07958	1.42392	-3.32358
0.040445	-0.183386							0.346344	-1.07958	1.42559	-3.32291
0.040778	-0.184239							0.346678	-1.07958	1.42725	-3.32106
0.041111	-0.184705							0.347011	-1.07958	1.42892	-3.31886
0.041444	-0.185189							0.347344	-1.07958	1.43058	-3.31974
0.041777	-0.185775							0.347677	-1.07958	1.43225	-3.31742
0.04211	-0.186569							0.34801	-1.07958	1.43391	-3.31648
0.042443	-0.188149							0.348343	-1.07958	1.43558	-3.3152
0.042776	-0.189841							0.348676	-1.07958	1.43724	-3.31706
0.043109	-0.191578							0.349009	-1.07958	1.43891	-3.32002
0.043442	-0.193351							0.349342	-1.07958	1.44057	-3.3236
0.043775	-0.194841							0.349675	-1.07958	1.44224	-3.32602
0.044108	-0.195708							0.350008	-1.07958	1.4439	-3.33273
0.044441	-0.196562							0.350341	-1.07958	1.44557	-3.33484
0.044774	-0.197337							0.350674	-1.07958	1.44723	-3.33497
0.045107	-0.198083							0.351007	-1.07958	1.4489	-3.33924
0.04544	-0.198833							0.35134	-1.07958	1.45056	-3.34569
0.045773	-0.199605							0.351673	-1.07958	1.45223	-3.35498
0.046106	-0.200494							0.352006	-1.07958	1.45389	-3.3659
0.046439	-0.20188							0.352339	-1.07958	1.45556	-3.38139
0.046772	-0.203311							0.352672	-1.07958	1.45722	-3.39304
0.047105	-0.204568							0.353005	-1.07958	1.45889	-3.40748
0.047438	-0.205841							0.353338	-1.07958	1.46055	-3.41651
0.047771	-0.207117							0.353671	-1.07958	1.46222	-3.42993
0.048104	-0.208419							0.354004	-1.07958	1.46388	-3.4356
0.048437	-0.209571							0.354337	-1.07958	1.46555	-3.4415
0.04877	-0.210545							0.35467	-1.07958	1.46721	-3.4515
0.049103	-0.211516							0.355003	-1.07958	1.46888	-3.46617
0.049436	-0.21245							0.355336	-1.07958	1.47054	-3.4818
0.049769	-0.213319							0.355669	-1.07958	1.47221	-3.49878
0.050102	-0.214112							0.356002	-1.07958	1.47387	-3.51798
0.050435	-0.214867							0.356335	-1.07958	1.47554	-3.53116
0.050768	-0.21566							0.356668	-1.07958	1.4772	-3.54185
0.051101	-0.216563							0.357001	-1.07958	1.47887	-3.54978
0.051434	-0.217426							0.357334	-1.07958	1.48053	-3.55837
0.051767	-0.218212							0.357667	-1.07958	1.48219	-3.56843
0.0521	-0.219003							0.358	-1.07958	1.48386	-3.57866
0.052433	-0.219928							0.358333	-1.07958	1.48552	-3.59343
0.052766	-0.221079							0.358666	-1.07958	1.48719	-3.60516
0.053099	-0.222292							0.358999	-1.07958	1.48886	-3.62244
0.053432	-0.223575							0.359332	-1.07958	1.49052	-3.63994
0.053766	-0.22488							0.359665	-1.07958	1.49218	-3.65512
0.054099	-0.226421							0.359998	-1.07958	1.49385	-3.66328
0.054432	-0.227858							0.360331	-1.07958	1.49551	-3.67688
0.054765	-0.228827							0.360664	-1.07958	1.49718	-3.68729
0.055098	-0.229698							0.360997	-1.07958	1.49884	-3.69869
0.055431	-0.230524							0.361331	-1.07958	1.50051	-3.71262
0.055764	-0.231216							0.361664	-1.07958	1.50217	-3.72825
0.056097	-0.231868							0.361997	-1.07958	1.50384	-3.7375
0.05643	-0.232483							0.36233	-1.07958	1.5055	-3.74843
0.056763	-0.233049							0.362663	-1.07958	1.50717	-3.75487
0.057096	-0.233476							0.362996	-1.07958	1.50883	-3.75786
0.057429	-0.233808							0.363329	-1.07958	1.5105	-3.76327
0.057762	-0.234172							0.363662	-1.07958	1.51216	-3.76999
0.058095	-0.234557							0.363995	-1.07958	1.51383	-3.77811
0.058428	-0.234957							0.364328	-1.07958	1.51549	-3.78936
0.058761	-0.23536							0.364661	-1.07958	1.51716	-3.8005
0.059094	-0.235714							0.364994	-1.07958	1.51882	-3.80947
0.059427	-0.235963							0.365327	-1.07958	1.52049	-3.81822
0.05976	-0.236271							0.36566	-1.07958	1.52215	-3.82157
0.060093	-0.236974							0.365993	-1.07958	1.52382	-3.82442
0.060426	-0.23814							0.366326	-1.07958	1.52548	-3.82843
0.060759	-0.239154							0.366659	-1.07958	1.52715	-3.83113
0.061092	-0.239988							0.366992	-1.07958	1.52881	-3.83737
0.061425	-0.240744							0.367325	-1.07958	1.53048	-3.84018
0.061758	-0.2413							0.367658	-1.07958	1.53214	-3.84283
0.062091	-0.24169							0.367991	-1.07958	1.53381	-3.84002
0.062424	-0.241902							0.368324	-1.07958	1.53547	-3.83861
0.062757	-0.242031							0.368657	-1.07958	1.53714	-3.82907
0.06309	-0.242178							0.36899	-1.07958	1.5388	-3.82042
0.063423	-0.242348							0.369323	-1.07958	1.54047	-3.80977
0.063756	-0.242598							0.369656	-1.07958	1.54213	-3.79955
0.064089	-0.242957							0.369989	-1.07958	1.5438	-3.78631
0.064422	-0.243387							0.370322	-1.07958	1.54546	-3.77893
0.064755	-0.244058							0.370655	-1.07958	1.54713	-3.76905
0.065088	-0.244966							0.370988	-1.07958	1.54879	-3.75433
0.065421	-0.246014							0.371321	-1.07958	1.55046	-3.7416
0.065754	-0.247153							0.371654	-1.07958	1.55212	-3.72693
0.066087	-0.248338							0.371987	-1.07958	1.55378	-3.70789
0.06642	-0.249583							0.37232	-1.07958	1.55545	-3.68508
0.066753	-0.250834							0.372653	-1.07958	1.55712	-3.66254
0.067086	-0.252091							0.372986	-1.07958	1.55878	-3.63662
0.067419	-0.253344							0.373319	-1.07958	1.56045	-3.60888
0.067753	-0.254579							0.373652	-1.07958	1.56211	-3.57896
0.068086	-0.255711							0.373985	-1.07958	1.56377	-3.55
0.068419	-0.256376							0.374318	-1.07958	1.56544	-3.51235
0.068752	-0.256626							0.374651	-1.07958	1.5671	-3.47188
0.069085	-0.257104							0.374984	-1.07958	1.56877	-3.43042
0.069418	-0.258028							0.375317	-1.07958	1.57043	-3.38698
0.069751	-0.259237							0.375651	-1.07958	1.5721	-3.34217
0.070084	-0.26062							0.375984	-1.07958	1.57376	-3.29628
0.070417	-0.262086							0.376317	-1.07958	1.57543	-3.24728
0.07075	-0.263118							0.37665	-1.07958	1.57709	-3.19101
0.071083	-0.263667							0.376983	-1.07958	1.57876	-3.13204
0.071416	-0.264203							0.377316	-1.07958	1.58042	-3.06962
0.071749	-0.264718							0.377649	-1.07958	1.58209	-3.01343
0.072082	-0.265331							0.377982	-1.07958	1.58375	-2.95156
0.072415	-0.266201							0.378315	-1.07958	1.58542	-2.88664
0.072748	-0.267123							0.378648	-1.07958	1.58708	-2.8172
0.073081	-0.267817							0.378981	-1.07958	1.58875	-2.74154
0.073414	-0.268368							0.379314	-1.07958	1.59041	-2.66335
0.073747	-0.269433							0.379647	-1.07958	1.59208	-2.58144
0.07408	-0.271145							0.37998	-1.07958	1.59374	-2.49834
0.074413	-0.272943							0.380313	-1.07958	1.59541	-2.41245
0.074746	-0.274659							0.380646	-1.07958	1.59707	-2.32508
0.075079	-0.276314							0.380979	-1.07958	1.59874	-2.23328
0.075412	-0.277669							0.381312	-1.07958	1.6004	-2.14507
0.075745	-0.27881							0.381645	-1.07958	1.60207	-2.05069
0.076078	-0.279971							0.381978	-1.07958	1.60373	-1.95519
0.076411	-0.281138							0.382311	-1.07958	1.6054	-1.85786
0.076744	-0.282443							0.382644	-1.07958	1.60706	-1.75723
0.077077	-0.283948							0.382977	-1.07958	1.60873	-1.65448
0.07741	-0.285251							0.38331	-1.07958	1.61039	-1.55267
0.077743	-0.286129							0.383643	-1.07958	1.61206	-1.44718
0.078076	-0.286855							0.383976	-1.07958	1.61372	-1.33948
0.078409	-0.287689							0.384309	-1.07958	1.61539	-1.23549
0.078742	-0.288615							0.384642	-1.07958	1.61705	-1.12542
0.079075	-0.290053							0.384975	-1.07958	1.61872	-1.01722
0.079408	-0.291887							0.385308	-1.07958	1.62038	-0.908831
0.079741	-0.293693							0.385641	-1.07958	1.62205	-0.803049
0.080074	-0.295449							0.385974	-1.07958	1.62371	-0.690891
0.080407	-0.297074							0.386307	-1.07958	1.62538	-0.582273
0.08074	-0.298428							0.38664	-1.07958	1.62704	-0.467125
0.081073	-0.29966							0.386973	-1.07958	1.62871	-0.350535
0.081406	-0.301072							0.387306	-1.07958	1.63037	-0.232994
0.081739	-0.302691							0.387639	-1.07958	1.63203	-0.118128
0.082073	-0.303741							0.387972	-1.07958	1.6337	-0.003987
0.082406	-0.304211							0.388305	-1.07958	1.63536	0.100709
0.082739	-0.304589							0.388638	-1.07958	1.63703	0.205209
0.083072	-0.305052							0.388971	-1.07958	1.6387	0.3146
0.083405	-0.305629							0.389304	-1.07958	1.64036	0.424007
0.083738	-0.30654							0.389638	-1.07958	1.64203	0.533911
0.084071	-0.307636							0.389971	-1.07958	1.64369	0.645434
0.084404	-0.308723							0.390304	-1.07958	1.64535	0.757365
0.084737	-0.309783							0.390637	-1.07958	1.64702	0.871884
0.08507	-0.310686							0.39097	-1.07958	1.64868	0.986901
0.085403	-0.311396							0.391303	-1.07958	1.65035	1.09878
0.085736	-0.312021							0.391636	-1.07958	1.65201	1.21016
0.086069	-0.312686							0.391969	-1.07958	1.65368	1.3187
0.086402	-0.313398							0.392302	-1.07958	1.65534	1.42084
0.086735	-0.314053							0.392635	-1.07958	1.65701	1.5235
0.087068	-0.314588							0.392968	-1.07958	1.65867	1.63111
0.087401	-0.315142							0.393301	-1.07958	1.66034	1.73751
0.087734	-0.315761							0.393634	-1.07958	1.662	1.84284
0.088067	-0.3166							0.393967	-1.07958	1.66367	1.95179
0.0884	-0.317494							0.3943	-1.07958	1.66533	2.05999
0.088733	-0.318448							0.394633	-1.07958	1.667	2.16603
0.089066	-0.319404							0.394966	-1.07958	1.66866	2.26969
0.089399	-0.320395							0.395299	-1.07958	1.67033	2.37237
0.089732	-0.321402							0.395632	-1.07958	1.67199	2.47297
0.090065	-0.322106							0.395965	-1.07958	1.67366	2.57502
0.090398	-0.322665							0.396298	-1.07958	1.67532	2.67584
0.090731	-0.323228							0.396631	-1.07958	1.67699	2.77957
0.091064	-0.32388							0.396964	-1.07958	1.67865	2.88073
0.091397	-0.324519							0.397297	-1.07958	1.68032	2.98214
0.09173	-0.325032							0.39763	-1.07958	1.68198	3.08585
0.092063	-0.325547							0.397963	-1.07958	1.68365	3.18845
0.092396	-0.326023							0.398296	-1.07958	1.68531	3.29027
0.092729	-0.326452							0.398629	-1.07958	1.68698	3.39275
0.093062	-0.326903							0.398962	-1.07958	1.68864	3.49168
0.093395	-0.327374							0.399295	-1.07958	1.69031	3.58566
0.093728	-0.327859							0.399628	-1.07958	1.69197	3.68458
0.094061	-0.329012							0.399961	-1.07958	1.69364	3.78268
0.094394	-0.330333							0.400294	-1.07958	1.6953	3.88751
0.094727	-0.331531							0.400627	-1.07958	1.69697	3.9993
0.09506	-0.33269							0.40096	-1.07958	1.69863	4.1102
0.095393	-0.333968							0.401293	-1.07958	1.7003	4.2211
0.095726	-0.335555							0.401626	-1.07958	1.70196	4.33589
0.09606	-0.337084							0.401959	-1.07958	1.70363	4.44563
0.096393	-0.338425							0.402292	-1.07958	1.70529	4.54899
0.096726	-0.339726							0.402625	-1.07958	1.70696	4.65676
0.097059	-0.3402							0.402958	-1.07958	1.70862	4.76761
0.097392	-0.340146							0.403291	-1.07958	1.71029	4.87931
0.097725	-0.340061							0.403625	-1.07958	1.71195	4.99133
0.098058	-0.339958							0.403958	-1.07958	1.71362	5.10257
0.098391	-0.339872							0.404291	-1.07958	1.71528	5.21245
0.098724	-0.340042							0.404624	-1.07958	1.71694	5.32078
0.099057	-0.340271							0.404957	-1.07958	1.71861	5.4306
0.09939	-0.340412							0.40529	-1.07958	1.72027	5.54188
0.099723	-0.340562							0.405623	-1.07958	1.72194	5.65416
0.100056	-0.34084							0.405956	-1.07958	1.72361	5.76869
0.100389	-0.341763							0.406289	-1.07958	1.72527	5.88325
0.100722	-0.342724							0.406622	-1.07958	1.72693	5.9987
0.101055	-0.34372							0.406955	-1.07958	1.7286	6.11737
0.101388	-0.34471							0.407288	-1.07958	1.73026	6.23734
0.101721	-0.345588							0.407621	-1.07958	1.73193	6.35847
0.102054	-0.346291							0.407954	-1.07958	1.73359	6.48479
0.102387	-0.346361							0.408287	-1.07958	1.73526	6.60997
0.10272	-0.346279							0.40862	-1.07958	1.73692	6.73465
0.103053	-0.346293							0.408953	-1.07958	1.73859	6.86334
0.103386	-0.347129							0.409286	-1.07958	1.74025	6.9945
0.103719	-0.34793							0.409619	-1.07958	1.74192	7.12713
0.104052	-0.348426							0.409952	-1.07958	1.74358	7.25646
0.104385	-0.348927							0.410285	-1.07958	1.74525	7.39163
0.104718	-0.349425							0.410618	-1.07958	1.74691	7.53314
0.105051	-0.35001							0.410951	-1.07958	1.74858	7.68004
0.105384	-0.351428							0.411284	-1.07958	1.75024	7.82676
0.105717	-0.353294							0.411617	-1.07958	1.75191	7.97601
0.10605	-0.355224							0.41195	-1.07958	1.75357	8.13084
0.106383	-0.357427							0.412283	-1.07958	1.75524	8.29115
0.106716	-0.359696							0.412616	-1.07958	1.7569	8.45553
0.107049	-0.361746							0.412949	-1.07958	1.75857	8.62511
0.107382	-0.363716							0.413282	-1.07958	1.76023	8.80085
0.107715	-0.365509							0.413615	-1.07958	1.7619	8.98911
0.108048	-0.366726							0.413948	-1.07958	1.76356	9.183
0.108381	-0.367744							0.414281	-1.07958	1.76523	9.37805
0.108714	-0.368188							0.414614	-1.07958	1.76689	9.57466
0.109047	-0.368693							0.414947	-1.07958	1.76856	9.78287
0.10938	-0.369563							0.41528	-1.07958	1.77022	9.99106
0.109713	-0.370729							0.415613	-1.07958	1.77189	10.2007
0.110046	-0.372028							0.415946	-1.07958	1.77355	10.4192
0.11038	-0.373419							0.416279	-1.07958	1.77522	10.6463
0.110713	-0.374808							0.416612	-1.07958	1.77688	10.8826
0.111046	-0.376203							0.416945	-1.07958	1.77855	11.1303
0.111379	-0.377422							0.417278	-1.07958	1.78021	11.3883
0.111712	-0.377895							0.417612	-1.07958	1.78188	11.6588
0.112045	-0.37834							0.417945	-1.07958	1.78354	11.9362
0.112378	-0.379163							0.418278	-1.07958	1.78521	12.2163
0.112711	-0.380516							0.418611	-1.07958	1.78687	12.5015
0.113044	-0.381866							0.418944	-1.07958	1.78853	12.7927
0.113377	-0.383215							0.419277	-1.07958	1.7902	13.0926
0.11371	-0.384444							0.41961	-1.07958	1.79187	13.4023
0.114043	-0.385081							0.419943	-1.07958	1.79353	13.7211
0.114376	-0.385429							0.420276	-1.07958	1.7952	14.0365
0.114709	-0.38551							0.420609	-1.07958	1.79686	14.3464
0.115042	-0.38549							0.420942	-1.07958	1.79852	14.6778
0.115375	-0.385654							0.421275	-1.07958	1.80019	15.0288
0.115708	-0.386393							0.421608	-1.07958	1.80185	15.3889
0.116041	-0.387361							0.421941	-1.07958	1.80352	15.7544
0.116374	-0.388857							0.422274	-1.07958	1.80518	16.1258
0.116707	-0.390239							0.422607	-1.07958	1.80685	16.5036
0.11704	-0.391219							0.42294	-1.07958	1.80851	16.884
0.117373	-0.391705							0.423273	-1.07958	1.81018	17.2695
0.117706	-0.391832							0.423606	-1.07958	1.81184	17.662
0.118039	-0.3917							0.423939	-1.07958	1.81351	18.0597
0.118372	-0.391721							0.424272	-1.07958	1.81517	18.4678
0.118705	-0.392212							0.424605	-1.07958	1.81684	18.8737
0.119038	-0.392797							0.424938	-1.07958	1.8185	19.2885
0.119371	-0.393374							0.425271	-1.07958	1.82017	19.7122
0.119704	-0.394004							0.425604	-1.07958	1.82183	20.1439
0.120037	-0.394993							0.425937	-1.07958	1.8235	20.5763
0.12037	-0.396444							0.42627	-1.07958	1.82516	21.0179
0.120703	-0.397488							0.426603	-1.07958	1.82683	21.4584
0.121036	-0.398059							0.426936	-1.07958	1.82849	21.9019
0.121369	-0.398422							0.427269	-1.07958	1.83016	22.3454
0.121702	-0.39814							0.427602	-1.07958	1.83182	22.7906
0.122035	-0.397724							0.427935	-1.07958	1.83349	23.2365
0.122368	-0.397854							0.428268	-1.07958	1.83515	23.6859
0.122701	-0.398178							0.428601	-1.07958	1.83682	24.1392
0.123034	-0.398786							0.428934	-1.07958	1.83848	24.6026
0.123367	-0.400024							0.429267	-1.07958	1.84015	25.0671
0.1237	-0.401082							0.4296	-1.07958	1.84181	25.5407
0.124033	-0.401644							0.429933	-1.07958	1.84348	26.0157
0.124366	-0.402227							0.430266	-1.07958	1.84514	26.4966
0.1247	-0.402926							0.430599	-1.07958	1.84681	26.9831
0.125033	-0.403867							0.430932	-1.07958	1.84847	27.4628
0.125366	-0.405221							0.431265	-1.07958	1.85014	27.9169
0.125699	-0.406939							0.431598	-1.07958	1.8518	28.4004
0.126032	-0.408702							0.431932	-1.07958	1.85347	28.9032
0.126365	-0.410558							0.432265	-1.07958	1.85513	29.4124
0.126698	-0.412231							0.432598	-1.07958	1.8568	29.9319
0.127031	-0.413471							0.432931	-1.07958	1.85846	30.4616
0.127364	-0.414597							0.433264	-1.07958	1.86013	30.9998
0.127697	-0.415497							0.433597	-1.07958	1.86179	31.5498
0.12803	-0.416009							0.43393	-1.07958	1.86346	32.1164
0.128363	-0.416118							0.434263	-1.07958	1.86512	32.6944
0.128696	-0.415747							0.434596	-1.07958	1.86678	33.2871
0.129029	-0.415393							0.434929	-1.07958	1.86845	33.8973
0.129362	-0.41509							0.435262	-1.07958	1.87011	34.5297
0.129695	-0.415093							0.435595	-1.07958	1.87178	35.1739
0.130028	-0.415724							0.435928	-1.07958	1.87345	35.8385
0.130361	-0.416643							0.436261	-1.07958	1.87511	36.5327
0.130694	-0.417661							0.436594	-1.07958	1.87678	37.2506
0.131027	-0.418825							0.436927	-1.07958	1.87844	37.9926
0.13136	-0.419657							0.43726	-1.07958	1.8801	38.7616
0.131693	-0.419924							0.437593	-1.07958	1.88177	39.5669
0.132026	-0.420231							0.437926	-1.07958	1.88343	40.4117
0.132359	-0.420911							0.438259	-1.07958	1.8851	41.3084
0.132692	-0.421907							0.438592	-1.07958	1.88676	42.2507
0.133025	-0.422781							0.438925	-1.07958	1.88843	43.2381
0.133358	-0.423545							0.439258	-1.07958	1.89009	44.282
0.133691	-0.424213							0.439591	-1.07958	1.89176	45.3705
0.134024	-0.424684							0.439924	-1.07958	1.89342	46.5105
0.134357	-0.425026							0.440257	-1.07958	1.89509	47.7124
0.13469	-0.425289							0.44059	-1.07958	1.89675	48.9731
0.135023	-0.425526							0.440923	-1.07958	1.89842	50.3003
0.135356	-0.425657							0.441256	-1.07958	1.90008	51.7032
0.135689	-0.425682							0.441589	-1.07958	1.90175	53.1476
0.136022	-0.425968							0.441922	-1.07958	1.90341	54.5956
0.136355	-0.426535							0.442255	-1.07958	1.90508	56.1879
0.136688	-0.427163							0.442588	-1.07958	1.90674	57.9288
0.137021	-0.427956							0.442921	-1.07958	1.90841	59.7604
0.137354	-0.428831							0.443254	-1.07958	1.91007	61.6882
0.137687	-0.429662							0.443587	-1.07958	1.91174	63.7081
0.13802	-0.430463							0.44392	-1.07958	1.9134	65.8246
0.138353	-0.431329							0.444253	-1.07958	1.91507	68.046
0.138687	-0.432292							0.444586	-1.07958	1.91673	70.3806
0.13902	-0.433152							0.444919	-1.07958	1.9184	72.8323
0.139353	-0.433852							0.445252	-1.07958	1.92006	75.3972
0.139686	-0.434528							0.445585	-1.07958	1.92173	78.0861
0.140019	-0.435297							0.445918	-1.07958	1.92339	80.8957
0.140352	-0.436343							0.446252	-1.07958	1.92506	83.8344
0.140685	-0.437223							0.446585	-1.07958	1.92672	86.9101
0.141018	-0.43763							0.446918	-1.07958	1.92839	90.1111
0.141351	-0.438025							0.447251	-1.07958	1.93005	93.431
0.141684	-0.438393							0.447584	-1.07958	1.93172	96.8565
0.142017	-0.438717							0.447917	-1.07958	1.93338	100.413
0.14235	-0.439217							0.44825	-1.07958	1.93505	104.083
0.142683	-0.439883							0.448583	-1.07958	1.93671	107.826
0.143016	-0.440579							0.448916	-1.07958	1.93838	111.665
0.143349	-0.441157							0.449249	-1.07958	1.94004	115.626
0.143682	-0.4417							0.449582	-1.07958	1.94171	119.685
0.144015	-0.442439							0.449915	-1.07958	1.94337	123.818
0.144348	-0.443216							0.450248	-1.07958	1.94504	128.045
0.144681	-0.444121							0.450581	-1.07958	1.9467	132.382
0.145014	-0.445351							0.450914	-1.07958	1.94836	136.791
0.145347	-0.446511							0.451247	-1.07958	1.95003	141.242
0.14568	-0.447487							0.45158	-1.07958	1.95169	145.719
0.146013	-0.448431							0.451913	-1.07958	1.95336	150.235
0.146346	-0.449212							0.452246	-1.07958	1.95503	154.659
0.146679	-0.44986							0.452579	-1.07958	1.95669	158.808
0.147012	-0.450369							0.452912	-1.07958	1.95835	163.107
0.147345	-0.45081							0.453245	-1.07958	1.96002	167.595
0.147678	-0.451244							0.453578	-1.07958	1.96168	172.052
0.148011	-0.452365							0.453911	-1.07958	1.96335	176.457
0.148344	-0.453549							0.454244	-1.07958	1.96501	180.807
0.148677	-0.454313							0.454577	-1.07958	1.96668	185.123
0.14901	-0.455032							0.45491	-1.07958	1.96834	189.381
0.149343	-0.455831							0.455243	-1.07958	1.97001	193.543
0.149676	-0.45675							0.455576	-1.07958	1.97167	197.606
0.150009	-0.457739							0.455909	-1.07958	1.97334	201.546
0.150342	-0.458774							0.456242	-1.07958	1.975	205.338
0.150675	-0.459806							0.456575	-1.07958	1.97667	208.958
0.151008	-0.460862							0.456908	-1.07958	1.97833	212.424
0.151341	-0.461924							0.457241	-1.07958	1.98	215.712
0.151674	-0.463125							0.457574	-1.07958	1.98166	218.819
0.152007	-0.464336							0.457907	-1.07958	1.98333	221.751
0.15234	-0.46552							0.45824	-1.07958	1.98499	224.488
0.152674	-0.466467							0.458573	-1.07958	1.98666	227.021
0.153007	-0.467269							0.458906	-1.07958	1.98832	229.359
0.15334	-0.467722							0.459239	-1.07958	1.98999	231.484
0.153673	-0.468153							0.459572	-1.07958	1.99165	233.387
0.154006	-0.468432							0.459905	-1.07958	1.99332	235.062
0.154339	-0.468543							0.460238	-1.07958	1.99498	236.493
0.154672	-0.468826							0.460571	-1.07958	1.99665	237.673
0.155005	-0.469241							0.460905	-1.07958	1.99831	238.612
0.155338	-0.469657							0.461238	-1.07958	1.99998	239.313
0.155671	-0.470862							0.461571	-1.07958	2.00164	239.769
0.156004	-0.472241							0.461904	-1.07958	2.00331	239.986
0.156337	-0.472809							0.462237	-1.07958	2.00497	239.967
0.15667	-0.47339							0.46257	-1.07958	2.00664	239.704
0.157003	-0.47406							0.462903	-1.07958	2.0083	239.21
0.157336	-0.475116							0.463236	-1.07958	2.00997	238.54
0.157669	-0.47614							0.463569	-1.07958	2.01163	237.654
0.158002	-0.477007							0.463902	-1.07958	2.0133	236.516
0.158335	-0.477881							0.464235	-1.07958	2.01496	235.172
0.158668	-0.478073							0.464568	-1.07958	2.01663	233.635
0.159001	-0.477815							0.464901	-1.07958	2.01829	231.91
0.159334	-0.477529							0.465234	-1.07958	2.01995	230.004
0.159667	-0.477232							0.465567	-1.07958	2.02162	227.917
0.16	-0.476943							0.4659	-1.07958	2.02329	225.654
0.160333	-0.477044							0.466233	-1.07958	2.02495	223.243
0.160666	-0.477216							0.466566	-1.07958	2.02662	220.675
0.160999	-0.477656							0.466899	-1.07958	2.02828	217.944
0.161332	-0.478087							0.467232	-1.07958	2.02995	215.083
0.161665	-0.478743							0.467565	-1.07958	2.03161	212.115
0.161998	-0.479858							0.467898	-1.07958	2.03328	209.039
0.162331	-0.481179							0.468231	-1.07958	2.03494	205.884
0.162664	-0.482627							0.468564	-1.07958	2.0366	202.666
0.162997	-0.484044							0.468897	-1.07958	2.03827	199.391
0.16333	-0.485426							0.46923	-1.07958	2.03993	196.07
0.163663	-0.486757							0.469563	-1.07958	2.0416	192.709
0.163996	-0.487252							0.469896	-1.07958	2.04326	189.288
0.164329	-0.487653							0.470229	-1.07958	2.04493	185.813
0.164662	-0.487966							0.470562	-1.07958	2.04659	182.291
0.164995	-0.487674							0.470895	-1.07958	2.04826	178.733
0.165328	-0.487261							0.471228	-1.07958	2.04992	175.159
0.165661	-0.486484							0.471561	-1.07958	2.05159	171.587
0.165994	-0.485685							0.471894	-1.07958	2.05325	168.02
0.166327	-0.484979							0.472227	-1.07958	2.05492	164.485
0.16666	-0.484368							0.47256	-1.07958	2.05658	160.997
0.166993	-0.484439							0.472893	-1.07958	2.05825	157.543
0.167327	-0.484933							0.473226	-1.07958	2.05991	154.118
0.16766	-0.485458							0.473559	-1.07958	2.06158	150.77
0.167993	-0.486421							0.473892	-1.07958	2.06324	147.664
0.168326	-0.487384							0.474225	-1.07958	2.06491	144.536
0.168659	-0.487966							0.474559	-1.07958	2.06657	141.272
0.168992	-0.488521							0.474892	-1.07958	2.06824	138.033
0.169325	-0.489132							0.475225	-1.07958	2.0699	134.827
0.169658	-0.489792							0.475558	-1.07958	2.07157	131.663
0.169991	-0.490235							0.475891	-1.07958	2.07323	128.557
0.170324	-0.490227							0.476224	-1.07958	2.0749	125.518
0.170657	-0.490211							0.476557	-1.07958	2.07656	122.548
0.17099	-0.490128							0.47689	-1.07958	2.07823	119.653
0.171323	-0.490024							0.477223	-1.07958	2.07989	116.826
0.171656	-0.490002							0.477556	-1.07959	2.08156	114.055
0.171989	-0.49001							0.477889	-1.07959	2.08322	111.346
0.172322	-0.489976							0.478222	-1.07959	2.08489	108.703
0.172655	-0.489621							0.478555	-1.07959	2.08655	106.107
0.172988	-0.489414							0.478888	-1.07959	2.08822	103.556
0.173321	-0.489738							0.479221	-1.07959	2.08988	101.045
0.173654	-0.490093							0.479554	-1.07959	2.09155	98.5908
0.173987	-0.490671							0.479887	-1.07959	2.09321	96.2
0.17432	-0.491493							0.48022	-1.07959	2.09488	93.873
0.174653	-0.492247							0.480553	-1.07959	2.09654	91.6097
0.174986	-0.492922							0.480886	-1.07959	2.09821	89.4136
0.175319	-0.493696							0.481219	-1.07959	2.09987	87.278
0.175652	-0.495088							0.481552	-1.07959	2.10154	85.1871
0.175985	-0.496579							0.481885	-1.07959	2.1032	83.1511
0.176318	-0.497666							0.482218	-1.07959	2.10487	81.166
0.176651	-0.498696							0.482551	-1.07959	2.10653	79.2332
0.176984	-0.499566							0.482884	-1.07959	2.10819	77.3424
0.177317	-0.500084							0.483217	-1.07959	2.10986	75.4846
0.17765	-0.500563							0.48355	-1.07959	2.11152	73.6764
0.177983	-0.500969							0.483883	-1.07959	2.11319	71.9204
0.178316	-0.501348							0.484216	-1.07959	2.11485	70.2228
0.178649	-0.501625							0.484549	-1.07959	2.11652	68.6709
0.178982	-0.501857							0.484882	-1.07959	2.11818	67.1543
0.179315	-0.502159							0.485215	-1.07959	2.11985	65.5958
0.179648	-0.502479							0.485548	-1.07959	2.12151	64.0688
0.179981	-0.502812							0.485881	-1.07959	2.12318	62.5828
0.180314	-0.503177							0.486214	-1.07959	2.12484	61.1365
0.180647	-0.503615							0.486547	-1.07959	2.12651	59.729
0.180981	-0.504328							0.48688	-1.07959	2.12817	58.3552
0.181314	-0.505101							0.487213	-1.07959	2.12984	57.0078
0.181647	-0.506067							0.487546	-1.07959	2.1315	55.6897
0.18198	-0.50719							0.487879	-1.07959	2.13317	54.4056
0.182313	-0.508069							0.488212	-1.07959	2.13483	53.1524
0.182646	-0.508723							0.488546	-1.07959	2.1365	51.9337
0.182979	-0.509454							0.488879	-1.07959	2.13816	50.7556
0.183312	-0.510436							0.489212	-1.07959	2.13983	49.6164
0.183645	-0.511326							0.489545	-1.07959	2.14149	48.5067
0.183978	-0.511646							0.489878	-1.07959	2.14316	47.4224
0.184311	-0.511849							0.490211	-1.07959	2.14482	46.3657
0.184644	-0.512111							0.490544	-1.07959	2.14649	45.3305
0.184977	-0.51251							0.490877	-1.07959	2.14815	44.3156
0.18531	-0.513084							0.49121	-1.07959	2.14982	43.322
0.185643	-0.513962							0.491543	-1.07959	2.15148	42.3572
0.185976	-0.514714							0.491876	-1.07959	2.15315	41.4175
0.186309	-0.515043							0.492209	-1.07959	2.15481	40.4939
0.186642	-0.515176							0.492542	-1.07959	2.15648	39.5973
0.186975	-0.515407							0.492875	-1.07959	2.15814	38.7326
0.187308	-0.515689							0.493208	-1.07959	2.15981	37.8824
0.187641	-0.515965							0.493541	-1.07959	2.16147	37.0511
0.187974	-0.516224							0.493874	-1.07959	2.16314	36.2489
0.188307	-0.516472							0.494207	-1.07959	2.1648	35.4679
0.18864	-0.516694							0.49454	-1.07959	2.16647	34.7033
0.188973	-0.516958							0.494873	-1.07959	2.16813	33.9636
0.189306	-0.517365							0.495206	-1.07959	2.1698	33.2832
0.189639	-0.517852							0.495539	-1.07959	2.17146	32.6106
0.189972	-0.518137							0.495872	-1.07959	2.17313	31.9077
0.190305	-0.518239							0.496205	-1.07959	2.17479	31.2193
0.190638	-0.518327							0.496538	-1.07959	2.17645	30.5537
0.190971	-0.518382							0.496871	-1.07959	2.17812	29.9088
0.191304	-0.518326							0.497204	-1.07959	2.17978	29.2851
0.191637	-0.518028							0.497537	-1.07959	2.18145	28.6807
0.19197	-0.517704							0.49787	-1.07959	2.18311	28.0918
0.192303	-0.517569							0.498203	-1.07959	2.18478	27.5147
0.192636	-0.517675							0.498536	-1.07959	2.18644	26.9505
0.192969	-0.517728							0.498869	-1.07959	2.18811	26.4016
0.193302	-0.517679							0.499202	-1.07959	2.18978	25.8674
0.193635	-0.517631							0.499535	-1.07959	2.19144	25.3401
0.193968	-0.517683							0.499868	-1.07959	2.1931	24.8193
0.194301	-0.517802							0.500201	-1.07959	2.19477	24.3125
0.194634	-0.51826							0.500534	-1.07959	2.19643	23.818
0.194967	-0.519064							0.500867	-1.07959	2.1981	23.333
0.1953	-0.51998							0.5012	-1.07959	2.19976	22.865
0.195634	-0.520951							0.501533	-1.07959	2.20143	22.4167
0.195967	-0.521951							0.501866	-1.07959	2.20309	21.979
0.1963	-0.522964							0.502199	-1.07959	2.20476	21.5535
0.196633	-0.523981							0.502532	-1.07959	2.20642	21.1394
0.196966	-0.524889							0.502866	-1.07959	2.20809	20.7353
0.197299	-0.525583							0.503199	-1.07959	2.20975	20.3405
0.197632	-0.526111							0.503532	-1.07959	2.21142	19.9513
0.197965	-0.526468							0.503865	-1.07959	2.21308	19.5713
0.198298	-0.526768							0.504198	-1.07959	2.21475	19.2032
0.198631	-0.526929							0.504531	-1.07959	2.21641	18.8461
0.198964	-0.526974							0.504864	-1.07959	2.21808	18.4978
0.199297	-0.527025							0.505197	-1.07959	2.21974	18.1612
0.19963	-0.527095							0.50553	-1.07959	2.22141	17.8372
0.199963	-0.527189							0.505863	-1.07959	2.22307	17.5382
0.200296	-0.52746							0.506196	-1.07959	2.22474	17.2509
0.200629	-0.527727							0.506529	-1.07959	2.2264	16.9585
0.200962	-0.527689							0.506862	-1.07959	2.22807	16.6741
0.201295	-0.527549							0.507195	-1.07959	2.22973	16.3956
0.201628	-0.527461							0.507528	-1.07959	2.2314	16.1225
0.201961	-0.527441							0.507861	-1.07959	2.23306	15.8542
0.202294	-0.52735							0.508194	-1.07959	2.23473	15.5905
0.202627	-0.527169							0.508527	-1.07959	2.23639	15.3327
0.20296	-0.526968							0.50886	-1.07959	2.23806	15.0811
0.203293	-0.527321							0.509193	-1.07959	2.23972	14.8376
0.203626	-0.528005							0.509526	-1.07959	2.24139	14.6033
0.203959	-0.528675							0.509859	-1.07959	2.24305	14.3768
0.204292	-0.52933							0.510192	-1.07959	2.24472	14.1581
0.204625	-0.529912							0.510525	-1.07959	2.24638	13.9466
0.204958	-0.529816							0.510858	-1.07959	2.24805	13.7419
0.205291	-0.529646							0.511191	-1.07959	2.24971	13.5419
0.205624	-0.529701							0.511524	-1.07959	2.25138	13.3464
0.205957	-0.52981							0.511857	-1.07959	2.25304	13.1578
0.20629	-0.5301							0.51219	-1.07959	2.2547	12.9756
0.206623	-0.530624							0.512523	-1.07959	2.25637	12.7982
0.206956	-0.531344							0.512856	-1.07959	2.25804	12.6276
0.207289	-0.532181							0.513189	-1.07959	2.2597	12.464
0.207622	-0.533032							0.513522	-1.07959	2.26137	12.3067
0.207955	-0.533679							0.513855	-1.07959	2.26303	12.1559
0.208288	-0.534196							0.514188	-1.07959	2.2647	12.0133
0.208621	-0.534514							0.514521	-1.07959	2.26636	11.8804
0.208954	-0.534778							0.514854	-1.07959	2.26802	11.7558
0.209287	-0.535105							0.515187	-1.07959	2.26969	11.6342
0.209621	-0.535678							0.51552	-1.07959	2.27135	11.517
0.209954	-0.536243							0.515853	-1.07959	2.27302	11.4104
0.210287	-0.536742							0.516186	-1.07959	2.27468	11.313
0.21062	-0.537225							0.516519	-1.07959	2.27635	11.2262
0.210953	-0.537639							0.516852	-1.07959	2.27801	11.1499
0.211286	-0.537987							0.517186	-1.07959	2.27968	11.0816
0.211619	-0.537711							0.517519	-1.07959	2.28134	11.0212
0.211952	-0.537151							0.517852	-1.07959	2.28301	10.9655
0.212285	-0.536553							0.518185	-1.07959	2.28467	10.9231
0.212618	-0.536487							0.518518	-1.07959	2.28634	10.8918
0.212951	-0.53666							0.518851	-1.07959	2.288	10.8661
0.213284	-0.537582							0.519184	-1.07959	2.28967	10.8476
0.213617	-0.538634							0.519517	-1.07959	2.29133	10.8396
0.21395	-0.539698							0.51985	-1.07959	2.293	10.8433
0.214283	-0.541051							0.520183	-1.07959	2.29466	10.8568
0.214616	-0.542268							0.520516	-1.07959	2.29633	10.8818
0.214949	-0.54323							0.520849	-1.07959	2.29799	10.918
0.215282	-0.544172							0.521182	-1.07959	2.29966	10.966
0.215615	-0.54506							0.521515	-1.07959	2.30132	11.0213
0.215948	-0.545818							0.521848	-1.07959	2.30299	11.089
0.216281	-0.546797							0.522181	-1.07959	2.30465	11.1693
0.216614	-0.547865							0.522514	-1.07959	2.30632	11.2603
0.216947	-0.548918							0.522847	-1.07959	2.30798	11.3575
0.21728	-0.549848							0.52318	-1.07959	2.30965	11.4595
0.217613	-0.550605							0.523513	-1.07959	2.31131	11.5667
0.217946	-0.551094							0.523846	-1.07959	2.31298	11.6824
0.218279	-0.551545							0.524179	-1.07959	2.31464	11.8054
0.218612	-0.552002							0.524512	-1.07959	2.31631	11.9359
0.218945	-0.551885							0.524845	-1.07959	2.31797	12.0742
0.219278	-0.551797							0.525178	-1.07959	2.31964	12.2174
0.219611	-0.551771							0.525511	-1.07959	2.3213	12.3634
0.219944	-0.551749							0.525844	-1.07959	2.32297	12.5131
0.220277	-0.551829							0.526177	-1.07959	2.32463	12.6643
0.22061	-0.552068							0.52651	-1.07959	2.3263	12.8144
0.220943	-0.551734							0.526843	-1.07959	2.32796	12.9621
0.221276	-0.551296							0.527176	-1.07959	2.32963	13.1
0.221609	-0.550854							0.527509	-1.07959	2.33129	13.2316
0.221942	-0.550762							0.527842	-1.07959	2.33296	13.3693
0.222275	-0.550747							0.528175	-1.07959	2.33462	13.5109
0.222608	-0.550432							0.528508	-1.07959	2.33629	13.6515
0.222941	-0.550094							0.528841	-1.07959	2.33795	13.7854
0.223274	-0.549709							0.529174	-1.07959	2.33961	13.9087
0.223608	-0.549111							0.529507	-1.07959	2.34128	14.0227
0.223941	-0.548549							0.52984	-1.07959	2.34294	14.1228
0.224274	-0.548133							0.530173	-1.07959	2.34461	14.2105
0.224607	-0.547721							0.530506	-1.07959	2.34627	14.2901
0.22494	-0.547783							0.530839	-1.07959	2.34794	14.3621
0.225273	-0.548183							0.531173	-1.07959	2.3496	14.4225
0.225606	-0.548738							0.531506	-1.07959	2.35127	14.4729
0.225939	-0.549397							0.531839	-1.07959	2.35293	14.5133
0.226272	-0.550059							0.532172	-1.07959	2.3546	14.5409
0.226605	-0.550529							0.532505	-1.07959	2.35626	14.5559
0.226938	-0.550977							0.532838	-1.07959	2.35793	14.5579
0.227271	-0.552043							0.533171	-1.07959	2.35959	14.549
0.227604	-0.553116							0.533504	-1.07959	2.36126	14.5252
0.227937	-0.554048							0.533837	-1.07959	2.36292	14.4894
0.22827	-0.554706							0.53417	-1.07959	2.36459	14.4427
0.228603	-0.555245							0.534503	-1.07959	2.36625	14.3857
0.228936	-0.555632							0.534836	-1.07959	2.36792	14.3161
0.229269	-0.556011							0.535169	-1.07959	2.36958	14.2354
0.229602	-0.556308							0.535502	-1.07959	2.37125	14.142
0.229935	-0.556557							0.535835	-1.07959	2.37291	14.0362
0.230268	-0.556443							0.536168	-1.07959	2.37458	13.9207
0.230601	-0.556234							0.536501	-1.07959	2.37624	13.7989
0.230934	-0.556025							0.536834	-1.07959	2.37791	13.6707
0.231267	-0.555798							0.537167	-1.07959	2.37957	13.5335
0.2316	-0.555634							0.5375	-1.07959	2.38124	13.3916
0.231933	-0.555681							0.537833	-1.07959	2.3829	13.251
0.232266	-0.55574							0.538166	-1.07959	2.38457	13.1072
0.232599	-0.556004							0.538499	-1.07959	2.38623	12.9524
0.232932	-0.556433							0.538832	-1.07959	2.3879	12.7942
0.233265	-0.556381							0.539165	-1.07959	2.38956	12.6334
0.233598	-0.556013							0.539498	-1.07959	2.39123	12.4714
0.233931	-0.555706							0.539831	-1.07959	2.39289	12.3119
0.234264	-0.556129							0.540164	-1.07959	2.39456	12.1495
0.234597	-0.556648							0.540497	-1.07959	2.39622	11.989
0.23493	-0.557355							0.54083	-1.07959	2.39789	11.8358
0.235263	-0.558082							0.541163	-1.07959	2.39955	11.6863
0.235596	-0.558752							0.541496	-1.07959	2.40122	11.5419
0.235929	-0.559337							0.541829	-1.07959	2.40288	11.407
0.236262	-0.560054							0.542162	-1.07959	2.40455	11.2806
0.236595	-0.561044							0.542495	-1.07959	2.40621	11.1682
0.236928	-0.562012							0.542828	-1.07959	2.40788	11.075
0.237261	-0.562688							0.543161	-1.07959	2.40954	10.9996
0.237595	-0.563193							0.543494	-1.07959	2.4112	10.9476
0.237928	-0.563782							0.543827	-1.07959	2.41287	10.928
0.238261	-0.5644							0.54416	-1.07959	2.41453	10.9421
0.238594	-0.565011							0.544493	-1.07959	2.4162	10.9989
0.238927	-0.565525							0.544827	-1.07959	2.41786	11.1114
0.23926	-0.566042							0.545159	-1.07959	2.41953	11.2937
0.239593	-0.566582							0.545493	-1.07959	2.42119	11.5621
0.239926	-0.56712							0.545826	-1.07959	2.42286	11.9416
0.240259	-0.56774							0.546159	-1.07959	2.42453	12.4559
0.240592	-0.568469							0.546492	-1.07959	2.42619	13.136
0.240925	-0.568982							0.546825	-1.07959	2.42785	14.0195
0.241258	-0.56932							0.547158	-1.07959	2.42952	15.1542
0.241591	-0.569729							0.547491	-1.07959	2.43118	16.6047
0.241924	-0.570616							0.547824	-1.07959	2.43285	18.4335
0.242257	-0.571555							0.548157	-1.07959	2.43451	20.7342
0.24259	-0.571816							0.54849	-1.07959	2.43618	23.486
0.242923	-0.572006							0.548823	-1.07959	2.43784	26.7364
0.243256	-0.572106							0.549156	-1.07959	2.43951	30.9335
0.243589	-0.571751							0.549489	-1.07959	2.44117	36.233
0.243922	-0.571455							0.549822	-1.07959	2.44284	42.7577
0.244255	-0.571246							0.550155	-1.07959	2.4445	50.8234
0.244588	-0.571085							0.550488	-1.07959	2.44617	60.6912
0.244921	-0.571259							0.550821	-1.07959	2.44783	72.5751
0.245254	-0.572007							0.551154	-1.07959	2.4495	86.856
0.245587	-0.57302							0.551487	-1.07959	2.45116	103.862
0.24592	-0.574152							0.55182	-1.07959	2.45283	123.863
0.246253	-0.575209							0.552153	-1.07959	2.45449	147.275
0.246586	-0.575814							0.552486	-1.0796	2.45616	174.619
0.246919	-0.576215							0.552819	-1.0796	2.45782	206.075
0.247252	-0.576694							0.553152	-1.0796	2.45949	242.193
0.247585	-0.577201							0.553485	-1.0796	2.46115	283.404
0.247918	-0.577748							0.553818	-1.0796	2.46282	329.908
0.248251	-0.578506							0.554151	-1.0796	2.46448	382.433
0.248584	-0.579398							0.554484	-1.0796	2.46615	441.98
0.248917	-0.580187							0.554817	-1.0796	2.46781	507.669
0.24925	-0.580906							0.55515	-1.0796	2.46948	580.358
0.249583	-0.581593							0.555483	-1.0796	2.47114	659.721
0.249916	-0.582203							0.555816	-1.0796	2.47281	745.538
0.250249	-0.5825							0.556149	-1.0796	2.47447	836.987
0.250582	-0.582444							0.556482	-1.0796	2.47614	934.951
0.250915	-0.58229							0.556815	-1.0796	2.4778	1039.19
0.251248	-0.582128							0.557148	-1.0796	2.47947	1149.18
0.251581	-0.581959							0.557481	-1.0796	2.48113	1265.33
0.251915	-0.582094							0.557814	-1.0796	2.4828	1387.15
0.252248	-0.582471							0.558147	-1.0796	2.48446	1514.6
0.252581	-0.582947							0.558481	-1.0796	2.48612	1646.94
0.252914	-0.583879							0.558813	-1.0796	2.48779	1783.38
0.253247	-0.584937							0.559147	-1.0796	2.48945	1918.59
0.25358	-0.585516							0.559479	-1.0796	2.49112	2049.91
0.253913	-0.585832							0.559813	-1.0796	2.49279	2187.8
0.254246	-0.585873							0.560146	-1.0796	2.49445	2326.59
0.254579	-0.585535							0.560479	-1.0796	2.49612	2459.55
0.254912	-0.585357							0.560812	-1.0796	2.49778	2582.1
0.255245	-0.585514							0.561145	-1.0796	2.49945	2691.68
0.255578	-0.585761							0.561478	-1.0796	2.50111	2785.19
0.255911	-0.586028							0.561811	-1.0796	2.50277	2862.24
0.256244	-0.586287							0.562144	-1.0796	2.50444	2922.52
0.256577	-0.586334							0.562477	-1.0796	2.5061	2967.94
0.25691	-0.586249							0.56281	-1.0796	2.50777	3001.87
0.257243	-0.586232							0.563143	-1.0796	2.50943	3025.19
0.257576	-0.586362							0.563476	-1.0796	2.5111	3040.74
0.257909	-0.586595							0.563809	-1.0796	2.51276	3051.51
0.258242	-0.586905							0.564142	-1.0796	2.51443	3058.85
0.258575	-0.587249							0.564475	-1.0796	2.51609	3062.82
0.258908	-0.587425							0.564808	-1.0796	2.51776	3065.9
0.259241	-0.587422							0.565141	-1.0796	2.51942	3068.93
0.259574	-0.587384							0.565474	-1.0796	2.52109	3071.06
0.259907	-0.587353							0.565807	-1.0796	2.52275	3071.96
0.26024	-0.587346							0.56614	-1.0796	2.52442	3073.47
0.260573	-0.587558							0.566473	-1.0796	2.52608	3075.45
0.260906	-0.587785							0.566806	-1.0796	2.52775	3074.91
0.261239	-0.587521							0.567139	-1.0796	2.52941	3073.98
0.261572	-0.587015							0.567472	-1.0796	2.53108	3074.38
0.261905	-0.586583							0.567805	-1.0796	2.53274	3073.93
0.262238	-0.586261							0.568138	-1.0796	2.53441	3073.38
0.262571	-0.586291							0.568471	-1.0796	2.53607	3075.48
0.262904	-0.586685							0.568804	-1.0796	2.53774	3077.94
0.263237	-0.587187							0.569137	-1.0796	2.5394	3078.51
0.26357	-0.588056							0.56947	-1.0796	2.54107	3077.6
0.263903	-0.589162							0.569803	-1.0796	2.54273	3076.06
0.264236	-0.590248							0.570136	-1.0796	2.5444	3074.55
0.264569	-0.591309							0.570469	-1.0796	2.54606	3072.75
0.264902	-0.592352							0.570802	-1.0796	2.54773	3071.32
0.265235	-0.593305							0.571135	-1.0796	2.54939	3070.72
0.265568	-0.594126							0.571468	-1.0796	2.55106	3071.34
0.265901	-0.594779							0.571801	-1.0796	2.55272	3069.95
0.266235	-0.595391							0.572134	-1.0796	2.55439	3069.24
0.266568	-0.595912							0.572467	-1.0796	2.55605	3069.41
0.266901	-0.596342							0.5728	-1.0796	2.55772	3069.12
0.267234	-0.596948							0.573133	-1.0796	2.55938	3067.66
0.267567	-0.597704							0.573467	-1.0796	2.56105	3067.48
0.2679	-0.598482							0.573799	-1.0796	2.56271	3066.79
0.268233	-0.599037							0.574133	-1.0796	2.56438	3065.17
0.268566	-0.599472							0.574466	-1.0796	2.56604	3063.24
0.268899	-0.599664							0.574799	-1.0796	2.56771	3060.07
0.269232	-0.599768							0.575132	-1.0796	2.56937	3056.35
0.269565	-0.599841							0.575465	-1.0796	2.57104	3051.39
0.269898	-0.599858							0.575798	-1.0796	2.5727	3044.4
0.270231	-0.599781							0.576131	-1.0796	2.57436	3035.57
0.270564	-0.599592							0.576464	-1.0796	2.57603	3023.66
0.270897	-0.599374							0.576797	-1.0796	2.57769	3006.84
0.27123	-0.599581							0.57713	-1.0796	2.57936	2985.58
0.271563	-0.600036							0.577463	-1.0796	2.58102	2958.88
0.271896	-0.60012							0.577796	-1.0796	2.58269	2925.17
0.272229	-0.600017							0.578129	-1.0796	2.58435	2884.12
0.272562	-0.600022							0.578462	-1.0796	2.58602	2835.1
0.272895	-0.600551							0.578795	-1.0796	2.58768	2777.77
0.273228	-0.601277							0.579128	-1.0796	2.58935	2714.1
0.273561	-0.602114							0.579461	-1.0796	2.59101	2644.29
0.273894	-0.602979							0.579794	-1.0796	2.59268	2569.08
0.274227	-0.60345							0.580127	-1.0796	2.59434	2490.94
0.27456	-0.603543							0.58046	-1.0796	2.59601	2412.65
0.274893	-0.603675							0.580793	-1.0796	2.59767	2337.01
0.275226	-0.603891							0.581126	-1.0796	2.59934	2259.28
0.275559	-0.604113							0.581459	-1.0796	2.601	2179.74
0.275892	-0.604555							0.581792	-1.0796	2.60267	2102.14
0.276225	-0.605089							0.582125	-1.0796	2.60433	2025.82
0.276558	-0.605877							0.582458	-1.0796	2.606	1951.59
0.276891	-0.606711							0.582791	-1.0796	2.60766	1879.56
0.277224	-0.607644							0.583124	-1.0796	2.60933	1809.36
0.277557	-0.608754							0.583457	-1.0796	2.61099	1741.1
0.27789	-0.609952							0.58379	-1.0796	2.61266	1675.41
0.278223	-0.611173							0.584123	-1.0796	2.61432	1611.66
0.278556	-0.612457							0.584456	-1.0796	2.61599	1550.19
0.278889	-0.61404							0.584789	-1.0796	2.61765	1491.07
0.279222	-0.615761							0.585122	-1.0796	2.61932	1434.3
0.279555	-0.617023							0.585455	-1.0796	2.62098	1380.02
0.279888	-0.618076							0.585788	-1.0796	2.62265	1328.05
0.280221	-0.619046							0.586121	-1.0796	2.62431	1278.34
0.280555	-0.61962							0.586454	-1.0796	2.62598	1230.48
0.280888	-0.619981							0.586787	-1.0796	2.62764	1184.4
0.281221	-0.619774							0.58712	-1.0796	2.62931	1140.08
0.281554	-0.619464							0.587453	-1.0796	2.63097	1097.62
0.281887	-0.619025							0.587787	-1.0796	2.63264	1056.46
0.28222	-0.618434							0.58812	-1.0796	2.6343	1016.54
0.282553	-0.618254							0.588453	-1.0796	2.63597	978.342
0.282886	-0.618437							0.588786	-1.0796	2.63763	941.566
0.283219	-0.61867							0.589119	-1.0796	2.6393	906.098
0.283552	-0.619684							0.589452	-1.0796	2.64096	872.072
0.283885	-0.62087							0.589785	-1.0796	2.64262	839.689
0.284218	-0.62182							0.590118	-1.0796	2.64429	808.567
0.284551	-0.622728							0.590451	-1.0796	2.64595	778.81
0.284884	-0.623401							0.590784	-1.0796	2.64762	750.247
0.285217	-0.623399							0.591117	-1.0796	2.64928	723.394
0.28555	-0.623208							0.59145	-1.0796	2.65095	698.898
0.285883	-0.622834							0.591783	-1.0796	2.65261	674.748
0.286216	-0.622439							0.592116	-1.0796	2.65428	650.234
0.286549	-0.622308							0.592449	-1.0796	2.65595	626.581
0.286882	-0.622316							0.592782	-1.0796	2.65761	603.864
0.287215	-0.621985							0.593115	-1.0796	2.65927	581.955
0.287548	-0.621526							0.593448	-1.0796	2.66094	560.948
0.287881	-0.621056							0.593781	-1.0796	2.6626	540.858
0.288214	-0.62007							0.594114	-1.0796	2.66427	521.68
0.288547	-0.619056							0.594447	-1.0796	2.66593	503.219
0.28888	-0.618533							0.59478	-1.0796	2.6676	485.621
0.289213	-0.618028							0.595113	-1.0796	2.66926	468.752
0.289546	-0.618023							0.595446	-1.0796	2.67093	452.502
0.289879	-0.618814							0.595779	-1.0796	2.67259	436.886
0.290212	-0.619805							0.596112	-1.0796	2.67426	421.819
0.290545	-0.620927							0.596445	-1.0796	2.67592	407.151
0.290878	-0.622082							0.596778	-1.0796	2.67759	393.093
0.291211	-0.623581							0.597111	-1.0796	2.67925	379.622
0.291544	-0.625174							0.597444	-1.0796	2.68092	366.573
0.291877	-0.625947							0.597777	-1.0796	2.68258	354.044
0.29221	-0.626585							0.59811	-1.0796	2.68425	342.215
0.292543	-0.627136							0.598443	-1.0796	2.68591	330.863
0.292876	-0.62688							0.598776	-1.0796	2.68758	319.878
0.293209	-0.626891							0.599109	-1.0796	2.68924	309.364
0.293542	-0.627604							0.599442	-1.0796	2.69091	299.259
0.293875	-0.628326							0.599775	-1.0796	2.69257	289.535
0.294208	-0.629117							0.600108	-1.0796	2.69424	280.168
0.294542	-0.630038							0.600441	-1.0796	2.6959	271.087
0.294875	-0.630673							0.600774	-1.0796	2.69757	262.34
0.295208	-0.631191							0.601107	-1.0796	2.69923	253.938
0.295541	-0.631701							0.60144	-1.0796	2.7009	245.852
0.295874	-0.631994							0.601774	-1.0796	2.70256	238.206
0.296207	-0.63215							0.602107	-1.0796	2.70423	231.258
0.29654	-0.632874							0.60244	-1.0796	2.70589	224.563
0.296873	-0.633594							0.602773	-1.0796	2.70756	217.724
0.297206	-0.634332							0.603106	-1.0796	2.70922	211.134
0.297539	-0.635903							0.603439	-1.0796	2.71089	204.783
0.297872	-0.637113							0.603772	-1.0796	2.71255	198.66
0.298205	-0.637539							0.604105	-1.0796	2.71422	192.768
0.298538	-0.637975							0.604438	-1.0796	2.71588	187.024
0.298871	-0.638561							0.604771	-1.0796	2.71755	181.463
0.299204	-0.639651							0.605104	-1.0796	2.71921	176.141
0.299537	-0.640356							0.605437	-1.0796	2.72088	171.003
0.29987	-0.64095							0.60577	-1.0796	2.72254	166.065
0.300203	-0.641522							0.606103	-1.0796	2.7242	161.326
0.300536	-0.641996							0.606436	-1.0796	2.72587	156.781
0.300869	-0.642436							0.606769	-1.07961	2.72754	152.381
0.301202	-0.643242							0.607102	-1.07961	2.7292	148.134
0.301535	-0.644497							0.607435	-1.07961	2.73087	144.034
0.301868	-0.645794							0.607768	-1.07961	2.73253	140.055
0.302201	-0.647023							0.608101	-1.07961	2.7342	136.186
0.302534	-0.648093							0.608434	-1.07961	2.73586	132.41
0.302867	-0.64907							0.608767	-1.07961	2.73752	128.767
0.3032	-0.649962							0.6091	-1.07961	2.73919	125.239
0.303533	-0.650775							0.609433	-1.07961	2.74085	121.829
0.303866	-0.651347							0.609766	-1.07961	2.74252	118.547
0.304199	-0.651825							0.610099	-1.07961	2.74418	115.386
0.304532	-0.652496							0.610432	-1.07961	2.74585	112.327
0.304865	-0.65325							0.610765	-1.07961	2.74751	109.352
0.305198	-0.654159							0.611098	-1.07961	2.74918	106.476
0.305531	-0.655349							0.611431	-1.07961	2.75084	103.69
0.305864	-0.656243							0.611764	-1.07961	2.75251	101
0.306197	-0.656561							0.612097	-1.07961	2.75417	98.3969
0.30653	-0.656769							0.61243	-1.07961	2.75584	95.8878
0.306863	-0.657102							0.612763	-1.07961	2.7575	93.576
0.307196	-0.657522							0.613096	-1.07961	2.75917	91.3589
0.307529	-0.657627							0.613429	-1.07961	2.76083	89.0689
0.307862	-0.657423							0.613762	-1.07961	2.7625	86.8583
0.308196	-0.657206							0.614095	-1.07961	2.76416	84.7586
0.308529	-0.656965							0.614428	-1.07961	2.76583	82.7485
0.308862	-0.656777							0.614761	-1.07961	2.76749	80.8015
0.309195	-0.656717							0.615094	-1.07961	2.76916	78.9128
0.309528	-0.656714							0.615427	-1.07961	2.77082	77.1031
0.309861	-0.656896							0.61576	-1.07961	2.77249	75.3585
0.310194	-0.657324							0.616094	-1.07961	2.77415	73.6806
0.310527	-0.657876							0.616427	-1.07961	2.77582	72.0755
0.31086	-0.658548							0.61676	-1.07961	2.77748	70.5177
0.311193	-0.659244							0.617093	-1.07961	2.77915	69.0305
0.311526	-0.660016							0.617426	-1.07961	2.78081	67.5937
0.311859	-0.660946							0.617759	-1.07961	2.78248	66.2157
0.312192	-0.662132							0.618092	-1.07961	2.78414	64.9001
0.312525	-0.663465							0.618425	-1.07961	2.78581	63.6433
0.312858	-0.664754							0.618758	-1.07961	2.78747	62.4302
0.313191	-0.66598							0.619091	-1.07961	2.78914	61.2649
0.313524	-0.666998							0.619424	-1.07961	2.7908	60.1365
0.313857	-0.667769							0.619757	-1.07961	2.79247	59.0416
0.31419	-0.668488							0.62009	-1.07961	2.79413	57.9949
0.314523	-0.668718							0.620423	-1.07961	2.7958	56.9962
0.314856	-0.668445							0.620756	-1.07961	2.79746	56.0279
0.315189	-0.668025							0.621089	-1.07961	2.79913	55.0887
0.315522	-0.667485							0.621422	-1.07961	2.80079	54.1882
0.315855	-0.667104							0.621755	-1.07961	2.80246	53.3206
0.316188	-0.667248							0.622088	-1.07961	2.80412	52.4797
0.316521	-0.667759							0.622421	-1.07961	2.80579	51.6815
0.316854	-0.668291							0.622754	-1.07961	2.80745	50.9219
0.317187	-0.66884							0.623087	-1.07961	2.80911	50.1952
0.31752	-0.669394							0.62342	-1.07961	2.81078	49.523
0.317853	-0.669952							0.623753	-1.07961	2.81244	48.8931
0.318186	-0.670297							0.624086	-1.07961	2.81411	48.2307
0.318519	-0.670427							0.624419	-1.07961	2.81577	47.5931
0.318852	-0.670537							0.624752	-1.07961	2.81744	46.9709
0.319185	-0.670456							0.625085	-1.07961	2.8191	46.366
0.319518	-0.670192							0.625418	-1.07961	2.82077	45.7791
0.319851	-0.669842							0.625751	-1.07961	2.82243	45.2106
0.320184	-0.669439							0.626084	-1.07961	2.8241	44.6554
0.320517	-0.66897							0.626417	-1.07961	2.82576	44.1237
0.32085	-0.668288							0.62675	-1.07961	2.82743	43.6155
0.321183	-0.66753							0.627083	-1.07961	2.82909	43.1208
0.321516	-0.666829							0.627416	-1.07961	2.83076	42.6369
0.321849	-0.666142							0.627749	-1.07961	2.83242	42.1664
0.322182	-0.665801							0.628082	-1.07961	2.83409	41.7099
0.322516	-0.665851							0.628415	-1.07961	2.83575	41.2554
0.322849	-0.666578							0.628748	-1.07961	2.83742	40.8168
0.323182	-0.667711							0.629081	-1.07961	2.83908	40.3852
0.323515	-0.668855							0.629414	-1.07961	2.84075	39.9546
0.323848	-0.670189							0.629748	-1.07961	2.84241	39.5245
0.324181	-0.671463							0.63008	-1.07961	2.84408	39.1057
0.324514	-0.672174							0.630414	-1.07961	2.84574	38.6916
0.324847	-0.672598							0.630747	-1.07961	2.84741	38.2893
0.32518	-0.672942							0.63108	-1.07961	2.84907	37.8897
0.325513	-0.67316							0.631413	-1.07961	2.85074	37.4995
0.325846	-0.673323							0.631746	-1.07961	2.8524	37.1095
0.326179	-0.673478							0.632079	-1.07961	2.85407	36.7197
0.326512	-0.673632							0.632412	-1.07961	2.85573	36.3332
0.326845	-0.674081							0.632745	-1.07961	2.8574	35.9448
0.327178	-0.674781							0.633078	-1.07961	2.85906	35.5506
0.327511	-0.675742							0.633411	-1.07961	2.86073	35.1593
0.327844	-0.676828							0.633744	-1.07961	2.86239	34.7682
0.328177	-0.677814							0.634077	-1.07961	2.86406	34.3888
0.32851	-0.678269							0.63441	-1.07961	2.86572	34.0274
0.328843	-0.678552							0.634743	-1.07961	2.86739	33.6355
0.329176	-0.67907							0.635076	-1.07961	2.86905	33.2392
0.329509	-0.679685							0.635409	-1.07961	2.87072	32.842
0.329842	-0.680677							0.635742	-1.07961	2.87238	32.4463
0.330175	-0.682221							0.636075	-1.07961	2.87405	32.0428
0.330508	-0.683607							0.636408	-1.07961	2.87571	31.6377
0.330841	-0.684636							0.636741	-1.07961	2.87737	31.2242
0.331174	-0.685586							0.637074	-1.07961	2.87904	30.8113
0.331507	-0.685905							0.637407	-1.07961	2.8807	30.3982
0.33184	-0.68578							0.63774	-1.07961	2.88237	29.9866
0.332173	-0.685416							0.638073	-1.07961	2.88403	29.573
0.332506	-0.68494							0.638406	-1.07961	2.8857	29.1607
0.332839	-0.684686							0.638739	-1.07961	2.88736	28.7443
0.333172	-0.685068							0.639072	-1.07961	2.88903	28.3221
0.333505	-0.685802							0.639405	-1.07961	2.89069	27.8959
0.333838	-0.686665							0.639738	-1.07961	2.89236	27.4669
0.334171	-0.687559							0.640071	-1.07961	2.89402	27.04
0.334504	-0.68823							0.640404	-1.07961	2.89569	26.6125
0.334837	-0.688632							0.640737	-1.07961	2.89735	26.1867
0.33517	-0.688635							0.64107	-1.07961	2.89902	25.7573
0.335503	-0.688407							0.641403	-1.07961	2.90068	25.3298
0.335836	-0.688136							0.641736	-1.07961	2.90235	24.9018
0.336169	-0.688088							0.642069	-1.07961	2.90401	24.4712
0.336502	-0.688262							0.642402	-1.07961	2.90568	24.0443
0.336836	-0.688977							0.642735	-1.07961	2.90734	23.6227
0.337169	-0.689915							0.643068	-1.07961	2.90901	23.2029
0.337502	-0.690726							0.643401	-1.07961	2.91067	22.7893
0.337835	-0.691295							0.643734	-1.07961	2.91234	22.3796
0.338168	-0.691379							0.644068	-1.07961	2.914	21.9747
0.338501	-0.690877							0.6444	-1.07961	2.91567	21.5807
0.338834	-0.690199							0.644734	-1.07961	2.91733	21.2088
0.339167	-0.689613							0.645066	-1.07961	2.919	20.8638
0.3395	-0.689081							0.6454	-1.07962	2.92066	20.4848
0.339833	-0.68927							0.645733	-1.07962	2.92233	20.116
0.340166	-0.689802							0.646066	-1.07962	2.92399	19.7513
0.340499	-0.69045							0.646399	-1.07962	2.92566	19.3963
0.340832	-0.691483							0.646732	-1.07962	2.92732	19.0489
0.341165	-0.692388							0.647065	-1.07962	2.92899	18.7169
0.341498	-0.69263							0.647398	-1.07962	2.93065	18.3957
0.341831	-0.692665							0.647731	-1.07962	2.93232	18.0893
0.342164	-0.69253							0.648064	-1.07962	2.93398	17.7889
0.342497	-0.692223							0.648397	-1.07962	2.93565	17.4989
0.34283	-0.692136							0.64873	-1.07962	2.93731	17.2184
0.343163	-0.692313							0.649063	-1.07962	2.93898	16.9452
0.343496	-0.692546							0.649396	-1.07962	2.94064	16.6757
0.343829	-0.693152							0.649729	-1.07962	2.94231	16.4152
0.344162	-0.693868							0.650062	-1.07962	2.94397	16.1675
0.344495	-0.694343							0.650395	-1.07962	2.94564	15.9294
0.344828	-0.694746							0.650728	-1.07962	2.9473	15.6985
0.345161	-0.695071							0.651061	-1.07962	2.94897	15.4772
0.345494	-0.695253							0.651394	-1.07962	2.95063	15.2722
0.345827	-0.695543							0.651727	-1.07962	2.9523	15.0693
0.34616	-0.696083							0.65206	-1.07962	2.95396	14.8788
0.346493	-0.696678							0.652393	-1.07962	2.95562	14.6966
0.346826	-0.697101							0.652726	-1.07962	2.95729	14.5231
0.347159	-0.69744							0.653059	-1.07962	2.95896	14.3571
0.347492	-0.69767							0.653392	-1.07962	2.96062	14.1983
0.347825	-0.697855							0.653725	-1.07962	2.96229	14.0436
0.348158	-0.698186							0.654058	-1.07962	2.96395	13.8976
0.348491	-0.699155							0.654391	-1.07962	2.96562	13.7566
0.348824	-0.700181							0.654724	-1.07962	2.96728	13.6194
0.349157	-0.70079							0.655057	-1.07962	2.96895	13.4893
0.34949	-0.701312							0.65539	-1.07962	2.97061	13.3679
0.349823	-0.701946							0.655723	-1.07962	2.97227	13.2639
0.350156	-0.702683							0.656056	-1.07962	2.97394	13.152
0.350489	-0.703632							0.656389	-1.07962	2.9756	13.0387
0.350822	-0.704738							0.656722	-1.07962	2.97727	12.9331
0.351155	-0.705877							0.657055	-1.07962	2.97893	12.8291
0.351489	-0.706775							0.657388	-1.07962	2.9806	12.7231
0.351822	-0.707612							0.657721	-1.07962	2.98226	12.6276
0.352155	-0.708021							0.658054	-1.07962	2.98393	12.5337
0.352488	-0.708357							0.658388	-1.07962	2.98559	12.4381
0.352821	-0.708833							0.65872	-1.07962	2.98726	12.346
0.353154	-0.709644							0.659054	-1.07962	2.98892	12.255
0.353487	-0.71058							0.659387	-1.07962	2.99059	12.1648
0.35382	-0.711594							0.65972	-1.07962	2.99225	12.0781
0.354153	-0.71267							0.660053	-1.07962	2.99392	11.994
0.354486	-0.713576							0.660386	-1.07962	2.99558	11.9073
0.354819	-0.713943							0.660719	-1.07962	2.99725	11.8242
0.355152	-0.714118							0.661052	-1.07962	2.99891	11.74
0.355485	-0.714478							0.661385	-1.07962	3.00058	11.6528
0.355818	-0.7149							0.661718	-1.07962	3.00224	11.5691
0.356151	-0.715555							0.662051	-1.07962	3.00391	11.4924
0.356484	-0.716846							0.662384	-1.07962	3.00557	11.4103
0.356817	-0.717822							0.662717	-1.07962	3.00724	11.3301
0.35715	-0.718205							0.66305	-1.07962	3.0089	11.255
0.357483	-0.718608							0.663383	-1.07962	3.01057	11.1794
0.357816	-0.719102							0.663716	-1.07962	3.01223	11.0993
0.358149	-0.719647							0.664049	-1.07962	3.0139	11.0226
0.358482	-0.720064							0.664382	-1.07962	3.01556	10.9428
0.358815	-0.720408							0.664715	-1.07962	3.01723	10.8632
[truncated: 12,781 more rows]

## Sheet: CPCI1-190SB_NCP
Chrom.1		Chrom.1		Chrom.1		Chrom.1		Chrom.1		Chrom.1
UV 1_280		Injection		Run Log		Fraction		UV 1_280_CUT_TEMP@100,BASEM		UV 2_260
ml	mAU	ml	Injection	ml	Logbook	ml	Fraction	ml	mAU	ml	mAU
-0.305816	0.026511	0.000147		-0.305816	Method Settings	0.787293	1.C.1	0	-0.098238	-0.305816	0
-0.305483	0.252448			-0.30543	Equilibration	0.837513	1.C.2	0.000333	-0.098234	-0.30415	0.036029
-0.30515	0.27082			-0.004647	Sample Application	0.887527	1.C.3	0.000666	-0.098231	-0.302485	0.330596
-0.304817	0.288564			0.196854	Elution	0.937542	1.C.4	0.000999	-0.098228	-0.300819	1.22613
-0.304484	0.305678					0.987556	1.C.5	0.001332	-0.098224	-0.299154	1.74439
-0.304151	0.322134					1.03757	1.C.6	0.001665	-0.098221	-0.297489	1.74381
-0.303818	0.33818					1.08758	1.C.7	0.001998	-0.098218	-0.295823	1.73951
-0.303485	0.354323					1.1376	1.C.8	0.002331	-0.098214	-0.294158	1.72406
-0.303152	0.370985					1.18761	1.C.9	0.002663	-0.098211	-0.292492	1.68523
-0.302819	0.388171					1.23763	1.C.10	0.002996	-0.098207	-0.290827	0.880419
-0.302487	0.403683					1.28797	1.C.11	0.003329	-0.098204	-0.289161	-0.161973
-0.302154	0.408979					1.33799	1.C.12	0.003662	-0.098201	-0.287496	-0.308227
-0.301821	0.423274					1.388	1.D.12	0.003995	-0.098197	-0.28583	-0.456277
-0.301488	0.479532					1.438	1.D.11	0.004328	-0.098194	-0.284165	-0.570779
-0.301155	0.529917					1.48802	1.D.10	0.004661	-0.09819	-0.282499	-0.590553
-0.300822	0.531074					1.53804	1.D.9	0.004994	-0.098187	-0.280834	-0.551734
-0.300489	0.532069					1.58791	1.D.8	0.005327	-0.098183	-0.279168	-0.53639
-0.300156	0.532713					1.63817	1.D.7	0.00566	-0.09818	-0.277503	-0.547696
-0.299823	0.532854					1.68819	1.D.6	0.005993	-0.098176	-0.275838	-0.590247
-0.29949	0.532545					1.73821	1.D.5	0.006326	-0.098173	-0.274172	-0.676316
-0.299157	0.532208					1.78822	1.D.4	0.006659	-0.098169	-0.272507	-0.762431
-0.298824	0.531179					1.83823	1.D.3	0.006992	-0.098166	-0.270841	-0.711351
-0.298491	0.530037					1.88824	1.D.2	0.007324	-0.098162	-0.269176	-0.557255
-0.298158	0.529373					1.93859	1.D.1	0.007657	-0.098159	-0.26751	-0.364359
-0.297825	0.52877					1.9886	1.E.1	0.00799	-0.098156	-0.265845	-0.217867
-0.297493	0.528119					2.03862	1.E.2	0.008323	-0.098152	-0.264179	-0.171803
-0.29716	0.527226					2.08865	1.E.3	0.008656	-0.098149	-0.262514	-0.236478
-0.296827	0.526517					2.13866	1.E.4	0.008989	-0.098145	-0.260848	-0.392475
-0.296494	0.526373					2.18865	1.E.5	0.009322	-0.098142	-0.259183	-0.589486
-0.296161	0.526223					2.23866	1.E.6	0.009655	-0.098139	-0.257517	-0.772896
-0.295828	0.52604					2.28869	1.E.7	0.009988	-0.098135	-0.255852	-0.919802
-0.295495	0.52584					2.3387	1.E.8	0.010321	-0.098132	-0.254187	-1.03806
-0.295162	0.525655					2.3889	1.E.9	0.010654	-0.098129	-0.252521	-1.14179
-0.294829	0.525484					2.43884	1.E.10	0.010987	-0.098126	-0.250856	-1.23399
-0.294496	0.525262					2.48885	1.E.11	0.01132	-0.098122	-0.24919	-1.31377
-0.294163	0.524678					2.5392	1.E.12	0.011653	-0.098119	-0.247525	-1.38315
-0.29383	0.523844					2.58921	1.F.12	0.011986	-0.098116	-0.245859	-1.44397
-0.293497	0.521629					2.63922	1.F.11	0.012318	-0.098113	-0.244194	-1.49387
-0.293164	0.519384					2.68923	1.F.10	0.012651	-0.09811	-0.242528	-1.53594
-0.292832	0.440302					2.73925	1.F.9	0.012984	-0.098107	-0.240863	-1.57293
-0.292499	-0.003803					2.78926	1.F.8	0.013317	-0.098104	-0.239197	-1.6019
-0.292166	-0.006952					2.8393	1.F.7	0.01365	-0.0981	-0.237532	-1.62834
-0.291833	-0.009841					2.8893	1.F.6	0.013983	-0.098097	-0.235866	-1.65485
-0.2915	-0.012939					2.93929	1.F.5	0.014316	-0.098093	-0.234201	-1.67943
-0.291167	-0.017418					2.98964	1.F.4	0.014649	-0.09809	-0.232536	-1.70381
-0.290834	-0.022992					3.03967	1.F.3	0.014982	-0.098086	-0.23087	-1.72514
-0.290501	-0.02798					3.08968	1.F.2	0.015315	-0.098083	-0.229205	-1.74089
-0.290168	-0.032798					3.13969	1.F.1	0.015648	-0.098079	-0.227539	-1.75555
-0.289835	-0.037686					3.14235	Waste	0.015981	-0.098076	-0.225874	-1.7694
-0.289502	-0.042694							0.016314	-0.098072	-0.224208	-1.78094
-0.289169	-0.047607							0.016647	-0.098069	-0.222543	-1.7936
-0.288836	-0.052367							0.016979	-0.098065	-0.220877	-1.80506
-0.288503	-0.057147							0.017312	-0.098061	-0.219212	-1.81336
-0.28817	-0.062191							0.017645	-0.098057	-0.217546	-1.81908
-0.287838	-0.067607							0.017978	-0.098054	-0.215881	-1.82165
-0.287505	-0.072972							0.018311	-0.09805	-0.214215	-1.82347
-0.287172	-0.078304							0.018644	-0.098046	-0.21255	-1.82411
-0.286839	-0.083461							0.018977	-0.098042	-0.210885	-1.8218
-0.286506	-0.087994							0.01931	-0.098039	-0.209219	-1.8203
-0.286173	-0.092036							0.019643	-0.098035	-0.207554	-1.81964
-0.28584	-0.095793							0.019976	-0.098031	-0.205888	-1.81915
-0.285507	-0.099502							0.020309	-0.098028	-0.204223	-1.82438
-0.285174	-0.102512							0.020642	-0.098024	-0.202557	-1.82863
-0.284841	-0.103867							0.020975	-0.098021	-0.200892	-1.8267
-0.284508	-0.104796							0.021308	-0.098017	-0.199226	-1.82589
-0.284175	-0.10502							0.02164	-0.098014	-0.197561	-1.82727
-0.283842	-0.105202							0.021973	-0.09801	-0.195895	-1.82571
-0.283509	-0.105239							0.022306	-0.098007	-0.19423	-1.825
-0.283177	-0.10464							0.022639	-0.098003	-0.192564	-1.82885
-0.282844	-0.102615							0.022972	-0.098	-0.190899	-1.83349
-0.282511	-0.099741							0.023305	-0.097996	-0.189234	-1.83697
-0.282178	-0.097312							0.023638	-0.097993	-0.187568	-1.841
-0.281845	-0.095684							0.023971	-0.09799	-0.185903	-1.84986
-0.281512	-0.09418							0.024304	-0.097987	-0.184237	-1.85746
-0.281179	-0.092528							0.024637	-0.097984	-0.182572	-1.86071
-0.280846	-0.090886							0.02497	-0.097981	-0.180906	-1.86422
-0.280513	-0.089488							0.025303	-0.097978	-0.179241	-1.86657
-0.28018	-0.0888							0.025636	-0.097975	-0.177575	-1.86381
-0.279847	-0.087993							0.025969	-0.097972	-0.17591	-1.86433
-0.279514	-0.086682							0.026302	-0.097969	-0.174244	-1.87086
-0.279181	-0.085375							0.026634	-0.097965	-0.172579	-1.87724
-0.278848	-0.083223							0.026967	-0.097962	-0.170913	-1.8831
-0.278516	-0.080465							0.0273	-0.097958	-0.169248	-1.89111
-0.278183	-0.078208							0.027633	-0.097954	-0.167583	-1.90001
-0.27785	-0.076421							0.027966	-0.09795	-0.165917	-1.90315
-0.277517	-0.074716							0.028299	-0.097947	-0.164252	-1.90315
-0.277184	-0.070895							0.028632	-0.097943	-0.162586	-1.90537
-0.276851	-0.066176							0.028965	-0.097939	-0.160921	-1.90339
-0.276518	-0.062975							0.029298	-0.097936	-0.159255	-1.89784
-0.276185	-0.060423							0.029631	-0.097932	-0.15759	-1.89627
-0.275852	-0.056642							0.029964	-0.097928	-0.155924	-1.89733
-0.275519	-0.049455							0.030297	-0.097925	-0.154259	-1.8976
-0.275186	-0.040805							0.03063	-0.097922	-0.152593	-1.89779
-0.274853	-0.032326							0.030963	-0.097918	-0.150928	-1.89769
-0.27452	-0.023864							0.031295	-0.097915	-0.149262	-1.89603
-0.274187	-0.011263							0.031628	-0.097912	-0.147597	-1.89447
-0.273854	0.00583							0.031961	-0.097909	-0.145932	-1.89326
-0.273522	0.024725							0.032294	-0.097905	-0.144266	-1.89555
-0.273189	0.044241							0.032627	-0.097902	-0.142601	-1.89894
-0.272856	0.064844							0.03296	-0.097899	-0.140935	-1.90345
-0.272523	0.095477							0.033293	-0.097895	-0.13927	-1.90837
-0.27219	0.150861							0.033626	-0.097892	-0.137604	-1.91096
-0.271857	0.184347							0.033959	-0.097889	-0.135939	-1.91389
-0.271524	0.219138							0.034292	-0.097886	-0.134273	-1.91848
-0.271191	0.259047							0.034625	-0.097882	-0.132608	-1.92038
-0.270858	0.301069							0.034958	-0.097879	-0.130942	-1.91753
-0.270525	0.342102							0.035291	-0.097876	-0.129277	-1.91411
-0.270192	0.382791							0.035624	-0.097872	-0.127612	-1.91247
-0.269859	0.423113							0.035957	-0.097869	-0.125946	-1.91077
-0.269526	0.463156							0.036289	-0.097866	-0.124281	-1.90973
-0.269193	0.501963							0.036622	-0.097862	-0.122615	-1.91217
-0.268861	0.538441							0.036955	-0.097859	-0.12095	-1.91461
-0.268528	0.573859							0.037288	-0.097856	-0.119284	-1.91193
-0.268195	0.60418							0.037621	-0.097852	-0.117619	-1.90672
-0.267862	0.629361							0.037954	-0.097849	-0.115953	-1.90437
-0.267529	0.65196							0.038287	-0.097846	-0.114288	-1.90263
-0.267196	0.671421							0.03862	-0.097842	-0.112622	-1.90007
-0.266863	0.688827							0.038953	-0.097839	-0.110957	-1.90065
-0.26653	0.700778							0.039286	-0.097835	-0.109291	-1.90228
-0.266197	0.707492							0.039619	-0.097832	-0.107626	-1.89937
-0.265864	0.70872							0.039952	-0.097829	-0.105961	-1.89356
-0.265531	0.70801							0.040285	-0.097825	-0.104295	-1.88833
-0.265198	0.704581							0.040618	-0.097821	-0.10263	-1.88504
-0.264865	0.695455							0.04095	-0.097817	-0.100964	-1.88329
-0.264532	0.681667							0.041283	-0.097813	-0.099299	-1.88267
-0.264199	0.660362							0.041616	-0.097809	-0.097633	-1.88034
-0.263867	0.638122							0.041949	-0.097805	-0.095968	-1.87616
-0.263534	0.613751							0.042282	-0.097801	-0.094302	-1.86832
-0.263201	0.586116							0.042615	-0.097797	-0.092637	-1.85809
-0.262868	0.554545							0.042948	-0.097793	-0.090971	-1.84709
-0.262535	0.519834							0.043281	-0.097789	-0.089306	-1.83668
-0.262202	0.484227							0.043614	-0.097786	-0.08764	-1.83014
-0.261869	0.44691							0.043947	-0.097782	-0.085975	-1.82637
-0.261536	0.408724							0.04428	-0.097779	-0.08431	-1.8209
-0.261203	0.370985							0.044613	-0.097776	-0.082644	-1.81358
-0.26087	0.333481							0.044946	-0.097772	-0.080979	-1.80701
-0.260537	0.29542							0.045279	-0.097769	-0.079313	-1.79689
-0.260204	0.257625							0.045612	-0.097765	-0.077648	-1.78317
-0.259871	0.224856							0.045944	-0.097762	-0.075982	-1.77042
-0.259538	0.196638							0.046277	-0.097759	-0.074317	-1.75945
-0.259206	0.168067							0.04661	-0.097755	-0.072651	-1.74812
-0.258873	0.139065							0.046943	-0.097752	-0.070986	-1.73668
-0.25854	0.111432							0.047276	-0.097749	-0.06932	-1.72551
-0.258207	0.088985							0.047609	-0.097745	-0.067655	-1.7138
-0.257874	0.069302							0.047942	-0.097742	-0.065989	-1.70164
-0.257541	0.04945							0.048275	-0.097738	-0.064324	-1.68933
-0.257208	0.028656							0.048608	-0.097735	-0.062659	-1.67527
-0.256875	0.010591							0.048941	-0.097732	-0.060993	-1.66052
-0.256542	-0.002197							0.049274	-0.097728	-0.059328	-1.64717
-0.256209	-0.014941							0.049607	-0.097725	-0.057662	-1.63246
-0.255876	-0.027809							0.04994	-0.097721	-0.055997	-1.61628
-0.255543	-0.039756							0.050273	-0.097718	-0.054331	-1.60355
-0.25521	-0.049632							0.050605	-0.097715	-0.052666	-1.59078
-0.254877	-0.057787							0.050938	-0.097711	-0.051	-1.57622
-0.254544	-0.066074							0.051271	-0.097708	-0.049335	-1.56118
-0.254212	-0.074808							0.051604	-0.097705	-0.047669	-1.54548
-0.253879	-0.082974							0.051937	-0.097701	-0.046004	-1.52622
-0.253546	-0.088906							0.05227	-0.097698	-0.044338	-1.50791
-0.253213	-0.094069							0.052603	-0.097694	-0.042673	-1.49005
-0.25288	-0.099688							0.052936	-0.097691	-0.041008	-1.47348
-0.252547	-0.105871							0.053269	-0.097688	-0.039342	-1.45582
-0.252214	-0.111526							0.053602	-0.097684	-0.037677	-1.43948
-0.251881	-0.116346							0.053935	-0.097681	-0.036011	-1.42514
-0.251548	-0.121237							0.054268	-0.097678	-0.034346	-1.41037
-0.251215	-0.126416							0.054601	-0.097674	-0.03268	-1.39284
-0.250882	-0.13156							0.054934	-0.097671	-0.031015	-1.37586
-0.250549	-0.13571							0.055266	-0.097668	-0.029349	-1.35878
-0.250216	-0.139228							0.055599	-0.097664	-0.027684	-1.33796
-0.249883	-0.142887							0.055932	-0.097661	-0.026018	-1.31844
-0.249551	-0.146723							0.056265	-0.097658	-0.024353	-1.30234
-0.249218	-0.150341							0.056598	-0.097654	-0.022687	-1.28528
-0.248885	-0.153156							0.056931	-0.097651	-0.021022	-1.26697
-0.248552	-0.155897							0.057264	-0.097648	-0.019357	-1.25124
-0.248219	-0.158998							0.057597	-0.097644	-0.017691	-1.23736
-0.247886	-0.162652							0.05793	-0.097641	-0.016026	-1.22414
-0.247553	-0.16637							0.058263	-0.097638	-0.01436	-1.21173
-0.24722	-0.170204							0.058596	-0.097634	-0.012695	-1.20002
-0.246887	-0.174129							0.058929	-0.097631	-0.011029	-1.18756
-0.246554	-0.178111							0.059262	-0.097628	-0.009364	-1.17595
-0.246221	-0.182019							0.059595	-0.097625	-0.007698	-1.15813
-0.245888	-0.185374							0.059927	-0.097621	-0.006033	-1.14034
-0.245555	-0.188485							0.06026	-0.097618	-0.004367	-0.711155
-0.245222	-0.191589							0.060593	-0.097615	-0.002702	0.010605
-0.24489	-0.194667							0.060926	-0.097611	-0.001036	0.029639
-0.244557	-0.197367							0.061259	-0.097608	0.000629	0.045866
-0.244224	-0.199385							0.061592	-0.097605	0.002294	0.061109
-0.243891	-0.201421							0.061925	-0.097602	0.00396	0.079603
-0.243558	-0.203803							0.062258	-0.097598	0.005625	0.099866
-0.243225	-0.206938							0.062591	-0.097595	0.007291	0.118133
-0.242892	-0.209787							0.062924	-0.097592	0.008956	0.135913
-0.242559	-0.212415							0.063257	-0.097588	0.010622	0.148219
-0.242226	-0.214998							0.06359	-0.097585	0.012287	0.153895
-0.241893	-0.217512							0.063923	-0.097582	0.013953	0.156398
-0.24156	-0.219888							0.064256	-0.097579	0.015618	0.15747
-0.241227	-0.222046							0.064589	-0.097576	0.017284	0.157667
-0.240894	-0.2241							0.064921	-0.097572	0.018949	0.165367
-0.240561	-0.22595							0.065254	-0.097569	0.020615	0.179029
-0.240228	-0.227322							0.065587	-0.097566	0.02228	0.191137
-0.239896	-0.22828							0.06592	-0.097563	0.023945	0.200575
-0.239563	-0.228679							0.066253	-0.097559	0.025611	0.207839
-0.23923	-0.229104							0.066586	-0.097556	0.027276	0.211606
-0.238897	-0.2297							0.066919	-0.097552	0.028942	0.21221
-0.238564	-0.230522							0.067252	-0.097548	0.030607	0.213349
-0.238231	-0.231222							0.067585	-0.097544	0.032273	0.216919
-0.237898	-0.231819							0.067918	-0.097539	0.033938	0.21991
-0.237565	-0.232377							0.068251	-0.097535	0.035604	0.220702
-0.237232	-0.232752							0.068584	-0.097531	0.037269	0.219603
-0.236899	-0.232957							0.068917	-0.097527	0.038935	0.218443
-0.236566	-0.233199							0.06925	-0.097522	0.0406	0.217737
-0.236233	-0.233454							0.069582	-0.097518	0.042266	0.218119
-0.2359	-0.233924							0.069915	-0.097514	0.043931	0.217688
-0.235567	-0.234913							0.070248	-0.097511	0.045596	0.213864
-0.235235	-0.23566							0.070581	-0.097508	0.047262	0.20823
-0.234902	-0.235656							0.070914	-0.097505	0.048927	0.204985
-0.234569	-0.235662							0.071247	-0.097501	0.050593	0.199167
-0.234236	-0.235766							0.07158	-0.097498	0.052258	0.189356
-0.233903	-0.236043							0.071913	-0.097495	0.053924	0.182054
-0.23357	-0.2364							0.072246	-0.097492	0.055589	0.178441
-0.233237	-0.236827							0.072579	-0.097489	0.057255	0.172462
-0.232904	-0.237087							0.072912	-0.097486	0.05892	0.166116
-0.232571	-0.236879							0.073245	-0.097483	0.060586	0.162872
-0.232238	-0.236589							0.073578	-0.09748	0.062251	0.161138
-0.231905	-0.236756							0.073911	-0.097477	0.063917	0.156102
-0.231572	-0.237027							0.074244	-0.097474	0.065582	0.148717
-0.231239	-0.237246							0.074576	-0.097471	0.067247	0.142909
-0.230906	-0.237349							0.074909	-0.097468	0.068913	0.134887
-0.230574	-0.237269							0.075242	-0.097465	0.070578	0.122665
-0.230241	-0.236922							0.075575	-0.097462	0.072244	0.110561
-0.229908	-0.236604							0.075908	-0.097459	0.073909	0.100872
-0.229575	-0.236406							0.076241	-0.097456	0.075575	0.089195
-0.229242	-0.236375							0.076574	-0.097453	0.07724	0.077116
-0.228909	-0.236525							0.076907	-0.097449	0.078906	0.069076
-0.228576	-0.236857							0.07724	-0.097445	0.080571	0.062587
-0.228243	-0.237298							0.077573	-0.097441	0.082237	0.053648
-0.22791	-0.237991							0.077906	-0.097437	0.083902	0.042908
-0.227577	-0.23861							0.078239	-0.097433	0.085568	0.033807
-0.227244	-0.238738							0.078572	-0.097429	0.087233	0.023847
-0.226911	-0.23866							0.078905	-0.097425	0.088898	0.011171
-0.226578	-0.238605							0.079237	-0.097421	0.090564	-0.004682
-0.226245	-0.238634							0.07957	-0.097417	0.092229	-0.02106
-0.225912	-0.238606							0.079903	-0.097413	0.093895	-0.036469
-0.22558	-0.238384							0.080236	-0.09741	0.09556	-0.053455
-0.225247	-0.23818							0.080569	-0.097407	0.097226	-0.069892
-0.224914	-0.238127							0.080902	-0.097404	0.098891	-0.083013
-0.224581	-0.23832							0.081235	-0.097402	0.100557	-0.094668
-0.224248	-0.238983							0.081568	-0.097399	0.102222	-0.108419
-0.223915	-0.240043							0.081901	-0.097396	0.103888	-0.124285
-0.223582	-0.24109							0.082234	-0.097393	0.105553	-0.141482
-0.223249	-0.24209							0.082567	-0.09739	0.107218	-0.161599
-0.222916	-0.2431							0.0829	-0.097387	0.108884	-0.177623
-0.222583	-0.244228							0.083233	-0.097384	0.110549	-0.192479
-0.22225	-0.245373							0.083566	-0.097381	0.112215	-0.206409
-0.221917	-0.246472							0.083899	-0.097377	0.11388	-0.220247
-0.221584	-0.247472							0.084231	-0.097373	0.115546	-0.230324
-0.221251	-0.248374							0.084564	-0.097369	0.117211	-0.243019
-0.220919	-0.249116							0.084897	-0.097366	0.118877	-0.255472
-0.220586	-0.249776							0.08523	-0.097362	0.120542	-0.267344
-0.220253	-0.249939							0.085563	-0.097358	0.122208	-0.279906
-0.21992	-0.249756							0.085896	-0.097355	0.123873	-0.29285
-0.219587	-0.249266							0.086229	-0.097351	0.125539	-0.303956
-0.219254	-0.248646							0.086562	-0.097347	0.127204	-0.317106
-0.218921	-0.248226							0.086895	-0.097343	0.128869	-0.330247
-0.218588	-0.248817							0.087228	-0.09734	0.130535	-0.343145
-0.218255	-0.249382							0.087561	-0.097336	0.1322	-0.358809
-0.217922	-0.249864							0.087894	-0.097333	0.133866	-0.375412
-0.217589	-0.250312							0.088227	-0.097329	0.135531	-0.391793
-0.217256	-0.250566							0.08856	-0.097325	0.137197	-0.409377
-0.216923	-0.250571							0.088892	-0.097322	0.138862	-0.4239
-0.21659	-0.250427							0.089225	-0.097318	0.140528	-0.436402
-0.216257	-0.25011							0.089558	-0.097315	0.142193	-0.448585
-0.215925	-0.249833							0.089891	-0.097311	0.143859	-0.459265
-0.215592	-0.249738							0.090224	-0.097308	0.145524	-0.466856
-0.215259	-0.249698							0.090557	-0.097304	0.14719	-0.474948
-0.214926	-0.249708							0.09089	-0.097301	0.148855	-0.48398
-0.214593	-0.249706							0.091223	-0.097297	0.15052	-0.494283
-0.21426	-0.249509							0.091556	-0.097294	0.152186	-0.506667
-0.213927	-0.248939							0.091889	-0.09729	0.153851	-0.521227
-0.213594	-0.248404							0.092222	-0.097287	0.155517	-0.537485
-0.213261	-0.247953							0.092555	-0.097283	0.157182	-0.550928
-0.212928	-0.247597							0.092888	-0.09728	0.158848	-0.560489
-0.212595	-0.247645							0.093221	-0.097276	0.160513	-0.569819
-0.212262	-0.24803							0.093553	-0.097273	0.162179	-0.579853
-0.211929	-0.248912							0.093886	-0.09727	0.163844	-0.588836
-0.211596	-0.25005							0.094219	-0.097267	0.16551	-0.600497
-0.211264	-0.25122							0.094552	-0.097263	0.167175	-0.616953
-0.210931	-0.252418							0.094885	-0.09726	0.168841	-0.631776
-0.210598	-0.253333							0.095218	-0.097257	0.170506	-0.643295
-0.210265	-0.253317							0.095551	-0.097253	0.172171	-0.652842
-0.209932	-0.253247							0.095884	-0.09725	0.173837	-0.664475
-0.209599	-0.252907							0.096217	-0.097247	0.175502	-0.672155
-0.209266	-0.25234							0.09655	-0.097243	0.177168	-0.677789
-0.208933	-0.251975							0.096883	-0.09724	0.178833	-0.68381
-0.2086	-0.251816							0.097216	-0.097237	0.180499	-0.693383
-0.208267	-0.251615							0.097549	-0.097234	0.182164	-0.699808
-0.207934	-0.251278							0.097882	-0.097231	0.18383	-0.706304
-0.207601	-0.250857							0.098215	-0.097227	0.185495	-0.713883
-0.207268	-0.250267							0.098547	-0.097224	0.187161	-0.7228
-0.206935	-0.249654							0.09888	-0.097221	0.188826	-0.729285
-0.206602	-0.249302							0.099213	-0.097218	0.190492	-0.736046
-0.20627	-0.249501							0.099546	-0.097215	0.192157	-0.743993
-0.205937	-0.24992							0.099879	-0.097211	0.193822	-0.753747
-0.205604	-0.250693							0.100212	-0.097208	0.195488	-0.762632
-0.205271	-0.251398							0.100545	-0.097205	0.197153	-0.772296
-0.204938	-0.251884							0.100878	-0.097202	0.198819	-0.781232
-0.204605	-0.252088							0.101211	-0.097199	0.200484	-0.791647
-0.204272	-0.251903							0.101544	-0.097196	0.20215	-0.800566
-0.203939	-0.251509							0.101877	-0.097193	0.203815	-0.813239
-0.203606	-0.25114							0.10221	-0.09719	0.205481	-0.823869
-0.203273	-0.250824							0.102543	-0.097187	0.207146	-0.836528
-0.20294	-0.2505							0.102876	-0.097184	0.208812	-0.846018
-0.202607	-0.250142							0.103208	-0.097181	0.210477	-0.852225
-0.202274	-0.249708							0.103541	-0.097177	0.212143	-0.857424
-0.201941	-0.248925							0.103874	-0.097172	0.213808	-0.862311
-0.201609	-0.247839							0.104207	-0.097168	0.215473	-0.865906
-0.201276	-0.247019							0.10454	-0.097164	0.217139	-0.872904
-0.200943	-0.246444							0.104873	-0.097159	0.218804	-0.882748
-0.20061	-0.246							0.105206	-0.097155	0.22047	-0.892553
-0.200277	-0.245908							0.105539	-0.09715	0.222135	-0.89968
-0.199944	-0.246046							0.105872	-0.097146	0.223801	-0.907261
-0.199611	-0.246307							0.106205	-0.097142	0.225466	-0.913912
-0.199278	-0.246597							0.106538	-0.097137	0.227132	-0.919804
-0.198945	-0.246893							0.106871	-0.097135	0.228797	-0.923394
-0.198612	-0.247166							0.107204	-0.097132	0.230463	-0.928727
-0.198279	-0.24714							0.107537	-0.097129	0.232128	-0.934076
-0.197946	-0.246647							0.10787	-0.097126	0.233793	-0.934811
-0.197613	-0.246121							0.108202	-0.097124	0.235459	-0.937006
-0.19728	-0.245488							0.108535	-0.097121	0.237124	-0.940504
-0.196948	-0.244793							0.108868	-0.097118	0.23879	-0.942763
-0.196615	-0.244314							0.109201	-0.097116	0.240455	-0.945672
-0.196282	-0.243986							0.109534	-0.097113	0.242121	-0.950166
-0.195949	-0.243673							0.109867	-0.09711	0.243786	-0.954325
-0.195616	-0.243399							0.1102	-0.097106	0.245452	-0.956471
-0.195283	-0.243112							0.110533	-0.097102	0.247117	-0.960739
-0.19495	-0.242774							0.110866	-0.097099	0.248783	-0.962051
-0.194617	-0.242485							0.111199	-0.097095	0.250448	-0.963174
-0.194284	-0.24252							0.111532	-0.097091	0.252114	-0.962775
-0.193951	-0.243061							0.111865	-0.097087	0.253779	-0.96366
-0.193618	-0.243961							0.112198	-0.097083	0.255445	-0.966169
-0.193285	-0.24523							0.112531	-0.097079	0.25711	-0.969924
-0.192952	-0.246532							0.112863	-0.097075	0.258775	-0.976524
-0.192619	-0.247922							0.113196	-0.097071	0.260441	-0.983437
-0.192286	-0.249223							0.113529	-0.097068	0.262106	-0.992551
-0.191954	-0.250169							0.113862	-0.097064	0.263772	-0.995488
-0.191621	-0.250952							0.114195	-0.097061	0.265437	-0.999737
-0.191288	-0.251616							0.114528	-0.097057	0.267103	-0.99975
-0.190955	-0.252073							0.114861	-0.097053	0.268768	-1.0017
-0.190622	-0.252528							0.115194	-0.09705	0.270434	-1.00535
-0.190289	-0.252972							0.115527	-0.097046	0.272099	-1.01147
-0.189956	-0.253259							0.11586	-0.097043	0.273765	-1.01546
-0.189623	-0.253067							0.116193	-0.097039	0.27543	-1.02492
-0.18929	-0.252549							0.116526	-0.097036	0.277095	-1.03221
-0.188957	-0.252166							0.116859	-0.097032	0.278761	-1.03309
-0.188624	-0.251878							0.117192	-0.097029	0.280426	-1.03465
-0.188291	-0.252043							0.117525	-0.097026	0.282092	-1.03504
-0.187958	-0.252993							0.117857	-0.097022	0.283757	-1.03562
-0.187625	-0.254092							0.11819	-0.097019	0.285423	-1.03593
-0.187293	-0.255152							0.118523	-0.097016	0.287088	-1.03972
-0.18696	-0.256139							0.118856	-0.097012	0.288754	-1.04321
-0.186627	-0.2568							0.119189	-0.097009	0.290419	-1.04777
-0.186294	-0.257063							0.119522	-0.097006	0.292085	-1.04781
-0.185961	-0.256968							0.119855	-0.097002	0.29375	-1.04627
-0.185628	-0.256498							0.120188	-0.096998	0.295416	-1.04709
-0.185295	-0.256256							0.120521	-0.096994	0.297081	-1.0465
-0.184962	-0.256463							0.120854	-0.09699	0.298746	-1.04563
-0.184629	-0.256824							0.121187	-0.096986	0.300412	-1.05097
-0.184296	-0.257097							0.12152	-0.096982	0.302077	-1.05749
-0.183963	-0.257328							0.121853	-0.096978	0.303743	-1.06144
-0.18363	-0.257249							0.122186	-0.096974	0.305408	-1.06659
-0.183297	-0.256785							0.122518	-0.09697	0.307074	-1.07187
-0.182964	-0.25647							0.122851	-0.096966	0.308739	-1.07277
-0.182631	-0.256334							0.123184	-0.096961	0.310405	-1.07468
-0.182299	-0.256203							0.123517	-0.09696	0.31207	-1.07709
-0.181966	-0.256078							0.12385	-0.096958	0.313736	-1.07817
-0.181633	-0.256143							0.124183	-0.096956	0.315401	-1.08239
-0.1813	-0.256708							0.124516	-0.096954	0.317067	-1.08903
-0.180967	-0.257589							0.124849	-0.096952	0.318732	-1.09329
-0.180634	-0.258471							0.125182	-0.096951	0.320397	-1.09636
-0.180301	-0.259345							0.125515	-0.096949	0.322063	-1.1004
-0.179968	-0.259672							0.125848	-0.096947	0.323728	-1.10348
-0.179635	-0.259285							0.126181	-0.096945	0.325394	-1.10517
-0.179302	-0.258804							0.126514	-0.096943	0.327059	-1.10622
-0.178969	-0.258574							0.126847	-0.09694	0.328725	-1.10592
-0.178636	-0.25862							0.127179	-0.096936	0.33039	-1.10522
-0.178303	-0.259024							0.127512	-0.096933	0.332056	-1.10243
-0.17797	-0.259713							0.127845	-0.096929	0.333721	-1.10046
-0.177638	-0.26012							0.128178	-0.096926	0.335387	-1.10129
-0.177305	-0.259955							0.128511	-0.096923	0.337052	-1.1
-0.176972	-0.259245							0.128844	-0.096919	0.338718	-1.09969
-0.176639	-0.258094							0.129177	-0.096916	0.340383	-1.09947
-0.176306	-0.256774							0.12951	-0.096912	0.342048	-1.10252
-0.175973	-0.255263							0.129843	-0.096909	0.343714	-1.10821
-0.17564	-0.253546							0.130176	-0.096904	0.345379	-1.11403
-0.175307	-0.252186							0.130509	-0.0969	0.347045	-1.11686
-0.174974	-0.251171							0.130842	-0.096895	0.34871	-1.11993
-0.174641	-0.250315							0.131175	-0.09689	0.350376	-1.12053
-0.174308	-0.249862							0.131508	-0.096886	0.352041	-1.11533
-0.173975	-0.249757							0.131841	-0.096881	0.353707	-1.11078
-0.173642	-0.249649							0.132173	-0.096876	0.355372	-1.10934
-0.173309	-0.249531							0.132506	-0.096872	0.357038	-1.10865
-0.172977	-0.24941							0.132839	-0.096867	0.358703	-1.1092
-0.172644	-0.24928							0.133172	-0.096863	0.360369	-1.11237
-0.172311	-0.249141							0.133505	-0.096859	0.362034	-1.11763
-0.171978	-0.249007							0.133838	-0.096855	0.363699	-1.12132
-0.171645	-0.248877							0.134171	-0.096851	0.365365	-1.12774
-0.171312	-0.248719							0.134504	-0.096847	0.36703	-1.13102
-0.170979	-0.248311							0.134837	-0.096843	0.368696	-1.13303
-0.170646	-0.24778							0.13517	-0.09684	0.370361	-1.13471
-0.170313	-0.246875							0.135503	-0.096836	0.372027	-1.13813
-0.16998	-0.245931							0.135836	-0.096832	0.373692	-1.13878
-0.169647	-0.245366							0.136169	-0.096828	0.375358	-1.13674
-0.169314	-0.245233							0.136502	-0.096824	0.377023	-1.13478
-0.168981	-0.245654							0.136834	-0.096822	0.378689	-1.13353
-0.168648	-0.246648							0.137167	-0.09682	0.380354	-1.13104
-0.168315	-0.247703							0.1375	-0.096818	0.38202	-1.12721
-0.167983	-0.248851							0.137833	-0.096816	0.383685	-1.12245
-0.16765	-0.250034							0.138166	-0.096814	0.38535	-1.11963
-0.167317	-0.251571							0.138499	-0.096812	0.387016	-1.11976
-0.166984	-0.253148							0.138832	-0.096809	0.388681	-1.12007
-0.166651	-0.254677							0.139165	-0.096807	0.390347	-1.12207
-0.166318	-0.255873							0.139498	-0.096805	0.392012	-1.12788
-0.165985	-0.256787							0.139831	-0.096803	0.393678	-1.13225
-0.165652	-0.25708							0.140164	-0.096799	0.395343	-1.13218
-0.165319	-0.257326							0.140497	-0.096796	0.397009	-1.13361
-0.164986	-0.257299							0.14083	-0.096792	0.398674	-1.14097
-0.164653	-0.257073							0.141163	-0.096788	0.40034	-1.14883
-0.16432	-0.25684							0.141495	-0.096784	0.402005	-1.15467
-0.163987	-0.256606							0.141828	-0.096781	0.40367	-1.16056
-0.163654	-0.25638							0.142161	-0.096777	0.405336	-1.1657
-0.163322	-0.257076							0.142494	-0.096773	0.407001	-1.16535
-0.162989	-0.257873							0.142827	-0.09677	0.408667	-1.16321
-0.162656	-0.258938							0.14316	-0.096766	0.410332	-1.1615
-0.162323	-0.26							0.143493	-0.096761	0.411998	-1.1612
-0.16199	-0.26084							0.143826	-0.096757	0.413663	-1.15969
-0.161657	-0.261122							0.144159	-0.096753	0.415329	-1.1579
-0.161324	-0.260953							0.144492	-0.096749	0.416994	-1.15692
-0.160991	-0.260357							0.144825	-0.096744	0.41866	-1.1586
-0.160658	-0.259729							0.145158	-0.09674	0.420325	-1.15749
-0.160325	-0.259055							0.145491	-0.096736	0.421991	-1.16061
-0.159992	-0.258341							0.145824	-0.096732	0.423656	-1.16527
-0.159659	-0.257515							0.146157	-0.096727	0.425322	-1.17088
-0.159326	-0.25667							0.146489	-0.096723	0.426987	-1.17137
-0.158993	-0.255834							0.146822	-0.096719	0.428652	-1.17351
-0.158661	-0.254855							0.147155	-0.096716	0.430318	-1.17553
-0.158328	-0.253936							0.147488	-0.096712	0.431983	-1.1761
-0.157995	-0.253356							0.147821	-0.096708	0.433649	-1.17231
-0.157662	-0.25279							0.148154	-0.096705	0.435314	-1.1724
-0.157329	-0.252458							0.148487	-0.096701	0.43698	-1.17491
-0.156996	-0.252482							0.14882	-0.096698	0.438645	-1.17623
-0.156663	-0.252784							0.149153	-0.096694	0.440311	-1.17565
-0.15633	-0.253289							0.149486	-0.09669	0.441976	-1.17786
-0.155997	-0.253791							0.149819	-0.096687	0.443642	-1.17942
-0.155664	-0.254458							0.150152	-0.096685	0.445307	-1.17711
-0.155331	-0.255168							0.150485	-0.096683	0.446972	-1.17694
-0.154998	-0.254892							0.150818	-0.096681	0.448638	-1.17806
-0.154665	-0.254606							0.15115	-0.096679	0.450303	-1.17783
-0.154332	-0.254277							0.151483	-0.096677	0.451969	-1.17708
-0.153999	-0.253747							0.151816	-0.096676	0.453634	-1.17937
-0.153667	-0.253474							0.152149	-0.096674	0.4553	-1.17849
-0.153334	-0.253764							0.152482	-0.096672	0.456965	-1.17959
-0.153001	-0.25406							0.152815	-0.09667	0.458631	-1.18494
-0.152668	-0.254513							0.153148	-0.096668	0.460296	-1.18854
-0.152335	-0.255165							0.153481	-0.096665	0.461962	-1.19219
-0.152002	-0.255865							0.153814	-0.096661	0.463627	-1.19457
-0.151669	-0.256575							0.154147	-0.096657	0.465293	-1.19583
-0.151336	-0.257267							0.15448	-0.096653	0.466958	-1.19688
-0.151003	-0.257237							0.154813	-0.09665	0.468624	-1.19628
-0.15067	-0.257137							0.155146	-0.096646	0.470289	-1.19484
-0.150337	-0.257185							0.155479	-0.096642	0.471954	-1.19733
-0.150004	-0.257257							0.155812	-0.096639	0.47362	-1.19874
-0.149671	-0.257821							0.156144	-0.096635	0.475285	-1.19769
-0.149338	-0.259392							0.156477	-0.096631	0.476951	-1.20122
-0.149006	-0.260692							0.15681	-0.096627	0.478616	-1.20207
-0.148673	-0.261681							0.157143	-0.096623	0.480282	-1.20198
-0.14834	-0.262581							0.157476	-0.09662	0.481947	-1.20481
-0.148007	-0.262517							0.157809	-0.096616	0.483613	-1.19865
-0.147674	-0.262059							0.158142	-0.096612	0.485278	-1.19416
-0.147341	-0.261445							0.158475	-0.096608	0.486944	-1.19551
-0.147008	-0.26077							0.158808	-0.096604	0.488609	-1.1902
-0.146675	-0.260171							0.159141	-0.0966	0.490274	-1.18705
-0.146342	-0.260129							0.159474	-0.096597	0.49194	-1.19243
-0.146009	-0.260155							0.159807	-0.096593	0.493605	-1.19439
-0.145676	-0.260368							0.16014	-0.096589	0.495271	-1.19359
-0.145343	-0.260583							0.160473	-0.096585	0.496936	-1.19593
-0.14501	-0.260796							0.160805	-0.096581	0.498602	-1.19461
-0.144677	-0.260991							0.161138	-0.096577	0.500267	-1.18992
-0.144344	-0.261016							0.161471	-0.096573	0.501933	-1.18857
-0.144012	-0.260886							0.161804	-0.096569	0.503598	-1.18945
-0.143679	-0.260757							0.162137	-0.096565	0.505264	-1.19382
-0.143346	-0.260613							0.16247	-0.096561	0.506929	-1.19981
-0.143013	-0.260562							0.162803	-0.096557	0.508595	-1.20596
-0.14268	-0.261171							0.163136	-0.096552	0.51026	-1.213
-0.142347	-0.261855							0.163469	-0.096548	0.511925	-1.21777
-0.142014	-0.262611							0.163802	-0.096544	0.513591	-1.21905
-0.141681	-0.263577							0.164135	-0.096539	0.515256	-1.2187
-0.141348	-0.263994							0.164468	-0.096535	0.516922	-1.21817
-0.141015	-0.263487							0.164801	-0.096531	0.518587	-1.21758
-0.140682	-0.262914							0.165134	-0.096526	0.520253	-1.2155
-0.140349	-0.261841							0.165467	-0.096522	0.521918	-1.21405
-0.140016	-0.260512							0.165799	-0.096518	0.523584	-1.21698
-0.139683	-0.260099							0.166132	-0.096513	0.525249	-1.2206
-0.139351	-0.260044							0.166465	-0.096509	0.526915	-1.21953
-0.139018	-0.260015							0.166798	-0.096504	0.52858	-1.22009
-0.138685	-0.260115							0.167131	-0.0965	0.530246	-1.21997
-0.138352	-0.260129							0.167464	-0.096495	0.531911	-1.21931
-0.138019	-0.25963							0.167797	-0.09649	0.533576	-1.22067
-0.137686	-0.259112							0.16813	-0.096485	0.535242	-1.22421
-0.137353	-0.258475							0.168463	-0.096481	0.536907	-1.22753
-0.13702	-0.257659							0.168796	-0.096476	0.538573	-1.23193
-0.136687	-0.256828							0.169129	-0.096471	0.540238	-1.23215
-0.136354	-0.256004							0.169462	-0.096466	0.541904	-1.22937
-0.136021	-0.255323							0.169795	-0.096462	0.543569	-1.22773
-0.135688	-0.255334							0.170128	-0.096459	0.545235	-1.22606
-0.135355	-0.255606							0.17046	-0.096456	0.5469	-1.22369
-0.135022	-0.255893							0.170793	-0.096454	0.548566	-1.22344
-0.134689	-0.256184							0.171126	-0.096451	0.550231	-1.22458
-0.134357	-0.256377							0.171459	-0.096449	0.551897	-1.22674
-0.134024	-0.256177							0.171792	-0.096446	0.553562	-1.23009
-0.133691	-0.255876							0.172125	-0.096444	0.555227	-1.23049
-0.133358	-0.255353							0.172458	-0.096441	0.556893	-1.2286
-0.133025	-0.254816							0.172791	-0.096439	0.558558	-1.22697
-0.132692	-0.254248							0.173124	-0.096436	0.560224	-1.22317
-0.132359	-0.253744							0.173457	-0.09643	0.561889	-1.21797
-0.132026	-0.253732							0.17379	-0.096425	0.563555	-1.21788
-0.131693	-0.254107							0.174123	-0.096419	0.56522	-1.2197
-0.13136	-0.254482							0.174456	-0.096414	0.566886	-1.22005
-0.131027	-0.254884							0.174789	-0.096408	0.568551	-1.22207
-0.130694	-0.255242							0.175121	-0.096403	0.570217	-1.22571
-0.130361	-0.255485							0.175454	-0.096397	0.571882	-1.22844
-0.130028	-0.255718							0.175787	-0.096391	0.573548	-1.22738
-0.129696	-0.25602							0.17612	-0.096386	0.575213	-1.22792
-0.129363	-0.256504							0.176453	-0.09638	0.576878	-1.22615
-0.12903	-0.257107							0.176786	-0.096374	0.578544	-1.22665
-0.128697	-0.257898							0.177119	-0.096368	0.580209	-1.2223
-0.128364	-0.258646							0.177452	-0.096362	0.581875	-1.21856
-0.128031	-0.259279							0.177785	-0.096356	0.58354	-1.21834
-0.127698	-0.259597							0.178118	-0.096349	0.585206	-1.21976
-0.127365	-0.259264							0.178451	-0.096343	0.586871	-1.21765
-0.127032	-0.258693							0.178784	-0.096337	0.588537	-1.22005
-0.126699	-0.25812							0.179117	-0.096331	0.590202	-1.22488
-0.126366	-0.257508							0.17945	-0.096325	0.591868	-1.22632
-0.126033	-0.257034							0.179783	-0.096318	0.593533	-1.22354
-0.1257	-0.256902							0.180115	-0.096311	0.595199	-1.22291
-0.125367	-0.256785							0.180448	-0.096304	0.596864	-1.22444
-0.125035	-0.256845							0.180781	-0.096297	0.598529	-1.22109
-0.124702	-0.257244							0.181114	-0.096291	0.600195	-1.21909
-0.124369	-0.257679							0.181447	-0.096284	0.60186	-1.22148
-0.124036	-0.258153							0.18178	-0.096277	0.603526	-1.22273
-0.123703	-0.258519							0.182113	-0.09627	0.605191	-1.22282
-0.12337	-0.258536							0.182446	-0.096263	0.606857	-1.22282
-0.123037	-0.258309							0.182779	-0.096256	0.608522	-1.22395
-0.122704	-0.258066							0.183112	-0.096249	0.610188	-1.22397
-0.122371	-0.257816							0.183445	-0.096245	0.611853	-1.22312
-0.122038	-0.257768							0.183778	-0.096241	0.613519	-1.21905
-0.121705	-0.258134							0.184111	-0.096238	0.615184	-1.21863
-0.121372	-0.258456							0.184444	-0.096234	0.616849	-1.21765
-0.121039	-0.258638							0.184776	-0.09623	0.618515	-1.21617
-0.120706	-0.258814							0.185109	-0.096226	0.62018	-1.21883
-0.120373	-0.25899							0.185442	-0.096223	0.621846	-1.22404
-0.120041	-0.25918							0.185775	-0.096219	0.623511	-1.22663
-0.119708	-0.259451							0.186108	-0.096215	0.625177	-1.22599
-0.119375	-0.25985							0.186441	-0.096211	0.626842	-1.22988
-0.119042	-0.260301							0.186774	-0.096203	0.628508	-1.23102
-0.118709	-0.260663							0.187107	-0.096195	0.630173	-1.22857
-0.118376	-0.260934							0.18744	-0.096187	0.631839	-1.22795
-0.118043	-0.261208							0.187773	-0.096178	0.633504	-1.22764
-0.11771	-0.261503							0.188106	-0.09617	0.63517	-1.22612
-0.117377	-0.26175							0.188439	-0.096162	0.636835	-1.22445
-0.117044	-0.26149							0.188772	-0.096154	0.638501	-1.22465
-0.116711	-0.260973							0.189105	-0.096146	0.640166	-1.22569
-0.116378	-0.260114							0.189438	-0.096137	0.641831	-1.2284
-0.116045	-0.259113							0.18977	-0.096129	0.643497	-1.22829
-0.115712	-0.258215							0.190103	-0.09612	0.645162	-1.22735
-0.11538	-0.257525							0.190436	-0.096111	0.646828	-1.2293
-0.115047	-0.257153							0.190769	-0.096102	0.648493	-1.23137
-0.114714	-0.257127							0.191102	-0.096093	0.650159	-1.2321
-0.114381	-0.257202							0.191435	-0.096084	0.651824	-1.23248
-0.114048	-0.257592							0.191768	-0.096074	0.65349	-1.23217
-0.113715	-0.25819							0.192101	-0.096065	0.655155	-1.22625
-0.113382	-0.258381							0.192434	-0.096056	0.656821	-1.22384
-0.113049	-0.258356							0.192767	-0.096047	0.658486	-1.2265
-0.112716	-0.258237							0.1931	-0.096038	0.660151	-1.22753
-0.112383	-0.257408							0.193433	-0.096028	0.661817	-1.22689
-0.11205	-0.25633							0.193766	-0.096018	0.663482	-1.22755
-0.111717	-0.255235							0.194099	-0.096007	0.665148	-1.22647
-0.111384	-0.254136							0.194431	-0.095997	0.666813	-1.2256
-0.111051	-0.253137							0.194764	-0.095987	0.668479	-1.22317
-0.110718	-0.252272							0.195097	-0.095977	0.670144	-1.22348
-0.110386	-0.25156							0.19543	-0.095967	0.67181	-1.22914
-0.110053	-0.250933							0.195763	-0.095957	0.673475	-1.2328
-0.10972	-0.250322							0.196096	-0.095947	0.675141	-1.23218
-0.109387	-0.249674							0.196429	-0.095937	0.676806	-1.23399
-0.109054	-0.249063							0.196762	-0.095931	0.678472	-1.23419
-0.108721	-0.249006							0.197095	-0.095926	0.680137	-1.22985
-0.108388	-0.249116							0.197428	-0.09592	0.681803	-1.22746
-0.108055	-0.249305							0.197761	-0.095915	0.683468	-1.22963
-0.107722	-0.249698							0.198094	-0.095909	0.685133	-1.22684
-0.107389	-0.25003							0.198427	-0.095904	0.686799	-1.2235
-0.107056	-0.250149							0.19876	-0.095898	0.688464	-1.22845
-0.106723	-0.250218							0.199093	-0.095893	0.69013	-1.23082
-0.10639	-0.250569							0.199425	-0.095887	0.691795	-1.22948
-0.106057	-0.251182							0.199758	-0.095882	0.693461	-1.23374
-0.105725	-0.251508							0.200091	-0.09587	0.695126	-1.24267
-0.105392	-0.251649							0.200424	-0.095858	0.696792	-1.24146
-0.105059	-0.251767							0.200757	-0.095847	0.698457	-1.24144
-0.104726	-0.251199							0.20109	-0.095835	0.700123	-1.24039
-0.104393	-0.250545							0.201423	-0.095823	0.701788	-1.24138
-0.10406	-0.250654							0.201756	-0.095811	0.703453	-1.23743
-0.103727	-0.250946							0.202089	-0.0958	0.705119	-1.23795
-0.103394	-0.251468							0.202422	-0.095788	0.706784	-1.23826
-0.103061	-0.252397							0.202755	-0.095776	0.70845	-1.24118
-0.102728	-0.253296							0.203088	-0.095764	0.710115	-1.24219
-0.102395	-0.254064							0.203421	-0.095751	0.711781	-1.24145
-0.102062	-0.254793							0.203754	-0.095738	0.713446	-1.24145
-0.101729	-0.254904							0.204086	-0.095725	0.715112	-1.24189
-0.101396	-0.254717							0.204419	-0.095713	0.716777	-1.24026
-0.101064	-0.254546							0.204752	-0.0957	0.718443	-1.23924
-0.100731	-0.254386							0.205085	-0.095687	0.720108	-1.24547
-0.100398	-0.25429							0.205418	-0.095674	0.721774	-1.24772
-0.100065	-0.254452							0.205751	-0.095661	0.723439	-1.24847
-0.099732	-0.254571							0.206084	-0.095648	0.725104	-1.24726
-0.099399	-0.254472							0.206417	-0.095635	0.72677	-1.24766
-0.099066	-0.254337							0.20675	-0.095621	0.728435	-1.24393
-0.098733	-0.25436							0.207083	-0.095607	0.730101	-1.24373
-0.0984	-0.254641							0.207416	-0.095592	0.731766	-1.24137
-0.098067	-0.254651							0.207749	-0.095578	0.733432	-1.24513
-0.097734	-0.254402							0.208082	-0.095564	0.735097	-1.24607
-0.097401	-0.254123							0.208415	-0.09555	0.736763	-1.24488
-0.097068	-0.253426							0.208748	-0.095536	0.738428	-1.24205
-0.096735	-0.252561							0.20908	-0.095522	0.740094	-1.24422
-0.096402	-0.252439							0.209413	-0.095508	0.741759	-1.24009
-0.09607	-0.252421							0.209746	-0.095493	0.743425	-1.23901
-0.095737	-0.252388							0.210079	-0.095486	0.74509	-1.24246
-0.095404	-0.252293							0.210412	-0.095478	0.746755	-1.24266
-0.095071	-0.251933							0.210745	-0.095471	0.748421	-1.24213
-0.094738	-0.251167							0.211078	-0.095463	0.750086	-1.24642
-0.094405	-0.250347							0.211411	-0.095456	0.751752	-1.24561
-0.094072	-0.249553							0.211744	-0.095448	0.753417	-1.24629
-0.093739	-0.248791							0.212077	-0.095441	0.755083	-1.253
-0.093406	-0.248723							0.21241	-0.095433	0.756748	-1.25564
-0.093073	-0.248901							0.212743	-0.095425	0.758414	-1.25384
-0.09274	-0.249095							0.213076	-0.095418	0.760079	-1.25243
-0.092407	-0.249123							0.213409	-0.095402	0.761745	-1.24781
-0.092074	-0.249049							0.213741	-0.095386	0.76341	-1.24148
-0.091741	-0.248701							0.214074	-0.09537	0.765076	-1.24113
-0.091409	-0.248331							0.214407	-0.095354	0.766741	-1.24555
-0.091076	-0.247957							0.21474	-0.095337	0.768406	-1.2508
-0.090743	-0.247597							0.215073	-0.095321	0.770072	-1.25101
-0.09041	-0.247049							0.215406	-0.095305	0.771737	-1.25178
-0.090077	-0.246231							0.215739	-0.095289	0.773403	-1.25096
-0.089744	-0.245421							0.216072	-0.095273	0.775068	-1.247
-0.089411	-0.244621							0.216405	-0.095257	0.776734	-1.24079
-0.089078	-0.243813							0.216738	-0.09524	0.778399	-1.23939
-0.088745	-0.243494							0.217071	-0.095222	0.780065	-1.23916
-0.088412	-0.243295							0.217404	-0.095205	0.78173	-1.23846
-0.088079	-0.243096							0.217737	-0.095187	0.783396	-1.23937
-0.087746	-0.243483							0.21807	-0.09517	0.785061	-1.24486
-0.087413	-0.243891							0.218402	-0.095152	0.786726	-1.24552
-0.08708	-0.244367							0.218735	-0.095135	0.788392	-1.24484
-0.086747	-0.244842							0.219068	-0.095117	0.790057	-1.24809
-0.086415	-0.245062							0.219401	-0.0951	0.791723	-1.25049
-0.086082	-0.244711							0.219734	-0.095083	0.793388	-1.24835
-0.085749	-0.244337							0.220067	-0.095073	0.795054	-1.25003
-0.085416	-0.243933							0.2204	-0.095064	0.796719	-1.25216
-0.085083	-0.243521							0.220733	-0.095055	0.798385	-1.249
-0.08475	-0.243096							0.221066	-0.095046	0.80005	-1.24897
-0.084417	-0.242668							0.221399	-0.095036	0.801716	-1.25246
-0.084084	-0.242417							0.221732	-0.095027	0.803381	-1.25553
-0.083751	-0.242189							0.222065	-0.095018	0.805047	-1.25631
-0.083418	-0.241963							0.222398	-0.095009	0.806712	-1.25962
-0.083085	-0.241896							0.222731	-0.094999	0.808378	-1.25731
-0.082752	-0.241891							0.223063	-0.09499	0.810043	-1.25158
-0.082419	-0.241878							0.223396	-0.094971	0.811708	-1.24782
-0.082086	-0.241864							0.223729	-0.094951	0.813374	-1.241
-0.081754	-0.241887							0.224062	-0.094932	0.815039	-1.23832
-0.081421	-0.242538							0.224395	-0.094912	0.816705	-1.23473
-0.081088	-0.24316							0.224728	-0.094892	0.81837	-1.23369
-0.080755	-0.243787							0.225061	-0.094873	0.820036	-1.23334
-0.080422	-0.244382							0.225394	-0.094853	0.821701	-1.23401
-0.080089	-0.244553							0.225727	-0.094834	0.823367	-1.23243
-0.079756	-0.244123							0.22606	-0.094814	0.825032	-1.23576
-0.079423	-0.243134							0.226393	-0.094795	0.826698	-1.23878
-0.07909	-0.24217							0.226726	-0.094774	0.828363	-1.24295
-0.078757	-0.241196							0.227059	-0.094753	0.830029	-1.24893
-0.078424	-0.240381							0.227392	-0.094732	0.831694	-1.25306
-0.078091	-0.239892							0.227725	-0.094711	0.833359	-1.2551
-0.077758	-0.239932							0.228057	-0.094689	0.835025	-1.25615
-0.077425	-0.23998							0.22839	-0.094668	0.83669	-1.25662
-0.077092	-0.240179							0.228723	-0.094647	0.838356	-1.25876
-0.07676	-0.241084							0.229056	-0.094626	0.840021	-1.26184
-0.076427	-0.242014							0.229389	-0.094605	0.841687	-1.26602
-0.076094	-0.242944							0.229722	-0.094584	0.843352	-1.27094
-0.075761	-0.243828							0.230055	-0.094573	0.845018	-1.27465
-0.075428	-0.244339							0.230388	-0.094562	0.846683	-1.27652
-0.075095	-0.244497							0.230721	-0.094551	0.848349	-1.27633
-0.074762	-0.244506							0.231054	-0.09454	0.850014	-1.27415
-0.074429	-0.244454							0.231387	-0.094529	0.851679	-1.27287
-0.074096	-0.244345							0.23172	-0.094518	0.853345	-1.2746
-0.073763	-0.243827							0.232053	-0.094507	0.85501	-1.27695
-0.07343	-0.243169							0.232386	-0.094496	0.856676	-1.27632
-0.073097	-0.241955							0.232718	-0.094485	0.858341	-1.27446
-0.072764	-0.240731							0.233051	-0.094474	0.860007	-1.27415
-0.072431	-0.239543							0.233384	-0.094451	0.861672	-1.2752
-0.072099	-0.238442							0.233717	-0.094427	0.863338	-1.27272
-0.071766	-0.237788							0.23405	-0.094404	0.865003	-1.27142
-0.071433	-0.237647							0.234383	-0.094381	0.866669	-1.27613
-0.0711	-0.237601							0.234716	-0.094357	0.868334	-1.27755
-0.070767	-0.238137							0.235049	-0.094334	0.87	-1.27225
-0.070434	-0.23898							0.235382	-0.094311	0.871665	-1.27153
-0.070101	-0.239705							0.235715	-0.094287	0.87333	-1.27223
-0.069768	-0.240385							0.236048	-0.094264	0.874996	-1.26518
-0.069435	-0.24084							0.236381	-0.094241	0.876661	-1.26228
-0.069102	-0.240285							0.236714	-0.094216	0.878327	-1.2614
-0.068769	-0.239515							0.237047	-0.094191	0.879992	-1.25703
-0.068436	-0.23813							0.237379	-0.094166	0.881658	-1.25317
-0.068103	-0.23675							0.237712	-0.094142	0.883323	-1.25654
-0.06777	-0.235305							0.238045	-0.094117	0.884989	-1.25776
-0.067438	-0.233785							0.238378	-0.094092	0.886654	-1.2596
-0.067105	-0.232639							0.238711	-0.094067	0.88832	-1.26297
-0.066772	-0.231783							0.239044	-0.094042	0.889985	-1.26925
-0.066439	-0.230953							0.239377	-0.094017	0.891651	-1.27163
-0.066106	-0.230182							0.23971	-0.093992	0.893316	-1.26771
-0.065773	-0.22946							0.240043	-0.093979	0.894982	-1.26505
-0.06544	-0.228968							0.240376	-0.093966	0.896647	-1.26829
-0.065107	-0.228715							0.240709	-0.093953	0.898312	-1.26735
-0.064774	-0.228497							0.241042	-0.09394	0.899978	-1.26454
-0.064441	-0.228328							0.241375	-0.093927	0.901643	-1.26941
-0.064108	-0.228184							0.241708	-0.093914	0.903309	-1.27412
-0.063775	-0.228006							0.242041	-0.093901	0.904974	-1.27194
-0.063442	-0.227806							0.242373	-0.093888	0.90664	-1.27239
-0.063109	-0.227369							0.242706	-0.093875	0.908305	-1.27433
-0.062776	-0.226568							0.243039	-0.093863	0.909971	-1.27171
-0.062444	-0.225301							0.243372	-0.093835	0.911636	-1.27133
-0.062111	-0.223526							0.243705	-0.093808	0.913302	-1.27434
-0.061778	-0.221575							0.244038	-0.093781	0.914967	-1.2733
-0.061445	-0.219862							0.244371	-0.093754	0.916632	-1.26994
-0.061112	-0.218323							0.244704	-0.093726	0.918298	-1.27117
-0.060779	-0.217464							0.245037	-0.093699	0.919963	-1.26931
-0.060446	-0.217136							0.24537	-0.093672	0.921629	-1.26578
-0.060113	-0.216788							0.245703	-0.093645	0.923294	-1.26756
-0.05978	-0.216396							0.246036	-0.093617	0.92496	-1.27021
-0.059447	-0.216049							0.246369	-0.09359	0.926625	-1.272
-0.059114	-0.215849							0.246702	-0.093561	0.928291	-1.27357
-0.058781	-0.21572							0.247034	-0.093532	0.929956	-1.27465
-0.058448	-0.215491							0.247367	-0.093504	0.931622	-1.27297
-0.058115	-0.215169							0.2477	-0.093475	0.933287	-1.27419
-0.057783	-0.214736							0.248033	-0.093645	0.934952	-1.27049
-0.05745	-0.214217							0.248366	-0.093496	0.936618	-1.2666
-0.057117	-0.213734							0.248699	-0.093388	0.938283	-1.26566
-0.056784	-0.213494							0.249032	-0.093359	0.939949	-1.26404
-0.056451	-0.213383							0.249365	-0.09333	0.941614	-1.26335
-0.056118	-0.213218							0.249698	-0.093301	0.94328	-1.265
-0.055785	-0.213023							0.250031	-0.093286	0.944945	-1.26442
-0.055452	-0.212754							0.250364	-0.093271	0.946611	-1.26186
-0.055119	-0.212333							0.250697	-0.093256	0.948276	-1.26191
-0.054786	-0.212113							0.25103	-0.093241	0.949942	-1.26052
-0.054453	-0.212248							0.251363	-0.093226	0.951607	-1.26131
-0.05412	-0.212491							0.251696	-0.093211	0.953273	-1.26618
-0.053787	-0.212778							0.252028	-0.093196	0.954938	-1.26931
-0.053454	-0.21311							0.252361	-0.093181	0.956604	-1.27009
-0.053122	-0.213203							0.252694	-0.093166	0.958269	-1.26772
-0.052789	-0.213144							0.253027	-0.093151	0.959934	-1.27258
-0.052456	-0.213085							0.25336	-0.09312	0.9616	-1.27761
-0.052123	-0.212967							0.253693	-0.093088	0.963265	-1.27529
-0.05179	-0.212837							0.254026	-0.093057	0.964931	-1.27191
-0.051457	-0.21275							0.254359	-0.093026	0.966596	-1.27121
-0.051124	-0.212682							0.254692	-0.092994	0.968262	-1.26597
-0.050791	-0.2125							0.255025	-0.092963	0.969927	-1.26352
-0.050458	-0.212085							0.255358	-0.092932	0.971593	-1.27053
-0.050125	-0.211678							0.255691	-0.0929	0.973258	-1.27838
-0.049792	-0.211368							0.256024	-0.092869	0.974924	-1.28479
-0.049459	-0.211072							0.256357	-0.092838	0.976589	-1.28589
-0.049126	-0.2109							0.256689	-0.092805	0.978255	-1.28327
-0.048793	-0.21077							0.257022	-0.092771	0.97992	-1.27612
-0.04846	-0.210397							0.257355	-0.092738	0.981585	-1.27516
-0.048128	-0.209903							0.257688	-0.092705	0.983251	-1.27198
-0.047795	-0.209371							0.258021	-0.092672	0.984916	-1.26966
-0.047462	-0.208673							0.258354	-0.092639	0.986582	-1.26621
-0.047129	-0.207989							0.258687	-0.092606	0.988247	-1.26915
-0.046796	-0.207459							0.25902	-0.092573	0.989913	-1.26431
-0.046463	-0.206986							0.259353	-0.09254	0.991578	-1.25965
-0.04613	-0.206788							0.259686	-0.092507	0.993244	-1.252
-0.045797	-0.206894							0.260019	-0.092472	0.994909	-1.24558
-0.045464	-0.207042							0.260352	-0.092438	0.996575	-1.23495
-0.045131	-0.207142							0.260685	-0.092403	0.99824	-1.22793
-0.044798	-0.20723							0.261018	-0.092368	0.999905	-1.22451
-0.044465	-0.207065							0.261351	-0.092333	1.00157	-1.22934
-0.044132	-0.206802							0.261683	-0.092299	1.00324	-1.2283
-0.043799	-0.206603							0.262016	-0.092264	1.0049	-1.22973
-0.043467	-0.206427							0.262349	-0.092229	1.00657	-1.2275
-0.043134	-0.206189							0.262682	-0.092194	1.00823	-1.22399
-0.042801	-0.205826							0.263015	-0.09216	1.0099	-1.21316
-0.042468	-0.205548							0.263348	-0.092142	1.01156	-1.20523
-0.042135	-0.205517							0.263681	-0.092124	1.01323	-1.19335
-0.041802	-0.205557							0.264014	-0.092106	1.0149	-1.18413
-0.041469	-0.205381							0.264347	-0.092088	1.01656	-1.17185
-0.041136	-0.205078							0.26468	-0.09207	1.01823	-1.15684
-0.040803	-0.204605							0.265013	-0.092052	1.01989	-1.1426
-0.04047	-0.204056							0.265346	-0.092034	1.02156	-1.12705
-0.040137	-0.203308							0.265679	-0.092016	1.02322	-1.10482
-0.039804	-0.201797							0.266012	-0.091998	1.02489	-1.08777
-0.039471	-0.20013							0.266344	-0.09198	1.02655	-1.06872
-0.039138	-0.198603							0.266677	-0.091942	1.02822	-1.04977
-0.038805	-0.197141							0.26701	-0.091905	1.02988	-1.02749
-0.038473	-0.196408							0.267343	-0.091868	1.03155	-1.00622
-0.03814	-0.196417							0.267676	-0.09183	1.03321	-0.983502
-0.037807	-0.196266							0.268009	-0.091793	1.03488	-0.959471
-0.037474	-0.195828							0.268342	-0.091755	1.03655	-0.931783
-0.037141	-0.195319							0.268675	-0.091718	1.03821	-0.910853
-0.036808	-0.194921							0.269008	-0.091681	1.03988	-0.88799
-0.036475	-0.194549							0.269341	-0.091643	1.04154	-0.857392
-0.036142	-0.194459							0.269674	-0.091606	1.04321	-0.829769
-0.035809	-0.194443							0.270007	-0.091567	1.04487	-0.800282
-0.035476	-0.194151							0.27034	-0.091528	1.04654	-0.766288
-0.035143	-0.193368							0.270673	-0.091489	1.0482	-0.733868
-0.03481	-0.192529							0.271006	-0.09145	1.04987	-0.705756
-0.034477	-0.19183							0.271338	-0.091411	1.05154	-0.676654
-0.034144	-0.191161							0.271671	-0.091371	1.0532	-0.649701
-0.033812	-0.190575							0.272004	-0.091332	1.05487	-0.62652
-0.033479	-0.190029							0.272337	-0.091293	1.05653	-0.602089
-0.033146	-0.189728							0.27267	-0.091254	1.0582	-0.575766
-0.032813	-0.189543							0.273003	-0.091215	1.05986	-0.553953
-0.03248	-0.189424							0.273336	-0.091195	1.06153	-0.534204
-0.032147	-0.18981							0.273669	-0.091175	1.06319	-0.521304
-0.031814	-0.190504							0.274002	-0.091155	1.06486	-0.507778
-0.031481	-0.192015							0.274335	-0.091134	1.06652	-0.495624
-0.031148	-0.19368							0.274668	-0.091114	1.06819	-0.48546
-0.030815	-0.195025							0.275001	-0.091094	1.06986	-0.480074
-0.030482	-0.195968							0.275334	-0.091074	1.07152	-0.47352
-0.030149	-0.196048							0.275667	-0.091054	1.07319	-0.467555
-0.029816	-0.195425							0.275999	-0.091033	1.07485	-0.463883
-0.029483	-0.194702							0.276332	-0.091013	1.07652	-0.465263
-0.02915	-0.194201							0.276665	-0.090972	1.07818	-0.464119
-0.028818	-0.193767							0.276998	-0.09093	1.07985	-0.4662
-0.028485	-0.193217							0.277331	-0.090888	1.08151	-0.476475
-0.028152	-0.192662							0.277664	-0.090846	1.08318	-0.491659
-0.027819	-0.192056							0.277997	-0.090805	1.08484	-0.499398
-0.027486	-0.191364							0.27833	-0.090763	1.08651	-0.513168
-0.027153	-0.190985							0.278663	-0.090721	1.08817	-0.522767
-0.02682	-0.191099							0.278996	-0.090679	1.08984	-0.535221
-0.026487	-0.19129							0.279329	-0.090638	1.09151	-0.545867
-0.026154	-0.191531							0.279662	-0.090596	1.09317	-0.562715
-0.025821	-0.191802							0.279995	-0.090552	1.09484	-0.578443
-0.025488	-0.191986							0.280328	-0.090509	1.0965	-0.598805
-0.025155	-0.192133							0.280661	-0.090465	1.09817	-0.614841
-0.024822	-0.192255							0.280993	-0.090422	1.09983	-0.631524
-0.024489	-0.192153							0.281326	-0.090378	1.1015	-0.648705
-0.024157	-0.191968							0.281659	-0.090335	1.10316	-0.667814
-0.023824	-0.191227							0.281992	-0.090291	1.10483	-0.686173
-0.023491	-0.190446							0.282325	-0.090248	1.1065	-0.710142
-0.023158	-0.189646							0.282658	-0.090204	1.10816	-0.728872
-0.022825	-0.188848							0.282991	-0.090161	1.10983	-0.749723
-0.022492	-0.188405							0.283324	-0.090138	1.11149	-0.767814
-0.022159	-0.188344							0.283657	-0.090116	1.11316	-0.783848
-0.021826	-0.18832							0.28399	-0.090093	1.11482	-0.791692
-0.021493	-0.187937							0.284323	-0.090071	1.11649	-0.80161
-0.02116	-0.187495							0.284656	-0.090049	1.11815	-0.809963
-0.020827	-0.186788							0.284989	-0.090026	1.11982	-0.818676
-0.020494	-0.186044							0.285322	-0.090004	1.12148	-0.827643
-0.020161	-0.185411							0.285654	-0.089981	1.12315	-0.838063
-0.019828	-0.185039							0.285987	-0.089959	1.12481	-0.850211
-0.019496	-0.184723							0.28632	-0.089937	1.12648	-0.865348
-0.019163	-0.184498							0.286653	-0.08989	1.12815	-0.878016
-0.01883	-0.184281							0.286986	-0.089844	1.12981	-0.890041
-0.018497	-0.183601							0.287319	-0.089798	1.13148	-0.903419
-0.018164	-0.182723							0.287652	-0.089752	1.13314	-0.91115
-0.017831	-0.181764							0.287985	-0.089706	1.13481	-0.914018
-0.017498	-0.180772							0.288318	-0.089659	1.13647	-0.919529
-0.017165	-0.179784							0.288651	-0.089613	1.13814	-0.922614
-0.016832	-0.178432							0.288984	-0.089567	1.1398	-0.924828
-0.016499	-0.177099							0.289317	-0.089521	1.14147	-0.929616
-0.016166	-0.175989							0.28965	-0.089475	1.14314	-0.932024
-0.015833	-0.174884							0.289983	-0.089427	1.1448	-0.931376
-0.0155	-0.174004							0.290315	-0.089379	1.14647	-0.934457
-0.015167	-0.173421							0.290648	-0.089331	1.14813	-0.942531
-0.014834	-0.172855							0.290981	-0.089283	1.1498	-0.947386
-0.014502	-0.17232							0.291314	-0.089235	1.15146	-0.954117
-0.014169	-0.171794							0.291647	-0.089187	1.15313	-0.961339
-0.013836	-0.171371							0.29198	-0.089139	1.15479	-0.966044
-0.013503	-0.170987							0.292313	-0.08909	1.15646	-0.966634
-0.01317	-0.170792							0.292646	-0.089042	1.15812	-0.968313
-0.012837	-0.170765							0.292979	-0.088994	1.15979	-0.971354
-0.012504	-0.170781							0.293312	-0.08897	1.16145	-0.975676
-0.012171	-0.170919							0.293645	-0.088945	1.16312	-0.983073
-0.011838	-0.171191							0.293978	-0.088921	1.16479	-0.990784
-0.011505	-0.171292							0.294311	-0.088896	1.16645	-0.993931
-0.011172	-0.171207							0.294644	-0.088971	1.16812	-0.995028
-0.010839	-0.171061							0.294977	-0.090263	1.16978	-0.998794
-0.010506	-0.170752							0.295309	-0.091242	1.17145	-1.0017
-0.010173	-0.17053							0.295642	-0.092061	1.17311	-1.00529
-0.009841	-0.17069							0.295975	-0.092773	1.17478	-1.01254
-0.009508	-0.170983							0.296308	-0.092998	1.17644	-1.02192
-0.009175	-0.171307							0.296641	-0.092679	1.17811	-1.0255
-0.008842	-0.171688							0.296974	-0.091875	1.17978	-1.02697
-0.008509	-0.172212							0.297307	-0.090924	1.18144	-1.02572
-0.008176	-0.172982							0.29764	-0.090119	1.18311	-1.02676
-0.007843	-0.173696							0.297973	-0.089463	1.18477	-1.0245
-0.00751	-0.173828							0.298306	-0.089483	1.18644	-1.02609
-0.007177	-0.173033							0.298639	-0.089826	1.1881	-1.02832
-0.006844	-0.171991							0.298972	-0.090202	1.18977	-1.03129
-0.006511	-0.170754							0.299305	-0.090646	1.19143	-1.03442
-0.006178	-0.169696							0.299638	-0.091107	1.1931	-1.04071
-0.005845	-0.169113							0.29997	-0.091564	1.19476	-1.04381
-0.005512	-0.168774							0.300303	-0.092015	1.19643	-1.04636
-0.005179	-0.168356							0.300636	-0.092393	1.19809	-1.04703
-0.004847	-0.100622							0.300969	-0.092447	1.19976	-1.04698
-0.004514	0.000595							0.301302	-0.09192	1.20143	-1.04648
-0.004181	0.001027							0.301635	-0.091031	1.20309	-1.04856
-0.003848	0.001596							0.301968	-0.090065	1.20476	-1.05076
-0.003515	0.002318							0.302301	-0.08946	1.20642	-1.05147
-0.003182	0.003026							0.302634	-0.089188	1.20809	-1.05328
-0.002849	0.00367							0.302967	-0.089049	1.20975	-1.05252
-0.002516	0.004189							0.3033	-0.088926	1.21142	-1.05326
-0.002183	0.004553							0.303633	-0.088804	1.21308	-1.05316
-0.00185	0.004845							0.303966	-0.0882	1.21475	-1.05294
-0.001517	0.005347							0.304299	-0.087609	1.21642	-1.04951
-0.001184	0.006281							0.304631	-0.087582	1.21808	-1.04805
-0.000851	0.007433							0.304964	-0.087593	1.21975	-1.04827
-0.000518	0.008649							0.305297	-0.087762	1.22141	-1.0485
-0.000186	0.009876							0.30563	-0.088097	1.22308	-1.05354
0.000147	0.011216							0.305963	-0.088336	1.22474	-1.05987
0.00048	0.012669							0.306296	-0.088452	1.22641	-1.06435
0.000813	0.013474							0.306629	-0.088525	1.22807	-1.0644
0.001146	0.013531							0.306962	-0.088724	1.22974	-1.06516
0.001479	0.013449							0.307295	-0.089186	1.23141	-1.06341
0.001812	0.012871							0.307628	-0.089727	1.23307	-1.05938
0.002145	0.012105							0.307961	-0.090207	1.23473	-1.05871
0.002478	0.011815							0.308294	-0.09066	1.2364	-1.05911
0.002811	0.01178							0.308627	-0.09082	1.23807	-1.05641
0.003144	0.011758							0.30896	-0.090282	1.23973	-1.05601
0.003477	0.011758							0.309292	-0.089887	1.2414	-1.05917
0.00381	0.011777							0.309625	-0.089831	1.24306	-1.06176
0.004143	0.01181							0.309958	-0.089803	1.24473	-1.06536
0.004476	0.01186							0.310291	-0.089952	1.24639	-1.07101
0.004808	0.012065							0.310624	-0.090134	1.24806	-1.06996
0.005141	0.012446							0.310957	-0.089884	1.24972	-1.0722
0.005474	0.012892							0.31129	-0.089381	1.25139	-1.07279
0.005807	0.013382							0.311623	-0.088823	1.25306	-1.0681
0.00614	0.013939							0.311956	-0.088003	1.25472	-1.06811
0.006473	0.01464							0.312289	-0.087284	1.25639	-1.07212
0.006806	0.015165							0.312622	-0.087073	1.25805	-1.072
0.007139	0.015271							0.312955	-0.086923	1.25972	-1.07248
0.007472	0.015212							0.313288	-0.087132	1.26138	-1.07487
0.007805	0.014815							0.313621	-0.087724	1.26305	-1.07184
0.008138	0.01406							0.313954	-0.088168	1.26471	-1.07127
0.008471	0.013117							0.314286	-0.088454	1.26638	-1.07237
0.008804	0.01201							0.314619	-0.088579	1.26805	-1.0743
0.009137	0.010908							0.314952	-0.08803	1.26971	-1.07177
0.009469	0.009892							0.315285	-0.087237	1.27138	-1.07259
0.009802	0.009096							0.315618	-0.086099	1.27304	-1.07169
0.010135	0.008839							0.315951	-0.086063	1.27471	-1.07293
0.010468	0.008915							0.316284	-0.086034	1.27637	-1.07448
0.010801	0.008947							0.316617	-0.085974	1.27804	-1.07938
0.011134	0.008911							0.31695	-0.085915	1.2797	-1.08179
0.011467	0.008834							0.317283	-0.085855	1.28137	-1.0834
0.0118	0.008735							0.317616	-0.085795	1.28303	-1.08368
0.012133	0.008631							0.317949	-0.085735	1.2847	-1.08224
0.012466	0.008939							0.318282	-0.085676	1.28636	-1.08318
0.012799	0.009569							0.318615	-0.085616	1.28803	-1.08294
0.013132	0.01002							0.318947	-0.085556	1.2897	-1.08313
0.013465	0.010341							0.31928	-0.085501	1.29136	-1.08151
0.013798	0.010571							0.319613	-0.08574	1.29303	-1.08059
0.01413	0.010596							0.319946	-0.086042	1.29469	-1.08179
0.014463	0.010435							0.320279	-0.086587	1.29636	-1.0831
0.014796	0.010134							0.320612	-0.087119	1.29802	-1.08493
0.015129	0.009774							0.320945	-0.087555	1.29969	-1.0854
0.015462	0.009344							0.321278	-0.087745	1.30135	-1.08579
0.015795	0.00885							0.321611	-0.087564	1.30302	-1.08618
0.016128	0.008732							0.321944	-0.087009	1.30469	-1.08414
0.016461	0.008928							0.322277	-0.086479	1.30635	-1.08283
0.016794	0.009187							0.32261	-0.086017	1.30802	-1.08369
0.017127	0.009589							0.322943	-0.085799	1.30968	-1.08507
0.01746	0.010074							0.323276	-0.086226	1.31135	-1.08387
0.017793	0.010471							0.323609	-0.086794	1.31301	-1.08545
0.018126	0.01081							0.323941	-0.087266	1.31468	-1.08871
0.018459	0.011387							0.324274	-0.08747	1.31634	-1.08845
0.018791	0.012317							0.324607	-0.087514	1.31801	-1.0822
0.019124	0.013414							0.32494	-0.087246	1.31967	-1.08014
0.019457	0.014571							0.325273	-0.086934	1.32134	-1.07897
0.01979	0.015739							0.325606	-0.086432	1.323	-1.0741
0.020123	0.016657							0.325939	-0.085661	1.32467	-1.06765
0.020456	0.017401							0.326272	-0.084744	1.32634	-1.07105
0.020789	0.017696							0.326605	-0.084444	1.328	-1.07274
0.021122	0.017685							0.326938	-0.08438	1.32967	-1.07358
0.021455	0.017629							0.327271	-0.084316	1.33133	-1.07232
0.021788	0.017476							0.327604	-0.084252	1.333	-1.07692
0.022121	0.017373							0.327937	-0.084187	1.33466	-1.07301
0.022454	0.017481							0.32827	-0.084123	1.33633	-1.06937
0.022787	0.017681							0.328602	-0.084059	1.33799	-1.06986
0.02312	0.018053							0.328935	-0.083995	1.33966	-1.07179
0.023453	0.018642							0.329268	-0.083931	1.34133	-1.07001
0.023785	0.019369							0.329601	-0.083867	1.34299	-1.07201
0.024118	0.020159							0.329934	-0.083801	1.34466	-1.06963
0.024451	0.020963							0.330267	-0.083735	1.34632	-1.0649
0.024784	0.021297							0.3306	-0.083669	1.34799	-1.06305
0.025117	0.021327							0.330933	-0.083603	1.34965	-1.06447
0.02545	0.021198							0.331266	-0.083537	1.35132	-1.06726
0.025783	0.020994							0.331599	-0.083471	1.35298	-1.07142
0.026116	0.020865							0.331932	-0.083405	1.35465	-1.07541
0.026449	0.020896							0.332265	-0.083339	1.35631	-1.0792
0.026782	0.020716							0.332598	-0.083273	1.35798	-1.07899
0.027115	0.020209							0.332931	-0.083207	1.35964	-1.07537
0.027448	0.019606							0.333264	-0.083174	1.36131	-1.07255
0.027781	0.018834							0.333596	-0.08314	1.36298	-1.06941
0.028114	0.017939							0.333929	-0.083106	1.36464	-1.06625
0.028446	0.017309							0.334262	-0.083118	1.36631	-1.06389
0.028779	0.016826							0.334595	-0.084154	1.36797	-1.06102
0.029112	0.016247							0.334928	-0.085655	1.36964	-1.05879
0.029445	0.01522							0.335261	-0.08739	1.3713	-1.05743
0.029778	0.014054							0.335594	-0.088869	1.37297	-1.05449
0.030111	0.012986							0.335927	-0.090262	1.37463	-1.04834
0.030444	0.011956							0.33626	-0.091271	1.3763	-1.04568
0.030777	0.011632							0.336593	-0.091626	1.37797	-1.04223
0.03111	0.012095							0.336926	-0.09153	1.37963	-1.03758
0.031443	0.012591							0.337259	-0.090974	1.3813	-1.03201
0.031776	0.012868							0.337592	-0.090414	1.38296	-1.02668
0.032109	0.01309							0.337925	-0.089842	1.38463	-1.02101
0.032442	0.012652							0.338257	-0.089341	1.38629	-1.01818
0.032775	0.011918							0.33859	-0.089114	1.38796	-1.01493
0.033108	0.011709							0.338923	-0.089087	1.38962	-1.01156
0.03344	0.011717							0.339256	-0.089091	1.39129	-1.00954
0.033773	0.011821							0.339589	-0.089191	1.39295	-1.00869
0.034106	0.012108							0.339922	-0.089438	1.39462	-1.00498
0.034439	0.012365							0.340255	-0.089853	1.39628	-0.999876
0.034772	0.012457							0.340588	-0.090348	1.39795	-0.997645
0.035105	0.0125							0.340921	-0.090968	1.39962	-0.996856
0.035438	0.012612							0.341254	-0.091782	1.40128	-0.994651
0.035771	0.012765							0.341587	-0.09241	1.40295	-0.994052
0.036104	0.013112							0.34192	-0.092749	1.40461	-0.991004
0.036437	0.013569							0.342253	-0.093035	1.40628	-0.985508
0.03677	0.014089							0.342586	-0.093034	1.40794	-0.980413
0.037103	0.014813							0.342919	-0.092581	1.40961	-0.972975
0.037436	0.015704							0.343251	-0.091625	1.41127	-0.965454
0.037769	0.017085							0.343584	-0.09035	1.41294	-0.959801
0.038101	0.018601							0.343917	-0.088941	1.4146	-0.953006
0.038434	0.020207							0.34425	-0.087269	1.41627	-0.945789
0.038767	0.021866							0.344583	-0.08593	1.41794	-0.936571
0.0391	0.022821							0.344916	-0.085201	1.4196	-0.926871
0.039433	0.023088							0.345249	-0.084591	1.42127	-0.916443
0.039766	0.023118							0.345582	-0.084311	1.42293	-0.907427
0.040099	0.023013							0.345915	-0.084379	1.4246	-0.896404
0.040432	0.022628							0.346248	-0.084468	1.42626	-0.885752
0.040765	0.022321							0.346581	-0.084577	1.42793	-0.874539
0.041098	0.022789							0.346914	-0.084845	1.42959	-0.860445
0.041431	0.023255							0.347247	-0.085507	1.43126	-0.841544
0.041764	0.023534							0.34758	-0.086363	1.43293	-0.821538
0.042097	0.023445							0.347912	-0.087129	1.43459	-0.802873
0.04243	0.023214							0.348245	-0.087837	1.43626	-0.782615
0.042763	0.022807							0.348578	-0.088165	1.43792	-0.763842
0.043095	0.022456							0.348911	-0.088029	1.43959	-0.749541
0.043428	0.022581							0.349244	-0.087651	1.44125	-0.737155
0.043761	0.022889							0.349577	-0.087094	1.44292	-0.722523
0.044094	0.02311							0.34991	-0.086466	1.44458	-0.706667
0.044427	0.023313							0.350243	-0.085664	1.44625	-0.689402
0.04476	0.023576							0.350576	-0.084786	1.44791	-0.669923
0.045093	0.024058							0.350909	-0.084227	1.44958	-0.646454
0.045426	0.024455							0.351242	-0.083898	1.45124	-0.620126
0.045759	0.024633							0.351575	-0.083736	1.45291	-0.596547
0.046092	0.024785							0.351908	-0.083832	1.45458	-0.573966
0.046425	0.024739							0.352241	-0.084191	1.45624	-0.550167
0.046758	0.024498							0.352574	-0.0848	1.45791	-0.52571
0.047091	0.024137							0.352906	-0.085504	1.45957	-0.498966
0.047424	0.023692							0.353239	-0.086358	1.46124	-0.469459
0.047756	0.023373							0.353572	-0.087332	1.4629	-0.435886
0.048089	0.023692							0.353905	-0.087932	1.46457	-0.398559
0.048422	0.024245							0.354238	-0.088234	1.46623	-0.361939
0.048755	0.025182							0.354571	-0.088491	1.4679	-0.325784
0.049088	0.026159							0.354904	-0.088616	1.46957	-0.286786
0.049421	0.026981							0.355237	-0.088483	1.47123	-0.248283
0.049754	0.027106							0.35557	-0.087945	1.4729	-0.20678
0.050087	0.027439							0.355903	-0.087201	1.47456	-0.166461
0.05042	0.028101							0.356236	-0.086618	1.47623	-0.12323
0.050753	0.028788							0.356569	-0.086216	1.47789	-0.071808
0.051086	0.029639							0.356902	-0.086307	1.47956	-0.018036
0.051419	0.030579							0.357235	-0.086814	1.48122	0.030745
0.051752	0.031066							0.357567	-0.0874	1.48289	0.084923
0.052085	0.031379							0.3579	-0.087489	1.48456	0.145652
0.052417	0.031668							0.358233	-0.087296	1.48622	0.208653
0.05275	0.03186							0.358566	-0.0873	1.48789	0.275859
0.053083	0.031957							0.358899	-0.087409	1.48955	0.346135
0.053416	0.031844							0.359232	-0.087518	1.49122	0.420777
0.053749	0.031726							0.359565	-0.087629	1.49288	0.496312
0.054082	0.03155							0.359898	-0.087651	1.49455	0.5728
0.054415	0.03131							0.360231	-0.087456	1.49621	0.652742
0.054748	0.031269							0.360564	-0.087106	1.49788	0.738314
0.055081	0.031383							0.360897	-0.086743	1.49954	0.827712
0.055414	0.031465							0.36123	-0.086886	1.50121	0.923597
0.055747	0.031409							0.361563	-0.087267	1.50287	1.02291
0.05608	0.031114							0.361896	-0.087405	1.50454	1.12566
0.056413	0.030203							0.362229	-0.087526	1.50621	1.23116
0.056746	0.029163							0.362561	-0.087564	1.50787	1.34643
0.057079	0.028113							0.362894	-0.08684	1.50954	1.46558
0.057411	0.027094							0.363227	-0.086152	1.5112	1.58479
0.057744	0.026297							0.36356	-0.085635	1.51287	1.70902
0.058077	0.026164							0.363893	-0.08513	1.51453	1.84175
0.05841	0.026022							0.364226	-0.084495	1.5162	1.9773
0.058743	0.025838							0.364559	-0.083725	1.51786	2.11932
0.059076	0.025561							0.364892	-0.082678	1.51953	2.27262
0.059409	0.025101							0.365225	-0.081523	1.5212	2.43884
0.059742	0.024478							0.365558	-0.080362	1.52286	2.60979
0.060075	0.023956							0.365891	-0.079609	1.52453	2.78614
0.060408	0.023717							0.366224	-0.078918	1.52619	2.96801
0.060741	0.023617							0.366557	-0.079037	1.52786	3.15687
0.061074	0.023603							0.36689	-0.079166	1.52952	3.34692
0.061407	0.023609							0.367222	-0.079287	1.53119	3.54721
0.06174	0.023434							0.367555	-0.079383	1.53285	3.76067
0.062072	0.022779							0.367888	-0.079474	1.53452	3.96356
0.062405	0.022199							0.368221	-0.079554	1.53618	4.17896
0.062738	0.021704							0.368554	-0.079632	1.53785	4.41428
0.063071	0.021161							0.368887	-0.079259	1.53951	4.66224
0.063404	0.020387							0.36922	-0.078582	1.54118	4.91547
0.063737	0.01938							0.369553	-0.077352	1.54285	5.18331
0.06407	0.018486							0.369886	-0.076037	1.54451	5.45762
0.064403	0.017669							0.370219	-0.075995	1.54618	5.73783
0.064736	0.016872							0.370552	-0.075954	1.54784	6.02297
0.065069	0.01609							0.370885	-0.075912	1.54951	6.31811
0.065402	0.015302							0.371218	-0.07587	1.55117	6.62264
0.065735	0.014491							0.371551	-0.075829	1.55284	6.94023
0.066068	0.013665							0.371883	-0.075787	1.5545	7.27418
0.066401	0.013018							0.372216	-0.075745	1.55617	7.61768
0.066734	0.012734							0.372549	-0.075704	1.55784	7.9769
0.067066	0.012533							0.372882	-0.075662	1.5595	8.35
0.067399	0.01238							0.373215	-0.075577	1.56117	8.73921
0.067732	0.012289							0.373548	-0.075652	1.56283	9.13422
0.068065	0.012459							0.373881	-0.076153	1.5645	9.54937
0.068398	0.012781							0.374214	-0.076257	1.56616	9.97288
0.068731	0.012827							0.374547	-0.076316	1.56783	10.4103
0.069064	0.012775							0.37488	-0.076403	1.56949	10.8639
0.069397	0.012482							0.375213	-0.076644	1.57116	11.339
0.06973	0.011633							0.375546	-0.076898	1.57282	11.8327
0.070063	0.010846							0.375879	-0.07717	1.57449	12.3486
0.070396	0.01048							0.376212	-0.07743	1.57615	12.8825
0.070729	0.010112							0.376544	-0.077544	1.57782	13.4542
0.071062	0.010004							0.376877	-0.077495	1.57949	14.0549
0.071395	0.010394							0.37721	-0.077881	1.58115	14.6907
0.071727	0.011048							0.377543	-0.078556	1.58282	15.3583
0.07206	0.011948							0.377876	-0.079202	1.58448	16.0698
0.072393	0.012879							0.378209	-0.079705	1.58615	16.8126
0.072726	0.013911							0.378542	-0.080077	1.58781	17.5512
0.073059	0.015015							0.378875	-0.079651	1.58948	18.3317
0.073392	0.016095							0.379208	-0.079243	1.59114	19.1982
0.073725	0.017171							0.379541	-0.078888	1.59281	20.1472
0.074058	0.018051							0.379874	-0.078727	1.59448	21.164
0.074391	0.018531							0.380207	-0.078677	1.59614	22.2542
0.074724	0.018728							0.38054	-0.078764	1.59781	23.4372
0.075057	0.018606							0.380873	-0.078893	1.59947	24.7225
0.07539	0.018458							0.381205	-0.079434	1.60114	26.1101
0.075723	0.018413							0.381538	-0.080199	1.6028	27.5995
0.076056	0.018418							0.381871	-0.080807	1.60447	29.2034
0.076389	0.018146							0.382204	-0.081377	1.60613	30.9155
0.076721	0.01763							0.382537	-0.081874	1.6078	32.7435
0.077054	0.017008							0.38287	-0.081887	1.60946	34.6993
0.077387	0.016145							0.383203	-0.08186	1.61113	36.7873
0.07772	0.015475							0.383536	-0.081695	1.61279	39.0109
0.078053	0.015309							0.383869	-0.081522	1.61446	41.3796
0.078386	0.015307							0.384202	-0.081332	1.61613	43.898
0.078719	0.015319							0.384535	-0.081132	1.61779	46.5662
0.079052	0.015355							0.384868	-0.081086	1.61946	49.4294
0.079385	0.015079							0.385201	-0.081223	1.62112	52.4703
0.079718	0.014423							0.385534	-0.081406	1.62279	55.6734
0.080051	0.013776							0.385867	-0.08187	1.62445	59.0418
0.080384	0.013231							0.386199	-0.082469	1.62612	62.5608
0.080717	0.012764							0.386532	-0.083206	1.62778	66.1987
0.08105	0.012182							0.386865	-0.083973	1.62945	69.9631
0.081382	0.01153							0.387198	-0.084722	1.63112	73.875
0.081715	0.010868							0.387531	-0.085405	1.63278	77.9462
0.082048	0.010162							0.387864	-0.08601	1.63445	82.175
0.082381	0.009688							0.388197	-0.086451	1.63611	86.5304
0.082714	0.00957							0.38853	-0.086824	1.63778	91.0046
0.083047	0.009522							0.388863	-0.086776	1.63944	95.6046
0.08338	0.008966							0.389196	-0.086182	1.64111	100.068
0.083713	0.007818							0.389529	-0.085212	1.64277	104.618
0.084046	0.006485							0.389862	-0.084025	1.64444	109.441
0.084379	0.005029							0.390195	-0.082996	1.6461	114.43
0.084712	0.0037							0.390528	-0.082684	1.64777	119.514
0.085045	0.00277							0.39086	-0.082762	1.64943	124.643
0.085378	0.002212							0.391193	-0.083294	1.6511	129.777
0.085711	0.001888							0.391526	-0.083809	1.65277	134.953
0.086043	0.001681							0.391859	-0.08437	1.65443	140.178
0.086376	0.001444							0.392192	-0.085004	1.6561	145.392
0.086709	0.001156							0.392525	-0.085659	1.65776	150.591
0.087042	0.000831							0.392858	-0.086347	1.65943	155.8
0.087375	0.000486							0.393191	-0.087004	1.66109	160.979
0.087708	0.000139							0.393524	-0.08753	1.66276	166.169
0.088041	-5.3e-05							0.393857	-0.08788	1.66442	171.374
0.088374	-9.6e-05							0.39419	-0.087967	1.66609	176.542
0.088707	-0.000241							0.394523	-0.087956	1.66776	181.657
0.08904	-0.000478							0.394856	-0.088007	1.66942	186.72
0.089373	-0.00075							0.395189	-0.088263	1.67109	191.672
0.089706	-0.001134							0.395522	-0.088567	1.67275	196.511
0.090039	-0.001565							0.395854	-0.088908	1.67442	201.258
0.090372	-0.001961							0.396187	-0.089239	1.67608	205.912
0.090705	-0.002338							0.39652	-0.089448	1.67775	210.478
0.091037	-0.002666							0.396853	-0.089606	1.67941	214.932
0.09137	-0.002938							0.397186	-0.090196	1.68108	219.271
0.091703	-0.002609							0.397519	-0.091188	1.68274	223.473
0.092036	-0.00178							0.397852	-0.092284	1.68441	227.539
0.092369	-0.00093							0.398185	-0.093599	1.68607	231.445
0.092702	-9.5e-05							0.398518	-0.094765	1.68774	235.204
0.093035	0.000672							0.398851	-0.095255	1.68941	238.798
0.093368	0.001213							0.399184	-0.095468	1.69107	242.19
0.093701	0.001373							0.399517	-0.095396	1.69274	245.372
0.094034	0.00154							0.39985	-0.094798	1.6944	248.215
0.094367	0.001717							0.400183	-0.094151	1.69607	250.824
0.0947	0.001911							0.400515	-0.093443	1.69773	253.356
0.095033	0.002157							0.400848	-0.092736	1.6994	255.764
0.095366	0.002448							0.401181	-0.09208	1.70106	257.962
0.095698	0.002743							0.401514	-0.091504	1.70273	259.956
0.096031	0.003654							0.401847	-0.091052	1.7044	261.747
0.096364	0.004779							0.40218	-0.090695	1.70606	263.314
0.096697	0.005644							0.402513	-0.090526	1.70773	264.651
0.09703	0.006456							0.402846	-0.090801	1.70939	265.765
0.097363	0.006959							0.403179	-0.091087	1.71106	266.653
0.097696	0.006233							0.403512	-0.091191	1.71272	267.301
0.098029	0.005476							0.403845	-0.091229	1.71439	267.72
0.098362	0.004864							0.404178	-0.090983	1.71605	267.915
0.098695	0.004266							0.404511	-0.090395	1.71772	267.887
0.099028	0.003538							0.404844	-0.089937	1.71938	267.638
0.099361	0.002716							0.405177	-0.089611	1.72105	267.173
0.099694	0.001806							0.405509	-0.089164	1.72271	266.499
0.100027	0.000867							0.405842	-0.088404	1.72438	265.606
0.100359	-7.7e-05							0.406175	-0.087385	1.72605	264.483
0.100692	-0.000659							0.406508	-0.086143	1.72771	263.135
0.101025	-0.00123							0.406841	-0.084852	1.72938	261.575
0.101358	-0.001839							0.407174	-0.083783	1.73104	259.81
0.101691	-0.002446							0.407507	-0.083188	1.73271	257.851
0.102024	-0.002982							0.40784	-0.082941	1.73437	255.724
0.102357	-0.003331							0.408173	-0.083163	1.73604	253.403
0.10269	-0.003688							0.408506	-0.083393	1.73771	250.898
0.103023	-0.00405							0.408839	-0.083652	1.73937	248.212
0.103356	-0.004409							0.409172	-0.083917	1.74104	245.348
0.103689	-0.004448							0.409505	-0.084135	1.7427	242.316
0.104022	-0.004342							0.409838	-0.084325	1.74437	239.147
0.104355	-0.004903							0.41017	-0.084545	1.74603	235.811
0.104688	-0.005641							0.410503	-0.084817	1.7477	232.46
0.105021	-0.006378							0.410836	-0.084867	1.74936	229.075
0.105353	-0.008201							0.411169	-0.084509	1.75103	225.436
0.105686	-0.009715							0.411502	-0.084089	1.75269	221.576
0.106019	-0.009922							0.411835	-0.083795	1.75436	217.636
0.106352	-0.010127							0.412168	-0.083692	1.75602	213.637
0.106685	-0.010255							0.412501	-0.083862	1.75769	209.564
0.107018	-0.010261							0.412834	-0.084353	1.75936	205.415
0.107351	-0.010132							0.413167	-0.084809	1.76102	201.219
0.107684	-0.009913							0.4135	-0.085143	1.76269	196.988
0.108017	-0.009704							0.413833	-0.085395	1.76435	192.715
0.10835	-0.009972							0.414166	-0.085941	1.76602	188.411
0.108683	-0.010357							0.414499	-0.086731	1.76768	184.05
0.109016	-0.011128							0.414832	-0.087588	1.76935	179.676
0.109349	-0.01189							0.415164	-0.088058	1.77101	175.298
0.109682	-0.01258							0.415497	-0.088397	1.77268	170.944
0.110014	-0.012829							0.41583	-0.088212	1.77435	166.651
0.110347	-0.013158							0.416163	-0.087862	1.77601	162.402
0.11068	-0.013666							0.416496	-0.087642	1.77768	158.181
0.111013	-0.014157							0.416829	-0.087771	1.77934	154.026
0.111346	-0.014388							0.417162	-0.087976	1.78101	149.932
0.111679	-0.014391							0.417495	-0.088146	1.78267	145.873
0.112012	-0.01471							0.417828	-0.088307	1.78434	141.895
0.112345	-0.015166							0.418161	-0.088537	1.786	137.998
0.112678	-0.015655							0.418494	-0.088814	1.78767	134.162
0.113011	-0.01659							0.418827	-0.089042	1.78933	130.351
0.113344	-0.017492							0.41916	-0.089239	1.791	126.597
0.113677	-0.017387							0.419493	-0.08944	1.79266	122.922
0.11401	-0.017291							0.419825	-0.089723	1.79433	119.351
0.114343	-0.017333							0.420158	-0.089979	1.796	115.867
0.114676	-0.017646							0.420491	-0.090044	1.79766	112.52
0.115008	-0.018035							0.420824	-0.090065	1.79933	109.282
0.115341	-0.018539							0.421157	-0.090281	1.80099	106.246
0.115674	-0.01902							0.42149	-0.090743	1.80266	103.388
0.116007	-0.019249							0.421823	-0.091372	1.80432	100.512
0.11634	-0.019325							0.422156	-0.092117	1.80599	97.6309
0.116673	-0.018967							0.422489	-0.092874	1.80765	94.8327
0.117006	-0.018492							0.422822	-0.092903	1.80932	92.0977
0.117339	-0.017957							0.423155	-0.092695	1.81099	89.4363
0.117672	-0.01716							0.423488	-0.092914	1.81265	86.8503
0.118005	-0.016478							0.423821	-0.093225	1.81432	84.3487
0.118338	-0.0162							0.424154	-0.093536	1.81598	81.938
0.118671	-0.015968							0.424487	-0.093873	1.81765	79.6319
0.119004	-0.016079							0.424819	-0.094071	1.81931	77.4202
0.119337	-0.016522							0.425152	-0.093901	1.82098	75.2823
0.119669	-0.017228							0.425485	-0.093669	1.82264	73.2133
0.120002	-0.018157							0.425818	-0.093511	1.82431	71.2135
0.120335	-0.019104							0.426151	-0.093446	1.82597	69.2756
0.120668	-0.020163							0.426484	-0.09332	1.82764	67.4069
0.121001	-0.021162							0.426817	-0.093151	1.8293	65.6065
0.121334	-0.021744							0.42715	-0.092974	1.83097	63.857
0.121667	-0.022266							0.427483	-0.093396	1.83264	62.1629
0.122	-0.022543							0.427816	-0.093969	1.8343	60.5246
0.122333	-0.021985							0.428149	-0.094468	1.83597	58.9457
0.122666	-0.021277							0.428482	-0.09495	1.83763	57.4183
0.122999	-0.020316							0.428815	-0.095082	1.8393	55.9582
0.123332	-0.019425							0.429148	-0.094353	1.84096	54.5611
0.123665	-0.018851							0.42948	-0.093291	1.84263	53.2204
0.123998	-0.018587							0.429813	-0.091996	1.84429	51.9292
0.124331	-0.018561							0.430146	-0.090665	1.84596	50.6782
0.124663	-0.018626							0.430479	-0.089887	1.84763	49.4734
0.124996	-0.0187							0.430812	-0.089407	1.84929	48.3108
0.125329	-0.018822							0.431145	-0.08975	1.85096	47.1747
0.125662	-0.01903							0.431478	-0.09028	1.85262	46.0726
0.125995	-0.019471							0.431811	-0.090816	1.85429	45.0476
0.126328	-0.019939							0.432144	-0.09133	1.85595	44.0903
0.126661	-0.020574							0.432477	-0.091844	1.85762	43.1334
0.126994	-0.021373							0.43281	-0.092329	1.85928	42.1845
0.127327	-0.021829							0.433143	-0.092808	1.86095	41.2685
0.12766	-0.02202							0.433476	-0.09328	1.86261	40.373
0.127993	-0.022201							0.433809	-0.093734	1.86428	39.5076
0.128326	-0.02235							0.434142	-0.094101	1.86594	38.6724
0.128659	-0.022456							0.434474	-0.094375	1.86761	37.8626
0.128992	-0.022457							0.434807	-0.094647	1.86928	37.0819
0.129324	-0.022445							0.43514	-0.094428	1.87094	36.3249
0.129657	-0.0224							0.435473	-0.094058	1.87261	35.5835
0.12999	-0.022301							0.435806	-0.093027	1.87427	34.8608
0.130323	-0.02252							0.436139	-0.091894	1.87594	34.16
0.130656	-0.023473							0.436472	-0.090766	1.8776	33.476
0.130989	-0.024475							0.436805	-0.089862	1.87927	32.8174
0.131322	-0.025678							0.437138	-0.089356	1.88093	32.1869
0.131655	-0.026998							0.437471	-0.089762	1.8826	31.5754
0.131988	-0.02801							0.437804	-0.090198	1.88427	30.9814
0.132321	-0.028772							0.438137	-0.090757	1.88593	30.4001
0.132654	-0.029436							0.43847	-0.091456	1.8876	29.8333
0.132987	-0.029796							0.438803	-0.09155	1.88926	29.2829
0.13332	-0.030077							0.439135	-0.091374	1.89093	28.739
0.133653	-0.030324							0.439468	-0.091189	1.89259	28.21
0.133985	-0.030567							0.439801	-0.09128	1.89426	27.6963
0.134318	-0.030818							0.440134	-0.091408	1.89592	27.1931
0.134651	-0.031046							0.440467	-0.091557	1.89759	26.7042
0.134984	-0.031099							0.4408	-0.091707	1.89925	26.2316
0.135317	-0.030932							0.441133	-0.09179	1.90092	25.7719
0.13565	-0.030896							0.441466	-0.091721	1.90258	25.3236
0.135983	-0.031281							0.441799	-0.091665	1.90425	24.8852
0.136316	-0.031904							0.442132	-0.091624	1.90592	24.4547
0.136649	-0.032558							0.442465	-0.091584	1.90758	24.0484
0.136982	-0.033218							0.442798	-0.0915	1.90925	23.6695
0.137315	-0.033792							0.443131	-0.091408	1.91091	23.2872
0.137648	-0.034152							0.443464	-0.091824	1.91258	22.898
0.137981	-0.034556							0.443796	-0.092377	1.91424	22.5201
0.138314	-0.035025							0.444129	-0.092899	1.91591	22.1517
0.138647	-0.035525							0.444462	-0.093271	1.91758	21.7882
0.138979	-0.036147							0.444795	-0.093615	1.91924	21.4323
0.139312	-0.036852							0.445128	-0.093733	1.92091	21.0855
0.139645	-0.037344							0.445461	-0.093844	1.92257	20.7472
0.139978	-0.037655							0.445794	-0.093752	1.92424	20.4169
0.140311	-0.037812							0.446127	-0.093461	1.9259	20.0935
0.140644	-0.037582							0.44646	-0.09304	1.92757	19.7773
0.140977	-0.037339							0.446793	-0.092494	1.92923	19.4694
0.14131	-0.037379							0.447126	-0.09198	1.9309	19.1701
0.141643	-0.037491							0.447459	-0.092047	1.93256	18.876
0.141976	-0.037714							0.447792	-0.092159	1.93423	18.5867
0.142309	-0.038115							0.448125	-0.092005	1.93589	18.3057
0.142642	-0.038505							0.448457	-0.091822	1.93756	18.0348
0.142975	-0.038884							0.44879	-0.091594	1.93923	17.7697
0.143308	-0.039233							0.449123	-0.091115	1.94089	17.5099
0.14364	-0.039506							0.449456	-0.090706	1.94256	17.2566
0.143973	-0.039561							0.449789	-0.090441	1.94422	17.0064
0.144306	-0.039205							0.450122	-0.09018	1.94589	16.7609
0.144639	-0.038654							0.450455	-0.089976	1.94755	16.5242
0.144972	-0.038169							0.450788	-0.089824	1.94922	16.2934
0.145305	-0.037804							0.451121	-0.089712	1.95088	16.0687
0.145638	-0.037559							0.451454	-0.089616	1.95255	15.853
0.145971	-0.037509							0.451787	-0.089553	1.95422	15.6388
0.146304	-0.037475							0.45212	-0.089797	1.95588	15.4278
0.146637	-0.037519							0.452453	-0.090147	1.95755	15.2283
0.14697	-0.037778							0.452786	-0.090639	1.95921	15.034
0.147303	-0.037977							0.453119	-0.091122	1.96088	14.8453
0.147636	-0.038024							0.453451	-0.091474	1.96254	14.6731
0.147969	-0.03803							0.453784	-0.091523	1.96421	14.5044
0.148302	-0.038141							0.454117	-0.091775	1.96587	14.3308
0.148634	-0.038367							0.45445	-0.092195	1.96754	14.1597
0.148967	-0.03896							0.454783	-0.092617	1.9692	13.9951
0.1493	-0.039838							0.455116	-0.092983	1.97087	13.8349
0.149633	-0.040766							0.455449	-0.093219	1.97253	13.6748
0.149966	-0.041708							0.455782	-0.092915	1.9742	13.5158
0.150299	-0.042632							0.456115	-0.092555	1.97586	13.3625
0.150632	-0.043348							0.456448	-0.092185	1.97753	13.2167
0.150965	-0.043993							0.456781	-0.091768	1.9792	13.0758
0.151298	-0.044551							0.457114	-0.091407	1.98086	12.9406
0.151631	-0.044945							0.457447	-0.09128	1.98253	12.8113
0.151964	-0.045348							0.45778	-0.091164	1.98419	12.684
0.152297	-0.045831							0.458112	-0.091135	1.98586	12.5573
0.15263	-0.046328							0.458445	-0.091242	1.98752	12.4326
0.152963	-0.046655							0.458778	-0.091293	1.98919	12.31
0.153295	-0.046881							0.459111	-0.091299	1.99086	12.1905
0.153628	-0.046964							0.459444	-0.091197	1.99252	12.0754
0.153961	-0.046992							0.459777	-0.090447	1.99419	11.9634
0.154294	-0.047032							0.46011	-0.089266	1.99585	11.8529
0.154627	-0.047242							0.460443	-0.087798	1.99752	11.747
0.15496	-0.047416							0.460776	-0.086264	1.99918	11.642
0.155293	-0.047377							0.461109	-0.084851	2.00085	11.539
0.155626	-0.047286							0.461442	-0.084048	2.00251	11.4397
0.155959	-0.047156							0.461775	-0.083529	2.00418	11.342
0.156292	-0.046981							0.462108	-0.083314	2.00584	11.2434
0.156625	-0.046677							0.462441	-0.083107	2.00751	11.1483
0.156958	-0.046263							0.462774	-0.083008	2.00917	11.0564
0.157291	-0.045831							0.463106	-0.083216	2.01084	10.9656
0.157624	-0.0458							0.463439	-0.08348	2.01251	10.8767
0.157957	-0.045919							0.463772	-0.083789	2.01417	10.7911
0.158289	-0.046039							0.464105	-0.084049	2.01584	10.708
0.158622	-0.046156							0.464438	-0.084078	2.0175	10.6257
0.158955	-0.046228							0.464771	-0.083939	2.01917	10.5443
0.159288	-0.046182							0.465104	-0.08385	2.02083	10.4644
0.159621	-0.046209							0.465437	-0.083768	2.0225	10.3859
0.159954	-0.046404							0.46577	-0.08378	2.02416	10.3108
0.160287	-0.046634							0.466103	-0.084194	2.02583	10.2368
0.16062	-0.046719							0.466436	-0.084642	2.0275	10.161
0.160953	-0.046714							0.466769	-0.084928	2.02916	10.0847
0.161286	-0.046886							0.467102	-0.085219	2.03083	10.0087
0.161619	-0.047149							0.467435	-0.0854	2.03249	9.93458
0.161952	-0.047386							0.467767	-0.085117	2.03416	9.86321
0.162285	-0.047344							0.4681	-0.084943	2.03582	9.79548
0.162618	-0.047233							0.468433	-0.085302	2.03749	9.72978
0.16295	-0.046942							0.468766	-0.085862	2.03915	9.66437
0.163283	-0.046616							0.469099	-0.086584	2.04082	9.59983
0.163616	-0.046381							0.469432	-0.087538	2.04248	9.53529
0.163949	-0.04625							0.469765	-0.088185	2.04415	9.46865
0.164282	-0.046175							0.470098	-0.088438	2.04582	9.40367
0.164615	-0.046148							0.470431	-0.088619	2.04748	9.34163
0.164948	-0.046128							0.470764	-0.088766	2.04915	9.27964
0.165281	-0.046182							0.471097	-0.08886	2.05081	9.21757
0.165614	-0.046257							0.47143	-0.088718	2.05248	9.15727
0.165947	-0.045894							0.471763	-0.088423	2.05414	9.09867
0.16628	-0.045406							0.472096	-0.08813	2.05581	9.03824
0.166613	-0.045075							0.472429	-0.087844	2.05747	8.97675
0.166946	-0.045096							0.472761	-0.087699	2.05914	8.91551
0.167279	-0.045218							0.473094	-0.087784	2.0608	8.85636
0.167611	-0.045458							0.473427	-0.087963	2.06247	8.79744
0.167944	-0.045719							0.47376	-0.088468	2.06413	8.7411
0.168277	-0.04543							0.474093	-0.089404	2.0658	8.68711
0.16861	-0.044818							0.474426	-0.090161	2.06747	8.63378
0.168943	-0.044337							0.474759	-0.090635	2.06913	8.58073
0.169276	-0.043935							0.475092	-0.091054	2.0708	8.52773
0.169609	-0.043549							0.475425	-0.09079	2.07246	8.47439
0.169942	-0.043739							0.475758	-0.090215	2.07413	8.41927
0.170275	-0.044022							0.476091	-0.090166	2.07579	8.3641
0.170608	-0.044612							0.476424	-0.090384	2.07746	8.30949
0.170941	-0.045226							0.476757	-0.090615	2.07912	8.25512
0.171274	-0.04579							0.47709	-0.090887	2.08079	8.2021
0.171607	-0.046249							0.477422	-0.090995	2.08245	8.15043
0.17194	-0.04661							0.477755	-0.090874	2.08412	8.10242
0.172273	-0.046864							0.478088	-0.090688	2.08579	8.05691
0.172605	-0.047106							0.478421	-0.090723	2.08745	8.00814
0.172938	-0.047167							0.478754	-0.09097	2.08912	7.95747
0.173271	-0.047138							0.479087	-0.091316	2.09078	7.90949
0.173604	-0.047021							0.47942	-0.091682	2.09245	7.86095
0.173937	-0.046889							0.479753	-0.092049	2.09411	7.81257
0.17427	-0.04677							0.480086	-0.092547	2.09578	7.76925
0.174603	-0.0468							0.480419	-0.093103	2.09744	7.72521
0.174936	-0.046678							0.480752	-0.093651	2.09911	7.67877
0.175269	-0.046166							0.481085	-0.0942	2.10078	7.62872
0.175602	-0.045646							0.481418	-0.09451	2.10244	7.57674
0.175935	-0.045364							0.481751	-0.094354	2.10411	7.52607
0.176268	-0.045444							0.482083	-0.093673	2.10577	7.47737
0.176601	-0.04615							0.482416	-0.092569	2.10744	7.43087
0.176934	-0.047127							0.482749	-0.09134	2.1091	7.38788
0.177266	-0.04811							0.483082	-0.090233	2.11077	7.34356
0.177599	-0.048888							0.483415	-0.089221	2.11243	7.29337
0.177932	-0.049589							0.483748	-0.088999	2.1141	7.24004
0.178265	-0.049657							0.484081	-0.089113	2.11576	7.18599
0.178598	-0.049716							0.484414	-0.089229	2.11743	7.13089
0.178931	-0.049746							0.484747	-0.089377	2.1191	7.07633
0.179264	-0.049653							0.48508	-0.089527	2.12076	7.02331
0.179597	-0.049622							0.485413	-0.089633	2.12243	6.97529
0.17993	-0.049687							0.485746	-0.089724	2.12409	6.93057
0.180263	-0.049753							0.486079	-0.08996	2.12576	6.88324
0.180596	-0.049823							0.486412	-0.090601	2.12742	6.83517
0.180929	-0.049896							0.486745	-0.091112	2.12909	6.78942
0.181262	-0.050154							0.487077	-0.09143	2.13075	6.74244
0.181595	-0.050508							0.48741	-0.091713	2.13242	6.69036
0.181928	-0.050873							0.487743	-0.091602	2.13408	6.63943
0.18226	-0.051566							0.488076	-0.09118	2.13575	6.5918
0.182593	-0.052277							0.488409	-0.090556	2.13741	6.54481
0.182926	-0.05284							0.488742	-0.089886	2.13908	6.49924
0.183259	-0.053394							0.489075	-0.089258	2.14075	6.45274
0.183592	-0.053892							0.489408	-0.089002	2.14241	6.40256
0.183925	-0.054232							0.489741	-0.089118	2.14408	6.34994
0.184258	-0.054322							0.490074	-0.089713	2.14574	6.29716
0.184591	-0.054058							0.490407	-0.090447	2.14741	6.24604
0.184924	-0.0538							0.49074	-0.091191	2.14907	6.1968
0.185257	-0.053656							0.491073	-0.09198	2.15074	6.14736
0.18559	-0.053574							0.491406	-0.092638	2.1524	6.09813
0.185923	-0.053703							0.491738	-0.093218	2.15407	6.05303
0.186256	-0.053894							0.492071	-0.093785	2.15573	6.0068
0.186589	-0.05408							0.492404	-0.094015	2.1574	5.95534
0.186921	-0.054345							0.492737	-0.094109	2.15907	5.90515
0.187254	-0.054655							0.49307	-0.094153	2.16073	5.85551
0.187587	-0.055069							0.493403	-0.094187	2.1624	5.80047
0.18792	-0.055514							0.493736	-0.094216	2.16406	5.74918
0.188253	-0.056302							0.494069	-0.094229	2.16573	5.7052
0.188586	-0.057562							0.494402	-0.094076	2.16739	5.66112
0.188919	-0.058843							0.494735	-0.093513	2.16906	5.61654
0.189252	-0.060075							0.495068	-0.09284	2.17072	5.57159
0.189585	-0.061291							0.495401	-0.092237	2.17239	5.52302
0.189918	-0.062048							0.495734	-0.091711	2.17406	5.47445
0.190251	-0.062649							0.496067	-0.091627	2.17572	5.43075
0.190584	-0.062936							0.4964	-0.091829	2.17739	5.38906
0.190917	-0.063203							0.496732	-0.092071	2.17905	5.34653
0.19125	-0.063567							0.497065	-0.092634	2.18072	5.30478
0.191583	-0.064378							0.497398	-0.093234	2.18238	5.26309
0.191915	-0.065257							0.497731	-0.093425	2.18405	5.22081
0.192248	-0.06626							0.498064	-0.093535	2.18571	5.17999
0.192581	-0.067208							0.498397	-0.09349	2.18738	5.13964
0.192914	-0.067705							0.49873	-0.093179	2.18904	5.09847
0.193247	-0.067785							0.499063	-0.092791	2.19071	5.05747
0.19358	-0.067757							0.499396	-0.092362	2.19238	5.01635
0.193913	-0.067688							0.499729	-0.091933	2.19404	4.97356
0.194246	-0.067624							0.500062	-0.091569	2.19571	4.933
0.194579	-0.067612							0.500395	-0.091232	2.19737	4.89846
0.194912	-0.067601							0.500728	-0.091268	2.19904	4.86374
0.195245	-0.067526							0.501061	-0.091407	2.2007	4.82871
0.195578	-0.067461							0.501393	-0.091601	2.20237	4.79461
0.195911	-0.067498							0.501726	-0.092013	2.20403	4.75732
0.196244	-0.067702							0.502059	-0.092459	2.2057	4.71688
0.196576	-0.067541							0.502392	-0.092922	2.20736	4.68033
0.196909	-0.066961							0.502725	-0.09339	2.20903	4.64827
0.197242	-0.066326							0.503058	-0.093559	2.2107	4.61749
0.197575	-0.065403							0.503391	-0.093476	2.21236	4.59056
0.197908	-0.064338							0.503724	-0.093288	2.21403	4.56556
0.198241	-0.063698							0.504057	-0.093036	2.21569	4.53765
0.198574	-0.063163							0.50439	-0.092776	2.21736	4.50734
0.198907	-0.062769							0.504723	-0.093105	2.21902	4.47887
0.19924	-0.063039							0.505056	-0.09358	2.22069	4.44804
0.199573	-0.063327							0.505389	-0.093704	2.22235	4.41392
0.199906	-0.063196							0.505722	-0.09379	2.22402	4.38479
0.200239	-0.063052							0.506055	-0.093935	2.22568	4.36043
0.200572	-0.062923							0.506387	-0.094226	2.22735	4.33568
0.200905	-0.06286							0.50672	-0.09471	2.22902	4.31393
0.201237	-0.063079							0.507053	-0.095468	2.23068	4.29564
0.20157	-0.063746							0.507386	-0.096254	2.23235	4.27497
0.201903	-0.064636							0.507719	-0.096852	2.23401	4.25093
0.202236	-0.06526							0.508052	-0.097317	2.23568	4.22609
0.202569	-0.065462							0.508385	-0.097698	2.23734	4.2045
0.202902	-0.065473							0.508718	-0.098064	2.23901	4.18719
0.203235	-0.065451							0.509051	-0.098419	2.24067	4.17054
0.203568	-0.065423							0.509384	-0.098183	2.24234	4.15412
0.203901	-0.065827							0.509717	-0.097844	2.24401	4.13878
0.204234	-0.066559							0.51005	-0.097282	2.24567	4.1266
0.204567	-0.067112							0.510383	-0.096692	2.24734	4.11671
0.2049	-0.067543							0.510716	-0.096196	2.249	4.10949
0.205233	-0.067845							0.511048	-0.095821	2.25067	4.10516
0.205566	-0.067845							0.511381	-0.095785	2.25233	4.10334
0.205899	-0.06785							0.511714	-0.095984	2.254	4.10117
0.206231	-0.068143							0.512047	-0.09619	2.25566	4.09757
0.206564	-0.068562							0.51238	-0.096848	2.25733	4.09564
0.206897	-0.069127							0.512713	-0.097664	2.25899	4.09962
0.20723	-0.069865							0.513046	-0.097818	2.26066	4.10751
0.207563	-0.070174							0.513379	-0.097883	2.26233	4.11742
0.207896	-0.070083							0.513712	-0.097877	2.26399	4.13446
0.208229	-0.069936							0.514045	-0.097593	2.26566	4.15701
0.208562	-0.069614							0.514378	-0.097234	2.26732	4.18269
0.208895	-0.06916							0.514711	-0.096722	2.26899	4.21381
0.209228	-0.068626							0.515044	-0.096216	2.27065	4.25211
0.209561	-0.06805							0.515377	-0.095595	2.27232	4.29386
0.209894	-0.067624							0.515709	-0.0949	2.27398	4.33648
0.210227	-0.067459							0.516042	-0.094399	2.27565	4.38407
0.21056	-0.067704							0.516375	-0.094033	2.27731	4.43665
0.210892	-0.068357							0.516708	-0.093675	2.27898	4.49128
0.211225	-0.069144							0.517041	-0.093948	2.28064	4.55044
0.211558	-0.07013							0.517374	-0.094235	2.28231	4.61346
0.211891	-0.071251							0.517707	-0.095141	2.28398	4.68333
0.212224	-0.071901							0.51804	-0.09605	2.28564	4.76657
0.212557	-0.072246							0.518373	-0.096584	2.28731	4.85739
0.21289	-0.072541							0.518706	-0.096588	2.28897	4.95731
0.213223	-0.072686							0.519039	-0.09651	2.29064	5.06676
0.213556	-0.072905							0.519372	-0.096317	2.2923	5.1812
0.213889	-0.073433							0.519705	-0.096132	2.29397	5.29947
0.214222	-0.074096							0.520038	-0.0962	2.29563	5.42486
0.214555	-0.074874							0.520371	-0.096371	2.2973	5.55427
0.214888	-0.075761							0.520703	-0.096334	2.29896	5.6872
0.215221	-0.076501							0.521036	-0.096049	2.30063	5.82367
0.215553	-0.07708							0.521369	-0.095691	2.3023	5.96774
0.215886	-0.077624							0.521702	-0.095336	2.30396	6.1194
0.216219	-0.078058							0.522035	-0.095016	2.30563	6.27664
0.216552	-0.078441							0.522368	-0.094846	2.30729	6.44341
0.216885	-0.07901							0.522701	-0.094855	2.30896	6.61599
0.217218	-0.079677							0.523034	-0.094835	2.31062	6.78707
0.217551	-0.080375							0.523367	-0.09475	2.31229	6.95872
0.217884	-0.08116							0.5237	-0.094675	2.31395	7.13491
0.218217	-0.081814							0.524033	-0.094695	2.31562	7.31222
0.21855	-0.082212							0.524366	-0.094758	2.31729	7.49449
0.218883	-0.082522							0.524699	-0.094757	2.31895	7.68147
0.219216	-0.082392							0.525032	-0.094651	2.32062	7.86821
0.219549	-0.081766							0.525364	-0.094279	2.32228	8.05443
0.219882	-0.080779							0.525697	-0.093522	2.32395	8.23945
0.220215	-0.07968							0.52603	-0.092844	2.32561	8.4207
0.220547	-0.078568							0.526363	-0.092445	2.32728	8.59834
0.22088	-0.077902							0.526696	-0.092447	2.32894	8.77677
0.221213	-0.0775							0.527029	-0.09289	2.33061	8.95118
0.221546	-0.077255							0.527362	-0.093649	2.33227	9.11667
0.221879	-0.077066							0.527695	-0.094367	2.33394	9.27605
0.222212	-0.076898							0.528028	-0.094999	2.33561	9.42496
0.222545	-0.076785							0.528361	-0.095445	2.33727	9.56439
0.222878	-0.076566							0.528694	-0.095659	2.33894	9.7036
0.223211	-0.076244							0.529027	-0.095826	2.3406	9.83874
0.223544	-0.075899							0.52936	-0.095924	2.34227	9.96478
0.223877	-0.075679							0.529693	-0.095933	2.34393	10.0798
0.22421	-0.075558							0.530025	-0.095929	2.3456	10.1872
0.224543	-0.075578							0.530358	-0.095911	2.34726	10.2863
0.224876	-0.075657							0.530691	-0.095815	2.34893	10.3711
0.225208	-0.075657							0.531024	-0.095503	2.3506	10.4466
0.225541	-0.074875							0.531357	-0.095083	2.35226	10.512
0.225874	-0.073788							0.53169	-0.094727	2.35392	10.5659
0.226207	-0.072605							0.532023	-0.094396	2.35559	10.6114
0.22654	-0.071396							0.532356	-0.09429	2.35726	10.6489
0.226873	-0.070497							0.532689	-0.094496	2.35892	10.6749
0.227206	-0.070006							0.533022	-0.094842	2.36059	10.6896
0.227539	-0.070102							0.533355	-0.095288	2.36225	10.6923
0.227872	-0.070674							0.533688	-0.095735	2.36392	10.6803
0.228205	-0.071346							0.534021	-0.096152	2.36558	10.6609
0.228538	-0.072353							0.534354	-0.096458	2.36725	10.6345
0.228871	-0.073528							0.534687	-0.096462	2.36891	10.5995
0.229204	-0.074214							0.535019	-0.09625	2.37058	10.5603
0.229537	-0.074762							0.535352	-0.096023	2.37224	10.5171
0.229869	-0.075288							0.535685	-0.095768	2.37391	10.4637
0.230202	-0.07575							0.536018	-0.095553	2.37558	10.4028
0.230535	-0.07618							0.536351	-0.095421	2.37724	10.3365
0.230868	-0.076546							0.536684	-0.095322	2.37891	10.2615
0.231201	-0.076896							0.537017	-0.094902	2.38057	10.1815
0.231534	-0.077224							0.53735	-0.094159	2.38224	10.0992
0.231867	-0.07752							0.537683	-0.093494	2.3839	10.012
0.2322	-0.077675							0.538016	-0.09291	2.38557	9.92109
0.232533	-0.07774							0.538349	-0.092334	2.38723	9.82912
0.232866	-0.077791							0.538682	-0.091778	2.3889	9.73909
0.233199	-0.07856							0.539015	-0.091334	2.39057	9.65
0.233532	-0.079586							0.539348	-0.091112	2.39223	9.5568
0.233865	-0.081478							0.53968	-0.091013	2.3939	9.46453
0.234198	-0.083519							0.540013	-0.091146	2.39556	9.37135
0.234531	-0.0854							0.540346	-0.091712	2.39723	9.27899
0.234863	-0.086935							0.540679	-0.092219	2.39889	9.19338
0.235196	-0.088077							0.541012	-0.092439	2.40056	9.11291
0.235529	-0.088829							0.541345	-0.092603	2.40222	9.04155
0.235862	-0.089506							0.541678	-0.092611	2.40389	8.98468
0.236195	-0.090251							0.542011	-0.092457	2.40555	8.94402
0.236528	-0.091042							0.542344	-0.092304	2.40722	8.91503
0.236861	-0.091482							0.542677	-0.092171	2.40889	8.89824
0.237194	-0.091764							0.54301	-0.091951	2.41055	8.89977
0.237527	-0.091984							0.543343	-0.091316	2.41222	8.92374
0.23786	-0.091768							0.543676	-0.090431	2.41388	8.97435
0.238193	-0.091504							0.544009	-0.089575	2.41555	9.06136
0.238526	-0.091303							0.544342	-0.088729	2.41721	9.19753
0.238859	-0.091114							0.544674	-0.088158	2.41888	9.3894
0.239192	-0.090969							0.545007	-0.087963	2.42054	9.64562
0.239524	-0.090896							0.54534	-0.088275	2.42221	9.98281
0.239857	-0.090865							0.545673	-0.088854	2.42387	10.4172
0.24019	-0.09086							0.546006	-0.089435	2.42554	10.9764
0.240523	-0.090857							0.546339	-0.089652	2.42721	11.697
0.240856	-0.090949							0.546672	-0.089615	2.42887	12.617
0.241189	-0.091077							0.547005	-0.08955	2.43054	13.7723
0.241522	-0.090429							0.547338	-0.089474	2.4322	15.2279
0.241855	-0.089685							0.547671	-0.089549	2.43387	17.0405
0.242188	-0.088968							0.548004	-0.090073	2.43553	19.2784
0.242521	-0.088384							0.548337	-0.090556	2.4372	22.0441
0.242854	-0.088028							0.54867	-0.090607	2.43886	25.4568
0.243187	-0.088008							0.549003	-0.090491	2.44053	29.6191
0.24352	-0.08802							0.549335	-0.089933	2.44219	34.4428
0.243853	-0.088308							0.549668	-0.088907	2.44386	40.0486
0.244186	-0.088807							0.550001	-0.087952	2.44553	47.3105
0.244518	-0.089233							0.550334	-0.087153	2.44719	56.2532
0.244851	-0.089633							0.550667	-0.08637	2.44886	67.05
0.245184	-0.09003							0.551	-0.086096	2.45052	79.9587
0.245517	-0.089938							0.551333	-0.086202	2.45219	95.2479
0.24585	-0.089857							0.551666	-0.086764	2.45385	113.168
0.246183	-0.090243							0.551999	-0.087541	2.45552	134.109
0.246516	-0.090662							0.552332	-0.088302	2.45718	158.501
0.246849	-0.091188							0.552665	-0.089029	2.45885	186.66
0.247182	-0.091868							0.552998	-0.089433	2.46052	218.985
0.247515	-0.092508							0.553331	-0.08947	2.46218	255.861
0.247848	-0.093082							0.553664	-0.0894	2.46385	297.617
0.248181	-0.093645							0.553997	-0.089105	2.46551	344.31
0.248514	-0.093496							0.554329	-0.088608	2.46718	396.594
0.248847	-0.093133							0.554662	-0.08847	2.46884	455.598
0.249179	-0.092658							0.554995	-0.088527	2.47051	520.961
0.249512	-0.092156							0.555328	-0.088639	2.47217	592.517
0.249845	-0.091656							0.555661	-0.089284	2.47384	670.559
0.250178	-0.091192							0.555994	-0.089989	2.4755	754.878
0.250511	-0.090681							0.556327	-0.090209	2.47717	844.799
0.250844	-0.090029							0.55666	-0.090256	2.47884	940.693
0.251177	-0.089372							0.556993	-0.090037	2.4805	1042.62
0.25151	-0.088679							0.557326	-0.08944	2.48217	1150.59
0.251843	-0.087949							0.557659	-0.089236	2.48383	1263.92
0.252176	-0.086945							0.557992	-0.089456	2.4855	1382.53
0.252509	-0.085795							0.558325	-0.089768	2.48716	1506.81
0.252842	-0.08468							0.558658	-0.09002	2.48883	1636.21
0.253175	-0.084003							0.55899	-0.090244	2.49049	1770.04
0.253508	-0.083434							0.559323	-0.089901	2.49216	1906.47
0.253841	-0.083105							0.559656	-0.089334	2.49382	2043.74
0.254173	-0.082993							0.559989	-0.088938	2.49549	2174.14
0.254506	-0.082727							0.560322	-0.088994	2.49715	2296.69
0.254839	-0.081957							0.560655	-0.089208	2.49882	2422.61
0.255172	-0.080708							0.560988	-0.089457	2.50049	2542.1
0.255505	-0.079336							0.561321	-0.089717	2.50215	2651.24
0.255838	-0.077848							0.561654	-0.089898	2.50382	2748.05
0.256171	-0.076336							0.561987	-0.09002	2.50548	2830.15
0.256504	-0.074771							0.56232	-0.090378	2.50715	2897.4
0.256837	-0.073435							0.562653	-0.090925	2.50881	2950.04
0.25717	-0.072659							0.562986	-0.09151	2.51048	2988.9
0.257503	-0.072022							0.563319	-0.0923	2.51214	3016.96
0.257836	-0.07161							0.563652	-0.093091	2.51381	3037.34
0.258169	-0.071537							0.563984	-0.093301	2.51547	3049.86
0.258502	-0.07145							0.564317	-0.093337	2.51714	3058.62
0.258834	-0.071345							0.56465	-0.093269	2.51881	3065.41
0.259167	-0.071174							0.564983	-0.093015	2.52047	3070.13
0.2595	-0.070787							0.565316	-0.093002	2.52214	3072.37
0.259833	-0.070244							0.565649	-0.09337	2.5238	3074.74
0.260166	-0.069744							0.565982	-0.093826	2.52547	3076.08
0.260499	-0.069261							0.566315	-0.094488	2.52713	3075.86
0.260832	-0.068973							0.566648	-0.095257	2.5288	3075.17
0.261165	-0.069096							0.566981	-0.0961	2.53046	3074.99
0.261498	-0.069129							0.567314	-0.096975	2.53213	3075.43
0.261831	-0.06881							0.567647	-0.097782	2.5338	3075.53
0.262164	-0.068489							0.56798	-0.098335	2.53546	3076.05
0.262497	-0.068237							0.568313	-0.098637	2.53713	3076.62
0.26283	-0.068263							0.568645	-0.098464	2.53879	3077.55
0.263163	-0.068816							0.568978	-0.098187	2.54046	3078.38
0.263496	-0.069753							0.569311	-0.09797	2.54212	3079.05
0.263828	-0.070668							0.569644	-0.097809	2.54379	3078.39
0.264161	-0.071504							0.569977	-0.097744	2.54545	3077.44
0.264494	-0.072325							0.57031	-0.097736	2.54712	3076.17
0.264827	-0.073196							0.570643	-0.097736	2.54878	3074.81
0.26516	-0.074081							0.570976	-0.097297	2.55045	3073.36
0.265493	-0.075121							0.571309	-0.09672	2.55212	3072.5
0.265826	-0.076384							0.571642	-0.095909	2.55378	3071.83
0.266159	-0.077453							0.571975	-0.095054	2.55545	3070.85
0.266492	-0.078215							0.572308	-0.094295	2.55711	3067.87
0.266825	-0.078917							0.572641	-0.093748	2.55878	3065.74
0.267158	-0.079302							0.572974	-0.093349	2.56044	3063.23
0.267491	-0.079463							0.573307	-0.093108	2.56211	3058.96
0.267824	-0.079846							0.573639	-0.092931	2.56377	3052.36
0.268157	-0.080378							0.573972	-0.092786	2.56544	3044.15
0.268489	-0.080966							0.574305	-0.092706	2.5671	3030.25
0.268822	-0.081657							0.574638	-0.092616	2.56877	3010.33
0.269155	-0.082166							0.574971	-0.092307	2.57043	2983.03
0.269488	-0.082286							0.575304	-0.091935	2.5721	2945.63
0.269821	-0.082284							0.575637	-0.091501	2.57377	2897.42
0.270154	-0.082558							0.57597	-0.090794	2.57543	2838.57
0.270487	-0.083154							0.576303	-0.090208	2.5771	2769.82
0.27082	-0.083666							0.576636	-0.089874	2.57876	2692.83
0.271153	-0.084088							0.576969	-0.089601	2.58043	2610.3
0.271486	-0.084533							0.577302	-0.089701	2.58209	2523.82
0.271819	-0.085039							0.577635	-0.090195	2.58376	2436.8
0.272152	-0.085616							0.577968	-0.090616	2.58542	2350.53
0.272485	-0.086268							0.5783	-0.090998	2.58709	2266.38
0.272818	-0.086972							0.578633	-0.091358	2.58875	2185.77
0.273151	-0.087605							0.578966	-0.091634	2.59042	2109.24
0.273483	-0.088154							0.579299	-0.092	2.59209	2036.45
0.273816	-0.08851							0.579632	-0.092805	2.59375	1967.72
0.274149	-0.088631							0.579965	-0.093645	2.59542	1903.5
0.274482	-0.088664							0.580298	-0.094446	2.59708	1843.59
0.274815	-0.088484							0.580631	-0.095164	2.59875	1787.91
0.275148	-0.088209							0.580964	-0.095756	2.60041	1736.57
0.275481	-0.088275							0.581297	-0.09618	2.60208	1690.99
0.275814	-0.08861							0.58163	-0.096532	2.60374	1650.25
0.276147	-0.089022							0.581963	-0.096549	2.60541	1609.54
0.27648	-0.089562							0.582296	-0.096195	2.60708	1571
0.276813	-0.090076							0.582629	-0.095752	2.60874	1535.06
0.277146	-0.090488							0.582961	-0.095264	2.61041	1501.41
0.277479	-0.090866							0.583294	-0.094909	2.61207	1469.93
0.277812	-0.090797							0.583627	-0.095	2.61374	1440.05
0.278144	-0.0903							0.58396	-0.095279	2.6154	1411.75
0.278477	-0.089436							0.584293	-0.095829	2.61707	1385.09
0.27881	-0.088288							0.584626	-0.096351	2.61873	1359.8
0.279143	-0.087341							0.584959	-0.096731	2.6204	1335.69
0.279476	-0.086981							0.585292	-0.096799	2.62207	1312.77
0.279809	-0.086954							0.585625	-0.096488	2.62373	1290.56
0.280142	-0.086863							0.585958	-0.095796	2.6254	1269
0.280475	-0.086741							0.586291	-0.095135	2.62706	1247.83
0.280808	-0.086634							0.586624	-0.094534	2.62873	1226.99
0.281141	-0.086544							0.586957	-0.094	2.63039	1206.4
0.281474	-0.086539							0.58729	-0.093544	2.63206	1185.77
0.281807	-0.086614							0.587622	-0.093104	2.63372	1165.02
0.28214	-0.086701							0.587955	-0.092631	2.63539	1144.24
0.282473	-0.086649							0.588288	-0.092113	2.63705	1123.41
0.282805	-0.086528							0.588621	-0.091636	2.63872	1102.59
0.283138	-0.086625							0.588954	-0.091224	2.64039	1081.73
0.283471	-0.086865							0.589287	-0.090739	2.64205	1061.06
0.283804	-0.087139							0.58962	-0.089945	2.64371	1040.18
0.284137	-0.087514							0.589953	-0.088972	2.64538	1019.22
0.28447	-0.087857							0.590286	-0.088358	2.64705	998.022
0.284803	-0.088082							0.590619	-0.088053	2.64871	976.81
0.285136	-0.088266							0.590952	-0.087796	2.65038	955.527
0.285469	-0.088004							0.591285	-0.087662	2.65204	934.07
0.285802	-0.087258							0.591618	-0.087375	2.65371	912.389
0.286135	-0.086883							0.591951	-0.086689	2.65537	891.229
0.286468	-0.086892							0.592284	-0.085926	2.65704	871.082
0.286801	-0.086966							0.592616	-0.085292	2.6587	849.587
0.287134	-0.087348							0.592949	-0.084884	2.66037	827.625
0.287467	-0.087686							0.593282	-0.084628	2.66203	805.874
0.287799	-0.087408							0.593615	-0.084576	2.6637	784.338
0.288132	-0.086813							0.593948	-0.084516	2.66537	762.875
0.288465	-0.086532							0.594281	-0.084437	2.66703	741.498
0.288798	-0.086741							0.594614	-0.084324	2.6687	720.264
0.289131	-0.08711							0.594947	-0.084147	2.67036	699.168
0.289464	-0.087466							0.59528	-0.083943	2.67203	678.389
0.289797	-0.087811							0.595613	-0.083836	2.67369	657.864
0.29013	-0.087569							0.595946	-0.083922	2.67536	637.618
0.290463	-0.086945							0.596279	-0.084058	2.67702	617.619
0.290796	-0.086449							0.596612	-0.084247	2.67869	597.906
0.291129	-0.086055							0.596945	-0.084388	2.68036	578.544
0.291462	-0.085678							0.597277	-0.084322	2.68202	559.587
0.291795	-0.085311							0.59761	-0.084153	2.68369	541.047
0.292128	-0.084917							0.597943	-0.084293	2.68535	523.117
0.29246	-0.084413							0.598276	-0.084669	2.68702	505.699
0.292793	-0.08385							0.598609	-0.085033	2.68868	488.718
0.293126	-0.08373							0.598942	-0.085371	2.69035	472.233
0.293459	-0.084003							0.599275	-0.085648	2.69201	456.303
0.293792	-0.084858							0.599608	-0.085808	2.69368	440.864
0.294125	-0.086194							0.599941	-0.085943	2.69534	425.928
0.294458	-0.087622							0.600274	-0.086088	2.69701	411.477
0.294791	-0.088971							0.600607	-0.086218	2.69868	397.415
0.295124	-0.090263							0.60094	-0.086188	2.70034	383.801
0.295457	-0.091242							0.601273	-0.085989	2.70201	370.679
0.29579	-0.092061							0.601606	-0.085763	2.70367	358.002
0.296123	-0.092773							0.601938	-0.08546	2.70534	345.844
0.296456	-0.092998							0.602271	-0.085112	2.707	334.205
0.296789	-0.092679							0.602604	-0.084785	2.70867	323.308
0.297121	-0.091875							0.602937	-0.084471	2.71033	313.365
0.297454	-0.090924							0.60327	-0.083987	2.712	303.265
0.297787	-0.090119							0.603603	-0.083263	2.71367	293.225
0.29812	-0.089463							0.603936	-0.082401	2.71533	283.601
0.298453	-0.089483							0.604269	-0.081368	2.717	274.327
0.298786	-0.089826							0.604602	-0.080357	2.71866	265.386
0.299119	-0.090202							0.604935	-0.079522	2.72033	256.691
0.299452	-0.090646							0.605268	-0.078901	2.72199	248.302
0.299785	-0.091107							0.605601	-0.078494	2.72366	240.245
0.300118	-0.091564							0.605934	-0.078265	2.72532	232.523
0.300451	-0.092015							0.606267	-0.078208	2.72699	225.09
0.300784	-0.092393							0.6066	-0.078431	2.72865	217.988
0.301117	-0.092447							0.606932	-0.078754	2.73032	211.192
0.30145	-0.09192							0.607265	-0.079099	2.73198	204.664
0.301782	-0.091031							0.607598	-0.079457	2.73365	198.32
0.302115	-0.090065							0.607931	-0.079912	2.73532	192.217
0.302448	-0.08946							0.608264	-0.080451	2.73698	186.375
0.302781	-0.089188							0.608597	-0.080976	2.73865	180.736
0.303114	-0.089049							0.60893	-0.081498	2.74031	175.257
0.303447	-0.088926							0.609263	-0.081962	2.74198	169.977
0.30378	-0.088804							0.609596	-0.082271	2.74364	164.871
0.304113	-0.0882							0.609929	-0.08253	2.74531	159.987
0.304446	-0.087592							0.610262	-0.082867	2.74697	155.235
0.304779	-0.087527							0.610595	-0.08324	2.74864	150.68
0.305112	-0.087593							0.610928	-0.083342	2.7503	146.32
0.305445	-0.087762							0.611261	-0.083087	2.75197	142.136
0.305778	-0.088097							0.611593	-0.082963	2.75364	138.126
0.306111	-0.088336							0.611926	-0.083047	2.7553	134.255
0.306444	-0.088452							0.612259	-0.083217	2.75697	130.529
0.306776	-0.088525							0.612592	-0.083709	2.75863	126.933
0.307109	-0.088724							0.612925	-0.084383	2.7603	123.477
0.307442	-0.089186							0.613258	-0.084877	2.76196	120.215
0.307775	-0.089727							0.613591	-0.085245	2.76363	117.239
0.308108	-0.090207							0.613924	-0.085466	2.76529	114.222
0.308441	-0.09066							0.614257	-0.085475	2.76696	111.216
0.308774	-0.09082							0.61459	-0.085205	2.76863	108.325
0.309107	-0.090282							0.614923	-0.084669	2.77029	105.557
0.30944	-0.089887							0.615256	-0.084053	2.77196	102.908
0.309773	-0.089831							0.615589	-0.083776	2.77362	100.358
0.310106	-0.089803							0.615922	-0.083767	2.77529	97.9153
0.310439	-0.089952							0.616255	-0.083655	2.77695	95.5649
0.310772	-0.090134							0.616587	-0.083465	2.77862	93.2955
0.311105	-0.089884							0.61692	-0.083382	2.78028	91.1173
0.311437	-0.089381							0.617253	-0.083542	2.78195	89.0368
0.31177	-0.088823							0.617586	-0.083898	2.78361	87.0396
0.312103	-0.088003							0.617919	-0.084405	2.78528	85.1101
0.312436	-0.087284							0.618252	-0.084978	2.78694	83.2333
0.312769	-0.087073							0.618585	-0.085398	2.78861	81.4418
0.313102	-0.086923							0.618918	-0.085633	2.79028	79.6988
0.313435	-0.087132							0.619251	-0.086144	2.79194	78.0253
0.313768	-0.087724							0.619584	-0.086979	2.79361	76.4338
0.314101	-0.088168							0.619917	-0.087834	2.79527	74.9153
0.314434	-0.088454							0.62025	-0.08839	2.79694	73.4451
0.314767	-0.088579							0.620583	-0.088691	2.7986	72.0444
0.3151	-0.08803							0.620916	-0.088643	2.80027	70.6989
0.315433	-0.087237							0.621248	-0.088392	2.80193	69.4028
0.315766	-0.086099							0.621581	-0.088198	2.8036	68.1608
0.316099	-0.084881							0.621914	-0.088094	2.80526	66.9591
0.316431	-0.083806							0.622247	-0.088187	2.80693	65.7902
0.316764	-0.08312							0.62258	-0.088488	2.8086	64.6603
0.317097	-0.082771							0.622913	-0.088857	2.81026	63.5717
0.31743	-0.08307							0.623246	-0.089666	2.81193	62.521
0.317763	-0.0834							0.623579	-0.090783	2.81359	61.5078
0.318096	-0.08388							0.623912	-0.091555	2.81526	60.559
0.318429	-0.084465							0.624245	-0.092096	2.81692	59.6948
0.318762	-0.084881							0.624578	-0.092535	2.81859	58.8244
0.319095	-0.085198							0.624911	-0.092668	2.82025	57.9509
0.319428	-0.085501							0.625244	-0.092542	2.82192	57.111
0.319761	-0.08574							0.625577	-0.092171	2.82359	56.2943
0.320094	-0.086042							0.62591	-0.091712	2.82525	55.5022
0.320427	-0.086587							0.626242	-0.091436	2.82692	54.7197
0.32076	-0.087119							0.626575	-0.091348	2.82858	53.958
0.321092	-0.087555							0.626908	-0.09141	2.83025	53.213
0.321425	-0.087745							0.627241	-0.091648	2.83191	52.49
0.321758	-0.087564							0.627574	-0.091974	2.83358	51.7905
0.322091	-0.087009							0.627907	-0.092301	2.83524	51.1174
0.322424	-0.086479							0.62824	-0.092517	2.83691	50.455
0.322757	-0.086017							0.628573	-0.092787	2.83857	49.8126
0.32309	-0.085799							0.628906	-0.093506	2.84024	49.1815
0.323423	-0.086226							0.629239	-0.094237	2.84191	48.5634
0.323756	-0.086794							0.629572	-0.094516	2.84357	47.9532
0.324089	-0.087266							0.629905	-0.094349	2.84524	47.3564
0.324422	-0.08747							0.630238	-0.094088	2.8469	46.7649
0.324755	-0.087514							0.630571	-0.093735	2.84857	46.1845
0.325088	-0.087246							0.630903	-0.093385	2.85023	45.6046
0.325421	-0.086934							0.631236	-0.093462	2.8519	45.04
0.325754	-0.086432							0.631569	-0.093576	2.85356	44.4868
0.326086	-0.085661							0.631902	-0.09299	2.85523	43.9392
0.326419	-0.084744							0.632235	-0.092329	2.85689	43.3958
0.326752	-0.08369							0.632568	-0.091691	2.85856	42.8648
0.327085	-0.082734							0.632901	-0.091155	2.86022	42.3402
0.327418	-0.082068							0.633234	-0.090789	2.86189	41.8229
0.327751	-0.081525							0.633567	-0.090794	2.86356	41.3113
0.328084	-0.081039							0.6339	-0.090789	2.86522	40.8039
0.328417	-0.08057							0.634233	-0.090551	2.86689	40.2982
0.32875	-0.080346							0.634566	-0.090147	2.86855	39.801
0.329083	-0.08066							0.634899	-0.089433	2.87022	39.3374
0.329416	-0.081085							0.635232	-0.088599	2.87188	38.8671
0.329749	-0.081651							0.635565	-0.087785	2.87355	38.3757
0.330082	-0.082143							0.635897	-0.087451	2.87521	37.895
0.330415	-0.082364							0.63623	-0.087137	2.87688	37.4193
0.330747	-0.082336							0.636563	-0.086945	2.87854	36.9403
0.33108	-0.082242							0.636896	-0.086742	2.88021	36.4608
0.331413	-0.082118							0.637229	-0.086349	2.88188	35.9881
0.331746	-0.081923							0.637562	-0.085727	2.88354	35.5212
0.332079	-0.08155							0.637895	-0.085558	2.88521	35.0584
0.332412	-0.081223							0.638228	-0.085803	2.88687	34.5938
0.332745	-0.081122							0.638561	-0.086077	2.88854	34.1291
0.333078	-0.08102							0.638894	-0.086717	2.8902	33.666
0.333411	-0.081106							0.639227	-0.087404	2.89187	33.2026
0.333744	-0.08157							0.63956	-0.087697	2.89353	32.7411
0.334077	-0.08224							0.639893	-0.08794	2.8952	32.2921
0.33441	-0.083118							0.640226	-0.08813	2.89687	31.8503
0.334743	-0.084154							0.640558	-0.088059	2.89853	31.4128
0.335076	-0.085655							0.640891	-0.087955	2.9002	30.9797
0.335409	-0.08739							0.641224	-0.087767	2.90186	30.5517
0.335741	-0.088869							0.641557	-0.087573	2.90353	30.1292
0.336074	-0.090262							0.64189	-0.087335	2.90519	29.712
0.336407	-0.091271							0.642223	-0.087084	2.90686	29.2957
0.33674	-0.091626							0.642556	-0.087065	2.90852	28.8836
0.337073	-0.09153							0.642889	-0.087183	2.91019	28.4754
0.337406	-0.090974							0.643222	-0.087296	2.91186	28.0795
0.337739	-0.090414							0.643555	-0.08736	2.91352	27.6909
0.338072	-0.089842							0.643888	-0.087353	2.91519	27.3152
0.338405	-0.089341							0.644221	-0.08691	2.91685	26.9492
0.338738	-0.089114							0.644554	-0.086497	2.91852	26.5972
0.339071	-0.089087							0.644887	-0.086389	2.92018	26.252
0.339404	-0.089091							0.64522	-0.086838	2.92185	25.9214
0.339737	-0.089191							0.645552	-0.087483	2.92351	25.6154
0.34007	-0.089438							0.645885	-0.088372	2.92518	25.3076
0.340402	-0.089853							0.646218	-0.089199	2.92684	24.9904
0.340735	-0.090348							0.646551	-0.089734	2.92851	24.6807
0.341068	-0.090968							0.646884	-0.090079	2.93018	24.3768
0.341401	-0.091782							0.647217	-0.090089	2.93184	24.0814
0.341734	-0.09241							0.64755	-0.090012	2.93351	23.7977
0.342067	-0.092749							0.647883	-0.089831	2.93517	23.5243
0.3424	-0.093035							0.648216	-0.089337	2.93684	23.258
0.342733	-0.093034							0.648549	-0.088914	2.9385	22.9998
0.343066	-0.092581							0.648882	-0.088728	2.94017	22.7522
0.343399	-0.091625							0.649215	-0.088563	2.94183	22.5124
0.343732	-0.09035							0.649548	-0.088504	2.9435	22.2795
0.344065	-0.088941							0.649881	-0.08854	2.94516	22.0522
0.344398	-0.087269							0.650213	-0.088619	2.94683	21.8368
0.344731	-0.08593							0.650546	-0.088733	2.94849	21.6172
0.345064	-0.085201							0.650879	-0.088937	2.95016	21.4052
0.345396	-0.084591							0.651212	-0.089526	2.95183	21.1971
0.345729	-0.084311							0.651545	-0.09017	2.95349	20.995
0.346062	-0.084379							0.651878	-0.090865	2.95516	20.7994
0.346395	-0.084468							0.652211	-0.09152	2.95682	20.6119
0.346728	-0.084577							0.652544	-0.09188	2.95849	20.4259
0.347061	-0.084845							0.652877	-0.091593	2.96015	20.2486
0.347394	-0.085507							0.65321	-0.090967	2.96182	20.075
0.347727	-0.086363							0.653543	-0.089868	2.96348	19.9036
0.34806	-0.087129							0.653876	-0.0888	2.96515	19.7439
0.348393	-0.087837							0.654209	-0.08785	2.96681	19.5872
0.348726	-0.088165							0.654542	-0.087041	2.96848	19.4328
0.349059	-0.088029							0.654874	-0.086521	2.97015	19.2821
0.349392	-0.087651							0.655207	-0.086109	2.97181	19.132
0.349725	-0.087094							0.65554	-0.085831	2.97348	18.9832
0.350057	-0.086466							0.655873	-0.085995	2.97514	18.8388
0.35039	-0.085664							0.656206	-0.086285	2.97681	18.7074
0.350723	-0.084786							0.656539	-0.086877	2.97847	18.5778
0.351056	-0.084227							0.656872	-0.087511	2.98014	18.4432
0.351389	-0.083898							0.657205	-0.088222	2.9818	18.3104
0.351722	-0.083736							0.657538	-0.089001	2.98347	18.1838
0.352055	-0.083832							0.657871	-0.089663	2.98514	18.0598
0.352388	-0.084191							0.658204	-0.09025	2.9868	17.9358
0.352721	-0.0848							0.658537	-0.090866	2.98847	17.8119
0.353054	-0.085504							0.65887	-0.09155	2.99013	17.69
0.353387	-0.086358							0.659203	-0.092092	2.9918	17.5668
0.35372	-0.087332							0.659536	-0.092298	2.99346	17.4483
0.354053	-0.087932							0.659868	-0.092459	2.99513	17.3347
0.354386	-0.088234							0.660201	-0.092502	2.99679	17.2239
0.354718	-0.088491							0.660534	-0.092404	2.99846	17.1109
0.355051	-0.088616							0.660867	-0.092675	3.00012	17.0035
0.355384	-0.088483							0.6612	-0.093438	3.00179	16.8968
0.355717	-0.087945							0.661533	-0.094126	3.00346	16.7885
0.35605	-0.087201							0.661866	-0.094566	3.00512	16.6854
0.356383	-0.086618							0.662199	-0.094802	3.00679	16.5847
0.356716	-0.086216							0.662532	-0.094924	3.00845	16.4799
0.357049	-0.086307							0.662865	-0.094991	3.01012	16.3744
0.357382	-0.086814							0.663198	-0.095394	3.01178	16.2723
0.357715	-0.0874							0.663531	-0.096496	3.01345	16.1709
0.358048	-0.087489							0.663864	-0.097546	3.01511	16.0671
0.358381	-0.087296							0.664197	-0.098238	3.01678	15.9687
0.358714	-0.0873							0.664529	-0.098851	3.01844	15.8727
[truncated: 8,361 more rows]

## Sheet: CPCI11-190SBDN-NCP
Chrom.1		Chrom.1		Chrom.1		Chrom.1		Chrom.1		Chrom.1
UV 1_280		Injection		Run Log		Fraction		UV 1_280_CUT_TEMP@100,BASEM		UV 2_260
ml	mAU	ml	Injection	ml	Logbook	ml	Fraction	ml	mAU	ml	mAU
-0.305932	-0.081652	0.000118		-0.305932	Method Settings	0.786823	1.C.1	0	-0.076778	-0.305932	0
-0.305599	-0.637718			-0.305543	Equilibration	0.836841	1.C.2	0.000333	-0.076774	-0.304267	-0.018362
-0.305266	-0.671096			-0.004875	Sample Application	0.886863	1.C.3	0.000666	-0.07677	-0.302602	-0.254523
-0.304933	-0.704441			0.19685	Elution	0.936882	1.C.4	0.000999	-0.076766	-0.300937	-1.28729
-0.3046	-0.737602					0.986894	1.C.5	0.001332	-0.076762	-0.299272	-1.33342
-0.304267	-0.771085					1.03722	1.C.6	0.001665	-0.076758	-0.297607	-1.32338
-0.303934	-0.804422					1.08723	1.C.7	0.001998	-0.076754	-0.295943	-1.32634
-0.303601	-0.837988					1.13726	1.C.8	0.002331	-0.07675	-0.294278	-1.35802
-0.303268	-0.871415					1.18727	1.C.9	0.002664	-0.076746	-0.292613	-1.45266
-0.302935	-0.904868					1.23728	1.C.10	0.002997	-0.076742	-0.290948	-0.15801
-0.302602	-0.902452					1.28729	1.C.11	0.00333	-0.076738	-0.289283	-0.398321
-0.302269	-0.894394					1.33731	1.C.12	0.003663	-0.076734	-0.287618	-0.693614
-0.301936	-0.816695					1.38732	1.D.12	0.003996	-0.07673	-0.285953	-0.974325
-0.301603	-0.727568					1.43746	1.D.11	0.004329	-0.076726	-0.284288	-1.16218
-0.30127	-0.709559					1.48745	1.D.10	0.004662	-0.076722	-0.282623	-1.14485
-0.300937	-0.709912					1.53747	1.D.9	0.004995	-0.076718	-0.280958	-1.06042
-0.300604	-0.710234					1.58749	1.D.8	0.005328	-0.076714	-0.279293	-1.01259
-0.30027	-0.710311					1.63751	1.D.7	0.005661	-0.07671	-0.277629	-0.997925
-0.299937	-0.710232					1.68786	1.D.6	0.005994	-0.076705	-0.275964	-1.03464
-0.299604	-0.710129					1.73784	1.D.5	0.006327	-0.076701	-0.274299	-1.14981
-0.299271	-0.709861					1.78786	1.D.4	0.006661	-0.076697	-0.272634	-1.17711
-0.298938	-0.709547					1.83787	1.D.3	0.006994	-0.076694	-0.270969	-1.06348
-0.298605	-0.709312					1.88792	1.D.2	0.007327	-0.07669	-0.269304	-0.847112
-0.298272	-0.709093					1.93792	1.D.1	0.00766	-0.076686	-0.267639	-0.635322
-0.297939	-0.708822					1.98792	1.E.1	0.007993	-0.076682	-0.265974	-0.505262
-0.297606	-0.708326					2.03794	1.E.2	0.008326	-0.076678	-0.264309	-0.495693
-0.297273	-0.708046					2.08796	1.E.3	0.008659	-0.076674	-0.262644	-0.610308
-0.29694	-0.708061					2.13797	1.E.4	0.008992	-0.07667	-0.26098	-0.854785
-0.296607	-0.708119					2.18832	1.E.5	0.009325	-0.076666	-0.259315	-1.07008
-0.296274	-0.709072					2.2381	1.E.6	0.009658	-0.076662	-0.25765	-1.23164
-0.295941	-0.710749					2.28845	1.E.7	0.009991	-0.076658	-0.255985	-1.35418
-0.295608	-0.712095					2.33846	1.E.8	0.010324	-0.076654	-0.25432	-1.4466
-0.295275	-0.713303					2.38849	1.E.9	0.010657	-0.07665	-0.252655	-1.52496
-0.294942	-0.714522					2.4385	1.E.10	0.01099	-0.076646	-0.25099	-1.59597
-0.294609	-0.71685					2.48849	1.E.11	0.011323	-0.076642	-0.249325	-1.65872
-0.294276	-0.719255					2.5385	1.E.12	0.011656	-0.076637	-0.24766	-1.71006
-0.293943	-0.721551					2.58852	1.F.12	0.011989	-0.076633	-0.245995	-1.75572
-0.29361	-0.723875					2.63854	1.F.11	0.012322	-0.076629	-0.24433	-1.78922
-0.293277	-0.727893					2.68856	1.F.10	0.012655	-0.076625	-0.242666	-1.8172
-0.292944	-0.098365					2.73891	1.F.9	0.012988	-0.076621	-0.241001	-1.84376
-0.292611	-0.013314					2.78892	1.F.8	0.013321	-0.076617	-0.239336	-1.85998
-0.292278	-0.020166					2.83894	1.F.7	0.013654	-0.076613	-0.237671	-1.86499
-0.291945	-0.027326					2.88895	1.F.6	0.013987	-0.076609	-0.236006	-1.86848
-0.291612	-0.037175					2.93896	1.F.5	0.01432	-0.076605	-0.234341	-1.87192
-0.291279	-0.048142					2.98897	1.F.4	0.014653	-0.076601	-0.232676	-1.86852
-0.290946	-0.059604					3.0391	1.F.3	0.014986	-0.076597	-0.231011	-1.85793
-0.290613	-0.070589					3.08911	1.F.2	0.015319	-0.076593	-0.229346	-1.85647
-0.29028	-0.082054					3.13913	1.F.1	0.015652	-0.076589	-0.227681	-1.85178
-0.289947	-0.094355					3.18915	1.G.1	0.015985	-0.076585	-0.226017	-1.84197
-0.289614	-0.106865					3.23913	1.G.2	0.016318	-0.076581	-0.224352	-1.82705
-0.289281	-0.119419					3.28915	1.G.3	0.016651	-0.076577	-0.222687	-1.81558
-0.288948	-0.131802					3.33951	1.G.4	0.016984	-0.076573	-0.221022	-1.799
-0.288615	-0.14489					3.38952	1.G.5	0.017317	-0.076569	-0.219357	-1.78347
-0.288282	-0.158156					3.43953	1.G.6	0.01765	-0.076565	-0.217692	-1.76483
-0.287949	-0.170594					3.48955	1.G.7	0.017983	-0.076561	-0.216027	-1.75016
-0.287616	-0.182324					3.53956	1.G.8	0.018316	-0.076558	-0.214362	-1.73249
-0.287282	-0.193619					3.58957	1.G.9	0.018649	-0.076554	-0.212697	-1.7147
-0.286949	-0.203373					3.63959	1.G.10	0.018982	-0.07655	-0.211032	-1.69633
-0.286616	-0.212675					3.6896	1.G.11	0.019315	-0.076546	-0.209368	-1.67528
-0.286283	-0.221099					3.73962	1.G.12	0.019648	-0.076543	-0.207703	-1.6574
-0.28595	-0.229236					3.78963	1.H.12	0.019982	-0.076539	-0.206038	-1.64462
-0.285617	-0.23577					3.83975	1.H.11	0.020315	-0.076535	-0.204373	-1.62715
-0.285284	-0.23953					3.88978	1.H.10	0.020648	-0.076531	-0.202708	-1.61158
-0.284951	-0.241311					3.93979	1.H.9	0.020981	-0.076527	-0.201043	-1.60142
-0.284618	-0.240344					3.99011	1.H.8	0.021314	-0.076523	-0.199378	-1.58621
-0.284285	-0.238991					4.04013	1.H.7	0.021647	-0.076519	-0.197713	-1.56853
-0.283952	-0.238445					4.09016	1.H.6	0.02198	-0.076515	-0.196048	-1.55445
-0.283619	-0.238349					4.14016	1.H.5	0.022313	-0.076511	-0.194383	-1.54128
-0.283286	-0.235429					4.19018	1.H.4	0.022646	-0.076507	-0.192719	-1.52673
-0.282953	-0.231491					4.2402	1.H.3	0.022979	-0.076503	-0.191054	-1.51248
-0.28262	-0.227539					4.29021	1.H.2	0.023312	-0.076499	-0.189389	-1.50158
-0.282287	-0.224318					4.34022	1.H.1	0.023645	-0.076495	-0.187724	-1.49067
-0.281954	-0.220966					4.39024	2.A.1	0.023978	-0.076491	-0.186059	-1.48265
-0.281621	-0.216849					4.44058	2.A.2	0.024311	-0.076487	-0.184394	-1.47999
-0.281288	-0.21264					4.4906	2.A.3	0.024644	-0.076482	-0.182729	-1.47752
-0.280955	-0.208919					4.54061	2.A.4	0.024977	-0.076478	-0.181064	-1.47207
-0.280622	-0.205885					4.59063	2.A.5	0.02531	-0.076474	-0.179399	-1.46572
-0.280289	-0.202566					4.61485	Waste	0.025643	-0.07647	-0.177734	-1.45562
-0.279956	-0.198965					4.61518	Waste	0.025976	-0.076466	-0.176069	-1.44484
-0.279623	-0.195378							0.026309	-0.076462	-0.174405	-1.44261
-0.27929	-0.190108							0.026642	-0.076458	-0.17274	-1.44284
-0.278957	-0.184401							0.026975	-0.076453	-0.171075	-1.44015
-0.278624	-0.180948							0.027308	-0.076449	-0.16941	-1.44209
-0.278291	-0.17749							0.027641	-0.076445	-0.167745	-1.43856
-0.277958	-0.173156							0.027974	-0.07644	-0.16608	-1.43117
-0.277625	-0.165266							0.028307	-0.076436	-0.164415	-1.4248
-0.277292	-0.159428							0.02864	-0.076432	-0.16275	-1.4269
-0.276959	-0.156324							0.028973	-0.076428	-0.161085	-1.42635
-0.276626	-0.152985							0.029306	-0.076423	-0.15942	-1.42885
-0.276293	-0.144241							0.029639	-0.076419	-0.157756	-1.43236
-0.27596	-0.131997							0.029972	-0.076415	-0.156091	-1.43056
-0.275627	-0.118867							0.030305	-0.076411	-0.154426	-1.4288
-0.275294	-0.105507							0.030638	-0.076407	-0.152761	-1.43024
-0.274961	-0.090927							0.030971	-0.076404	-0.151096	-1.43503
-0.274628	-0.065828							0.031304	-0.0764	-0.149431	-1.43904
-0.274294	-0.039283							0.031637	-0.076396	-0.147766	-1.45019
-0.273961	-0.01212							0.03197	-0.076392	-0.146101	-1.46399
-0.273628	0.015788							0.032303	-0.076389	-0.144436	-1.47345
-0.273295	0.048843							0.032636	-0.076385	-0.142771	-1.48255
-0.272962	0.090749							0.03297	-0.076381	-0.141106	-1.49653
-0.272629	0.132973							0.033303	-0.076377	-0.139442	-1.5126
-0.272296	0.17453							0.033636	-0.076373	-0.137777	-1.53154
-0.271963	0.21566							0.033969	-0.076369	-0.136112	-1.55241
-0.27163	0.261442							0.034302	-0.076364	-0.134447	-1.56836
-0.271297	0.309191							0.034635	-0.07636	-0.132782	-1.58271
-0.270964	0.35496							0.034968	-0.076355	-0.131117	-1.59182
-0.270631	0.401146							0.035301	-0.076351	-0.129452	-1.59445
-0.270298	0.44643							0.035634	-0.076346	-0.127787	-1.59654
-0.269965	0.487131							0.035967	-0.076342	-0.126122	-1.61165
-0.269632	0.526212							0.0363	-0.076337	-0.124457	-1.62715
-0.269299	0.562577							0.036633	-0.076333	-0.122793	-1.64784
-0.268966	0.598333							0.036966	-0.076329	-0.121128	-1.66943
-0.268633	0.629747							0.037299	-0.076325	-0.119463	-1.69094
-0.2683	0.655051							0.037632	-0.076322	-0.117798	-1.70773
-0.267967	0.674848							0.037965	-0.076318	-0.116133	-1.72928
-0.267634	0.690568							0.038298	-0.076314	-0.114468	-1.7499
-0.267301	0.704814							0.038631	-0.07631	-0.112803	-1.76476
-0.266968	0.714008							0.038964	-0.076306	-0.111138	-1.7823
-0.266635	0.718103							0.039297	-0.076302	-0.109473	-1.79589
-0.266302	0.716341							0.03963	-0.076299	-0.107808	-1.81141
-0.265969	0.708108							0.039963	-0.076295	-0.106144	-1.82563
-0.265636	0.698275							0.040296	-0.076291	-0.104479	-1.84599
-0.265303	0.685197							0.040629	-0.076287	-0.102814	-1.86483
-0.26497	0.667588							0.040962	-0.076283	-0.101149	-1.88855
-0.264637	0.64357							0.041295	-0.076279	-0.099484	-1.91001
-0.264304	0.613332							0.041628	-0.076275	-0.097819	-1.9319
-0.263971	0.581657							0.041961	-0.076272	-0.096154	-1.95347
-0.263638	0.547472							0.042294	-0.076268	-0.094489	-1.97807
-0.263305	0.510393							0.042627	-0.076264	-0.092824	-1.99781
-0.262972	0.469211							0.04296	-0.07626	-0.091159	-2.01755
-0.262639	0.426476							0.043293	-0.076256	-0.089494	-2.03462
-0.262306	0.369089							0.043626	-0.076252	-0.08783	-2.05391
-0.261973	0.304711							0.043959	-0.076247	-0.086165	-2.07175
-0.26164	0.266104							0.044292	-0.076243	-0.0845	-2.09741
-0.261307	0.227423							0.044625	-0.076238	-0.082835	-2.11393
-0.260973	0.187926							0.044958	-0.076234	-0.08117	-2.13298
-0.26064	0.14879							0.045291	-0.076229	-0.079505	-2.15186
-0.260307	0.115869							0.045624	-0.076225	-0.07784	-2.1725
-0.259974	0.088979							0.045958	-0.07622	-0.076175	-2.18668
-0.259641	0.062028							0.046291	-0.076216	-0.07451	-2.2052
-0.259308	0.033783							0.046624	-0.076211	-0.072845	-2.22399
-0.258975	0.006056							0.046957	-0.076207	-0.071181	-2.24057
-0.258642	-0.012831							0.04729	-0.076203	-0.069516	-2.25909
-0.258309	-0.030724							0.047623	-0.0762	-0.067851	-2.27322
-0.257976	-0.048589							0.047956	-0.076196	-0.066186	-2.29387
-0.257643	-0.067048							0.048289	-0.076192	-0.064521	-2.31569
-0.25731	-0.082999							0.048622	-0.076188	-0.062856	-2.3355
-0.256977	-0.09458							0.048955	-0.076184	-0.061191	-2.35627
-0.256644	-0.106306							0.049288	-0.07618	-0.059526	-2.37325
-0.256311	-0.118827							0.049621	-0.076176	-0.057861	-2.38249
-0.255978	-0.131155							0.049954	-0.076173	-0.056196	-2.39202
-0.255645	-0.140549							0.050287	-0.076169	-0.054532	-2.4078
-0.255312	-0.14878							0.05062	-0.076165	-0.052867	-2.42052
-0.254979	-0.157213							0.050953	-0.076161	-0.051202	-2.43477
-0.254646	-0.166589							0.051286	-0.076157	-0.049537	-2.45086
-0.254313	-0.175607							0.051619	-0.076153	-0.047872	-2.46332
-0.25398	-0.182707							0.051952	-0.07615	-0.046207	-2.47474
-0.253647	-0.189872							0.052285	-0.076146	-0.044542	-2.48608
-0.253314	-0.197118							0.052618	-0.076142	-0.042877	-2.49916
-0.252981	-0.204404							0.052951	-0.076138	-0.041212	-2.51733
-0.252648	-0.211106							0.053284	-0.076134	-0.039547	-2.53834
-0.252315	-0.216964							0.053617	-0.076131	-0.037882	-2.55485
-0.251982	-0.222927							0.05395	-0.076127	-0.036218	-2.56683
-0.251649	-0.229234							0.054283	-0.076123	-0.034553	-2.57885
-0.251316	-0.235518							0.054616	-0.076119	-0.032888	-2.58644
-0.250983	-0.240363							0.054949	-0.076115	-0.031223	-2.59267
-0.25065	-0.244766							0.055282	-0.076112	-0.029558	-2.60129
-0.250317	-0.249059							0.055615	-0.076108	-0.027893	-2.61416
-0.249984	-0.253251							0.055948	-0.076104	-0.026228	-2.63728
-0.249651	-0.257289							0.056281	-0.0761	-0.024563	-2.66012
-0.249318	-0.260796							0.056614	-0.076096	-0.022898	-2.67811
-0.248985	-0.264246							0.056947	-0.076093	-0.021233	-2.69882
-0.248652	-0.267803							0.05728	-0.076089	-0.019569	-2.7199
-0.248319	-0.271327							0.057613	-0.076085	-0.017904	-2.72916
-0.247986	-0.27425							0.057946	-0.076081	-0.016239	-2.73447
-0.247652	-0.276589							0.058279	-0.076078	-0.014574	-2.74281
-0.247319	-0.279012							0.058612	-0.076074	-0.012909	-2.75071
-0.246986	-0.282021							0.058946	-0.07607	-0.011244	-2.75637
-0.246653	-0.284901							0.059279	-0.076066	-0.009579	-2.76114
-0.24632	-0.286723							0.059612	-0.076063	-0.007914	-2.76756
-0.245987	-0.288485							0.059945	-0.076059	-0.006249	-2.77715
-0.245654	-0.290491							0.060278	-0.076054	-0.004584	-2.78523
-0.245321	-0.292808							0.060611	-0.076049	-0.00292	-0.369471
-0.244988	-0.294974							0.060944	-0.076044	-0.001255	-0.017649
-0.244655	-0.296901							0.061277	-0.076039	0.00041	-0.028856
-0.244322	-0.298752							0.06161	-0.076034	0.002075	-0.035339
-0.243989	-0.300282							0.061943	-0.076029	0.00374	-0.039019
-0.243656	-0.301573							0.062276	-0.076024	0.005405	-0.043067
-0.243323	-0.302526							0.062609	-0.076019	0.00707	-0.043383
-0.24299	-0.303313							0.062942	-0.076014	0.008735	-0.047528
-0.242657	-0.30405							0.063275	-0.076009	0.0104	-0.055557
-0.242324	-0.304615							0.063608	-0.076006	0.012065	-0.060648
-0.241991	-0.305219							0.063941	-0.076002	0.01373	-0.06485
-0.241658	-0.305881							0.064274	-0.075999	0.015394	-0.074001
-0.241325	-0.30659							0.064607	-0.075995	0.017059	-0.080336
-0.240992	-0.307628							0.06494	-0.075991	0.018724	-0.088574
-0.240659	-0.308931							0.065273	-0.075988	0.020389	-0.095702
-0.240326	-0.310228							0.065606	-0.075984	0.022054	-0.100779
-0.239993	-0.311428							0.065939	-0.07598	0.023719	-0.106782
-0.23966	-0.312708							0.066272	-0.075977	0.025384	-0.111352
-0.239327	-0.314479							0.066605	-0.075973	0.027049	-0.116013
-0.238994	-0.316295							0.066938	-0.07597	0.028714	-0.119975
-0.238661	-0.31754							0.067271	-0.075966	0.030379	-0.122658
-0.238328	-0.318698							0.067604	-0.075963	0.032043	-0.124306
-0.237995	-0.319608							0.067937	-0.075959	0.033708	-0.132259
-0.237662	-0.319535							0.06827	-0.075955	0.035373	-0.137856
-0.237329	-0.319248							0.068603	-0.075952	0.037038	-0.150321
-0.236996	-0.318588							0.068936	-0.075948	0.038703	-0.160163
-0.236663	-0.317995							0.069269	-0.075945	0.040368	-0.166775
-0.23633	-0.317861							0.069602	-0.075941	0.042033	-0.16954
-0.235997	-0.318324							0.069935	-0.075938	0.043698	-0.170431
-0.235664	-0.319158							0.070268	-0.075933	0.045363	-0.167592
-0.235331	-0.320123							0.070601	-0.075928	0.047028	-0.169555
-0.234998	-0.321038							0.070934	-0.075924	0.048692	-0.178551
-0.234664	-0.321647							0.071267	-0.075919	0.050357	-0.184917
-0.234331	-0.322233							0.0716	-0.075914	0.052022	-0.193028
-0.233998	-0.32295							0.071933	-0.07591	0.053687	-0.197671
-0.233665	-0.323734							0.072267	-0.075905	0.055352	-0.203511
-0.233332	-0.324566							0.0726	-0.0759	0.057017	-0.205054
-0.232999	-0.325532							0.072933	-0.075896	0.058682	-0.210094
-0.232666	-0.326166							0.073266	-0.075891	0.060347	-0.213143
-0.232333	-0.32652							0.073599	-0.075888	0.062012	-0.219546
-0.232	-0.326851							0.073932	-0.075884	0.063677	-0.221458
-0.231667	-0.327069							0.074265	-0.075881	0.065342	-0.22651
-0.231334	-0.327138							0.074598	-0.075877	0.067006	-0.22863
-0.231001	-0.326711							0.074931	-0.075874	0.068671	-0.22912
-0.230668	-0.326182							0.075264	-0.075871	0.070336	-0.2341
-0.230335	-0.325672							0.075597	-0.075867	0.072001	-0.243238
-0.230002	-0.325259							0.07593	-0.075864	0.073666	-0.244191
-0.229669	-0.32516							0.076263	-0.075861	0.075331	-0.247791
-0.229336	-0.325978							0.076596	-0.075857	0.076996	-0.254621
-0.229003	-0.326796							0.076929	-0.075853	0.078661	-0.257432
-0.22867	-0.327685							0.077262	-0.075848	0.080326	-0.255539
-0.228337	-0.328665							0.077595	-0.075844	0.081991	-0.256462
-0.228004	-0.329182							0.077928	-0.07584	0.083655	-0.258289
-0.227671	-0.329159							0.078261	-0.075835	0.08532	-0.259444
-0.227338	-0.329087							0.078594	-0.075831	0.086985	-0.263498
-0.227005	-0.328742							0.078927	-0.075826	0.08865	-0.271795
-0.226672	-0.328294							0.07926	-0.075822	0.090315	-0.274973
-0.226339	-0.328157							0.079593	-0.075817	0.09198	-0.274249
-0.226006	-0.328091							0.079926	-0.075813	0.093645	-0.277589
-0.225673	-0.328101							0.080259	-0.075809	0.09531	-0.275289
-0.22534	-0.328489							0.080592	-0.075804	0.096975	-0.274688
-0.225007	-0.328797							0.080925	-0.0758	0.09864	-0.282323
-0.224674	-0.32892							0.081258	-0.075796	0.100304	-0.287755
-0.224341	-0.328998							0.081591	-0.075792	0.101969	-0.286482
-0.224008	-0.328798							0.081924	-0.075787	0.103634	-0.288806
-0.223675	-0.328284							0.082257	-0.075783	0.105299	-0.289446
-0.223342	-0.327895							0.08259	-0.075779	0.106964	-0.288796
-0.223009	-0.327568							0.082923	-0.075775	0.108629	-0.291872
-0.222676	-0.327252							0.083256	-0.07577	0.110294	-0.297119
-0.222343	-0.326988							0.083589	-0.075766	0.111959	-0.300156
-0.22201	-0.326713							0.083922	-0.075762	0.113624	-0.298846
-0.221676	-0.326347							0.084255	-0.075758	0.115289	-0.297334
-0.221343	-0.325962							0.084588	-0.075754	0.116954	-0.295465
-0.22101	-0.325467							0.084921	-0.07575	0.118618	-0.29546
-0.220677	-0.324732							0.085254	-0.075746	0.120283	-0.303005
-0.220344	-0.323921							0.085588	-0.075741	0.121948	-0.308483
-0.220011	-0.322959							0.085921	-0.075737	0.123613	-0.313699
-0.219678	-0.322081							0.086254	-0.075733	0.125278	-0.321576
-0.219345	-0.321597							0.086587	-0.075729	0.126943	-0.328712
-0.219012	-0.32162							0.08692	-0.075725	0.128608	-0.326133
-0.218679	-0.321919							0.087253	-0.075721	0.130273	-0.32162
-0.218346	-0.322373							0.087586	-0.075717	0.131938	-0.321037
-0.218013	-0.322833							0.087919	-0.075713	0.133603	-0.320455
-0.21768	-0.323348							0.088252	-0.075709	0.135267	-0.320662
-0.217347	-0.32386							0.088585	-0.075705	0.136932	-0.325184
-0.217014	-0.323964							0.088918	-0.075701	0.138597	-0.331524
-0.216681	-0.32407							0.089251	-0.075697	0.140262	-0.333729
-0.216348	-0.324065							0.089584	-0.075693	0.141927	-0.335524
-0.216015	-0.323027							0.089917	-0.07569	0.143592	-0.339483
-0.215682	-0.322225							0.09025	-0.075686	0.145257	-0.342835
-0.215349	-0.321805							0.090583	-0.075682	0.146922	-0.350081
-0.215016	-0.321395							0.090916	-0.075678	0.148587	-0.354167
-0.214683	-0.321193							0.091249	-0.075674	0.150252	-0.358021
-0.21435	-0.321303							0.091582	-0.07567	0.151917	-0.359031
-0.214017	-0.321366							0.091915	-0.075667	0.153581	-0.356608
-0.213684	-0.321414							0.092248	-0.075663	0.155246	-0.357759
-0.213351	-0.321462							0.092581	-0.075659	0.156911	-0.363967
-0.213018	-0.320857							0.092914	-0.075655	0.158576	-0.361416
-0.212685	-0.320033							0.093247	-0.075651	0.160241	-0.356815
-0.212352	-0.319474							0.09358	-0.075648	0.161906	-0.352829
-0.212019	-0.318924							0.093913	-0.075644	0.163571	-0.347369
-0.211686	-0.318487							0.094246	-0.075641	0.165236	-0.342235
-0.211353	-0.319046							0.094579	-0.075637	0.166901	-0.345706
-0.21102	-0.319258							0.094912	-0.075633	0.168566	-0.351348
-0.210687	-0.318919							0.095245	-0.07563	0.17023	-0.356457
-0.210354	-0.318567							0.095578	-0.075626	0.171895	-0.367765
-0.210021	-0.317864							0.095911	-0.075622	0.17356	-0.372221
-0.209688	-0.3168							0.096244	-0.075619	0.175225	-0.375276
-0.209355	-0.315659							0.096577	-0.075615	0.17689	-0.37726
-0.209022	-0.314471							0.09691	-0.07561	0.178555	-0.380947
-0.208688	-0.313286							0.097243	-0.075605	0.18022	-0.379063
-0.208355	-0.312659							0.097576	-0.075599	0.181885	-0.381185
-0.208022	-0.312225							0.097909	-0.075594	0.18355	-0.381077
-0.207689	-0.312835							0.098242	-0.075589	0.185215	-0.378228
-0.207356	-0.313449							0.098576	-0.075584	0.186879	-0.376087
-0.207023	-0.313896							0.098909	-0.075578	0.188544	-0.376815
-0.20669	-0.313947							0.099242	-0.075573	0.190209	-0.377715
-0.206357	-0.313783							0.099575	-0.075568	0.191874	-0.383937
-0.206024	-0.313307							0.099908	-0.075562	0.193539	-0.391515
-0.205691	-0.312821							0.100241	-0.075559	0.195204	-0.401663
-0.205358	-0.312092							0.100574	-0.075556	0.196869	-0.400798
-0.205025	-0.311286							0.100907	-0.075553	0.198534	-0.398248
-0.204692	-0.311134							0.10124	-0.075549	0.200199	-0.393058
-0.204359	-0.31126							0.101573	-0.075546	0.201864	-0.392869
-0.204026	-0.311366							0.101906	-0.075543	0.203529	-0.391803
-0.203693	-0.311328							0.102239	-0.07554	0.205193	-0.395248
-0.20336	-0.311139							0.102572	-0.075536	0.206858	-0.398415
-0.203027	-0.309977							0.102905	-0.075533	0.208523	-0.402017
-0.202694	-0.308841							0.103238	-0.07553	0.210188	-0.403391
-0.202361	-0.308046							0.103571	-0.075525	0.211853	-0.403554
-0.202028	-0.307618							0.103904	-0.075521	0.213518	-0.406106
-0.201695	-0.307549							0.104237	-0.075516	0.215183	-0.413404
-0.201362	-0.307821							0.10457	-0.075511	0.216848	-0.415576
-0.201029	-0.308068							0.104903	-0.075507	0.218513	-0.414039
-0.200696	-0.307922							0.105236	-0.075502	0.220178	-0.416102
-0.200363	-0.307691							0.105569	-0.075497	0.221842	-0.419604
-0.20003	-0.306929							0.105902	-0.075493	0.223507	-0.42074
-0.199697	-0.306105							0.106235	-0.075488	0.225172	-0.428035
-0.199364	-0.305134							0.106568	-0.075483	0.226837	-0.434086
-0.199031	-0.30389							0.106901	-0.07548	0.228502	-0.432403
-0.198698	-0.302847							0.107234	-0.075478	0.230167	-0.430444
-0.198365	-0.302169							0.107567	-0.075475	0.231832	-0.425831
-0.198032	-0.301453							0.1079	-0.075472	0.233497	-0.417738
-0.197699	-0.300454							0.108233	-0.075469	0.235162	-0.415332
-0.197366	-0.299267							0.108566	-0.075466	0.236827	-0.414002
-0.197033	-0.29833							0.108899	-0.075463	0.238491	-0.412756
-0.1967	-0.297477							0.109232	-0.07546	0.240156	-0.410515
-0.196367	-0.296793							0.109565	-0.075457	0.241821	-0.409804
-0.196034	-0.297326							0.109898	-0.075455	0.243486	-0.407483
-0.195701	-0.297887							0.110231	-0.07545	0.245151	-0.407529
-0.195367	-0.298584							0.110564	-0.075446	0.246816	-0.410021
-0.195034	-0.299228							0.110897	-0.075442	0.248481	-0.417869
-0.194701	-0.299446							0.11123	-0.075438	0.250146	-0.422419
-0.194368	-0.299087							0.111564	-0.075434	0.251811	-0.425572
-0.194035	-0.298382							0.111897	-0.07543	0.253476	-0.425346
-0.193702	-0.297358							0.11223	-0.075426	0.25514	-0.427445
-0.193369	-0.296372							0.112563	-0.075422	0.256805	-0.423789
-0.193036	-0.2956							0.112896	-0.075418	0.25847	-0.429725
-0.192703	-0.294943							0.113229	-0.075413	0.260135	-0.435028
-0.19237	-0.294643							0.113562	-0.075408	0.2618	-0.441311
-0.192037	-0.29437							0.113895	-0.075403	0.263465	-0.4429
-0.191704	-0.294019							0.114228	-0.075398	0.26513	-0.448451
-0.191371	-0.293489							0.114561	-0.075393	0.266795	-0.447113
-0.191038	-0.293118							0.114894	-0.075388	0.26846	-0.443455
-0.190705	-0.292993							0.115227	-0.075383	0.270125	-0.445791
-0.190372	-0.292902							0.11556	-0.075378	0.27179	-0.447183
-0.190039	-0.292993							0.115893	-0.075373	0.273454	-0.447905
-0.189706	-0.29329							0.116226	-0.075368	0.275119	-0.449738
-0.189373	-0.293878							0.116559	-0.075363	0.276784	-0.451335
-0.18904	-0.294636							0.116892	-0.07536	0.278449	-0.449698
-0.188707	-0.295337							0.117225	-0.075358	0.280114	-0.45301
-0.188374	-0.295752							0.117558	-0.075356	0.281779	-0.457376
-0.188041	-0.295869							0.117891	-0.075353	0.283444	-0.459608
-0.187708	-0.294877							0.118224	-0.075351	0.285109	-0.461282
-0.187375	-0.293875							0.118557	-0.075349	0.286774	-0.463295
-0.187042	-0.2929							0.11889	-0.075347	0.288439	-0.464956
-0.186709	-0.292022							0.119223	-0.075344	0.290103	-0.467325
-0.186376	-0.291599							0.119556	-0.075342	0.291768	-0.466799
-0.186043	-0.291642							0.119889	-0.07534	0.293433	-0.468169
-0.18571	-0.2917							0.120222	-0.075336	0.295098	-0.467489
-0.185377	-0.291815							0.120555	-0.075331	0.296763	-0.463363
-0.185044	-0.291909							0.120888	-0.075327	0.298428	-0.453926
-0.184711	-0.291806							0.121221	-0.075323	0.300093	-0.451075
-0.184378	-0.291658							0.121554	-0.075318	0.301758	-0.455913
-0.184045	-0.291547							0.121887	-0.075314	0.303423	-0.462555
-0.183712	-0.291573							0.12222	-0.07531	0.305088	-0.465523
-0.183379	-0.291698							0.122553	-0.075305	0.306753	-0.471778
-0.183046	-0.291996							0.122886	-0.075301	0.308417	-0.4766
-0.182713	-0.292293							0.123219	-0.075297	0.310082	-0.475652
-0.182379	-0.292584							0.123552	-0.075291	0.311747	-0.477387
-0.182046	-0.292828							0.123885	-0.075285	0.313412	-0.478015
-0.181713	-0.292888							0.124218	-0.075279	0.315077	-0.473062
-0.18138	-0.292814							0.124552	-0.075274	0.316742	-0.471706
-0.181047	-0.292691							0.124885	-0.075268	0.318407	-0.469278
-0.180714	-0.292405							0.125218	-0.075262	0.320072	-0.465093
-0.180381	-0.292126							0.125551	-0.075256	0.321737	-0.461563
-0.180048	-0.2921							0.125884	-0.07525	0.323402	-0.466687
-0.179715	-0.2921							0.126217	-0.075245	0.325066	-0.47186
-0.179382	-0.291851							0.12655	-0.075239	0.326731	-0.477102
-0.179049	-0.291006							0.126883	-0.075236	0.328396	-0.480751
-0.178716	-0.290148							0.127216	-0.075232	0.330061	-0.486255
-0.178383	-0.28926							0.127549	-0.075229	0.331726	-0.490321
-0.17805	-0.288392							0.127882	-0.075226	0.333391	-0.49096
-0.177717	-0.287581							0.128215	-0.075223	0.335056	-0.491126
-0.177384	-0.286819							0.128548	-0.07522	0.336721	-0.492016
-0.177051	-0.286007							0.128881	-0.075217	0.338386	-0.496469
-0.176718	-0.285162							0.129214	-0.075213	0.340051	-0.498779
-0.176385	-0.28429							0.129547	-0.07521	0.341715	-0.503636
-0.176052	-0.283352							0.12988	-0.075207	0.34338	-0.506114
-0.175719	-0.282319							0.130213	-0.075203	0.345045	-0.507543
-0.175386	-0.281177							0.130546	-0.075198	0.34671	-0.506092
-0.175053	-0.28004							0.130879	-0.075194	0.348375	-0.505322
-0.17472	-0.279169							0.131212	-0.07519	0.35004	-0.504045
-0.174387	-0.27886							0.131545	-0.075186	0.351705	-0.505744
-0.174054	-0.278556							0.131878	-0.075181	0.35337	-0.507818
-0.173721	-0.278256							0.132211	-0.075177	0.355035	-0.510772
-0.173388	-0.277936							0.132544	-0.075173	0.3567	-0.513619
-0.173055	-0.277546							0.132877	-0.075169	0.358365	-0.512166
-0.172722	-0.277146							0.13321	-0.075164	0.360029	-0.511212
-0.172389	-0.276905							0.133543	-0.07516	0.361694	-0.513247
-0.172056	-0.276742							0.133876	-0.075155	0.363359	-0.515707
-0.171723	-0.276539							0.134209	-0.07515	0.365024	-0.517197
-0.17139	-0.276244							0.134542	-0.075145	0.366689	-0.519444
-0.171057	-0.276213							0.134875	-0.075141	0.368354	-0.51907
-0.170724	-0.276715							0.135208	-0.075136	0.370019	-0.517845
-0.170391	-0.277219							0.135541	-0.075131	0.371684	-0.515712
-0.170058	-0.277844							0.135874	-0.075127	0.373349	-0.513398
-0.169725	-0.278651							0.136207	-0.075122	0.375014	-0.513755
-0.169392	-0.279412							0.13654	-0.075117	0.376678	-0.516081
-0.169058	-0.280115							0.136873	-0.075114	0.378343	-0.512583
-0.168725	-0.280765							0.137206	-0.07511	0.380008	-0.508109
-0.168392	-0.281218							0.13754	-0.075106	0.381673	-0.508295
-0.168059	-0.28152							0.137873	-0.075103	0.383338	-0.510177
-0.167726	-0.281892							0.138206	-0.075099	0.385003	-0.511056
-0.167393	-0.282295							0.138539	-0.075096	0.386668	-0.514538
-0.16706	-0.282795							0.138872	-0.075092	0.388333	-0.517542
-0.166727	-0.283473							0.139205	-0.075089	0.389998	-0.518528
-0.166394	-0.28386							0.139538	-0.075085	0.391663	-0.521171
-0.166061	-0.283763							0.139871	-0.075081	0.393327	-0.523604
-0.165728	-0.283665							0.140204	-0.075077	0.394992	-0.526035
-0.165395	-0.283349							0.140537	-0.075073	0.396657	-0.531785
-0.165062	-0.282773							0.14087	-0.075069	0.398322	-0.533548
-0.164729	-0.282279							0.141203	-0.075065	0.399987	-0.53465
-0.164396	-0.281865							0.141536	-0.075061	0.401652	-0.534574
-0.164063	-0.281448							0.141869	-0.075057	0.403317	-0.535278
-0.16373	-0.280987							0.142202	-0.075053	0.404982	-0.535016
-0.163397	-0.280451							0.142535	-0.075049	0.406647	-0.536691
-0.163064	-0.279991							0.142868	-0.075044	0.408312	-0.537225
-0.162731	-0.279575							0.143201	-0.07504	0.409977	-0.540153
-0.162398	-0.279149							0.143534	-0.075037	0.411641	-0.547375
-0.162065	-0.279016							0.143867	-0.075033	0.413306	-0.553557
-0.161732	-0.279096							0.1442	-0.07503	0.414971	-0.55929
-0.161399	-0.278976							0.144533	-0.075027	0.416636	-0.563554
-0.161066	-0.278761							0.144866	-0.075023	0.418301	-0.564042
-0.160733	-0.278578							0.145199	-0.07502	0.419966	-0.559231
-0.1604	-0.278762							0.145532	-0.075016	0.421631	-0.55891
-0.160067	-0.279146							0.145865	-0.075013	0.423296	-0.560137
-0.159734	-0.279794							0.146198	-0.075009	0.424961	-0.559983
-0.159401	-0.280509							0.146531	-0.075006	0.426626	-0.563088
-0.159068	-0.281009							0.146864	-0.075002	0.42829	-0.570701
-0.158735	-0.281241							0.147197	-0.074999	0.429955	-0.570824
-0.158402	-0.281236							0.14753	-0.074995	0.43162	-0.56766
-0.158069	-0.281106							0.147863	-0.074992	0.433285	-0.569676
-0.157736	-0.280956							0.148196	-0.074988	0.43495	-0.571784
-0.157403	-0.281485							0.148529	-0.074985	0.436615	-0.570585
-0.15707	-0.282242							0.148862	-0.074981	0.43828	-0.573505
-0.156737	-0.283429							0.149195	-0.074978	0.439945	-0.578138
-0.156404	-0.284705							0.149528	-0.074974	0.44161	-0.577436
-0.15607	-0.285909							0.149861	-0.074971	0.443275	-0.576981
-0.155737	-0.286726							0.150194	-0.074966	0.444939	-0.578532
-0.155404	-0.287524							0.150527	-0.074962	0.446604	-0.57917
-0.155071	-0.288424							0.150861	-0.074958	0.448269	-0.578519
-0.154738	-0.28934							0.151194	-0.074954	0.449934	-0.57887
-0.154405	-0.289847							0.151527	-0.074949	0.451599	-0.577982
-0.154072	-0.289995							0.15186	-0.074945	0.453264	-0.57508
-0.153739	-0.289761							0.152193	-0.074941	0.454929	-0.570928
-0.153406	-0.289323							0.152526	-0.074936	0.456594	-0.572217
-0.153073	-0.288873							0.152859	-0.074932	0.458259	-0.576483
-0.15274	-0.288818							0.153192	-0.074928	0.459924	-0.576185
-0.152407	-0.288791							0.153525	-0.074924	0.461589	-0.582023
-0.152074	-0.288364							0.153858	-0.074919	0.463253	-0.588557
-0.151741	-0.287882							0.154191	-0.074915	0.464918	-0.585962
-0.151408	-0.287581							0.154524	-0.074911	0.466583	-0.582558
-0.151075	-0.287591							0.154857	-0.074906	0.468248	-0.58575
-0.150742	-0.287875							0.15519	-0.074902	0.469913	-0.581255
-0.150409	-0.288422							0.155523	-0.074898	0.471578	-0.575598
-0.150076	-0.289002							0.155856	-0.074893	0.473243	-0.577937
-0.149743	-0.289585							0.156189	-0.074889	0.474908	-0.581498
-0.14941	-0.29017							0.156522	-0.074885	0.476573	-0.583219
-0.149077	-0.289999							0.156855	-0.07488	0.478238	-0.58634
-0.148744	-0.289665							0.157188	-0.074876	0.479902	-0.592681
-0.148411	-0.289225							0.157521	-0.074872	0.481567	-0.593948
-0.148078	-0.288385							0.157854	-0.074867	0.483232	-0.589523
-0.147745	-0.287571							0.158187	-0.074863	0.484897	-0.589996
-0.147412	-0.28718							0.15852	-0.074859	0.486562	-0.594503
-0.147079	-0.286825							0.158853	-0.074854	0.488227	-0.59547
-0.146746	-0.286769							0.159186	-0.07485	0.489892	-0.597982
-0.146413	-0.286942							0.159519	-0.074846	0.491557	-0.602187
-0.14608	-0.28759							0.159852	-0.074841	0.493222	-0.601645
-0.145747	-0.288555							0.160185	-0.074837	0.494887	-0.600658
-0.145414	-0.289564							0.160518	-0.074832	0.496552	-0.602852
-0.145081	-0.290337							0.160851	-0.074828	0.498216	-0.605472
-0.144748	-0.291074							0.161184	-0.074823	0.499881	-0.604474
-0.144415	-0.291366							0.161517	-0.074819	0.501546	-0.604953
-0.144082	-0.291631							0.16185	-0.074815	0.503211	-0.606103
-0.143749	-0.29197							0.162183	-0.07481	0.504876	-0.604542
-0.143416	-0.292452							0.162516	-0.074806	0.506541	-0.602029
-0.143082	-0.292722							0.162849	-0.074801	0.508206	-0.606047
-0.142749	-0.292684							0.163182	-0.074797	0.509871	-0.608242
-0.142416	-0.292629							0.163515	-0.074792	0.511536	-0.607904
-0.142083	-0.293005							0.163848	-0.074788	0.513201	-0.610296
-0.14175	-0.293573							0.164182	-0.074783	0.514865	-0.614638
-0.141417	-0.294165							0.164515	-0.074779	0.51653	-0.618678
-0.141084	-0.294744							0.164848	-0.074775	0.518195	-0.621978
-0.140751	-0.295339							0.165181	-0.07477	0.51986	-0.626701
-0.140418	-0.295993							0.165514	-0.074766	0.521525	-0.628823
-0.140085	-0.296741							0.165847	-0.074761	0.52319	-0.628511
-0.139752	-0.297957							0.16618	-0.074757	0.524855	-0.626068
-0.139419	-0.299154							0.166513	-0.074752	0.52652	-0.623875
-0.139086	-0.300079							0.166846	-0.07475	0.528185	-0.62235
-0.138753	-0.300733							0.167179	-0.074748	0.52985	-0.620474
-0.13842	-0.301067							0.167512	-0.074745	0.531514	-0.616177
-0.138087	-0.301181							0.167845	-0.074743	0.533179	-0.613395
-0.137754	-0.301296							0.168178	-0.074741	0.534844	-0.614238
-0.137421	-0.30182							0.168511	-0.074738	0.536509	-0.612521
-0.137088	-0.302394							0.168844	-0.074736	0.538174	-0.611531
-0.136755	-0.303226							0.169177	-0.074734	0.539839	-0.615744
-0.136422	-0.304056							0.16951	-0.074732	0.541504	-0.619375
-0.136089	-0.304862							0.169843	-0.074729	0.543169	-0.620215
-0.135756	-0.305626							0.170176	-0.074725	0.544834	-0.620692
-0.135423	-0.306288							0.170509	-0.07472	0.546499	-0.620885
-0.13509	-0.306827							0.170842	-0.074716	0.548163	-0.621398
-0.134757	-0.307367							0.171175	-0.074711	0.549828	-0.623867
-0.134424	-0.307731							0.171508	-0.074706	0.551493	-0.627266
-0.134091	-0.308004							0.171841	-0.074702	0.553158	-0.630329
-0.133758	-0.30784							0.172174	-0.074697	0.554823	-0.631971
-0.133425	-0.3075							0.172507	-0.074693	0.556488	-0.632831
-0.133092	-0.307181							0.17284	-0.074688	0.558153	-0.632417
-0.132759	-0.307204							0.173173	-0.074683	0.559818	-0.63033
-0.132426	-0.307215							0.173506	-0.074679	0.561483	-0.629697
-0.132093	-0.30717							0.173839	-0.074674	0.563148	-0.631933
-0.13176	-0.307113							0.174172	-0.074669	0.564813	-0.633671
-0.131427	-0.306937							0.174505	-0.074665	0.566477	-0.635445
-0.131094	-0.306626							0.174838	-0.07466	0.568142	-0.638068
-0.130761	-0.306586							0.175171	-0.074655	0.569807	-0.638479
-0.130428	-0.306793							0.175504	-0.074651	0.571472	-0.636898
-0.130095	-0.307024							0.175837	-0.074646	0.573137	-0.638693
-0.129761	-0.307591							0.17617	-0.074641	0.574802	-0.641168
-0.129428	-0.308253							0.176503	-0.074637	0.576467	-0.642391
-0.129095	-0.308536							0.176836	-0.074632	0.578132	-0.647652
-0.128762	-0.308782							0.17717	-0.074627	0.579797	-0.655782
-0.128429	-0.309032							0.177503	-0.074622	0.581462	-0.661388
-0.128096	-0.309303							0.177836	-0.074617	0.583126	-0.664447
-0.127763	-0.3096							0.178169	-0.074613	0.584791	-0.667807
-0.12743	-0.309941							0.178502	-0.074608	0.586456	-0.667449
-0.127097	-0.310283							0.178835	-0.074603	0.588121	-0.662269
-0.126764	-0.310577							0.179168	-0.074598	0.589786	-0.656535
-0.126431	-0.310834							0.179501	-0.074594	0.591451	-0.652649
-0.126098	-0.311245							0.179834	-0.074589	0.593116	-0.650658
-0.125765	-0.311715							0.180167	-0.074584	0.594781	-0.648828
-0.125432	-0.312237							0.1805	-0.074579	0.596446	-0.650208
-0.125099	-0.312957							0.180833	-0.074574	0.598111	-0.654399
-0.124766	-0.313702							0.181166	-0.074569	0.599775	-0.655519
-0.124433	-0.314122							0.181499	-0.074564	0.60144	-0.655687
-0.1241	-0.314533							0.181832	-0.07456	0.603105	-0.657601
-0.123767	-0.314725							0.182165	-0.074555	0.60477	-0.659931
-0.123434	-0.314449							0.182498	-0.07455	0.606435	-0.661292
-0.123101	-0.314304							0.182831	-0.074545	0.6081	-0.661998
-0.122768	-0.314303							0.183164	-0.07454	0.609765	-0.661059
-0.122435	-0.314411							0.183497	-0.074538	0.61143	-0.661313
-0.122102	-0.315113							0.18383	-0.074535	0.613095	-0.659716
-0.121769	-0.316088							0.184163	-0.074533	0.61476	-0.657249
-0.121436	-0.316775							0.184496	-0.07453	0.616425	-0.658107
-0.121103	-0.317329							0.184829	-0.074528	0.618089	-0.658954
-0.12077	-0.31781							0.185162	-0.074525	0.619754	-0.658422
-0.120437	-0.317917							0.185495	-0.074523	0.621419	-0.659444
-0.120104	-0.317979							0.185828	-0.07452	0.623084	-0.660166
-0.119771	-0.318021							0.186161	-0.074518	0.624749	-0.660338
-0.119438	-0.318053							0.186494	-0.074515	0.626414	-0.661845
-0.119105	-0.318012							0.186827	-0.07451	0.628079	-0.663405
-0.118772	-0.317842							0.18716	-0.074505	0.629744	-0.665088
-0.118439	-0.31772							0.187493	-0.0745	0.631409	-0.662911
-0.118106	-0.317652							0.187826	-0.074495	0.633074	-0.660503
-0.117773	-0.317647							0.188159	-0.07449	0.634738	-0.660253
-0.11744	-0.317909							0.188492	-0.074485	0.636403	-0.660857
-0.117107	-0.31832							0.188825	-0.07448	0.638068	-0.661022
-0.116773	-0.318524							0.189158	-0.074475	0.639733	-0.662436
-0.11644	-0.318678							0.189491	-0.07447	0.641398	-0.66535
-0.116107	-0.318707							0.189824	-0.074465	0.643063	-0.669247
-0.115774	-0.318343							0.190158	-0.07446	0.644728	-0.675637
-0.115441	-0.318189							0.190491	-0.074455	0.646393	-0.680579
-0.115108	-0.318466							0.190824	-0.07445	0.648058	-0.687541
-0.114775	-0.318788							0.191157	-0.074445	0.649723	-0.692896
-0.114442	-0.319364							0.19149	-0.07444	0.651388	-0.690646
-0.114109	-0.320103							0.191823	-0.074434	0.653052	-0.68716
-0.113776	-0.320264							0.192156	-0.074429	0.654717	-0.684808
-0.113443	-0.320115							0.192489	-0.074424	0.656382	-0.679332
-0.11311	-0.320078							0.192822	-0.074419	0.658047	-0.674677
-0.112777	-0.32038							0.193155	-0.074414	0.659712	-0.673467
-0.112444	-0.320924							0.193488	-0.074409	0.661377	-0.670957
-0.112111	-0.321803							0.193821	-0.074403	0.663042	-0.669897
-0.111778	-0.322725							0.194154	-0.074398	0.664707	-0.672765
-0.111445	-0.323653							0.194487	-0.074393	0.666372	-0.676773
-0.111112	-0.324593							0.19482	-0.074388	0.668037	-0.680714
-0.110779	-0.325558							0.195153	-0.074382	0.669701	-0.68256
-0.110446	-0.326639							0.195486	-0.074377	0.671366	-0.682106
-0.110113	-0.327693							0.195819	-0.074372	0.673031	-0.683238
-0.10978	-0.328512							0.196152	-0.074367	0.674696	-0.686349
-0.109447	-0.329089							0.196485	-0.074361	0.676361	-0.686342
-0.109114	-0.32944							0.196818	-0.074356	0.678026	-0.684923
-0.108781	-0.329549							0.197151	-0.074351	0.679691	-0.68439
-0.108448	-0.329562							0.197484	-0.074345	0.681356	-0.68276
-0.108115	-0.329879							0.197817	-0.07434	0.683021	-0.680036
-0.107782	-0.330405							0.19815	-0.074335	0.684686	-0.679189
-0.107449	-0.331294							0.198483	-0.074329	0.68635	-0.681518
-0.107116	-0.332413							0.198816	-0.074324	0.688015	-0.683853
-0.106783	-0.333402							0.199149	-0.074318	0.68968	-0.681957
-0.10645	-0.33397							0.199482	-0.074313	0.691345	-0.677737
-0.106117	-0.334222							0.199815	-0.074308	0.69301	-0.677454
-0.105784	-0.334122							0.200148	-0.074305	0.694675	-0.681192
-0.105451	-0.333871							0.200481	-0.074302	0.69634	-0.683638
-0.105118	-0.333954							0.200814	-0.0743	0.698005	-0.686044
-0.104785	-0.334354							0.201147	-0.074297	0.69967	-0.688191
-0.104452	-0.334558							0.20148	-0.074294	0.701335	-0.684732
-0.104119	-0.334513							0.201813	-0.074291	0.702999	-0.67753
-0.103785	-0.334416							0.202146	-0.074289	0.704664	-0.672334
-0.103452	-0.334369							0.202479	-0.074286	0.706329	-0.67248
-0.103119	-0.334339							0.202812	-0.074283	0.707994	-0.673957
-0.102786	-0.334259							0.203146	-0.074281	0.709659	-0.676529
-0.102453	-0.334157							0.203479	-0.074275	0.711324	-0.681279
-0.10212	-0.334249							0.203812	-0.074269	0.712989	-0.68548
-0.101787	-0.334718							0.204145	-0.074264	0.714654	-0.686591
-0.101454	-0.335541							0.204478	-0.074258	0.716319	-0.686023
-0.101121	-0.336699							0.204811	-0.074253	0.717984	-0.690451
-0.100788	-0.337964							0.205144	-0.074247	0.719649	-0.696716
-0.100455	-0.339093							0.205477	-0.074242	0.721313	-0.697964
-0.100122	-0.340137							0.20581	-0.074236	0.722978	-0.694746
-0.099789	-0.340832							0.206143	-0.074231	0.724643	-0.696999
-0.099456	-0.341344							0.206476	-0.074225	0.726308	-0.700527
-0.099123	-0.341859							0.206809	-0.074219	0.727973	-0.701442
-0.09879	-0.342545							0.207142	-0.074214	0.729638	-0.70587
-0.098457	-0.343453							0.207475	-0.074208	0.731303	-0.714178
-0.098124	-0.34481							0.207808	-0.074202	0.732968	-0.716125
-0.097791	-0.346311							0.208141	-0.074197	0.734633	-0.711579
-0.097458	-0.347656							0.208474	-0.074191	0.736298	-0.709452
-0.097125	-0.348663							0.208807	-0.074185	0.737962	-0.707747
-0.096792	-0.349198							0.20914	-0.07418	0.739627	-0.705322
-0.096459	-0.34944							0.209473	-0.074174	0.741292	-0.706264
-0.096126	-0.349627							0.209806	-0.074168	0.742957	-0.707165
-0.095793	-0.350073							0.210139	-0.074162	0.744622	-0.706416
-0.09546	-0.35067							0.210472	-0.074157	0.746287	-0.707547
-0.095127	-0.351231							0.210805	-0.074151	0.747952	-0.708483
-0.094794	-0.351776							0.211138	-0.074145	0.749617	-0.706367
-0.094461	-0.352359							0.211471	-0.074139	0.751282	-0.70623
-0.094128	-0.353083							0.211804	-0.074133	0.752947	-0.706665
-0.093795	-0.353626							0.212137	-0.074128	0.754611	-0.704761
-0.093462	-0.353787							0.21247	-0.074122	0.756276	-0.707296
-0.093129	-0.353853							0.212803	-0.074116	0.757941	-0.713607
-0.092796	-0.353873							0.213136	-0.07411	0.759606	-0.717991
-0.092463	-0.353848							0.213469	-0.074107	0.761271	-0.71881
-0.09213	-0.353957							0.213802	-0.074104	0.762936	-0.717774
-0.091797	-0.354143							0.214135	-0.074101	0.764601	-0.715429
-0.091464	-0.35434							0.214468	-0.074098	0.766266	-0.713891
-0.091131	-0.355133							0.214801	-0.074095	0.767931	-0.713049
-0.090798	-0.356114							0.215134	-0.074093	0.769596	-0.713686
-0.090464	-0.356924							0.215467	-0.07409	0.77126	-0.716613
-0.090131	-0.357701							0.2158	-0.074087	0.772925	-0.720068
-0.089798	-0.358574							0.216133	-0.074084	0.77459	-0.721481
-0.089465	-0.359747							0.216467	-0.074081	0.776255	-0.719954
-0.089132	-0.361158							0.2168	-0.074075	0.77792	-0.720982
-0.088799	-0.362918							0.217133	-0.074069	0.779585	-0.722906
-0.088466	-0.364709							0.217466	-0.074063	0.78125	-0.720449
-0.088133	-0.36626							0.217799	-0.074057	0.782915	-0.7168
-0.0878	-0.367669							0.218132	-0.074051	0.78458	-0.717282
-0.087467	-0.368742							0.218465	-0.074045	0.786245	-0.716905
-0.087134	-0.369698							0.218798	-0.074039	0.78791	-0.714881
-0.086801	-0.370557							0.219131	-0.074033	0.789575	-0.717247
-0.086468	-0.370657							0.219464	-0.074027	0.791239	-0.721156
-0.086135	-0.370595							0.219797	-0.074021	0.792904	-0.723036
-0.085802	-0.370378							0.22013	-0.074014	0.794569	-0.723797
-0.085469	-0.370139							0.220463	-0.074008	0.796234	-0.72488
-0.085136	-0.37026							0.220796	-0.074002	0.797899	-0.723426
-0.084803	-0.370812							0.221129	-0.073996	0.799564	-0.720968
-0.08447	-0.37146							0.221462	-0.07399	0.801229	-0.71937
-0.084137	-0.372159							0.221795	-0.073984	0.802894	-0.720134
-0.083804	-0.372863							0.222128	-0.073978	0.804559	-0.724491
-0.083471	-0.373397							0.222461	-0.073971	0.806224	-0.727838
-0.083138	-0.373889							0.222794	-0.073965	0.807888	-0.730909
-0.082805	-0.373728							0.223127	-0.073959	0.809553	-0.735382
-0.082472	-0.373403							0.22346	-0.073956	0.811218	-0.739022
-0.082139	-0.373134							0.223793	-0.073953	0.812883	-0.738593
-0.081806	-0.373014							0.224126	-0.07395	0.814548	-0.738258
-0.081473	-0.37279							0.224459	-0.073947	0.816213	-0.739626
-0.08114	-0.372267							0.224792	-0.073944	0.817878	-0.740421
-0.080807	-0.371721							0.225125	-0.07394	0.819543	-0.740124
-0.080474	-0.370699							0.225458	-0.073937	0.821208	-0.743856
-0.080141	-0.369287							0.225791	-0.073934	0.822873	-0.745931
-0.079808	-0.368148							0.226124	-0.073931	0.824538	-0.744467
-0.079475	-0.367157							0.226457	-0.073928	0.826202	-0.745016
-0.079142	-0.366158							0.22679	-0.073922	0.827867	-0.744638
-0.078809	-0.366364							0.227123	-0.073915	0.829532	-0.740264
-0.078476	-0.366747							0.227456	-0.073909	0.831197	-0.739559
-0.078143	-0.36794							0.227789	-0.073902	0.832862	-0.740511
-0.07781	-0.369219							0.228122	-0.073896	0.834527	-0.742162
-0.077476	-0.370331							0.228455	-0.07389	0.836192	-0.746512
-0.077143	-0.371095							0.228788	-0.073883	0.837857	-0.751486
-0.07681	-0.371438							0.229122	-0.073877	0.839522	-0.753126
-0.076477	-0.371357							0.229455	-0.073871	0.841187	-0.754029
-0.076144	-0.371257							0.229788	-0.073864	0.842851	-0.754483
-0.075811	-0.371607							0.230121	-0.073858	0.844516	-0.752843
-0.075478	-0.372164							0.230454	-0.073851	0.846181	-0.749696
-0.075145	-0.372926							0.230787	-0.073845	0.847846	-0.749159
-0.074812	-0.373705							0.23112	-0.073838	0.849511	-0.750362
-0.074479	-0.374467							0.231453	-0.073832	0.851176	-0.750383
-0.074146	-0.37506							0.231786	-0.073825	0.852841	-0.751731
-0.073813	-0.375585							0.232119	-0.073819	0.854506	-0.755103
-0.07348	-0.375946							0.232452	-0.073812	0.856171	-0.753287
-0.073147	-0.376313							0.232785	-0.073806	0.857836	-0.748433
-0.072814	-0.376906							0.233118	-0.073799	0.8595	-0.746375
-0.072481	-0.377734							0.233451	-0.073793	0.861165	-0.740848
-0.072148	-0.379098							0.233784	-0.073786	0.86283	-0.73361
-0.071815	-0.380789							0.234117	-0.073779	0.864495	-0.735058
-0.071482	-0.382521							0.23445	-0.073773	0.86616	-0.74359
-0.071149	-0.384288							0.234783	-0.073766	0.867825	-0.744279
-0.070816	-0.38604							0.235116	-0.073759	0.86949	-0.747022
-0.070483	-0.386529							0.235449	-0.073753	0.871155	-0.749233
-0.07015	-0.387015							0.235782	-0.073746	0.87282	-0.747773
-0.069817	-0.387125							0.236115	-0.073739	0.874485	-0.744882
-0.069484	-0.3864							0.236448	-0.073733	0.876149	-0.746221
-0.069151	-0.385842							0.236781	-0.073729	0.877814	-0.748353
-0.068818	-0.385633							0.237114	-0.073726	0.879479	-0.754756
-0.068485	-0.385459							0.237447	-0.073723	0.881144	-0.759773
-0.068152	-0.386557							0.23778	-0.073719	0.882809	-0.759924
-0.067819	-0.388182							0.238113	-0.073716	0.884474	-0.761257
-0.067486	-0.389338							0.238446	-0.073712	0.886139	-0.760159
-0.067153	-0.390307							0.238779	-0.073709	0.887804	-0.760961
-0.06682	-0.391174							0.239112	-0.073706	0.889469	-0.765823
-0.066487	-0.39146							0.239445	-0.073702	0.891134	-0.769647
-0.066154	-0.391771							0.239778	-0.073699	0.892799	-0.771376
-0.065821	-0.39225							0.240111	-0.073692	0.894463	-0.777312
-0.065488	-0.392748							0.240444	-0.073685	0.896128	-0.778632
-0.065155	-0.393603							0.240777	-0.073678	0.897793	-0.777891
-0.064822	-0.394746							0.24111	-0.073671	0.899458	-0.779071
-0.064489	-0.395677							0.241443	-0.073665	0.901123	-0.782202
-0.064155	-0.396379							0.241776	-0.073658	0.902788	-0.782479
-0.063822	-0.397003							0.242109	-0.073651	0.904453	-0.782807
-0.063489	-0.396718							0.242442	-0.073644	0.906118	-0.782382
-0.063156	-0.396328							0.242775	-0.073637	0.907783	-0.785232
-0.062823	-0.395883							0.243109	-0.07363	0.909448	-0.784851
-0.06249	-0.395439							0.243442	-0.073623	0.911112	-0.784505
-0.062157	-0.395073							0.243775	-0.073616	0.912777	-0.783453
-0.061824	-0.394888							0.244108	-0.073609	0.914442	-0.785485
-0.061491	-0.395121							0.244441	-0.073602	0.916107	-0.786592
-0.061158	-0.396124							0.244774	-0.073595	0.917772	-0.787754
-0.060825	-0.397165							0.245107	-0.073588	0.919437	-0.788584
-0.060492	-0.398566							0.24544	-0.073581	0.921102	-0.791029
-0.060159	-0.399969							0.245773	-0.073574	0.922767	-0.790511
-0.059826	-0.400165							0.246106	-0.073567	0.924432	-0.785366
-0.059493	-0.399871							0.246439	-0.07356	0.926097	-0.780303
-0.05916	-0.399566							0.246772	-0.073556	0.927761	-0.775479
-0.058827	-0.399218							0.247105	-0.073553	0.929426	-0.769718
-0.058494	-0.399015							0.247438	-0.073549	0.931091	-0.765735
-0.058161	-0.399341							0.247771	-0.073546	0.932756	-0.769698
-0.057828	-0.399665							0.248104	-0.073542	0.934421	-0.779118
-0.057495	-0.400094							0.248437	-0.073539	0.936086	-0.788357
-0.057162	-0.400621							0.24877	-0.073535	0.937751	-0.795795
-0.056829	-0.400863							0.249103	-0.073531	0.939416	-0.797351
-0.056496	-0.400848							0.249436	-0.073528	0.941081	-0.796323
-0.056163	-0.400757							0.249769	-0.073524	0.942746	-0.790447
-0.05583	-0.401008							0.250102	-0.073517	0.94441	-0.785485
-0.055497	-0.401607							0.250435	-0.07351	0.946075	-0.784896
-0.055164	-0.402729							0.250768	-0.073503	0.94774	-0.785972
-0.054831	-0.404412							0.251101	-0.073495	0.949405	-0.78656
-0.054498	-0.406004							0.251434	-0.073488	0.95107	-0.790281
-0.054165	-0.407081							0.251767	-0.073481	0.952735	-0.795115
-0.053832	-0.407752							0.2521	-0.073473	0.9544	-0.79671
-0.053499	-0.408308							0.252433	-0.073466	0.956065	-0.801429
-0.053166	-0.408784							0.252766	-0.073459	0.95773	-0.804669
-0.052833	-0.409473							0.253099	-0.073452	0.959395	-0.805755
-0.0525	-0.410463							0.253432	-0.073444	0.96106	-0.804613
-0.052167	-0.41134							0.253765	-0.073437	0.962724	-0.809878
-0.051834	-0.411941							0.254098	-0.07343	0.964389	-0.806779
-0.0515	-0.412447							0.254431	-0.073422	0.966054	-0.806158
-0.051167	-0.412829							0.254764	-0.073415	0.967719	-0.806604
-0.050834	-0.413115							0.255097	-0.073407	0.969384	-0.806229
-0.050501	-0.413437							0.255431	-0.0734	0.971049	-0.798379
-0.050168	-0.413789							0.255764	-0.073392	0.972714	-0.798984
-0.049835	-0.41411							0.256097	-0.073385	0.974379	-0.79987
-0.049502	-0.414375							0.25643	-0.073378	0.976044	-0.800705
-0.049169	-0.414542							0.256763	-0.073374	0.977709	-0.801584
-0.048836	-0.414578							0.257096	-0.07337	0.979373	-0.808389
-0.048503	-0.414552							0.257429	-0.073366	0.981038	-0.812236
-0.04817	-0.414415							0.257762	-0.073363	0.982703	-0.808408
-0.047837	-0.414176							0.258095	-0.073359	0.984368	-0.802478
-0.047504	-0.413549							0.258428	-0.073355	0.986033	-0.79975
-0.047171	-0.41258							0.258761	-0.073351	0.987698	-0.792618
-0.046838	-0.411599							0.259094	-0.073348	0.989363	-0.791096
-0.046505	-0.410674							0.259427	-0.073344	0.991028	-0.795246
-0.046172	-0.409953							0.25976	-0.07334	0.992693	-0.798832
-0.045839	-0.409783							0.260093	-0.073332	0.994358	-0.796642
-0.045506	-0.409929							0.260426	-0.073325	0.996022	-0.794329
-0.045173	-0.410001							0.260759	-0.073317	0.997687	-0.788435
-0.04484	-0.409987							0.261092	-0.07331	0.999352	-0.780916
-0.044507	-0.4097							0.261425	-0.073302	1.00102	-0.772771
-0.044174	-0.409129							0.261758	-0.073294	1.00268	-0.769912
-0.043841	-0.408538							0.262091	-0.073287	1.00435	-0.767464
-0.043508	-0.408375							0.262424	-0.073279	1.00601	-0.765574
-0.043175	-0.408501							0.262757	-0.073271	1.00768	-0.76624
-0.042842	-0.408761							0.26309	-0.073264	1.00934	-0.767216
-0.042509	-0.409107							0.263423	-0.073256	1.01101	-0.763359
-0.042176	-0.40939							0.263756	-0.073248	1.01267	-0.759202
-0.041843	-0.409571							0.264089	-0.07324	1.01434	-0.752092
-0.04151	-0.409747							0.264422	-0.073233	1.016	-0.744868
-0.041177	-0.409979							0.264755	-0.073225	1.01767	-0.7365
-0.040844	-0.410233							0.265088	-0.073217	1.01933	-0.728231
-0.040511	-0.410663							0.265421	-0.073209	1.021	-0.717932
-0.040178	-0.411248							0.265754	-0.073201	1.02266	-0.709568
-0.039845	-0.411993							0.266087	-0.073194	1.02433	-0.696293
-0.039512	-0.412818							0.26642	-0.073186	1.02599	-0.687482
-0.039179	-0.41363							0.266753	-0.073182	1.02766	-0.676718
-0.038846	-0.41436							0.267086	-0.073178	1.02932	-0.666528
-0.038513	-0.415025							0.267419	-0.073174	1.03099	-0.654115
-0.038179	-0.415623							0.267752	-0.07317	1.03265	-0.644693
-0.037846	-0.416191							0.268085	-0.073166	1.03432	-0.627078
-0.037513	-0.416644							0.268418	-0.073162	1.03598	-0.612947
-0.03718	-0.416942							0.268752	-0.073158	1.03764	-0.599892
-0.036847	-0.417282							0.269085	-0.073154	1.03931	-0.585647
-0.036514	-0.417709							0.269418	-0.07315	1.04097	-0.569091
-0.036181	-0.418142							0.269751	-0.073146	1.04264	-0.554514
-0.035848	-0.418692							0.270084	-0.073138	1.04431	-0.543126
-0.035515	-0.419247							0.270417	-0.07313	1.04597	-0.529081
-0.035182	-0.419327							0.27075	-0.073122	1.04763	-0.514389
-0.034849	-0.419186							0.271083	-0.073114	1.0493	-0.499774
-0.034516	-0.418957							0.271416	-0.073106	1.05096	-0.486397
-0.034183	-0.418562							0.271749	-0.073098	1.05263	-0.469556
-0.03385	-0.418178							0.272082	-0.07309	1.05429	-0.456059
-0.033517	-0.417899							0.272415	-0.073082	1.05596	-0.441354
-0.033184	-0.417648							0.272748	-0.073074	1.05762	-0.426106
-0.032851	-0.417608							0.273081	-0.073066	1.05929	-0.414386
-0.032518	-0.417752							0.273414	-0.073058	1.06095	-0.403931
-0.032185	-0.417729							0.273747	-0.07305	1.06262	-0.393822
-0.031852	-0.417572							0.27408	-0.073041	1.06428	-0.391127
-0.031519	-0.41736							0.274413	-0.073033	1.06595	-0.394331
-0.031186	-0.416833							0.274746	-0.073025	1.06761	-0.391959
-0.030853	-0.416211							0.275079	-0.073017	1.06928	-0.385659
-0.03052	-0.415694							0.275412	-0.073009	1.07094	-0.378794
-0.030187	-0.4152							0.275745	-0.073	1.07261	-0.37349
-0.029854	-0.41464							0.276078	-0.072992	1.07427	-0.365732
-0.029521	-0.413964							0.276411	-0.072984	1.07594	-0.364157
-0.029188	-0.413397							0.276744	-0.07298	1.0776	-0.36765
-0.028855	-0.412991							0.277077	-0.072976	1.07927	-0.372435
-0.028522	-0.412615							0.27741	-0.072972	1.08093	-0.373045
-0.028189	-0.412711							0.277743	-0.072968	1.0826	-0.375701
-0.027856	-0.413024							0.278076	-0.072963	1.08426	-0.378272
-0.027523	-0.413225							0.278409	-0.072959	1.08593	-0.377637
-0.02719	-0.413379							0.278742	-0.072955	1.08759	-0.377701
-0.026857	-0.413622							0.279075	-0.072951	1.08926	-0.381809
-0.026524	-0.414102							0.279408	-0.072947	1.09092	-0.388813
-0.026191	-0.414735							0.279741	-0.072943	1.09259	-0.399183
-0.025858	-0.415537							0.280074	-0.072934	1.09425	-0.415799
-0.025525	-0.416381							0.280407	-0.072926	1.09592	-0.431933
-0.025192	-0.41727							0.28074	-0.072917	1.09758	-0.446621
-0.024858	-0.418179							0.281073	-0.072909	1.09925	-0.457882
-0.024525	-0.418852							0.281406	-0.072901	1.10091	-0.464682
-0.024192	-0.419353							0.281739	-0.072892	1.10258	-0.467918
-0.023859	-0.41984							0.282073	-0.072884	1.10424	-0.471387
-0.023526	-0.420275							0.282406	-0.072875	1.10591	-0.478397
-0.023193	-0.420732							0.282739	-0.072867	1.10757	-0.488742
-0.02286	-0.421537							0.283072	-0.072858	1.10924	-0.502279
-0.022527	-0.422412							0.283405	-0.07285	1.1109	-0.516652
-0.022194	-0.423149							0.283738	-0.072841	1.11257	-0.533093
-0.021861	-0.423619							0.284071	-0.072833	1.11423	-0.54332
-0.021528	-0.424123							0.284404	-0.072824	1.1159	-0.550705
-0.021195	-0.424733							0.284737	-0.072816	1.11756	-0.5578
-0.020862	-0.425365							0.28507	-0.072807	1.11922	-0.565513
-0.020529	-0.426507							0.285403	-0.072798	1.12089	-0.573141
-0.020196	-0.42783							0.285736	-0.07279	1.12255	-0.579284
-0.019863	-0.428695							0.286069	-0.072781	1.12422	-0.586276
-0.01953	-0.429371							0.286402	-0.072773	1.12589	-0.590001
-0.019197	-0.42996							0.286735	-0.072768	1.12755	-0.59345
-0.018864	-0.429855							0.287068	-0.072764	1.12922	-0.596702
-0.018531	-0.429536							0.287401	-0.07276	1.13088	-0.604255
-0.018198	-0.428976							0.287734	-0.072755	1.13254	-0.605646
-0.017865	-0.428372							0.288067	-0.072751	1.13421	-0.608237
-0.017532	-0.428114							0.2884	-0.072747	1.13587	-0.611294
-0.017199	-0.428282							0.288733	-0.072742	1.13754	-0.614766
-0.016866	-0.428473							0.289066	-0.072738	1.1392	-0.61674
-0.016533	-0.428636							0.289399	-0.072734	1.14087	-0.621006
-0.0162	-0.428798							0.289732	-0.072729	1.14253	-0.621696
-0.015867	-0.428909							0.290065	-0.07272	1.1442	-0.621913
-0.015534	-0.429007							0.290398	-0.072712	1.14586	-0.621454
-0.015201	-0.429159							0.290731	-0.072703	1.14753	-0.623974
-0.014868	-0.429321							0.291064	-0.072694	1.14919	-0.635185
-0.014535	-0.429531							0.291397	-0.072685	1.15086	-0.646919
-0.014202	-0.429872							0.29173	-0.072676	1.15252	-0.653575
-0.013869	-0.430384							0.292063	-0.072668	1.15419	-0.656966
-0.013536	-0.431163							0.292396	-0.072659	1.15585	-0.657024
-0.013203	-0.431977							0.292729	-0.07265	1.15752	-0.649947
-0.01287	-0.432587							0.293062	-0.072641	1.15918	-0.648114
-0.012537	-0.433078							0.293395	-0.072632	1.16085	-0.649642
-0.012204	-0.433013							0.293728	-0.072623	1.16251	-0.648594
-0.01187	-0.432759							0.294061	-0.072614	1.16418	-0.646174
-0.011537	-0.432495							0.294394	-0.072605	1.16584	-0.651392
-0.011204	-0.432074							0.294728	-0.072596	1.16751	-0.661295
-0.010871	-0.431725							0.295061	-0.072587	1.16917	-0.669957
-0.010538	-0.432128							0.295394	-0.072578	1.17084	-0.676253
-0.010205	-0.432578							0.295727	-0.072569	1.1725	-0.684554
-0.009872	-0.433176							0.29606	-0.07256	1.17417	-0.686598
-0.009539	-0.43398							0.296393	-0.072551	1.17583	-0.681929
-0.009206	-0.434401							0.296726	-0.072547	1.1775	-0.678741
-0.008873	-0.434408							0.297059	-0.072542	1.17916	-0.682724
-0.00854	-0.434395							0.297392	-0.072538	1.18083	-0.685605
-0.008207	-0.43478							0.297725	-0.072533	1.18249	-0.686356
-0.007874	-0.435279							0.298058	-0.072529	1.18416	-0.688046
-0.007541	-0.435847							0.298391	-0.072524	1.18582	-0.689374
-0.007208	-0.43642							0.298724	-0.07252	1.18749	-0.691787
-0.006875	-0.437002							0.299057	-0.072515	1.18915	-0.698584
-0.006542	-0.437704							0.29939	-0.072511	1.19082	-0.702682
-0.006209	-0.438351							0.299723	-0.072506	1.19248	-0.705335
-0.005876	-0.438864							0.300056	-0.072497	1.19415	-0.711603
-0.005543	-0.439372							0.300389	-0.072488	1.19581	-0.710433
-0.00521	-0.439733							0.300722	-0.072479	1.19748	-0.710488
-0.004877	-0.002927							0.301055	-0.072469	1.19914	-0.716681
-0.004544	-0.001059							0.301388	-0.07246	1.20081	-0.71859
-0.004211	-0.001768							0.301721	-0.072451	1.20247	-0.715926
-0.003878	-0.002451							0.302054	-0.072442	1.20413	-0.720087
-0.003545	-0.002811							0.302387	-0.072433	1.2058	-0.725951
-0.003212	-0.003023							0.30272	-0.072423	1.20747	-0.728116
-0.002879	-0.003281							0.303053	-0.072414	1.20913	-0.728724
-0.002546	-0.003626							0.303386	-0.072405	1.2108	-0.734478
-0.002213	-0.00399							0.303719	-0.072395	1.21246	-0.737671
-0.00188	-0.004413							0.304052	-0.072386	1.21412	-0.737172
-0.001547	-0.004881							0.304385	-0.072377	1.21579	-0.730856
-0.001214	-0.005182							0.304718	-0.072367	1.21745	-0.728904
-0.000881	-0.005337							0.305051	-0.072358	1.21912	-0.724227
-0.000548	-0.005549							0.305384	-0.072349	1.22078	-0.724366
-0.000215	-0.00592							0.305717	-0.072339	1.22245	-0.72717
0.000118	-0.006249							0.30605	-0.07233	1.22411	-0.736102
0.000451	-0.006271							0.306383	-0.072321	1.22578	-0.741302
0.000784	-0.006225							0.306716	-0.072316	1.22744	-0.740509
0.001117	-0.006144							0.307049	-0.072311	1.22911	-0.736458
0.001451	-0.00599							0.307382	-0.072306	1.23077	-0.730204
0.001784	-0.005779							0.307715	-0.072302	1.23244	-0.725937
0.002117	-0.005495							0.308048	-0.072297	1.2341	-0.72717
0.00245	-0.005211							0.308382	-0.072292	1.23577	-0.732148
0.002783	-0.004926							0.308715	-0.072288	1.23743	-0.734247
0.003116	-0.004653							0.309048	-0.072283	1.2391	-0.732975
0.003449	-0.00442							0.309381	-0.072278	1.24076	-0.736259
0.003782	-0.004219							0.309714	-0.072273	1.24243	-0.738301
0.004115	-0.003886							0.310047	-0.072264	1.24409	-0.742014
0.004448	-0.003295							0.31038	-0.072254	1.24576	-0.747275
0.004781	-0.002798							0.310713	-0.072245	1.24742	-0.75495
0.005114	-0.002612							0.311046	-0.072235	1.24909	-0.758178
0.005447	-0.002492							0.311379	-0.072225	1.25075	-0.757525
0.00578	-0.002368							0.311712	-0.072216	1.25242	-0.756002
0.006113	-0.002234							0.312045	-0.072206	1.25408	-0.756858
0.006446	-0.002035							0.312378	-0.072197	1.25575	-0.754939
0.006779	-0.001762							0.312711	-0.072187	1.25741	-0.75681
0.007112	-0.001645							0.313044	-0.072178	1.25908	-0.760953
0.007445	-0.001893							0.313377	-0.072168	1.26074	-0.764047
0.007778	-0.002285							0.31371	-0.072158	1.26241	-0.766187
0.008111	-0.002515							0.314043	-0.072148	1.26407	-0.769576
0.008444	-0.002653							0.314376	-0.072139	1.26574	-0.767925
0.008777	-0.002819							0.314709	-0.072129	1.2674	-0.769228
0.00911	-0.003024							0.315042	-0.072119	1.26907	-0.769269
0.009443	-0.003278							0.315375	-0.072109	1.27073	-0.768568
0.009776	-0.003591							0.315708	-0.0721	1.2724	-0.773034
0.010109	-0.003919							0.316041	-0.07209	1.27406	-0.774976
0.010442	-0.004276							0.316374	-0.07208	1.27573	-0.773016
0.010775	-0.004652							0.316707	-0.072075	1.27739	-0.778233
0.011108	-0.005029							0.31704	-0.07207	1.27906	-0.782071
0.011441	-0.005409							0.317373	-0.072065	1.28072	-0.779933
0.011774	-0.005706							0.317706	-0.07206	1.28239	-0.781747
0.012107	-0.005857							0.318039	-0.072056	1.28405	-0.786449
0.01244	-0.006102							0.318372	-0.072051	1.28572	-0.784689
0.012773	-0.006591							0.318705	-0.072046	1.28738	-0.786039
0.013106	-0.007154							0.319038	-0.072041	1.28904	-0.781806
0.013439	-0.008168							0.319371	-0.072036	1.29071	-0.78034
0.013772	-0.009669							0.319704	-0.072031	1.29238	-0.779576
0.014105	-0.011162							0.320037	-0.072021	1.29404	-0.7787
0.014439	-0.012675							0.32037	-0.072011	1.29571	-0.778497
0.014772	-0.014011							0.320703	-0.072001	1.29737	-0.787292
0.015105	-0.014923							0.321037	-0.071991	1.29903	-0.789896
0.015438	-0.015397							0.32137	-0.071981	1.3007	-0.793417
0.015771	-0.015497							0.321703	-0.071971	1.30236	-0.795036
0.016104	-0.015419							0.322036	-0.071961	1.30403	-0.791246
0.016437	-0.015411							0.322369	-0.071951	1.3057	-0.783826
0.01677	-0.015482							0.322702	-0.071941	1.30736	-0.779927
0.017103	-0.015536							0.323035	-0.071931	1.30902	-0.778679
0.017436	-0.015556							0.323368	-0.071921	1.31069	-0.778798
0.017769	-0.015582							0.323701	-0.071911	1.31235	-0.783733
0.018102	-0.015653							0.324034	-0.071901	1.31402	-0.787908
0.018435	-0.015745							0.324367	-0.071891	1.31568	-0.795448
0.018768	-0.015806							0.3247	-0.071881	1.31735	-0.795837
0.019101	-0.015849							0.325033	-0.071871	1.31901	-0.799342
0.019434	-0.015892							0.325366	-0.071861	1.32068	-0.798637
0.019767	-0.015936							0.325699	-0.07185	1.32234	-0.797111
0.0201	-0.016075							0.326032	-0.07184	1.32401	-0.791337
0.020433	-0.016352							0.326365	-0.07183	1.32567	-0.789281
0.020766	-0.016686							0.326698	-0.071825	1.32734	-0.784596
0.021099	-0.016838							0.327031	-0.07182	1.329	-0.783716
0.021432	-0.016853							0.327364	-0.071815	1.33067	-0.786625
0.021765	-0.016329							0.327697	-0.07181	1.33233	-0.788593
0.022098	-0.015411							0.32803	-0.071805	1.334	-0.79026
0.022431	-0.014415							0.328363	-0.0718	1.33566	-0.794327
0.022764	-0.013262							0.328696	-0.071795	1.33733	-0.801363
0.023097	-0.012249							0.329029	-0.071789	1.33899	-0.798208
0.02343	-0.011666							0.329362	-0.071784	1.34066	-0.794831
0.023763	-0.011291							0.329695	-0.071779	1.34232	-0.793288
0.024096	-0.010672							0.330028	-0.071769	1.34399	-0.797826
0.024429	-0.009829							0.330361	-0.071759	1.34565	-0.801269
0.024762	-0.008867							0.330694	-0.071748	1.34732	-0.807805
0.025095	-0.00782							0.331027	-0.071738	1.34898	-0.812744
0.025428	-0.006897							0.33136	-0.071728	1.35065	-0.818372
0.025761	-0.006581							0.331693	-0.071717	1.35231	-0.814171
0.026094	-0.00658							0.332026	-0.071707	1.35398	-0.807947
0.026427	-0.00653							0.332359	-0.071697	1.35564	-0.809266
0.02676	-0.006456							0.332692	-0.071686	1.35731	-0.810513
0.027093	-0.006327							0.333025	-0.071676	1.35897	-0.809771
0.027427	-0.006116							0.333358	-0.071665	1.36064	-0.81644
0.02776	-0.005876							0.333691	-0.071655	1.3623	-0.822049
0.028093	-0.005636							0.334024	-0.071644	1.36397	-0.821243
0.028426	-0.005392							0.334358	-0.071634	1.36563	-0.820042
0.028759	-0.005227							0.334691	-0.071623	1.3673	-0.816853
0.029092	-0.005125							0.335024	-0.071613	1.36896	-0.810634
0.029425	-0.00524							0.335357	-0.071602	1.37063	-0.804147
0.029758	-0.005465							0.33569	-0.071592	1.37229	-0.801623
0.030091	-0.005671							0.336023	-0.071582	1.37396	-0.796791
0.030424	-0.005787							0.336356	-0.071571	1.37562	-0.798497
0.030757	-0.005945							0.336689	-0.071566	1.37729	-0.795534
0.03109	-0.00627							0.337022	-0.07156	1.37895	-0.794538
0.031423	-0.006651							0.337355	-0.071555	1.38061	-0.790171
0.031756	-0.007164							0.337688	-0.07155	1.38228	-0.791013
0.032089	-0.007886							0.338021	-0.071545	1.38394	-0.79268
0.032422	-0.008954							0.338354	-0.071539	1.38561	-0.792304
0.032755	-0.010202							0.338687	-0.071534	1.38728	-0.795685
0.033088	-0.011495							0.33902	-0.071529	1.38894	-0.798702
0.033421	-0.012767							0.339353	-0.071523	1.39061	-0.802066
0.033754	-0.013859							0.339686	-0.071518	1.39227	-0.797817
0.034087	-0.014288							0.340019	-0.071507	1.39393	-0.802991
0.03442	-0.014466							0.340352	-0.071497	1.3956	-0.807526
0.034753	-0.014544							0.340685	-0.071486	1.39726	-0.807353
0.035086	-0.014344							0.341018	-0.071475	1.39893	-0.810367
0.035419	-0.014111							0.341351	-0.071465	1.40059	-0.816926
0.035752	-0.013959							0.341684	-0.071454	1.40226	-0.815319
0.036085	-0.01383							0.342017	-0.071443	1.40392	-0.809685
0.036418	-0.014012							0.34235	-0.071433	1.40559	-0.81479
0.036751	-0.014441							0.342683	-0.071422	1.40725	-0.814212
0.037084	-0.014834							0.343016	-0.071411	1.40892	-0.809427
0.037417	-0.015171							0.343349	-0.0714	1.41058	-0.808715
0.03775	-0.015501							0.343682	-0.07139	1.41225	-0.809154
0.038083	-0.016005							0.344015	-0.071379	1.41391	-0.807379
0.038416	-0.016603							0.344348	-0.071368	1.41558	-0.806575
0.038749	-0.017297							0.344681	-0.071357	1.41724	-0.80329
0.039082	-0.018013							0.345014	-0.071346	1.41891	-0.80201
0.039415	-0.018817							0.345347	-0.071335	1.42057	-0.800439
0.039748	-0.019783							0.34568	-0.071324	1.42224	-0.800225
0.040081	-0.020637							0.346013	-0.071314	1.4239	-0.803161
0.040415	-0.021285							0.346346	-0.071303	1.42557	-0.808521
0.040748	-0.021891							0.346679	-0.071297	1.42723	-0.81097
0.041081	-0.022177							0.347012	-0.071292	1.4289	-0.813244
0.041414	-0.022285							0.347346	-0.071286	1.43056	-0.811648
0.041747	-0.022406							0.347679	-0.071281	1.43223	-0.808613
0.04208	-0.022543							0.348012	-0.071275	1.43389	-0.801877
0.042413	-0.022712							0.348345	-0.07127	1.43556	-0.799346
0.042746	-0.023017							0.348678	-0.071265	1.43722	-0.796331
0.043079	-0.023475							0.349011	-0.071259	1.43889	-0.793585
0.043412	-0.024221							0.349344	-0.071254	1.44055	-0.787638
0.043745	-0.025031							0.349677	-0.071248	1.44222	-0.785015
0.044078	-0.025323							0.35001	-0.071237	1.44388	-0.78333
0.044411	-0.025128							0.350343	-0.071226	1.44555	-0.777599
0.044744	-0.024498							0.350676	-0.071215	1.44721	-0.773095
0.045077	-0.023642							0.351009	-0.071204	1.44888	-0.774733
0.04541	-0.022752							0.351342	-0.071193	1.45054	-0.770855
0.045743	-0.022109							0.351675	-0.071182	1.45221	-0.761647
0.046076	-0.021516							0.352008	-0.071171	1.45387	-0.759357
0.046409	-0.020719							0.352341	-0.07116	1.45554	-0.754692
0.046742	-0.01988							0.352674	-0.071149	1.4572	-0.74707
0.047075	-0.01912							0.353007	-0.071138	1.45887	-0.741095
0.047408	-0.01849							0.35334	-0.071126	1.46053	-0.74228
0.047741	-0.017786							0.353673	-0.071115	1.46219	-0.737323
0.048074	-0.016921							0.354006	-0.071104	1.46386	-0.737139
0.048407	-0.016029							0.354339	-0.071093	1.46552	-0.735603
0.04874	-0.015867							0.354672	-0.071082	1.46719	-0.736723
0.049073	-0.015997							0.355005	-0.07107	1.46886	-0.732392
0.049406	-0.016447							0.355338	-0.071059	1.47052	-0.727826
0.049739	-0.017033							0.355671	-0.071048	1.47219	-0.721562
0.050072	-0.017648							0.356004	-0.071037	1.47385	-0.718314
0.050405	-0.018295							0.356337	-0.071026	1.47551	-0.717961
0.050738	-0.018987							0.35667	-0.07102	1.47718	-0.715398
0.051071	-0.019645							0.357003	-0.071014	1.47884	-0.71493
0.051404	-0.020203							0.357336	-0.071009	1.48051	-0.70812
0.051737	-0.020735							0.357669	-0.071003	1.48217	-0.695081
0.05207	-0.021106							0.358002	-0.070998	1.48384	-0.684965
0.052403	-0.021509							0.358335	-0.070992	1.4855	-0.671288
0.052736	-0.022526							0.358668	-0.070986	1.48717	-0.658215
0.053069	-0.023898							0.359001	-0.070981	1.48883	-0.652772
0.053402	-0.025211							0.359334	-0.070975	1.4905	-0.649909
0.053736	-0.026257							0.359667	-0.070969	1.49216	-0.64142
0.054069	-0.027227							0.36	-0.070958	1.49383	-0.633315
0.054402	-0.02796							0.360334	-0.070947	1.49549	-0.627861
0.054735	-0.028692							0.360667	-0.070935	1.49716	-0.618056
0.055068	-0.029416							0.361	-0.070924	1.49882	-0.603506
0.055401	-0.030111							0.361333	-0.070912	1.50049	-0.591709
0.055734	-0.030702							0.361666	-0.070901	1.50215	-0.581931
0.056067	-0.031188							0.361999	-0.07089	1.50382	-0.569845
0.0564	-0.031645							0.362332	-0.070878	1.50548	-0.55528
0.056733	-0.031963							0.362665	-0.070867	1.50715	-0.542694
0.057066	-0.03193							0.362998	-0.070855	1.50881	-0.526666
0.057399	-0.031208							0.363331	-0.070844	1.51048	-0.510774
0.057732	-0.030318							0.363664	-0.070832	1.51214	-0.49053
0.058065	-0.029521							0.363997	-0.070821	1.51381	-0.468516
0.058398	-0.029022							0.36433	-0.070809	1.51547	-0.448496
0.058731	-0.028565							0.364663	-0.070798	1.51714	-0.428324
0.059064	-0.028066							0.364996	-0.070786	1.5188	-0.407006
0.059397	-0.027564							0.365329	-0.070775	1.52047	-0.382402
0.05973	-0.027074							0.365662	-0.070763	1.52213	-0.362891
0.060063	-0.02665							0.365995	-0.070752	1.5238	-0.346597
0.060396	-0.026387							0.366328	-0.07074	1.52546	-0.32515
0.060729	-0.02621							0.366661	-0.070734	1.52713	-0.297773
0.061062	-0.026048							0.366994	-0.070728	1.52879	-0.275739
0.061395	-0.02594							0.367327	-0.070723	1.53046	-0.247568
0.061728	-0.025958							0.36766	-0.070717	1.53212	-0.211193
0.062061	-0.026207							0.367993	-0.070711	1.53379	-0.179998
0.062394	-0.026478							0.368326	-0.070705	1.53545	-0.14634
0.062727	-0.02665							0.368659	-0.070699	1.53712	-0.110808
0.06306	-0.02658							0.368992	-0.070694	1.53878	-0.073161
0.063393	-0.026492							0.369325	-0.070688	1.54045	-0.038088
0.063726	-0.026414							0.369658	-0.070682	1.54211	0.006473
0.064059	-0.026344							0.369991	-0.07067	1.54378	0.043151
0.064392	-0.026321							0.370324	-0.070658	1.54544	0.084496
0.064725	-0.026388							0.370657	-0.070647	1.54711	0.130414
0.065058	-0.026599							0.37099	-0.070635	1.54877	0.179863
0.065391	-0.026934							0.371323	-0.070623	1.55044	0.230165
0.065724	-0.027216							0.371656	-0.070612	1.5521	0.289985
0.066057	-0.027359							0.371989	-0.0706	1.55377	0.348521
0.06639	-0.027331							0.372322	-0.070588	1.55543	0.409065
0.066723	-0.027025							0.372655	-0.070576	1.55709	0.472482
0.067057	-0.02665							0.372988	-0.070565	1.55876	0.536053
0.06739	-0.026279							0.373321	-0.070553	1.56042	0.598022
0.067723	-0.025909							0.373654	-0.070541	1.56209	0.664945
0.068056	-0.025528							0.373988	-0.070529	1.56376	0.732052
0.068389	-0.025127							0.374321	-0.070517	1.56542	0.806775
0.068722	-0.024818							0.374654	-0.070505	1.56708	0.891752
0.069055	-0.024752							0.374987	-0.070493	1.56875	0.9806
0.069388	-0.024823							0.37532	-0.070482	1.57041	1.07363
0.069721	-0.024842							0.375653	-0.07047	1.57208	1.17152
0.070054	-0.024826							0.375986	-0.070458	1.57374	1.27468
0.070387	-0.024902							0.376319	-0.070446	1.57541	1.37601
0.07072	-0.025149							0.376652	-0.070446	1.57707	1.48483
0.071053	-0.025546							0.376985	-0.070446	1.57874	1.59369
0.071386	-0.026154							0.377318	-0.070446	1.5804	1.71061
0.071719	-0.02667							0.377651	-0.070446	1.58207	1.826
0.072052	-0.026743							0.377984	-0.070446	1.58373	1.94778
0.072385	-0.026378							0.378317	-0.070446	1.5854	2.08065
0.072718	-0.025971							0.37865	-0.070446	1.58706	2.21891
0.073051	-0.025517							0.378983	-0.070446	1.58873	2.35664
0.073384	-0.025089							0.379316	-0.070446	1.59039	2.50843
0.073717	-0.024724							0.379649	-0.070446	1.59206	2.66488
0.07405	-0.024462							0.379982	-0.070434	1.59372	2.81747
0.074383	-0.024331							0.380315	-0.070422	1.59539	2.98007
0.074716	-0.024242							0.380648	-0.07041	1.59705	3.15172
0.075049	-0.024543							0.380981	-0.070398	1.59872	3.30967
0.075382	-0.025389							0.381314	-0.070386	1.60038	3.47473
0.075715	-0.026226							0.381647	-0.070374	1.60205	3.65516
0.076048	-0.027052							0.38198	-0.070362	1.60371	3.83852
0.076381	-0.027798							0.382313	-0.07035	1.60538	4.02449
0.076714	-0.028257							0.382646	-0.070338	1.60704	4.21615
0.077047	-0.028402							0.382979	-0.070326	1.60871	4.42015
0.07738	-0.028304							0.383312	-0.070314	1.61037	4.62991
0.077713	-0.028068							0.383645	-0.070302	1.61204	4.84501
0.078046	-0.027838							0.383978	-0.07029	1.6137	5.06939
0.078379	-0.027611							0.384311	-0.070278	1.61537	5.30033
0.078712	-0.027268							0.384644	-0.070265	1.61703	5.53253
0.079045	-0.026773							0.384977	-0.070253	1.6187	5.76575
0.079378	-0.02625							0.38531	-0.070241	1.62036	6.00768
0.079711	-0.025669							0.385643	-0.070229	1.62203	6.25468
0.080045	-0.025166							0.385976	-0.070217	1.62369	6.50797
0.080378	-0.025137							0.38631	-0.070205	1.62536	6.76891
0.080711	-0.025478							0.386643	-0.070193	1.62702	7.03818
0.081044	-0.025882							0.386976	-0.07018	1.62869	7.31784
0.081377	-0.026411							0.387309	-0.070168	1.63035	7.60856
0.08171	-0.026955							0.387642	-0.070156	1.63202	7.90172
0.082043	-0.027432							0.387975	-0.070144	1.63368	8.20487
0.082376	-0.027889							0.388308	-0.070131	1.63535	8.51775
0.082709	-0.028001							0.388641	-0.070119	1.63701	8.83385
0.083042	-0.02777							0.388974	-0.070107	1.63868	9.15772
0.083375	-0.027056							0.389307	-0.070095	1.64034	9.49747
0.083708	-0.025905							0.38964	-0.070082	1.642	9.84472
0.084041	-0.024973							0.389973	-0.07007	1.64367	10.2088
0.084374	-0.024581							0.390306	-0.070058	1.64533	10.5919
0.084707	-0.024626							0.390639	-0.070045	1.647	10.994
0.08504	-0.024962							0.390972	-0.070033	1.64867	11.4068
0.085373	-0.025472							0.391305	-0.070021	1.65033	11.8502
0.085706	-0.025906							0.391638	-0.070008	1.65199	12.2796
0.086039	-0.026257							0.391971	-0.069996	1.65366	12.7402
0.086372	-0.026588							0.392304	-0.069983	1.65532	13.241
0.086705	-0.02692							0.392637	-0.069971	1.65699	13.774
0.087038	-0.027184							0.39297	-0.069959	1.65865	14.3221
0.087371	-0.027119							0.393303	-0.069946	1.66032	14.8948
0.087704	-0.026842							0.393636	-0.069934	1.66198	15.4962
0.088037	-0.026637							0.393969	-0.069921	1.66365	16.1262
0.08837	-0.02648							0.394302	-0.069909	1.66531	16.7925
0.088703	-0.02641							0.394635	-0.069896	1.66698	17.4945
0.089036	-0.026498							0.394968	-0.069884	1.66864	18.2324
0.089369	-0.026573							0.395301	-0.069871	1.67031	19.02
0.089702	-0.026532							0.395634	-0.069859	1.67197	19.8546
0.090035	-0.026451							0.395967	-0.069846	1.67364	20.7296
0.090368	-0.026303							0.3963	-0.069834	1.6753	21.6595
0.090701	-0.026088							0.396633	-0.069821	1.67697	22.6354
0.091034	-0.026265							0.396966	-0.069809	1.67863	23.6595
0.091367	-0.026719							0.397299	-0.069796	1.6803	24.727
0.0917	-0.02718							0.397632	-0.069783	1.68196	25.8529
0.092033	-0.027651							0.397965	-0.069771	1.68363	27.0374
0.092366	-0.027878							0.398298	-0.069758	1.68529	28.2689
0.092699	-0.02753							0.398631	-0.069746	1.68696	29.5714
0.093033	-0.026935							0.398964	-0.069733	1.68862	30.9337
0.093366	-0.026267							0.399297	-0.06972	1.69029	32.3547
0.093699	-0.025482							0.39963	-0.069708	1.69195	33.8426
0.094032	-0.024733							0.399963	-0.069708	1.69362	35.4166
0.094365	-0.024052							0.400297	-0.069708	1.69528	37.0501
0.094698	-0.023385							0.40063	-0.069708	1.69695	38.7522
0.095031	-0.023108							0.400963	-0.069708	1.69861	40.5205
0.095364	-0.023183							0.401296	-0.069708	1.70028	42.3356
0.095697	-0.02364							0.401629	-0.069708	1.70194	44.1889
0.09603	-0.024278							0.401962	-0.069708	1.70361	46.104
0.096363	-0.024872							0.402295	-0.069708	1.70527	47.9184
0.096696	-0.025219							0.402628	-0.069708	1.70694	49.8166
0.097029	-0.025347							0.402961	-0.069708	1.7086	51.8439
0.097362	-0.025316							0.403294	-0.069695	1.71027	53.9341
0.097695	-0.025232							0.403627	-0.069682	1.71193	56.076
0.098028	-0.02512							0.40396	-0.06967	1.7136	58.2778
0.098361	-0.024976							0.404293	-0.069657	1.71526	60.5173
0.098694	-0.024902							0.404626	-0.069644	1.71693	62.801
0.099027	-0.024886							0.404959	-0.069631	1.71859	65.1152
0.09936	-0.024878							0.405292	-0.069619	1.72026	67.4321
0.099693	-0.024894							0.405625	-0.069606	1.72192	69.7536
0.100026	-0.024923							0.405958	-0.069593	1.72358	72.0818
0.100359	-0.024936							0.406291	-0.06958	1.72525	74.4183
0.100692	-0.024942							0.406624	-0.069568	1.72691	76.7504
0.101025	-0.024838							0.406957	-0.069555	1.72858	79.0931
0.101358	-0.024432							0.40729	-0.069542	1.73025	81.4319
0.101691	-0.023996							0.407623	-0.069529	1.73191	83.7689
0.102024	-0.02368							0.407956	-0.069516	1.73358	86.1147
0.102357	-0.02341							0.408289	-0.069503	1.73524	88.481
0.10269	-0.023404							0.408622	-0.069491	1.7369	90.8175
0.103023	-0.023635							0.408955	-0.069478	1.73857	93.1139
0.103356	-0.023722							0.409288	-0.069465	1.74023	95.3779
0.103689	-0.023471							0.409621	-0.069452	1.7419	97.5866
0.104022	-0.023173							0.409954	-0.069439	1.74356	99.7426
0.104355	-0.022963							0.410287	-0.069426	1.74523	101.861
0.104688	-0.023306							0.41062	-0.069413	1.74689	103.925
0.105021	-0.02375							0.410953	-0.0694	1.74856	105.938
0.105354	-0.024522							0.411286	-0.069387	1.75022	107.902
0.105687	-0.025302							0.411619	-0.069374	1.75189	109.824
0.106021	-0.026378							0.411952	-0.069361	1.75355	111.701
0.106354	-0.027721							0.412285	-0.069348	1.75522	113.532
0.106687	-0.029102							0.412618	-0.069336	1.75688	115.296
0.10702	-0.030503							0.412952	-0.069323	1.75855	116.88
0.107353	-0.03187							0.413285	-0.069309	1.76021	118.416
0.107686	-0.032547							0.413618	-0.069296	1.76188	119.949
0.108019	-0.033146							0.413951	-0.069283	1.76354	121.426
0.108352	-0.033711							0.414284	-0.06927	1.76521	122.84
0.108685	-0.034277							0.414617	-0.069257	1.76687	124.188
0.109018	-0.034847							0.41495	-0.069495	1.76854	125.46
0.109351	-0.035449							0.415283	-0.070107	1.7702	126.659
0.109684	-0.03623							0.415616	-0.07055	1.77187	127.794
0.110017	-0.037348							0.415949	-0.069691	1.77353	128.86
0.11035	-0.038466							0.416282	-0.069192	1.7752	129.852
0.110683	-0.039663							0.416615	-0.069179	1.77686	130.78
0.111016	-0.040825							0.416948	-0.069166	1.77853	131.634
0.111349	-0.041582							0.417281	-0.069152	1.78019	132.417
0.111682	-0.04217							0.417614	-0.069139	1.78186	133.127
0.112015	-0.042745							0.417947	-0.069126	1.78352	133.764
0.112348	-0.043269							0.41828	-0.069113	1.78519	134.339
0.112681	-0.043658							0.418613	-0.0691	1.78685	134.842
0.113014	-0.0435							0.418946	-0.069087	1.78852	135.282
0.113347	-0.04333							0.419279	-0.069073	1.79018	135.654
0.11368	-0.043067							0.419612	-0.06906	1.79185	135.958
0.114013	-0.042682							0.419945	-0.069047	1.79351	136.203
0.114346	-0.04201							0.420278	-0.069034	1.79518	136.387
0.114679	-0.041094							0.420611	-0.06902	1.79684	136.511
0.115012	-0.040189							0.420944	-0.069007	1.79851	136.572
0.115345	-0.039347							0.421277	-0.068994	1.80017	136.578
0.115678	-0.038626							0.42161	-0.06898	1.80184	136.528
0.116011	-0.038535							0.421943	-0.068967	1.8035	136.423
0.116344	-0.038513							0.422276	-0.068954	1.80517	136.266
0.116677	-0.038501							0.422609	-0.068941	1.80683	136.057
0.11701	-0.038504							0.422942	-0.068927	1.80849	135.8
0.117343	-0.038497							0.423275	-0.068927	1.81016	135.494
0.117676	-0.038474							0.423608	-0.068927	1.81183	135.166
0.118009	-0.038339							0.423941	-0.068927	1.81349	134.8
0.118342	-0.03763							0.424274	-0.068927	1.81516	134.378
0.118675	-0.036663							0.424607	-0.068927	1.81682	133.914
0.119009	-0.035643							0.42494	-0.068927	1.81848	133.417
0.119342	-0.034621							0.425273	-0.068927	1.82015	132.881
0.119675	-0.033824							0.425606	-0.068927	1.82181	132.307
0.120008	-0.03373							0.42594	-0.068927	1.82348	131.701
0.120341	-0.03365							0.426273	-0.068927	1.82514	131.063
0.120674	-0.033608							0.426606	-0.068914	1.82681	130.39
0.121007	-0.033531							0.426939	-0.068901	1.82847	129.69
0.12134	-0.033251							0.427272	-0.068887	1.83014	128.967
0.121673	-0.032782							0.427605	-0.068874	1.8318	128.22
0.122006	-0.032399							0.427938	-0.06886	1.83347	127.452
0.122339	-0.032096							0.428271	-0.068847	1.83513	126.664
0.122672	-0.031934							0.428604	-0.068834	1.8368	125.844
0.123005	-0.032304							0.428937	-0.06882	1.83846	124.999
0.123338	-0.032779							0.42927	-0.068807	1.84013	124.132
0.123671	-0.033194							0.429603	-0.068794	1.84179	123.247
0.124004	-0.033624							0.429936	-0.06878	1.84346	122.341
0.124337	-0.03423							0.430269	-0.068767	1.84512	121.419
0.12467	-0.035149							0.430602	-0.068753	1.84679	120.48
0.125003	-0.036067							0.430935	-0.06874	1.84845	119.525
0.125336	-0.036968							0.431268	-0.068726	1.85012	118.547
0.125669	-0.037638							0.431601	-0.068713	1.85178	117.553
0.126002	-0.037476							0.431934	-0.068699	1.85345	116.542
0.126335	-0.037021							0.432267	-0.068686	1.85511	115.511
0.126668	-0.037123							0.4326	-0.068672	1.85678	114.463
0.127001	-0.037424							0.432933	-0.068659	1.85844	113.385
0.127334	-0.0379							0.433266	-0.068645	1.86011	112.279
0.127667	-0.038832							0.433599	-0.068631	1.86177	111.153
0.128	-0.039444							0.433932	-0.068618	1.86344	110.009
0.128333	-0.039441							0.434265	-0.068604	1.8651	108.905
0.128666	-0.039403							0.434598	-0.068591	1.86677	107.804
0.128999	-0.039229							0.434931	-0.068606	1.86843	106.638
0.129332	-0.038983							0.435264	-0.068992	1.8701	105.425
0.129665	-0.038941							0.435597	-0.069369	1.87176	104.19
0.129998	-0.03909							0.43593	-0.069645	1.87343	102.934
0.130331	-0.039394							0.436263	-0.069701	1.87509	101.657
0.130664	-0.040101							0.436596	-0.069801	1.87676	100.353
0.130997	-0.040709							0.436929	-0.070119	1.87842	99.0244
0.13133	-0.04082							0.437262	-0.070707	1.88009	97.6699
0.131663	-0.040756							0.437595	-0.071306	1.88175	96.2759
0.131996	-0.040296							0.437928	-0.071926	1.88342	94.8538
0.13233	-0.039239							0.438261	-0.072497	1.88508	93.4106
0.132663	-0.037968							0.438594	-0.072942	1.88675	91.9502
0.132996	-0.036453							0.438927	-0.07311	1.88841	90.4773
0.133329	-0.034996							0.439261	-0.072724	1.89008	89.0019
0.133662	-0.033628							0.439594	-0.072215	1.89174	87.5205
0.133995	-0.032617							0.439927	-0.071735	1.89341	86.0221
0.134328	-0.032422							0.44026	-0.071325	1.89507	84.5003
0.134661	-0.032656							0.440593	-0.07092	1.89674	82.9686
0.134994	-0.033212							0.440926	-0.07053	1.8984	81.4291
0.135327	-0.034496							0.441259	-0.070105	1.90006	79.8736
0.13566	-0.035585							0.441592	-0.069497	1.90173	78.2956
0.135993	-0.036229							0.441925	-0.068854	1.90339	76.7159
0.136326	-0.036819							0.442258	-0.068625	1.90506	75.1245
0.136659	-0.037199							0.442591	-0.068607	1.90673	73.5374
0.136992	-0.037431							0.442924	-0.068596	1.90839	71.9558
0.137325	-0.037804							0.443257	-0.068602	1.91006	70.3857
0.137658	-0.038295							0.44359	-0.068614	1.91172	68.8348
0.137991	-0.038566							0.443923	-0.068625	1.91338	67.3019
0.138324	-0.038352							0.444256	-0.068641	1.91505	65.7792
0.138657	-0.037856							0.444589	-0.068714	1.91671	64.272
0.13899	-0.036972							0.444922	-0.068812	1.91838	62.8495
0.139323	-0.03603							0.445255	-0.068674	1.92004	61.47
0.139656	-0.035258							0.445588	-0.068306	1.92171	60.037
0.139989	-0.034779							0.445921	-0.068123	1.92337	58.59
0.140322	-0.034733							0.446254	-0.068109	1.92504	57.1637
0.140655	-0.035204							0.446587	-0.068109	1.9267	55.7592
0.140988	-0.0357							0.44692	-0.068109	1.92837	54.3824
0.141321	-0.036255							0.447253	-0.068109	1.93003	53.0385
0.141654	-0.036777							0.447586	-0.068109	1.9317	51.7239
0.141987	-0.037162							0.447919	-0.068109	1.93336	50.4385
0.14232	-0.037487							0.448252	-0.068109	1.93503	49.1813
0.142653	-0.037654							0.448585	-0.068109	1.93669	47.9506
0.142986	-0.037565							0.448918	-0.068109	1.93836	46.7551
0.143319	-0.03703							0.449251	-0.068109	1.94002	45.5838
0.143652	-0.035857							0.449584	-0.068109	1.94169	44.4459
0.143985	-0.034683							0.449917	-0.068095	1.94335	43.3251
0.144318	-0.033509							0.45025	-0.068081	1.94502	42.2318
0.144651	-0.032392							0.450583	-0.068067	1.94668	41.1615
0.144984	-0.031494							0.450916	-0.068053	1.94835	40.1164
0.145317	-0.030761							0.451249	-0.068039	1.95001	39.0946
0.145651	-0.030261							0.451582	-0.068025	1.95168	38.118
0.145984	-0.030212							0.451916	-0.068012	1.95334	37.17
0.146317	-0.030583							0.452249	-0.067998	1.95501	36.2514
0.14665	-0.0314							0.452582	-0.067984	1.95667	35.3585
0.146983	-0.032235							0.452915	-0.06797	1.95834	34.4945
0.147316	-0.032282							0.453248	-0.067956	1.96	33.656
0.147649	-0.031403							0.453581	-0.067941	1.96167	32.84
0.147982	-0.030331							0.453914	-0.067927	1.96333	32.0437
0.148315	-0.029056							0.454247	-0.067913	1.965	31.2645
0.148648	-0.028126							0.45458	-0.067899	1.96666	30.508
0.148981	-0.02796							0.454913	-0.067885	1.96833	29.7765
0.149314	-0.028188							0.455246	-0.067871	1.96999	29.0671
0.149647	-0.028361							0.455579	-0.067857	1.97166	28.4105
0.14998	-0.028512							0.455912	-0.067843	1.97332	27.7984
0.150313	-0.028582							0.456245	-0.067829	1.97499	27.1825
0.150646	-0.028554							0.456578	-0.067815	1.97665	26.567
0.150979	-0.028701							0.456911	-0.067801	1.97832	25.97
0.151312	-0.029079							0.457244	-0.067787	1.97998	25.3918
0.151645	-0.029526							0.457577	-0.067772	1.98165	24.833
0.151978	-0.030142							0.45791	-0.067758	1.98331	24.2906
0.152311	-0.030887							0.458243	-0.067744	1.98497	23.7601
0.152644	-0.031633							0.458576	-0.06773	1.98664	23.2439
0.152977	-0.032388							0.458909	-0.067716	1.9883	22.7432
0.15331	-0.03319							0.459242	-0.067702	1.98997	22.2554
0.153643	-0.034052							0.459575	-0.067688	1.99164	21.7826
0.153976	-0.034641							0.459908	-0.067673	1.9933	21.3293
0.154309	-0.034812							0.460241	-0.067659	1.99496	20.8923
0.154642	-0.034842							0.460574	-0.068153	1.99663	20.4722
0.154975	-0.034698							0.460907	-0.068404	1.99829	20.0628
0.155308	-0.034497							0.46124	-0.068627	1.99996	19.661
0.155641	-0.035148							0.461573	-0.06872	2.00162	19.266
0.155974	-0.036521							0.461906	-0.068875	2.00329	18.8801
0.156307	-0.037863							0.462239	-0.069397	2.00495	18.5001
0.15664	-0.039204							0.462572	-0.070118	2.00662	18.131
0.156973	-0.040497							0.462905	-0.070773	2.00828	17.7789
0.157306	-0.041219							0.463238	-0.071311	2.00995	17.439
0.157639	-0.041276							0.463571	-0.07162	2.01161	17.1054
0.157972	-0.04132							0.463904	-0.071668	2.01328	16.7818
0.158305	-0.041408							0.464237	-0.071622	2.01494	16.4736
0.158639	-0.041508							0.46457	-0.071639	2.01661	16.1721
0.158972	-0.041756							0.464903	-0.071733	2.01827	15.8755
0.159305	-0.042043							0.465236	-0.072091	2.01994	15.5943
0.159638	-0.042247							0.465569	-0.072642	2.0216	15.3222
0.159971	-0.042238							0.465903	-0.073201	2.02327	15.0535
0.160304	-0.042112							0.466236	-0.07384	2.02493	14.794
0.160637	-0.041764							0.466569	-0.074362	2.0266	14.5498
0.16097	-0.041384							0.466902	-0.074492	2.02826	14.3023
0.161303	-0.041517							0.467235	-0.074432	2.02993	14.0527
0.161636	-0.041939							0.467568	-0.07435	2.03159	13.8075
0.161969	-0.04231							0.467901	-0.074229	2.03326	13.5717
0.162302	-0.042635							0.468234	-0.074041	2.03492	13.3471
0.162635	-0.042874							0.468567	-0.073805	2.03659	13.1291
0.162968	-0.042366							0.4689	-0.07356	2.03825	12.9134
0.163301	-0.0418							0.469233	-0.073455	2.03992	12.7005
0.163634	-0.041519							0.469566	-0.073484	2.04158	12.4939
0.163967	-0.041263							0.469899	-0.073664	2.04325	12.2916
0.1643	-0.040797							0.470232	-0.073923	2.04491	12.0916
0.164633	-0.040089							0.470565	-0.074013	2.04658	11.8992
0.164966	-0.039315							0.470898	-0.073611	2.04824	11.7161
0.165299	-0.038483							0.471231	-0.073051	2.04991	11.5362
0.165632	-0.037648							0.471564	-0.072605	2.05157	11.358
0.165965	-0.038483							0.471897	-0.0722	2.05324	11.1841
0.166298	-0.039598							0.47223	-0.07201	2.0549	11.0146
0.166631	-0.040704							0.472563	-0.072079	2.05657	10.8477
0.166964	-0.041797							0.472896	-0.072154	2.05823	10.6845
0.167297	-0.042767							0.473229	-0.072156	2.0599	10.5281
0.16763	-0.043276							0.473562	-0.072142	2.06156	10.3763
0.167963	-0.043846							0.473895	-0.072232	2.06323	10.2269
0.168296	-0.044646							0.474228	-0.072364	2.06489	10.0794
0.168629	-0.045448							0.474561	-0.072403	2.06656	9.93651
0.168962	-0.046367							0.474894	-0.072398	2.06822	9.79461
0.169295	-0.047371							0.475227	-0.072425	2.06989	9.65202
0.169628	-0.047837							0.47556	-0.07259	2.07155	9.51144
0.169961	-0.04803							0.475893	-0.072835	2.07321	9.37942
0.170294	-0.048216							0.476226	-0.073106	2.07488	9.25345
0.170627	-0.047089							0.476559	-0.07338	2.07654	9.12844
0.17096	-0.046031							0.476892	-0.07376	2.07821	9.00994
0.171293	-0.045778							0.477225	-0.074332	2.07987	8.89984
0.171627	-0.045538							0.477558	-0.075007	2.08154	8.78813
0.17196	-0.045597							0.477891	-0.075532	2.0832	8.67149
0.172293	-0.046104							0.478225	-0.076052	2.08487	8.55779
0.172626	-0.046845							0.478558	-0.076567	2.08653	8.45057
0.172959	-0.047844							0.478891	-0.075676	2.0882	8.34514
0.173292	-0.04882							0.479224	-0.075062	2.08986	8.24093
0.173625	-0.049701							0.479557	-0.075055	2.09153	8.14172
0.173958	-0.05057							0.47989	-0.075056	2.09319	8.04253
0.174291	-0.049672							0.480223	-0.075371	2.09486	7.9414
0.174624	-0.048527							0.480556	-0.076109	2.09652	7.84362
0.174957	-0.047297							0.480889	-0.076521	2.09819	7.74642
0.17529	-0.0456							0.481222	-0.07672	2.09985	7.64665
0.175623	-0.043987							0.481555	-0.076914	2.10152	7.55042
0.175956	-0.042868							0.481888	-0.076984	2.10318	7.45841
0.176289	-0.041778							0.482221	-0.077015	2.10485	7.36834
0.176622	-0.040874							0.482554	-0.076898	2.10651	7.28175
0.176955	-0.040213							0.482887	-0.076778	2.10818	7.19634
0.177288	-0.039433							0.48322	-0.076585	2.10984	7.11114
0.177621	-0.038549							0.483553	-0.076158	2.11151	7.02708
0.177954	-0.037717							0.483886	-0.075679	2.11317	6.94543
0.178287	-0.037541							0.484219	-0.07502	2.11484	6.86201
0.17862	-0.037613							0.484552	-0.074368	2.1165	6.7797
0.178953	-0.038942							0.484885	-0.07375	2.11817	6.69907
0.179286	-0.040261							0.485218	-0.073134	2.11983	6.61541
0.179619	-0.041468							0.485551	-0.072224	2.1215	6.53108
0.179952	-0.042319							0.485884	-0.071125	2.12316	6.44822
0.180285	-0.042854							0.486217	-0.070028	2.12483	6.36588
0.180618	-0.042968							0.48655	-0.068834	2.12649	6.28334
0.180951	-0.043068							0.486883	-0.067761	2.12816	6.20384
0.181284	-0.042894							0.487216	-0.067997	2.12982	6.12424
0.181617	-0.042478							0.487549	-0.068236	2.13149	6.04554
0.18195	-0.042151							0.487882	-0.068572	2.13315	5.97127
0.182283	-0.041836							0.488215	-0.069263	2.13482	5.8971
0.182616	-0.041572							0.488548	-0.069637	2.13648	5.82118
0.182949	-0.041694							0.488881	-0.069608	2.13815	5.74796
0.183282	-0.042058							0.489214	-0.069558	2.13981	5.67558
0.183615	-0.042877							0.489547	-0.069334	2.14148	5.60098
0.183948	-0.043691							0.48988	-0.068971	2.14314	5.52765
0.184281	-0.04443							0.490213	-0.068722	2.14481	5.45698
0.184615	-0.044808							0.490546	-0.068507	2.14647	5.38574
0.184948	-0.044963							0.490879	-0.068299	2.14814	5.31345
0.185281	-0.044914							0.491212	-0.068164	2.1498	5.2433
0.185614	-0.044888							0.491545	-0.068123	2.15146	5.17691
0.185947	-0.045031							0.491879	-0.068294	2.15313	5.11125
0.18628	-0.045228							0.492212	-0.068439	2.1548	5.04554
0.186613	-0.044807							0.492545	-0.068392	2.15646	4.98067
0.186946	-0.044238							0.492878	-0.068006	2.15813	4.91441
0.187279	-0.04366							0.493211	-0.067589	2.15979	4.84361
0.187612	-0.043103							0.493544	-0.067155	2.16146	4.77228
0.187945	-0.042663							0.493877	-0.066708	2.16312	4.70606
0.188278	-0.042548							0.49421	-0.066319	2.16478	4.64459
0.188611	-0.042436							0.494543	-0.066304	2.16645	4.58376
0.188944	-0.042356							0.494876	-0.066289	2.16811	4.52512
0.189277	-0.042375							0.495209	-0.066274	2.16978	4.46688
0.18961	-0.042654							0.495542	-0.066259	2.17144	4.41066
0.189943	-0.043165							0.495875	-0.066244	2.17311	4.36191
0.190276	-0.043649							0.496208	-0.06623	2.17477	4.31639
0.190609	-0.043964							0.496541	-0.066215	2.17644	4.2682
0.190942	-0.044097							0.496874	-0.0662	2.1781	4.2242
0.191275	-0.043885							0.497207	-0.066185	2.17977	4.18128
0.191608	-0.043588							0.49754	-0.06617	2.18143	4.13554
0.191941	-0.043283							0.497873	-0.066155	2.1831	4.09725
0.192274	-0.042972							0.498206	-0.06614	2.18476	4.07163
0.192607	-0.042767							0.498539	-0.066125	2.18643	4.04588
0.19294	-0.042865							0.498872	-0.06611	2.18809	4.01627
0.193273	-0.04288							0.499205	-0.066095	2.18976	3.98946
0.193606	-0.042463							0.499538	-0.06608	2.19142	3.96793
0.193939	-0.041529							0.499871	-0.066065	2.19309	3.94796
0.194272	-0.040436							0.500204	-0.06605	2.19475	3.93589
0.194605	-0.039205							0.500537	-0.066035	2.19642	3.9343
0.194938	-0.038167							0.50087	-0.06602	2.19808	3.93297
0.195271	-0.037891							0.501203	-0.066005	2.19975	3.9329
0.195604	-0.037901							0.501536	-0.06599	2.20141	3.93568
0.195937	-0.03792							0.501869	-0.066031	2.20308	3.93965
0.19627	-0.037932							0.502202	-0.067164	2.20474	3.94413
0.196603	-0.037867							0.502535	-0.068336	2.20641	3.95153
0.196936	-0.0376							0.502868	-0.069511	2.20807	3.9639
0.197269	-0.037305							0.503201	-0.070606	2.20974	3.97788
0.197603	-0.036958							0.503534	-0.071381	2.2114	3.99004
0.197936	-0.036657							0.503867	-0.071925	2.21307	4.00477
0.198269	-0.036523							0.5042	-0.071945	2.21473	4.02249
0.198602	-0.036562							0.504533	-0.071875	2.2164	4.03604
0.198935	-0.036767							0.504867	-0.07141	2.21806	4.04842
0.199268	-0.037052							0.5052	-0.070581	2.21973	4.06275
0.199601	-0.037123							0.505533	-0.06973	2.22139	4.07535
0.199934	-0.036513							0.505866	-0.06886	2.22306	4.0867
0.200267	-0.035834							0.506199	-0.068102	2.22472	4.096
0.2006	-0.035178							0.506532	-0.067697	2.22639	4.10441
0.200933	-0.034611							0.506865	-0.067512	2.22805	4.11083
0.201266	-0.034479							0.507198	-0.067592	2.22972	4.11686
0.201599	-0.034984							0.507531	-0.067696	2.23138	4.12231
0.201932	-0.035953							0.507864	-0.067402	2.23305	4.12711
0.202265	-0.037323							0.508197	-0.066379	2.23471	4.13205
0.202598	-0.038462							0.50853	-0.065673	2.23637	4.13638
0.202931	-0.038998							0.508863	-0.065657	2.23804	4.13565
0.203264	-0.039045							0.509196	-0.065642	2.2397	4.1309
0.203597	-0.038378							0.509529	-0.065627	2.24137	4.12447
0.20393	-0.037495							0.509862	-0.065612	2.24303	4.11492
0.204263	-0.037032							0.510195	-0.065597	2.2447	4.10471
0.204596	-0.037325							0.510528	-0.065582	2.24636	4.09518
0.204929	-0.037719							0.510861	-0.065566	2.24803	4.08537
0.205262	-0.03828							0.511194	-0.065551	2.2497	4.07287
0.205595	-0.038765							0.511527	-0.065536	2.25136	4.05674
0.205928	-0.039034							0.51186	-0.065521	2.25303	4.0397
0.206261	-0.039107							0.512193	-0.065505	2.25469	4.02078
0.206594	-0.039009							0.512526	-0.06549	2.25635	4.00088
0.206927	-0.0388							0.512859	-0.065475	2.25802	3.98443
0.20726	-0.038734							0.513192	-0.065475	2.25968	3.97083
0.207593	-0.038965							0.513525	-0.065475	2.26135	3.95714
0.207926	-0.039579							0.513858	-0.065475	2.26301	3.9433
0.208259	-0.040778							0.514191	-0.065475	2.26468	3.92862
0.208592	-0.042007							0.514524	-0.065475	2.26634	3.91368
0.208925	-0.043022							0.514857	-0.065475	2.26801	3.89937
0.209258	-0.043681							0.51519	-0.065475	2.26967	3.88729
0.209591	-0.043958							0.515523	-0.065475	2.27134	3.87876
0.209924	-0.043738							0.515856	-0.065475	2.273	3.87249
0.210257	-0.043524							0.516189	-0.065475	2.27467	3.86812
0.21059	-0.042926							0.516522	-0.06546	2.27633	3.86721
0.210923	-0.042066							0.516855	-0.065445	2.278	3.86792
0.211257	-0.04167							0.517188	-0.065429	2.27966	3.87143
0.21159	-0.041658							0.517522	-0.065414	2.28133	3.88381
0.211923	-0.041733							0.517855	-0.065399	2.28299	3.90513
0.212256	-0.042055							0.518188	-0.065384	2.28466	3.93061
0.212589	-0.042387							0.518521	-0.065368	2.28632	3.96004
0.212922	-0.041903							0.518854	-0.065353	2.28799	3.99553
0.213255	-0.041115							0.519187	-0.065338	2.28965	4.03357
0.213588	-0.040455							0.51952	-0.065322	2.29132	4.07276
0.213921	-0.040047							0.519853	-0.065307	2.29298	4.11332
0.214254	-0.039867							0.520186	-0.065292	2.29465	4.16001
0.214587	-0.039904							0.520519	-0.065277	2.29631	4.21334
0.21492	-0.039997							0.520852	-0.065261	2.29798	4.26792
0.215253	-0.039988							0.521185	-0.065246	2.29964	4.32867
0.215586	-0.039918							0.521518	-0.065231	2.30131	4.39132
0.215919	-0.03954							0.521851	-0.065215	2.30297	4.45498
0.216252	-0.038983							0.522184	-0.0652	2.30464	4.52672
0.216585	-0.038448							0.522517	-0.065185	2.3063	4.60754
0.216918	-0.038121							0.52285	-0.065169	2.30797	4.69043
0.217251	-0.037927							0.523183	-0.065154	2.30963	4.78303
0.217584	-0.038045							0.523516	-0.065139	2.3113	4.88093
0.217917	-0.03825							0.523849	-0.065123	2.31296	4.98136
0.21825	-0.038442							0.524182	-0.065108	2.31463	5.08878
0.218583	-0.038623							0.524515	-0.065093	2.31629	5.19921
0.218916	-0.039148							0.524848	-0.065077	2.31796	5.31006
0.219249	-0.039996							0.525181	-0.065062	2.31962	5.4252
0.219582	-0.040917							0.525514	-0.065046	2.32129	5.54128
0.219915	-0.041945							0.525847	-0.065031	2.32295	5.65538
0.220248	-0.043004							0.52618	-0.065016	2.32462	5.77026
0.220581	-0.043785							0.526513	-0.065	2.32628	5.88535
0.220914	-0.044493							0.526846	-0.064985	2.32795	5.99972
0.221247	-0.045028							0.527179	-0.06497	2.32961	6.11156
0.22158	-0.045247							0.527512	-0.064954	2.33128	6.22369
0.221913	-0.045254							0.527845	-0.064939	2.33294	6.33598
0.222246	-0.045008							0.528178	-0.064923	2.3346	6.4481
0.222579	-0.044704							0.528511	-0.064908	2.33627	6.56463
0.222912	-0.044812							0.528844	-0.064892	2.33793	6.67955
0.223245	-0.045111							0.529177	-0.064877	2.3396	6.78538
0.223578	-0.045542							0.52951	-0.064862	2.34126	6.88633
0.223912	-0.04603							0.529843	-0.064846	2.34293	6.98223
0.224245	-0.046522							0.530176	-0.064831	2.34459	7.06527
0.224578	-0.046495							0.530509	-0.064815	2.34626	7.13907
0.224911	-0.04631							0.530842	-0.0648	2.34792	7.21016
0.225244	-0.045902							0.531176	-0.064784	2.34959	7.28265
0.225577	-0.045454							0.531509	-0.064769	2.35125	7.35083
0.22591	-0.045075							0.531842	-0.064753	2.35292	7.41515
0.226243	-0.044806							0.532175	-0.064738	2.35458	7.4731
0.226576	-0.044569							0.532508	-0.064723	2.35625	7.52563
0.226909	-0.044341							0.532841	-0.064707	2.35791	7.57289
0.227242	-0.044116							0.533174	-0.064692	2.35958	7.61065
0.227575	-0.043778							0.533507	-0.064676	2.36124	7.64204
0.227908	-0.043396							0.53384	-0.064661	2.36291	7.66564
0.228241	-0.042883							0.534173	-0.064645	2.36457	7.68149
0.228574	-0.042353							0.534506	-0.06463	2.36624	7.68779
0.228907	-0.042016							0.534839	-0.064614	2.3679	7.69041
0.22924	-0.042465							0.535172	-0.064599	2.36957	7.6878
0.229573	-0.043215							0.535505	-0.064583	2.37123	7.67889
0.229906	-0.044284							0.535838	-0.064568	2.3729	7.66286
0.230239	-0.045402							0.536171	-0.064552	2.37456	7.64354
0.230572	-0.045846							0.536504	-0.064537	2.37623	7.61804
0.230905	-0.045768							0.536837	-0.065149	2.37789	7.58431
0.231238	-0.045196							0.53717	-0.06626	2.37956	7.54688
0.231571	-0.044459							0.537503	-0.066381	2.38122	7.51059
0.231904	-0.043725							0.537836	-0.0663	2.38289	7.46772
0.232237	-0.043635							0.538169	-0.065924	2.38455	7.41965
0.23257	-0.043612							0.538502	-0.065527	2.38622	7.37326
0.232903	-0.044163							0.538835	-0.065485	2.38788	7.32712
0.233236	-0.044768							0.539168	-0.066004	2.38955	7.27287
0.233569	-0.045239							0.539501	-0.066608	2.39121	7.21973
0.233902	-0.045496							0.539834	-0.067269	2.39288	7.1697
0.234235	-0.045666							0.540167	-0.067926	2.39454	7.12021
0.234568	-0.04572							0.5405	-0.067969	2.39621	7.0728
0.234901	-0.045768							0.540833	-0.067825	2.39787	7.03118
0.235234	-0.045544							0.541166	-0.067646	2.39954	6.99213
0.235567	-0.04524							0.541499	-0.067461	2.4012	6.95731
0.2359	-0.04505							0.541832	-0.067314	2.40287	6.92492
0.236233	-0.044898							0.542165	-0.067319	2.40453	6.89939
0.236566	-0.044699							0.542498	-0.067203	2.4062	6.88514
0.236899	-0.044052							0.542831	-0.06679	2.40786	6.8868
0.237233	-0.043181							0.543164	-0.066366	2.40952	6.89986
0.237566	-0.041469							0.543497	-0.066091	2.41119	6.93015
0.237899	-0.039733							0.543831	-0.06592	2.41285	6.98467
0.238232	-0.038347							0.544164	-0.065532	2.41452	7.06288
0.238565	-0.037382							0.544497	-0.065039	2.41619	7.17068
0.238898	-0.037147							0.54483	-0.064556	2.41785	7.31948
0.239231	-0.037405							0.545163	-0.064132	2.41952	7.51574
0.239564	-0.037677							0.545496	-0.064116	2.42118	7.76993
0.239897	-0.038305							0.545829	-0.0641	2.42285	8.10159
0.24023	-0.03898							0.546162	-0.064085	2.42451	8.52348
0.240563	-0.038933							0.546495	-0.064069	2.42618	9.05194
0.240896	-0.038884							0.546828	-0.064053	2.42784	9.71484
0.241229	-0.038762							0.547161	-0.064038	2.4295	10.5336
0.241562	-0.038507							0.547494	-0.064022	2.43117	11.5501
0.241895	-0.038402							0.547827	-0.064006	2.43283	12.8223
0.242228	-0.038495							0.54816	-0.063991	2.4345	14.4026
0.242561	-0.038554							0.548493	-0.063975	2.43616	16.3622
0.242894	-0.038279							0.548826	-0.063959	2.43783	18.7863
0.243227	-0.037895							0.549159	-0.063944	2.43949	21.8015
0.24356	-0.037777							0.549492	-0.063928	2.44116	25.559
0.243893	-0.037722							0.549825	-0.063912	2.44282	30.1576
0.244226	-0.037652							0.550158	-0.063897	2.44449	35.7826
0.244559	-0.037529							0.550491	-0.063881	2.44615	42.6506
0.244892	-0.037509							0.550824	-0.063865	2.44782	50.9066
0.245225	-0.037892							0.551157	-0.06385	2.44948	60.7746
0.245558	-0.038306							0.55149	-0.063834	2.45115	72.4429
0.245891	-0.038886							0.551823	-0.063818	2.45281	85.5659
0.246224	-0.039562							0.552156	-0.063803	2.45448	100.515
0.246557	-0.039848							0.552489	-0.063787	2.45614	119.289
0.24689	-0.039801							0.552822	-0.063771	2.45781	141.263
0.247223	-0.039824							0.553155	-0.063755	2.45947	166.798
0.247556	-0.040235							0.553488	-0.06374	2.46114	196.552
0.247889	-0.040634							0.553821	-0.063724	2.4628	230.835
0.248222	-0.040717							0.554154	-0.063708	2.46447	269.786
0.248555	-0.040745							0.554487	-0.063693	2.46613	313.776
0.248888	-0.040623							0.55482	-0.063677	2.4678	362.863
0.249221	-0.040272							0.555153	-0.063661	2.46946	417.263
0.249554	-0.040001							0.555486	-0.063645	2.47113	477.13
0.249887	-0.039856							0.555819	-0.06363	2.47279	542.802
0.250221	-0.039765							0.556152	-0.063614	2.47446	614.248
0.250554	-0.039933							0.556485	-0.063598	2.47612	691.715
0.250887	-0.040271							0.556818	-0.063582	2.47779	775.05
0.25122	-0.040909							0.557151	-0.063567	2.47945	864.51
0.251553	-0.041683							0.557485	-0.063551	2.48112	960.463
0.251886	-0.042422							0.557818	-0.063535	2.48278	1063.41
0.252219	-0.043052							0.558151	-0.063519	2.48445	1172.88
0.252552	-0.043703							0.558484	-0.063504	2.48611	1287.4
0.252885	-0.044404							0.558817	-0.063488	2.48778	1406.59
0.253218	-0.045124							0.55915	-0.063472	2.48944	1530.25
0.253551	-0.045913							0.559483	-0.063456	2.49111	1657.43
0.253884	-0.046709							0.559816	-0.063441	2.49277	1788.21
0.254217	-0.04733							0.560149	-0.063425	2.49444	1921.91
0.25455	-0.047818							0.560482	-0.063409	2.4961	2056.92
0.254883	-0.048215							0.560815	-0.063393	2.49777	2192.03
0.255216	-0.048286							0.561148	-0.063377	2.49943	2325.6
0.255549	-0.048217							0.561481	-0.063362	2.50109	2455.2
0.255882	-0.04779							0.561814	-0.063346	2.50276	2578.11
0.256215	-0.0473							0.562147	-0.06333	2.50442	2688.57
0.256548	-0.046701							0.56248	-0.063314	2.50609	2780.75
0.256881	-0.045989							0.562813	-0.063299	2.50775	2856.97
0.257214	-0.045442							0.563146	-0.063283	2.50942	2923.72
0.257547	-0.045111							0.563479	-0.063267	2.51109	2975.32
0.25788	-0.04484							0.563812	-0.063251	2.51275	3014.23
0.258213	-0.044775							0.564145	-0.063235	2.51441	3041.8
0.258546	-0.04471							0.564478	-0.063219	2.51608	3060.56
0.258879	-0.044399							0.564811	-0.063204	2.51774	3073.79
0.259212	-0.043999							0.565144	-0.063188	2.51941	3082.95
0.259545	-0.043624							0.565477	-0.063172	2.52107	3088.48
0.259878	-0.043334							0.56581	-0.063156	2.52274	3091.89
0.260211	-0.043092							0.566143	-0.06314	2.5244	3094.67
0.260544	-0.042944							0.566476	-0.063125	2.52607	3096.87
0.260877	-0.042811							0.566809	-0.063109	2.52773	3097.51
0.26121	-0.04274							0.567142	-0.063093	2.5294	3099.47
0.261543	-0.042706							0.567475	-0.063077	2.53106	3102.63
0.261876	-0.042608							0.567808	-0.063061	2.53273	3104.75
0.262209	-0.042466							0.568141	-0.063045	2.53439	3104.92
0.262542	-0.04237							0.568474	-0.06303	2.53606	3104.76
0.262875	-0.042394							0.568807	-0.063014	2.53772	3103.25
0.263209	-0.04248							0.56914	-0.062998	2.53939	3101.55
0.263542	-0.042885							0.569473	-0.062982	2.54105	3101.17
0.263875	-0.043328							0.569806	-0.062966	2.54272	3101.01
0.264208	-0.043814							0.57014	-0.06295	2.54438	3100.84
0.264541	-0.044523							0.570473	-0.062934	2.54605	3101.63
0.264874	-0.045393							0.570806	-0.062919	2.54771	3102.78
0.265207	-0.046436							0.571139	-0.062903	2.54938	3103.56
0.26554	-0.047555							0.571472	-0.062887	2.55104	3103.84
0.265873	-0.048638							0.571805	-0.062871	2.55271	3104.1
0.266206	-0.049672							0.572138	-0.062855	2.55437	3103.94
0.266539	-0.050526							0.572471	-0.062839	2.55604	3103.34
0.266872	-0.051228							0.572804	-0.062823	2.5577	3101.79
0.267205	-0.051894							0.573137	-0.062808	2.55937	3100.96
0.267538	-0.052357							0.57347	-0.062792	2.56103	3100.66
0.267871	-0.052695							0.573803	-0.062776	2.5627	3099.41
0.268204	-0.052947							0.574136	-0.06276	2.56436	3097.48
0.268537	-0.053163							0.574469	-0.062744	2.56603	3095.09
0.26887	-0.053391							0.574802	-0.062728	2.56769	3094.34
0.269203	-0.053709							0.575135	-0.062712	2.56936	3092.39
0.269536	-0.054031							0.575468	-0.062696	2.57102	3090.02
0.269869	-0.05428							0.575801	-0.06268	2.57269	3087.62
0.270202	-0.054504							0.576134	-0.062665	2.57435	3084.12
0.270535	-0.05484							0.576467	-0.062649	2.57602	3077.99
0.270868	-0.055387							0.5768	-0.062633	2.57768	3070.59
0.271201	-0.055898							0.577133	-0.062617	2.57935	3060.67
0.271534	-0.056332							0.577466	-0.062601	2.58101	3046.04
0.271867	-0.056759							0.577799	-0.062585	2.58268	3025.72
0.2722	-0.056753							0.578132	-0.062569	2.58434	2997.18
0.272533	-0.056445							0.578465	-0.062553	2.58601	2959.69
0.272866	-0.055875							0.578798	-0.062537	2.58767	2913.32
0.273199	-0.055217							0.579131	-0.062521	2.58934	2857.73
0.273532	-0.054571							0.579464	-0.062506	2.591	2793.9
0.273865	-0.053969							0.579797	-0.06249	2.59267	2723.34
0.274198	-0.053431							0.58013	-0.062474	2.59433	2647.53
0.274531	-0.052951							0.580463	-0.062458	2.59599	2568.87
0.274864	-0.052481							0.580796	-0.062442	2.59766	2489.1
0.275197	-0.05209							0.581129	-0.062426	2.59932	2409.47
0.27553	-0.051784							0.581462	-0.06241	2.60099	2330.84
0.275863	-0.051721							0.581795	-0.062394	2.60265	2254.26
0.276196	-0.051763							0.582128	-0.062378	2.60432	2179.63
0.276529	-0.051815							0.582461	-0.062362	2.60598	2107.46
0.276863	-0.051745							0.582794	-0.062346	2.60765	2038.52
0.277196	-0.051612							0.583127	-0.06233	2.60931	1972.83
0.277529	-0.051376							0.583461	-0.062314	2.61098	1910.61
0.277862	-0.051104							0.583794	-0.062298	2.61264	1853.91
0.278195	-0.051061							0.584127	-0.062283	2.61431	1803.08
0.278528	-0.051612							0.58446	-0.062267	2.61597	1750.98
0.278861	-0.052187							0.584793	-0.062251	2.61764	1701.16
0.279194	-0.05255							0.585126	-0.062235	2.6193	1653.93
0.279527	-0.052853							0.585459	-0.062219	2.62097	1609.02
0.27986	-0.052973							0.585792	-0.062203	2.62263	1566.54
0.280193	-0.052958							0.586125	-0.062187	2.6243	1525.98
0.280526	-0.053395							0.586458	-0.062171	2.62596	1487.09
0.280859	-0.054074							0.586791	-0.062155	2.62763	1449.62
0.281192	-0.054732							0.587124	-0.062139	2.62929	1413.78
0.281525	-0.054807							0.587457	-0.062123	2.63096	1379.28
0.281858	-0.054733							0.58779	-0.062107	2.63262	1346.13
0.282191	-0.054604							0.588123	-0.062091	2.63429	1314.43
0.282524	-0.054461							0.588456	-0.062075	2.63595	1283.82
0.282857	-0.054437							0.588789	-0.062059	2.63762	1254.07
0.28319	-0.054618							0.589122	-0.062043	2.63928	1225.09
0.283523	-0.054748							0.589455	-0.062027	2.64095	1196.65
0.283856	-0.054801							0.589788	-0.062011	2.64261	1168.9
0.284189	-0.054841							0.590121	-0.061995	2.64428	1141.52
0.284522	-0.054727							0.590454	-0.061979	2.64594	1114.39
0.284855	-0.054547							0.590787	-0.061963	2.64761	1087.59
0.285188	-0.054491							0.59112	-0.061948	2.64927	1061.09
0.285521	-0.054478							0.591453	-0.061932	2.65094	1034.9
0.285854	-0.054431							0.591786	-0.061916	2.6526	1009.17
0.286187	-0.054235							0.592119	-0.061948	2.65427	983.856
0.28652	-0.053761							0.592452	-0.062489	2.65593	958.989
0.286853	-0.052673							0.592785	-0.063	2.6576	934.483
0.287186	-0.051459							0.593118	-0.06375	2.65926	910.076
0.287519	-0.05044							0.593451	-0.06457	2.66093	885.961
0.287852	-0.049592							0.593784	-0.065545	2.66259	862.126
0.288185	-0.048965							0.594117	-0.066552	2.66426	838.545
0.288518	-0.048469							0.59445	-0.06742	2.66592	815.815
0.288851	-0.047981							0.594783	-0.067625	2.66758	794.632
0.289185	-0.048091							0.595116	-0.067474	2.66925	772.102
0.289518	-0.048495							0.595449	-0.066936	2.67091	749.685
0.289851	-0.049554							0.595782	-0.066333	2.67258	727.678
0.290184	-0.050676							0.596115	-0.065833	2.67424	706.148
0.290517	-0.05167							0.596449	-0.065432	2.67591	685.156
0.29085	-0.051883							0.596782	-0.064768	2.67758	664.608
0.291183	-0.051894							0.597115	-0.063984	2.67924	644.391
0.291516	-0.051697							0.597448	-0.063187	2.68091	624.672
0.291849	-0.051474							0.597781	-0.062562	2.68257	605.4
0.292182	-0.051454							0.598114	-0.06219	2.68424	586.627
0.292515	-0.051591							0.598447	-0.062701	2.6859	568.176
0.292848	-0.051909							0.59878	-0.063356	2.68756	550.195
0.293181	-0.052283							0.599113	-0.064027	2.68923	532.74
0.293514	-0.052667							0.599446	-0.064719	2.69089	515.717
0.293847	-0.052596							0.599779	-0.064969	2.69256	499.21
0.29418	-0.052528							0.600112	-0.064852	2.69422	483.207
0.294513	-0.052622							0.600445	-0.064686	2.69589	467.788
0.294846	-0.052725							0.600778	-0.064341	2.69755	452.776
0.295179	-0.052926							0.601111	-0.063905	2.69922	438.199
0.295512	-0.053288							0.601444	-0.063177	2.70088	424.06
0.295845	-0.053478							0.601777	-0.062409	2.70255	410.455
0.296178	-0.053485							0.60211	-0.061709	2.70421	397.279
0.296511	-0.053484							0.602443	-0.061404	2.70588	384.513
0.296844	-0.053379							0.602776	-0.061388	2.70754	372.132
0.297177	-0.053241							0.603109	-0.061733	2.70921	360.113
0.29751	-0.052451							0.603442	-0.062355	2.71087	348.502
0.297843	-0.05148							0.603775	-0.06276	2.71254	337.28
0.298176	-0.050583							0.604108	-0.06291	2.7142	326.408
0.298509	-0.050094							0.604441	-0.062915	2.71587	315.984
0.298842	-0.049816							0.604774	-0.062829	2.71753	306.039
0.299175	-0.050329							0.605107	-0.062737	2.7192	296.69
0.299508	-0.050857							0.60544	-0.062891	2.72086	288.199
0.299841	-0.051262							0.605773	-0.063102	2.72253	279.359
0.300174	-0.051563							0.606106	-0.063109	2.72419	270.705
0.300507	-0.051631							0.606439	-0.0631	2.72586	262.336
0.30084	-0.05155							0.606772	-0.063159	2.72752	254.256
0.301173	-0.05147							0.607105	-0.063497	2.72919	246.43
0.301506	-0.050673							0.607438	-0.063848	2.73085	238.813
0.301839	-0.049818							0.607771	-0.064178	2.73252	231.401
0.302172	-0.049433							0.608104	-0.064501	2.73418	224.297
0.302505	-0.049057							0.608437	-0.064641	2.73585	217.412
0.302839	-0.048851							0.60877	-0.064652	2.73751	210.8
0.303172	-0.04932							0.609104	-0.064849	2.73918	204.531
0.303505	-0.049668							0.609437	-0.06515	2.74084	198.477
0.303838	-0.049863							0.60977	-0.06545	2.74251	192.598
0.304171	-0.050062							0.610103	-0.065256	2.74417	186.968
0.304504	-0.050235							0.610436	-0.065015	2.74584	181.498
0.304837	-0.050392							0.610769	-0.064365	2.7475	176.226
0.30517	-0.050658							0.611102	-0.063717	2.74917	171.109
0.305503	-0.050947							0.611435	-0.063388	2.75083	166.125
0.305836	-0.051217							0.611768	-0.063538	2.7525	161.336
0.306169	-0.051093							0.612101	-0.063948	2.75416	156.725
0.306502	-0.050845							0.612434	-0.064588	2.75583	152.271
0.306835	-0.050214							0.612767	-0.065252	2.75749	148.006
0.307168	-0.049593							0.6131	-0.065346	2.75915	143.944
0.307501	-0.049211							0.613433	-0.065301	2.76082	140.009
0.307834	-0.049317							0.613766	-0.064986	2.76248	136.221
0.308167	-0.049547							0.614099	-0.064633	2.76415	132.571
0.3085	-0.049885							0.614432	-0.064356	2.76581	129.074
0.308833	-0.050241							0.614765	-0.064352	2.76748	125.706
0.309166	-0.050812							0.615098	-0.064271	2.76914	122.443
0.309499	-0.051521							0.615431	-0.063899	2.77081	119.293
0.309832	-0.052888							0.615764	-0.063522	2.77247	116.326
0.310165	-0.054316							0.616097	-0.063176	2.77414	113.67
0.310498	-0.055634							0.61643	-0.062838	2.7758	110.926
0.310831	-0.056442							0.616763	-0.062694	2.77747	108.243
0.311164	-0.05702							0.617096	-0.062672	2.77913	105.692
0.311497	-0.056998							0.617429	-0.062656	2.7808	103.247
0.31183	-0.056932							0.617762	-0.062751	2.78246	100.892
0.312163	-0.056519							0.618095	-0.062868	2.78413	98.622
0.312496	-0.055781							0.618428	-0.063486	2.78579	96.4371
0.312829	-0.055083							0.618761	-0.064098	2.78746	94.3367
0.313162	-0.054396							0.619094	-0.06458	2.78912	92.3027
0.313495	-0.053864							0.619427	-0.064793	2.79079	90.3475
0.313828	-0.054378							0.61976	-0.064669	2.79245	88.4659
0.314161	-0.055063							0.620093	-0.064095	2.79412	86.6608
0.314494	-0.056106							0.620426	-0.06351	2.79578	84.9304
0.314827	-0.057097							0.620759	-0.062653	2.79745	83.276
0.31516	-0.057765							0.621092	-0.061744	2.79911	81.6937
0.315493	-0.05788							0.621425	-0.061356	2.80078	80.1696
0.315827	-0.057744							0.621758	-0.0611	2.80244	78.7028
0.31616	-0.057198							0.622091	-0.060847	2.80411	77.2882
0.316493	-0.056669							0.622424	-0.060554	2.80577	75.924
0.316826	-0.056492							0.622757	-0.060427	2.80744	74.6049
0.317159	-0.056449							0.623091	-0.060411	2.8091	73.3281
0.317492	-0.056293							0.623424	-0.060395	2.81077	72.0815
0.317825	-0.05602							0.623757	-0.060379	2.81243	70.8792
0.318158	-0.055677							0.62409	-0.060363	2.8141	69.7262
0.318491	-0.055112							0.624423	-0.060347	2.81576	68.6078
0.318824	-0.054385							0.624756	-0.060331	2.81743	67.5353
0.319157	-0.053964							0.625089	-0.060315	2.81909	66.5115
0.31949	-0.053821							0.625422	-0.060299	2.82076	65.5228
0.319823	-0.053673							0.625755	-0.060283	2.82242	64.5659
0.320156	-0.053506							0.626088	-0.060267	2.82409	63.6417
0.320489	-0.053514							0.626421	-0.060251	2.82575	62.7632
0.320822	-0.053878							0.626754	-0.060234	2.82742	61.9701
0.321155	-0.054414							0.627087	-0.060218	2.82908	61.1409
0.321488	-0.054956							0.62742	-0.060202	2.83075	60.3018
0.321821	-0.055503							0.627753	-0.060186	2.83241	59.4892
0.322154	-0.055423							0.628086	-0.06017	2.83408	58.6924
0.322487	-0.054719							0.628419	-0.060154	2.83574	57.9169
0.32282	-0.054014							0.628752	-0.060138	2.83741	57.1588
0.323153	-0.053596							0.629085	-0.060122	2.83907	56.4269
0.323486	-0.053527							0.629418	-0.060106	2.84074	55.7106
0.323819	-0.053918							0.629751	-0.06009	2.8424	55.0135
0.324152	-0.054586							0.630084	-0.060074	2.84407	54.329
0.324485	-0.055119							0.630417	-0.060058	2.84573	53.6633
0.324818	-0.05545							0.63075	-0.060042	2.8474	53.007
0.325151	-0.055485							0.631083	-0.060026	2.84906	52.3547
0.325484	-0.055253							0.631416	-0.06001	2.85073	51.7161
0.325817	-0.054946							0.631749	-0.059994	2.85239	51.0782
0.32615	-0.054309							0.632082	-0.059978	2.85405	50.452
0.326483	-0.053406							0.632415	-0.059962	2.85572	49.8382
0.326816	-0.052716							0.632748	-0.059946	2.85738	49.2374
0.327149	-0.05219							0.633081	-0.05993	2.85905	48.6364
0.327482	-0.051694							0.633414	-0.059914	2.86071	48.0535
0.327815	-0.051288							0.633747	-0.059898	2.86238	47.4756
0.328148	-0.05094							0.63408	-0.059882	2.86404	46.9037
0.328481	-0.050607							0.634413	-0.059866	2.86571	46.3335
0.328815	-0.050281							0.634746	-0.05985	2.86737	45.7708
0.329148	-0.050254							0.635079	-0.059834	2.86904	45.209
0.329481	-0.050553							0.635413	-0.059818	2.8707	44.6534
0.329814	-0.050933							0.635746	-0.059802	2.87237	44.1054
0.330147	-0.051305							0.636079	-0.059786	2.87403	43.553
0.33048	-0.051647							0.636412	-0.059754	2.8757	43.0077
0.330813	-0.051728							0.636745	-0.059722	2.87736	42.4593
0.331146	-0.051589							0.637078	-0.05969	2.87903	41.9288
0.331479	-0.051133							0.637411	-0.059658	2.88069	41.437
0.331812	-0.050506							0.637744	-0.059625	2.88236	40.9174
0.332145	-0.049918							0.638077	-0.059593	2.88402	40.3819
0.332478	-0.04938							0.63841	-0.059561	2.88569	39.8626
0.332811	-0.049014							0.638743	-0.059529	2.88735	39.3383
0.333144	-0.048845							0.639076	-0.059497	2.88902	38.8194
0.333477	-0.048736							0.639409	-0.059465	2.89068	38.3074
0.33381	-0.048663							0.639742	-0.059449	2.89235	37.7842
0.334143	-0.048614							0.640075	-0.059433	2.89401	37.2612
0.334476	-0.048944							0.640408	-0.059417	2.89568	36.7445
0.334809	-0.049518							0.640741	-0.059401	2.89734	36.2284
0.335142	-0.050076							0.641074	-0.059385	2.89901	35.7231
0.335475	-0.050518							0.641407	-0.059369	2.90067	35.2323
0.335808	-0.050869							0.64174	-0.059353	2.90234	34.7439
0.336141	-0.051123							0.642073	-0.059337	2.904	34.257
0.336474	-0.051338							0.642406	-0.059321	2.90567	33.7765
0.336807	-0.051384							0.642739	-0.059305	2.90733	33.2938
0.33714	-0.051277							0.643072	-0.059289	2.909	32.8201
0.337473	-0.050798							0.643405	-0.059273	2.91066	32.345
0.337806	-0.050019							0.643738	-0.059257	2.91233	31.8779
0.338139	-0.049165							0.644071	-0.059241	2.91399	31.409
0.338472	-0.048611							0.644404	-0.059225	2.91566	30.9512
0.338805	-0.048221							0.644737	-0.059209	2.91732	30.4966
0.339138	-0.048129							0.64507	-0.059193	2.91899	30.0581
0.339471	-0.048151							0.645403	-0.059177	2.92065	29.6241
0.339804	-0.048288							0.645736	-0.059161	2.92232	29.2085
0.340137	-0.048637							0.646069	-0.059145	2.92398	28.8025
0.34047	-0.04902							0.646402	-0.059129	2.92564	28.4048
0.340803	-0.049353							0.646735	-0.059113	2.92731	28.0122
0.341136	-0.04967							0.647068	-0.059097	2.92897	27.6317
0.341469	-0.050007							0.647401	-0.059081	2.93064	27.2587
0.341802	-0.05035							0.647734	-0.059065	2.9323	26.8992
0.342136	-0.050656							0.648067	-0.059049	2.93397	26.5761
0.342469	-0.050939							0.6484	-0.059033	2.93563	26.2417
0.342802	-0.051171							0.648733	-0.059017	2.9373	25.8988
0.343135	-0.051176							0.649067	-0.059001	2.93897	25.5689
0.343468	-0.051156							0.6494	-0.058986	2.94063	25.2447
0.343801	-0.051264							0.649733	-0.05897	2.9423	24.9288
0.344134	-0.05141							0.650066	-0.058954	2.94396	24.6258
0.344467	-0.051431							0.650399	-0.058938	2.94562	24.3374
0.3448	-0.051284							0.650732	-0.058922	2.94729	24.0597
0.345133	-0.05129							0.651065	-0.058906	2.94895	23.7879
0.345466	-0.051436							0.651398	-0.05889	2.95062	23.5268
0.345799	-0.051606							0.651731	-0.058874	2.95228	23.2745
0.346132	-0.052508							0.652064	-0.058858	2.95395	23.0256
0.346465	-0.053697							0.652397	-0.058842	2.95561	22.7854
0.346798	-0.054549							0.65273	-0.058826	2.95728	22.5504
0.347131	-0.055333							0.653063	-0.05881	2.95894	22.3221
0.347464	-0.055981							0.653396	-0.058794	2.96061	22.099
0.347797	-0.056262							0.653729	-0.058778	2.96227	21.8843
0.34813	-0.056319							0.654062	-0.058762	2.96394	21.6743
0.348463	-0.056156							0.654395	-0.058746	2.9656	21.4657
0.348796	-0.055935							0.654728	-0.05873	2.96727	21.2608
0.349129	-0.056212							0.655061	-0.058714	2.96893	21.0669
0.349462	-0.056859							0.655394	-0.058699	2.9706	20.8748
0.349795	-0.057567							0.655727	-0.058683	2.97226	20.6899
0.350128	-0.058249							0.65606	-0.058667	2.97393	20.5186
0.350461	-0.058935							0.656393	-0.058651	2.97559	20.3493
0.350794	-0.058496							0.656726	-0.058635	2.97726	20.1765
0.351127	-0.057783							0.657059	-0.058619	2.97892	20.011
0.35146	-0.057316							0.657392	-0.058603	2.98059	19.843
0.351793	-0.056902							0.657725	-0.058587	2.98225	19.6731
0.352126	-0.0566							0.658058	-0.058571	2.98392	19.5117
0.352459	-0.056579							0.658391	-0.058555	2.98558	19.3617
0.352792	-0.056754							0.658724	-0.058539	2.98725	19.2246
0.353125	-0.057096							0.659057	-0.058523	2.98891	19.0864
0.353458	-0.057472							0.65939	-0.058507	2.99058	18.9442
0.353791	-0.05816							0.659723	-0.058492	2.99224	18.8084
0.354124	-0.05907							0.660056	-0.058476	2.99391	18.6714
0.354457	-0.059232							0.660389	-0.05846	2.99557	18.5346
0.354791	-0.05914							0.660722	-0.058444	2.99724	18.4006
0.355124	-0.059029							0.661055	-0.058428	2.9989	18.2705
0.355457	-0.058779							0.661388	-0.058412	3.00057	18.1374
0.35579	-0.058652							0.661721	-0.058396	3.00223	18.0106
0.356123	-0.058911							0.662055	-0.05838	3.0039	17.8803
0.356456	-0.059243							0.662388	-0.058364	3.00556	17.7565
0.356789	-0.05958							0.662721	-0.058348	3.00723	17.6367
0.357122	-0.059937							0.663054	-0.058333	3.00889	17.5159
0.357455	-0.059732							0.663387	-0.058317	3.01056	17.3885
0.357788	-0.059189							0.66372	-0.058301	3.01222	17.2653
0.358121	-0.058616							0.664053	-0.058285	3.01389	17.1476
0.358454	-0.057408							0.664386	-0.058269	3.01555	17.0282
0.358787	-0.055917							0.664719	-0.058253	3.01722	16.9137
[truncated: 12,781 more rows]
