# Supplementary material for: Nucleosome interaction of the CPC secures centromeric chromatin integrity and chromosome segregation fidelity
Source: EMBO J. 2025 Oct 27;44(22):6556–97. doi: 10.1038/s44318-025-00594-y (PMC12624148; doi:10.1038/s44318-025-00594-y)
Supplement: Supplementary file 5 — Source data Fig. 3 [file 44318_2025_594_MOESM5_ESM.zip › Figure 3/Fig3D/Fig3D.QuantificationEMSA_CPC1-190_NCP.xlsx]

## Sheet: Revisions_a-satellite
H3T3ph a-satellite NCPs	20.08.25						20.08.25						20.08.25						26.08.25						26.08.25
	CPC 1-190	Unbound	% unbound	%BF	1-relative band intensity		CPC 1-190	Unbound	% unbound	%BF	1-relative band intensity		CPC 1-190	Unbound	% unbound	%BF	1-relative band intensity		CPC 1-190	Unbound	% unbound	%BF	1-relative band intensity		CPC 1-190	Unbound	% unbound	%BF	1-relative band intensity
	0nM	2021.14	100	0	0		0nM	1754.24	100	0	0		0nM	1441.18	100	0	0		0nM	1569.98	100	0	0		0nM	1707.56	100	0	0
	3.9nM	1764.94	87.3242	12.6758	0.126819		3.9nM	1598.77	91.1376	8.86238	0.088641		3.9nM	1278.53	88.714	11.286	0.112893		3.9nM	1409.54	89.7809	10.2191	0.102213		3.9nM	1420.76	83.2037	16.7963	0.168043
	7.8nM	1324.49	65.5317	34.4683	0.344848		7.8nM	1281.41	73.0468	26.9532	0.269584		7.8nM	1096.29	76.0692	23.9308	0.239379		7.8nM	1227.24	78.1694	21.8306	0.218354		7.8nM	1241.79	72.7229	27.2771	0.2729
	15.6nM	1001.9	49.571	50.429	0.504531		15.6nM	1039.96	59.2828	40.7172	0.407251		15.6nM	961.704	66.7304	33.2696	0.332795		15.6nM	1011.33	64.4164	35.5836	0.355914		15.6nM	1028.05	60.2054	39.7946	0.398135
	31.3nM	639.105	31.621	68.379	0.684116		31.3nM	708.657	40.3969	59.6031	0.596147		31.3nM	578.916	40.1696	59.8304	0.598482		31.3nM	465.698	29.6627	70.3373	0.703527		31.3nM	475.338	27.8372	72.1628	0.721971
	62.5nM	254.5	12.5919	87.4081	0.874498		62.5nM	257.52	14.6799	85.3201	0.853367		62.5nM	179.036	12.4229	87.5771	0.876032		62.5nM	53.156	3.38577	96.6142	0.966353		62.5nM	54.765	3.2072	96.7928	0.968388
	125nM	85.147	4.21282	95.7872	0.958329		125nM	73.182	4.17173	95.8283	0.95847		125nM	69.056	4.79164	95.2084	0.952368		125nM	11.45	0.729308	99.2707	0.992923		125nM	8.392	0.491461	99.5085	0.995559
	250nM	19.285	0.954165	99.0458	0.990931		250nM	13.743	0.783418	99.2166	0.992359		250nM	13.004	0.902317	99.0977	0.991273		250nM	2.521	0.160575	99.8394	0.998612		250nM	4.85	0.284031	99.716	0.997634
	500nM	9.732	0.481511	99.5185	0.99566		500nM	8.145	0.464305	99.5357	0.995551		500nM	4.099	0.28442	99.7156	0.997453		500nM	1.5	0.0955426	99.9045	0.999262		500nM	2.292	0.134226	99.8658	0.999133
	1000nM	5.536	0.273905	99.7261	0.997737		1000nM	3.958	0.225625	99.7744	0.997938		1000nM	1.151	0.0798652	99.9201	0.9995		1000nM	0.809	0.0515293	99.9485	0.999702		1000nM	1.121	0.0656491	99.9344	0.999819
	2000nM	1.85	0.0915325	99.9085	0.999561		2000nM	1.799	0.102552	99.8974	0.999169		2000nM	0.732	0.0507918	99.9492	0.99979		2000nM	0.636	0.04051	99.9595	0.999813		2000nM	1.1	0.0644193	99.9356	0.999831
	background	0.964			1		background	0.342			1		background	0.43			1		background	0.342			1		background	0.812			1
	25.08.25						25.08.35						25.08.25
	CPC 1-190 11-end K12A	Unbound	% unbound	%BF	1-relative band intensity		CPC 1-190 11-end K12A	Unbound	% unbound	%BF	1-relative band intensity		CPC 1-190 11-end K12A	Unbound	% unbound	%BF	1-relative band intensity
	0nM	1600.32	100	0	0		0nM	1612.09	100	0	0		0nM	1594.78	100	0	0
	3.9nM	1554.41	97.1312	2.8688	0.0287005		3.9nM	1591.08	98.6972	1.30278	0.0130315		3.9nM	1501.12	94.1273	5.87274	0.0587395
	7.8nM	1488.3	93.0001	6.99985	0.0700289		7.8nM	1489.32	92.3848	7.61516	0.0761733		7.8nM	1486.46	93.2083	6.79174	0.0679314
	15.6nM	1445.98	90.356	9.64395	0.0964813		15.6nM	1444.15	89.5824	10.4176	0.104205		15.6nM	1394.82	87.462	12.538	0.125406
	31.3nM	1397.11	87.3021	12.6979	0.127034		31.3nM	1402.18	86.9795	13.0205	0.130242		31.3nM	1304.82	81.8186	18.1814	0.181851
	62.5nM	1229.34	76.8187	23.1813	0.231914		62.5nM	1328.98	82.4383	17.5617	0.175667		62.5nM	1244.83	78.057	21.943	0.219476
	125nM	1043.44	65.2022	34.7978	0.348129		125nM	1092.16	67.7483	32.2517	0.322609		125nM	944.833	59.2455	40.7545	0.407629
	250nM	431.135	26.9406	73.0594	0.730911		250nM	592.161	36.7326	63.2674	0.632854		250nM	795.216	49.8638	50.1362	0.501465
	500nM	115.597	7.22337	92.7766	0.928168		500nM	121.003	7.50599	92.494	0.925203		500nM	155.721	9.76445	90.2356	0.902542
	1000nM	14.226	0.888948	99.1111	0.99154		1000nM	39.707	2.46308	97.5369	0.975646		1000nM	28.483	1.78602	98.214	0.982342
	2000nM	2.807	0.175403	99.8246	0.998678		2000nM	13.584	0.842635	99.1574	0.991855		2000nM	2.475	0.155194	99.8448	0.998654
	background	0.693			1		background	0.458			1		background	0.329			1
	25.08.25						25.08.25						25.08.25
	CPC 1-190 11-end K12A 3A	Unbound	% unbound	%BF	1-relative band intensity		CPC 1-190 11-end K12A 3A	Unbound	% unbound	%BF	1-relative band intensity		CPC 1-190 11-end K12A 3A	Unbound	% unbound	%BF	1-relative band intensity
	0nM	1664.2	100	0	0		0nM	1623.33	100	0	0		0nM	1735.09	100	0	0
	3.9nM	1661.47	99.8363	0.163743	0.00163788		3.9nM	1607.83	99.0454	0.954644	0.00955724		3.9nM	1699.52	97.9497	2.05032	0.02051
	7.8nM	1616.4	97.1276	2.87237	0.0287317		7.8nM	1534.88	94.5517	5.44826	0.0545441		7.8nM	1655.88	95.4347	4.56534	0.0456685
	15.6nM	1590.85	95.5927	4.40735	0.0440857		15.6nM	1496.39	92.1804	7.81962	0.0782846		15.6nM	1622.87	93.5322	6.46783	0.0646997
	31.3nM	1473.71	88.5539	11.4461	0.114492		31.3nM	1430.12	88.0983	11.9017	0.119152		31.3nM	1552.84	89.496	10.504	0.105075
	62.5nM	1442.32	86.6676	13.3324	0.133361		62.5nM	1359.01	83.7178	16.2822	0.163006		62.5nM	1497.13	86.2854	13.7146	0.137192
	125nM	1028.07	61.7759	38.2241	0.382348		125nM	1220.2	75.1665	24.8335	0.248616		125nM	1342.22	77.3574	22.6426	0.226501
	250nM	947.907	56.9588	43.0412	0.430532		250nM	758.846	46.7463	53.2537	0.533139		250nM	878.991	50.6596	49.3404	0.493567
	500nM	147.779	8.87989	91.1201	0.911455		500nM	148.596	9.15379	90.8462	0.909489		500nM	179.025	10.3179	89.6821	0.897117
	1000nM	11.854	0.712295	99.2877	0.993153		1000nM	14.882	0.916759	99.0832	0.991952		1000nM	29.563	1.70383	98.2962	0.983286
	2000nM	7.094	0.426271	99.5737	0.996014		2000nM	5.28	0.325258	99.6747	0.997874		2000nM	1.446	0.0833384	99.9167	0.999497
	background	0.463			1		background	1.833			1		background	0.573			1
	21.08.25						21.08.25						21.08.25
	CPC 1-190 Dloop	Unbound	% unbound	%BF	1-relative band intensity		CPC 1-190 Dloop	Unbound	% unbound	%BF	1-relative band intensity		CPC 1-190 Dloop	Unbound	% unbound	%BF	1-relative band intensity
	0nM	1468.23	100	0	0		0nM	1675.74	100	0	0		0nM	1533.79	100	0	0
	3.9nM	1380.3	94.0111	5.98892	0.0599131		3.9nM	1527.99	91.1829	8.81708	0.0882099		3.9nM	1415.38	92.2797	7.72033	0.0772033
	7.8nM	1261.43	85.9153	14.0847	0.140903		7.8nM	1494	89.1548	10.8452	0.1085		7.8nM	1400.81	91.3294	8.67059	0.0867059
	15.6nM	1115.52	75.9776	24.0224	0.240319		15.6nM	1224.51	73.0729	26.9271	0.26939		15.6nM	1357	88.4734	11.5266	0.115266
	31.3nM	1007.76	68.6376	31.3624	0.313749		31.3nM	1065.33	63.5739	36.4261	0.364423		31.3nM	965.934	62.9768	37.0232	0.370232
	62.5nM	495.266	33.7322	66.2678	0.662941		62.5nM	507.31	30.2738	69.7262	0.697571		62.5nM	596.892	38.916	61.084	0.61084
	125nM	137.003	9.33119	90.6688	0.907049		125nM	146.159	8.72207	91.2779	0.913184		125nM	154.525	10.0747	89.9253	0.899253
	250nM	17.803	1.21255	98.7874	0.988268		250nM	35.217	2.10158	97.8984	0.979418		250nM	8.764	0.571394	99.4286	0.994286
	500nM	6.1	0.415467	99.5845	0.996242		500nM	14.719	0.87836	99.1216	0.991656		500nM	5.386	0.351155	99.6488	0.996488
	1000nM	3.756	0.255819	99.7442	0.997839		1000nM	6.734	0.401853	99.5981	0.996423		1000nM	0.875	0.0570481	99.943	0.99943
	2000nM	1.579	0.107545	99.8925	0.999322		2000nM	2.68	0.15993	99.8401	0.998844		2000nM	0.665	0.0433565	99.9566	0.999566
	background	0.584			1		background	0.743			1		background				1
	21.08.25						22.08.25						22.08.25
	CPC 1-190 Dloop 6A	Unbound	% unbound	%BF	1-relative band intensity		CPC 1-190 Dloop 6A	Unbound	% unbound	%BF	1-relative band intensity		CPC 1-190 Dloop 6A	Unbound	% unbound	%BF	1-relative band intensity
	0nM	1933.86	100	0	0		0nM	1374.84	100	0	0.179641		0nM	1538.38	100	0	0
	3.9nM	1914.9	99.0198	0.980166	0.00981371		3.9nM	1349.07	98.1254	1.87462	0.195028		3.9nM	1508.24	98.0405	1.95952	0.0195982
	7.8nM	1892.82	97.8782	2.12177	0.0212438		7.8nM	1328.84	96.6542	3.34585	0.207104		7.8nM	1498.66	97.4176	2.58239	0.0258277
	15.6nM	1840.92	95.1944	4.80563	0.0481154		15.6nM	1293.41	94.0769	5.92309	0.228258		15.6nM	1432.44	93.1136	6.88645	0.0688748
	31.3nM	1709.85	88.4167	11.5833	0.115975		31.3nM	1237.97	90.0451	9.95491	0.261351		31.3nM	1399.3	90.9589	9.04111	0.0904247
	62.5nM	1590.99	82.2704	17.7296	0.177514		62.5nM	1161.58	84.4884	15.5116	0.306961		62.5nM	1298.86	84.4301	15.5699	0.155722
	125nM	1234.68	63.8454	36.1546	0.36199		125nM	975.016	70.9186	29.0814	0.418342		125nM	1191.96	77.4811	22.5189	0.225223
	250nM	991.075	51.2486	48.7514	0.488113		250nM	720.867	52.4328	47.5672	0.570074		250nM	864.226	56.1775	43.8225	0.438291
	500nM	235.974	12.2023	87.7977	0.879057		500nM	169.161	12.3041	87.6959	0.899452		500nM	159.433	10.3637	89.6363	0.896498
	1000nM	19.886	1.02831	98.9717	0.990934		1000nM	10.595	0.770636	99.2294	0.994118		1000nM	4.732	0.307596	99.6924	0.997074
	2000nM	7.855	0.406183	99.5938	0.997163		2000nM	3.054	0.222135	99.7779	0.99862		2000nM	0.964	0.0626632	99.9373	0.999523
	background	2.375			1		background	0.576			1.0001		background	0.231			1
	20.08.25						20.08.25						20.08.25
	CPC 1-190 6A	Unbound	% unbound	%BF	1-relative band intensity		CPC 1-190 6A	Unbound	% unbound	%BF	1-relative band intensity		CPC 1-190 6A	Unbound	% unbound	%BF	1-relative band intensity
	0nM	1541.6	100	0	0		0nM	1625.58	100	0	0		0nM	1641.66	100	0	0
	3.9nM	1491.3	96.7372	3.26277	0.0326318		3.9nM	1538.77	94.6597	5.3403	0.0534146		3.9nM	1558.92	94.9595	5.04049	0.0504194
	7.8nM	1394.92	90.4854	9.51465	0.0951583		7.8nM	1482.13	91.1752	8.82484	0.0882675		7.8nM	1495.29	91.0836	8.91644	0.08919
	15.6nM	1131.17	73.3763	26.6237	0.26627		15.6nM	1216.51	74.8356	25.1644	0.251699		15.6nM	1229.38	74.8863	25.1137	0.251209
	31.3nM	797.541	51.7346	48.2654	0.482715		31.3nM	810.738	49.8737	50.1263	0.501371		31.3nM	861.762	52.4932	47.5068	0.475205
	62.5nM	553.934	35.9324	64.0676	0.640756		62.5nM	378.647	23.293	76.707	0.767236		62.5nM	395.762	24.1074	75.8926	0.759145
	125nM	245.528	15.9268	84.0732	0.840837		125nM	179.576	11.0469	88.9531	0.889724		125nM	193.497	11.7866	88.2134	0.882387
	250nM	70.077	4.54573	95.4543	0.954662		250nM	129.062	7.93943	92.0606	0.920805		250nM	119.829	7.29924	92.7008	0.927274
	500nM	15.613	1.01278	98.9872	0.989996		500nM	10.045	0.617933	99.3821	0.994036		500nM	5.476	0.333564	99.6664	0.996951
	1000nM	5.634	0.365464	99.6345	0.996469		1000nM	1.916	0.117865	99.8821	0.999038		1000nM	2.19	0.133401	99.8666	0.998953
	2000nM	1.947	0.126297	99.8737	0.998861		2000nM	0.939	0.0577639	99.9422	0.999639		2000nM	0.707	0.043066	99.9569	0.999857
	background	0.192			1		background	0.352			1		background	0.472			1
	19.08.25						20.08.25						20.08.25
	CPC 1-190 3A	Unbound	% unbound	%BF	1-relative band intensity		CPC 1-190 3A	Unbound	% unbound	%BF	1-relative band intensity		CPC 1-190 3A	Unbound	% unbound	%BF	1-relative band intensity
	0nM	1950.23	100	0	0		0nM	1462.77	100	0	0		0nM	1994.32	100	0	0
	3.9nM	1656.47	84.9375	15.0625	0.150878		3.9nM	1296.02	88.6007	11.3993	0.114035		3.9nM	1703.23	85.4042	14.5958	0.14603
	7.8nM	1555.58	79.764	20.236	0.2027		7.8nM	1180.71	80.7173	19.2827	0.192898		7.8nM	1527.38	76.5867	23.4133	0.234249
	15.6nM	1346.5	69.0433	30.9567	0.310088		15.6nM	1028.59	70.3179	29.6821	0.296929		15.6nM	1290.49	64.7084	35.2916	0.353091
	31.3nM	1107.23	56.7746	43.2254	0.432983		31.3nM	867.769	59.3237	40.6763	0.406912		31.3nM	1096.86	54.999	45.001	0.450233
	62.5nM	663.327	34.0128	65.9872	0.660984		62.5nM	537.946	36.7759	63.2241	0.632473		62.5nM	468.835	23.5085	76.4915	0.765293
	125nM	164.571	8.43856	91.5614	0.917157		125nM	179.8	12.2918	87.7082	0.877403		125nM	153.652	7.70448	92.2955	0.923412
	250nM	60.827	3.11897	96.881	0.970442		250nM	60.388	4.12833	95.8717	0.959067		250nM	34.52	1.73092	98.2691	0.983177
	500nM	17.858	0.915688	99.0843	0.992512		500nM	21.569	1.47453	98.5255	0.985615		500nM	8.832	0.442858	99.5571	0.996064
	1000nM	4.608	0.23628	99.7637	0.999318		1000nM	15.278	1.04446	98.9555	0.989917		1000nM	4.277	0.214459	99.7855	0.998349
	2000nM	4.168	0.213719	99.7863	0.999544		2000nM	10.848	0.741607	99.2584	0.992947		2000nM	3.954	0.198263	99.8017	0.998512
	background	3.28			1		background	0.535			1		background	0.987			1
	19.08.25						19.08.25						19.08.25
	CPC 1-190 11-end	Unbound	% unbound	%BF	1-relative band intensity		CPC 1-190 11-end	Unbound	% unbound	%BF	1-relative band intensity		CPC 1-190 11-end	Unbound	% unbound	%BF	1-relative band intensity
	0nM	1604.74	100	0	0		0nM	1939.38	100	0	0		0nM	1567.5	100	0	0
	3.9nM	1567.07	97.6525	2.34749	0.0235055		3.9nM	1866.85	96.2604	3.7396	0.037411		3.9nM	1508.23	96.2188	3.78118	0.037862
	7.8nM	1426.09	88.8675	11.1325	0.111471		7.8nM	1681.11	86.6829	13.3171	0.133225		7.8nM	1401.93	89.4371	10.5629	0.105769
	15.6nM	1308.37	81.532	18.468	0.184921		15.6nM	1492.98	76.9822	23.0178	0.23027		15.6nM	1284.66	81.9559	18.0441	0.180681
	31.3nM	1228.57	76.5592	23.4408	0.234713		31.3nM	1171.59	60.4106	39.5894	0.396053		31.3nM	1088.16	69.42	30.58	0.306206
	62.5nM	437.777	27.2803	72.7197	0.728145		62.5nM	582.617	30.0414	69.9586	0.699867		62.5nM	643.504	41.0528	58.9472	0.590255
	125nM	154.452	9.62475	90.3752	0.90493		125nM	207.513	10.7	89.3	0.893359		125nM	129.143	8.23878	91.7612	0.918831
	250nM	38.025	2.36955	97.6305	0.977577		250nM	109.594	5.65098	94.349	0.943869		250nM	94.156	6.00675	93.9932	0.941181
	500nM	20.274	1.26338	98.7366	0.988653		500nM	25.534	1.31661	98.6834	0.98723		500nM	24.929	1.59036	98.4096	0.985403
	1000nM	13.626	0.849111	99.1509	0.992801		1000nM	10.812	0.557498	99.4425	0.994825		1000nM	14.529	0.926889	99.0731	0.992047
	2000nM	4.237	0.264031	99.736	0.99866		2000nM	6.814	0.35135	99.6487	0.996887		2000nM	4.529	0.288931	99.7111	0.998435
	background	2.089			1		background	0.779			1		background	2.079			1

## Sheet: Revisions_widom
H3T3ph widom NCPs	11.08.25						11.08.25						12.08.25						12.08.25
	CPC 1-190	Unbound	% unbound	%BF	1-relative band intensity		CPC 1-190	Unbound	% unbound	%BF	1-relative band intensity		CPC 1-190	Unbound	% unbound	%BF	1-relative band intensity		CPC 1-190	Unbound	% unbound	%BF	1-relative band intensity
	0nM	2548.49	100	0	0		0nM	2268.02	100	0	0		0nM	1730.66	100	0	0		0nM	1385.93	100	0	0
	3.9nM	2397.56	94.0773	5.92267	0.0592546		3.9nM	2043.72	90.1103	9.88968	0.0989029		3.9nM	1437.11	83.0383	16.9617	0.169694		3.9nM	1341.17	96.7705	3.22953	0.0323147
	7.8nM	2292.16	89.9416	10.0584	0.100631		7.8nM	2030.17	89.5128	10.4872	0.104879		7.8nM	1363.81	78.8031	21.1969	0.212066		7.8nM	1257.26	90.7158	9.28425	0.0928982
	15.6nM	1809.77	71.0133	28.9867	0.290004		15.6nM	1873.84	82.6199	17.3801	0.173812		15.6nM	1432.57	82.7759	17.2241	0.172319		15.6nM	1221.2	88.1141	11.8859	0.11893
	31.3nM	1439.44	56.4819	43.5181	0.435386		31.3nM	1463.85	64.5429	35.4571	0.354593		31.3nM	1294.01	74.7698	25.2302	0.252417		31.3nM	1191.93	86.0027	13.9973	0.140057
	62.5nM	733.15	28.768	71.232	0.712656		62.5nM	722.417	31.8523	68.1477	0.681519		62.5nM	1136.14	65.6478	34.3522	0.343678		62.5nM	1050.5	75.7975	24.2025	0.24217
	125nM	153.73	6.03219	93.9678	0.940121		125nM	45.758	2.01753	97.9825	0.979885		125nM	872.19	50.3964	49.6036	0.496262		125nM	821.49	59.2736	40.7264	0.407508
	250nM	20.43	0.80165	99.1984	0.992451		250nM	2.282	0.100616	99.8994	0.999056		250nM	155.979	9.01268	90.9873	0.910287		250nM	305.009	22.0076	77.9924	0.780392
	500nM	1.4	0.0549344	99.9451	0.999921		500nM	1.103	0.0486327	99.9514	0.999575		500nM	4.053	0.234188	99.7658	0.998111		500nM	59.93	4.32418	95.6758	0.957332
	1000nM	1.23	0.0482638	99.9517	0.999988		1000nM	0.98	0.0432095	99.9568	0.99963		1000nM	1.859	0.107416	99.8926	0.99938		1000nM	37.604	2.71327	97.2867	0.973451
	2000nM	1.2	0.0470866	99.9529	1		2000nM	0.175	0.00771598	99.9923	0.999985		2000nM	0.832	0.0480741	99.9519	0.999973		2000nM	1.207	0.0870897	99.9129	0.999729
	background	1.2			1		background	0.14			1		background	0.786			1		background	0.831			1
	12.08.25						12.08.25						14.08.25
	CPC 1-190 11-end K12A	Unbound	% unbound	%BF	1-relative band intensity		CPC 1-190 11-end K12A	Unbound	% unbound	%BF	1-relative band intensity		CPC 1-190 11-end K12A	Unbound	% unbound	%BF	1-relative band intensity
	0nM	1053.97	100	0	0		0nM	1271.24	100	0	0		0nM	2045.09	100	0	0
	3.9nM	1034.08	98.1129	1.88706	0.0189246		3.9nM	1256.65	98.8526	1.14739	0.0114832		3.9nM	2024.31	98.9836	1.01639	0.0101657
	7.8nM	1007.25	95.5671	4.43286	0.0444555		7.8nM	1218.56	95.8561	4.14392	0.0414728		7.8nM	1952.53	95.474	4.52596	0.0452679
	15.6nM	997.68	94.6592	5.34076	0.0535606		15.6nM	1188.96	93.5279	6.47212	0.0647737		15.6nM	1925.18	94.1365	5.8635	0.0586458
	31.3nM	928.649	88.1096	11.8904	0.119244		31.3nM	1083.42	85.2254	14.7746	0.147866		31.3nM	1740.09	85.0859	14.9141	0.149168
	62.5nM	849.135	80.5654	19.4346	0.194903		62.5nM	1003.81	78.9632	21.0368	0.210538		62.5nM	1613.99	78.92	21.08	0.210839
	125nM	754.772	71.6123	28.3877	0.28469		125nM	843.61	66.3613	33.6387	0.336659		125nM	1149.74	56.2195	43.7805	0.437886
	250nM	394.5	37.4299	62.5701	0.627493		250nM	494.915	38.9318	61.0682	0.611178		250nM	844.874	41.3123	58.6877	0.586985
	500nM	208.499	19.7823	80.2177	0.804475		500nM	155.906	12.2641	87.7359	0.87807		500nM	102.138	4.9943	95.0057	0.950231
	1000nM	6.266	0.594514	99.4055	0.996902		1000nM	2.134	0.167868	99.8321	0.999131		1000nM	1.405	0.0687011	99.9313	0.999496
	2000nM	3.558	0.337581	99.6624	0.999479		2000nM	1.47	0.115635	99.8844	0.999654		2000nM	0.551	0.0269426	99.9731	0.999914
	background	3.01			1		background	1.03			1		background	0.375			1
	14.08.25						14.08.25						14.08.25
	CPC 1-190 11-end K12A 3A	Unbound	% unbound	%BF	1-relative band intensity		CPC 1-190 11-end K12A 3A	Unbound	% unbound	%BF	1-relative band intensity		CPC 1-190 11-end K12A 3A	Unbound	% unbound	%BF	1-relative band intensity
	0nM	2376.13	100	0	0		0nM	2066	100	0	0		0nM	2358.11	100	0	0
	3.9nM	2375.81	99.9867	0.0132569	0.000132764		3.9nM	2060.16	99.7177	0.282285	0.0028254		3.9nM	2345.83	99.4792	0.52084	0.00521046
	7.8nM	2321.62	97.706	2.29398	0.0229737		7.8nM	1995.33	96.5797	3.42029	0.0342338		7.8nM	2280.24	96.6975	3.30251	0.0330382
	15.6nM	2210.18	93.0162	6.9838	0.069941		15.6nM	1884.13	91.1972	8.80282	0.0881079		15.6nM	2194.62	93.0667	6.93333	0.0693608
	31.3nM	2131.07	89.6868	10.3132	0.103284		31.3nM	1827.06	88.4346	11.5654	0.115758		31.3nM	2078.95	88.1613	11.8387	0.118433
	62.5nM	2010.6	84.6168	15.3832	0.154059		62.5nM	1696.11	82.0963	17.9037	0.179199		62.5nM	1890.05	80.1509	19.8491	0.198569
	125nM	1900.8	79.9956	20.0044	0.200339		125nM	1586.66	76.7987	23.2013	0.232222		125nM	1754.24	74.3915	25.6085	0.256187
	250nM	1404.04	59.0893	40.9107	0.40971		250nM	1126.6	54.5307	45.4693	0.455104		250nM	1494.81	63.3901	36.6099	0.366244
	500nM	851.148	35.8208	64.1792	0.642739		500nM	688.857	33.3426	66.6574	0.667177		500nM	774.811	32.8572	67.1428	0.671694
	1000nM	215.807	9.08229	90.9177	0.910518		1000nM	131.653	6.37237	93.6276	0.937123		1000nM	160.737	6.81633	93.1837	0.932206
	2000nM	7.965	0.335209	99.6648	0.998118		2000nM	13.543	0.655519	99.3445	0.994343		2000nM	13.067	0.554129	99.4459	0.994853
	background	3.5			1		background	1.867			1		background	0.935			1
	15.08.25						15.08.25						15.08.25
	CPC 1-190 Dloop	Unbound	% unbound	%BF	1-relative band intensity		CPC 1-190 Dloop	Unbound	% unbound	%BF	1-relative band intensity		CPC 1-190 Dloop	Unbound	% unbound	%BF	1-relative band intensity
	0nM	1758.07	100	0	0		0nM	1872.86	100	0	0		0nM	1607.87	100	0	0
	3.9nM	1737.61	98.8363	1.16372	0.0116502		3.9nM	1850.09	98.7843	1.21568	0.0121948		3.9nM	1575.34	97.9765	2.02354	0.020268
	7.8nM	1724.78	98.1063	1.89367	0.0189579		7.8nM	1798.09	96.0078	3.99218	0.0400466		7.8nM	1558.7	96.9416	3.05839	0.0306332
	15.6nM	1643.55	93.4861	6.51391	0.0652121		15.6nM	1734.84	92.6304	7.36958	0.0739262		15.6nM	1455.97	90.5523	9.44769	0.0946292
	31.3nM	1571.83	89.4068	10.5932	0.10605		31.3nM	1590.1	84.9023	15.0977	0.151449		31.3nM	1407.39	87.5313	12.4687	0.124888
	62.5nM	1458.29	82.9485	17.0515	0.170707		62.5nM	1444.7	77.1386	22.8614	0.229329		62.5nM	1248.22	77.6317	22.3683	0.224043
	125nM	1356.87	77.1797	22.8203	0.228458		125nM	1340.17	71.5572	28.4428	0.285317		125nM	1096.23	68.1788	31.8212	0.318725
	250nM	1040.98	59.2116	40.7884	0.408341		250nM	1150.69	61.4405	38.5595	0.386801		250nM	816.257	50.7662	49.2338	0.493131
	500nM	829.236	47.1674	52.8326	0.528918		500nM	834.247	44.544	55.456	0.556294		500nM	735.522	45.745	54.255	0.543424
	1000nM	132.817	7.55471	92.4453	0.925489		1000nM	129.984	6.9404	93.0596	0.933506		1000nM	121.488	7.55582	92.4442	0.925932
	2000nM	5.405	0.30744	99.6926	0.998043		2000nM	7.625	0.407131	99.5929	0.999043		2000nM	15.081	0.937947	99.0621	0.992217
	background	1.968			1		background	5.838			1		background	2.587			1
	22.08.25						22.08.25						15.08.25
	CPC 1-190 Dloop 6A	Unbound	% unbound	%BF	1-relative band intensity		CPC 1-190 Dloop 6A	Unbound	% unbound	%BF	1-relative band intensity		CPC 1-190 Dloop 6A	Unbound	% unbound	%BF	1-relative band intensity
	0nM	2032.29	100	0	0		0nM	1825.64	100	0	0		0nM	1852.3	100	0	0
	3.9nM	1994.98	98.1642	1.83581	0.0183623		3.9nM	1791.52	98.1308	1.86915	0.0187001		3.9nM	1840.11	99.3418	0.658208	0.0065826
	7.8nM	1989.68	97.9036	2.09636	0.0209683		7.8nM	1780.92	97.5506	2.44944	0.0245056		7.8nM	1829.58	98.7735	1.22653	0.0122662
	15.6nM	1945.78	95.7434	4.25663	0.042576		15.6nM	1736.61	95.1234	4.87665	0.0487888		15.6nM	1704.21	92.0051	7.99486	0.0799549
	31.3nM	1800.16	88.5779	11.4221	0.114247		31.3nM	1600.17	87.6499	12.3501	0.123558		31.3nM	1593.25	86.0148	13.9852	0.139863
	62.5nM	1732.03	85.2254	14.7746	0.147779		62.5nM	1581.92	86.6503	13.3497	0.133558		62.5nM	1532.22	82.7199	17.2801	0.172815
	125nM	1467.62	72.2153	27.7847	0.277911		125nM	1378.5	75.5079	24.4921	0.245033		125nM	1357.86	73.3065	26.6935	0.266956
	250nM	1017.84	50.0832	49.9168	0.499282		250nM	1022.9	56.03	43.97	0.439901		250nM	1103.21	59.559	40.441	0.404442
	500nM	694.209	34.159	65.841	0.65856		500nM	624.98	34.2335	65.7665	0.657966		500nM	705.294	38.0766	61.9234	0.619283
	1000nM	119.152	5.86295	94.1371	0.941585		1000nM	140.107	7.67441	92.3256	0.923678		1000nM	99.427	5.36775	94.6322	0.946397
	2000nM	0.981	0.0482707	99.9517	0.999745		2000nM	7.846	0.429767	99.5702	0.996158		2000nM	46.118	2.48977	97.5102	0.975179
	background	0.463			1		background	0.835			1		background	0.146			1
	15.08.25						15.08.25						18.08.25
	CPC 1-190 6A	Unbound	% unbound	%BF	1-relative band intensity		CPC 1-190 6A	Unbound	% unbound	%BF	1-relative band intensity		CPC 1-190 6A	Unbound	% unbound	%BF	1-relative band intensity
	0nM	1945.05	100	0	0		0nM	1775.78	100	0	0		0nM	1482.28	100	0	0
	3.9nM	1791.81	92.1215	7.87846	0.0788126		3.9nM	1672.09	94.1606	5.83935	0.0584198		3.9nM	1398.11	94.3214	5.67855	0.0568225
	7.8nM	1591.81	81.839	18.161	0.181674		7.8nM	1476	83.1185	16.8815	0.168891		7.8nM	1272.31	85.8345	14.1655	0.141747
	15.6nM	1440.23	74.046	25.954	0.259632		15.6nM	1178	66.3373	33.6627	0.336779		15.6nM	1107.68	74.7282	25.2718	0.252882
	31.3nM	1136.09	58.4095	41.5905	0.416052		31.3nM	1063.39	59.8833	40.1167	0.401347		31.3nM	956.877	64.5544	35.4456	0.354686
	62.5nM	510.162	26.2287	73.7713	0.737974		62.5nM	789.985	44.4867	55.5133	0.555383		62.5nM	692.047	46.688	53.312	0.533467
	125nM	154.749	7.95605	92.044	0.920766		125nM	290.25	16.3449	83.6551	0.836927		125nM	95.074	6.41404	93.586	0.936469
	250nM	14.008	0.720188	99.2798	0.99315		250nM	17.079	0.961775	99.0382	0.990828		250nM	13.658	0.921419	99.0786	0.991431
	500nM	2.897	0.148942	99.8511	0.998865		500nM	6.245	0.351677	99.6483	0.996931		500nM	5.46	0.368352	99.6316	0.996966
	1000nM	2.095	0.107709	99.8923	0.999277		1000nM	5.871	0.330615	99.6694	0.997142		1000nM	2.703	0.182354	99.8176	0.998827
	2000nM	1.424	0.0732115	99.9268	0.999622		2000nM	1.345	0.0757414	99.9243	0.999692		2000nM	1.079	0.0727933	99.9272	0.999923
	background	0.69			1		background	0.798			1		background	0.965			1
	18.08.25						18.08.25						18.08.25
	CPC 1-190 3A	Unbound	% unbound	%BF	1-relative band intensity		CPC 1-190 3A	Unbound	% unbound	%BF	1-relative band intensity		CPC 1-190 3A	Unbound	% unbound	%BF	1-relative band intensity
	0nM	1548.97	100	0	0		0nM	1808.99	100	0	0		0nM	1601.96	100	0	0
	3.9nM	1510.29	97.5024	2.49759	0.0249929		3.9nM	1787.21	98.7963	1.20371	0.0120429		3.9nM	1569.37	97.9651	2.03494	0.0203594
	7.8nM	1463.92	94.5089	5.49106	0.0549479		7.8nM	1720.71	95.1204	4.87964	0.0488198		7.8nM	1532.83	95.6844	4.31564	0.0431777
	15.6nM	1429.47	92.2853	7.71473	0.0771996		15.6nM	1669.11	92.2678	7.73217	0.0773589		15.6nM	1466.99	91.5747	8.42534	0.084295
	31.3nM	1240.21	80.0667	19.9333	0.199469		31.3nM	1573.24	86.9682	13.0318	0.13038		31.3nM	1420.64	88.6812	11.3188	0.113244
	62.5nM	1128	72.8227	27.1773	0.271957		62.5nM	1346.5	74.4339	25.5661	0.255784		62.5nM	1169.49	73.0033	26.9967	0.2701
	125nM	497.192	32.0982	67.9018	0.679479		125nM	644.668	35.637	64.363	0.64394		125nM	610.721	38.1232	61.8768	0.619073
	250nM	181.226	11.6998	88.3002	0.883601		250nM	228.744	12.6449	87.3551	0.873971		250nM	198.896	12.4158	87.5842	0.876275
	500nM	15.511	1.00137	98.9986	0.990658		500nM	19.274	1.06546	98.9345	0.989821		500nM	34.487	2.15279	97.8472	0.978955
	1000nM	1.871	0.12079	99.8792	0.99947		1000nM	13.711	0.757938	99.2421	0.992898		1000nM	12.607	0.786971	99.213	0.99262
	2000nM	1.701	0.109815	99.8902	0.999579		2000nM	1.347	0.0744616	99.9255	0.999736		2000nM	3.56	0.222227	99.7778	0.99827
	background	1.05			1		background	0.869			1		background	0.79			1
	18.08.25						18.08.25						18.08.25
	CPC 1-190 11-end	Unbound	% unbound	%BF	1-relative band intensity		CPC 1-190 11-end	Unbound	% unbound	%BF	1-relative band intensity		CPC 1-190 11-end	Unbound	% unbound	%BF	1-relative band intensity
	0nM	953.996	100	0	0		0nM	1451.31	100	0	0		0nM	1548.12	100	0	0
	3.9nM	942.345	98.7787	1.22128	0.0122192		3.9nM	1428.55	98.4316	1.56844	0.01568		3.9nM	1519.26	98.1354	1.86465	0.0186558
	7.8nM	927.345	97.2064	2.79362	0.0279508		7.8nM	1398.53	96.363	3.63705	0.0363602		7.8nM	1507.21	97.3576	2.64236	0.0264369
	15.6nM	895.46	93.8641	6.13587	0.0613909		15.6nM	1291.7	89.002	10.998	0.109949		15.6nM	1421.72	91.8354	8.1646	0.081687
	31.3nM	805.686	84.4538	15.5462	0.155543		31.3nM	1189.13	81.9348	18.0652	0.180601		31.3nM	1166.95	75.3786	24.6214	0.246337
	62.5nM	738.018	77.3607	22.6393	0.226511		62.5nM	1091.68	75.2205	24.7795	0.247726		62.5nM	1050.46	67.8536	32.1464	0.321625
	125nM	665.686	69.7787	30.2213	0.302371		125nM	929.131	64.02	35.98	0.359699		125nM	903.904	58.3871	41.6129	0.416337
	250nM	308.236	32.31	67.69	0.677254		250nM	471.661	32.4989	67.5011	0.674821		250nM	547.032	35.3352	64.6648	0.646972
	500nM	49.696	5.20925	94.7908	0.948404		500nM	100.392	6.91732	93.0827	0.930565		500nM	108.877	7.03284	92.9672	0.930138
	1000nM	17.428	1.82684	98.1732	0.982245		1000nM	39.667	2.73318	97.2668	0.972394		1000nM	40.654	2.62602	97.374	0.974228
	2000nM	5.035	0.52778	99.4722	0.995243		2000nM	7.702	0.530691	99.4693	0.994413		2000nM	10.178	0.657442	99.3426	0.993924
	background	0.499			1		background	-0.409			1		background	0.776			1
