# Supplementary material for: Nucleosome interaction of the CPC secures centromeric chromatin integrity and chromosome segregation fidelity
Source: EMBO J. 2025 Oct 27;44(22):6556–97. doi: 10.1038/s44318-025-00594-y (PMC12624148; doi:10.1038/s44318-025-00594-y)
Supplement: Supplementary file 6 — Source data Fig. 4 [file 44318_2025_594_MOESM6_ESM.zip]

Archive with 20 entries (17 files):
- Figure 4/
- Figure 4/Fig4C/
- Figure 4/Fig4C/CPC_1-190_6A_a_sat_200825_EMSA8_JP lab 2025-08-20 14h53m30s(SYBR® Safe)_adj.tif
- Figure 4/Fig4C/CPC_1-190_6A_a_sat_200825_EMSA8_JP lab 2025-08-20 14h53m30s(SYBR® Safe)_ad_crop.tiff
- Figure 4/Fig4C/CPC_1-190_6A_w_150825_EMSA8_JP lab 2025-08-15 15h09m13s(SYBR® Safe)_adj.tif
- Figure 4/Fig4C/CPC_1-190_6A_w_180825_EMSA4_JP lab 2025-08-18 12h37m40s(SYBR® Safe)_CROP.tif
- Figure 4/Fig4C/CPC_1-190_a-sat_200825_EMSA3_JP lab 2025-08-20 11h17m12s(SYBR® Safe)_adj.tif
- Figure 4/Fig4C/CPC_1-190_a-sat_200825_EMSA3_JP lab 2025-08-20 11h17m12s(SYBR® Safe)_adj.tiff
- Figure 4/Fig4C/CPC_1-190_Dloop6A_a-sat_220825_EMSA3_JP lab 2025-08-22 11h55m01s(SYBR® Safe)_adj.tif
- Figure 4/Fig4C/CPC_1-190_Dloop6A_a-sat_220825_EMSA3_JP lab 2025-08-22 11h55m01s(SYBR® Safe)_crop.tiff
- Figure 4/Fig4C/CPC_1-190_Dloop6A_w_150825_EMSA6_JP lab 2025-08-15 15h06m34s(SYBR® Safe)_adj.tif
- Figure 4/Fig4C/CPC_1-190_Dloop6A_w_150825_EMSA6_JP lab 2025-08-15 15h06m34s(SYBR® Safe)_crop.tif
- Figure 4/Fig4C/CPC_1-190_Dloop_a-sat_210825_EMSA3_JP lab 2025-08-21 11h54m47s(SYBR® Safe)_adj.tif
- Figure 4/Fig4C/CPC_1-190_Dloop_a-sat_210825_EMSA3_JP lab 2025-08-21 11h54m47s(SYBR® Safe)_CROP.tif
- Figure 4/Fig4C/CPC_1-190_Dloop_w_150825_EMSA5_JP lab 2025-08-15 15h03m27s(SYBR® Safe)crop.tif
- Figure 4/Fig4C/CPC_1-190_Dloop_w_150825_EMSA5_JP lab 2025-08-15 15h03m27s(SYBR® Safe)_adj.tif
- Figure 4/Fig4C/CPC_1-190_w_260825_EMSA1_JP lab 2025-08-26 12h48m11s(SYBR® Safe)_adj.tif
- Figure 4/Fig4C/CPC_1-190_w_260825_EMSA1_JP lab 2025-08-26 12h48m11s(SYBR® Safe)_crop.tif
- Figure 4/Fig4D/
- Figure 4/Fig4D/Fig4D.QuantificationEMSA_CPC1-190_NCP.xlsx
