# Supplementary material for: Nucleosome interaction of the CPC secures centromeric chromatin integrity and chromosome segregation fidelity
Source: EMBO J. 2025 Oct 27;44(22):6556–97. doi: 10.1038/s44318-025-00594-y (PMC12624148; doi:10.1038/s44318-025-00594-y)
Supplement: Supplementary file 7 — Source data Fig. 5 [file 44318_2025_594_MOESM7_ESM.zip]

Archive with 18 entries (14 files):
- Figure 5/
- Figure 5/.DS_Store
- __MACOSX/Figure 5/._.DS_Store
- Figure 5/Figure_5E/
- Figure 5/Figure_5F/
- Figure 5/Figure_5C-D/
- Figure 5/Figure_5E/Fig5E_JP lab 2025-05-13 21h32m46s(SYBR┬« Safe).tif
- __MACOSX/Figure 5/Figure_5E/._Fig5E_JP lab 2025-05-13 21h32m46s(SYBR┬« Safe).tif
- Figure 5/Figure_5E/Fig5E_MonoMNase_0073CC1B-EC45-4242-B8CB-909A2C24F1D6_cropped_.tiff
- __MACOSX/Figure 5/Figure_5E/._Fig5E_MonoMNase_0073CC1B-EC45-4242-B8CB-909A2C24F1D6_cropped_.tiff
- Figure 5/Figure_5F/Fig.5F_Gel_cropped.tif
- __MACOSX/Figure 5/Figure_5F/._Fig.5F_Gel_cropped.tif
- Figure 5/Figure_5F/Fig.5F_Gel.tif
- __MACOSX/Figure 5/Figure_5F/._Fig.5F_Gel.tif
- Figure 5/Figure_5C-D/Figure_5C-D_Nucs_200mMNaCl_withCPC_complete.xlsx
- __MACOSX/Figure 5/Figure_5C-D/._Figure_5C-D_Nucs_200mMNaCl_withCPC_complete.xlsx
- Figure 5/Figure_5C-D/Figure_5C-D_Nucs_200nMNaCl_complete.xlsx
- __MACOSX/Figure 5/Figure_5C-D/._Figure_5C-D_Nucs_200nMNaCl_complete.xlsx
