# Supplementary material for: Nucleosome interaction of the CPC secures centromeric chromatin integrity and chromosome segregation fidelity
Source: EMBO J. 2025 Oct 27;44(22):6556–97. doi: 10.1038/s44318-025-00594-y (PMC12624148; doi:10.1038/s44318-025-00594-y)
Supplement: Supplementary file 7 — Source data Fig. 5 [file 44318_2025_594_MOESM7_ESM.zip › Figure 5/Figure_5C-D/Figure_5C-D_Nucs_200mMNaCl_withCPC_complete.xlsx]

## Sheet: Bare DNA
Unnamed: 0	File	length_avg	length_etoe	rog	height_avg	height_std	slope_avg	slope_std	position_row	position_col	rightness	extension_right	extension_bot	tip_excentricity	tip_shape	z_angles_1	z_angles_2	z_angles_3	z_angles_4	Source File
0	asc	156.836	109.814	40.201	0.62	0.139	0.034	0.045	3	742	0.44	61	66	1.062	[[0.000 0.000 0.000 0.002 0.005 0.006 0.002 0.001 0.000 0.000 0.000] [0.000 0.001 0.003 0.003 0.010 0.009 0.005 0.003 0.001 0.000 0.000] [0.004 0.001 0.008 0.050 0.110 0.104 0.068 0.024 0.004 0.001 0.001] [0.003 0.006 0.055 0.240 0.394 0.406 0.324 0.171 0.035 0.006 0.004] [0.000 0.011 0.145 0.424 0.614 0.650 0.554 0.365 0.123 0.014 0.004] [0.001 0.012 0.158 0.469 0.676 0.716 0.647 0.445 0.189 0.0…	[9.484 35.386 12.874 8.813 12.301 4.977 13.978 3.804 10.924 19.265 16.712 2.639 30.019 19.057 3.123 6.132 6.704 3.050 13.530 14.434 1.883 2.098 3.400 14.962 9.715 9.397 15.104 12.715 14.438]	[37.081 34.973 9.100 10.383 18.116 18.368 5.331 0.611 5.447 8.399 26.004 40.867 32.505 3.339 4.342 2.113 7.067 19.222 22.141 8.051 0.543 9.832 21.519 21.894 21.806 26.160 13.048]	[35.162 19.095 10.106 20.836 20.283 13.938 3.510 1.207 19.162 33.819 49.010 35.941 17.619 1.572 4.045 13.203 23.995 22.999 15.754 11.194 15.855 26.138 32.123 35.163 28.261]	[18.617 2.493 16.237 23.858 17.112 5.564 4.734 28.379 39.812 46.717 43.497 24.976 15.148 13.347 16.004 24.319 25.955 22.594 22.318 24.818 32.666 39.892 39.109]	25032526_Nucs_200mMNaCl_20nMCPC_dataset1.xlsx
1	asc	154.566	99.706	35.483	0.604	0.137	0.031	0.04	6	2636	0.473	70	46	1.062	[[0.000 0.000 0.000 0.002 0.005 0.006 0.002 0.001 0.000 0.000 0.000] [0.000 0.001 0.003 0.003 0.010 0.009 0.005 0.003 0.001 0.000 0.000] [0.004 0.001 0.008 0.050 0.110 0.104 0.068 0.024 0.004 0.001 0.001] [0.003 0.006 0.055 0.240 0.394 0.406 0.324 0.171 0.035 0.006 0.004] [0.000 0.011 0.145 0.424 0.614 0.650 0.554 0.365 0.123 0.014 0.004] [0.001 0.012 0.158 0.469 0.676 0.716 0.647 0.445 0.189 0.0…	[1.533 28.929 5.191 5.964 18.656 4.627 13.495 17.079 16.602 18.033 21.881 0.791 9.834 7.246 12.505 25.404 13.224 0.170 6.067 1.976 2.512 7.446 5.296 5.355 21.442 9.003 2.989 4.308]	[30.758 16.674 12.696 23.951 7.207 19.721 32.127 16.124 20.673 31.293 16.649 13.852 18.415 28.830 38.269 25.842 9.476 6.970 3.753 2.199 8.838 11.696 18.724 28.620 21.218 9.645]	[13.889 6.984 19.490 4.409 21.145 29.574 13.211 16.168 32.152 30.391 26.603 30.794 42.033 44.933 36.317 21.741 10.833 6.771 7.557 11.745 20.093 28.710 33.779 28.558]	[0.925 5.935 2.440 15.806 18.239 10.290 12.966 30.145 36.223 43.647 45.805 48.847 52.238 43.909 30.495 20.826 12.896 11.535 19.997 27.092 33.846 39.294]	25032526_Nucs_200mMNaCl_20nMCPC_dataset1.xlsx
2	asc	113.545	93.303	28.594	0.617	0.155	0.027	0.038	11	1875	0.308	33	61	1.062	[[0.000 0.000 0.000 0.002 0.005 0.006 0.002 0.001 0.000 0.000 0.000] [0.000 0.001 0.003 0.003 0.010 0.009 0.005 0.003 0.001 0.000 0.000] [0.004 0.001 0.008 0.050 0.110 0.104 0.068 0.024 0.004 0.001 0.001] [0.003 0.006 0.055 0.240 0.394 0.406 0.324 0.171 0.035 0.006 0.004] [0.000 0.011 0.145 0.424 0.614 0.650 0.554 0.365 0.123 0.014 0.004] [0.001 0.012 0.158 0.469 0.676 0.716 0.647 0.445 0.189 0.0…	[29.003 32.795 4.322 8.248 10.585 11.051 6.366 6.340 20.188 12.169 8.389 6.595 20.617 19.112 12.694 11.001 4.415 0.178]	[49.457 16.595 11.380 20.234 13.160 4.010 0.571 10.933 6.269 11.176 7.908 26.876 35.768 27.751 15.141 0.997]	[26.895 5.335 19.887 14.503 7.020 2.496 2.924 4.204 12.228 23.173 36.019 42.806 38.161 22.804]	[6.342 10.091 19.144 11.573 3.987 3.332 9.909 19.052 29.000 46.395 47.340 41.773]	25032526_Nucs_200mMNaCl_20nMCPC_dataset1.xlsx
3	asc	92.879	86.028	25.369	0.597	0.147	0.032	0.039	25	2549	0.48	41	47	1.062	[[0.000 0.000 0.000 0.002 0.005 0.006 0.002 0.001 0.000 0.000 0.000] [0.000 0.001 0.003 0.003 0.010 0.009 0.005 0.003 0.001 0.000 0.000] [0.004 0.001 0.008 0.050 0.110 0.104 0.068 0.024 0.004 0.001 0.001] [0.003 0.006 0.055 0.240 0.394 0.406 0.324 0.171 0.035 0.006 0.004] [0.000 0.011 0.145 0.424 0.614 0.650 0.554 0.365 0.123 0.014 0.004] [0.001 0.012 0.158 0.469 0.676 0.716 0.647 0.445 0.189 0.0…	[19.133 15.551 6.601 0.082 3.937 9.545 9.095 15.952 6.086 19.749 2.996 15.876 8.900 6.387 15.316 14.092]	[28.418 14.335 5.187 8.668 16.061 21.844 17.457 7.984 24.290 4.933 9.928 4.155 18.495 25.556]	[24.584 15.285 15.477 23.505 25.385 14.594 6.601 15.209 10.613 0.734 8.650 21.939]	[27.326 26.690 27.389 22.203 13.346 0.499 10.612 11.021 11.430 19.354]	25032526_Nucs_200mMNaCl_20nMCPC_dataset1.xlsx
4	asc	152.517	138.325	39.192	0.65	0.144	0.029	0.037	28	1726	0.257	24	96	1.062	[[0.000 0.000 0.000 0.002 0.005 0.006 0.002 0.001 0.000 0.000 0.000] [0.000 0.001 0.003 0.003 0.010 0.009 0.005 0.003 0.001 0.000 0.000] [0.004 0.001 0.008 0.050 0.110 0.104 0.068 0.024 0.004 0.001 0.001] [0.003 0.006 0.055 0.240 0.394 0.406 0.324 0.171 0.035 0.006 0.004] [0.000 0.011 0.145 0.424 0.614 0.650 0.554 0.365 0.123 0.014 0.004] [0.001 0.012 0.158 0.469 0.676 0.716 0.647 0.445 0.189 0.0…	[43.348 2.930 15.753 1.610 18.022 16.517 17.669 12.222 27.767 7.053 24.487 9.861 3.705 8.225 13.792 7.439 19.398 1.744 9.603 12.183 17.237 15.518 1.272 0.897 31.200 6.391 1.718 18.302]	[16.727 13.483 2.744 27.085 16.694 15.521 34.940 37.404 33.180 23.083 0.531 12.747 3.181 13.399 4.636 16.550 6.641 2.640 16.000 31.088 24.773 9.480 14.068 33.948 21.132 7.673]	[7.352 9.603 18.959 13.219 17.955 39.444 54.575 42.795 30.527 3.679 3.012 2.290 5.572 0.346 7.817 9.866 11.843 23.032 32.939 32.236 7.665 16.175 33.867 19.785]	[19.188 12.565 0.758 20.646 43.242 56.677 51.078 35.371 15.479 5.506 0.609 1.254 0.298 8.536 12.283 21.143 31.760 34.526 25.903 8.091 12.518 25.415]	25032526_Nucs_200mMNaCl_20nMCPC_dataset1.xlsx
5	asc	157.527	119.23	38.16	0.688	0.158	0.034	0.045	29	3774	0.518	75	55	1.062	[[0.000 0.000 0.000 0.002 0.005 0.006 0.002 0.001 0.000 0.000 0.000] [0.000 0.001 0.003 0.003 0.010 0.009 0.005 0.003 0.001 0.000 0.000] [0.004 0.001 0.008 0.050 0.110 0.104 0.068 0.024 0.004 0.001 0.001] [0.003 0.006 0.055 0.240 0.394 0.406 0.324 0.171 0.035 0.006 0.004] [0.000 0.011 0.145 0.424 0.614 0.650 0.554 0.365 0.123 0.014 0.004] [0.001 0.012 0.158 0.469 0.676 0.716 0.647 0.445 0.189 0.0…	[10.013 8.663 13.617 11.295 11.068 2.651 17.278 18.294 19.990 38.093 7.878 14.840 7.319 6.699 3.430 14.801 5.213 1.238 13.657 16.382 8.802 12.569 26.036 3.575 30.438 7.912 27.339 22.043 1.052]	[10.465 23.596 12.569 4.095 11.522 25.099 36.928 48.184 44.149 3.748 22.439 11.389 4.754 14.180 19.122 13.232 10.673 22.467 27.611 10.708 21.186 30.533 24.662 32.606 9.461 34.405 35.186]	[19.887 16.773 2.983 18.568 38.045 54.694 60.856 47.345 12.105 10.176 14.243 4.093 17.076 23.207 21.605 24.185 30.095 27.585 7.314 17.478 39.153 41.127 32.879 1.468 26.440]	[12.069 4.755 23.672 50.677 64.933 62.732 51.429 22.683 1.865 2.494 3.095 15.148 26.817 31.521 34.071 34.421 22.494 6.690 19.680 41.477 40.126 30.771 3.999]	25032526_Nucs_200mMNaCl_20nMCPC_dataset1.xlsx
6	asc	150.741	117.946	33.791	0.721	0.14	0.023	0.027	35	816	0.404	47	79	1.062	[[0.000 0.000 0.000 0.002 0.005 0.006 0.002 0.001 0.000 0.000 0.000] [0.000 0.001 0.003 0.003 0.010 0.009 0.005 0.003 0.001 0.000 0.000] [0.004 0.001 0.008 0.050 0.110 0.104 0.068 0.024 0.004 0.001 0.001] [0.003 0.006 0.055 0.240 0.394 0.406 0.324 0.171 0.035 0.006 0.004] [0.000 0.011 0.145 0.424 0.614 0.650 0.554 0.365 0.123 0.014 0.004] [0.001 0.012 0.158 0.469 0.676 0.716 0.647 0.445 0.189 0.0…	[1.181 11.308 20.158 23.455 14.250 7.054 13.560 8.651 20.271 6.356 2.757 11.567 9.410 25.188 8.487 2.884 5.045 6.839 44.801 27.441 20.194 4.865 10.011 6.768 5.670 0.106 2.857]	[20.796 37.539 40.659 29.504 7.398 5.708 12.006 27.774 15.114 6.205 5.483 16.221 34.136 19.639 3.882 7.023 31.763 61.941 39.744 8.906 9.957 4.194 4.597 9.001 1.301]	[47.750 52.565 36.815 18.162 8.361 17.636 24.834 24.809 12.767 2.742 22.315 32.299 28.255 16.733 25.016 48.679 62.565 44.892 12.704 4.723 6.327 5.461 5.820]	[54.839 45.579 33.622 22.796 23.319 28.016 23.880 12.051 4.092 23.051 33.333 31.337 36.195 47.227 54.225 60.940 51.249 24.628 6.964 4.700 10.197]	25032526_Nucs_200mMNaCl_20nMCPC_dataset1.xlsx
7	asc	99.698	88.777	25.351	0.679	0.177	0.036	0.041	39	231	0.424	39	51	1.062	[[0.000 0.000 0.000 0.002 0.005 0.006 0.002 0.001 0.000 0.000 0.000] [0.000 0.001 0.003 0.003 0.010 0.009 0.005 0.003 0.001 0.000 0.000] [0.004 0.001 0.008 0.050 0.110 0.104 0.068 0.024 0.004 0.001 0.001] [0.003 0.006 0.055 0.240 0.394 0.406 0.324 0.171 0.035 0.006 0.004] [0.000 0.011 0.145 0.424 0.614 0.650 0.554 0.365 0.123 0.014 0.004] [0.001 0.012 0.158 0.469 0.676 0.716 0.647 0.445 0.189 0.0…	[13.949 10.345 2.530 21.975 29.927 8.537 3.872 3.420 25.019 17.285 3.818 23.633 19.220 21.630 8.535 7.845 26.423]	[4.635 18.690 38.204 45.184 25.437 9.851 7.154 31.952 27.886 6.991 35.152 20.222 7.752 1.643 1.099]	[29.302 50.036 52.453 39.631 13.392 13.658 31.712 22.509 6.212 26.000 24.725 7.332 2.992]	[53.451 59.528 41.344 16.369 8.765 23.554 14.053 1.054 17.477 24.563 9.404]	25032526_Nucs_200mMNaCl_20nMCPC_dataset1.xlsx
8	asc	157.316	87.364	30.471	0.632	0.148	0.029	0.036	45	2487	0.62	59	54	1.062	[[0.000 0.000 0.000 0.002 0.005 0.006 0.002 0.001 0.000 0.000 0.000] [0.000 0.001 0.003 0.003 0.010 0.009 0.005 0.003 0.001 0.000 0.000] [0.004 0.001 0.008 0.050 0.110 0.104 0.068 0.024 0.004 0.001 0.001] [0.003 0.006 0.055 0.240 0.394 0.406 0.324 0.171 0.035 0.006 0.004] [0.000 0.011 0.145 0.424 0.614 0.650 0.554 0.365 0.123 0.014 0.004] [0.001 0.012 0.158 0.469 0.676 0.716 0.647 0.445 0.189 0.0…	[12.874 4.796 11.038 14.378 28.501 12.885 0.219 17.461 23.584 0.375 2.362 3.496 10.497 14.577 27.137 13.135 18.138 35.293 23.446 2.570 11.769 2.210 2.050 17.571 15.870 9.170 21.473 8.176 10.925]	[16.752 6.247 23.110 42.132 27.245 2.069 29.143 32.127 10.236 0.801 2.933 16.037 33.393 40.993 35.773 42.353 56.085 42.378 20.177 14.159 7.069 9.731 26.531 29.241 27.842 30.146 13.450]	[0.457 28.825 43.072 31.136 1.263 28.675 34.134 20.804 4.034 10.049 27.622 42.978 55.147 59.820 67.372 68.329 58.866 38.370 22.031 3.720 13.674 31.856 41.514 42.689 34.665]	[28.580 37.966 24.543 2.820 20.910 32.764 23.503 7.179 14.359 36.950 52.895 69.757 80.590 84.554 83.996 71.095 51.893 29.978 3.876 17.336 36.870 49.213 47.941]	25032526_Nucs_200mMNaCl_20nMCPC_dataset1.xlsx
9	asc	98.127	77.747	23.155	0.647	0.231	0.031	0.041	45	3730	0.545	44	41	1.062	[[0.000 0.000 0.000 0.002 0.005 0.006 0.002 0.001 0.000 0.000 0.000] [0.000 0.001 0.003 0.003 0.010 0.009 0.005 0.003 0.001 0.000 0.000] [0.004 0.001 0.008 0.050 0.110 0.104 0.068 0.024 0.004 0.001 0.001] [0.003 0.006 0.055 0.240 0.394 0.406 0.324 0.171 0.035 0.006 0.004] [0.000 0.011 0.145 0.424 0.614 0.650 0.554 0.365 0.123 0.014 0.004] [0.001 0.012 0.158 0.469 0.676 0.716 0.647 0.445 0.189 0.0…	[9.881 4.230 10.136 1.290 21.367 22.613 8.965 8.592 0.335 6.247 9.596 8.326 8.505 16.618 21.055 17.339 18.027]	[4.358 12.896 4.326 32.029 37.779 24.567 12.907 7.084 1.281 10.635 8.871 12.652 31.399 38.034 36.881]	[3.434 12.309 35.254 45.302 36.791 23.907 9.345 0.289 8.255 1.451 17.828 39.351 52.556]	[21.177 37.971 46.420 44.287 32.294 13.949 3.288 0.794 7.356 26.339 45.449]	25032526_Nucs_200mMNaCl_20nMCPC_dataset1.xlsx
10	asc	150	93.161	35.257	0.684	0.155	0.037	0.044	46	3427	0.495	42	66	1.062	[[0.000 0.000 0.000 0.002 0.005 0.006 0.002 0.001 0.000 0.000 0.000] [0.000 0.001 0.003 0.003 0.010 0.009 0.005 0.003 0.001 0.000 0.000] [0.004 0.001 0.008 0.050 0.110 0.104 0.068 0.024 0.004 0.001 0.001] [0.003 0.006 0.055 0.240 0.394 0.406 0.324 0.171 0.035 0.006 0.004] [0.000 0.011 0.145 0.424 0.614 0.650 0.554 0.365 0.123 0.014 0.004] [0.001 0.012 0.158 0.469 0.676 0.716 0.647 0.445 0.189 0.0…	[5.577 2.378 4.798 22.139 3.966 3.172 11.856 3.065 11.874 25.721 10.738 28.363 8.974 15.321 15.753 7.782 12.285 6.905 2.941 13.388 14.710 8.394 7.145 12.480 3.074 7.362 11.685]	[7.566 17.057 22.556 5.518 0.773 11.802 14.930 26.267 37.027 37.780 29.245 2.453 27.684 27.304 9.515 11.847 14.518 13.087 22.214 25.601 19.321 17.582 17.590 12.995 14.742]	[21.708 22.430 14.279 10.469 14.413 26.320 38.673 51.165 47.880 32.937 1.834 24.999 30.065 12.892 7.451 18.912 25.455 30.268 32.606 31.582 26.984 24.541 22.581]	[26.723 20.027 19.514 27.502 33.840 51.004 59.124 49.841 33.952 2.793 17.838 22.592 16.124 4.769 20.832 31.837 39.144 40.938 39.274 36.865 34.572]	25032526_Nucs_200mMNaCl_20nMCPC_dataset1.xlsx
11	asc	134.609	59.772	27.324	0.736	0.196	0.044	0.062	68	3728	0.59	44	48	1.062	[[0.000 0.000 0.000 0.002 0.005 0.006 0.002 0.001 0.000 0.000 0.000] [0.000 0.001 0.003 0.003 0.010 0.009 0.005 0.003 0.001 0.000 0.000] [0.004 0.001 0.008 0.050 0.110 0.104 0.068 0.024 0.004 0.001 0.001] [0.003 0.006 0.055 0.240 0.394 0.406 0.324 0.171 0.035 0.006 0.004] [0.000 0.011 0.145 0.424 0.614 0.650 0.554 0.365 0.123 0.014 0.004] [0.001 0.012 0.158 0.469 0.676 0.716 0.647 0.445 0.189 0.0…	[20.186 27.725 16.232 22.291 3.353 10.625 0.847 8.591 9.779 10.286 6.593 6.822 30.568 27.727 8.482 7.589 0.048 6.869 31.451 6.696 2.561 4.542 4.898 4.376]	[25.748 18.949 12.498 2.479 11.879 8.762 13.058 19.218 18.472 15.147 25.402 47.843 47.252 26.140 11.806 0.312 8.833 31.364 21.141 1.484 8.271 4.981]	[14.172 3.447 0.730 7.759 16.346 21.512 24.286 26.340 31.310 44.306 58.732 58.704 42.158 20.060 13.669 18.977 30.465 22.226 7.576 5.824]	[6.280 11.329 12.177 17.134 28.241 31.178 37.492 48.330 58.672 68.660 66.086 50.571 39.347 28.883 25.501 30.778 21.507 11.707]	25032526_Nucs_200mMNaCl_20nMCPC_dataset1.xlsx
12	asc	147.269	100.211	35.16	0.643	0.157	0.033	0.047	76	2980	0.461	61	57	1.062	[[0.000 0.000 0.000 0.002 0.005 0.006 0.002 0.001 0.000 0.000 0.000] [0.000 0.001 0.003 0.003 0.010 0.009 0.005 0.003 0.001 0.000 0.000] [0.004 0.001 0.008 0.050 0.110 0.104 0.068 0.024 0.004 0.001 0.001] [0.003 0.006 0.055 0.240 0.394 0.406 0.324 0.171 0.035 0.006 0.004] [0.000 0.011 0.145 0.424 0.614 0.650 0.554 0.365 0.123 0.014 0.004] [0.001 0.012 0.158 0.469 0.676 0.716 0.647 0.445 0.189 0.0…	[17.498 24.093 38.056 0.840 7.569 27.152 20.815 17.856 21.227 0.413 13.980 13.973 11.906 13.355 0.022 0.528 22.171 0.149 20.351 9.363 8.850 20.846 17.923 12.275 4.994 24.291 13.308]	[51.870 50.522 16.083 20.726 41.344 43.319 38.877 29.948 17.190 20.760 15.010 11.598 19.298 6.392 11.625 22.510 21.410 15.744 5.238 14.592 16.310 1.362 0.817 13.289 15.140]	[58.038 20.488 19.651 51.768 60.495 54.767 44.424 33.690 26.084 10.780 6.836 16.437 5.155 10.972 29.381 25.598 24.509 17.090 17.286 15.775 5.490 12.035 8.959]	[22.121 17.608 52.953 68.897 68.342 61.765 44.148 29.840 13.887 4.385 6.043 0.934 12.723 27.183 29.913 34.245 24.043 21.792 19.323 12.571 16.558]	25032526_Nucs_200mMNaCl_20nMCPC_dataset1.xlsx
13	asc	155.572	136.317	35.868	0.575	0.197	0.028	0.039	92	1534	0.722	93	31	1.062	[[0.000 0.000 0.000 0.002 0.005 0.006 0.002 0.001 0.000 0.000 0.000] [0.000 0.001 0.003 0.003 0.010 0.009 0.005 0.003 0.001 0.000 0.000] [0.004 0.001 0.008 0.050 0.110 0.104 0.068 0.024 0.004 0.001 0.001] [0.003 0.006 0.055 0.240 0.394 0.406 0.324 0.171 0.035 0.006 0.004] [0.000 0.011 0.145 0.424 0.614 0.650 0.554 0.365 0.123 0.014 0.004] [0.001 0.012 0.158 0.469 0.676 0.716 0.647 0.445 0.189 0.0…	[12.658 16.262 24.978 3.754 3.144 17.518 3.636 5.921 13.581 12.638 33.304 3.233 15.727 9.343 18.273 16.903 9.301 1.134 1.099 22.657 6.777 28.522 9.014 23.634 28.616 2.077 0.675 9.149 10.400]	[35.080 34.986 14.671 10.026 20.908 15.355 14.529 22.860 2.777 25.368 5.555 22.015 26.342 31.396 30.690 18.320 6.334 9.662 25.496 3.844 29.640 11.457 33.435 39.394 11.893 6.288 4.286]	[41.506 17.981 5.302 22.759 24.849 27.428 16.103 2.433 12.975 1.179 19.191 38.747 44.118 38.810 27.776 6.168 12.469 16.607 0.579 14.653 0.586 26.698 39.771 21.442 4.770]	[21.919 0.337 20.900 31.799 26.347 17.777 7.241 2.919 9.007 25.004 39.031 51.629 47.056 29.295 8.868 2.464 7.524 2.966 0.408 10.391 24.645 30.554 26.716]	25032526_Nucs_200mMNaCl_20nMCPC_dataset1.xlsx
14	asc	156.552	119.293	37.517	0.675	0.162	0.038	0.063	109	1091	0.542	75	55	1.062	[[0.000 0.000 0.000 0.002 0.005 0.006 0.002 0.001 0.000 0.000 0.000] [0.000 0.001 0.003 0.003 0.010 0.009 0.005 0.003 0.001 0.000 0.000] [0.004 0.001 0.008 0.050 0.110 0.104 0.068 0.024 0.004 0.001 0.001] [0.003 0.006 0.055 0.240 0.394 0.406 0.324 0.171 0.035 0.006 0.004] [0.000 0.011 0.145 0.424 0.614 0.650 0.554 0.365 0.123 0.014 0.004] [0.001 0.012 0.158 0.469 0.676 0.716 0.647 0.445 0.189 0.0…	[10.584 8.738 9.753 21.058 14.045 9.122 11.697 15.907 2.265 18.684 23.977 9.934 16.181 22.397 3.465 4.530 1.984 11.607 2.447 5.527 1.806 3.454 10.057 11.857 20.826 22.390 9.077 9.567 7.975]	[1.431 5.145 23.204 29.135 21.993 24.211 22.888 19.560 31.804 28.352 6.036 9.950 16.039 16.928 5.271 5.522 13.822 5.487 3.400 2.684 2.478 14.258 27.298 37.950 37.342 25.056 18.093]	[11.299 29.887 34.811 38.554 33.826 34.459 37.188 38.161 25.218 9.020 1.316 12.100 15.340 9.070 6.369 11.208 7.770 0.019 0.014 6.562 23.162 38.746 50.095 49.507 39.997]	[33.498 43.791 45.091 48.438 49.595 45.951 40.183 33.214 18.103 12.700 15.675 9.160 6.341 0.115 9.487 6.911 4.747 7.165 14.338 31.755 47.341 57.724 60.130]	25032526_Nucs_200mMNaCl_20nMCPC_dataset1.xlsx
15	asc	151.748	47.714	26.459	0.707	0.129	0.03	0.04	114	843	0.49	52	42	1.062	[[0.000 0.000 0.000 0.002 0.005 0.006 0.002 0.001 0.000 0.000 0.000] [0.000 0.001 0.003 0.003 0.010 0.009 0.005 0.003 0.001 0.000 0.000] [0.004 0.001 0.008 0.050 0.110 0.104 0.068 0.024 0.004 0.001 0.001] [0.003 0.006 0.055 0.240 0.394 0.406 0.324 0.171 0.035 0.006 0.004] [0.000 0.011 0.145 0.424 0.614 0.650 0.554 0.365 0.123 0.014 0.004] [0.001 0.012 0.158 0.469 0.676 0.716 0.647 0.445 0.189 0.0…	[10.777 9.115 20.505 4.821 25.219 6.703 20.033 14.580 6.783 4.645 19.835 12.110 23.679 5.553 16.431 32.070 20.683 31.324 0.964 15.327 6.458 5.934 20.187 15.734 0.691 49.363 1.461 15.198]	[24.756 27.473 2.464 19.456 4.110 16.095 7.955 16.395 1.881 11.457 14.032 26.957 14.502 29.690 50.627 52.380 42.147 24.289 19.038 17.089 19.257 31.021 25.482 31.858 48.287 15.622]	[25.020 6.962 4.104 0.063 4.131 5.022 6.312 4.833 1.424 14.382 26.902 35.816 49.008 65.281 69.029 61.398 41.257 32.571 27.657 34.059 36.568 46.733 49.384 48.109]	[16.980 2.285 1.343 1.865 4.975 2.607 9.063 10.219 20.377 35.767 46.772 69.354 79.091 79.839 77.054 59.030 49.492 44.502 41.626 54.756 59.321 55.585]	25032526_Nucs_200mMNaCl_20nMCPC_dataset1.xlsx
16	asc	166.478	62.183	29.925	0.712	0.178	0.036	0.046	129	751	0.589	65	38	1.062	[[0.000 0.000 0.000 0.002 0.005 0.006 0.002 0.001 0.000 0.000 0.000] [0.000 0.001 0.003 0.003 0.010 0.009 0.005 0.003 0.001 0.000 0.000] [0.004 0.001 0.008 0.050 0.110 0.104 0.068 0.024 0.004 0.001 0.001] [0.003 0.006 0.055 0.240 0.394 0.406 0.324 0.171 0.035 0.006 0.004] [0.000 0.011 0.145 0.424 0.614 0.650 0.554 0.365 0.123 0.014 0.004] [0.001 0.012 0.158 0.469 0.676 0.716 0.647 0.445 0.189 0.0…	[8.292 47.838 11.822 3.041 11.452 11.290 34.430 45.965 22.674 1.681 7.423 9.123 15.553 7.549 20.242 2.114 16.734 31.948 9.531 7.899 21.108 8.905 13.645 6.211 4.937 6.023 2.599 23.191 13.511 18.918 3.719]	[46.073 13.618 2.857 18.618 34.231 63.057 74.517 44.816 5.945 12.824 5.057 7.217 10.349 17.525 20.603 33.766 45.081 29.454 23.219 20.605 5.173 21.203 15.502 5.031 2.255 11.183 31.247 34.566 27.533]	[29.207 22.266 28.338 57.862 84.480 87.484 61.560 20.264 1.919 6.780 8.701 14.012 27.361 34.749 49.495 52.819 48.821 35.849 19.075 3.332 18.338 19.569 10.465 8.746 20.251 38.206 43.776]	[42.681 55.283 73.487 95.771 94.991 71.310 40.114 12.219 3.047 9.567 18.139 37.674 48.420 57.525 66.886 56.977 43.074 24.444 1.259 13.412 16.948 21.162 21.041 31.043 43.931]	25032526_Nucs_200mMNaCl_20nMCPC_dataset1.xlsx
17	asc	122.257	52.408	25.449	0.614	0.201	0.036	0.044	139	77	0.743	55	27	1.062	[[0.000 0.000 0.000 0.002 0.005 0.006 0.002 0.001 0.000 0.000 0.000] [0.000 0.001 0.003 0.003 0.010 0.009 0.005 0.003 0.001 0.000 0.000] [0.004 0.001 0.008 0.050 0.110 0.104 0.068 0.024 0.004 0.001 0.001] [0.003 0.006 0.055 0.240 0.394 0.406 0.324 0.171 0.035 0.006 0.004] [0.000 0.011 0.145 0.424 0.614 0.650 0.554 0.365 0.123 0.014 0.004] [0.001 0.012 0.158 0.469 0.676 0.716 0.647 0.445 0.189 0.0…	[13.973 7.631 12.290 5.066 19.713 16.852 11.084 19.964 6.798 0.566 7.787 13.061 9.333 18.937 32.485 14.067 22.751 17.932 15.476 6.599 9.931 12.147]	[6.789 13.573 8.777 13.820 12.537 9.528 17.821 16.497 6.726 14.034 21.621 25.331 39.845 48.987 41.685 38.750 37.045 27.741 19.303 19.305]	[2.808 1.823 4.046 2.715 0.111 11.321 18.626 20.117 21.501 30.567 43.940 56.023 65.164 63.374 59.909 50.374 42.685 33.547]	[0.916 2.284 0.795 5.728 14.947 18.717 26.429 34.839 44.519 56.945 71.732 81.026 80.621 77.109 67.337 56.797]	25032526_Nucs_200mMNaCl_20nMCPC_dataset1.xlsx
18	asc	159.421	152.773	44.834	0.687	0.15	0.033	0.045	159	3350	0.384	63	87	1.062	[[0.000 0.000 0.000 0.002 0.005 0.006 0.002 0.001 0.000 0.000 0.000] [0.000 0.001 0.003 0.003 0.010 0.009 0.005 0.003 0.001 0.000 0.000] [0.004 0.001 0.008 0.050 0.110 0.104 0.068 0.024 0.004 0.001 0.001] [0.003 0.006 0.055 0.240 0.394 0.406 0.324 0.171 0.035 0.006 0.004] [0.000 0.011 0.145 0.424 0.614 0.650 0.554 0.365 0.123 0.014 0.004] [0.001 0.012 0.158 0.469 0.676 0.716 0.647 0.445 0.189 0.0…	[12.566 17.506 13.217 5.727 18.235 7.393 2.532 1.069 4.135 8.350 2.312 8.539 12.137 5.816 14.765 30.560 13.303 19.689 3.445 11.053 14.348 27.200 4.143 11.169 5.237 17.145 12.646 8.756 0.109]	[30.398 19.107 8.236 17.402 0.458 5.694 2.264 7.775 9.261 6.132 1.314 10.776 4.502 27.137 31.291 7.867 24.618 11.926 16.504 6.274 22.098 12.158 11.716 2.248 20.850 16.841 2.378]	[19.229 0.795 11.874 5.371 2.052 8.618 9.063 12.054 6.280 0.259 6.173 8.831 22.805 23.066 0.135 19.772 26.287 15.793 0.964 12.982 8.291 2.783 4.359 15.447 16.535]	[6.737 5.049 3.457 0.872 6.668 13.685 11.049 4.633 3.696 5.619 11.815 17.778 16.689 0.052 17.206 18.918 17.685 6.055 7.958 7.863 9.691 12.214 13.798]	25032526_Nucs_200mMNaCl_20nMCPC_dataset1.xlsx
19	asc	154.109	143.585	44.083	0.543	0.145	0.024	0.035	196	1623	0.818	100	13	1.062	[[0.000 0.000 0.000 0.002 0.005 0.006 0.002 0.001 0.000 0.000 0.000] [0.000 0.001 0.003 0.003 0.010 0.009 0.005 0.003 0.001 0.000 0.000] [0.004 0.001 0.008 0.050 0.110 0.104 0.068 0.024 0.004 0.001 0.001] [0.003 0.006 0.055 0.240 0.394 0.406 0.324 0.171 0.035 0.006 0.004] [0.000 0.011 0.145 0.424 0.614 0.650 0.554 0.365 0.123 0.014 0.004] [0.001 0.012 0.158 0.469 0.676 0.716 0.647 0.445 0.189 0.0…	[11.678 13.757 2.122 7.220 7.444 15.687 4.669 24.506 18.724 14.811 2.954 2.155 4.751 3.559 12.964 12.067 19.082 9.400 16.677 27.102 0.055 17.817 20.027 12.316 15.447 4.605 9.700 12.543]	[20.657 12.610 4.559 4.010 14.300 0.260 31.533 23.571 6.927 11.437 6.007 7.607 0.548 17.218 9.008 8.349 8.198 34.928 35.413 4.588 27.858 35.094 30.053 23.908 17.178 18.274]	[17.522 13.474 10.112 8.114 9.979 23.713 22.668 3.105 9.591 13.400 5.227 5.223 10.685 9.939 5.086 20.774 34.710 35.421 5.120 26.387 45.294 43.471 36.598 29.660]	[22.016 10.427 0.917 9.601 20.902 17.698 5.939 3.542 9.174 4.715 2.031 9.235 13.388 17.523 30.522 33.071 25.685 4.672 25.323 44.802 52.704 50.510]	25032526_Nucs_200mMNaCl_20nMCPC_dataset1.xlsx
20	asc	101.5	95.215	27.329	0.687	0.169	0.036	0.045	211	508	0.215	18	65	1.062	[[0.000 0.000 0.000 0.002 0.005 0.006 0.002 0.001 0.000 0.000 0.000] [0.000 0.001 0.003 0.003 0.010 0.009 0.005 0.003 0.001 0.000 0.000] [0.004 0.001 0.008 0.050 0.110 0.104 0.068 0.024 0.004 0.001 0.001] [0.003 0.006 0.055 0.240 0.394 0.406 0.324 0.171 0.035 0.006 0.004] [0.000 0.011 0.145 0.424 0.614 0.650 0.554 0.365 0.123 0.014 0.004] [0.001 0.012 0.158 0.469 0.676 0.716 0.647 0.445 0.189 0.0…	[6.711 3.431 5.210 0.874 7.937 11.790 2.646 5.225 19.558 15.068 3.979 9.419 21.948 20.231 8.043 1.451 10.288 27.053]	[9.391 6.488 5.699 13.395 14.436 0.637 3.232 9.412 3.299 1.155 0.434 27.354 35.226 18.884 0.328 3.964]	[11.794 12.958 16.072 13.287 10.888 4.937 6.467 2.033 0.560 14.333 30.548 37.578 26.374 15.654]	[17.619 16.957 18.891 12.040 8.781 10.309 1.456 7.713 18.962 36.295 35.171 34.601]	25032526_Nucs_200mMNaCl_20nMCPC_dataset1.xlsx
21	asc	153.618	140.09	41.241	0.76	0.158	0.034	0.043	222	3733	0.221	27	97	1.062	[[0.000 0.000 0.000 0.002 0.005 0.006 0.002 0.001 0.000 0.000 0.000] [0.000 0.001 0.003 0.003 0.010 0.009 0.005 0.003 0.001 0.000 0.000] [0.004 0.001 0.008 0.050 0.110 0.104 0.068 0.024 0.004 0.001 0.001] [0.003 0.006 0.055 0.240 0.394 0.406 0.324 0.171 0.035 0.006 0.004] [0.000 0.011 0.145 0.424 0.614 0.650 0.554 0.365 0.123 0.014 0.004] [0.001 0.012 0.158 0.469 0.676 0.716 0.647 0.445 0.189 0.0…	[30.047 5.943 1.664 20.322 2.307 9.738 27.623 6.727 6.393 2.451 21.189 14.808 10.507 0.243 14.757 24.111 8.329 3.642 20.547 11.077 18.528 19.128 18.578 6.082 10.548 0.179 10.825 12.410]	[20.134 8.854 20.001 12.723 22.396 35.856 17.342 1.804 9.848 15.010 9.467 17.790 12.389 26.690 27.325 5.547 10.796 24.265 12.087 22.553 19.103 5.973 2.066 13.500 10.508 16.941]	[0.621 21.157 27.425 35.709 35.701 25.049 15.852 9.606 7.306 6.751 18.045 29.499 31.409 29.540 8.326 11.323 22.099 4.860 10.868 17.415 7.919 7.074 11.904 20.236]	[21.143 35.127 41.189 41.276 33.591 23.581 13.634 5.176 10.686 23.448 30.793 38.352 28.170 6.937 3.226 10.298 7.970 7.390 14.107 12.111 16.872 18.977]	25032526_Nucs_200mMNaCl_20nMCPC_dataset1.xlsx
22	asc	98.376	70.374	23.729	0.624	0.166	0.04	0.05	223	2613	0.567	49	25	1.062	[[0.000 0.000 0.000 0.002 0.005 0.006 0.002 0.001 0.000 0.000 0.000] [0.000 0.001 0.003 0.003 0.010 0.009 0.005 0.003 0.001 0.000 0.000] [0.004 0.001 0.008 0.050 0.110 0.104 0.068 0.024 0.004 0.001 0.001] [0.003 0.006 0.055 0.240 0.394 0.406 0.324 0.171 0.035 0.006 0.004] [0.000 0.011 0.145 0.424 0.614 0.650 0.554 0.365 0.123 0.014 0.004] [0.001 0.012 0.158 0.469 0.676 0.716 0.647 0.445 0.189 0.0…	[8.196 5.482 10.836 14.397 19.610 3.994 4.921 13.710 4.559 5.143 28.831 38.448 12.466 23.596 2.523 16.763 17.706]	[6.802 20.776 29.620 28.806 16.260 13.773 18.449 13.985 21.838 50.627 46.630 5.041 31.091 5.940 6.649]	[27.867 37.895 37.133 29.730 24.757 23.075 28.278 44.575 55.342 43.381 6.348 15.285 17.217]	[41.211 46.093 40.373 35.136 37.270 45.444 54.699 55.032 42.131 18.051 4.793]	25032526_Nucs_200mMNaCl_20nMCPC_dataset1.xlsx
23	asc	150	47.605	28.306	0.746	0.181	0.037	0.048	233	122	0.586	49	46	1.062	[[0.000 0.000 0.000 0.002 0.005 0.006 0.002 0.001 0.000 0.000 0.000] [0.000 0.001 0.003 0.003 0.010 0.009 0.005 0.003 0.001 0.000 0.000] [0.004 0.001 0.008 0.050 0.110 0.104 0.068 0.024 0.004 0.001 0.001] [0.003 0.006 0.055 0.240 0.394 0.406 0.324 0.171 0.035 0.006 0.004] [0.000 0.011 0.145 0.424 0.614 0.650 0.554 0.365 0.123 0.014 0.004] [0.001 0.012 0.158 0.469 0.676 0.716 0.647 0.445 0.189 0.0…	[24.083 23.576 3.181 2.217 8.879 18.234 22.218 28.995 10.118 5.228 33.177 9.310 1.885 3.814 14.787 14.393 11.663 9.904 9.434 0.690 17.972 20.248 10.419 12.274 5.248 6.516 1.765]	[37.208 16.078 0.632 16.887 33.783 45.833 35.045 1.765 6.301 35.218 26.840 4.632 4.521 20.076 27.618 23.811 20.452 14.041 13.013 27.751 34.443 26.680 20.108 14.644 10.023]	[25.441 0.170 25.874 47.814 53.352 41.420 24.168 23.064 33.162 29.773 21.347 15.198 26.363 34.066 35.934 28.531 25.431 27.616 37.665 43.053 39.864 31.600 21.842]	[1.009 31.612 51.757 55.226 55.164 42.508 37.398 38.406 32.303 32.262 31.483 34.320 40.123 40.920 40.716 39.686 40.524 48.166 51.048 48.003 42.270]	25032526_Nucs_200mMNaCl_20nMCPC_dataset1.xlsx
24	asc	152.803	124.65	38.844	0.652	0.192	0.047	0.061	260	1571	0.659	88	30	1.062	[[0.000 0.000 0.000 0.002 0.005 0.006 0.002 0.001 0.000 0.000 0.000] [0.000 0.001 0.003 0.003 0.010 0.009 0.005 0.003 0.001 0.000 0.000] [0.004 0.001 0.008 0.050 0.110 0.104 0.068 0.024 0.004 0.001 0.001] [0.003 0.006 0.055 0.240 0.394 0.406 0.324 0.171 0.035 0.006 0.004] [0.000 0.011 0.145 0.424 0.614 0.650 0.554 0.365 0.123 0.014 0.004] [0.001 0.012 0.158 0.469 0.676 0.716 0.647 0.445 0.189 0.0…	[14.664 3.696 9.121 1.604 35.751 15.414 12.554 6.881 23.163 3.882 16.882 10.601 5.119 21.087 0.491 8.163 5.006 2.443 6.535 8.778 0.518 5.651 20.709 18.115 6.199 9.179 7.712 17.703]	[15.588 11.771 11.711 42.656 27.013 8.287 24.739 28.545 23.905 24.123 16.482 10.725 18.773 6.952 5.415 2.146 1.679 0.925 5.769 2.081 4.962 26.941 25.370 1.731 16.135 21.153]	[5.775 20.286 37.727 28.207 2.841 26.896 40.118 36.488 32.495 26.769 21.814 18.816 9.089 3.308 0.824 1.629 2.789 3.697 7.309 17.479 27.132 22.865 4.071 18.297]	[17.743 32.614 20.726 1.140 23.543 44.712 44.648 43.715 37.767 26.311 24.267 13.423 4.806 5.135 1.857 1.189 9.070 15.011 20.626 27.111 19.807 1.287]	25032526_Nucs_200mMNaCl_20nMCPC_dataset1.xlsx
25	asc	91.416	77.471	21.335	0.701	0.255	0.032	0.05	292	3579	0.696	52	23	1.062	[[0.000 0.000 0.000 0.002 0.005 0.006 0.002 0.001 0.000 0.000 0.000] [0.000 0.001 0.003 0.003 0.010 0.009 0.005 0.003 0.001 0.000 0.000] [0.004 0.001 0.008 0.050 0.110 0.104 0.068 0.024 0.004 0.001 0.001] [0.003 0.006 0.055 0.240 0.394 0.406 0.324 0.171 0.035 0.006 0.004] [0.000 0.011 0.145 0.424 0.614 0.650 0.554 0.365 0.123 0.014 0.004] [0.001 0.012 0.158 0.469 0.676 0.716 0.647 0.445 0.189 0.0…	[1.423 28.341 17.269 19.017 12.840 4.969 4.943 7.456 19.346 13.700 28.449 6.489 25.955 3.594 31.490 23.580]	[37.687 21.931 16.802 24.833 13.861 3.699 4.689 22.469 37.598 32.055 20.714 24.508 0.827 41.482]	[19.746 8.385 24.700 20.650 13.996 14.986 34.527 40.975 48.294 35.738 23.057 10.189]	[4.797 15.811 24.569 27.240 30.235 40.392 50.342 55.579 40.087 19.974]	25032526_Nucs_200mMNaCl_20nMCPC_dataset1.xlsx
26	asc	154.554	61.802	33.963	0.733	0.15	0.03	0.038	309	160	0.55	60	45	1.062	[[0.000 0.000 0.000 0.002 0.005 0.006 0.002 0.001 0.000 0.000 0.000] [0.000 0.001 0.003 0.003 0.010 0.009 0.005 0.003 0.001 0.000 0.000] [0.004 0.001 0.008 0.050 0.110 0.104 0.068 0.024 0.004 0.001 0.001] [0.003 0.006 0.055 0.240 0.394 0.406 0.324 0.171 0.035 0.006 0.004] [0.000 0.011 0.145 0.424 0.614 0.650 0.554 0.365 0.123 0.014 0.004] [0.001 0.012 0.158 0.469 0.676 0.716 0.647 0.445 0.189 0.0…	[16.005 2.328 2.929 17.824 1.250 2.464 40.538 19.773 17.582 5.524 8.263 35.302 1.370 8.068 1.423 3.569 20.597 11.979 12.968 13.912 19.416 6.982 12.729 23.000 28.343 0.132 24.567 14.196]	[7.138 10.676 18.663 8.894 22.108 51.656 48.833 24.706 7.398 23.152 38.749 12.247 8.042 4.396 13.156 28.371 15.794 13.934 30.104 29.863 23.055 27.720 43.536 39.909 26.587 17.535]	[18.184 18.988 26.506 41.509 60.820 57.793 43.009 29.834 33.671 35.368 20.230 2.385 13.619 23.072 26.158 13.661 13.875 33.864 41.904 40.686 48.538 52.850 56.196 38.393]	[32.912 39.888 56.532 68.517 63.960 62.039 50.537 41.682 38.410 21.899 4.783 12.562 25.112 23.606 7.435 14.686 33.821 50.566 59.653 62.775 68.361 62.633]	25032526_Nucs_200mMNaCl_20nMCPC_dataset1.xlsx
27	asc	158.327	103.019	36.99	0.675	0.166	0.033	0.041	312	520	0.453	51	70	1.062	[[0.000 0.000 0.000 0.002 0.005 0.006 0.002 0.001 0.000 0.000 0.000] [0.000 0.001 0.003 0.003 0.010 0.009 0.005 0.003 0.001 0.000 0.000] [0.004 0.001 0.008 0.050 0.110 0.104 0.068 0.024 0.004 0.001 0.001] [0.003 0.006 0.055 0.240 0.394 0.406 0.324 0.171 0.035 0.006 0.004] [0.000 0.011 0.145 0.424 0.614 0.650 0.554 0.365 0.123 0.014 0.004] [0.001 0.012 0.158 0.469 0.676 0.716 0.647 0.445 0.189 0.0…	[6.017 7.266 1.556 9.663 6.087 4.599 14.014 6.303 2.859 15.827 0.252 38.491 0.728 12.907 3.471 7.054 14.388 4.090 2.141 11.972 7.534 15.337 5.904 2.236 0.086 9.560 2.575 32.439 11.979]	[11.052 10.020 7.397 1.044 8.563 19.465 14.739 13.923 17.130 26.907 38.729 13.520 14.279 6.397 12.513 19.960 12.355 10.173 16.810 21.189 16.152 2.883 0.759 5.812 8.230 14.015 39.716]	[12.819 10.596 8.602 15.220 20.207 24.355 22.200 32.274 37.403 39.774 16.753 0.217 2.356 11.418 21.374 21.458 20.150 24.881 24.498 21.153 8.311 6.535 4.953 2.135 22.020]	[17.188 15.787 19.660 26.920 27.600 36.784 43.837 40.830 40.155 24.096 11.319 10.175 11.573 21.842 27.031 30.722 31.043 27.735 24.186 16.397 11.428 0.370 11.954]	25032526_Nucs_200mMNaCl_20nMCPC_dataset1.xlsx
28	asc	152.666	133.887	40.698	0.737	0.126	0.025	0.037	330	2848	0.433	60	75	1.062	[[0.000 0.000 0.000 0.002 0.005 0.006 0.002 0.001 0.000 0.000 0.000] [0.000 0.001 0.003 0.003 0.010 0.009 0.005 0.003 0.001 0.000 0.000] [0.004 0.001 0.008 0.050 0.110 0.104 0.068 0.024 0.004 0.001 0.001] [0.003 0.006 0.055 0.240 0.394 0.406 0.324 0.171 0.035 0.006 0.004] [0.000 0.011 0.145 0.424 0.614 0.650 0.554 0.365 0.123 0.014 0.004] [0.001 0.012 0.158 0.469 0.676 0.716 0.647 0.445 0.189 0.0…	[20.900 15.668 15.166 2.889 3.433 11.557 11.833 30.347 9.051 7.579 2.949 11.198 16.719 16.340 31.954 11.871 6.195 7.833 13.418 1.301 20.090 0.277 6.759 13.931 16.035 21.940 9.979 17.605]	[33.701 24.444 8.755 7.767 19.190 32.785 31.738 2.333 13.579 1.139 1.364 19.290 8.722 29.719 30.945 8.213 1.973 8.851 15.453 19.301 6.389 0.068 2.534 1.900 8.933 7.812]	[33.329 12.086 8.117 30.746 37.952 33.527 9.229 1.781 9.131 9.886 10.472 1.679 25.476 29.241 23.846 8.765 16.064 18.362 21.251 12.848 3.653 5.975 2.304 3.409]	[15.965 11.738 30.718 37.864 34.558 18.413 2.951 9.610 9.714 4.964 7.736 24.161 27.505 27.467 24.838 22.602 19.658 23.755 15.410 10.663 10.186 1.984]	25032526_Nucs_200mMNaCl_20nMCPC_dataset1.xlsx
29	asc	158.611	26.204	25.616	0.696	0.15	0.025	0.036	333	1259	0.387	32	53	1.062	[[0.000 0.000 0.000 0.002 0.005 0.006 0.002 0.001 0.000 0.000 0.000] [0.000 0.001 0.003 0.003 0.010 0.009 0.005 0.003 0.001 0.000 0.000] [0.004 0.001 0.008 0.050 0.110 0.104 0.068 0.024 0.004 0.001 0.001] [0.003 0.006 0.055 0.240 0.394 0.406 0.324 0.171 0.035 0.006 0.004] [0.000 0.011 0.145 0.424 0.614 0.650 0.554 0.365 0.123 0.014 0.004] [0.001 0.012 0.158 0.469 0.676 0.716 0.647 0.445 0.189 0.0…	[9.775 6.446 0.961 4.557 11.884 10.965 5.092 2.027 10.836 23.196 16.731 9.797 7.894 27.762 3.239 2.328 22.516 25.857 23.620 25.182 27.097 15.425 21.090 21.568 4.386 4.190 7.770 19.190 22.910]	[10.853 4.541 10.019 8.680 7.569 9.561 4.899 23.447 36.980 33.228 14.216 10.886 22.196 9.478 7.311 34.280 48.925 49.139 50.540 31.975 8.669 24.162 34.307 13.076 5.882 0.270 26.760]	[13.582 10.326 5.588 4.234 3.478 9.879 31.576 45.542 39.766 32.591 21.688 22.832 18.594 28.296 45.020 64.252 74.195 62.434 48.540 32.303 35.739 31.996 20.418 7.087 11.300]	[11.642 6.158 0.101 6.389 19.553 35.437 46.571 50.445 43.874 32.164 32.894 31.907 42.834 63.537 77.793 82.617 79.387 68.555 51.329 46.619 35.678 25.076 24.386]	25032526_Nucs_200mMNaCl_20nMCPC_dataset1.xlsx
30	asc	99.95	67.992	22.002	0.734	0.141	0.027	0.031	355	1411	0.513	48	30	1.062	[[0.000 0.000 0.000 0.002 0.005 0.006 0.002 0.001 0.000 0.000 0.000] [0.000 0.001 0.003 0.003 0.010 0.009 0.005 0.003 0.001 0.000 0.000] [0.004 0.001 0.008 0.050 0.110 0.104 0.068 0.024 0.004 0.001 0.001] [0.003 0.006 0.055 0.240 0.394 0.406 0.324 0.171 0.035 0.006 0.004] [0.000 0.011 0.145 0.424 0.614 0.650 0.554 0.365 0.123 0.014 0.004] [0.001 0.012 0.158 0.469 0.676 0.716 0.647 0.445 0.189 0.0…	[2.133 6.662 10.510 1.926 0.397 2.678 6.369 5.904 24.866 17.436 46.785 2.313 10.446 13.697 9.790 25.491 10.368]	[0.341 8.142 6.983 1.905 0.705 2.078 15.153 36.536 53.261 54.346 26.302 16.138 23.815 3.893 25.780]	[7.931 7.339 4.048 0.778 7.435 24.998 53.351 66.849 68.577 46.756 36.528 17.939 1.879]	[6.460 4.935 10.271 17.045 40.540 62.837 74.619 80.752 65.734 45.073 23.533]	25032526_Nucs_200mMNaCl_20nMCPC_dataset1.xlsx
31	asc	158.61	135.377	41.287	0.684	0.135	0.029	0.036	370	1062	0.435	59	79	1.062	[[0.000 0.000 0.000 0.002 0.005 0.006 0.002 0.001 0.000 0.000 0.000] [0.000 0.001 0.003 0.003 0.010 0.009 0.005 0.003 0.001 0.000 0.000] [0.004 0.001 0.008 0.050 0.110 0.104 0.068 0.024 0.004 0.001 0.001] [0.003 0.006 0.055 0.240 0.394 0.406 0.324 0.171 0.035 0.006 0.004] [0.000 0.011 0.145 0.424 0.614 0.650 0.554 0.365 0.123 0.014 0.004] [0.001 0.012 0.158 0.469 0.676 0.716 0.647 0.445 0.189 0.0…	[30.287 20.184 19.442 11.458 7.550 10.299 29.006 9.542 7.638 8.518 9.622 5.781 8.875 10.114 16.903 25.180 7.507 13.102 11.372 20.858 7.400 13.897 29.430 11.369 4.192 1.436 11.206 21.511 17.094]	[45.049 35.263 24.954 8.129 21.027 38.926 20.226 7.126 7.526 8.253 15.029 6.708 2.775 24.436 37.386 13.547 15.034 28.351 30.243 24.777 32.312 30.694 1.250 10.595 2.071 21.243 35.661]	[53.041 32.740 5.225 24.093 37.166 24.505 5.801 2.082 8.206 11.895 14.828 17.330 32.490 33.710 17.463 14.274 34.019 42.355 44.086 41.593 32.190 9.736 0.787 6.581 28.919]	[36.877 6.196 18.895 31.299 27.139 16.461 9.949 8.041 12.646 22.923 29.065 34.629 31.272 11.789 11.570 34.085 53.667 54.392 48.047 37.714 18.698 15.260 20.457]	25032526_Nucs_200mMNaCl_20nMCPC_dataset1.xlsx
32	asc	157.904	86.475	37.689	0.657	0.112	0.024	0.032	370	2336	0.311	43	76	1.062	[[0.000 0.000 0.000 0.002 0.005 0.006 0.002 0.001 0.000 0.000 0.000] [0.000 0.001 0.003 0.003 0.010 0.009 0.005 0.003 0.001 0.000 0.000] [0.004 0.001 0.008 0.050 0.110 0.104 0.068 0.024 0.004 0.001 0.001] [0.003 0.006 0.055 0.240 0.394 0.406 0.324 0.171 0.035 0.006 0.004] [0.000 0.011 0.145 0.424 0.614 0.650 0.554 0.365 0.123 0.014 0.004] [0.001 0.012 0.158 0.469 0.676 0.716 0.647 0.445 0.189 0.0…	[7.074 22.142 27.140 14.023 0.813 32.393 23.449 17.450 0.505 22.518 0.426 4.593 5.292 0.024 0.868 9.812 16.574 17.243 8.809 7.414 11.357 29.707 23.331 31.273 18.278 10.426 19.958 26.776 5.258]	[32.175 45.222 27.186 9.998 21.075 1.472 5.978 2.029 22.478 13.981 2.160 3.007 2.236 5.762 1.959 3.047 13.360 21.138 6.140 7.203 35.693 53.820 52.077 39.127 29.544 38.559 39.384]	[48.647 28.347 3.772 18.480 10.376 5.552 10.903 18.200 16.609 8.802 1.814 1.825 0.102 5.099 4.717 17.814 15.917 21.315 24.182 50.481 66.457 72.337 60.575 55.060 52.668]	[33.067 11.732 10.698 5.543 5.388 8.360 20.601 13.496 12.281 6.794 0.181 2.742 7.547 10.458 17.412 23.153 30.495 44.579 64.918 77.385 84.824 85.136 75.307]	25032526_Nucs_200mMNaCl_20nMCPC_dataset1.xlsx
33	asc	158.233	125.156	42.969	0.77	0.15	0.031	0.046	377	3779	0.43	54	83	1.062	[[0.000 0.000 0.000 0.002 0.005 0.006 0.002 0.001 0.000 0.000 0.000] [0.000 0.001 0.003 0.003 0.010 0.009 0.005 0.003 0.001 0.000 0.000] [0.004 0.001 0.008 0.050 0.110 0.104 0.068 0.024 0.004 0.001 0.001] [0.003 0.006 0.055 0.240 0.394 0.406 0.324 0.171 0.035 0.006 0.004] [0.000 0.011 0.145 0.424 0.614 0.650 0.554 0.365 0.123 0.014 0.004] [0.001 0.012 0.158 0.469 0.676 0.716 0.647 0.445 0.189 0.0…	[4.385 36.297 33.357 18.916 21.292 0.286 17.811 13.033 19.627 8.650 19.167 5.578 10.057 1.366 8.720 2.073 15.945 5.327 1.458 1.049 0.358 0.515 11.171 6.733 22.384 15.160 13.514 41.031 35.721]	[55.167 60.963 24.948 11.977 2.027 24.185 12.125 17.436 8.880 17.631 20.190 13.529 2.035 7.000 10.260 12.245 3.374 0.681 1.957 1.141 4.891 7.547 12.339 33.330 33.108 41.609 65.648]	[64.716 38.859 7.988 8.092 12.696 8.827 4.401 2.708 13.962 22.640 18.137 4.811 8.382 12.147 14.403 5.946 4.035 0.656 1.831 4.098 1.186 19.472 37.764 54.709 70.447]	[52.148 29.927 16.340 9.503 6.673 3.519 7.338 15.698 16.770 18.837 6.965 6.359 10.938 15.405 9.500 6.015 1.197 2.970 2.212 9.628 26.546 49.740 71.363]	25032526_Nucs_200mMNaCl_20nMCPC_dataset1.xlsx
34	asc	154.709	139.553	44.373	0.701	0.175	0.034	0.04	388	3174	0.446	68	75	1.062	[[0.000 0.000 0.000 0.002 0.005 0.006 0.002 0.001 0.000 0.000 0.000] [0.000 0.001 0.003 0.003 0.010 0.009 0.005 0.003 0.001 0.000 0.000] [0.004 0.001 0.008 0.050 0.110 0.104 0.068 0.024 0.004 0.001 0.001] [0.003 0.006 0.055 0.240 0.394 0.406 0.324 0.171 0.035 0.006 0.004] [0.000 0.011 0.145 0.424 0.614 0.650 0.554 0.365 0.123 0.014 0.004] [0.001 0.012 0.158 0.469 0.676 0.716 0.647 0.445 0.189 0.0…	[0.293 15.009 7.616 12.964 27.217 11.898 18.982 24.348 18.133 6.449 24.316 30.284 1.290 12.418 16.504 14.153 1.724 1.456 11.154 9.186 7.701 17.642 10.031 4.384 2.014 9.584 9.497 14.665]	[18.964 8.638 4.452 26.684 34.998 12.758 23.923 27.082 9.540 42.682 41.797 7.643 21.315 15.637 6.762 9.528 7.894 7.289 7.460 21.115 26.508 16.660 1.638 4.614 5.843 2.627]	[18.158 19.311 35.345 30.231 13.561 17.644 15.670 12.518 42.437 43.723 13.319 9.555 15.199 0.630 10.327 11.680 4.006 12.247 25.233 31.063 22.134 12.692 5.655 8.026]	[31.576 37.321 25.284 12.405 1.811 0.315 18.732 33.164 35.989 21.550 2.735 7.090 0.013 5.341 7.524 1.523 16.747 25.842 31.054 29.568 17.819 14.208]	25032526_Nucs_200mMNaCl_20nMCPC_dataset1.xlsx
35	asc	151.094	134.295	38.985	0.771	0.215	0.041	0.055	415	3677	0.559	72	62	1.062	[[0.000 0.000 0.000 0.002 0.005 0.006 0.002 0.001 0.000 0.000 0.000] [0.000 0.001 0.003 0.003 0.010 0.009 0.005 0.003 0.001 0.000 0.000] [0.004 0.001 0.008 0.050 0.110 0.104 0.068 0.024 0.004 0.001 0.001] [0.003 0.006 0.055 0.240 0.394 0.406 0.324 0.171 0.035 0.006 0.004] [0.000 0.011 0.145 0.424 0.614 0.650 0.554 0.365 0.123 0.014 0.004] [0.001 0.012 0.158 0.469 0.676 0.716 0.647 0.445 0.189 0.0…	[9.036 1.997 6.018 20.778 13.640 4.927 20.601 0.613 12.397 13.901 1.435 21.940 43.010 20.754 15.070 26.698 16.619 6.705 9.095 7.491 9.420 13.474 0.417 6.376 10.205 9.067 22.560 3.512]	[9.524 3.373 24.589 26.493 22.048 22.758 15.886 19.041 19.382 5.455 44.163 64.357 34.724 18.042 42.542 33.320 10.467 1.996 7.654 19.902 17.975 3.132 11.687 17.926 2.889 19.783]	[8.078 26.848 35.612 34.472 32.138 27.700 27.621 13.742 16.589 54.273 66.954 38.288 10.729 43.147 40.966 23.037 9.024 14.427 20.232 19.851 4.067 11.999 13.130 1.737]	[30.805 39.578 42.363 45.385 36.681 27.703 6.039 28.113 52.430 58.128 36.392 2.779 31.002 41.393 35.586 24.371 21.871 20.474 15.971 4.151 4.148 6.460]	25032526_Nucs_200mMNaCl_20nMCPC_dataset1.xlsx
36	asc	81.091	70.537	21.865	0.766	0.153	0.03	0.044	416	3867	0.383	30	44	1.062	[[0.000 0.000 0.000 0.002 0.005 0.006 0.002 0.001 0.000 0.000 0.000] [0.000 0.001 0.003 0.003 0.010 0.009 0.005 0.003 0.001 0.000 0.000] [0.004 0.001 0.008 0.050 0.110 0.104 0.068 0.024 0.004 0.001 0.001] [0.003 0.006 0.055 0.240 0.394 0.406 0.324 0.171 0.035 0.006 0.004] [0.000 0.011 0.145 0.424 0.614 0.650 0.554 0.365 0.123 0.014 0.004] [0.001 0.012 0.158 0.469 0.676 0.716 0.647 0.445 0.189 0.0…	[10.958 7.310 1.494 2.848 16.606 12.631 4.238 3.775 3.988 4.811 12.591 1.628 6.535]	[13.536 3.725 6.202 21.498 23.053 12.441 3.900 0.305 9.113 15.811 11.191]	[13.639 15.878 25.049 26.849 19.367 9.746 7.336 12.356 17.731]	[24.539 29.597 28.121 23.374 19.913 14.417 16.671]	25032526_Nucs_200mMNaCl_20nMCPC_dataset1.xlsx
37	asc	159.284	104.508	36.589	0.7	0.168	0.033	0.042	418	884	0.475	41	77	1.062	[[0.000 0.000 0.000 0.002 0.005 0.006 0.002 0.001 0.000 0.000 0.000] [0.000 0.001 0.003 0.003 0.010 0.009 0.005 0.003 0.001 0.000 0.000] [0.004 0.001 0.008 0.050 0.110 0.104 0.068 0.024 0.004 0.001 0.001] [0.003 0.006 0.055 0.240 0.394 0.406 0.324 0.171 0.035 0.006 0.004] [0.000 0.011 0.145 0.424 0.614 0.650 0.554 0.365 0.123 0.014 0.004] [0.001 0.012 0.158 0.469 0.676 0.716 0.647 0.445 0.189 0.0…	[6.086 7.235 20.345 18.221 3.922 5.936 13.178 1.456 15.983 5.246 21.283 30.027 17.436 10.220 17.124 14.921 22.351 19.229 23.295 4.414 13.142 11.299 27.993 14.360 11.633 6.719 25.284 1.355 19.620]	[20.451 33.074 26.433 2.221 1.308 9.482 13.124 12.632 13.387 33.674 31.951 2.688 7.060 4.554 17.534 39.425 42.051 30.702 0.662 20.999 31.866 40.822 22.540 1.093 11.739 21.248 21.098]	[38.053 29.646 15.428 5.816 12.256 14.264 22.974 29.033 37.295 34.275 10.880 2.196 1.226 28.249 47.127 53.238 36.228 5.025 25.106 45.097 45.590 31.384 3.249 12.703 30.295]	[36.081 23.592 18.358 16.899 19.136 33.915 35.982 41.358 35.139 17.545 17.600 16.424 35.012 52.600 51.187 39.995 5.965 26.132 42.950 50.795 32.853 8.717 11.213]	25032526_Nucs_200mMNaCl_20nMCPC_dataset1.xlsx
38	asc	156.715	140.572	41.854	0.707	0.147	0.037	0.049	433	770	0.598	82	60	1.062	[[0.000 0.000 0.000 0.002 0.005 0.006 0.002 0.001 0.000 0.000 0.000] [0.000 0.001 0.003 0.003 0.010 0.009 0.005 0.003 0.001 0.000 0.000] [0.004 0.001 0.008 0.050 0.110 0.104 0.068 0.024 0.004 0.001 0.001] [0.003 0.006 0.055 0.240 0.394 0.406 0.324 0.171 0.035 0.006 0.004] [0.000 0.011 0.145 0.424 0.614 0.650 0.554 0.365 0.123 0.014 0.004] [0.001 0.012 0.158 0.469 0.676 0.716 0.647 0.445 0.189 0.0…	[4.083 11.925 28.971 45.889 27.085 9.185 8.274 15.921 8.756 4.914 1.412 5.128 8.541 6.736 14.578 5.915 7.996 13.375 2.887 19.059 4.774 2.881 0.731 16.909 18.813 18.466 16.767 3.025 20.582]	[24.369 57.877 46.831 0.452 0.221 4.906 16.162 14.259 0.170 3.610 8.693 7.738 9.754 14.988 5.372 11.726 15.929 13.330 20.003 15.744 5.633 6.283 25.950 36.501 36.256 27.513 1.118]	[57.049 54.278 22.494 6.709 8.155 11.543 13.805 5.443 5.209 9.272 2.155 7.079 14.943 15.842 16.869 21.142 23.036 25.731 18.701 7.251 13.291 34.161 47.768 48.863 30.528]	[59.100 33.054 15.065 2.038 16.355 9.993 3.911 0.379 3.744 2.047 8.095 16.965 18.235 25.860 28.606 27.135 30.777 19.308 2.751 16.695 41.289 53.504 49.878]	25032526_Nucs_200mMNaCl_20nMCPC_dataset1.xlsx
39	asc	151.037	87.007	29.94	0.68	0.158	0.029	0.039	433	2281	0.425	47	62	1.062	[[0.000 0.000 0.000 0.002 0.005 0.006 0.002 0.001 0.000 0.000 0.000] [0.000 0.001 0.003 0.003 0.010 0.009 0.005 0.003 0.001 0.000 0.000] [0.004 0.001 0.008 0.050 0.110 0.104 0.068 0.024 0.004 0.001 0.001] [0.003 0.006 0.055 0.240 0.394 0.406 0.324 0.171 0.035 0.006 0.004] [0.000 0.011 0.145 0.424 0.614 0.650 0.554 0.365 0.123 0.014 0.004] [0.001 0.012 0.158 0.469 0.676 0.716 0.647 0.445 0.189 0.0…	[32.084 25.411 4.051 33.355 23.295 16.640 16.145 3.705 8.830 20.330 18.529 31.529 10.925 2.860 16.567 5.845 32.191 22.075 18.851 39.872 0.575 9.956 10.959 5.438 6.055 25.818 2.659 4.171]	[39.427 8.023 47.028 48.293 20.215 5.972 0.047 0.517 25.180 44.459 35.331 6.270 10.886 12.215 13.657 46.151 47.595 49.824 49.584 25.489 4.764 8.700 13.946 21.684 30.175 13.482]	[6.662 48.753 52.744 33.606 8.077 2.381 13.814 35.924 46.563 44.315 12.812 3.056 3.830 24.693 51.594 71.174 71.191 63.471 36.744 14.251 9.770 21.982 31.501 32.050]	[37.878 49.339 44.004 18.015 2.425 24.420 42.900 47.393 42.560 22.659 13.429 13.724 32.329 64.378 79.497 86.231 75.425 46.618 22.392 7.040 26.655 32.854]	25032526_Nucs_200mMNaCl_20nMCPC_dataset1.xlsx
40	asc	80.071	42.827	17.484	0.703	0.181	0.032	0.039	456	3441	0.484	36	25	1.062	[[0.000 0.000 0.000 0.002 0.005 0.006 0.002 0.001 0.000 0.000 0.000] [0.000 0.001 0.003 0.003 0.010 0.009 0.005 0.003 0.001 0.000 0.000] [0.004 0.001 0.008 0.050 0.110 0.104 0.068 0.024 0.004 0.001 0.001] [0.003 0.006 0.055 0.240 0.394 0.406 0.324 0.171 0.035 0.006 0.004] [0.000 0.011 0.145 0.424 0.614 0.650 0.554 0.365 0.123 0.014 0.004] [0.001 0.012 0.158 0.469 0.676 0.716 0.647 0.445 0.189 0.0…	[18.063 19.384 35.038 26.454 14.428 27.863 6.979 6.482 16.958 0.890 3.225 4.338 24.959]	[45.935 57.958 51.187 41.587 38.567 24.152 18.451 20.644 7.756 4.949 18.429]	[76.523 75.283 64.603 53.027 40.418 31.939 23.124 10.785 8.138]	[93.924 83.013 72.801 55.308 41.572 30.073 7.919]	25032526_Nucs_200mMNaCl_20nMCPC_dataset1.xlsx
41	asc	154.235	127.576	40.039	0.734	0.175	0.041	0.05	461	3508	0.339	41	85	1.062	[[0.000 0.000 0.000 0.002 0.005 0.006 0.002 0.001 0.000 0.000 0.000] [0.000 0.001 0.003 0.003 0.010 0.009 0.005 0.003 0.001 0.000 0.000] [0.004 0.001 0.008 0.050 0.110 0.104 0.068 0.024 0.004 0.001 0.001] [0.003 0.006 0.055 0.240 0.394 0.406 0.324 0.171 0.035 0.006 0.004] [0.000 0.011 0.145 0.424 0.614 0.650 0.554 0.365 0.123 0.014 0.004] [0.001 0.012 0.158 0.469 0.676 0.716 0.647 0.445 0.189 0.0…	[23.966 8.876 18.595 9.144 9.340 33.405 10.421 1.849 5.436 27.483 14.482 3.738 9.485 10.640 4.422 12.205 0.458 1.251 27.038 19.772 18.070 11.800 24.073 7.260 10.845 6.991 6.978 15.854]	[30.157 27.605 23.111 30.615 43.286 28.048 9.778 7.381 32.006 26.355 8.246 12.937 17.594 3.640 10.222 7.186 14.999 37.550 42.326 33.856 8.799 21.803 24.719 17.970 15.902 18.401]	[41.641 41.705 47.536 50.249 39.035 14.258 13.112 31.657 31.713 24.847 20.388 14.601 6.383 6.438 16.888 30.304 47.241 54.300 40.038 11.889 18.657 28.942 30.627 26.563]	[59.755 58.750 59.680 40.031 15.483 7.033 31.257 36.555 33.115 27.742 16.595 6.518 8.831 23.994 41.445 58.145 54.310 41.857 17.318 13.945 28.260 38.018]	25032526_Nucs_200mMNaCl_20nMCPC_dataset1.xlsx
42	asc	156.894	134.909	39.082	0.716	0.16	0.039	0.046	473	2789	0.458	64	72	1.062	[[0.000 0.000 0.000 0.002 0.005 0.006 0.002 0.001 0.000 0.000 0.000] [0.000 0.001 0.003 0.003 0.010 0.009 0.005 0.003 0.001 0.000 0.000] [0.004 0.001 0.008 0.050 0.110 0.104 0.068 0.024 0.004 0.001 0.001] [0.003 0.006 0.055 0.240 0.394 0.406 0.324 0.171 0.035 0.006 0.004] [0.000 0.011 0.145 0.424 0.614 0.650 0.554 0.365 0.123 0.014 0.004] [0.001 0.012 0.158 0.469 0.676 0.716 0.647 0.445 0.189 0.0…	[9.380 36.371 9.866 24.721 7.947 10.475 20.782 18.907 10.708 1.199 3.169 22.228 13.822 5.176 1.029 3.434 14.025 39.969 6.530 23.784 12.224 12.962 18.362 3.362 4.767 14.280 25.269 4.240 9.385]	[36.128 4.041 33.628 25.545 24.840 35.473 23.944 1.854 8.137 14.882 30.723 27.524 12.601 1.900 4.093 32.292 43.716 1.562 33.161 17.635 16.031 23.162 3.435 13.589 4.029 20.249 12.182]	[1.456 28.054 41.660 44.108 39.450 28.753 6.956 11.504 27.005 35.693 33.540 21.294 11.453 21.318 36.727 35.965 5.127 18.815 15.584 8.086 19.091 5.299 1.992 0.246 13.844]	[27.891 45.187 53.688 47.187 32.376 8.599 11.546 29.690 41.107 35.986 30.056 31.171 32.296 34.039 29.225 9.334 3.384 5.254 1.144 7.643 9.489 8.118 3.834]	25032526_Nucs_200mMNaCl_20nMCPC_dataset1.xlsx
43	asc	154.553	53.099	26.51	0.729	0.194	0.047	0.054	496	2599	0.558	50	41	1.062	[[0.000 0.000 0.000 0.002 0.005 0.006 0.002 0.001 0.000 0.000 0.000] [0.000 0.001 0.003 0.003 0.010 0.009 0.005 0.003 0.001 0.000 0.000] [0.004 0.001 0.008 0.050 0.110 0.104 0.068 0.024 0.004 0.001 0.001] [0.003 0.006 0.055 0.240 0.394 0.406 0.324 0.171 0.035 0.006 0.004] [0.000 0.011 0.145 0.424 0.614 0.650 0.554 0.365 0.123 0.014 0.004] [0.001 0.012 0.158 0.469 0.676 0.716 0.647 0.445 0.189 0.0…	[0.669 15.235 1.751 7.175 1.623 11.805 28.691 42.839 31.355 1.665 5.284 6.644 10.575 16.209 3.589 23.841 4.633 4.441 6.581 40.436 14.951 25.411 56.931 0.745 7.742 21.739 10.377 21.598]	[14.693 9.453 5.488 7.867 25.339 56.013 72.862 51.942 16.654 7.774 14.574 5.793 12.716 23.614 27.952 14.333 1.166 24.578 51.202 47.874 61.352 70.009 33.081 18.984 30.799 32.046]	[12.885 13.923 19.892 46.183 75.334 86.477 70.467 38.957 22.466 11.254 4.744 17.217 28.367 33.225 21.018 24.083 37.450 61.706 79.306 87.486 82.004 60.553 44.446 41.220]	[25.301 39.575 64.382 86.921 94.217 84.842 60.492 35.632 16.376 2.054 19.391 27.948 34.881 38.107 40.650 56.099 80.420 96.057 104.663 102.858 81.184 69.516]	25032526_Nucs_200mMNaCl_20nMCPC_dataset1.xlsx
44	asc	154.102	64.253	29.629	0.767	0.16	0.036	0.044	508	2693	0.6	52	51	1.062	[[0.000 0.000 0.000 0.002 0.005 0.006 0.002 0.001 0.000 0.000 0.000] [0.000 0.001 0.003 0.003 0.010 0.009 0.005 0.003 0.001 0.000 0.000] [0.004 0.001 0.008 0.050 0.110 0.104 0.068 0.024 0.004 0.001 0.001] [0.003 0.006 0.055 0.240 0.394 0.406 0.324 0.171 0.035 0.006 0.004] [0.000 0.011 0.145 0.424 0.614 0.650 0.554 0.365 0.123 0.014 0.004] [0.001 0.012 0.158 0.469 0.676 0.716 0.647 0.445 0.189 0.0…	[15.718 17.719 28.626 4.751 16.293 11.876 19.871 0.697 12.334 12.802 7.576 16.496 15.321 30.739 28.170 4.486 37.636 3.073 26.430 6.270 16.602 25.932 9.392 0.975 3.846 18.042 9.085 22.503]	[11.264 17.391 1.415 12.731 13.665 25.460 15.405 18.386 22.757 22.225 12.623 8.297 37.164 45.783 37.389 41.416 8.676 28.028 11.183 26.433 38.929 22.845 7.594 4.687 20.661 29.357]	[2.987 1.508 4.524 12.452 25.989 29.032 29.534 31.326 26.098 25.837 28.147 46.418 58.851 59.820 43.210 10.102 10.718 3.284 24.208 41.504 34.219 12.357 7.460 28.653]	[2.536 8.681 22.104 28.245 33.654 42.171 36.713 35.541 42.355 42.755 61.955 70.698 60.578 49.870 21.970 5.729 12.631 23.983 37.185 33.897 16.669 8.040]	25032526_Nucs_200mMNaCl_20nMCPC_dataset1.xlsx
45	asc	154.589	109.433	34.744	0.739	0.143	0.026	0.033	512	3570	0.469	69	58	1.062	[[0.000 0.000 0.000 0.002 0.005 0.006 0.002 0.001 0.000 0.000 0.000] [0.000 0.001 0.003 0.003 0.010 0.009 0.005 0.003 0.001 0.000 0.000] [0.004 0.001 0.008 0.050 0.110 0.104 0.068 0.024 0.004 0.001 0.001] [0.003 0.006 0.055 0.240 0.394 0.406 0.324 0.171 0.035 0.006 0.004] [0.000 0.011 0.145 0.424 0.614 0.650 0.554 0.365 0.123 0.014 0.004] [0.001 0.012 0.158 0.469 0.676 0.716 0.647 0.445 0.189 0.0…	[2.171 8.883 10.825 5.093 18.794 25.745 13.764 0.546 2.575 4.935 10.642 10.154 7.414 6.787 4.495 9.139 31.075 7.904 13.957 12.716 5.183 26.021 28.077 3.102 6.715 7.365 15.125 5.844]	[13.210 12.720 9.078 34.214 28.260 0.618 7.623 0.165 1.674 3.098 8.541 9.098 5.327 12.458 26.924 39.596 30.420 24.267 17.102 14.185 37.468 39.536 7.579 4.583 3.555 14.364]	[6.397 15.963 31.152 31.002 9.230 0.115 7.047 0.306 1.034 7.384 4.608 4.502 22.847 37.896 48.579 45.364 36.188 29.842 34.622 44.556 39.435 22.296 0.376 10.195]	[16.634 27.547 28.995 16.787 5.626 1.686 1.197 1.539 5.037 1.323 14.273 27.720 45.028 57.940 52.711 51.079 50.530 46.374 49.836 44.410 24.826 7.736]	25032526_Nucs_200mMNaCl_20nMCPC_dataset1.xlsx
46	asc	153.555	115.388	38.736	0.735	0.214	0.042	0.054	530	129	0.468	53	72	1.062	[[0.000 0.000 0.000 0.002 0.005 0.006 0.002 0.001 0.000 0.000 0.000] [0.000 0.001 0.003 0.003 0.010 0.009 0.005 0.003 0.001 0.000 0.000] [0.004 0.001 0.008 0.050 0.110 0.104 0.068 0.024 0.004 0.001 0.001] [0.003 0.006 0.055 0.240 0.394 0.406 0.324 0.171 0.035 0.006 0.004] [0.000 0.011 0.145 0.424 0.614 0.650 0.554 0.365 0.123 0.014 0.004] [0.001 0.012 0.158 0.469 0.676 0.716 0.647 0.445 0.189 0.0…	[12.478 34.988 32.893 17.377 16.821 11.010 22.581 17.346 0.610 1.921 0.755 23.228 14.870 3.942 12.191 3.848 6.898 4.353 42.817 5.900 4.314 11.165 25.403 9.200 14.871 9.581 5.276 19.367]	[57.673 59.075 42.234 31.015 8.130 25.749 28.332 7.103 2.603 13.330 31.041 24.513 2.602 12.238 1.201 10.998 29.211 42.044 13.351 12.847 26.024 26.385 3.935 24.262 19.655 0.383]	[77.791 65.827 39.012 7.141 21.033 27.685 16.913 4.760 22.734 32.978 23.975 6.814 5.006 0.449 22.223 37.050 42.645 17.858 10.041 29.895 23.214 1.583 20.706 19.652]	[75.683 47.142 14.597 13.869 22.947 13.427 4.032 22.180 31.039 25.128 13.587 5.392 13.987 25.895 36.723 41.131 15.624 5.021 17.602 20.691 0.627 11.270]	25032526_Nucs_200mMNaCl_20nMCPC_dataset1.xlsx
47	asc	154.464	61.819	29.907	0.668	0.185	0.03	0.039	534	2474	0.543	57	46	1.062	[[0.000 0.000 0.000 0.002 0.005 0.006 0.002 0.001 0.000 0.000 0.000] [0.000 0.001 0.003 0.003 0.010 0.009 0.005 0.003 0.001 0.000 0.000] [0.004 0.001 0.008 0.050 0.110 0.104 0.068 0.024 0.004 0.001 0.001] [0.003 0.006 0.055 0.240 0.394 0.406 0.324 0.171 0.035 0.006 0.004] [0.000 0.011 0.145 0.424 0.614 0.650 0.554 0.365 0.123 0.014 0.004] [0.001 0.012 0.158 0.469 0.676 0.716 0.647 0.445 0.189 0.0…	[6.090 7.736 10.522 42.773 25.972 25.701 8.391 16.486 19.493 12.555 5.526 6.308 11.164 28.524 3.363 4.033 3.072 10.000 8.141 16.553 22.976 14.262 14.939 2.502 3.732 13.140 10.881 13.431]	[16.042 35.777 61.020 60.209 42.882 29.484 30.428 34.014 25.064 14.957 14.653 28.580 32.425 8.883 7.250 10.088 7.465 11.418 32.111 38.383 18.280 6.558 3.102 1.587 16.714 10.735]	[55.251 78.255 78.406 67.974 51.650 47.773 43.523 36.848 28.283 31.001 35.179 34.490 15.779 2.215 10.832 2.469 19.096 38.768 41.263 26.006 5.087 4.580 11.963 12.588]	[90.755 93.591 88.880 75.870 64.225 56.138 47.684 45.998 43.348 40.552 36.139 18.354 5.198 0.026 4.819 25.584 37.569 40.820 32.925 11.816 2.356 10.220]	25032526_Nucs_200mMNaCl_20nMCPC_dataset1.xlsx
48	asc	104.883	69.838	22.089	0.674	0.163	0.027	0.041	536	814	0.516	48	32	1.062	[[0.000 0.000 0.000 0.002 0.005 0.006 0.002 0.001 0.000 0.000 0.000] [0.000 0.001 0.003 0.003 0.010 0.009 0.005 0.003 0.001 0.000 0.000] [0.004 0.001 0.008 0.050 0.110 0.104 0.068 0.024 0.004 0.001 0.001] [0.003 0.006 0.055 0.240 0.394 0.406 0.324 0.171 0.035 0.006 0.004] [0.000 0.011 0.145 0.424 0.614 0.650 0.554 0.365 0.123 0.014 0.004] [0.001 0.012 0.158 0.469 0.676 0.716 0.647 0.445 0.189 0.0…	[23.680 20.055 7.485 0.243 17.435 37.846 17.303 38.774 27.450 0.655 15.716 22.955 12.003 15.504 20.795 13.355 21.863 30.409]	[35.638 17.634 4.732 36.236 55.215 55.613 61.151 47.165 22.238 4.565 9.096 7.227 19.901 35.224 12.821 0.019]	[23.088 12.084 46.055 73.568 83.850 81.248 65.027 34.457 13.920 9.419 15.281 33.509 28.728 28.029]	[14.701 55.252 87.871 98.564 99.985 77.273 48.553 23.785 7.982 22.555 30.844 38.828]	25032526_Nucs_200mMNaCl_20nMCPC_dataset1.xlsx
49	asc	155	124.218	39.423	0.729	0.158	0.026	0.033	571	3566	0.329	29	87	1.062	[[0.000 0.000 0.000 0.002 0.005 0.006 0.002 0.001 0.000 0.000 0.000] [0.000 0.001 0.003 0.003 0.010 0.009 0.005 0.003 0.001 0.000 0.000] [0.004 0.001 0.008 0.050 0.110 0.104 0.068 0.024 0.004 0.001 0.001] [0.003 0.006 0.055 0.240 0.394 0.406 0.324 0.171 0.035 0.006 0.004] [0.000 0.011 0.145 0.424 0.614 0.650 0.554 0.365 0.123 0.014 0.004] [0.001 0.012 0.158 0.469 0.676 0.716 0.647 0.445 0.189 0.0…	[1.821 15.085 28.262 5.292 15.758 32.606 22.841 5.268 6.899 2.834 3.940 12.145 9.082 11.899 12.710 0.474 2.155 17.427 3.152 9.953 9.786 1.106 1.336 3.823 0.088 4.977 9.437 8.099]	[30.127 33.159 16.718 29.415 51.906 36.510 2.703 10.951 8.254 0.715 5.634 8.959 10.085 6.523 6.958 10.631 20.080 16.842 6.636 5.363 5.331 1.128 3.198 0.489 9.651 7.876]	[40.660 39.888 51.079 54.851 44.193 15.148 6.027 7.772 3.062 1.443 5.985 5.579 2.147 11.248 18.761 24.119 18.881 10.942 2.387 4.692 5.237 1.701 4.269 7.233]	[57.824 64.563 61.540 46.041 24.673 7.283 4.102 9.238 3.525 5.330 3.775 7.329 11.947 22.338 26.861 19.502 14.007 2.461 3.607 3.560 1.042 3.860]	25032526_Nucs_200mMNaCl_20nMCPC_dataset1.xlsx
50	asc	133.89	94.865	31.551	0.753	0.147	0.029	0.034	576	2190	0.416	24	68	1.062	[[0.000 0.000 0.000 0.002 0.005 0.006 0.002 0.001 0.000 0.000 0.000] [0.000 0.001 0.003 0.003 0.010 0.009 0.005 0.003 0.001 0.000 0.000] [0.004 0.001 0.008 0.050 0.110 0.104 0.068 0.024 0.004 0.001 0.001] [0.003 0.006 0.055 0.240 0.394 0.406 0.324 0.171 0.035 0.006 0.004] [0.000 0.011 0.145 0.424 0.614 0.650 0.554 0.365 0.123 0.014 0.004] [0.001 0.012 0.158 0.469 0.676 0.716 0.647 0.445 0.189 0.0…	[7.935 18.071 2.878 40.199 28.787 3.954 6.384 12.141 35.924 17.227 2.012 14.610 14.253 19.073 8.605 10.866 17.082 24.318 1.623 6.881 31.963 31.344 2.293 2.273]	[20.600 13.942 56.032 50.864 15.156 1.663 26.911 33.381 0.271 3.320 20.730 12.021 16.249 23.575 23.709 34.674 33.670 10.341 9.912 44.195 48.473 16.829]	[24.803 56.728 57.335 36.085 25.571 27.418 29.712 14.527 12.962 10.679 7.713 14.058 29.473 42.366 44.011 38.137 29.572 34.015 49.708 51.208]	[53.436 58.841 56.777 42.889 34.234 32.552 23.842 19.412 12.453 1.480 17.649 34.721 48.745 51.629 50.433 49.519 51.393 57.886]	25032526_Nucs_200mMNaCl_20nMCPC_dataset1.xlsx
51	asc	159.133	97.387	37.96	0.776	0.134	0.026	0.034	585	383	0.458	45	74	1.062	[[0.000 0.000 0.000 0.002 0.005 0.006 0.002 0.001 0.000 0.000 0.000] [0.000 0.001 0.003 0.003 0.010 0.009 0.005 0.003 0.001 0.000 0.000] [0.004 0.001 0.008 0.050 0.110 0.104 0.068 0.024 0.004 0.001 0.001] [0.003 0.006 0.055 0.240 0.394 0.406 0.324 0.171 0.035 0.006 0.004] [0.000 0.011 0.145 0.424 0.614 0.650 0.554 0.365 0.123 0.014 0.004] [0.001 0.012 0.158 0.469 0.676 0.716 0.647 0.445 0.189 0.0…	[8.857 29.107 19.504 19.422 2.541 35.611 28.859 15.515 13.024 15.686 1.311 13.300 2.841 12.086 22.310 13.301 4.677 0.527 16.513 7.380 9.470 15.301 19.347 3.545 32.076 23.201 19.559 25.807 12.707]	[34.431 43.769 27.904 24.976 48.770 54.422 36.456 12.938 9.830 15.804 15.376 3.448 21.821 35.003 26.794 11.591 5.391 12.560 3.858 20.811 29.710 25.225 9.909 45.449 49.018 18.256 22.381]	[48.120 52.049 50.398 64.895 66.601 49.939 21.961 7.138 17.241 17.255 3.287 25.126 39.862 35.548 15.794 0.484 6.529 7.929 25.516 35.812 19.811 14.765 50.025 50.313 24.073]	[69.194 74.450 81.090 73.598 56.324 31.649 0.470 11.059 9.468 6.151 27.653 39.095 35.125 22.830 9.817 3.585 15.922 27.191 26.740 13.184 19.808 41.996 42.798]	25032526_Nucs_200mMNaCl_20nMCPC_dataset1.xlsx
52	asc	156.58	99.059	34.948	0.766	0.146	0.032	0.05	616	1416	0.571	59	63	1.062	[[0.000 0.000 0.000 0.002 0.005 0.006 0.002 0.001 0.000 0.000 0.000] [0.000 0.001 0.003 0.003 0.010 0.009 0.005 0.003 0.001 0.000 0.000] [0.004 0.001 0.008 0.050 0.110 0.104 0.068 0.024 0.004 0.001 0.001] [0.003 0.006 0.055 0.240 0.394 0.406 0.324 0.171 0.035 0.006 0.004] [0.000 0.011 0.145 0.424 0.614 0.650 0.554 0.365 0.123 0.014 0.004] [0.001 0.012 0.158 0.469 0.676 0.716 0.647 0.445 0.189 0.0…	[16.193 16.911 12.980 15.600 12.569 12.434 13.784 5.275 36.841 26.771 16.740 15.084 18.082 24.774 0.904 0.913 19.278 8.060 9.405 7.134 20.487 1.416 0.689 2.848 7.517 3.390 2.433 15.289 24.206]	[18.517 12.325 15.806 10.986 11.827 4.929 16.803 52.864 53.562 37.668 14.414 1.847 15.281 11.940 10.100 23.764 22.401 9.868 12.675 24.762 11.315 1.443 6.262 10.636 8.365 11.772 28.608]	[2.507 6.082 1.519 8.170 14.260 33.909 59.276 69.517 50.695 31.318 13.817 17.466 16.562 24.088 28.092 25.135 9.626 12.342 22.821 17.985 11.450 9.004 12.257 16.055 25.398]	[0.654 2.358 12.135 26.609 50.107 69.423 69.356 65.394 48.278 26.538 27.509 24.738 28.955 34.599 21.190 9.372 7.239 20.551 20.821 19.130 16.060 17.219 25.641]	25032526_Nucs_200mMNaCl_20nMCPC_dataset1.xlsx
53	asc	124.47	76.172	27.883	0.71	0.132	0.024	0.03	617	3636	0.485	54	41	1.062	[[0.000 0.000 0.000 0.002 0.005 0.006 0.002 0.001 0.000 0.000 0.000] [0.000 0.001 0.003 0.003 0.010 0.009 0.005 0.003 0.001 0.000 0.000] [0.004 0.001 0.008 0.050 0.110 0.104 0.068 0.024 0.004 0.001 0.001] [0.003 0.006 0.055 0.240 0.394 0.406 0.324 0.171 0.035 0.006 0.004] [0.000 0.011 0.145 0.424 0.614 0.650 0.554 0.365 0.123 0.014 0.004] [0.001 0.012 0.158 0.469 0.676 0.716 0.647 0.445 0.189 0.0…	[7.775 9.667 23.266 11.592 26.171 16.728 10.015 21.080 10.529 4.336 25.951 13.807 4.608 1.143 3.240 8.644 22.648 34.555 4.127 10.087 7.467 30.730]	[1.921 24.228 36.310 40.330 24.806 12.191 20.823 2.157 22.576 35.022 24.479 1.724 1.827 6.990 21.588 44.247 47.943 26.448 8.417 17.788]	[30.590 46.988 49.403 24.470 0.759 13.706 4.552 26.314 40.018 29.180 13.482 5.422 14.196 36.865 54.092 58.701 39.122 9.092]	[47.885 46.378 32.603 9.120 2.602 13.494 24.557 36.957 34.977 22.785 20.946 29.469 44.888 61.256 63.047 40.328]	25032526_Nucs_200mMNaCl_20nMCPC_dataset1.xlsx
54	asc	155.961	141.575	44.484	0.769	0.123	0.028	0.041	639	2258	0.387	58	88	1.062	[[0.000 0.000 0.000 0.002 0.005 0.006 0.002 0.001 0.000 0.000 0.000] [0.000 0.001 0.003 0.003 0.010 0.009 0.005 0.003 0.001 0.000 0.000] [0.004 0.001 0.008 0.050 0.110 0.104 0.068 0.024 0.004 0.001 0.001] [0.003 0.006 0.055 0.240 0.394 0.406 0.324 0.171 0.035 0.006 0.004] [0.000 0.011 0.145 0.424 0.614 0.650 0.554 0.365 0.123 0.014 0.004] [0.001 0.012 0.158 0.469 0.676 0.716 0.647 0.445 0.189 0.0…	[17.678 1.209 6.690 5.063 12.626 1.819 3.881 13.580 2.943 11.660 4.532 12.885 5.573 4.826 12.648 9.837 25.705 6.210 6.763 5.567 0.670 9.917 8.164 19.569 11.278 27.382 6.912 10.360 17.606]	[4.285 9.826 14.721 14.248 6.434 9.761 14.049 1.983 15.398 16.804 17.938 9.603 8.363 10.142 9.340 17.682 3.261 7.085 1.850 7.072 5.499 12.990 29.290 34.753 36.477 25.783 22.619]	[9.196 17.744 18.311 15.397 14.949 9.719 1.876 16.407 23.752 21.892 8.261 1.974 16.000 15.317 16.974 5.012 1.117 1.843 4.673 0.604 18.612 38.246 47.741 49.447 41.780]	[15.815 24.026 20.836 15.889 9.560 5.483 17.341 22.610 21.467 12.946 4.017 14.205 15.181 19.217 8.902 5.277 6.208 2.930 8.204 26.699 44.804 54.338 62.391]	25032526_Nucs_200mMNaCl_20nMCPC_dataset1.xlsx
55	asc	84.113	66.372	21.12	0.765	0.143	0.024	0.036	646	3301	0.412	18	47	1.062	[[0.000 0.000 0.000 0.002 0.005 0.006 0.002 0.001 0.000 0.000 0.000] [0.000 0.001 0.003 0.003 0.010 0.009 0.005 0.003 0.001 0.000 0.000] [0.004 0.001 0.008 0.050 0.110 0.104 0.068 0.024 0.004 0.001 0.001] [0.003 0.006 0.055 0.240 0.394 0.406 0.324 0.171 0.035 0.006 0.004] [0.000 0.011 0.145 0.424 0.614 0.650 0.554 0.365 0.123 0.014 0.004] [0.001 0.012 0.158 0.469 0.676 0.716 0.647 0.445 0.189 0.0…	[24.997 10.529 7.628 16.552 21.037 10.325 9.855 6.955 6.959 31.843 32.866 33.969 12.225 17.986]	[19.213 5.912 23.256 34.475 25.771 18.495 15.362 5.485 44.796 65.772 44.290 13.753]	[25.665 32.489 39.699 38.786 30.662 11.067 17.287 58.096 70.469 64.368]	[45.730 46.699 45.174 32.985 6.233 29.032 59.687 75.553]	25032526_Nucs_200mMNaCl_20nMCPC_dataset1.xlsx
56	asc	150.435	116.646	36.884	0.73	0.159	0.043	0.074	660	1730	0.546	74	48	1.062	[[0.000 0.000 0.000 0.002 0.005 0.006 0.002 0.001 0.000 0.000 0.000] [0.000 0.001 0.003 0.003 0.010 0.009 0.005 0.003 0.001 0.000 0.000] [0.004 0.001 0.008 0.050 0.110 0.104 0.068 0.024 0.004 0.001 0.001] [0.003 0.006 0.055 0.240 0.394 0.406 0.324 0.171 0.035 0.006 0.004] [0.000 0.011 0.145 0.424 0.614 0.650 0.554 0.365 0.123 0.014 0.004] [0.001 0.012 0.158 0.469 0.676 0.716 0.647 0.445 0.189 0.0…	[10.579 11.739 1.531 2.275 6.658 6.009 6.271 33.893 20.893 12.729 3.284 8.548 10.690 14.190 8.665 18.193 27.187 23.646 2.487 7.299 2.970 7.714 0.555 7.167 25.965 31.511 0.845 21.210]	[17.794 8.539 0.288 8.524 12.473 7.671 41.204 44.204 24.818 13.923 15.535 7.869 13.178 24.857 36.119 48.107 38.483 10.660 4.571 3.177 8.922 0.281 5.539 38.138 44.916 27.206]	[12.184 0.760 10.726 2.674 17.238 45.920 51.090 42.817 27.953 17.361 5.126 16.023 35.666 54.735 58.884 47.142 23.396 6.732 3.892 4.504 9.425 22.765 42.416 54.061]	[2.354 0.513 7.821 25.953 47.479 55.095 53.335 39.505 21.247 2.421 23.216 44.854 62.227 65.949 54.496 36.415 18.851 8.315 9.370 20.017 32.763 51.746]	25032526_Nucs_200mMNaCl_20nMCPC_dataset1.xlsx
57	asc	97.303	94.865	25.652	0.629	0.192	0.036	0.048	673	1526	0.848	64	19	1.062	[[0.000 0.000 0.000 0.002 0.005 0.006 0.002 0.001 0.000 0.000 0.000] [0.000 0.001 0.003 0.003 0.010 0.009 0.005 0.003 0.001 0.000 0.000] [0.004 0.001 0.008 0.050 0.110 0.104 0.068 0.024 0.004 0.001 0.001] [0.003 0.006 0.055 0.240 0.394 0.406 0.324 0.171 0.035 0.006 0.004] [0.000 0.011 0.145 0.424 0.614 0.650 0.554 0.365 0.123 0.014 0.004] [0.001 0.012 0.158 0.469 0.676 0.716 0.647 0.445 0.189 0.0…	[0.040 4.816 0.627 12.302 26.744 15.860 36.037 7.379 1.018 2.181 8.261 14.678 4.793 14.688 3.705 0.212 9.449]	[4.482 4.370 25.987 40.824 11.213 31.797 25.907 3.617 2.459 0.168 12.943 4.787 10.439 3.533 2.660]	[14.451 34.317 33.746 11.173 21.896 26.093 19.022 1.569 4.252 8.200 3.259 4.075 7.499]	[29.288 27.055 11.104 13.154 21.464 19.370 8.604 0.755 6.492 3.098 5.301]	25032526_Nucs_200mMNaCl_20nMCPC_dataset1.xlsx
58	asc	154.024	140.899	43.88	0.639	0.182	0.044	0.053	680	2135	0.767	99	21	1.062	[[0.000 0.000 0.000 0.002 0.005 0.006 0.002 0.001 0.000 0.000 0.000] [0.000 0.001 0.003 0.003 0.010 0.009 0.005 0.003 0.001 0.000 0.000] [0.004 0.001 0.008 0.050 0.110 0.104 0.068 0.024 0.004 0.001 0.001] [0.003 0.006 0.055 0.240 0.394 0.406 0.324 0.171 0.035 0.006 0.004] [0.000 0.011 0.145 0.424 0.614 0.650 0.554 0.365 0.123 0.014 0.004] [0.001 0.012 0.158 0.469 0.676 0.716 0.647 0.445 0.189 0.0…	[11.552 0.825 3.191 1.642 12.045 22.845 9.941 1.433 3.548 13.358 12.896 13.935 16.677 4.877 18.521 4.951 21.236 2.613 10.885 8.103 2.861 1.738 12.010 8.397 21.046 23.848 13.463 2.233]	[6.547 3.600 9.260 1.444 11.852 2.198 5.312 3.847 5.136 0.750 15.825 21.206 5.799 18.483 6.309 25.018 18.673 16.243 14.976 6.044 5.698 15.339 3.879 28.771 41.103 26.504]	[11.589 3.907 2.281 8.107 1.044 4.496 1.306 7.527 9.669 19.299 12.265 0.188 5.887 6.018 23.740 28.428 26.022 17.565 14.727 13.680 10.395 6.126 31.900 44.819]	[6.595 2.134 4.549 3.386 3.169 5.310 10.380 13.318 15.505 12.339 5.279 4.598 12.803 23.889 29.338 31.773 27.094 21.834 15.098 4.112 13.924 34.490]	25032526_Nucs_200mMNaCl_20nMCPC_dataset1.xlsx
59	asc	149.687	126.368	36.611	0.743	0.168	0.025	0.032	688	635	0.492	64	66	1.062	[[0.000 0.000 0.000 0.002 0.005 0.006 0.002 0.001 0.000 0.000 0.000] [0.000 0.001 0.003 0.003 0.010 0.009 0.005 0.003 0.001 0.000 0.000] [0.004 0.001 0.008 0.050 0.110 0.104 0.068 0.024 0.004 0.001 0.001] [0.003 0.006 0.055 0.240 0.394 0.406 0.324 0.171 0.035 0.006 0.004] [0.000 0.011 0.145 0.424 0.614 0.650 0.554 0.365 0.123 0.014 0.004] [0.001 0.012 0.158 0.469 0.676 0.716 0.647 0.445 0.189 0.0…	[1.771 12.894 15.824 23.235 3.983 12.736 14.072 29.929 14.538 12.210 0.028 24.094 15.682 3.325 0.720 21.771 28.967 9.071 11.301 15.337 14.353 4.788 16.146 20.350 0.816 2.104 1.871]	[5.868 20.994 29.155 1.266 7.692 7.261 30.162 35.607 19.493 5.914 31.921 26.066 4.156 13.268 36.615 44.389 29.206 8.168 16.863 19.628 5.684 28.715 28.015 8.307 1.576]	[20.824 22.585 13.039 8.269 20.688 38.571 37.963 23.786 8.341 29.367 29.331 7.407 21.806 45.816 53.573 38.137 11.870 12.752 12.250 7.634 27.882 31.485 17.378]	[22.375 8.261 8.258 24.701 43.808 36.357 18.694 1.553 24.302 22.473 2.191 22.750 49.354 55.154 39.400 20.333 0.374 1.284 11.319 23.127 30.072]	25032526_Nucs_200mMNaCl_20nMCPC_dataset1.xlsx
60	asc	154.423	138.193	39.381	0.77	0.116	0.021	0.03	694	1544	0.241	19	95	1.062	[[0.000 0.000 0.000 0.002 0.005 0.006 0.002 0.001 0.000 0.000 0.000] [0.000 0.001 0.003 0.003 0.010 0.009 0.005 0.003 0.001 0.000 0.000] [0.004 0.001 0.008 0.050 0.110 0.104 0.068 0.024 0.004 0.001 0.001] [0.003 0.006 0.055 0.240 0.394 0.406 0.324 0.171 0.035 0.006 0.004] [0.000 0.011 0.145 0.424 0.614 0.650 0.554 0.365 0.123 0.014 0.004] [0.001 0.012 0.158 0.469 0.676 0.716 0.647 0.445 0.189 0.0…	[3.685 1.263 3.397 7.719 19.451 7.065 12.863 10.768 14.304 1.506 1.519 0.509 9.986 10.608 26.189 18.023 32.885 9.774 34.905 3.193 17.276 17.449 22.998 18.816 2.173 34.024 10.003 5.622]	[1.407 1.094 3.705 19.124 10.360 3.946 11.488 20.441 9.417 2.526 3.725 15.036 2.507 29.896 47.559 37.009 10.785 41.389 29.284 27.597 37.587 41.131 29.229 9.777 40.112 24.203]	[2.658 9.483 15.859 12.486 10.232 14.599 18.699 15.823 4.292 8.169 7.498 6.437 38.594 50.687 35.622 6.194 38.385 47.268 50.113 51.691 52.231 27.381 8.210 34.015]	[8.202 16.606 17.965 15.857 21.374 19.728 13.307 5.222 0.274 1.113 19.213 40.951 40.914 31.289 1.720 36.688 53.397 68.802 66.726 50.197 28.090 1.560]	25032526_Nucs_200mMNaCl_20nMCPC_dataset1.xlsx
61	asc	154.46	142.993	42.189	0.701	0.195	0.038	0.052	708	160	0.573	79	64	1.062	[[0.000 0.000 0.000 0.002 0.005 0.006 0.002 0.001 0.000 0.000 0.000] [0.000 0.001 0.003 0.003 0.010 0.009 0.005 0.003 0.001 0.000 0.000] [0.004 0.001 0.008 0.050 0.110 0.104 0.068 0.024 0.004 0.001 0.001] [0.003 0.006 0.055 0.240 0.394 0.406 0.324 0.171 0.035 0.006 0.004] [0.000 0.011 0.145 0.424 0.614 0.650 0.554 0.365 0.123 0.014 0.004] [0.001 0.012 0.158 0.469 0.676 0.716 0.647 0.445 0.189 0.0…	[10.814 13.660 5.166 3.471 3.552 0.903 6.556 9.610 0.651 11.164 23.954 15.143 12.934 12.978 1.306 0.004 3.949 23.361 11.359 9.514 0.767 34.884 6.740 21.058 1.612 3.972 23.651 15.938]	[5.670 0.071 7.830 4.836 4.152 1.300 6.007 9.737 22.815 21.964 9.632 14.016 5.859 5.181 2.631 7.730 27.066 27.796 14.809 13.452 31.897 0.173 25.234 10.156 14.991 17.668]	[3.168 4.431 9.170 3.789 0.946 8.822 18.929 24.837 16.771 0.327 6.805 1.556 1.709 8.565 15.036 31.474 31.741 12.842 11.759 20.760 2.326 13.783 7.474 6.352]	[7.074 5.521 5.060 1.148 15.210 20.045 20.963 19.820 4.841 0.412 0.235 2.006 13.792 24.334 33.173 25.123 12.438 0.234 11.883 1.927 1.857 1.277]	25032526_Nucs_200mMNaCl_20nMCPC_dataset1.xlsx
62	asc	153.108	140.656	41.01	0.764	0.118	0.017	0.026	712	2733	0.212	23	98	1.062	[[0.000 0.000 0.000 0.002 0.005 0.006 0.002 0.001 0.000 0.000 0.000] [0.000 0.001 0.003 0.003 0.010 0.009 0.005 0.003 0.001 0.000 0.000] [0.004 0.001 0.008 0.050 0.110 0.104 0.068 0.024 0.004 0.001 0.001] [0.003 0.006 0.055 0.240 0.394 0.406 0.324 0.171 0.035 0.006 0.004] [0.000 0.011 0.145 0.424 0.614 0.650 0.554 0.365 0.123 0.014 0.004] [0.001 0.012 0.158 0.469 0.676 0.716 0.647 0.445 0.189 0.0…	[17.289 7.830 9.001 4.581 13.799 11.393 7.281 4.642 30.079 32.943 11.684 18.500 6.317 1.927 14.287 22.448 2.666 3.433 0.887 13.096 2.262 11.114 7.911 9.176 0.866 7.458 5.895 14.039]	[11.974 7.376 15.981 10.393 8.134 10.657 16.040 48.871 42.141 4.462 27.500 16.530 2.058 2.100 13.971 6.842 4.322 5.719 14.671 14.367 16.200 18.056 13.565 9.183 10.839 2.604]	[5.683 13.364 9.821 3.960 2.726 26.978 48.858 40.739 5.887 20.207 19.102 10.245 3.213 10.636 5.531 7.186 7.205 17.750 21.349 25.308 22.490 21.211 16.560 10.343]	[5.941 8.739 7.761 18.451 33.382 41.291 36.518 12.189 5.731 17.689 18.678 9.565 10.778 8.633 9.972 16.298 20.602 26.270 30.327 29.827 27.089 19.503]	25032526_Nucs_200mMNaCl_20nMCPC_dataset1.xlsx
63	asc	152.565	98.319	33.299	0.718	0.166	0.033	0.044	713	2259	0.495	51	64	1.062	[[0.000 0.000 0.000 0.002 0.005 0.006 0.002 0.001 0.000 0.000 0.000] [0.000 0.001 0.003 0.003 0.010 0.009 0.005 0.003 0.001 0.000 0.000] [0.004 0.001 0.008 0.050 0.110 0.104 0.068 0.024 0.004 0.001 0.001] [0.003 0.006 0.055 0.240 0.394 0.406 0.324 0.171 0.035 0.006 0.004] [0.000 0.011 0.145 0.424 0.614 0.650 0.554 0.365 0.123 0.014 0.004] [0.001 0.012 0.158 0.469 0.676 0.716 0.647 0.445 0.189 0.0…	[6.407 12.410 12.466 18.114 4.208 7.448 2.750 23.129 21.789 20.189 11.754 13.299 24.156 21.040 21.172 10.318 9.453 7.320 8.595 11.748 11.910 10.185 27.690 7.399 22.478 11.858 18.741 0.776]	[21.847 9.614 13.985 16.989 10.928 18.039 35.398 43.448 36.961 28.498 7.098 28.027 43.705 36.852 16.178 0.634 6.891 18.129 22.000 22.877 29.986 36.483 32.483 32.107 32.468 25.058]	[9.377 10.952 18.003 25.752 31.814 48.711 55.594 54.678 33.272 4.682 32.451 50.306 46.948 27.588 12.181 14.101 22.123 31.258 38.526 43.073 50.816 48.353 50.661 42.145]	[8.502 21.102 35.437 48.269 59.465 66.865 58.342 36.226 3.542 32.391 48.270 50.621 41.417 26.718 25.909 29.258 40.253 50.215 57.326 63.940 63.944 62.893]	25032526_Nucs_200mMNaCl_20nMCPC_dataset1.xlsx
64	asc	150.445	139.873	41.575	0.816	0.103	0.02	0.026	724	193	0.368	53	84	1.062	[[0.000 0.000 0.000 0.002 0.005 0.006 0.002 0.001 0.000 0.000 0.000] [0.000 0.001 0.003 0.003 0.010 0.009 0.005 0.003 0.001 0.000 0.000] [0.004 0.001 0.008 0.050 0.110 0.104 0.068 0.024 0.004 0.001 0.001] [0.003 0.006 0.055 0.240 0.394 0.406 0.324 0.171 0.035 0.006 0.004] [0.000 0.011 0.145 0.424 0.614 0.650 0.554 0.365 0.123 0.014 0.004] [0.001 0.012 0.158 0.469 0.676 0.716 0.647 0.445 0.189 0.0…	[2.005 27.225 0.210 20.146 1.673 15.585 12.080 9.008 8.132 2.766 15.906 21.039 0.840 2.055 3.652 23.066 2.001 22.880 12.074 18.049 11.540 7.297 19.950 8.137 5.871 0.605 17.071]	[26.327 3.750 20.877 19.538 22.462 15.369 7.034 14.019 14.785 27.809 28.572 10.707 3.461 16.212 23.891 1.908 29.917 32.538 29.856 24.213 3.091 20.371 15.177 2.105 12.076]	[3.737 17.303 29.492 28.429 14.328 2.116 17.234 28.775 34.237 32.708 21.105 18.542 19.492 17.276 4.685 30.608 43.949 43.800 25.844 4.930 14.712 14.897 0.090]	[18.915 25.384 29.379 18.088 3.138 20.144 32.652 40.206 37.721 32.753 29.624 20.566 10.705 10.052 32.906 45.663 46.394 30.235 10.374 7.274 7.615]	25032526_Nucs_200mMNaCl_20nMCPC_dataset1.xlsx
65	asc	151.346	93.118	32.205	0.752	0.196	0.033	0.04	727	1618	0.541	51	65	1.062	[[0.000 0.000 0.000 0.002 0.005 0.006 0.002 0.001 0.000 0.000 0.000] [0.000 0.001 0.003 0.003 0.010 0.009 0.005 0.003 0.001 0.000 0.000] [0.004 0.001 0.008 0.050 0.110 0.104 0.068 0.024 0.004 0.001 0.001] [0.003 0.006 0.055 0.240 0.394 0.406 0.324 0.171 0.035 0.006 0.004] [0.000 0.011 0.145 0.424 0.614 0.650 0.554 0.365 0.123 0.014 0.004] [0.001 0.012 0.158 0.469 0.676 0.716 0.647 0.445 0.189 0.0…	[3.028 13.176 12.249 5.414 12.327 20.256 6.057 15.279 28.669 19.530 24.068 9.577 21.815 3.224 7.816 16.219 14.898 13.086 12.970 26.105 50.871 18.530 1.343 3.334 23.677 4.860 6.420 11.659]	[20.815 21.544 5.375 0.508 17.121 23.824 3.972 11.265 17.229 29.044 13.365 15.415 3.776 1.318 4.862 13.332 27.020 32.565 58.025 73.189 44.638 8.942 9.176 24.440 19.909 14.680]	[21.554 16.511 10.920 22.955 16.067 13.461 4.558 18.382 28.377 26.515 18.689 8.329 3.110 4.368 19.738 34.860 60.320 79.917 85.512 61.624 35.572 21.179 27.281 27.731]	[24.390 23.203 21.765 18.463 21.169 15.210 25.941 31.115 23.842 29.199 12.869 0.300 6.789 30.112 52.078 76.091 95.037 94.135 79.705 57.475 40.353 36.206]	25032526_Nucs_200mMNaCl_20nMCPC_dataset1.xlsx
66	asc	153.512	129.843	38.229	0.75	0.15	0.031	0.038	730	3724	0.381	47	83	1.062	[[0.000 0.000 0.000 0.002 0.005 0.006 0.002 0.001 0.000 0.000 0.000] [0.000 0.001 0.003 0.003 0.010 0.009 0.005 0.003 0.001 0.000 0.000] [0.004 0.001 0.008 0.050 0.110 0.104 0.068 0.024 0.004 0.001 0.001] [0.003 0.006 0.055 0.240 0.394 0.406 0.324 0.171 0.035 0.006 0.004] [0.000 0.011 0.145 0.424 0.614 0.650 0.554 0.365 0.123 0.014 0.004] [0.001 0.012 0.158 0.469 0.676 0.716 0.647 0.445 0.189 0.0…	[10.207 13.316 8.161 9.008 2.727 21.145 11.161 22.628 31.628 3.019 13.651 45.196 15.639 18.873 13.603 17.173 20.337 5.623 0.038 31.639 4.390 4.920 13.526 12.035 5.463 26.636 20.405 0.222]	[12.292 10.314 6.291 17.803 16.928 11.903 44.023 44.451 12.007 34.740 59.841 28.800 17.855 14.454 20.540 26.112 4.526 12.970 29.426 13.889 9.488 22.004 16.067 12.764 39.570 33.834]	[6.712 7.963 16.384 11.035 21.623 45.248 47.957 8.081 37.065 57.413 33.661 2.798 2.746 13.536 23.477 24.078 22.700 28.454 24.589 25.479 21.545 10.274 17.555 39.977]	[8.594 6.712 1.550 25.389 41.638 33.752 4.526 27.627 44.994 39.647 22.326 12.582 13.903 25.257 29.549 33.036 36.400 31.473 32.263 22.505 1.193 18.891]	25032526_Nucs_200mMNaCl_20nMCPC_dataset1.xlsx
67	asc	154.654	133.373	39.189	0.654	0.162	0.039	0.048	754	1411	0.722	93	24	1.062	[[0.000 0.000 0.000 0.002 0.005 0.006 0.002 0.001 0.000 0.000 0.000] [0.000 0.001 0.003 0.003 0.010 0.009 0.005 0.003 0.001 0.000 0.000] [0.004 0.001 0.008 0.050 0.110 0.104 0.068 0.024 0.004 0.001 0.001] [0.003 0.006 0.055 0.240 0.394 0.406 0.324 0.171 0.035 0.006 0.004] [0.000 0.011 0.145 0.424 0.614 0.650 0.554 0.365 0.123 0.014 0.004] [0.001 0.012 0.158 0.469 0.676 0.716 0.647 0.445 0.189 0.0…	[5.630 15.434 18.282 33.644 4.363 16.042 13.239 6.299 2.200 25.916 15.533 5.388 1.243 8.198 9.634 26.923 1.662 34.025 14.861 1.653 0.161 3.855 15.266 1.008 0.148 9.312 2.392 4.051]	[9.108 27.387 44.966 13.164 20.480 24.409 14.018 18.307 34.782 31.185 12.533 5.549 12.393 27.195 30.909 5.213 42.286 31.047 5.696 0.940 11.408 17.698 8.715 4.004 10.434 9.073]	[30.155 38.239 17.951 13.029 27.421 30.493 33.333 41.650 36.796 26.206 16.182 24.464 32.149 23.795 8.241 35.592 37.106 20.573 11.322 13.725 18.504 9.485 1.115 11.822]	[30.177 14.843 5.172 26.981 41.599 46.250 48.063 43.223 36.190 34.367 34.113 27.387 16.066 7.319 29.719 34.145 32.610 24.959 18.621 16.169 9.228 0.299]	25032526_Nucs_200mMNaCl_20nMCPC_dataset1.xlsx
68	asc	151.218	88.086	34.104	0.738	0.134	0.026	0.033	754	2129	0.407	37	72	1.062	[[0.000 0.000 0.000 0.002 0.005 0.006 0.002 0.001 0.000 0.000 0.000] [0.000 0.001 0.003 0.003 0.010 0.009 0.005 0.003 0.001 0.000 0.000] [0.004 0.001 0.008 0.050 0.110 0.104 0.068 0.024 0.004 0.001 0.001] [0.003 0.006 0.055 0.240 0.394 0.406 0.324 0.171 0.035 0.006 0.004] [0.000 0.011 0.145 0.424 0.614 0.650 0.554 0.365 0.123 0.014 0.004] [0.001 0.012 0.158 0.469 0.676 0.716 0.647 0.445 0.189 0.0…	[3.768 14.077 33.196 12.865 5.832 11.019 14.323 26.112 29.010 4.629 4.334 4.259 2.873 18.191 1.863 0.368 9.851 2.952 9.285 15.797 0.993 10.501 10.545 7.529 1.816 0.979 0.341 10.560]	[28.791 46.667 32.379 17.774 21.097 32.889 47.778 44.381 21.301 8.778 7.863 14.099 20.560 11.143 6.225 8.559 2.669 18.659 20.936 14.142 16.271 12.032 1.348 1.459 1.717 5.429]	[51.861 47.429 37.399 37.355 50.658 60.339 55.807 37.022 20.775 16.643 19.932 22.891 18.501 13.233 5.658 7.696 18.849 27.132 25.152 20.931 13.467 4.539 0.853 2.970]	[57.597 57.355 60.521 64.255 69.183 65.397 49.434 37.679 28.624 24.094 27.597 22.513 15.169 4.809 10.036 21.469 30.388 29.537 26.046 18.353 7.663 7.259]	25032526_Nucs_200mMNaCl_20nMCPC_dataset1.xlsx
69	asc	150.475	133.417	39.03	0.703	0.128	0.027	0.034	757	2431	0.505	64	70	1.062	[[0.000 0.000 0.000 0.002 0.005 0.006 0.002 0.001 0.000 0.000 0.000] [0.000 0.001 0.003 0.003 0.010 0.009 0.005 0.003 0.001 0.000 0.000] [0.004 0.001 0.008 0.050 0.110 0.104 0.068 0.024 0.004 0.001 0.001] [0.003 0.006 0.055 0.240 0.394 0.406 0.324 0.171 0.035 0.006 0.004] [0.000 0.011 0.145 0.424 0.614 0.650 0.554 0.365 0.123 0.014 0.004] [0.001 0.012 0.158 0.469 0.676 0.716 0.647 0.445 0.189 0.0…	[21.083 15.301 12.597 21.297 16.922 6.598 11.651 31.749 31.658 13.351 1.751 11.646 3.234 5.167 9.898 13.855 15.224 23.689 21.080 20.406 1.235 3.406 13.872 30.591 5.938 1.989 1.056]	[32.141 30.896 36.056 24.272 3.962 30.824 53.404 40.857 3.353 0.898 10.904 5.173 1.399 14.242 26.415 10.307 26.617 43.128 30.329 7.265 10.959 30.871 40.497 20.239 0.452]	[49.659 43.873 27.087 6.433 42.133 58.399 48.546 23.378 10.070 7.936 5.266 4.317 21.837 20.968 4.927 29.777 45.004 40.375 12.509 16.758 39.064 44.284 29.422]	[50.050 24.668 12.108 39.556 57.088 57.012 35.989 23.576 11.850 1.477 9.119 16.778 13.863 4.177 28.671 41.599 38.233 13.612 16.238 37.570 46.223]	25032526_Nucs_200mMNaCl_20nMCPC_dataset1.xlsx
70	asc	152.927	117.599	37.461	0.695	0.161	0.033	0.042	761	2655	0.563	67	59	1.062	[[0.000 0.000 0.000 0.002 0.005 0.006 0.002 0.001 0.000 0.000 0.000] [0.000 0.001 0.003 0.003 0.010 0.009 0.005 0.003 0.001 0.000 0.000] [0.004 0.001 0.008 0.050 0.110 0.104 0.068 0.024 0.004 0.001 0.001] [0.003 0.006 0.055 0.240 0.394 0.406 0.324 0.171 0.035 0.006 0.004] [0.000 0.011 0.145 0.424 0.614 0.650 0.554 0.365 0.123 0.014 0.004] [0.001 0.012 0.158 0.469 0.676 0.716 0.647 0.445 0.189 0.0…	[24.442 31.394 17.162 3.898 3.767 14.509 15.536 0.326 4.721 11.973 3.986 0.382 4.313 18.298 21.998 10.313 1.094 6.346 10.726 23.357 37.203 4.121 34.229 14.960 13.404 17.525 38.665 7.180]	[52.196 30.910 2.799 1.538 20.394 22.628 5.082 10.871 16.326 10.163 4.531 13.653 31.453 25.990 0.139 9.423 12.256 25.578 47.322 50.942 39.837 43.769 25.373 14.686 43.559 51.017]	[42.482 20.179 14.191 20.961 22.169 7.742 9.092 18.014 15.242 15.967 25.401 32.531 28.419 7.634 8.440 25.382 43.065 59.035 70.388 64.948 54.641 24.573 16.499 49.911]	[38.886 28.057 24.337 17.979 7.159 4.698 16.062 22.396 28.276 31.773 33.789 28.143 9.895 9.149 35.230 56.031 73.468 85.650 77.050 61.632 24.011 18.352]	25032526_Nucs_200mMNaCl_20nMCPC_dataset1.xlsx
71	asc	157.721	70.328	34.378	0.708	0.136	0.031	0.039	767	2026	0.577	43	59	1.062	[[0.000 0.000 0.000 0.002 0.005 0.006 0.002 0.001 0.000 0.000 0.000] [0.000 0.001 0.003 0.003 0.010 0.009 0.005 0.003 0.001 0.000 0.000] [0.004 0.001 0.008 0.050 0.110 0.104 0.068 0.024 0.004 0.001 0.001] [0.003 0.006 0.055 0.240 0.394 0.406 0.324 0.171 0.035 0.006 0.004] [0.000 0.011 0.145 0.424 0.614 0.650 0.554 0.365 0.123 0.014 0.004] [0.001 0.012 0.158 0.469 0.676 0.716 0.647 0.445 0.189 0.0…	[30.213 14.741 9.343 1.759 6.704 20.018 4.922 25.628 6.876 0.198 8.271 2.060 3.341 1.596 1.070 8.565 34.538 28.585 5.701 2.018 20.080 6.199 5.894 7.450 6.190 3.391 11.641 9.288 8.919]	[34.519 15.834 6.264 15.833 20.909 17.901 26.605 19.591 7.376 9.202 4.525 3.109 3.802 2.414 25.299 53.113 43.003 9.600 9.208 24.188 13.292 6.519 7.302 4.161 12.306 17.980 10.649]	[30.167 20.472 20.365 29.120 30.158 33.522 24.986 19.050 10.690 4.751 0.634 0.997 13.771 39.982 57.107 51.541 32.763 23.180 21.692 13.882 1.990 4.054 5.391 15.894 19.180]	[33.699 32.623 37.335 35.799 40.742 33.187 22.949 17.319 6.314 2.698 10.812 27.007 45.407 59.197 60.520 48.653 36.896 25.654 14.278 7.665 5.439 9.877 13.985]	25032526_Nucs_200mMNaCl_20nMCPC_dataset1.xlsx
72	asc	157.788	103.601	36.298	0.722	0.158	0.029	0.039	785	3640	0.565	60	62	1.062	[[0.000 0.000 0.000 0.002 0.005 0.006 0.002 0.001 0.000 0.000 0.000] [0.000 0.001 0.003 0.003 0.010 0.009 0.005 0.003 0.001 0.000 0.000] [0.004 0.001 0.008 0.050 0.110 0.104 0.068 0.024 0.004 0.001 0.001] [0.003 0.006 0.055 0.240 0.394 0.406 0.324 0.171 0.035 0.006 0.004] [0.000 0.011 0.145 0.424 0.614 0.650 0.554 0.365 0.123 0.014 0.004] [0.001 0.012 0.158 0.469 0.676 0.716 0.647 0.445 0.189 0.0…	[4.681 22.178 2.457 3.800 19.517 24.384 3.545 20.428 4.260 15.366 5.702 18.866 28.669 23.461 7.492 9.377 11.408 6.165 7.472 0.176 6.624 0.339 0.831 15.587 17.080 6.098 11.147 6.144 17.330]	[25.747 11.646 12.330 33.609 32.369 18.861 20.785 6.791 10.385 7.453 36.052 49.833 41.541 23.911 7.419 9.802 15.606 10.643 7.224 6.881 3.235 8.455 24.543 21.824 3.132 17.268 3.052]	[9.850 15.915 36.347 43.120 34.336 23.875 8.372 4.300 18.908 44.546 61.382 57.078 35.070 12.461 9.257 15.683 17.703 11.744 9.179 0.920 14.477 25.388 19.989 1.005 7.851]	[15.762 37.302 48.970 39.265 31.662 19.906 17.752 35.653 51.949 65.631 63.555 44.021 20.055 3.280 15.504 18.980 16.635 7.991 5.356 15.970 21.356 17.438 7.688]	25032526_Nucs_200mMNaCl_20nMCPC_dataset1.xlsx
73	asc	150.845	134.155	39.534	0.762	0.102	0.022	0.025	791	2153	0.234	22	93	1.062	[[0.000 0.000 0.000 0.002 0.005 0.006 0.002 0.001 0.000 0.000 0.000] [0.000 0.001 0.003 0.003 0.010 0.009 0.005 0.003 0.001 0.000 0.000] [0.004 0.001 0.008 0.050 0.110 0.104 0.068 0.024 0.004 0.001 0.001] [0.003 0.006 0.055 0.240 0.394 0.406 0.324 0.171 0.035 0.006 0.004] [0.000 0.011 0.145 0.424 0.614 0.650 0.554 0.365 0.123 0.014 0.004] [0.001 0.012 0.158 0.469 0.676 0.716 0.647 0.445 0.189 0.0…	[17.189 32.139 12.455 29.860 2.138 3.981 7.988 6.225 28.078 10.607 5.333 11.271 8.867 4.413 15.686 3.886 7.934 2.394 11.060 16.857 2.689 14.115 10.512 20.136 23.847 9.683 29.585]	[34.506 11.316 35.019 10.801 1.056 9.110 24.258 36.494 21.980 5.665 18.371 16.709 16.689 19.835 15.696 11.074 0.831 1.435 12.672 18.175 10.204 13.522 37.316 38.757 36.400]	[4.424 24.731 22.063 11.858 18.024 32.589 40.183 24.202 0.512 18.677 26.318 25.848 26.813 21.923 13.647 7.233 5.334 16.763 16.135 7.824 21.534 41.627 57.001]	[17.286 20.997 28.359 32.640 34.882 38.219 25.103 4.237 15.862 29.461 33.760 33.711 24.483 20.277 15.001 13.204 18.179 10.720 1.962 23.948 50.292]	25032526_Nucs_200mMNaCl_20nMCPC_dataset1.xlsx
74	asc	153.426	122.776	36.952	0.684	0.133	0.024	0.031	793	1520	0.322	36	81	1.062	[[0.000 0.000 0.000 0.002 0.005 0.006 0.002 0.001 0.000 0.000 0.000] [0.000 0.001 0.003 0.003 0.010 0.009 0.005 0.003 0.001 0.000 0.000] [0.004 0.001 0.008 0.050 0.110 0.104 0.068 0.024 0.004 0.001 0.001] [0.003 0.006 0.055 0.240 0.394 0.406 0.324 0.171 0.035 0.006 0.004] [0.000 0.011 0.145 0.424 0.614 0.650 0.554 0.365 0.123 0.014 0.004] [0.001 0.012 0.158 0.469 0.676 0.716 0.647 0.445 0.189 0.0…	[17.683 15.057 32.469 19.970 3.043 7.593 3.406 33.653 29.574 31.502 8.718 11.134 17.760 8.862 10.103 5.637 4.216 2.839 3.617 8.862 14.436 1.403 3.544 1.657 3.923 19.287 2.625 19.056]	[7.665 34.925 37.725 9.231 4.368 17.217 46.737 62.152 41.930 1.467 6.613 16.624 12.690 2.854 2.694 8.454 6.756 0.606 14.272 18.165 4.043 3.417 2.076 12.738 19.936 2.510]	[30.912 36.105 23.100 7.768 33.010 64.097 69.151 52.842 20.678 8.317 9.964 12.129 6.862 5.616 7.705 6.987 3.792 14.670 17.022 9.377 0.120 10.184 16.003 13.279]	[31.654 18.325 8.858 43.802 70.224 71.686 62.419 40.767 20.386 15.917 10.718 9.680 12.391 7.331 0.992 4.265 12.923 16.154 10.167 0.671 10.032 13.191]	25032526_Nucs_200mMNaCl_20nMCPC_dataset1.xlsx
75	asc	125.938	109.354	32.182	0.728	0.174	0.03	0.036	803	856	0.448	49	61	1.062	[[0.000 0.000 0.000 0.002 0.005 0.006 0.002 0.001 0.000 0.000 0.000] [0.000 0.001 0.003 0.003 0.010 0.009 0.005 0.003 0.001 0.000 0.000] [0.004 0.001 0.008 0.050 0.110 0.104 0.068 0.024 0.004 0.001 0.001] [0.003 0.006 0.055 0.240 0.394 0.406 0.324 0.171 0.035 0.006 0.004] [0.000 0.011 0.145 0.424 0.614 0.650 0.554 0.365 0.123 0.014 0.004] [0.001 0.012 0.158 0.469 0.676 0.716 0.647 0.445 0.189 0.0…	[15.103 1.014 16.490 5.641 14.245 10.894 0.233 7.131 20.331 28.536 1.824 5.144 23.241 7.318 0.130 1.265 25.582 18.697 13.807 15.992 22.424 18.304 6.526]	[1.708 19.817 6.763 5.978 3.655 1.648 17.413 38.164 39.614 18.664 17.677 22.154 4.237 4.422 14.121 35.563 24.585 12.454 11.683 5.276 10.355]	[11.158 11.131 2.179 0.744 9.215 26.639 44.893 47.439 38.829 28.850 22.356 9.442 6.583 27.136 34.318 21.715 3.960 10.132 7.256]	[9.452 4.762 1.605 20.136 35.562 46.816 57.136 49.109 39.463 29.131 6.196 10.998 24.428 31.533 25.928 8.083 4.726]	25032526_Nucs_200mMNaCl_20nMCPC_dataset1.xlsx
76	asc	157.327	149.105	43.443	0.729	0.186	0.047	0.057	817	2326	0.818	101	26	1.062	[[0.000 0.000 0.000 0.002 0.005 0.006 0.002 0.001 0.000 0.000 0.000] [0.000 0.001 0.003 0.003 0.010 0.009 0.005 0.003 0.001 0.000 0.000] [0.004 0.001 0.008 0.050 0.110 0.104 0.068 0.024 0.004 0.001 0.001] [0.003 0.006 0.055 0.240 0.394 0.406 0.324 0.171 0.035 0.006 0.004] [0.000 0.011 0.145 0.424 0.614 0.650 0.554 0.365 0.123 0.014 0.004] [0.001 0.012 0.158 0.469 0.676 0.716 0.647 0.445 0.189 0.0…	[24.951 23.105 26.422 5.919 2.179 5.279 13.711 9.913 5.957 21.986 11.101 7.104 0.208 5.485 2.410 1.205 0.218 2.728 6.204 8.254 10.447 11.048 2.664 2.625 2.154 18.270 24.087 0.157 9.681]	[22.370 17.828 20.219 2.499 2.666 16.028 19.748 21.907 19.415 3.660 12.758 6.502 4.384 0.270 2.301 0.979 5.939 11.695 16.579 20.098 14.940 1.548 5.034 12.601 31.391 33.144 7.046]	[7.393 15.469 15.892 10.600 19.517 28.546 28.084 19.484 0.788 9.142 11.492 5.982 0.586 0.071 2.496 9.357 17.077 23.946 24.500 18.116 5.717 8.220 24.955 36.640 33.684]	[10.346 19.331 22.543 28.150 30.776 28.087 22.865 4.123 5.227 8.182 9.598 3.470 2.858 6.685 13.067 22.223 27.035 26.728 20.724 5.346 13.096 28.510 37.464]	25032526_Nucs_200mMNaCl_20nMCPC_dataset1.xlsx
77	asc	152.595	66.871	30.883	0.724	0.172	0.037	0.046	840	2066	0.633	56	49	1.062	[[0.000 0.000 0.000 0.002 0.005 0.006 0.002 0.001 0.000 0.000 0.000] [0.000 0.001 0.003 0.003 0.010 0.009 0.005 0.003 0.001 0.000 0.000] [0.004 0.001 0.008 0.050 0.110 0.104 0.068 0.024 0.004 0.001 0.001] [0.003 0.006 0.055 0.240 0.394 0.406 0.324 0.171 0.035 0.006 0.004] [0.000 0.011 0.145 0.424 0.614 0.650 0.554 0.365 0.123 0.014 0.004] [0.001 0.012 0.158 0.469 0.676 0.716 0.647 0.445 0.189 0.0…	[14.667 16.676 8.335 25.032 7.807 17.542 7.378 10.138 24.153 2.498 35.412 5.335 8.923 25.159 17.946 18.492 10.566 10.200 7.138 3.627 22.205 11.239 11.896 4.275 2.438 4.503 4.297 16.577]	[28.177 29.189 33.103 29.094 17.757 6.462 18.525 27.973 27.284 31.495 7.909 0.989 29.670 39.771 32.747 24.912 19.052 10.424 11.161 29.639 16.393 4.139 0.454 2.324 5.432 1.741]	[43.718 47.151 36.591 29.475 21.685 26.377 38.436 39.011 35.225 20.011 22.009 35.553 47.642 49.228 38.062 26.929 7.689 14.075 25.766 20.794 6.609 0.220 3.110 1.199]	[56.031 47.032 43.473 34.930 40.863 46.932 40.687 45.944 36.498 36.745 49.976 52.785 57.190 49.902 29.825 8.036 9.899 22.362 21.794 11.875 4.971 1.125]	25032526_Nucs_200mMNaCl_20nMCPC_dataset1.xlsx
78	asc	153.531	89.175	35.522	0.706	0.091	0.019	0.028	842	2571	0.308	30	77	1.062	[[0.000 0.000 0.000 0.002 0.005 0.006 0.002 0.001 0.000 0.000 0.000] [0.000 0.001 0.003 0.003 0.010 0.009 0.005 0.003 0.001 0.000 0.000] [0.004 0.001 0.008 0.050 0.110 0.104 0.068 0.024 0.004 0.001 0.001] [0.003 0.006 0.055 0.240 0.394 0.406 0.324 0.171 0.035 0.006 0.004] [0.000 0.011 0.145 0.424 0.614 0.650 0.554 0.365 0.123 0.014 0.004] [0.001 0.012 0.158 0.469 0.676 0.716 0.647 0.445 0.189 0.0…	[17.443 9.662 4.472 15.510 16.827 12.793 9.089 2.240 17.344 0.829 19.693 3.570 6.121 21.591 7.958 14.015 11.088 14.418 7.282 9.970 47.294 19.989 1.355 18.501 17.934 20.654 44.003 32.819]	[3.176 1.548 21.687 30.979 16.662 3.813 1.887 16.638 0.346 21.063 10.356 6.460 22.510 25.762 12.451 11.289 16.321 5.058 37.257 62.273 44.313 20.599 28.145 37.511 51.623 70.740]	[10.846 24.810 31.178 22.377 9.306 7.828 6.840 2.694 13.720 19.548 19.885 28.666 25.972 14.279 6.264 8.957 15.845 48.775 70.181 62.416 48.196 44.856 58.739 79.363]	[28.471 28.291 28.501 19.973 10.014 4.208 4.611 15.947 21.779 29.943 33.871 23.376 15.540 4.058 7.713 30.349 52.286 75.108 77.753 70.659 74.214 82.656]	25032526_Nucs_200mMNaCl_20nMCPC_dataset1.xlsx
79	asc	154.872	42.883	27.771	0.685	0.191	0.036	0.049	856	1613	0.649	60	31	1.062	[[0.000 0.000 0.000 0.002 0.005 0.006 0.002 0.001 0.000 0.000 0.000] [0.000 0.001 0.003 0.003 0.010 0.009 0.005 0.003 0.001 0.000 0.000] [0.004 0.001 0.008 0.050 0.110 0.104 0.068 0.024 0.004 0.001 0.001] [0.003 0.006 0.055 0.240 0.394 0.406 0.324 0.171 0.035 0.006 0.004] [0.000 0.011 0.145 0.424 0.614 0.650 0.554 0.365 0.123 0.014 0.004] [0.001 0.012 0.158 0.469 0.676 0.716 0.647 0.445 0.189 0.0…	[1.480 16.965 19.451 1.832 13.832 19.931 5.352 13.874 23.768 2.820 6.947 1.928 22.378 6.280 1.981 20.879 1.729 5.321 17.346 23.935 25.799 23.162 34.525 1.051 2.340 0.675 1.362 21.399]	[25.950 27.017 0.977 4.783 10.339 2.323 28.434 32.115 18.178 7.393 12.734 24.554 18.459 15.561 22.734 14.829 14.858 31.974 45.507 49.348 53.324 46.631 19.484 3.203 2.526 12.399]	[24.463 14.239 2.925 1.907 13.800 27.659 39.009 27.340 22.828 20.712 28.256 28.834 28.106 27.217 25.651 32.888 46.006 62.246 74.366 71.894 60.019 33.744 15.286 10.586]	[19.233 7.484 3.242 20.849 32.461 36.969 38.856 35.661 31.051 35.971 36.249 35.319 39.262 38.484 48.810 64.022 79.346 89.075 86.214 72.889 47.704 32.411]	25032526_Nucs_200mMNaCl_20nMCPC_dataset1.xlsx
80	asc	153.343	140.174	41.489	0.743	0.198	0.035	0.048	856	3727	0.616	81	57	1.062	[[0.000 0.000 0.000 0.002 0.005 0.006 0.002 0.001 0.000 0.000 0.000] [0.000 0.001 0.003 0.003 0.010 0.009 0.005 0.003 0.001 0.000 0.000] [0.004 0.001 0.008 0.050 0.110 0.104 0.068 0.024 0.004 0.001 0.001] [0.003 0.006 0.055 0.240 0.394 0.406 0.324 0.171 0.035 0.006 0.004] [0.000 0.011 0.145 0.424 0.614 0.650 0.554 0.365 0.123 0.014 0.004] [0.001 0.012 0.158 0.469 0.676 0.716 0.647 0.445 0.189 0.0…	[37.271 13.101 3.019 4.498 5.415 26.580 11.637 2.499 5.920 1.060 0.984 4.940 14.572 12.080 1.681 14.101 15.054 6.675 4.704 8.422 31.829 20.165 9.130 13.277 15.544 9.237 3.739 2.511]	[30.226 1.282 8.715 20.954 35.106 23.678 6.280 4.141 2.392 2.016 11.734 23.082 18.525 2.691 22.468 25.442 16.554 3.831 21.984 46.122 40.644 25.850 10.070 13.524 18.878 7.102]	[13.068 14.530 31.113 38.619 31.559 17.620 7.751 1.064 5.885 18.386 25.036 17.648 3.193 23.477 31.046 21.743 1.909 31.143 52.401 54.854 36.702 12.587 11.048 16.819]	[11.532 32.315 42.611 36.365 25.067 14.811 0.317 11.459 19.839 22.746 13.231 3.882 21.552 28.703 17.057 6.391 34.443 57.189 56.868 42.295 20.530 4.213]	25032526_Nucs_200mMNaCl_20nMCPC_dataset1.xlsx
81	asc	154.189	129.206	40.325	0.747	0.2	0.035	0.05	857	1288	0.663	91	33	1.062	[[0.000 0.000 0.000 0.002 0.005 0.006 0.002 0.001 0.000 0.000 0.000] [0.000 0.001 0.003 0.003 0.010 0.009 0.005 0.003 0.001 0.000 0.000] [0.004 0.001 0.008 0.050 0.110 0.104 0.068 0.024 0.004 0.001 0.001] [0.003 0.006 0.055 0.240 0.394 0.406 0.324 0.171 0.035 0.006 0.004] [0.000 0.011 0.145 0.424 0.614 0.650 0.554 0.365 0.123 0.014 0.004] [0.001 0.012 0.158 0.469 0.676 0.716 0.647 0.445 0.189 0.0…	[7.562 7.715 6.862 6.752 2.630 4.173 3.559 1.962 4.612 11.302 1.408 3.959 18.668 22.832 7.906 3.217 4.715 7.317 9.609 3.486 2.631 7.471 14.513 16.430 19.118 12.262 20.257 9.052]	[7.365 14.095 8.868 1.340 3.708 2.453 1.435 9.282 14.312 5.080 12.589 32.063 36.118 20.930 9.527 2.665 0.155 7.694 9.606 0.639 1.102 18.993 33.246 21.202 12.832 30.914]	[13.108 10.753 2.563 0.649 0.330 3.892 10.129 13.342 1.656 19.284 38.753 42.972 33.096 16.742 7.819 4.472 9.505 6.716 8.012 10.590 27.721 32.264 20.026 10.588]	[10.695 6.932 1.439 2.847 7.578 10.602 7.342 6.140 23.597 40.097 47.222 38.452 27.406 16.876 9.416 9.347 10.077 13.940 22.469 29.938 27.388 15.260]	25032526_Nucs_200mMNaCl_20nMCPC_dataset1.xlsx
82	asc	155.411	147.368	43.221	0.731	0.134	0.026	0.039	862	2011	0.415	62	83	1.062	[[0.000 0.000 0.000 0.002 0.005 0.006 0.002 0.001 0.000 0.000 0.000] [0.000 0.001 0.003 0.003 0.010 0.009 0.005 0.003 0.001 0.000 0.000] [0.004 0.001 0.008 0.050 0.110 0.104 0.068 0.024 0.004 0.001 0.001] [0.003 0.006 0.055 0.240 0.394 0.406 0.324 0.171 0.035 0.006 0.004] [0.000 0.011 0.145 0.424 0.614 0.650 0.554 0.365 0.123 0.014 0.004] [0.001 0.012 0.158 0.469 0.676 0.716 0.647 0.445 0.189 0.0…	[8.636 20.434 10.743 10.559 6.714 11.098 2.357 27.786 12.248 5.659 26.021 3.164 11.115 3.567 1.027 0.285 1.422 10.413 6.763 4.748 4.178 0.296 15.232 2.409 11.731 13.623 13.107 15.689 4.134]	[30.124 15.681 1.830 4.114 8.919 5.987 32.732 28.970 1.227 24.773 10.617 7.750 1.477 2.668 0.940 3.926 13.083 9.596 3.456 6.405 9.410 16.289 15.890 19.747 12.935 14.140 24.310]	[22.487 4.150 4.930 2.523 15.197 32.582 25.197 4.499 16.581 12.443 2.310 2.201 0.014 0.931 7.626 12.485 8.676 0.540 9.956 15.046 21.936 24.834 23.102 8.296 11.965]	[8.781 6.636 6.486 18.626 27.668 19.610 9.820 6.624 10.496 5.966 4.245 3.166 6.333 7.398 10.884 8.359 1.594 9.758 19.096 29.329 27.078 20.830 8.675]	25032526_Nucs_200mMNaCl_20nMCPC_dataset1.xlsx
83	asc	154.423	90.441	35.965	0.7	0.179	0.027	0.036	868	4019	0.479	47	65	1.062	[[0.000 0.000 0.000 0.002 0.005 0.006 0.002 0.001 0.000 0.000 0.000] [0.000 0.001 0.003 0.003 0.010 0.009 0.005 0.003 0.001 0.000 0.000] [0.004 0.001 0.008 0.050 0.110 0.104 0.068 0.024 0.004 0.001 0.001] [0.003 0.006 0.055 0.240 0.394 0.406 0.324 0.171 0.035 0.006 0.004] [0.000 0.011 0.145 0.424 0.614 0.650 0.554 0.365 0.123 0.014 0.004] [0.001 0.012 0.158 0.469 0.676 0.716 0.647 0.445 0.189 0.0…	[5.052 4.851 2.897 17.785 6.511 0.061 11.344 6.267 6.469 9.123 25.730 21.001 26.004 7.160 6.231 17.341 13.794 7.368 27.919 16.309 2.890 15.346 1.978 5.911 0.871 13.484 16.724 35.761]	[8.825 14.215 22.489 15.434 2.356 8.181 3.829 14.164 25.222 40.792 46.868 40.084 17.046 11.321 27.353 18.780 14.430 39.757 31.713 3.371 14.891 12.607 6.464 4.657 22.281 41.346]	[21.869 25.695 15.624 4.829 2.801 6.070 21.438 39.724 56.591 61.089 51.231 21.636 9.049 25.846 13.346 16.555 40.088 34.305 12.063 11.291 14.906 7.264 10.821 34.933]	[25.724 18.494 10.814 6.565 15.108 30.320 50.561 68.078 68.260 54.993 26.851 0.870 11.802 4.673 16.812 32.098 31.565 17.006 2.508 8.600 2.829 18.591]	25032526_Nucs_200mMNaCl_20nMCPC_dataset1.xlsx
84	asc	154.016	118.661	37.519	0.663	0.19	0.035	0.044	883	3128	0.637	86	31	1.062	[[0.000 0.000 0.000 0.002 0.005 0.006 0.002 0.001 0.000 0.000 0.000] [0.000 0.001 0.003 0.003 0.010 0.009 0.005 0.003 0.001 0.000 0.000] [0.004 0.001 0.008 0.050 0.110 0.104 0.068 0.024 0.004 0.001 0.001] [0.003 0.006 0.055 0.240 0.394 0.406 0.324 0.171 0.035 0.006 0.004] [0.000 0.011 0.145 0.424 0.614 0.650 0.554 0.365 0.123 0.014 0.004] [0.001 0.012 0.158 0.469 0.676 0.716 0.647 0.445 0.189 0.0…	[26.931 0.187 13.454 5.398 10.091 17.240 16.958 6.342 3.514 8.850 1.590 6.148 0.365 0.803 23.650 29.427 18.139 7.575 2.032 18.125 14.107 3.930 0.683 6.279 0.193 7.278 6.289 0.133]	[6.551 10.849 3.716 21.410 30.764 22.406 0.380 2.260 6.298 0.239 6.760 3.110 11.205 37.962 50.321 36.639 15.628 7.308 26.195 21.204 2.782 0.491 5.841 6.585 4.037 2.716]	[2.282 8.808 26.354 34.967 26.436 11.315 3.277 1.286 0.839 4.284 3.036 22.895 49.013 59.620 50.086 21.993 7.769 25.056 24.046 13.135 5.516 6.809 6.520 5.003]	[22.284 27.241 32.810 32.037 18.967 8.767 3.106 2.926 1.930 15.423 33.104 55.023 63.846 52.314 27.621 0.050 19.826 25.123 18.849 14.321 9.243 5.471]	25032526_Nucs_200mMNaCl_20nMCPC_dataset1.xlsx
85	asc	155.365	67.249	33.115	0.787	0.117	0.02	0.027	888	3856	0.349	50	60	1.062	[[0.000 0.000 0.000 0.002 0.005 0.006 0.002 0.001 0.000 0.000 0.000] [0.000 0.001 0.003 0.003 0.010 0.009 0.005 0.003 0.001 0.000 0.000] [0.004 0.001 0.008 0.050 0.110 0.104 0.068 0.024 0.004 0.001 0.001] [0.003 0.006 0.055 0.240 0.394 0.406 0.324 0.171 0.035 0.006 0.004] [0.000 0.011 0.145 0.424 0.614 0.650 0.554 0.365 0.123 0.014 0.004] [0.001 0.012 0.158 0.469 0.676 0.716 0.647 0.445 0.189 0.0…	[3.765 2.423 1.077 14.590 23.711 6.744 13.650 37.181 12.250 29.897 10.500 2.375 9.845 19.691 10.017 8.383 12.074 1.273 5.326 4.458 0.389 15.113 0.983 4.579 0.562 25.059 38.698 14.251]	[3.767 7.161 26.984 34.378 25.424 35.612 50.131 45.789 41.271 26.635 12.547 20.878 29.622 15.671 9.412 16.902 9.973 8.192 7.316 10.174 14.816 8.863 4.369 9.678 44.127 58.353]	[15.780 32.622 42.844 48.701 55.118 66.538 65.418 57.990 39.509 32.295 31.425 30.931 16.856 3.659 16.944 17.160 13.294 13.717 14.895 17.729 12.476 1.030 26.064 54.007]	[37.907 55.302 64.148 75.871 83.402 77.621 72.593 59.660 47.976 41.847 31.192 17.725 0.403 13.209 18.343 21.698 19.699 18.721 20.656 9.188 9.612 34.702]	25032526_Nucs_200mMNaCl_20nMCPC_dataset1.xlsx
86	asc	149.686	140.572	40.505	0.752	0.159	0.026	0.037	890	3766	0.617	83	55	1.062	[[0.000 0.000 0.000 0.002 0.005 0.006 0.002 0.001 0.000 0.000 0.000] [0.000 0.001 0.003 0.003 0.010 0.009 0.005 0.003 0.001 0.000 0.000] [0.004 0.001 0.008 0.050 0.110 0.104 0.068 0.024 0.004 0.001 0.001] [0.003 0.006 0.055 0.240 0.394 0.406 0.324 0.171 0.035 0.006 0.004] [0.000 0.011 0.145 0.424 0.614 0.650 0.554 0.365 0.123 0.014 0.004] [0.001 0.012 0.158 0.469 0.676 0.716 0.647 0.445 0.189 0.0…	[22.313 2.345 16.078 5.545 2.416 3.094 8.860 11.223 15.435 0.817 19.349 29.073 2.733 15.466 15.075 17.617 17.513 0.777 24.627 13.947 1.235 20.771 29.366 16.883 11.266 7.746 19.453]	[5.462 17.678 14.791 6.735 0.128 12.924 23.370 20.638 2.774 34.294 40.114 9.536 21.637 31.616 33.911 26.710 2.780 31.212 26.878 18.594 36.071 31.310 7.833 23.581 23.106]	[11.628 18.135 10.561 3.092 18.606 26.130 18.909 9.263 35.161 38.950 13.328 19.970 42.067 44.777 26.658 2.812 28.014 37.870 42.213 40.165 28.632 0.385 24.329]	[12.009 9.130 4.417 19.902 22.051 10.255 11.256 28.824 30.732 11.185 18.656 40.340 43.393 26.994 0.604 27.192 46.002 49.959 45.379 28.807 0.985]	25032526_Nucs_200mMNaCl_20nMCPC_dataset1.xlsx
87	asc	152.392	130.404	39.566	0.715	0.134	0.024	0.034	896	3510	0.279	25	91	1.062	[[0.000 0.000 0.000 0.002 0.005 0.006 0.002 0.001 0.000 0.000 0.000] [0.000 0.001 0.003 0.003 0.010 0.009 0.005 0.003 0.001 0.000 0.000] [0.004 0.001 0.008 0.050 0.110 0.104 0.068 0.024 0.004 0.001 0.001] [0.003 0.006 0.055 0.240 0.394 0.406 0.324 0.171 0.035 0.006 0.004] [0.000 0.011 0.145 0.424 0.614 0.650 0.554 0.365 0.123 0.014 0.004] [0.001 0.012 0.158 0.469 0.676 0.716 0.647 0.445 0.189 0.0…	[17.332 23.097 11.505 12.028 8.013 2.731 0.717 16.208 0.409 2.390 5.328 5.185 12.555 9.195 23.882 4.529 17.699 2.168 8.014 10.557 9.871 8.100 1.796 8.350 15.643 25.313 33.697 19.705]	[37.515 17.039 2.270 3.364 7.096 10.186 16.362 8.891 0.478 6.725 1.571 14.560 27.413 30.744 25.320 18.879 2.674 14.377 19.499 19.200 13.934 10.021 17.069 32.474 16.286 30.893]	[27.375 9.535 5.894 9.924 15.890 18.120 10.470 2.225 3.143 3.502 21.345 33.333 43.083 34.677 24.501 2.310 13.906 25.908 25.585 22.177 21.247 31.040 27.372 9.332]	[19.977 16.887 14.143 16.331 19.667 10.647 6.920 4.970 11.786 26.588 39.350 47.475 40.481 27.059 5.527 14.548 25.148 31.413 32.185 35.666 32.025 21.961]	25032526_Nucs_200mMNaCl_20nMCPC_dataset1.xlsx
88	asc	159.75	126.011	42.146	0.701	0.14	0.021	0.035	901	809	0.513	65	73	1.062	[[0.000 0.000 0.000 0.002 0.005 0.006 0.002 0.001 0.000 0.000 0.000] [0.000 0.001 0.003 0.003 0.010 0.009 0.005 0.003 0.001 0.000 0.000] [0.004 0.001 0.008 0.050 0.110 0.104 0.068 0.024 0.004 0.001 0.001] [0.003 0.006 0.055 0.240 0.394 0.406 0.324 0.171 0.035 0.006 0.004] [0.000 0.011 0.145 0.424 0.614 0.650 0.554 0.365 0.123 0.014 0.004] [0.001 0.012 0.158 0.469 0.676 0.716 0.647 0.445 0.189 0.0…	[10.171 17.562 5.090 1.140 4.460 3.413 22.425 29.803 4.022 8.424 7.206 0.844 2.404 2.743 5.690 1.377 1.649 7.723 1.614 1.385 1.050 5.881 7.473 9.039 0.766 27.399 21.408 20.118 6.151]	[25.193 14.441 1.455 5.597 16.855 39.033 43.026 14.711 2.810 2.573 1.558 4.197 6.790 7.750 5.046 1.525 6.092 2.940 1.102 4.683 10.142 14.933 12.392 17.453 37.720 45.166 27.746]	[19.486 6.249 11.703 30.801 47.516 45.815 28.243 8.596 1.567 1.366 4.290 8.880 9.788 4.611 0.150 5.551 4.260 5.541 7.845 15.035 17.517 24.529 33.217 50.886 50.868]	[5.683 17.592 37.852 49.304 50.129 35.859 19.272 7.713 3.242 6.788 8.537 9.087 5.397 0.878 4.122 6.043 9.214 13.611 16.896 25.889 36.157 47.668 57.896]	25032526_Nucs_200mMNaCl_20nMCPC_dataset1.xlsx
89	asc	156.476	72.536	29.026	0.698	0.144	0.034	0.052	915	871	0.519	60	35	1.062	[[0.000 0.000 0.000 0.002 0.005 0.006 0.002 0.001 0.000 0.000 0.000] [0.000 0.001 0.003 0.003 0.010 0.009 0.005 0.003 0.001 0.000 0.000] [0.004 0.001 0.008 0.050 0.110 0.104 0.068 0.024 0.004 0.001 0.001] [0.003 0.006 0.055 0.240 0.394 0.406 0.324 0.171 0.035 0.006 0.004] [0.000 0.011 0.145 0.424 0.614 0.650 0.554 0.365 0.123 0.014 0.004] [0.001 0.012 0.158 0.469 0.676 0.716 0.647 0.445 0.189 0.0…	[19.122 4.650 10.126 11.229 21.060 13.924 5.011 10.793 15.809 12.889 4.832 10.672 2.537 3.266 0.010 11.054 18.457 8.870 15.460 54.956 38.262 21.706 21.430 1.839 9.846 2.458 6.328 5.688 1.700]	[9.149 2.186 16.696 33.636 26.959 17.370 21.203 27.650 23.209 16.612 14.356 9.506 4.530 3.904 20.287 28.419 25.828 47.373 81.817 76.593 51.552 31.364 3.953 11.995 10.545 10.401 8.002]	[13.777 24.747 36.133 38.683 33.726 33.607 34.894 33.813 26.649 20.958 13.442 4.823 10.481 25.264 36.885 52.620 77.620 101.248 102.561 78.506 43.883 12.293 7.708 15.755 14.470]	[34.837 41.239 45.918 48.022 46.228 44.636 41.037 35.212 28.175 15.856 1.628 13.382 30.963 52.597 75.764 102.164 121.025 117.570 95.634 61.367 23.908 1.655 12.586]	25032526_Nucs_200mMNaCl_20nMCPC_dataset1.xlsx
90	asc	145.629	129.122	39.051	0.737	0.134	0.019	0.027	944	1359	0.273	32	89	1.062	[[0.000 0.000 0.000 0.002 0.005 0.006 0.002 0.001 0.000 0.000 0.000] [0.000 0.001 0.003 0.003 0.010 0.009 0.005 0.003 0.001 0.000 0.000] [0.004 0.001 0.008 0.050 0.110 0.104 0.068 0.024 0.004 0.001 0.001] [0.003 0.006 0.055 0.240 0.394 0.406 0.324 0.171 0.035 0.006 0.004] [0.000 0.011 0.145 0.424 0.614 0.650 0.554 0.365 0.123 0.014 0.004] [0.001 0.012 0.158 0.469 0.676 0.716 0.647 0.445 0.189 0.0…	[2.659 9.481 10.302 12.865 9.514 18.252 38.048 27.127 7.606 26.283 3.211 2.443 4.210 22.070 0.763 9.937 4.832 10.144 11.442 4.982 5.179 11.592 13.542 23.401 3.756 9.946]	[5.660 11.994 22.773 6.820 32.519 60.738 42.348 7.184 31.691 15.131 1.268 8.047 20.347 6.830 11.971 14.873 6.839 8.861 8.114 3.108 15.774 31.039 32.050 10.483]	[14.845 16.826 3.041 42.249 62.630 45.114 4.276 23.674 23.133 3.855 11.359 17.278 5.861 8.712 14.150 7.377 4.658 9.635 14.186 26.571 36.456 35.488]	[4.118 17.282 42.909 53.721 43.188 15.780 11.750 14.734 6.922 4.022 13.730 3.455 5.214 7.046 8.763 2.975 12.550 22.925 35.901 37.883]	25032526_Nucs_200mMNaCl_20nMCPC_dataset1.xlsx
91	asc	155	74.857	34.746	0.72	0.124	0.022	0.032	952	2860	0.607	51	53	1.062	[[0.000 0.000 0.000 0.002 0.005 0.006 0.002 0.001 0.000 0.000 0.000] [0.000 0.001 0.003 0.003 0.010 0.009 0.005 0.003 0.001 0.000 0.000] [0.004 0.001 0.008 0.050 0.110 0.104 0.068 0.024 0.004 0.001 0.001] [0.003 0.006 0.055 0.240 0.394 0.406 0.324 0.171 0.035 0.006 0.004] [0.000 0.011 0.145 0.424 0.614 0.650 0.554 0.365 0.123 0.014 0.004] [0.001 0.012 0.158 0.469 0.676 0.716 0.647 0.445 0.189 0.0…	[13.404 2.040 1.794 14.110 8.378 29.535 31.028 8.878 2.145 0.024 6.118 1.387 5.037 21.501 2.179 15.632 3.893 14.773 13.609 27.804 3.234 2.615 0.650 6.776 4.691 0.518 2.736 13.989]	[9.639 4.240 17.402 30.200 49.238 50.234 23.319 2.281 1.962 5.412 4.190 15.094 25.109 20.746 18.668 4.322 6.022 20.124 36.225 18.443 4.557 5.346 9.447 7.820 0.460 4.000]	[4.600 27.536 47.202 63.605 58.843 37.994 15.989 5.120 6.140 13.161 21.254 31.044 29.977 21.886 9.756 11.250 24.760 34.969 28.372 16.635 9.554 11.036 8.170 7.700]	[36.765 57.856 69.827 66.677 49.370 29.694 15.499 14.031 17.731 28.217 36.536 30.522 28.216 24.605 21.489 31.643 35.483 31.285 27.329 18.344 11.955 12.488]	25032526_Nucs_200mMNaCl_20nMCPC_dataset1.xlsx
92	asc	158.418	133.011	41.153	0.755	0.098	0.018	0.025	957	695	0.657	90	39	1.062	[[0.000 0.000 0.000 0.002 0.005 0.006 0.002 0.001 0.000 0.000 0.000] [0.000 0.001 0.003 0.003 0.010 0.009 0.005 0.003 0.001 0.000 0.000] [0.004 0.001 0.008 0.050 0.110 0.104 0.068 0.024 0.004 0.001 0.001] [0.003 0.006 0.055 0.240 0.394 0.406 0.324 0.171 0.035 0.006 0.004] [0.000 0.011 0.145 0.424 0.614 0.650 0.554 0.365 0.123 0.014 0.004] [0.001 0.012 0.158 0.469 0.676 0.716 0.647 0.445 0.189 0.0…	[11.167 23.283 6.047 17.236 19.035 0.290 0.664 0.497 9.532 22.914 0.815 11.896 5.940 13.159 8.121 8.012 2.593 3.529 3.694 5.913 3.478 14.024 29.139 1.013 0.441 10.734 12.373 2.503 6.551]	[20.723 9.071 23.730 27.798 10.140 0.561 4.601 20.741 28.087 18.220 15.273 5.308 14.250 10.695 2.655 3.177 0.385 4.886 9.499 0.578 26.854 36.657 15.362 5.433 4.327 5.755 0.409]	[0.024 18.318 28.931 19.013 10.019 13.976 25.018 33.608 29.246 19.603 2.660 7.983 10.437 2.331 1.160 0.037 7.308 4.849 10.288 29.599 37.863 28.515 12.874 3.359 1.509]	[18.491 23.564 24.376 24.644 23.704 30.199 38.024 31.348 22.172 8.992 5.279 6.449 4.282 4.601 3.038 3.011 3.901 16.533 29.912 39.657 31.167 20.807 11.677]	25032526_Nucs_200mMNaCl_20nMCPC_dataset1.xlsx
93	asc	149.948	86.44	29.696	0.787	0.169	0.024	0.033	978	3073	0.443	58	37	1.062	[[0.000 0.000 0.000 0.002 0.005 0.006 0.002 0.001 0.000 0.000 0.000] [0.000 0.001 0.003 0.003 0.010 0.009 0.005 0.003 0.001 0.000 0.000] [0.004 0.001 0.008 0.050 0.110 0.104 0.068 0.024 0.004 0.001 0.001] [0.003 0.006 0.055 0.240 0.394 0.406 0.324 0.171 0.035 0.006 0.004] [0.000 0.011 0.145 0.424 0.614 0.650 0.554 0.365 0.123 0.014 0.004] [0.001 0.012 0.158 0.469 0.676 0.716 0.647 0.445 0.189 0.0…	[37.497 0.039 3.433 16.185 7.817 18.147 9.136 9.837 29.719 25.626 21.685 18.850 12.829 25.299 14.253 16.482 14.989 6.371 4.747 8.237 14.023 25.761 27.367 34.934 15.095 10.937 27.377]	[20.426 11.506 13.993 8.798 26.623 23.128 29.265 47.451 51.328 43.923 36.107 9.605 26.011 18.662 16.850 26.415 11.491 5.680 17.622 31.022 46.456 57.715 56.165 38.031 32.173]	[23.886 7.230 11.034 27.332 40.201 50.359 63.675 69.610 65.488 41.929 10.912 14.484 10.851 10.754 23.877 15.943 5.674 27.133 47.375 67.623 77.834 75.507 63.955]	[10.622 14.632 34.022 50.987 68.466 81.058 84.354 72.695 48.555 22.034 0.355 0.566 9.603 14.312 11.138 7.861 34.865 62.378 83.686 92.844 95.575]	25032526_Nucs_200mMNaCl_20nMCPC_dataset1.xlsx
94	asc	155.385	108.369	38.021	0.746	0.167	0.027	0.036	989	3884	0.626	79	34	1.062	[[0.000 0.000 0.000 0.002 0.005 0.006 0.002 0.001 0.000 0.000 0.000] [0.000 0.001 0.003 0.003 0.010 0.009 0.005 0.003 0.001 0.000 0.000] [0.004 0.001 0.008 0.050 0.110 0.104 0.068 0.024 0.004 0.001 0.001] [0.003 0.006 0.055 0.240 0.394 0.406 0.324 0.171 0.035 0.006 0.004] [0.000 0.011 0.145 0.424 0.614 0.650 0.554 0.365 0.123 0.014 0.004] [0.001 0.012 0.158 0.469 0.676 0.716 0.647 0.445 0.189 0.0…	[2.077 12.737 6.614 16.803 16.537 17.753 11.964 24.912 16.716 12.467 7.336 15.995 6.858 5.978 6.372 11.329 13.755 35.879 4.413 2.117 6.423 2.573 11.776 15.500 43.617 18.463 4.036 7.239 29.293]	[15.005 21.384 28.378 33.815 32.004 33.296 39.251 22.938 7.777 5.572 8.898 1.850 6.221 9.048 7.637 26.030 44.963 21.294 3.122 6.195 6.526 18.239 43.197 60.599 38.254 1.576 23.904]	[31.134 42.385 45.813 50.582 51.560 45.762 26.622 7.359 1.686 0.392 0.499 2.797 3.062 7.309 29.671 43.502 29.603 9.151 8.570 15.421 36.637 58.166 68.866 48.042 7.908]	[51.930 61.079 65.829 61.788 51.307 36.907 16.352 4.865 1.916 0.125 2.036 4.591 18.031 32.412 39.573 31.509 16.025 4.894 28.905 51.572 66.324 70.552 48.878]	25032526_Nucs_200mMNaCl_20nMCPC_dataset1.xlsx
95	asc	159.338	141.454	40.981	0.88	0.241	0.032	0.044	998	128	0.622	83	56	1.062	[[0.000 0.000 0.000 0.002 0.005 0.006 0.002 0.001 0.000 0.000 0.000] [0.000 0.001 0.003 0.003 0.010 0.009 0.005 0.003 0.001 0.000 0.000] [0.004 0.001 0.008 0.050 0.110 0.104 0.068 0.024 0.004 0.001 0.001] [0.003 0.006 0.055 0.240 0.394 0.406 0.324 0.171 0.035 0.006 0.004] [0.000 0.011 0.145 0.424 0.614 0.650 0.554 0.365 0.123 0.014 0.004] [0.001 0.012 0.158 0.469 0.676 0.716 0.647 0.445 0.189 0.0…	[12.822 3.395 1.449 2.793 2.049 0.940 12.763 19.238 1.573 18.972 11.324 12.745 20.151 10.881 15.955 25.727 3.513 7.614 9.995 10.359 8.280 3.492 14.773 3.268 2.405 3.173 5.257 12.410 16.626]	[3.741 1.645 3.092 2.975 6.466 21.912 24.833 1.439 14.097 8.210 8.331 19.219 28.934 34.259 31.948 5.543 4.373 11.367 19.497 11.714 6.738 14.885 5.321 2.357 7.004 0.639 18.094]	[0.911 4.011 7.048 16.250 25.144 20.097 6.668 1.837 0.107 3.135 20.433 39.196 45.918 35.128 17.288 8.685 13.415 18.839 11.282 3.288 12.964 10.421 9.010 3.056 5.625]	[4.451 14.675 20.468 22.680 21.045 13.716 2.425 2.127 13.244 32.074 40.796 46.664 44.189 28.535 21.279 19.974 13.947 9.961 0.333 10.217 12.200 10.118 0.650]	25032526_Nucs_200mMNaCl_20nMCPC_dataset1.xlsx
96	asc	149.298	140.044	40.902	0.767	0.105	0.02	0.026	1027	418	0.241	33	93	1.062	[[0.000 0.000 0.000 0.002 0.005 0.006 0.002 0.001 0.000 0.000 0.000] [0.000 0.001 0.003 0.003 0.010 0.009 0.005 0.003 0.001 0.000 0.000] [0.004 0.001 0.008 0.050 0.110 0.104 0.068 0.024 0.004 0.001 0.001] [0.003 0.006 0.055 0.240 0.394 0.406 0.324 0.171 0.035 0.006 0.004] [0.000 0.011 0.145 0.424 0.614 0.650 0.554 0.365 0.123 0.014 0.004] [0.001 0.012 0.158 0.469 0.676 0.716 0.647 0.445 0.189 0.0…	[1.560 3.612 4.829 13.645 10.831 22.340 0.956 27.532 5.089 7.599 4.915 5.096 1.323 0.619 11.634 16.805 3.924 9.401 2.142 7.576 8.934 6.571 10.880 8.016 9.820 4.189 6.985]	[0.418 9.846 21.475 28.824 27.277 3.553 30.555 22.654 12.601 6.167 1.976 0.915 7.098 20.346 24.583 7.625 6.369 1.229 13.114 9.436 7.544 18.174 18.367 15.923 5.607]	[15.655 30.274 36.164 24.371 2.548 26.687 30.553 21.649 8.723 1.801 3.850 13.143 25.021 24.256 13.467 2.744 5.209 9.636 6.699 8.018 20.897 25.414 19.251]	[34.936 31.996 22.765 0.534 23.248 27.525 26.898 16.882 7.864 12.284 18.430 23.715 24.956 18.468 12.442 9.747 6.161 0.967 10.165 21.426 24.947]	25032526_Nucs_200mMNaCl_20nMCPC_dataset1.xlsx
97	asc	157.203	140.694	44.317	0.77	0.155	0.026	0.036	1031	2198	0.783	99	20	1.062	[[0.000 0.000 0.000 0.002 0.005 0.006 0.002 0.001 0.000 0.000 0.000] [0.000 0.001 0.003 0.003 0.010 0.009 0.005 0.003 0.001 0.000 0.000] [0.004 0.001 0.008 0.050 0.110 0.104 0.068 0.024 0.004 0.001 0.001] [0.003 0.006 0.055 0.240 0.394 0.406 0.324 0.171 0.035 0.006 0.004] [0.000 0.011 0.145 0.424 0.614 0.650 0.554 0.365 0.123 0.014 0.004] [0.001 0.012 0.158 0.469 0.676 0.716 0.647 0.445 0.189 0.0…	[9.972 3.197 26.054 5.375 8.461 1.143 7.353 7.047 3.857 0.632 4.603 9.268 26.648 0.182 5.712 6.200 13.961 4.091 17.876 14.319 11.387 9.384 10.954 11.162 17.745 10.668 11.277 39.215 26.875]	[4.844 21.768 3.421 11.721 1.697 10.305 12.652 7.065 1.005 9.553 1.755 22.105 16.362 2.703 10.324 19.106 20.009 27.081 17.564 8.919 9.601 11.843 25.511 17.992 7.434 2.996 47.014]	[14.202 4.958 1.715 1.327 9.759 13.930 9.051 1.867 1.059 5.352 20.956 16.623 5.869 13.015 24.848 32.184 30.987 16.904 1.501 1.172 14.239 23.602 17.968 10.350 22.880]	[5.022 4.315 6.324 7.984 11.302 7.454 6.183 5.047 9.541 18.672 12.105 4.180 12.231 31.245 34.002 32.160 22.791 10.588 11.856 16.391 16.981 25.374 28.591]	25032526_Nucs_200mMNaCl_20nMCPC_dataset1.xlsx
98	asc	149.649	58.594	30.668	0.742	0.138	0.031	0.042	1034	1049	0.556	51	51	1.062	[[0.000 0.000 0.000 0.002 0.005 0.006 0.002 0.001 0.000 0.000 0.000] [0.000 0.001 0.003 0.003 0.010 0.009 0.005 0.003 0.001 0.000 0.000] [0.004 0.001 0.008 0.050 0.110 0.104 0.068 0.024 0.004 0.001 0.001] [0.003 0.006 0.055 0.240 0.394 0.406 0.324 0.171 0.035 0.006 0.004] [0.000 0.011 0.145 0.424 0.614 0.650 0.554 0.365 0.123 0.014 0.004] [0.001 0.012 0.158 0.469 0.676 0.716 0.647 0.445 0.189 0.0…	[16.837 13.193 13.920 4.579 8.722 15.833 16.222 12.908 13.902 17.697 13.953 27.902 16.749 10.286 9.457 14.542 22.514 12.052 27.558 4.703 8.681 9.212 8.826 8.066 0.815 20.867 9.070]	[28.572 22.806 15.900 18.928 28.305 17.684 11.748 11.508 17.722 36.753 43.253 25.556 6.641 7.330 21.070 35.811 37.088 35.936 14.141 1.724 9.284 9.399 3.246 7.216 16.740]	[34.271 29.333 32.362 29.679 16.466 0.170 0.625 22.620 45.385 50.819 30.095 8.629 6.424 23.890 46.169 51.993 43.285 24.482 12.626 8.185 6.963 8.351 9.275]	[44.262 39.154 30.355 21.453 11.317 15.525 33.445 43.929 48.782 40.446 25.473 23.209 36.212 50.150 54.873 52.957 37.421 20.901 14.636 12.118 9.754]	25032526_Nucs_200mMNaCl_20nMCPC_dataset1.xlsx
99	asc	123.722	93.165	26.812	0.635	0.181	0.031	0.037	1074	3582	0.609	52	43	1.062	[[0.000 0.000 0.000 0.002 0.005 0.006 0.002 0.001 0.000 0.000 0.000] [0.000 0.001 0.003 0.003 0.010 0.009 0.005 0.003 0.001 0.000 0.000] [0.004 0.001 0.008 0.050 0.110 0.104 0.068 0.024 0.004 0.001 0.001] [0.003 0.006 0.055 0.240 0.394 0.406 0.324 0.171 0.035 0.006 0.004] [0.000 0.011 0.145 0.424 0.614 0.650 0.554 0.365 0.123 0.014 0.004] [0.001 0.012 0.158 0.469 0.676 0.716 0.647 0.445 0.189 0.0…	[8.622 25.419 30.445 5.467 2.773 13.896 6.261 25.641 21.042 7.612 36.929 36.321 17.282 25.999 3.558 5.568 11.218 0.046 4.822 6.175 4.458 2.613]	[44.953 40.421 11.142 6.987 12.152 13.507 33.031 37.668 0.332 51.284 63.427 48.442 32.861 12.225 9.398 13.979 7.974 7.886 6.357 2.677]	[47.627 29.841 16.380 18.259 28.092 42.709 28.973 6.600 55.104 78.643 69.988 48.869 27.051 19.279 15.320 14.567 11.155 5.532]	[40.080 33.641 34.008 36.071 38.948 19.512 16.132 57.220 80.118 80.944 68.529 43.116 29.731 23.956 15.862 13.532]	25032526_Nucs_200mMNaCl_20nMCPC_dataset1.xlsx
100	asc	153.463	74.693	32.184	0.738	0.145	0.031	0.041	1082	1085	0.688	67	42	1.062	[[0.000 0.000 0.000 0.002 0.005 0.006 0.002 0.001 0.000 0.000 0.000] [0.000 0.001 0.003 0.003 0.010 0.009 0.005 0.003 0.001 0.000 0.000] [0.004 0.001 0.008 0.050 0.110 0.104 0.068 0.024 0.004 0.001 0.001] [0.003 0.006 0.055 0.240 0.394 0.406 0.324 0.171 0.035 0.006 0.004] [0.000 0.011 0.145 0.424 0.614 0.650 0.554 0.365 0.123 0.014 0.004] [0.001 0.012 0.158 0.469 0.676 0.716 0.647 0.445 0.189 0.0…	[7.128 12.310 11.788 5.990 10.899 30.942 18.977 31.331 9.533 25.600 12.604 9.512 11.919 1.499 2.408 10.149 2.809 3.402 28.099 26.079 0.902 18.797 9.090 13.473 11.062 8.896 9.062 25.774]	[21.768 20.938 17.334 29.365 45.881 50.114 45.586 37.999 36.669 30.161 21.774 15.925 3.257 1.918 10.350 9.584 9.243 39.438 40.580 4.543 22.891 11.752 14.459 13.350 1.166 8.273]	[29.999 35.381 45.900 63.168 67.608 68.970 58.234 53.825 43.243 33.818 20.654 11.398 8.269 11.051 1.744 18.800 42.653 38.105 12.035 11.139 8.669 5.585 14.103 0.435]	[51.064 64.855 77.461 84.188 86.949 78.316 70.228 57.011 41.766 31.795 19.315 14.667 7.422 8.910 24.679 36.940 33.844 18.630 4.301 2.807 3.579 3.404]	25032526_Nucs_200mMNaCl_20nMCPC_dataset1.xlsx
101	asc	110.663	106.974	28.004	0.64	0.19	0.029	0.04	1086	3658	0.868	74	12	1.062	[[0.000 0.000 0.000 0.002 0.005 0.006 0.002 0.001 0.000 0.000 0.000] [0.000 0.001 0.003 0.003 0.010 0.009 0.005 0.003 0.001 0.000 0.000] [0.004 0.001 0.008 0.050 0.110 0.104 0.068 0.024 0.004 0.001 0.001] [0.003 0.006 0.055 0.240 0.394 0.406 0.324 0.171 0.035 0.006 0.004] [0.000 0.011 0.145 0.424 0.614 0.650 0.554 0.365 0.123 0.014 0.004] [0.001 0.012 0.158 0.469 0.676 0.716 0.647 0.445 0.189 0.0…	[1.155 10.700 22.649 7.760 17.586 12.523 0.963 9.410 3.873 0.134 1.555 0.342 8.427 1.350 1.815 11.214 13.801 0.097 2.775 2.247]	[22.602 31.879 10.291 19.968 21.797 2.520 10.864 8.645 1.293 1.317 4.649 8.931 4.656 4.467 17.207 19.359 8.191 1.604]	[29.486 10.564 13.599 19.171 7.586 7.228 9.399 4.926 2.754 6.720 9.012 9.380 13.960 19.632 21.536 13.950]	[10.740 5.307 11.241 8.193 0.678 6.728 4.405 1.467 6.333 11.817 15.556 18.635 23.642 22.400]	25032526_Nucs_200mMNaCl_20nMCPC_dataset1.xlsx
102	asc	153.633	68.863	27.791	0.736	0.121	0.023	0.033	1089	2414	0.629	44	49	1.062	[[0.000 0.000 0.000 0.002 0.005 0.006 0.002 0.001 0.000 0.000 0.000] [0.000 0.001 0.003 0.003 0.010 0.009 0.005 0.003 0.001 0.000 0.000] [0.004 0.001 0.008 0.050 0.110 0.104 0.068 0.024 0.004 0.001 0.001] [0.003 0.006 0.055 0.240 0.394 0.406 0.324 0.171 0.035 0.006 0.004] [0.000 0.011 0.145 0.424 0.614 0.650 0.554 0.365 0.123 0.014 0.004] [0.001 0.012 0.158 0.469 0.676 0.716 0.647 0.445 0.189 0.0…	[17.710 25.713 19.439 3.495 11.885 5.109 20.928 24.012 0.197 0.850 6.441 7.621 1.161 17.740 18.598 46.433 33.092 1.872 3.687 0.125 8.507 2.433 8.802 6.397 1.527 15.907 15.894 19.189]	[44.288 30.548 0.282 16.187 21.515 35.488 34.574 12.627 4.169 10.677 11.422 13.841 27.619 50.684 72.278 57.244 16.574 2.688 5.972 7.227 6.221 10.784 11.562 12.679 24.617 33.441]	[36.267 8.345 18.092 36.134 44.414 40.125 25.920 15.765 12.543 18.864 26.411 48.395 73.225 87.586 70.798 36.589 5.690 6.570 10.963 11.201 14.789 17.759 24.626 36.030]	[11.759 18.658 38.812 49.968 47.476 35.898 27.022 23.807 27.225 43.546 68.857 87.578 94.641 82.224 50.338 21.003 0.969 13.960 14.999 20.712 26.921 34.757]	25032526_Nucs_200mMNaCl_20nMCPC_dataset1.xlsx
103	asc	149.888	97.453	35.932	0.744	0.142	0.024	0.031	1091	34	0.398	55	65	1.062	[[0.000 0.000 0.000 0.002 0.005 0.006 0.002 0.001 0.000 0.000 0.000] [0.000 0.001 0.003 0.003 0.010 0.009 0.005 0.003 0.001 0.000 0.000] [0.004 0.001 0.008 0.050 0.110 0.104 0.068 0.024 0.004 0.001 0.001] [0.003 0.006 0.055 0.240 0.394 0.406 0.324 0.171 0.035 0.006 0.004] [0.000 0.011 0.145 0.424 0.614 0.650 0.554 0.365 0.123 0.014 0.004] [0.001 0.012 0.158 0.469 0.676 0.716 0.647 0.445 0.189 0.0…	[3.263 1.697 7.435 23.340 22.787 17.809 37.138 9.851 17.260 10.059 4.483 2.580 0.813 2.757 9.875 7.556 6.917 0.660 11.248 5.422 22.268 46.113 11.766 19.569 3.878 5.120 11.299]	[7.046 19.954 38.451 43.361 47.772 50.968 37.050 17.155 3.671 8.223 0.745 0.725 7.288 15.031 15.952 11.025 9.743 14.289 0.088 42.613 63.130 25.038 15.625 11.103 8.830]	[32.815 50.028 64.882 69.075 68.868 48.955 27.744 2.625 3.441 4.134 4.086 10.460 18.785 19.896 19.427 17.102 10.208 16.557 50.078 60.489 36.070 2.264 5.823]	[65.437 79.042 86.104 81.126 59.516 38.406 14.823 0.718 4.718 10.888 14.899 20.187 24.466 25.688 17.667 0.594 27.016 48.420 55.343 41.673 20.104]	25032526_Nucs_200mMNaCl_20nMCPC_dataset1.xlsx
104	asc	150.751	79.278	32.789	0.669	0.162	0.022	0.031	1101	2176	0.5	48	61	1.062	[[0.000 0.000 0.000 0.002 0.005 0.006 0.002 0.001 0.000 0.000 0.000] [0.000 0.001 0.003 0.003 0.010 0.009 0.005 0.003 0.001 0.000 0.000] [0.004 0.001 0.008 0.050 0.110 0.104 0.068 0.024 0.004 0.001 0.001] [0.003 0.006 0.055 0.240 0.394 0.406 0.324 0.171 0.035 0.006 0.004] [0.000 0.011 0.145 0.424 0.614 0.650 0.554 0.365 0.123 0.014 0.004] [0.001 0.012 0.158 0.469 0.676 0.716 0.647 0.445 0.189 0.0…	[14.431 15.102 0.248 4.372 9.324 0.015 3.358 33.046 13.873 2.049 7.474 11.317 10.771 3.618 11.938 2.991 13.446 13.885 16.012 9.786 17.380 7.659 0.683 5.699 24.067 12.646 1.488 13.631]	[22.193 9.489 8.910 11.503 2.968 19.889 41.662 31.421 12.723 14.158 20.440 18.238 14.972 15.243 15.683 8.000 0.845 13.963 26.482 26.102 16.007 5.996 17.391 33.240 25.424 0.996]	[20.651 15.442 11.027 5.433 27.102 45.234 41.038 30.880 24.589 25.378 27.196 23.534 24.399 16.491 15.505 10.043 23.541 29.986 34.103 23.975 21.945 28.121 36.575 27.114]	[21.448 6.496 13.325 30.189 46.558 48.639 43.838 38.669 34.267 32.956 33.040 28.328 23.595 22.615 21.921 31.037 34.955 36.070 37.858 35.616 38.203 36.734]	25032526_Nucs_200mMNaCl_20nMCPC_dataset1.xlsx
105	asc	148.077	100.478	35.962	0.667	0.136	0.032	0.039	1102	2102	0.457	39	73	1.062	[[0.000 0.000 0.000 0.002 0.005 0.006 0.002 0.001 0.000 0.000 0.000] [0.000 0.001 0.003 0.003 0.010 0.009 0.005 0.003 0.001 0.000 0.000] [0.004 0.001 0.008 0.050 0.110 0.104 0.068 0.024 0.004 0.001 0.001] [0.003 0.006 0.055 0.240 0.394 0.406 0.324 0.171 0.035 0.006 0.004] [0.000 0.011 0.145 0.424 0.614 0.650 0.554 0.365 0.123 0.014 0.004] [0.001 0.012 0.158 0.469 0.676 0.716 0.647 0.445 0.189 0.0…	[11.154 11.829 8.264 10.681 8.630 11.815 20.091 30.338 1.895 12.098 5.843 6.951 18.706 4.889 2.704 9.158 7.755 18.404 30.774 10.095 2.790 8.875 7.490 8.676 5.748 4.425 3.963]	[13.274 2.991 2.234 9.197 26.175 41.168 41.331 23.113 15.967 15.368 0.519 17.675 12.890 4.319 3.929 12.378 37.668 45.023 26.876 3.400 11.225 7.589 7.805 7.874 0.431]	[7.582 0.569 18.804 37.396 51.824 52.995 38.954 29.569 12.954 0.738 14.482 16.299 10.277 2.289 24.945 44.547 53.323 35.780 11.216 5.754 4.775 3.083 7.405]	[4.140 27.962 45.889 57.500 62.482 51.719 36.726 17.907 2.020 12.163 14.591 6.994 8.169 32.835 49.388 52.943 40.438 22.009 5.870 1.949 2.403]	25032526_Nucs_200mMNaCl_20nMCPC_dataset1.xlsx
106	asc	115.327	93.601	30.641	0.693	0.15	0.036	0.045	1120	2824	0.624	59	44	1.062	[[0.000 0.000 0.000 0.002 0.005 0.006 0.002 0.001 0.000 0.000 0.000] [0.000 0.001 0.003 0.003 0.010 0.009 0.005 0.003 0.001 0.000 0.000] [0.004 0.001 0.008 0.050 0.110 0.104 0.068 0.024 0.004 0.001 0.001] [0.003 0.006 0.055 0.240 0.394 0.406 0.324 0.171 0.035 0.006 0.004] [0.000 0.011 0.145 0.424 0.614 0.650 0.554 0.365 0.123 0.014 0.004] [0.001 0.012 0.158 0.469 0.676 0.716 0.647 0.445 0.189 0.0…	[7.027 3.612 6.981 4.785 15.862 11.016 1.540 18.473 0.247 13.144 4.839 2.607 1.079 3.457 13.191 2.265 8.614 25.288 28.060 15.129]	[10.616 11.179 16.206 23.763 18.178 5.268 19.367 2.911 10.601 3.036 0.727 0.654 3.679 10.330 8.637 20.125 43.625 48.268]	[20.187 24.906 28.213 16.048 1.345 11.623 5.950 4.489 5.948 3.327 3.292 6.177 12.606 19.472 37.671 54.131]	[30.647 26.730 16.629 5.175 5.023 4.033 1.282 1.913 7.863 7.334 8.369 20.596 31.980 49.627]	25032526_Nucs_200mMNaCl_20nMCPC_dataset1.xlsx
107	asc	97.627	87.756	24.903	0.648	0.147	0.031	0.045	1125	1146	0.235	20	59	1.062	[[0.000 0.000 0.000 0.002 0.005 0.006 0.002 0.001 0.000 0.000 0.000] [0.000 0.001 0.003 0.003 0.010 0.009 0.005 0.003 0.001 0.000 0.000] [0.004 0.001 0.008 0.050 0.110 0.104 0.068 0.024 0.004 0.001 0.001] [0.003 0.006 0.055 0.240 0.394 0.406 0.324 0.171 0.035 0.006 0.004] [0.000 0.011 0.145 0.424 0.614 0.650 0.554 0.365 0.123 0.014 0.004] [0.001 0.012 0.158 0.469 0.676 0.716 0.647 0.445 0.189 0.0…	[1.399 1.174 2.016 25.525 13.099 17.286 0.839 20.050 4.002 9.451 10.161 18.061 27.984 10.673 3.299 23.130 25.350]	[1.483 10.160 17.967 8.980 23.416 2.222 18.469 1.298 16.532 23.917 37.134 42.351 26.315 2.929 34.155]	[10.316 9.311 7.961 10.298 3.015 9.052 0.009 18.223 39.076 50.311 51.660 29.967 4.214]	[5.479 2.728 5.171 1.585 1.452 9.492 25.610 44.538 58.770 52.912 28.270]	25032526_Nucs_200mMNaCl_20nMCPC_dataset1.xlsx
108	asc	146.99	106.853	33.566	0.64	0.176	0.037	0.058	1139	906	0.587	69	43	1.062	[[0.000 0.000 0.000 0.002 0.005 0.006 0.002 0.001 0.000 0.000 0.000] [0.000 0.001 0.003 0.003 0.010 0.009 0.005 0.003 0.001 0.000 0.000] [0.004 0.001 0.008 0.050 0.110 0.104 0.068 0.024 0.004 0.001 0.001] [0.003 0.006 0.055 0.240 0.394 0.406 0.324 0.171 0.035 0.006 0.004] [0.000 0.011 0.145 0.424 0.614 0.650 0.554 0.365 0.123 0.014 0.004] [0.001 0.012 0.158 0.469 0.676 0.716 0.647 0.445 0.189 0.0…	[24.829 2.468 14.597 12.149 12.134 19.077 28.888 54.676 17.080 2.385 28.829 2.956 32.165 12.771 1.954 6.408 27.266 4.953 16.456 30.452 34.098 14.279 22.844 18.698 12.260 8.692 13.569]	[2.648 21.906 13.381 15.598 10.700 46.688 77.660 43.226 8.259 28.543 4.624 40.029 27.877 1.228 21.018 32.946 10.358 29.206 55.730 42.185 8.652 39.333 36.250 17.263 9.346]	[12.063 8.298 2.233 13.502 55.129 78.149 52.936 8.029 12.192 8.709 32.471 31.908 3.851 23.382 30.015 4.378 35.758 57.780 42.937 2.820 37.604 44.011 22.001]	[6.788 17.437 35.295 61.809 68.153 53.590 32.391 11.683 14.673 26.372 19.841 4.825 12.588 17.991 6.323 34.139 46.218 37.438 1.478 27.226 35.852]	25032526_Nucs_200mMNaCl_20nMCPC_dataset1.xlsx
109	asc	151.277	104.662	32.769	0.699	0.187	0.046	0.063	1139	3850	0.539	73	31	1.062	[[0.000 0.000 0.000 0.002 0.005 0.006 0.002 0.001 0.000 0.000 0.000] [0.000 0.001 0.003 0.003 0.010 0.009 0.005 0.003 0.001 0.000 0.000] [0.004 0.001 0.008 0.050 0.110 0.104 0.068 0.024 0.004 0.001 0.001] [0.003 0.006 0.055 0.240 0.394 0.406 0.324 0.171 0.035 0.006 0.004] [0.000 0.011 0.145 0.424 0.614 0.650 0.554 0.365 0.123 0.014 0.004] [0.001 0.012 0.158 0.469 0.676 0.716 0.647 0.445 0.189 0.0…	[2.287 1.200 12.421 15.476 16.854 8.385 8.258 16.601 23.924 38.494 8.565 14.391 26.186 2.847 2.910 27.609 19.810 1.513 17.740 26.562 4.393 6.534 17.721 7.605 3.451 24.599 22.740 16.263]	[6.154 19.559 30.113 20.399 4.087 4.150 24.434 51.472 54.739 35.008 31.766 31.958 8.791 18.138 38.969 32.858 17.262 30.265 37.628 20.941 17.591 24.791 14.740 11.948 37.695 43.171]	[28.312 31.804 22.979 8.044 10.759 36.823 61.038 70.524 60.699 49.216 35.780 8.441 21.222 43.226 44.165 41.424 42.568 43.008 38.326 32.607 27.463 11.192 16.499 44.989]	[31.147 28.157 23.105 31.103 50.052 67.340 82.767 77.434 63.304 40.077 5.531 18.897 43.275 56.983 55.820 57.052 54.992 48.675 43.708 29.216 4.928 21.283]	25032526_Nucs_200mMNaCl_20nMCPC_dataset1.xlsx
110	asc	121.951	51.165	21.312	0.631	0.168	0.028	0.036	1143	1559	0.4	38	41	1.062	[[0.000 0.000 0.000 0.002 0.005 0.006 0.002 0.001 0.000 0.000 0.000] [0.000 0.001 0.003 0.003 0.010 0.009 0.005 0.003 0.001 0.000 0.000] [0.004 0.001 0.008 0.050 0.110 0.104 0.068 0.024 0.004 0.001 0.001] [0.003 0.006 0.055 0.240 0.394 0.406 0.324 0.171 0.035 0.006 0.004] [0.000 0.011 0.145 0.424 0.614 0.650 0.554 0.365 0.123 0.014 0.004] [0.001 0.012 0.158 0.469 0.676 0.716 0.647 0.445 0.189 0.0…	[42.184 3.473 3.711 7.702 15.867 13.919 15.964 14.392 21.082 26.458 30.584 23.215 12.760 12.044 24.465 1.407 9.972 1.182 11.555 0.716 24.500 8.076]	[26.420 1.597 2.087 18.976 13.871 16.200 32.915 41.507 52.291 55.420 44.887 30.389 30.657 31.191 18.625 10.084 1.974 12.504 18.743 28.896]	[19.911 11.155 15.916 6.485 17.988 43.203 63.765 73.569 75.092 65.007 54.449 45.071 41.004 28.060 14.371 2.009 17.607 27.918]	[21.770 11.677 1.476 27.235 51.857 77.413 91.607 91.692 86.497 73.645 62.150 51.310 33.099 19.384 2.038 21.891]	25032526_Nucs_200mMNaCl_20nMCPC_dataset1.xlsx
111	asc	155	121.262	36.474	0.72	0.135	0.03	0.037	1164	561	0.388	32	84	1.062	[[0.000 0.000 0.000 0.002 0.005 0.006 0.002 0.001 0.000 0.000 0.000] [0.000 0.001 0.003 0.003 0.010 0.009 0.005 0.003 0.001 0.000 0.000] [0.004 0.001 0.008 0.050 0.110 0.104 0.068 0.024 0.004 0.001 0.001] [0.003 0.006 0.055 0.240 0.394 0.406 0.324 0.171 0.035 0.006 0.004] [0.000 0.011 0.145 0.424 0.614 0.650 0.554 0.365 0.123 0.014 0.004] [0.001 0.012 0.158 0.469 0.676 0.716 0.647 0.445 0.189 0.0…	[30.825 34.364 5.570 4.875 13.637 3.913 16.736 0.622 1.805 4.115 6.853 3.747 25.931 25.726 12.114 18.570 17.583 24.068 28.944 10.854 29.428 11.510 6.993 14.394 1.035 20.906 7.882 7.208]	[52.561 20.314 8.908 14.118 5.463 18.381 8.648 0.564 6.639 7.037 13.286 40.667 32.634 8.536 33.419 38.902 47.331 35.551 18.332 29.756 22.728 5.959 11.415 2.221 24.329 21.938]	[31.040 2.312 6.865 4.151 14.990 11.693 1.925 6.439 2.067 23.670 39.261 30.101 4.569 37.771 59.659 57.678 53.444 40.110 37.155 27.675 20.314 7.323 8.310 23.088]	[19.597 5.003 5.342 11.042 8.067 5.105 4.225 12.750 26.450 32.854 22.701 7.298 40.681 61.082 73.255 69.967 53.799 50.344 37.611 19.736 10.447 10.288]	25032526_Nucs_200mMNaCl_20nMCPC_dataset1.xlsx
112	asc	149.503	94.309	32.618	0.697	0.129	0.021	0.031	1185	2876	0.444	38	70	1.062	[[0.000 0.000 0.000 0.002 0.005 0.006 0.002 0.001 0.000 0.000 0.000] [0.000 0.001 0.003 0.003 0.010 0.009 0.005 0.003 0.001 0.000 0.000] [0.004 0.001 0.008 0.050 0.110 0.104 0.068 0.024 0.004 0.001 0.001] [0.003 0.006 0.055 0.240 0.394 0.406 0.324 0.171 0.035 0.006 0.004] [0.000 0.011 0.145 0.424 0.614 0.650 0.554 0.365 0.123 0.014 0.004] [0.001 0.012 0.158 0.469 0.676 0.716 0.647 0.445 0.189 0.0…	[6.581 2.312 9.589 13.702 12.834 10.344 4.045 9.546 12.952 25.387 23.820 38.736 24.580 1.833 7.689 7.514 23.713 17.238 12.818 0.704 12.788 37.853 32.732 24.310 10.303 16.511 1.258]	[0.808 15.283 24.913 14.513 1.904 5.900 13.999 30.418 19.953 30.495 38.356 4.296 6.613 4.848 8.187 28.575 35.504 21.789 0.719 6.491 47.825 63.814 45.828 14.203 11.988]	[19.270 24.428 19.625 2.292 9.241 27.314 26.896 8.684 20.062 30.272 13.232 1.046 3.642 19.827 37.050 39.351 28.381 18.995 28.211 59.603 73.493 59.991 25.852]	[23.553 19.230 3.590 13.698 24.848 18.382 7.809 12.909 24.961 13.635 16.634 16.984 22.808 41.959 39.996 39.299 41.797 49.816 71.550 74.295 64.180]	25032526_Nucs_200mMNaCl_20nMCPC_dataset1.xlsx
113	asc	153.035	105.733	35.698	0.645	0.141	0.03	0.037	1186	2551	0.466	43	74	1.062	[[0.000 0.000 0.000 0.002 0.005 0.006 0.002 0.001 0.000 0.000 0.000] [0.000 0.001 0.003 0.003 0.010 0.009 0.005 0.003 0.001 0.000 0.000] [0.004 0.001 0.008 0.050 0.110 0.104 0.068 0.024 0.004 0.001 0.001] [0.003 0.006 0.055 0.240 0.394 0.406 0.324 0.171 0.035 0.006 0.004] [0.000 0.011 0.145 0.424 0.614 0.650 0.554 0.365 0.123 0.014 0.004] [0.001 0.012 0.158 0.469 0.676 0.716 0.647 0.445 0.189 0.0…	[1.315 11.291 4.060 14.633 20.846 15.148 8.542 19.823 7.178 17.303 11.447 5.832 11.491 18.605 14.336 6.630 1.826 9.195 26.054 19.319 3.537 16.114 1.429 31.136 19.964 8.709 1.267 8.638]	[9.918 5.731 27.086 35.736 29.841 6.204 11.964 5.918 26.615 17.182 5.637 17.877 31.518 26.954 14.711 0.544 21.309 20.992 8.061 5.140 15.061 6.082 40.404 39.887 19.325 1.302]	[12.758 32.556 44.931 33.048 14.725 1.432 12.176 21.176 25.342 21.381 28.620 36.103 35.628 20.524 3.715 16.663 17.485 4.207 3.541 1.968 16.539 41.081 46.584 30.235]	[37.152 41.699 37.510 27.041 16.138 17.664 23.454 29.020 34.701 39.981 41.721 36.218 19.979 3.504 9.900 18.144 10.265 2.416 8.960 28.948 42.611 43.621]	25032526_Nucs_200mMNaCl_20nMCPC_dataset1.xlsx
114	asc	155.671	120.171	36.642	0.747	0.129	0.025	0.032	1237	277	0.379	31	83	1.062	[[0.000 0.000 0.000 0.002 0.005 0.006 0.002 0.001 0.000 0.000 0.000] [0.000 0.001 0.003 0.003 0.010 0.009 0.005 0.003 0.001 0.000 0.000] [0.004 0.001 0.008 0.050 0.110 0.104 0.068 0.024 0.004 0.001 0.001] [0.003 0.006 0.055 0.240 0.394 0.406 0.324 0.171 0.035 0.006 0.004] [0.000 0.011 0.145 0.424 0.614 0.650 0.554 0.365 0.123 0.014 0.004] [0.001 0.012 0.158 0.469 0.676 0.716 0.647 0.445 0.189 0.0…	[18.266 20.213 9.302 6.147 28.876 14.564 15.709 40.694 17.142 12.182 9.271 22.153 24.139 7.559 11.127 13.536 29.701 34.883 16.230 32.090 11.987 12.607 12.734 22.302 19.833 8.551 7.154 1.955 7.221]	[33.997 22.482 3.640 33.084 36.856 2.643 24.269 2.886 25.389 26.439 38.857 38.994 14.064 14.116 33.951 53.911 57.849 17.626 17.982 2.246 24.968 30.189 38.585 26.708 2.211 12.407 1.921]	[23.408 5.177 36.621 28.797 13.464 9.856 6.400 23.603 45.884 51.070 43.379 19.130 16.906 49.762 71.321 59.448 32.051 2.335 8.654 25.810 46.634 45.370 30.909 6.663 5.145]	[5.369 23.209 26.579 20.728 6.689 17.376 32.479 47.505 58.595 45.261 16.966 21.160 56.284 69.832 66.068 46.307 23.044 26.020 35.201 44.757 49.960 35.691 16.209]	25032526_Nucs_200mMNaCl_20nMCPC_dataset1.xlsx
115	asc	154.325	54.495	30.408	0.709	0.166	0.032	0.038	1245	186	0.515	52	47	1.062	[[0.000 0.000 0.000 0.002 0.005 0.006 0.002 0.001 0.000 0.000 0.000] [0.000 0.001 0.003 0.003 0.010 0.009 0.005 0.003 0.001 0.000 0.000] [0.004 0.001 0.008 0.050 0.110 0.104 0.068 0.024 0.004 0.001 0.001] [0.003 0.006 0.055 0.240 0.394 0.406 0.324 0.171 0.035 0.006 0.004] [0.000 0.011 0.145 0.424 0.614 0.650 0.554 0.365 0.123 0.014 0.004] [0.001 0.012 0.158 0.469 0.676 0.716 0.647 0.445 0.189 0.0…	[12.331 13.444 30.520 25.590 19.250 1.608 16.889 3.839 4.259 9.209 4.050 7.268 17.613 15.539 40.014 27.456 2.410 1.122 13.132 46.345 18.627 6.070 17.873 24.249 5.128 21.369 25.187 11.553]	[22.539 50.037 31.225 7.260 2.789 18.004 10.154 2.265 5.054 3.080 0.487 21.748 44.353 61.512 48.668 15.577 6.483 9.480 30.466 7.581 5.693 8.783 12.749 3.687 36.526 41.647]	[45.972 37.161 12.455 6.685 10.569 14.808 8.697 2.528 1.691 10.032 34.780 60.954 75.431 60.878 28.672 16.055 11.697 26.803 18.056 12.819 1.229 0.212 17.552 37.459]	[41.269 27.003 17.752 15.551 11.289 9.728 9.863 8.889 23.628 50.628 69.245 80.327 68.201 51.210 32.229 21.102 30.062 16.866 14.568 14.265 8.138 29.084]	25032526_Nucs_200mMNaCl_20nMCPC_dataset1.xlsx
116	asc	161.08	138.139	43.72	0.679	0.133	0.032	0.04	1245	1373	0.57	79	63	1.062	[[0.000 0.000 0.000 0.002 0.005 0.006 0.002 0.001 0.000 0.000 0.000] [0.000 0.001 0.003 0.003 0.010 0.009 0.005 0.003 0.001 0.000 0.000] [0.004 0.001 0.008 0.050 0.110 0.104 0.068 0.024 0.004 0.001 0.001] [0.003 0.006 0.055 0.240 0.394 0.406 0.324 0.171 0.035 0.006 0.004] [0.000 0.011 0.145 0.424 0.614 0.650 0.554 0.365 0.123 0.014 0.004] [0.001 0.012 0.158 0.469 0.676 0.716 0.647 0.445 0.189 0.0…	[1.692 11.387 0.360 15.982 17.695 20.811 9.915 0.583 21.218 8.079 1.362 11.535 14.620 11.114 6.554 2.651 11.650 1.645 2.122 20.141 17.145 0.767 18.242 31.557 14.119 8.728 1.193 16.808 3.678 4.194]	[12.052 13.324 24.649 36.091 24.701 0.199 5.068 16.886 1.849 0.366 18.164 14.831 7.080 13.436 11.753 13.798 6.409 11.370 29.775 27.599 0.218 33.637 47.737 34.261 16.384 13.961 19.244 9.985]	[24.346 38.245 38.815 31.135 16.526 11.203 11.685 8.839 12.869 13.972 12.261 2.767 14.726 19.041 15.990 2.210 16.310 32.714 25.767 3.642 37.939 55.818 47.602 34.880 24.160 21.564]	[43.077 42.870 39.617 26.741 18.299 17.168 13.445 16.237 15.529 8.281 3.827 12.922 18.494 14.860 2.507 18.380 26.687 16.842 8.744 37.391 55.851 58.365 49.807 35.796]	25032526_Nucs_200mMNaCl_20nMCPC_dataset1.xlsx
117	asc	153.085	141.613	40.47	0.72	0.138	0.02	0.029	1245	3507	0.565	76	65	1.062	[[0.000 0.000 0.000 0.002 0.005 0.006 0.002 0.001 0.000 0.000 0.000] [0.000 0.001 0.003 0.003 0.010 0.009 0.005 0.003 0.001 0.000 0.000] [0.004 0.001 0.008 0.050 0.110 0.104 0.068 0.024 0.004 0.001 0.001] [0.003 0.006 0.055 0.240 0.394 0.406 0.324 0.171 0.035 0.006 0.004] [0.000 0.011 0.145 0.424 0.614 0.650 0.554 0.365 0.123 0.014 0.004] [0.001 0.012 0.158 0.469 0.676 0.716 0.647 0.445 0.189 0.0…	[16.330 16.150 26.138 3.414 2.348 20.030 7.630 16.147 16.041 17.530 6.028 24.619 10.567 11.977 11.641 1.355 12.887 5.704 36.577 22.590 7.478 0.562 2.045 5.833 12.549 14.504 0.622 19.767]	[11.247 16.356 10.829 9.374 22.671 9.572 20.352 32.879 28.565 2.483 26.889 16.888 0.873 4.975 1.977 16.416 6.141 45.020 44.618 19.054 5.324 0.590 11.084 22.717 21.089 17.757]	[8.435 3.523 7.205 19.308 4.114 20.953 37.986 29.450 3.060 17.831 20.904 10.514 1.994 8.095 1.664 17.380 46.099 50.387 35.566 12.440 3.151 17.476 25.644 31.796]	[6.164 6.034 7.191 2.130 23.349 29.341 25.355 10.418 12.232 18.134 11.603 5.140 0.586 8.357 28.045 46.428 50.423 41.487 21.523 2.476 19.001 31.860]	25032526_Nucs_200mMNaCl_20nMCPC_dataset1.xlsx
118	asc	152.75	103.58	37.12	0.763	0.11	0.022	0.03	1252	83	0.434	31	77	1.062	[[0.000 0.000 0.000 0.002 0.005 0.006 0.002 0.001 0.000 0.000 0.000] [0.000 0.001 0.003 0.003 0.010 0.009 0.005 0.003 0.001 0.000 0.000] [0.004 0.001 0.008 0.050 0.110 0.104 0.068 0.024 0.004 0.001 0.001] [0.003 0.006 0.055 0.240 0.394 0.406 0.324 0.171 0.035 0.006 0.004] [0.000 0.011 0.145 0.424 0.614 0.650 0.554 0.365 0.123 0.014 0.004] [0.001 0.012 0.158 0.469 0.676 0.716 0.647 0.445 0.189 0.0…	[27.598 15.671 13.354 10.700 40.800 19.023 12.392 18.109 28.689 11.863 5.544 17.308 4.949 17.145 5.306 18.787 22.122 14.946 4.221 26.027 13.444 9.022 0.181 8.442 23.541 9.912 1.575 8.220]	[36.147 15.840 16.377 44.961 45.619 12.849 26.258 43.676 23.436 9.041 17.010 5.031 12.018 6.127 10.379 20.201 28.118 24.707 34.859 30.968 15.834 8.913 20.303 32.718 20.895 7.491]	[39.233 37.309 54.964 45.010 16.790 26.735 42.684 39.193 25.023 15.159 4.978 1.666 0.637 3.155 19.184 34.809 43.433 45.786 38.361 29.508 24.077 30.630 35.317 30.173]	[57.759 59.290 41.090 13.521 16.057 41.762 45.244 33.312 22.539 12.625 1.630 1.484 9.819 29.379 40.256 50.449 56.733 47.889 43.362 40.565 38.752 40.921]	25032526_Nucs_200mMNaCl_20nMCPC_dataset1.xlsx
119	asc	165.237	147.098	43.105	0.691	0.146	0.028	0.037	1253	476	0.495	72	75	1.062	[[0.000 0.000 0.000 0.002 0.005 0.006 0.002 0.001 0.000 0.000 0.000] [0.000 0.001 0.003 0.003 0.010 0.009 0.005 0.003 0.001 0.000 0.000] [0.004 0.001 0.008 0.050 0.110 0.104 0.068 0.024 0.004 0.001 0.001] [0.003 0.006 0.055 0.240 0.394 0.406 0.324 0.171 0.035 0.006 0.004] [0.000 0.011 0.145 0.424 0.614 0.650 0.554 0.365 0.123 0.014 0.004] [0.001 0.012 0.158 0.469 0.676 0.716 0.647 0.445 0.189 0.0…	[13.875 24.515 5.357 14.802 7.079 3.572 8.403 3.808 4.727 9.886 26.311 3.432 6.445 14.218 1.191 5.121 16.457 4.413 20.068 2.713 22.797 3.621 18.257 24.687 10.740 6.060 0.085 10.760 7.543 6.709 1.050]	[14.899 0.500 21.020 16.266 11.314 8.286 2.757 7.766 25.406 29.538 12.946 2.381 11.591 5.739 3.703 16.103 22.676 20.918 4.077 25.964 5.891 28.790 39.186 26.114 11.473 8.496 7.032 1.192 2.412]	[5.890 16.148 23.929 17.543 12.180 9.430 20.259 28.219 34.343 17.054 2.985 10.153 10.587 12.864 23.033 26.183 19.119 4.284 14.283 0.573 28.411 44.852 37.405 25.014 12.357 10.045 3.787]	[19.248 20.657 23.208 20.264 20.953 26.703 33.337 32.242 20.015 9.485 7.042 14.987 20.803 29.425 22.503 15.988 4.334 1.280 11.744 29.010 42.000 44.918 34.493 22.003 13.963]	25032526_Nucs_200mMNaCl_20nMCPC_dataset1.xlsx
120	asc	161.597	149.572	41.742	0.714	0.143	0.023	0.032	1275	2333	0.781	102	29	1.062	[[0.000 0.000 0.000 0.002 0.005 0.006 0.002 0.001 0.000 0.000 0.000] [0.000 0.001 0.003 0.003 0.010 0.009 0.005 0.003 0.001 0.000 0.000] [0.004 0.001 0.008 0.050 0.110 0.104 0.068 0.024 0.004 0.001 0.001] [0.003 0.006 0.055 0.240 0.394 0.406 0.324 0.171 0.035 0.006 0.004] [0.000 0.011 0.145 0.424 0.614 0.650 0.554 0.365 0.123 0.014 0.004] [0.001 0.012 0.158 0.469 0.676 0.716 0.647 0.445 0.189 0.0…	[2.289 7.168 5.303 7.490 5.762 8.077 4.180 6.164 7.701 7.199 5.798 1.213 7.681 8.041 3.311 14.000 0.027 1.082 1.447 18.899 16.608 10.647 9.150 14.075 12.164 9.310 5.988 8.921 8.996 12.589]	[10.964 12.632 7.261 2.022 7.286 5.136 7.925 7.184 0.449 2.805 7.952 12.307 13.536 14.331 15.642 7.514 0.344 10.356 27.926 31.381 23.526 21.511 24.732 14.546 0.234 3.127 10.424 19.751]	[13.919 12.266 7.781 7.465 0.967 3.421 7.551 4.262 6.934 10.478 16.887 20.428 20.566 19.227 10.662 1.516 18.883 34.143 39.868 38.786 35.208 28.723 20.398 4.503 5.106 18.219]	[16.389 10.908 6.957 2.556 4.058 6.021 7.490 12.544 14.502 20.856 25.337 24.263 22.576 9.555 5.725 22.378 39.561 47.332 49.914 44.415 36.333 23.755 6.939 5.730]	25032526_Nucs_200mMNaCl_20nMCPC_dataset1.xlsx
121	asc	128.52	95.395	33.335	0.689	0.116	0.019	0.026	1275	2949	0.392	28	70	1.062	[[0.000 0.000 0.000 0.002 0.005 0.006 0.002 0.001 0.000 0.000 0.000] [0.000 0.001 0.003 0.003 0.010 0.009 0.005 0.003 0.001 0.000 0.000] [0.004 0.001 0.008 0.050 0.110 0.104 0.068 0.024 0.004 0.001 0.001] [0.003 0.006 0.055 0.240 0.394 0.406 0.324 0.171 0.035 0.006 0.004] [0.000 0.011 0.145 0.424 0.614 0.650 0.554 0.365 0.123 0.014 0.004] [0.001 0.012 0.158 0.469 0.676 0.716 0.647 0.445 0.189 0.0…	[18.072 32.617 2.306 5.946 8.662 10.937 5.454 5.651 6.348 4.712 15.781 3.740 21.288 23.838 2.586 2.464 7.464 7.922 9.157 19.003 7.069 2.352 7.772]	[42.806 15.641 9.124 6.166 9.333 8.097 0.250 5.878 0.005 15.295 0.987 31.337 35.775 13.273 2.561 10.193 16.233 22.620 27.115 17.746 9.772]	[23.391 4.190 2.742 4.930 8.204 7.427 2.286 4.727 5.947 9.418 30.366 37.711 26.441 14.763 15.016 24.484 31.986 33.248 26.979]	[16.812 5.553 4.890 7.948 4.910 2.271 0.371 3.141 17.056 30.399 36.559 34.203 28.403 28.002 31.082 36.656 40.122]	25032526_Nucs_200mMNaCl_20nMCPC_dataset1.xlsx
122	asc	149.773	66.291	28.436	0.825	0.11	0.019	0.025	1284	3993	0.481	53	53	1.062	[[0.000 0.000 0.000 0.002 0.005 0.006 0.002 0.001 0.000 0.000 0.000] [0.000 0.001 0.003 0.003 0.010 0.009 0.005 0.003 0.001 0.000 0.000] [0.004 0.001 0.008 0.050 0.110 0.104 0.068 0.024 0.004 0.001 0.001] [0.003 0.006 0.055 0.240 0.394 0.406 0.324 0.171 0.035 0.006 0.004] [0.000 0.011 0.145 0.424 0.614 0.650 0.554 0.365 0.123 0.014 0.004] [0.001 0.012 0.158 0.469 0.676 0.716 0.647 0.445 0.189 0.0…	[17.398 6.955 3.488 9.535 0.987 1.896 17.416 20.347 31.349 9.820 6.219 16.919 10.149 30.796 26.843 18.345 1.621 9.935 6.288 10.509 4.954 12.178 9.806 5.446 4.806 8.675 17.272]	[0.000 11.733 11.772 4.806 10.111 28.538 13.381 26.085 28.604 19.588 25.103 34.007 49.292 51.414 32.577 15.761 13.889 16.510 16.130 4.119 14.604 13.172 1.860 6.420 2.442]	[9.019 14.203 1.464 16.439 21.427 8.285 20.584 33.659 37.744 41.218 53.063 67.267 63.701 50.835 31.446 24.794 22.119 17.253 2.668 10.100 14.247 11.238 4.470]	[6.746 3.477 10.828 13.015 3.898 21.460 34.361 49.329 63.473 69.870 78.379 76.558 64.475 49.394 38.014 26.412 15.787 5.775 7.473 14.318 10.387]	25032526_Nucs_200mMNaCl_20nMCPC_dataset1.xlsx
123	asc	154.597	106.944	37.144	0.703	0.121	0.018	0.028	1289	1710	0.374	35	81	1.062	[[0.000 0.000 0.000 0.002 0.005 0.006 0.002 0.001 0.000 0.000 0.000] [0.000 0.001 0.003 0.003 0.010 0.009 0.005 0.003 0.001 0.000 0.000] [0.004 0.001 0.008 0.050 0.110 0.104 0.068 0.024 0.004 0.001 0.001] [0.003 0.006 0.055 0.240 0.394 0.406 0.324 0.171 0.035 0.006 0.004] [0.000 0.011 0.145 0.424 0.614 0.650 0.554 0.365 0.123 0.014 0.004] [0.001 0.012 0.158 0.469 0.676 0.716 0.647 0.445 0.189 0.0…	[6.882 23.101 11.156 19.311 20.555 15.968 3.909 1.148 10.169 8.789 20.329 26.956 36.555 7.910 21.935 14.062 1.173 26.259 5.359 6.777 20.289 16.326 2.792 0.320 25.985 26.513 5.044 14.755]	[32.120 32.362 35.166 38.194 28.200 12.467 1.982 13.989 3.708 29.413 55.398 46.078 0.600 32.921 25.617 4.925 22.994 11.159 14.242 15.514 4.785 5.211 11.277 39.082 36.984 15.590]	[48.628 53.441 49.148 39.106 18.758 0.654 7.188 7.285 41.062 59.434 48.835 6.267 24.918 23.468 2.052 19.489 23.060 19.976 13.055 1.468 9.691 29.404 40.883 45.348]	[65.463 60.588 44.898 24.535 10.163 6.733 22.458 45.759 53.228 44.555 14.711 7.754 14.421 5.930 17.373 21.370 23.334 18.406 3.178 16.688 32.382 49.543]	25032526_Nucs_200mMNaCl_20nMCPC_dataset1.xlsx
124	asc	154.171	24.247	26.098	0.865	0.196	0.025	0.034	1308	1923	0.448	40	50	1.062	[[0.000 0.000 0.000 0.002 0.005 0.006 0.002 0.001 0.000 0.000 0.000] [0.000 0.001 0.003 0.003 0.010 0.009 0.005 0.003 0.001 0.000 0.000] [0.004 0.001 0.008 0.050 0.110 0.104 0.068 0.024 0.004 0.001 0.001] [0.003 0.006 0.055 0.240 0.394 0.406 0.324 0.171 0.035 0.006 0.004] [0.000 0.011 0.145 0.424 0.614 0.650 0.554 0.365 0.123 0.014 0.004] [0.001 0.012 0.158 0.469 0.676 0.716 0.647 0.445 0.189 0.0…	[20.311 26.074 11.347 28.055 36.951 7.676 14.346 28.430 11.644 11.090 12.153 6.037 17.944 1.005 11.026 17.367 13.018 13.398 26.352 8.384 19.282 27.227 24.176 18.803 17.321 3.767 14.261 9.752]	[30.557 12.337 52.204 54.817 33.324 32.399 41.425 31.404 10.836 3.589 8.933 21.465 4.464 1.840 5.345 2.364 20.064 37.242 31.201 37.088 48.957 47.192 39.552 28.606 5.297 17.253]	[17.987 54.376 69.433 60.763 54.485 52.027 38.828 22.125 9.099 13.960 14.917 13.453 2.830 6.143 12.506 30.972 42.917 52.361 59.810 65.341 67.149 56.788 35.635 8.805]	[54.060 76.957 80.842 75.305 63.117 46.046 35.971 22.640 16.593 18.759 11.616 10.071 17.499 20.101 38.439 56.717 65.707 79.452 84.346 80.382 66.791 43.401]	25032526_Nucs_200mMNaCl_20nMCPC_dataset1.xlsx
125	asc	154.398	42.253	26.929	0.856	0.177	0.026	0.037	1309	1298	0.499	47	50	1.062	[[0.000 0.000 0.000 0.002 0.005 0.006 0.002 0.001 0.000 0.000 0.000] [0.000 0.001 0.003 0.003 0.010 0.009 0.005 0.003 0.001 0.000 0.000] [0.004 0.001 0.008 0.050 0.110 0.104 0.068 0.024 0.004 0.001 0.001] [0.003 0.006 0.055 0.240 0.394 0.406 0.324 0.171 0.035 0.006 0.004] [0.000 0.011 0.145 0.424 0.614 0.650 0.554 0.365 0.123 0.014 0.004] [0.001 0.012 0.158 0.469 0.676 0.716 0.647 0.445 0.189 0.0…	[6.945 11.080 15.551 14.439 12.071 6.908 20.703 32.447 25.754 27.278 1.703 1.156 16.424 27.916 15.249 7.007 11.320 5.046 5.564 1.735 9.870 9.090 45.654 34.070 2.138 5.336 18.971 20.889]	[22.328 28.310 28.250 22.745 23.295 40.381 55.676 55.617 39.304 11.358 6.204 29.804 43.752 25.703 6.278 10.339 7.923 3.909 0.418 13.547 36.852 33.164 12.312 21.841 3.080 26.747]	[38.915 38.871 38.339 44.232 59.643 74.839 72.122 53.641 29.776 26.887 38.882 46.326 38.536 21.597 13.239 5.967 3.697 5.849 27.666 33.972 31.410 3.336 6.678 1.646]	[51.040 56.706 65.095 79.708 87.299 81.977 70.366 53.659 47.489 48.437 50.015 46.005 32.106 21.052 11.265 8.022 22.056 27.820 30.654 28.786 8.386 8.364]	25032526_Nucs_200mMNaCl_20nMCPC_dataset1.xlsx
126	asc	151.043	80.899	34.201	0.819	0.189	0.035	0.048	1318	3870	0.504	53	62	1.062	[[0.000 0.000 0.000 0.002 0.005 0.006 0.002 0.001 0.000 0.000 0.000] [0.000 0.001 0.003 0.003 0.010 0.009 0.005 0.003 0.001 0.000 0.000] [0.004 0.001 0.008 0.050 0.110 0.104 0.068 0.024 0.004 0.001 0.001] [0.003 0.006 0.055 0.240 0.394 0.406 0.324 0.171 0.035 0.006 0.004] [0.000 0.011 0.145 0.424 0.614 0.650 0.554 0.365 0.123 0.014 0.004] [0.001 0.012 0.158 0.469 0.676 0.716 0.647 0.445 0.189 0.0…	[26.722 35.452 16.162 24.279 24.586 4.803 16.163 7.755 3.525 19.642 30.433 4.388 4.338 16.074 28.997 2.606 3.643 1.506 7.976 11.963 21.047 12.659 4.337 15.052 16.040 7.035 5.625 7.748]	[56.894 46.028 44.653 39.128 25.178 22.442 17.599 17.224 36.621 42.448 17.436 10.181 3.744 22.264 18.926 4.193 3.672 14.711 26.475 20.699 4.304 18.193 25.241 27.084 12.243 1.767]	[73.236 64.707 54.787 42.671 33.838 29.015 37.182 46.455 46.217 23.114 7.564 2.803 19.767 18.495 11.281 7.507 22.714 27.589 21.793 2.490 21.130 35.212 30.352 21.584]	[85.503 73.038 56.502 50.343 48.080 49.833 54.250 46.047 34.237 22.073 14.435 19.247 15.190 7.935 7.501 22.960 26.143 18.990 3.531 21.429 33.524 37.075]	25032526_Nucs_200mMNaCl_20nMCPC_dataset1.xlsx
127	asc	152.922	123.552	36.965	0.753	0.101	0.023	0.03	1329	3687	0.378	32	86	1.062	[[0.000 0.000 0.000 0.002 0.005 0.006 0.002 0.001 0.000 0.000 0.000] [0.000 0.001 0.003 0.003 0.010 0.009 0.005 0.003 0.001 0.000 0.000] [0.004 0.001 0.008 0.050 0.110 0.104 0.068 0.024 0.004 0.001 0.001] [0.003 0.006 0.055 0.240 0.394 0.406 0.324 0.171 0.035 0.006 0.004] [0.000 0.011 0.145 0.424 0.614 0.650 0.554 0.365 0.123 0.014 0.004] [0.001 0.012 0.158 0.469 0.676 0.716 0.647 0.445 0.189 0.0…	[10.721 9.747 34.916 11.209 23.581 15.335 13.988 0.396 14.312 3.030 5.748 13.121 14.740 12.411 18.338 19.475 6.420 5.026 3.495 5.994 0.175 6.793 18.211 7.651 2.735 1.265 6.110 0.465]	[21.845 45.395 40.458 36.854 34.120 21.853 0.233 15.630 13.061 13.824 23.365 27.506 28.950 34.281 25.434 5.831 3.563 9.005 7.654 0.575 15.987 17.783 0.087 5.928 2.952 6.510]	[53.106 58.837 57.368 44.325 27.521 4.262 13.332 20.646 26.181 31.936 39.777 45.327 42.372 33.257 17.199 11.554 8.643 7.619 5.583 14.508 16.785 5.383 1.110 0.812]	[68.799 70.541 54.193 32.507 10.620 11.643 24.585 35.398 44.316 51.504 53.465 50.965 41.726 27.549 20.035 11.613 1.492 4.961 12.204 15.103 9.607 6.220]	25032526_Nucs_200mMNaCl_20nMCPC_dataset1.xlsx
128	asc	156.171	140.399	41.191	0.783	0.135	0.023	0.032	1336	3376	0.758	98	24	1.062	[[0.000 0.000 0.000 0.002 0.005 0.006 0.002 0.001 0.000 0.000 0.000] [0.000 0.001 0.003 0.003 0.010 0.009 0.005 0.003 0.001 0.000 0.000] [0.004 0.001 0.008 0.050 0.110 0.104 0.068 0.024 0.004 0.001 0.001] [0.003 0.006 0.055 0.240 0.394 0.406 0.324 0.171 0.035 0.006 0.004] [0.000 0.011 0.145 0.424 0.614 0.650 0.554 0.365 0.123 0.014 0.004] [0.001 0.012 0.158 0.469 0.676 0.716 0.647 0.445 0.189 0.0…	[21.035 1.126 0.869 26.798 22.887 5.236 2.838 3.074 7.598 11.083 6.501 6.252 3.106 2.438 3.353 4.374 19.199 9.233 11.672 8.370 5.098 7.997 9.055 3.282 4.925 1.861 8.136 0.506]	[8.958 14.830 38.676 33.668 4.788 3.919 5.455 14.677 18.133 15.169 7.949 1.199 2.314 4.321 15.650 16.769 5.470 20.474 16.756 13.282 15.074 14.694 10.272 5.636 3.467 9.320]	[20.177 41.292 36.682 18.045 5.854 8.193 18.264 23.594 19.561 11.391 2.721 1.268 9.974 15.519 13.191 5.520 18.712 25.297 22.912 21.318 19.917 14.649 6.178 3.078]	[36.653 39.226 27.053 20.008 16.895 20.315 24.840 21.924 15.856 8.533 9.429 12.096 11.745 8.690 5.987 18.721 27.007 30.871 28.576 24.153 16.085 8.315]	25032526_Nucs_200mMNaCl_20nMCPC_dataset1.xlsx
129	asc	152.687	63.396	31.435	0.781	0.106	0.019	0.026	1353	507	0.637	65	45	1.062	[[0.000 0.000 0.000 0.002 0.005 0.006 0.002 0.001 0.000 0.000 0.000] [0.000 0.001 0.003 0.003 0.010 0.009 0.005 0.003 0.001 0.000 0.000] [0.004 0.001 0.008 0.050 0.110 0.104 0.068 0.024 0.004 0.001 0.001] [0.003 0.006 0.055 0.240 0.394 0.406 0.324 0.171 0.035 0.006 0.004] [0.000 0.011 0.145 0.424 0.614 0.650 0.554 0.365 0.123 0.014 0.004] [0.001 0.012 0.158 0.469 0.676 0.716 0.647 0.445 0.189 0.0…	[1.831 26.815 23.807 23.898 10.851 1.818 1.122 17.205 11.592 16.014 14.653 4.106 6.107 4.637 8.560 2.744 2.628 10.810 33.696 40.874 20.873 26.513 14.848 6.376 8.219 0.950 5.391 0.884]	[39.634 49.163 41.227 21.891 3.046 6.571 22.440 12.188 17.544 24.713 14.486 10.478 3.410 7.614 8.338 9.405 28.972 59.538 68.159 54.567 44.374 24.917 3.061 11.882 7.755 6.308]	[61.991 55.305 33.133 18.284 16.634 18.234 7.140 13.723 26.229 24.825 13.951 3.453 6.140 12.255 25.553 49.377 76.337 89.833 82.255 61.484 32.549 6.476 9.952 12.446]	[62.794 49.665 34.665 23.495 15.202 3.078 13.563 23.862 24.976 18.969 6.454 7.067 20.795 41.988 67.742 92.096 105.251 97.948 76.392 45.694 15.149 2.739]	25032526_Nucs_200mMNaCl_20nMCPC_dataset1.xlsx
130	asc	158.17	129.504	41.829	0.722	0.132	0.022	0.033	1367	2762	0.56	77	62	1.062	[[0.000 0.000 0.000 0.002 0.005 0.006 0.002 0.001 0.000 0.000 0.000] [0.000 0.001 0.003 0.003 0.010 0.009 0.005 0.003 0.001 0.000 0.000] [0.004 0.001 0.008 0.050 0.110 0.104 0.068 0.024 0.004 0.001 0.001] [0.003 0.006 0.055 0.240 0.394 0.406 0.324 0.171 0.035 0.006 0.004] [0.000 0.011 0.145 0.424 0.614 0.650 0.554 0.365 0.123 0.014 0.004] [0.001 0.012 0.158 0.469 0.676 0.716 0.647 0.445 0.189 0.0…	[27.833 15.370 1.254 21.548 15.205 4.433 4.737 2.317 10.216 6.846 0.184 15.397 9.811 5.488 0.493 19.476 4.070 21.849 7.776 8.013 1.579 11.115 26.752 30.408 13.729 21.414 2.607 10.103 5.323]	[29.913 19.713 29.777 23.762 5.538 3.679 9.793 7.951 1.830 11.305 20.394 20.253 10.640 6.501 21.264 2.883 23.702 22.707 12.691 0.028 23.701 47.513 50.648 39.640 26.975 3.049 8.745]	[40.148 36.157 28.654 16.780 11.789 8.524 8.712 4.499 14.891 26.174 23.974 11.009 6.958 12.776 0.293 20.533 26.883 17.780 6.718 35.310 58.628 68.292 56.408 35.461 11.325]	[47.287 35.503 25.383 19.430 11.634 4.158 7.104 17.494 26.637 22.698 10.227 2.146 4.113 5.289 19.419 21.277 12.866 12.076 42.962 67.505 76.198 65.321 47.653]	25032526_Nucs_200mMNaCl_20nMCPC_dataset1.xlsx
131	asc	152.109	114.305	35.927	0.75	0.099	0.02	0.026	1367	3092	0.521	63	68	1.062	[[0.000 0.000 0.000 0.002 0.005 0.006 0.002 0.001 0.000 0.000 0.000] [0.000 0.001 0.003 0.003 0.010 0.009 0.005 0.003 0.001 0.000 0.000] [0.004 0.001 0.008 0.050 0.110 0.104 0.068 0.024 0.004 0.001 0.001] [0.003 0.006 0.055 0.240 0.394 0.406 0.324 0.171 0.035 0.006 0.004] [0.000 0.011 0.145 0.424 0.614 0.650 0.554 0.365 0.123 0.014 0.004] [0.001 0.012 0.158 0.469 0.676 0.716 0.647 0.445 0.189 0.0…	[22.810 5.200 8.889 1.893 1.669 0.138 4.034 16.168 0.733 3.212 4.316 8.591 3.116 3.043 13.664 5.795 11.391 18.256 49.122 27.770 3.393 11.277 2.841 3.820 12.285 7.897 7.114 1.805]	[12.161 7.235 7.172 2.546 1.320 12.187 18.552 10.424 1.421 7.006 9.191 2.701 8.317 12.288 4.658 5.160 37.122 72.135 54.027 22.917 11.553 0.888 11.383 18.143 10.482 2.263]	[0.306 7.152 4.454 6.453 14.610 20.463 13.580 3.335 6.620 9.335 10.624 11.008 7.001 2.838 17.206 51.326 77.229 73.255 44.256 19.533 0.817 12.788 18.670 13.227]	[0.483 0.100 7.018 16.151 19.923 13.049 6.097 3.171 12.625 12.349 10.580 11.071 17.211 36.701 63.186 81.142 79.229 59.782 31.514 3.139 10.858 16.568]	25032526_Nucs_200mMNaCl_20nMCPC_dataset1.xlsx
132	asc	154.245	101.909	38.032	0.686	0.097	0.017	0.026	1385	1998	0.328	37	79	1.062	[[0.000 0.000 0.000 0.002 0.005 0.006 0.002 0.001 0.000 0.000 0.000] [0.000 0.001 0.003 0.003 0.010 0.009 0.005 0.003 0.001 0.000 0.000] [0.004 0.001 0.008 0.050 0.110 0.104 0.068 0.024 0.004 0.001 0.001] [0.003 0.006 0.055 0.240 0.394 0.406 0.324 0.171 0.035 0.006 0.004] [0.000 0.011 0.145 0.424 0.614 0.650 0.554 0.365 0.123 0.014 0.004] [0.001 0.012 0.158 0.469 0.676 0.716 0.647 0.445 0.189 0.0…	[9.302 16.074 21.008 5.719 17.335 23.259 24.446 17.599 11.240 3.999 20.375 14.630 5.913 26.943 19.970 8.951 10.066 28.004 7.661 17.944 24.410 16.892 2.451 7.063 4.244 6.583 7.695 21.535]	[10.221 15.831 24.891 31.824 44.149 44.875 35.442 18.040 11.808 11.061 7.399 0.244 14.001 10.974 13.903 19.593 29.206 15.313 1.908 6.992 5.912 7.365 3.715 4.004 4.858 15.171]	[16.738 33.613 51.748 58.964 61.275 47.823 35.173 18.029 9.714 2.635 2.407 1.804 6.543 2.691 13.638 32.598 18.271 11.510 2.898 5.908 2.258 5.203 2.175 5.201]	[41.687 62.247 74.447 70.017 63.521 45.882 25.638 20.150 5.490 0.240 3.338 1.189 7.762 21.899 23.239 21.745 19.489 4.295 5.019 5.874 1.634 0.146]	25032526_Nucs_200mMNaCl_20nMCPC_dataset1.xlsx
133	asc	155.273	117.197	36.721	0.773	0.15	0.025	0.033	1390	1108	0.606	82	35	1.062	[[0.000 0.000 0.000 0.002 0.005 0.006 0.002 0.001 0.000 0.000 0.000] [0.000 0.001 0.003 0.003 0.010 0.009 0.005 0.003 0.001 0.000 0.000] [0.004 0.001 0.008 0.050 0.110 0.104 0.068 0.024 0.004 0.001 0.001] [0.003 0.006 0.055 0.240 0.394 0.406 0.324 0.171 0.035 0.006 0.004] [0.000 0.011 0.145 0.424 0.614 0.650 0.554 0.365 0.123 0.014 0.004] [0.001 0.012 0.158 0.469 0.676 0.716 0.647 0.445 0.189 0.0…	[20.890 7.934 15.807 14.552 6.661 31.299 37.562 9.006 5.915 32.374 2.291 15.742 18.139 27.739 11.058 3.596 1.423 2.081 9.774 18.285 7.320 11.338 1.432 0.541 9.438 15.807 31.094 4.706 21.904]	[26.282 27.050 25.786 29.586 53.411 57.715 24.830 17.598 34.186 21.767 23.666 12.140 13.141 4.610 1.221 2.180 6.257 19.957 26.832 22.132 14.282 4.508 4.544 17.612 36.073 41.351 9.301]	[39.951 42.479 54.875 68.882 64.828 30.045 8.588 37.023 37.953 27.708 13.055 4.212 4.233 5.707 4.505 12.517 25.347 34.153 29.883 21.509 12.076 14.905 30.077 44.719 40.656]	[64.820 72.555 79.004 64.099 35.197 0.342 33.866 36.740 34.152 20.514 0.622 0.431 2.200 5.463 20.293 29.977 37.115 34.434 29.956 24.293 29.399 40.630 43.043]	25032526_Nucs_200mMNaCl_20nMCPC_dataset1.xlsx
134	asc	155.267	122.951	38.574	0.749	0.144	0.02	0.029	1394	197	0.367	35	85	1.062	[[0.000 0.000 0.000 0.002 0.005 0.006 0.002 0.001 0.000 0.000 0.000] [0.000 0.001 0.003 0.003 0.010 0.009 0.005 0.003 0.001 0.000 0.000] [0.004 0.001 0.008 0.050 0.110 0.104 0.068 0.024 0.004 0.001 0.001] [0.003 0.006 0.055 0.240 0.394 0.406 0.324 0.171 0.035 0.006 0.004] [0.000 0.011 0.145 0.424 0.614 0.650 0.554 0.365 0.123 0.014 0.004] [0.001 0.012 0.158 0.469 0.676 0.716 0.647 0.445 0.189 0.0…	[6.540 14.518 27.932 3.296 10.097 4.512 8.447 12.404 5.520 27.832 9.898 1.736 22.464 5.338 0.709 12.805 3.360 7.222 2.195 32.590 15.631 4.247 19.078 2.988 13.606 11.688 15.510 2.858 7.813]	[31.755 36.840 22.311 14.001 5.337 12.393 13.867 13.234 35.541 24.682 17.917 26.001 16.924 9.781 14.840 13.374 7.804 14.879 41.503 34.049 2.523 18.449 5.724 17.956 26.246 19.925 8.804]	[45.364 35.102 21.701 2.589 8.508 3.676 16.390 34.560 38.992 34.313 30.711 25.673 21.368 19.702 16.225 1.540 23.368 43.501 34.723 11.612 8.518 1.335 18.236 29.165 28.531]	[41.090 26.168 9.406 1.147 6.547 19.549 37.501 44.372 44.255 43.033 33.371 29.488 27.122 10.983 5.426 25.584 38.860 32.408 20.502 7.178 8.649 18.720 27.811]	25032526_Nucs_200mMNaCl_20nMCPC_dataset1.xlsx
135	asc	150	93.94	35.262	0.777	0.113	0.017	0.027	1398	3411	0.469	54	65	1.062	[[0.000 0.000 0.000 0.002 0.005 0.006 0.002 0.001 0.000 0.000 0.000] [0.000 0.001 0.003 0.003 0.010 0.009 0.005 0.003 0.001 0.000 0.000] [0.004 0.001 0.008 0.050 0.110 0.104 0.068 0.024 0.004 0.001 0.001] [0.003 0.006 0.055 0.240 0.394 0.406 0.324 0.171 0.035 0.006 0.004] [0.000 0.011 0.145 0.424 0.614 0.650 0.554 0.365 0.123 0.014 0.004] [0.001 0.012 0.158 0.469 0.676 0.716 0.647 0.445 0.189 0.0…	[1.439 12.521 14.044 4.112 2.169 1.919 7.332 9.755 35.367 26.665 21.278 1.271 18.016 6.797 14.443 1.686 0.599 12.248 0.046 23.648 25.862 7.648 9.223 5.298 3.790 6.097 13.766]	[18.823 22.360 12.219 3.266 4.500 13.169 4.263 43.822 54.988 33.975 18.376 20.779 8.583 11.888 8.609 6.368 11.972 5.653 36.556 41.510 25.191 10.398 1.209 1.907 11.085]	[25.382 18.459 5.857 7.239 2.687 17.335 51.341 60.871 55.829 36.053 23.946 8.200 4.860 12.727 13.514 4.609 16.343 39.418 49.833 37.179 20.589 3.897 5.307]	[19.418 7.843 3.668 10.102 29.967 54.452 66.379 66.540 49.708 31.579 13.427 4.665 10.312 9.503 1.776 23.424 43.309 49.561 44.317 29.991 8.137]	25032526_Nucs_200mMNaCl_20nMCPC_dataset1.xlsx
136	asc	154.141	37.803	28.077	0.758	0.142	0.024	0.033	1403	1968	0.537	52	43	1.062	[[0.000 0.000 0.000 0.002 0.005 0.006 0.002 0.001 0.000 0.000 0.000] [0.000 0.001 0.003 0.003 0.010 0.009 0.005 0.003 0.001 0.000 0.000] [0.004 0.001 0.008 0.050 0.110 0.104 0.068 0.024 0.004 0.001 0.001] [0.003 0.006 0.055 0.240 0.394 0.406 0.324 0.171 0.035 0.006 0.004] [0.000 0.011 0.145 0.424 0.614 0.650 0.554 0.365 0.123 0.014 0.004] [0.001 0.012 0.158 0.469 0.676 0.716 0.647 0.445 0.189 0.0…	[8.097 17.370 9.195 3.640 2.977 21.849 2.529 5.185 9.868 7.788 5.159 18.633 4.905 3.693 10.436 0.288 20.734 21.170 27.589 6.554 25.776 3.748 28.097 30.614 8.817 1.853 8.297 8.386]	[26.016 19.700 9.726 15.722 24.602 16.046 11.383 8.566 5.434 0.263 18.506 16.068 11.364 12.427 15.873 31.463 45.331 41.451 33.237 30.927 30.685 45.278 49.071 25.051 2.113 11.563]	[26.919 24.757 23.920 28.461 24.875 18.088 7.254 3.283 7.029 17.101 21.554 20.201 21.602 29.358 47.642 55.802 61.495 50.582 51.005 52.098 62.602 57.194 37.102 9.466]	[35.041 33.609 35.140 28.257 20.963 16.650 9.521 12.635 21.465 22.415 28.504 36.002 44.077 58.569 69.968 72.793 71.360 73.699 72.165 73.488 65.509 42.341]	25032526_Nucs_200mMNaCl_20nMCPC_dataset1.xlsx
137	asc	156.826	109.03	36.824	0.734	0.135	0.019	0.028	1408	2927	0.489	67	56	1.062	[[0.000 0.000 0.000 0.002 0.005 0.006 0.002 0.001 0.000 0.000 0.000] [0.000 0.001 0.003 0.003 0.010 0.009 0.005 0.003 0.001 0.000 0.000] [0.004 0.001 0.008 0.050 0.110 0.104 0.068 0.024 0.004 0.001 0.001] [0.003 0.006 0.055 0.240 0.394 0.406 0.324 0.171 0.035 0.006 0.004] [0.000 0.011 0.145 0.424 0.614 0.650 0.554 0.365 0.123 0.014 0.004] [0.001 0.012 0.158 0.469 0.676 0.716 0.647 0.445 0.189 0.0…	[11.175 10.679 6.422 4.263 13.123 2.196 14.386 21.399 12.341 8.543 13.403 1.089 4.309 17.067 7.662 3.123 15.530 19.086 0.047 1.676 11.978 6.381 14.215 30.423 10.352 35.945 17.834 1.517 7.786]	[8.303 13.893 0.912 9.894 2.828 26.184 34.763 18.770 9.074 17.130 3.459 13.387 23.052 17.757 14.719 26.634 26.827 10.334 7.641 16.006 19.477 32.618 32.355 13.113 50.038 35.048 11.293]	[8.282 4.075 1.896 11.550 29.906 37.112 21.289 1.807 12.820 2.167 14.531 26.454 27.741 30.592 32.898 31.025 22.974 18.100 22.058 34.410 39.324 23.393 15.331 44.146 47.066]	[6.469 10.016 20.685 30.693 31.643 23.400 6.554 1.159 3.519 13.760 28.662 37.713 39.731 40.667 38.023 31.740 30.720 37.160 39.516 34.117 17.194 14.494 39.565]	25032526_Nucs_200mMNaCl_20nMCPC_dataset1.xlsx
138	asc	156.665	123.299	38.765	0.747	0.129	0.021	0.033	1418	3051	0.625	86	33	1.062	[[0.000 0.000 0.000 0.002 0.005 0.006 0.002 0.001 0.000 0.000 0.000] [0.000 0.001 0.003 0.003 0.010 0.009 0.005 0.003 0.001 0.000 0.000] [0.004 0.001 0.008 0.050 0.110 0.104 0.068 0.024 0.004 0.001 0.001] [0.003 0.006 0.055 0.240 0.394 0.406 0.324 0.171 0.035 0.006 0.004] [0.000 0.011 0.145 0.424 0.614 0.650 0.554 0.365 0.123 0.014 0.004] [0.001 0.012 0.158 0.469 0.676 0.716 0.647 0.445 0.189 0.0…	[6.159 4.224 3.620 6.463 6.746 5.951 18.503 21.091 26.040 17.026 1.794 1.353 0.826 5.509 13.979 27.186 9.884 22.191 5.738 3.483 13.539 0.282 8.369 15.514 0.820 3.771 7.853 2.816 4.228]	[0.665 1.724 8.026 7.002 11.830 32.024 43.362 45.098 29.148 7.395 0.043 2.904 1.068 24.818 39.118 12.382 20.117 18.575 13.122 15.422 11.235 16.266 19.288 8.822 7.287 11.147 8.857]	[3.701 7.971 0.256 18.647 42.913 58.549 57.054 40.719 18.790 3.431 0.463 12.677 31.551 33.870 16.006 11.627 24.065 23.782 20.748 21.214 23.142 21.899 17.459 14.559 13.381]	[1.813 8.019 29.348 51.143 64.078 64.957 50.999 28.423 14.956 13.011 20.687 29.586 29.583 15.589 7.138 20.126 28.798 32.718 27.472 28.406 28.533 22.567 21.351]	25032526_Nucs_200mMNaCl_20nMCPC_dataset1.xlsx
139	asc	155	105.059	34.629	0.691	0.118	0.025	0.033	1438	3201	0.543	76	39	1.062	[[0.000 0.000 0.000 0.002 0.005 0.006 0.002 0.001 0.000 0.000 0.000] [0.000 0.001 0.003 0.003 0.010 0.009 0.005 0.003 0.001 0.000 0.000] [0.004 0.001 0.008 0.050 0.110 0.104 0.068 0.024 0.004 0.001 0.001] [0.003 0.006 0.055 0.240 0.394 0.406 0.324 0.171 0.035 0.006 0.004] [0.000 0.011 0.145 0.424 0.614 0.650 0.554 0.365 0.123 0.014 0.004] [0.001 0.012 0.158 0.469 0.676 0.716 0.647 0.445 0.189 0.0…	[21.643 5.921 1.143 8.889 0.960 5.815 13.946 2.864 20.406 39.065 36.228 25.446 8.606 7.799 15.528 4.173 12.325 18.701 2.466 0.172 10.937 11.239 8.302 3.043 9.634 5.026 9.719 11.392]	[4.329 8.547 9.940 2.497 1.638 9.607 6.094 41.371 67.382 68.483 47.863 25.228 4.338 13.716 18.100 23.762 23.630 6.798 4.063 5.231 1.620 1.161 3.709 13.669 14.703 17.928]	[4.143 10.325 8.040 6.134 1.716 21.832 55.869 86.482 89.285 70.881 37.482 10.174 14.343 26.350 31.929 26.616 17.662 7.937 5.277 0.520 0.776 9.359 15.482 22.741]	[8.611 11.580 3.574 9.194 38.297 71.482 94.984 102.565 84.382 51.936 18.593 13.050 27.772 34.036 34.692 21.365 15.034 9.189 1.438 3.049 11.869 22.035]	25032526_Nucs_200mMNaCl_20nMCPC_dataset1.xlsx
140	asc	155	101.007	35.311	0.753	0.127	0.02	0.03	1445	3684	0.513	73	39	1.062	[[0.000 0.000 0.000 0.002 0.005 0.006 0.002 0.001 0.000 0.000 0.000] [0.000 0.001 0.003 0.003 0.010 0.009 0.005 0.003 0.001 0.000 0.000] [0.004 0.001 0.008 0.050 0.110 0.104 0.068 0.024 0.004 0.001 0.001] [0.003 0.006 0.055 0.240 0.394 0.406 0.324 0.171 0.035 0.006 0.004] [0.000 0.011 0.145 0.424 0.614 0.650 0.554 0.365 0.123 0.014 0.004] [0.001 0.012 0.158 0.469 0.676 0.716 0.647 0.445 0.189 0.0…	[15.369 9.882 2.833 0.939 6.283 17.957 8.096 1.943 4.019 9.449 13.197 7.790 9.028 15.118 0.167 18.579 14.211 5.880 35.303 13.050 18.723 12.709 11.774 14.512 5.738 5.843 13.870 7.926]	[16.150 2.577 2.664 15.731 25.147 18.046 3.981 7.772 18.057 21.817 9.875 12.692 19.548 1.897 25.768 26.441 30.637 44.768 40.063 31.603 27.957 25.384 17.530 1.403 15.647 20.755]	[11.582 12.488 20.663 28.508 22.146 7.473 10.718 22.886 23.022 8.703 9.481 12.258 4.207 25.112 42.158 49.638 58.863 55.496 51.365 42.244 34.227 20.822 0.636 16.734]	[23.270 26.096 28.472 22.081 7.560 9.719 21.014 19.384 9.141 0.843 1.786 8.831 31.010 49.714 63.967 73.712 69.736 66.728 56.408 40.479 23.651 0.929]	25032526_Nucs_200mMNaCl_20nMCPC_dataset1.xlsx
141	asc	156.151	114.013	34.551	0.638	0.156	0.02	0.031	1454	1481	0.609	75	45	1.062	[[0.000 0.000 0.000 0.002 0.005 0.006 0.002 0.001 0.000 0.000 0.000] [0.000 0.001 0.003 0.003 0.010 0.009 0.005 0.003 0.001 0.000 0.000] [0.004 0.001 0.008 0.050 0.110 0.104 0.068 0.024 0.004 0.001 0.001] [0.003 0.006 0.055 0.240 0.394 0.406 0.324 0.171 0.035 0.006 0.004] [0.000 0.011 0.145 0.424 0.614 0.650 0.554 0.365 0.123 0.014 0.004] [0.001 0.012 0.158 0.469 0.676 0.716 0.647 0.445 0.189 0.0…	[7.845 19.595 1.534 1.890 9.449 31.864 14.556 18.022 3.328 27.671 5.259 13.342 23.749 52.076 18.476 2.933 8.135 0.122 27.688 15.920 5.965 8.039 7.973 10.877 19.170 9.905 8.831 9.669 6.977]	[24.285 10.386 3.601 24.436 43.866 21.477 9.080 8.153 31.965 12.424 22.587 56.457 73.188 45.980 8.103 6.608 9.898 35.709 32.746 9.905 9.043 17.431 24.448 29.561 15.074 8.713 17.573]	[19.137 22.391 34.957 41.217 28.190 13.489 16.480 22.959 8.161 33.138 72.535 85.741 61.119 26.456 9.178 19.538 37.681 35.797 17.693 7.712 24.952 34.987 32.740 17.234 4.646]	[37.609 40.475 41.112 37.978 28.884 25.028 16.267 10.154 43.375 74.601 88.672 72.444 49.397 32.852 30.538 37.376 33.243 19.143 5.058 27.282 36.552 33.928 18.579]	25032526_Nucs_200mMNaCl_20nMCPC_dataset1.xlsx
142	asc	74.805	63.985	20.541	0.684	0.122	0.022	0.032	1456	2120	0.257	16	46	1.062	[[0.000 0.000 0.000 0.002 0.005 0.006 0.002 0.001 0.000 0.000 0.000] [0.000 0.001 0.003 0.003 0.010 0.009 0.005 0.003 0.001 0.000 0.000] [0.004 0.001 0.008 0.050 0.110 0.104 0.068 0.024 0.004 0.001 0.001] [0.003 0.006 0.055 0.240 0.394 0.406 0.324 0.171 0.035 0.006 0.004] [0.000 0.011 0.145 0.424 0.614 0.650 0.554 0.365 0.123 0.014 0.004] [0.001 0.012 0.158 0.469 0.676 0.716 0.647 0.445 0.189 0.0…	[0.621 5.237 10.471 1.022 14.456 1.418 1.063 8.183 11.472 35.251 38.745 3.632]	[0.309 8.364 0.971 13.237 5.279 2.320 1.916 25.006 60.359 58.186]	[3.059 2.918 8.990 9.907 4.430 12.173 42.694 67.466]	[3.466 10.215 6.721 3.275 24.748 53.696]	25032526_Nucs_200mMNaCl_20nMCPC_dataset1.xlsx
143	asc	156.326	69.236	31.145	0.913	0.214	0.026	0.041	1456	3179	0.428	37	67	1.062	[[0.000 0.000 0.000 0.002 0.005 0.006 0.002 0.001 0.000 0.000 0.000] [0.000 0.001 0.003 0.003 0.010 0.009 0.005 0.003 0.001 0.000 0.000] [0.004 0.001 0.008 0.050 0.110 0.104 0.068 0.024 0.004 0.001 0.001] [0.003 0.006 0.055 0.240 0.394 0.406 0.324 0.171 0.035 0.006 0.004] [0.000 0.011 0.145 0.424 0.614 0.650 0.554 0.365 0.123 0.014 0.004] [0.001 0.012 0.158 0.469 0.676 0.716 0.647 0.445 0.189 0.0…	[8.633 16.151 17.970 8.259 9.771 24.872 33.488 0.015 16.271 27.270 25.447 20.553 7.173 10.177 15.551 5.846 13.580 4.906 0.421 10.163 17.238 19.594 3.520 16.618 17.598 22.767 11.525 3.214 13.668]	[11.482 5.765 5.611 18.077 46.502 45.932 24.894 29.913 48.129 49.359 36.864 12.361 14.366 17.717 4.861 18.956 11.486 7.114 18.572 32.117 26.453 2.033 27.177 37.290 37.328 24.516 15.811]	[2.059 13.047 37.864 51.106 58.821 50.610 53.983 62.000 65.278 47.973 17.359 7.010 11.531 2.772 15.429 19.024 19.863 29.527 35.786 26.632 1.638 31.738 48.948 48.805 39.292]	[22.605 44.203 61.952 69.805 72.509 77.434 79.017 70.753 53.960 28.007 6.280 2.094 3.415 13.661 23.146 32.560 37.594 34.660 22.282 4.441 32.754 50.683 58.893]	25032526_Nucs_200mMNaCl_20nMCPC_dataset1.xlsx
144	asc	154.798	117.05	37.467	0.736	0.133	0.023	0.03	1468	2176	0.497	60	63	1.062	[[0.000 0.000 0.000 0.002 0.005 0.006 0.002 0.001 0.000 0.000 0.000] [0.000 0.001 0.003 0.003 0.010 0.009 0.005 0.003 0.001 0.000 0.000] [0.004 0.001 0.008 0.050 0.110 0.104 0.068 0.024 0.004 0.001 0.001] [0.003 0.006 0.055 0.240 0.394 0.406 0.324 0.171 0.035 0.006 0.004] [0.000 0.011 0.145 0.424 0.614 0.650 0.554 0.365 0.123 0.014 0.004] [0.001 0.012 0.158 0.469 0.676 0.716 0.647 0.445 0.189 0.0…	[23.951 4.279 3.391 1.110 14.726 0.115 13.323 5.313 8.586 8.405 12.200 9.837 16.177 23.102 20.557 23.932 29.014 4.774 0.748 5.684 3.340 9.125 4.040 0.734 3.016 2.958 0.359 12.424]	[17.950 4.975 6.778 15.339 14.140 10.724 5.642 10.132 6.599 12.916 7.848 22.810 20.912 2.960 28.160 43.367 19.655 5.978 7.728 10.744 8.775 0.890 0.222 1.904 1.630 8.050]	[8.528 7.292 18.845 17.429 17.617 12.143 11.017 0.941 4.896 3.273 14.068 24.917 25.845 39.013 41.509 34.550 18.393 13.038 12.116 10.797 4.655 2.107 0.067 5.076]	[4.976 18.211 20.368 23.455 16.001 9.043 5.498 3.463 5.879 17.828 30.943 36.385 48.637 47.836 37.715 32.787 21.782 14.179 12.751 7.219 3.795 1.666]	25032526_Nucs_200mMNaCl_20nMCPC_dataset1.xlsx
145	asc	156.854	128.64	40.036	0.756	0.147	0.025	0.033	1471	3053	0.591	81	48	1.062	[[0.000 0.000 0.000 0.002 0.005 0.006 0.002 0.001 0.000 0.000 0.000] [0.000 0.001 0.003 0.003 0.010 0.009 0.005 0.003 0.001 0.000 0.000] [0.004 0.001 0.008 0.050 0.110 0.104 0.068 0.024 0.004 0.001 0.001] [0.003 0.006 0.055 0.240 0.394 0.406 0.324 0.171 0.035 0.006 0.004] [0.000 0.011 0.145 0.424 0.614 0.650 0.554 0.365 0.123 0.014 0.004] [0.001 0.012 0.158 0.469 0.676 0.716 0.647 0.445 0.189 0.0…	[10.972 24.415 11.148 13.401 7.927 4.144 18.851 0.208 8.112 5.456 12.220 15.670 9.366 3.529 17.745 26.971 21.285 33.342 21.376 14.861 23.702 14.925 7.780 4.085 1.891 23.942 31.134 10.918 3.725]	[35.475 30.056 22.938 12.556 9.606 21.027 5.578 10.736 3.402 17.326 26.462 18.965 17.084 32.994 46.485 18.099 33.387 45.477 37.400 38.595 22.886 2.360 8.921 8.037 38.564 48.564 28.348]	[42.741 32.803 11.568 7.065 16.408 6.960 1.280 2.562 19.465 29.422 32.138 35.718 48.349 43.035 15.748 29.461 54.216 60.898 48.053 29.186 6.660 2.378 19.036 45.868 55.038]	[35.901 16.943 0.955 9.404 8.709 8.402 12.618 21.481 33.263 43.928 53.477 51.416 38.373 11.677 28.740 55.656 65.649 59.734 37.160 20.914 21.319 31.369 48.549]	25032526_Nucs_200mMNaCl_20nMCPC_dataset1.xlsx
146	asc	157.902	121.829	41.49	0.704	0.17	0.029	0.042	1473	1892	0.678	88	42	1.062	[[0.000 0.000 0.000 0.002 0.005 0.006 0.002 0.001 0.000 0.000 0.000] [0.000 0.001 0.003 0.003 0.010 0.009 0.005 0.003 0.001 0.000 0.000] [0.004 0.001 0.008 0.050 0.110 0.104 0.068 0.024 0.004 0.001 0.001] [0.003 0.006 0.055 0.240 0.394 0.406 0.324 0.171 0.035 0.006 0.004] [0.000 0.011 0.145 0.424 0.614 0.650 0.554 0.365 0.123 0.014 0.004] [0.001 0.012 0.158 0.469 0.676 0.716 0.647 0.445 0.189 0.0…	[5.984 15.686 0.911 10.136 13.409 12.707 4.916 11.258 3.658 12.235 20.905 10.680 5.619 7.454 1.977 0.129 6.070 8.617 12.267 7.373 5.821 8.902 1.859 3.916 7.056 10.568 24.698 19.350 27.879]	[13.150 3.686 16.385 24.830 16.953 4.192 15.545 15.405 24.517 32.363 18.323 4.007 9.275 1.686 1.918 1.697 11.715 20.262 10.597 2.317 5.062 4.550 6.514 14.298 26.445 39.657 45.638]	[1.842 17.493 26.700 18.009 0.709 16.810 27.894 35.960 35.537 22.506 4.114 6.279 6.804 2.211 4.501 15.256 18.962 17.518 8.493 7.546 7.096 13.864 24.250 39.539 56.208]	[18.317 20.895 17.400 0.538 19.252 33.692 41.521 38.063 26.042 11.320 1.144 4.534 0.708 7.596 16.066 20.570 19.000 14.722 13.603 12.845 22.122 36.294 52.446]	25032526_Nucs_200mMNaCl_20nMCPC_dataset1.xlsx
147	asc	150	34.486	25.184	0.724	0.122	0.023	0.028	1485	1844	0.361	31	55	1.062	[[0.000 0.000 0.000 0.002 0.005 0.006 0.002 0.001 0.000 0.000 0.000] [0.000 0.001 0.003 0.003 0.010 0.009 0.005 0.003 0.001 0.000 0.000] [0.004 0.001 0.008 0.050 0.110 0.104 0.068 0.024 0.004 0.001 0.001] [0.003 0.006 0.055 0.240 0.394 0.406 0.324 0.171 0.035 0.006 0.004] [0.000 0.011 0.145 0.424 0.614 0.650 0.554 0.365 0.123 0.014 0.004] [0.001 0.012 0.158 0.469 0.676 0.716 0.647 0.445 0.189 0.0…	[2.697 3.295 13.550 15.107 28.326 18.667 17.677 14.035 16.018 32.154 14.651 2.570 1.785 37.702 37.839 18.603 20.435 22.893 8.039 27.677 0.579 13.097 9.757 17.212 11.297 29.058 13.465]	[8.721 7.644 22.496 45.214 41.669 34.028 30.882 39.112 47.489 29.444 5.648 19.350 57.513 65.991 27.305 22.580 29.091 10.431 31.986 7.869 7.928 11.815 16.442 17.220 41.439]	[4.558 30.164 52.213 59.174 54.158 53.269 57.738 56.438 40.473 31.282 42.690 69.734 69.354 35.165 8.291 15.808 4.674 21.449 16.341 8.650 8.913 2.253 20.530]	[39.161 58.441 68.511 75.917 75.275 71.096 65.749 58.737 57.258 67.548 74.253 64.683 42.286 14.827 0.299 3.082 13.584 19.003 16.260 7.186 8.227]	25032526_Nucs_200mMNaCl_20nMCPC_dataset1.xlsx
148	asc	157.14	112.345	34.485	0.776	0.143	0.027	0.035	1486	99	0.618	60	54	1.062	[[0.000 0.000 0.000 0.002 0.005 0.006 0.002 0.001 0.000 0.000 0.000] [0.000 0.001 0.003 0.003 0.010 0.009 0.005 0.003 0.001 0.000 0.000] [0.004 0.001 0.008 0.050 0.110 0.104 0.068 0.024 0.004 0.001 0.001] [0.003 0.006 0.055 0.240 0.394 0.406 0.324 0.171 0.035 0.006 0.004] [0.000 0.011 0.145 0.424 0.614 0.650 0.554 0.365 0.123 0.014 0.004] [0.001 0.012 0.158 0.469 0.676 0.716 0.647 0.445 0.189 0.0…	[0.434 28.612 20.308 28.950 25.696 16.187 2.456 7.628 19.650 35.361 18.224 8.658 9.388 1.858 12.428 10.277 5.877 24.030 25.673 10.491 7.432 5.103 11.406 6.313 15.771 2.974 3.186 8.145 2.282]	[38.982 49.089 51.952 48.265 30.263 6.735 16.225 41.144 54.297 40.233 22.464 14.646 0.338 16.637 13.553 12.753 39.805 42.934 27.043 15.229 3.116 5.698 7.275 14.101 9.267 2.374 5.412]	[67.528 74.537 63.487 42.019 10.142 25.289 53.784 66.105 57.460 39.258 18.307 0.712 12.955 6.088 19.447 45.219 53.195 42.291 22.499 8.051 6.573 11.114 16.285 11.978 8.706]	[86.929 76.200 48.319 10.506 28.468 58.384 73.755 68.635 49.751 25.983 4.725 3.006 6.271 26.087 46.726 56.995 48.750 33.645 12.848 5.150 10.369 18.136 15.618]	25032526_Nucs_200mMNaCl_20nMCPC_dataset1.xlsx
149	asc	145	121.503	35.427	0.758	0.145	0.025	0.034	1492	2433	0.564	67	60	1.062	[[0.000 0.000 0.000 0.002 0.005 0.006 0.002 0.001 0.000 0.000 0.000] [0.000 0.001 0.003 0.003 0.010 0.009 0.005 0.003 0.001 0.000 0.000] [0.004 0.001 0.008 0.050 0.110 0.104 0.068 0.024 0.004 0.001 0.001] [0.003 0.006 0.055 0.240 0.394 0.406 0.324 0.171 0.035 0.006 0.004] [0.000 0.011 0.145 0.424 0.614 0.650 0.554 0.365 0.123 0.014 0.004] [0.001 0.012 0.158 0.469 0.676 0.716 0.647 0.445 0.189 0.0…	[7.545 1.581 2.307 16.022 52.263 10.668 25.431 45.399 11.599 5.359 9.288 2.793 1.570 1.235 16.067 18.747 17.240 5.647 16.324 5.946 14.281 44.523 18.962 7.980 13.336 8.499]	[3.344 9.527 43.307 65.609 24.085 42.796 63.914 36.978 15.802 10.571 1.067 2.349 7.584 24.824 35.401 23.790 5.189 16.174 9.356 33.570 61.145 45.214 10.793 13.595]	[31.102 56.157 62.379 19.996 36.235 68.335 57.472 33.008 14.334 4.554 4.856 17.689 34.021 38.680 25.924 3.181 15.144 30.740 52.222 67.399 54.740 23.264]	[57.527 49.853 14.652 29.343 60.287 64.520 47.941 27.124 5.187 9.393 24.738 37.967 36.616 28.200 7.841 20.481 42.421 65.159 71.233 55.860]	25032526_Nucs_200mMNaCl_20nMCPC_dataset1.xlsx
150	asc	155.094	106.081	34.392	0.792	0.104	0.02	0.026	1498	3739	0.537	64	58	1.062	[[0.000 0.000 0.000 0.002 0.005 0.006 0.002 0.001 0.000 0.000 0.000] [0.000 0.001 0.003 0.003 0.010 0.009 0.005 0.003 0.001 0.000 0.000] [0.004 0.001 0.008 0.050 0.110 0.104 0.068 0.024 0.004 0.001 0.001] [0.003 0.006 0.055 0.240 0.394 0.406 0.324 0.171 0.035 0.006 0.004] [0.000 0.011 0.145 0.424 0.614 0.650 0.554 0.365 0.123 0.014 0.004] [0.001 0.012 0.158 0.469 0.676 0.716 0.647 0.445 0.189 0.0…	[23.566 21.446 3.495 4.917 24.240 24.944 29.923 16.410 0.223 12.658 13.932 24.360 14.625 12.667 18.513 12.904 10.919 7.850 0.518 22.211 12.450 4.019 1.679 7.984 7.166 3.158 5.606 1.537]	[34.976 16.677 5.455 34.253 52.025 50.600 31.260 1.653 5.803 19.784 38.639 33.138 29.235 31.298 16.701 8.392 13.569 15.549 28.695 25.566 11.084 7.680 12.406 12.736 9.544 6.417]	[20.862 10.116 46.332 65.045 65.521 40.380 16.779 9.990 26.591 43.399 50.166 47.139 36.783 19.592 1.577 18.528 28.394 34.821 30.713 23.451 16.211 16.274 17.023 13.821]	[14.000 51.469 70.689 68.757 54.549 36.578 28.862 37.319 50.307 58.760 56.949 43.521 24.556 0.451 19.558 32.638 41.022 37.241 31.672 26.719 22.706 19.789]	25032526_Nucs_200mMNaCl_20nMCPC_dataset1.xlsx
151	asc	151.719	137.991	39.891	0.763	0.111	0.024	0.034	1504	1529	0.558	76	64	1.062	[[0.000 0.000 0.000 0.002 0.005 0.006 0.002 0.001 0.000 0.000 0.000] [0.000 0.001 0.003 0.003 0.010 0.009 0.005 0.003 0.001 0.000 0.000] [0.004 0.001 0.008 0.050 0.110 0.104 0.068 0.024 0.004 0.001 0.001] [0.003 0.006 0.055 0.240 0.394 0.406 0.324 0.171 0.035 0.006 0.004] [0.000 0.011 0.145 0.424 0.614 0.650 0.554 0.365 0.123 0.014 0.004] [0.001 0.012 0.158 0.469 0.676 0.716 0.647 0.445 0.189 0.0…	[4.246 12.362 20.424 28.674 5.477 14.069 14.620 25.564 19.836 24.277 11.045 6.263 24.598 7.156 12.068 28.874 8.739 0.607 2.468 1.734 6.213 8.628 16.673 1.608 11.611 6.082 8.694 19.063]	[20.451 40.942 41.624 12.779 4.021 20.367 22.956 19.192 28.672 2.038 24.084 31.307 13.421 22.927 39.277 22.873 4.997 3.032 0.138 9.660 20.071 20.183 0.923 15.456 16.234 21.266]	[48.305 45.412 26.994 17.220 17.456 9.332 10.351 19.484 0.512 24.396 33.195 8.166 21.454 40.159 32.550 16.948 4.060 3.838 15.522 22.787 19.563 2.630 14.090 26.482]	[49.925 43.619 28.068 17.072 6.527 7.888 5.225 8.104 16.594 21.027 5.911 18.892 35.129 36.027 24.540 9.459 7.632 18.250 20.603 17.297 2.879 15.944]	25032526_Nucs_200mMNaCl_20nMCPC_dataset1.xlsx
152	asc	154.437	71.538	30.305	0.684	0.125	0.022	0.033	1524	2765	0.494	37	58	1.062	[[0.000 0.000 0.000 0.002 0.005 0.006 0.002 0.001 0.000 0.000 0.000] [0.000 0.001 0.003 0.003 0.010 0.009 0.005 0.003 0.001 0.000 0.000] [0.004 0.001 0.008 0.050 0.110 0.104 0.068 0.024 0.004 0.001 0.001] [0.003 0.006 0.055 0.240 0.394 0.406 0.324 0.171 0.035 0.006 0.004] [0.000 0.011 0.145 0.424 0.614 0.650 0.554 0.365 0.123 0.014 0.004] [0.001 0.012 0.158 0.469 0.676 0.716 0.647 0.445 0.189 0.0…	[7.019 7.216 10.532 10.375 24.428 58.085 49.717 8.687 8.060 0.460 0.532 6.101 3.480 3.685 13.480 1.517 13.579 17.455 19.490 4.876 6.729 10.663 24.508 34.485 13.540 1.105 3.987 6.796]	[8.972 19.328 27.855 58.657 95.157 83.103 37.576 12.634 4.756 2.289 4.095 1.413 8.685 16.081 15.047 23.065 33.989 30.655 17.985 3.836 4.955 36.419 53.509 31.335 5.881 0.037]	[27.988 54.352 90.676 114.546 106.162 66.196 30.303 7.050 0.616 4.502 7.349 12.902 20.304 26.599 37.194 41.678 41.161 24.630 17.493 23.126 47.357 56.683 44.264 21.024]	[77.597 113.213 128.927 120.850 89.863 49.711 20.574 3.312 6.049 10.601 18.256 28.253 36.332 46.516 50.564 44.170 37.497 36.896 40.876 54.376 58.963 49.919]	25032526_Nucs_200mMNaCl_20nMCPC_dataset1.xlsx
153	asc	158.613	126.436	40.129	0.785	0.154	0.029	0.039	1526	2618	0.661	87	31	1.062	[[0.000 0.000 0.000 0.002 0.005 0.006 0.002 0.001 0.000 0.000 0.000] [0.000 0.001 0.003 0.003 0.010 0.009 0.005 0.003 0.001 0.000 0.000] [0.004 0.001 0.008 0.050 0.110 0.104 0.068 0.024 0.004 0.001 0.001] [0.003 0.006 0.055 0.240 0.394 0.406 0.324 0.171 0.035 0.006 0.004] [0.000 0.011 0.145 0.424 0.614 0.650 0.554 0.365 0.123 0.014 0.004] [0.001 0.012 0.158 0.469 0.676 0.716 0.647 0.445 0.189 0.0…	[0.717 8.385 3.731 11.546 15.874 28.240 6.930 16.224 20.959 7.894 1.902 2.456 2.755 4.560 9.054 18.982 11.043 16.630 9.515 8.094 13.122 23.957 16.183 9.098 18.927 6.173 1.509 1.540 14.578]	[10.609 13.697 21.348 35.767 39.642 12.939 23.238 33.018 17.423 0.817 2.030 3.807 1.410 16.265 17.988 9.866 26.909 13.782 3.224 21.054 38.610 32.710 26.652 26.562 14.882 2.348 6.503]	[22.537 36.716 46.069 41.900 13.380 18.949 34.097 25.216 9.582 2.262 0.505 6.753 14.065 10.612 9.615 21.302 23.280 20.441 32.320 43.846 48.934 42.526 33.980 21.363 5.059]	[46.556 49.160 38.835 14.485 12.282 27.024 28.115 19.163 7.312 3.865 8.592 9.420 3.819 8.600 19.517 29.131 35.941 44.431 53.526 56.634 53.484 43.933 24.995]	25032526_Nucs_200mMNaCl_20nMCPC_dataset1.xlsx
154	asc	74.987	69.097	20.273	0.742	0.159	0.043	0.047	1530	367	0.791	48	15	1.062	[[0.000 0.000 0.000 0.002 0.005 0.006 0.002 0.001 0.000 0.000 0.000] [0.000 0.001 0.003 0.003 0.010 0.009 0.005 0.003 0.001 0.000 0.000] [0.004 0.001 0.008 0.050 0.110 0.104 0.068 0.024 0.004 0.001 0.001] [0.003 0.006 0.055 0.240 0.394 0.406 0.324 0.171 0.035 0.006 0.004] [0.000 0.011 0.145 0.424 0.614 0.650 0.554 0.365 0.123 0.014 0.004] [0.001 0.012 0.158 0.469 0.676 0.716 0.647 0.445 0.189 0.0…	[6.091 11.192 3.950 19.127 5.280 13.204 14.295 25.052 16.327 21.231 19.077 7.548]	[6.172 7.917 23.742 21.446 22.992 33.423 24.036 14.416 38.933 33.467]	[13.065 25.941 32.945 40.874 36.108 21.055 15.317 39.013]	[32.114 41.984 46.869 36.873 16.143 14.418]	25032526_Nucs_200mMNaCl_20nMCPC_dataset1.xlsx
155	asc	154.898	130.033	38.784	0.777	0.144	0.024	0.033	1531	1560	0.64	84	46	1.062	[[0.000 0.000 0.000 0.002 0.005 0.006 0.002 0.001 0.000 0.000 0.000] [0.000 0.001 0.003 0.003 0.010 0.009 0.005 0.003 0.001 0.000 0.000] [0.004 0.001 0.008 0.050 0.110 0.104 0.068 0.024 0.004 0.001 0.001] [0.003 0.006 0.055 0.240 0.394 0.406 0.324 0.171 0.035 0.006 0.004] [0.000 0.011 0.145 0.424 0.614 0.650 0.554 0.365 0.123 0.014 0.004] [0.001 0.012 0.158 0.469 0.676 0.716 0.647 0.445 0.189 0.0…	[20.871 22.924 25.621 2.736 4.194 10.243 15.463 3.390 9.513 0.242 3.888 10.933 1.578 2.966 5.132 11.998 19.171 1.151 5.636 0.684 7.432 2.271 13.997 21.778 5.997 2.607 3.881 18.388]	[46.170 38.451 17.643 0.441 15.877 22.279 6.365 7.697 2.571 1.458 9.778 5.561 0.389 9.648 24.150 25.745 13.554 5.870 1.582 6.639 5.553 26.021 25.778 3.588 7.546 14.378]	[51.100 26.868 2.517 17.991 19.984 10.863 0.659 6.022 6.939 8.323 7.305 9.137 18.040 27.624 31.534 21.491 9.833 0.741 0.157 13.634 25.573 27.011 10.199 8.052]	[32.928 8.308 10.356 18.209 13.050 2.695 4.288 8.092 11.256 11.103 17.271 25.331 31.165 33.517 24.919 15.388 7.921 9.188 17.691 24.512 24.788 9.575]	25032526_Nucs_200mMNaCl_20nMCPC_dataset1.xlsx
156	asc	154.484	132.526	39.886	0.687	0.1	0.023	0.029	1540	2575	0.322	26	91	1.062	[[0.000 0.000 0.000 0.002 0.005 0.006 0.002 0.001 0.000 0.000 0.000] [0.000 0.001 0.003 0.003 0.010 0.009 0.005 0.003 0.001 0.000 0.000] [0.004 0.001 0.008 0.050 0.110 0.104 0.068 0.024 0.004 0.001 0.001] [0.003 0.006 0.055 0.240 0.394 0.406 0.324 0.171 0.035 0.006 0.004] [0.000 0.011 0.145 0.424 0.614 0.650 0.554 0.365 0.123 0.014 0.004] [0.001 0.012 0.158 0.469 0.676 0.716 0.647 0.445 0.189 0.0…	[25.132 1.862 32.192 26.727 5.370 1.769 8.813 33.267 15.877 3.285 16.809 11.623 31.594 23.667 29.099 4.325 13.141 0.439 21.350 10.239 27.937 4.693 10.375 16.347 19.048 26.752 16.115 26.731]	[5.393 46.487 45.509 19.618 0.048 24.562 45.612 34.153 19.628 24.263 4.230 37.617 24.915 19.428 12.304 11.198 17.685 26.690 34.883 30.710 14.463 0.145 20.684 40.597 44.333 42.856]	[44.809 53.120 32.077 2.614 33.499 50.253 48.947 39.873 21.525 5.114 24.276 19.938 1.404 6.855 8.042 25.455 42.043 41.777 42.162 18.917 0.734 32.539 49.774 64.482]	[48.250 31.183 0.391 32.337 55.397 58.802 44.600 22.318 1.555 15.640 16.539 5.141 8.911 14.904 28.942 47.666 51.099 44.009 21.726 4.931 35.759 62.098]	25032526_Nucs_200mMNaCl_20nMCPC_dataset1.xlsx
157	asc	109.762	98.319	30.909	0.661	0.116	0.027	0.035	1547	1731	0.362	38	63	1.062	[[0.000 0.000 0.000 0.002 0.005 0.006 0.002 0.001 0.000 0.000 0.000] [0.000 0.001 0.003 0.003 0.010 0.009 0.005 0.003 0.001 0.000 0.000] [0.004 0.001 0.008 0.050 0.110 0.104 0.068 0.024 0.004 0.001 0.001] [0.003 0.006 0.055 0.240 0.394 0.406 0.324 0.171 0.035 0.006 0.004] [0.000 0.011 0.145 0.424 0.614 0.650 0.554 0.365 0.123 0.014 0.004] [0.001 0.012 0.158 0.469 0.676 0.716 0.647 0.445 0.189 0.0…	[6.378 3.929 10.777 3.716 4.944 30.933 16.236 7.499 6.079 5.290 16.149 2.427 28.648 4.452 11.073 5.550 1.629 28.424 48.677]	[4.649 10.671 6.633 18.552 25.286 4.520 18.657 12.474 16.404 20.007 3.823 29.661 13.240 6.072 0.828 18.616 53.577]	[11.114 3.877 14.084 19.645 0.856 13.823 25.359 23.435 13.847 5.714 20.945 17.288 5.580 10.116 36.242]	[3.624 10.918 12.607 1.314 14.121 24.702 23.801 11.414 2.295 16.626 15.587 17.930 32.803]	25032526_Nucs_200mMNaCl_20nMCPC_dataset1.xlsx
158	asc	154.584	77.692	32.356	0.734	0.156	0.025	0.036	1547	2821	0.594	43	58	1.062	[[0.000 0.000 0.000 0.002 0.005 0.006 0.002 0.001 0.000 0.000 0.000] [0.000 0.001 0.003 0.003 0.010 0.009 0.005 0.003 0.001 0.000 0.000] [0.004 0.001 0.008 0.050 0.110 0.104 0.068 0.024 0.004 0.001 0.001] [0.003 0.006 0.055 0.240 0.394 0.406 0.324 0.171 0.035 0.006 0.004] [0.000 0.011 0.145 0.424 0.614 0.650 0.554 0.365 0.123 0.014 0.004] [0.001 0.012 0.158 0.469 0.676 0.716 0.647 0.445 0.189 0.0…	[5.063 2.240 18.679 1.808 13.762 5.590 18.938 11.897 13.036 14.750 25.406 31.334 12.492 5.382 15.262 9.196 7.365 19.241 17.706 0.749 3.843 3.692 11.823 15.331 10.396 13.255 13.894 2.617]	[14.111 20.702 4.266 15.652 3.001 22.092 14.848 14.463 33.972 48.449 50.283 30.850 19.259 13.355 5.248 2.343 24.412 27.702 7.680 5.315 0.298 17.642 26.440 24.689 25.400 19.213]	[18.485 3.985 3.783 2.451 14.216 9.069 17.049 46.765 64.800 63.394 50.594 31.105 14.417 4.287 10.333 23.344 27.304 15.165 4.013 6.976 21.780 33.327 38.034 33.679]	[9.870 5.721 6.576 7.041 3.483 27.237 51.969 71.406 77.044 62.126 41.515 27.325 16.541 18.293 25.659 23.867 20.096 17.219 17.344 27.343 39.268 43.185]	25032526_Nucs_200mMNaCl_20nMCPC_dataset1.xlsx
159	asc	149.972	120.099	38.424	0.659	0.145	0.029	0.038	1556	2639	0.438	55	74	1.062	[[0.000 0.000 0.000 0.002 0.005 0.006 0.002 0.001 0.000 0.000 0.000] [0.000 0.001 0.003 0.003 0.010 0.009 0.005 0.003 0.001 0.000 0.000] [0.004 0.001 0.008 0.050 0.110 0.104 0.068 0.024 0.004 0.001 0.001] [0.003 0.006 0.055 0.240 0.394 0.406 0.324 0.171 0.035 0.006 0.004] [0.000 0.011 0.145 0.424 0.614 0.650 0.554 0.365 0.123 0.014 0.004] [0.001 0.012 0.158 0.469 0.676 0.716 0.647 0.445 0.189 0.0…	[1.362 7.868 9.264 8.791 12.595 12.845 5.716 3.225 39.137 17.304 2.963 4.256 0.866 20.612 4.655 2.455 13.833 11.661 18.706 11.048 26.155 2.748 6.830 12.221 4.868 3.570 6.631]	[3.917 9.725 19.721 23.413 16.284 0.906 13.486 46.177 35.392 3.562 6.170 13.300 23.372 16.188 11.699 20.891 9.224 18.399 33.478 33.053 19.241 14.315 18.070 12.763 9.319]	[13.614 25.020 28.202 19.293 17.739 29.413 45.645 39.130 18.184 7.889 20.026 26.529 24.956 25.502 18.553 5.531 22.321 38.056 43.834 32.576 27.082 22.128 19.889]	[25.921 27.822 32.704 33.774 39.844 47.515 39.246 20.187 0.696 19.688 32.287 33.310 27.988 19.718 1.535 24.491 38.592 49.389 45.130 37.203 32.230]	25032526_Nucs_200mMNaCl_20nMCPC_dataset1.xlsx
160	asc	128.909	110.836	34.925	0.67	0.121	0.022	0.029	1565	2204	0.524	60	57	1.062	[[0.000 0.000 0.000 0.002 0.005 0.006 0.002 0.001 0.000 0.000 0.000] [0.000 0.001 0.003 0.003 0.010 0.009 0.005 0.003 0.001 0.000 0.000] [0.004 0.001 0.008 0.050 0.110 0.104 0.068 0.024 0.004 0.001 0.001] [0.003 0.006 0.055 0.240 0.394 0.406 0.324 0.171 0.035 0.006 0.004] [0.000 0.011 0.145 0.424 0.614 0.650 0.554 0.365 0.123 0.014 0.004] [0.001 0.012 0.158 0.469 0.676 0.716 0.647 0.445 0.189 0.0…	[18.492 7.421 3.111 7.145 4.988 0.511 3.589 1.312 14.387 37.130 1.272 11.258 5.540 18.329 0.884 1.920 11.421 0.591 9.860 27.860 29.283 18.071 16.743]	[15.111 2.973 6.207 1.671 1.211 2.678 6.710 33.608 44.959 14.208 13.392 20.333 20.657 7.320 8.072 12.676 11.231 24.086 47.432 34.178 11.801]	[4.869 3.250 1.670 0.501 4.071 20.793 39.452 44.271 21.726 8.016 24.572 24.539 8.132 4.238 16.672 24.603 42.369 48.108 33.617]	[1.906 1.154 1.449 14.499 29.888 39.546 41.635 21.348 1.340 17.086 23.330 11.190 3.369 20.900 38.625 47.665 47.077]	25032526_Nucs_200mMNaCl_20nMCPC_dataset1.xlsx
161	asc	152.185	95.429	33.131	0.687	0.156	0.034	0.041	1567	3907	0.605	74	36	1.062	[[0.000 0.000 0.000 0.002 0.005 0.006 0.002 0.001 0.000 0.000 0.000] [0.000 0.001 0.003 0.003 0.010 0.009 0.005 0.003 0.001 0.000 0.000] [0.004 0.001 0.008 0.050 0.110 0.104 0.068 0.024 0.004 0.001 0.001] [0.003 0.006 0.055 0.240 0.394 0.406 0.324 0.171 0.035 0.006 0.004] [0.000 0.011 0.145 0.424 0.614 0.650 0.554 0.365 0.123 0.014 0.004] [0.001 0.012 0.158 0.469 0.676 0.716 0.647 0.445 0.189 0.0…	[17.203 13.968 24.483 11.972 22.565 13.466 13.736 6.381 18.652 6.474 10.647 25.974 3.703 13.849 25.446 11.654 12.205 20.604 24.045 19.061 6.950 6.585 5.154 10.508 8.175 15.440 4.355 5.597]	[17.608 37.453 35.496 35.283 31.616 17.278 9.813 12.225 8.176 20.397 33.148 23.614 28.423 38.197 30.480 7.730 26.524 43.877 34.558 13.188 5.687 3.192 12.019 21.150 17.351 6.164]	[43.496 52.600 52.190 39.584 32.138 17.551 18.210 19.511 31.170 37.985 42.292 45.826 47.762 34.574 6.654 31.006 48.764 44.426 21.523 4.435 2.508 15.458 22.312 23.353]	[60.259 62.653 54.223 41.045 29.627 30.914 29.704 38.428 51.253 53.058 60.354 53.737 31.717 4.842 28.894 46.626 45.087 33.505 17.416 13.910 17.860 22.646]	25032526_Nucs_200mMNaCl_20nMCPC_dataset1.xlsx
162	asc	147.972	83.701	32.081	0.686	0.168	0.024	0.035	1576	2599	0.531	42	64	1.062	[[0.000 0.000 0.000 0.002 0.005 0.006 0.002 0.001 0.000 0.000 0.000] [0.000 0.001 0.003 0.003 0.010 0.009 0.005 0.003 0.001 0.000 0.000] [0.004 0.001 0.008 0.050 0.110 0.104 0.068 0.024 0.004 0.001 0.001] [0.003 0.006 0.055 0.240 0.394 0.406 0.324 0.171 0.035 0.006 0.004] [0.000 0.011 0.145 0.424 0.614 0.650 0.554 0.365 0.123 0.014 0.004] [0.001 0.012 0.158 0.469 0.676 0.716 0.647 0.445 0.189 0.0…	[11.649 16.103 24.679 30.444 17.947 9.873 9.259 12.388 12.871 0.390 10.339 13.012 5.148 16.100 9.330 7.709 9.152 15.855 2.498 18.140 26.825 27.311 20.961 22.806 13.729 0.937 13.313]	[34.267 47.953 51.757 38.106 23.476 20.389 23.453 19.260 11.995 4.028 5.269 6.692 23.339 13.526 7.620 5.079 12.528 1.356 30.303 49.550 51.204 46.020 40.151 24.663 12.584]	[65.720 67.609 56.217 42.152 34.344 30.569 27.924 15.651 7.920 2.793 13.786 18.845 13.612 3.045 0.241 2.818 10.943 38.188 63.362 72.878 67.949 54.667 39.740]	[80.843 72.594 60.909 48.784 41.141 31.473 21.101 16.969 12.377 15.501 16.898 14.347 10.336 2.334 6.221 25.756 49.799 71.987 86.744 83.464 71.898]	25032526_Nucs_200mMNaCl_20nMCPC_dataset1.xlsx
163	asc	149.286	50.148	28.595	0.731	0.146	0.027	0.037	1580	359	0.414	34	58	1.062	[[0.000 0.000 0.000 0.002 0.005 0.006 0.002 0.001 0.000 0.000 0.000] [0.000 0.001 0.003 0.003 0.010 0.009 0.005 0.003 0.001 0.000 0.000] [0.004 0.001 0.008 0.050 0.110 0.104 0.068 0.024 0.004 0.001 0.001] [0.003 0.006 0.055 0.240 0.394 0.406 0.324 0.171 0.035 0.006 0.004] [0.000 0.011 0.145 0.424 0.614 0.650 0.554 0.365 0.123 0.014 0.004] [0.001 0.012 0.158 0.469 0.676 0.716 0.647 0.445 0.189 0.0…	[12.461 38.780 27.826 6.140 4.294 1.059 1.907 17.388 25.824 40.235 11.838 10.567 14.438 26.796 9.740 7.708 17.642 10.820 14.028 30.881 13.941 5.576 0.378 7.937 7.756 1.415 2.049]	[46.462 50.286 22.200 7.894 4.159 11.130 31.253 54.635 59.066 37.239 9.267 4.244 24.447 19.284 11.659 16.086 9.013 34.879 44.866 26.594 1.583 6.379 11.626 12.432 6.317]	[55.140 40.609 18.901 13.012 24.175 49.351 69.177 74.733 49.784 30.850 17.757 24.620 11.792 0.529 7.651 15.961 40.738 51.286 35.760 11.472 6.572 15.188 14.549]	[47.805 37.804 30.519 41.632 63.194 79.418 79.524 67.414 50.721 32.062 23.281 13.396 5.054 10.582 25.593 40.365 50.157 41.136 18.209 0.454 13.999]	25032526_Nucs_200mMNaCl_20nMCPC_dataset1.xlsx
164	asc	155.729	112.907	35.653	0.785	0.181	0.037	0.049	1589	3962	0.552	56	62	1.062	[[0.000 0.000 0.000 0.002 0.005 0.006 0.002 0.001 0.000 0.000 0.000] [0.000 0.001 0.003 0.003 0.010 0.009 0.005 0.003 0.001 0.000 0.000] [0.004 0.001 0.008 0.050 0.110 0.104 0.068 0.024 0.004 0.001 0.001] [0.003 0.006 0.055 0.240 0.394 0.406 0.324 0.171 0.035 0.006 0.004] [0.000 0.011 0.145 0.424 0.614 0.650 0.554 0.365 0.123 0.014 0.004] [0.001 0.012 0.158 0.469 0.676 0.716 0.647 0.445 0.189 0.0…	[2.667 2.019 13.812 16.893 6.240 1.306 3.467 5.766 6.621 3.047 25.533 2.952 17.226 15.927 21.388 12.246 8.140 13.412 5.995 11.042 7.550 33.252 28.083 5.966 3.979 25.174 16.555 18.247 7.124]	[3.553 21.248 26.919 15.340 2.693 5.698 4.190 5.261 19.124 28.533 24.332 26.666 35.234 23.228 2.518 8.723 14.485 4.810 17.815 29.697 51.068 47.692 21.997 19.549 35.441 38.266 22.962]	[24.942 30.032 21.834 6.841 2.154 2.212 12.089 23.618 37.457 37.863 45.347 38.590 32.294 17.242 14.056 7.083 4.213 26.507 48.533 62.778 58.252 46.655 39.578 46.924 44.533]	[30.049 23.175 14.019 4.562 6.605 16.677 29.278 44.432 51.568 52.570 48.584 40.984 27.438 17.906 6.831 15.005 35.725 56.469 71.144 72.491 65.547 62.120 57.805]	25032526_Nucs_200mMNaCl_20nMCPC_dataset1.xlsx
165	asc	154.591	58.153	28.691	0.763	0.162	0.026	0.036	1591	467	0.715	63	40	1.062	[[0.000 0.000 0.000 0.002 0.005 0.006 0.002 0.001 0.000 0.000 0.000] [0.000 0.001 0.003 0.003 0.010 0.009 0.005 0.003 0.001 0.000 0.000] [0.004 0.001 0.008 0.050 0.110 0.104 0.068 0.024 0.004 0.001 0.001] [0.003 0.006 0.055 0.240 0.394 0.406 0.324 0.171 0.035 0.006 0.004] [0.000 0.011 0.145 0.424 0.614 0.650 0.554 0.365 0.123 0.014 0.004] [0.001 0.012 0.158 0.469 0.676 0.716 0.647 0.445 0.189 0.0…	[0.910 6.102 1.919 9.781 9.819 24.405 27.251 2.529 0.974 2.736 13.267 3.783 14.472 9.671 8.158 4.839 19.392 53.207 47.817 7.327 12.705 3.563 1.427 11.090 19.488 22.636 8.935 4.393]	[5.597 3.759 15.650 2.507 33.121 40.718 15.667 1.078 9.856 16.526 3.181 17.416 12.828 5.743 18.615 48.415 86.812 78.085 37.589 18.150 9.202 5.900 20.121 36.351 36.847 18.057]	[7.341 7.450 8.336 33.696 41.621 27.304 3.473 12.659 13.119 0.667 11.265 11.010 6.554 36.892 77.034 102.630 99.687 66.321 34.903 17.226 19.030 31.839 44.537 43.851]	[3.497 16.211 33.228 38.914 27.528 10.779 3.724 8.370 1.694 6.277 1.985 19.801 53.585 92.873 115.783 112.803 87.649 57.588 37.169 33.003 43.241 48.422]	25032526_Nucs_200mMNaCl_20nMCPC_dataset1.xlsx
166	asc	154.096	124.572	37.581	0.712	0.163	0.032	0.042	1593	1507	0.452	63	65	1.062	[[0.000 0.000 0.000 0.002 0.005 0.006 0.002 0.001 0.000 0.000 0.000] [0.000 0.001 0.003 0.003 0.010 0.009 0.005 0.003 0.001 0.000 0.000] [0.004 0.001 0.008 0.050 0.110 0.104 0.068 0.024 0.004 0.001 0.001] [0.003 0.006 0.055 0.240 0.394 0.406 0.324 0.171 0.035 0.006 0.004] [0.000 0.011 0.145 0.424 0.614 0.650 0.554 0.365 0.123 0.014 0.004] [0.001 0.012 0.158 0.469 0.676 0.716 0.647 0.445 0.189 0.0…	[5.942 9.312 11.271 2.801 3.539 11.893 8.128 10.162 2.873 24.342 54.143 17.341 2.598 1.025 16.354 23.749 12.846 9.033 2.458 4.995 6.688 6.281 1.053 12.418 26.219 33.200 26.130 15.203]	[17.919 17.328 6.667 8.085 17.727 8.993 4.662 14.380 49.978 74.985 43.113 6.585 8.451 27.716 38.349 20.204 3.839 4.477 0.421 7.331 9.098 4.121 26.054 49.028 59.374 35.128]	[20.151 7.107 8.566 15.348 11.425 6.941 34.596 68.551 80.167 61.030 21.394 13.708 36.714 39.874 27.337 7.411 3.095 6.204 8.015 4.241 11.566 39.461 65.812 67.247]	[6.788 3.934 12.067 5.924 19.235 47.626 75.171 85.554 65.441 30.125 7.416 34.639 40.670 31.974 15.507 1.866 6.045 7.511 3.965 24.489 51.198 68.963]	25032526_Nucs_200mMNaCl_20nMCPC_dataset1.xlsx
167	asc	140	121.951	36.039	0.718	0.146	0.028	0.037	1593	3365	0.688	81	38	1.062	[[0.000 0.000 0.000 0.002 0.005 0.006 0.002 0.001 0.000 0.000 0.000] [0.000 0.001 0.003 0.003 0.010 0.009 0.005 0.003 0.001 0.000 0.000] [0.004 0.001 0.008 0.050 0.110 0.104 0.068 0.024 0.004 0.001 0.001] [0.003 0.006 0.055 0.240 0.394 0.406 0.324 0.171 0.035 0.006 0.004] [0.000 0.011 0.145 0.424 0.614 0.650 0.554 0.365 0.123 0.014 0.004] [0.001 0.012 0.158 0.469 0.676 0.716 0.647 0.445 0.189 0.0…	[14.968 13.978 13.336 3.642 2.095 4.327 7.538 4.591 1.785 7.261 4.800 4.404 2.947 19.672 27.157 12.587 1.960 7.514 26.094 10.879 9.226 10.516 1.693 22.128 30.977]	[14.794 4.526 1.978 1.753 7.048 11.997 7.468 4.142 8.769 6.229 0.530 10.581 34.724 43.287 27.146 4.497 19.581 35.290 28.539 19.923 14.282 7.499 38.463]	[4.095 0.625 5.313 8.274 12.190 12.291 10.229 9.334 7.093 9.703 23.706 42.568 50.342 36.124 5.686 23.131 40.781 40.521 31.537 11.831 16.571]	[1.891 6.501 11.772 13.190 15.379 13.257 12.234 13.554 20.967 35.436 48.227 50.867 35.097 8.417 20.639 43.009 45.610 33.868 9.522]	25032526_Nucs_200mMNaCl_20nMCPC_dataset1.xlsx
168	asc	156.205	140.846	44.516	0.751	0.122	0.029	0.041	1601	3916	0.347	52	91	1.062	[[0.000 0.000 0.000 0.002 0.005 0.006 0.002 0.001 0.000 0.000 0.000] [0.000 0.001 0.003 0.003 0.010 0.009 0.005 0.003 0.001 0.000 0.000] [0.004 0.001 0.008 0.050 0.110 0.104 0.068 0.024 0.004 0.001 0.001] [0.003 0.006 0.055 0.240 0.394 0.406 0.324 0.171 0.035 0.006 0.004] [0.000 0.011 0.145 0.424 0.614 0.650 0.554 0.365 0.123 0.014 0.004] [0.001 0.012 0.158 0.469 0.676 0.716 0.647 0.445 0.189 0.0…	[12.569 16.629 5.206 4.015 7.646 5.307 16.841 1.501 3.288 10.386 1.809 1.960 1.123 2.374 1.127 16.560 2.020 1.791 6.037 6.198 5.375 6.481 1.000 21.558 6.184 10.624 5.691 19.169 3.093]	[20.310 1.101 2.795 8.292 17.550 18.744 5.275 1.155 9.647 6.022 1.617 3.289 2.371 8.340 17.007 9.404 2.237 2.042 5.868 5.234 4.293 6.539 24.151 22.276 16.562 20.588 23.561]	[9.956 4.918 12.362 19.808 20.829 12.787 8.842 8.246 5.958 1.164 3.033 8.529 12.563 17.349 13.517 7.013 0.409 4.193 2.839 5.652 12.955 26.392 29.244 32.033 28.683]	[16.071 18.216 18.803 23.467 18.912 13.539 11.462 4.956 2.020 4.433 11.683 14.711 19.310 14.616 7.806 4.103 2.601 7.455 10.707 20.370 30.287 35.815 40.432]	25032526_Nucs_200mMNaCl_20nMCPC_dataset1.xlsx
169	asc	128.405	117.498	34.097	0.731	0.156	0.029	0.041	1613	732	0.432	48	68	1.062	[[0.000 0.000 0.000 0.002 0.005 0.006 0.002 0.001 0.000 0.000 0.000] [0.000 0.001 0.003 0.003 0.010 0.009 0.005 0.003 0.001 0.000 0.000] [0.004 0.001 0.008 0.050 0.110 0.104 0.068 0.024 0.004 0.001 0.001] [0.003 0.006 0.055 0.240 0.394 0.406 0.324 0.171 0.035 0.006 0.004] [0.000 0.011 0.145 0.424 0.614 0.650 0.554 0.365 0.123 0.014 0.004] [0.001 0.012 0.158 0.469 0.676 0.716 0.647 0.445 0.189 0.0…	[18.173 15.539 0.972 18.310 6.236 9.189 8.005 13.353 9.018 4.396 1.760 5.773 11.415 6.536 11.733 12.715 16.241 4.811 23.461 19.284 9.522 20.556 36.315]	[24.139 2.358 15.678 1.676 16.310 5.923 4.841 0.144 0.994 2.449 0.946 5.261 6.695 8.644 1.272 12.288 24.662 35.509 26.254 10.158 43.475]	[5.295 6.574 2.476 8.135 10.321 0.407 0.443 0.259 1.880 0.051 1.282 4.427 9.231 9.745 22.648 33.492 41.743 23.432 14.460]	[4.465 3.451 6.045 6.830 3.816 4.335 0.956 0.109 4.789 0.276 7.803 12.174 16.882 34.252 38.544 36.563 17.460]	25032526_Nucs_200mMNaCl_20nMCPC_dataset1.xlsx
170	asc	155.911	139.345	40.614	0.629	0.176	0.037	0.051	1620	1746	0.74	94	33	1.062	[[0.000 0.000 0.000 0.002 0.005 0.006 0.002 0.001 0.000 0.000 0.000] [0.000 0.001 0.003 0.003 0.010 0.009 0.005 0.003 0.001 0.000 0.000] [0.004 0.001 0.008 0.050 0.110 0.104 0.068 0.024 0.004 0.001 0.001] [0.003 0.006 0.055 0.240 0.394 0.406 0.324 0.171 0.035 0.006 0.004] [0.000 0.011 0.145 0.424 0.614 0.650 0.554 0.365 0.123 0.014 0.004] [0.001 0.012 0.158 0.469 0.676 0.716 0.647 0.445 0.189 0.0…	[10.260 7.364 17.225 16.573 25.399 7.777 2.423 9.074 4.559 7.936 23.891 13.869 0.590 5.916 3.862 19.703 4.656 10.569 5.232 4.701 2.298 3.099 1.145 8.754 4.196 1.805 0.977 4.369 2.127]	[10.846 12.620 20.660 37.574 21.688 1.774 10.142 13.064 22.161 34.793 26.109 4.567 3.690 10.755 23.962 9.223 5.625 2.403 3.233 3.098 1.377 4.781 10.280 9.475 3.414 2.259 5.921]	[0.735 22.217 36.683 28.894 8.420 10.551 22.989 34.608 40.157 30.932 15.082 8.197 14.838 19.887 13.812 0.987 4.162 5.234 2.003 2.153 7.393 12.423 10.530 5.410 1.997]	[26.196 32.124 27.019 13.947 10.395 29.529 40.433 43.613 35.464 27.349 21.199 17.668 19.305 13.434 4.740 0.635 5.357 1.910 4.900 7.977 12.676 10.740 5.595]	25032526_Nucs_200mMNaCl_20nMCPC_dataset1.xlsx
171	asc	154.895	130.79	38.594	0.694	0.184	0.036	0.047	1621	3790	0.68	88	38	1.062	[[0.000 0.000 0.000 0.002 0.005 0.006 0.002 0.001 0.000 0.000 0.000] [0.000 0.001 0.003 0.003 0.010 0.009 0.005 0.003 0.001 0.000 0.000] [0.004 0.001 0.008 0.050 0.110 0.104 0.068 0.024 0.004 0.001 0.001] [0.003 0.006 0.055 0.240 0.394 0.406 0.324 0.171 0.035 0.006 0.004] [0.000 0.011 0.145 0.424 0.614 0.650 0.554 0.365 0.123 0.014 0.004] [0.001 0.012 0.158 0.469 0.676 0.716 0.647 0.445 0.189 0.0…	[5.887 13.787 4.661 28.701 29.423 4.858 8.800 2.773 7.741 0.771 8.663 1.101 1.479 14.358 18.661 11.098 14.425 11.427 15.953 21.249 28.320 10.371 23.108 2.366 28.277 23.976 14.718 5.068]	[14.401 12.117 45.743 46.202 15.170 7.757 3.302 5.969 1.232 9.599 4.693 8.107 24.428 31.389 13.216 3.163 12.190 32.291 15.066 22.881 12.977 19.105 0.219 39.083 45.474 24.172]	[22.424 48.569 50.525 27.257 4.860 2.115 0.436 2.679 6.839 1.377 13.632 31.145 31.322 22.544 12.086 23.202 23.434 13.257 8.021 5.873 0.905 12.577 40.001 50.241]	[46.245 48.456 36.782 17.953 3.551 2.708 5.232 2.577 6.823 19.028 28.710 33.877 31.602 28.549 26.233 19.192 14.644 2.938 5.473 11.578 29.681 41.764]	25032526_Nucs_200mMNaCl_20nMCPC_dataset1.xlsx
172	asc	159.965	146.836	41.781	0.632	0.161	0.026	0.036	1624	151	0.649	89	54	1.062	[[0.000 0.000 0.000 0.002 0.005 0.006 0.002 0.001 0.000 0.000 0.000] [0.000 0.001 0.003 0.003 0.010 0.009 0.005 0.003 0.001 0.000 0.000] [0.004 0.001 0.008 0.050 0.110 0.104 0.068 0.024 0.004 0.001 0.001] [0.003 0.006 0.055 0.240 0.394 0.406 0.324 0.171 0.035 0.006 0.004] [0.000 0.011 0.145 0.424 0.614 0.650 0.554 0.365 0.123 0.014 0.004] [0.001 0.012 0.158 0.469 0.676 0.716 0.647 0.445 0.189 0.0…	[13.553 1.354 16.045 17.405 2.891 4.910 13.305 12.911 4.334 3.244 12.858 18.425 11.577 8.127 4.240 7.904 1.732 3.548 16.160 0.615 8.995 8.093 5.481 12.830 14.805 13.474 34.044 25.044 3.895]	[0.108 24.071 26.873 9.139 10.117 22.216 21.731 9.168 7.506 23.693 30.643 24.853 16.035 12.256 9.159 0.447 12.494 17.627 2.968 5.255 6.337 15.942 8.168 15.127 3.854 39.829 44.013]	[23.226 27.954 12.152 10.380 25.678 25.237 10.937 10.752 29.745 38.521 35.003 27.419 18.205 11.101 2.778 12.652 15.698 8.065 3.192 9.809 11.485 4.813 2.085 12.128 38.197]	[21.777 10.167 7.644 22.269 23.063 8.535 12.005 31.615 42.442 42.903 35.928 24.840 10.942 2.241 9.405 14.779 12.417 11.512 11.884 5.750 9.441 12.596 22.763]	25032526_Nucs_200mMNaCl_20nMCPC_dataset1.xlsx
173	asc	148.711	127.45	39.808	0.686	0.118	0.023	0.031	1624	1501	0.297	27	89	1.062	[[0.000 0.000 0.000 0.002 0.005 0.006 0.002 0.001 0.000 0.000 0.000] [0.000 0.001 0.003 0.003 0.010 0.009 0.005 0.003 0.001 0.000 0.000] [0.004 0.001 0.008 0.050 0.110 0.104 0.068 0.024 0.004 0.001 0.001] [0.003 0.006 0.055 0.240 0.394 0.406 0.324 0.171 0.035 0.006 0.004] [0.000 0.011 0.145 0.424 0.614 0.650 0.554 0.365 0.123 0.014 0.004] [0.001 0.012 0.158 0.469 0.676 0.716 0.647 0.445 0.189 0.0…	[21.395 8.296 30.794 34.721 28.365 8.819 20.078 7.367 8.083 3.898 25.096 2.992 25.549 0.543 19.587 8.762 6.695 15.488 15.438 16.101 6.609 8.925 17.463 9.423 20.557 8.545 21.984]	[3.596 44.006 64.301 41.316 4.675 28.171 13.364 2.451 12.405 28.541 2.765 24.324 3.524 14.935 4.379 10.058 26.554 31.233 27.125 10.197 14.352 17.214 10.971 29.542 7.832]	[50.898 68.549 49.323 5.668 18.754 19.642 14.372 18.765 18.530 3.815 9.119 6.489 7.166 13.750 22.850 32.685 40.971 32.985 10.746 7.672 8.117 11.377 19.396]	[60.130 49.737 20.649 6.758 21.818 25.900 20.425 15.152 7.264 2.599 0.063 7.787 15.853 33.146 42.343 41.393 33.312 17.214 4.631 2.642 7.670]	25032526_Nucs_200mMNaCl_20nMCPC_dataset1.xlsx
174	asc	148.88	47.647	24.744	0.71	0.11	0.025	0.031	1637	608	0.454	42	50	1.062	[[0.000 0.000 0.000 0.002 0.005 0.006 0.002 0.001 0.000 0.000 0.000] [0.000 0.001 0.003 0.003 0.010 0.009 0.005 0.003 0.001 0.000 0.000] [0.004 0.001 0.008 0.050 0.110 0.104 0.068 0.024 0.004 0.001 0.001] [0.003 0.006 0.055 0.240 0.394 0.406 0.324 0.171 0.035 0.006 0.004] [0.000 0.011 0.145 0.424 0.614 0.650 0.554 0.365 0.123 0.014 0.004] [0.001 0.012 0.158 0.469 0.676 0.716 0.647 0.445 0.189 0.0…	[6.548 20.798 3.716 12.952 3.344 20.873 16.187 16.403 9.834 0.612 14.691 1.588 17.082 19.939 20.243 24.995 24.505 14.838 23.889 26.220 9.199 1.415 30.716 49.142 25.648 14.005 2.731]	[25.930 7.639 9.422 7.304 30.639 34.825 29.414 18.341 1.817 15.179 0.392 26.257 38.601 42.709 47.368 44.421 39.036 44.419 42.765 23.017 9.343 54.579 77.324 57.221 28.194]	[12.284 5.562 15.283 35.048 45.491 40.888 21.688 2.279 6.390 6.828 31.178 52.597 64.083 66.486 65.755 64.142 62.522 53.760 25.477 20.097 68.637 91.097 79.471]	[18.779 28.575 40.682 47.714 43.902 28.107 12.646 6.972 17.952 39.924 61.996 78.332 86.244 87.873 84.404 78.109 57.677 19.548 27.086 73.200 96.350]	25032526_Nucs_200mMNaCl_20nMCPC_dataset1.xlsx
175	asc	153.791	46.553	29.411	0.68	0.146	0.034	0.043	1637	2840	0.512	44	53	1.062	[[0.000 0.000 0.000 0.002 0.005 0.006 0.002 0.001 0.000 0.000 0.000] [0.000 0.001 0.003 0.003 0.010 0.009 0.005 0.003 0.001 0.000 0.000] [0.004 0.001 0.008 0.050 0.110 0.104 0.068 0.024 0.004 0.001 0.001] [0.003 0.006 0.055 0.240 0.394 0.406 0.324 0.171 0.035 0.006 0.004] [0.000 0.011 0.145 0.424 0.614 0.650 0.554 0.365 0.123 0.014 0.004] [0.001 0.012 0.158 0.469 0.676 0.716 0.647 0.445 0.189 0.0…	[18.513 6.500 4.862 9.312 4.106 13.040 18.451 19.469 19.461 25.354 4.994 1.045 10.451 7.707 10.841 31.279 18.025 14.482 14.144 13.480 3.065 15.389 0.411 9.351 5.866 53.283 33.218 17.238]	[0.326 12.768 13.796 2.241 20.213 34.705 38.424 41.872 37.581 18.194 1.683 13.782 18.353 0.945 34.871 40.905 30.566 28.125 22.084 17.499 16.716 11.959 6.212 25.451 66.959 68.479]	[10.613 13.113 2.882 25.987 45.245 57.512 57.241 48.495 25.652 3.209 16.837 11.170 7.544 38.338 49.674 50.707 39.810 34.891 26.900 24.754 15.164 27.546 47.566 80.561]	[3.591 8.650 32.513 54.407 67.516 68.506 55.968 32.358 7.800 4.334 1.832 14.817 41.014 55.456 59.156 57.000 45.689 37.551 30.822 32.739 47.266 67.617]	25032526_Nucs_200mMNaCl_20nMCPC_dataset1.xlsx
176	asc	154.513	114.642	34.411	0.716	0.168	0.029	0.041	1640	4007	0.483	43	73	1.062	[[0.000 0.000 0.000 0.002 0.005 0.006 0.002 0.001 0.000 0.000 0.000] [0.000 0.001 0.003 0.003 0.010 0.009 0.005 0.003 0.001 0.000 0.000] [0.004 0.001 0.008 0.050 0.110 0.104 0.068 0.024 0.004 0.001 0.001] [0.003 0.006 0.055 0.240 0.394 0.406 0.324 0.171 0.035 0.006 0.004] [0.000 0.011 0.145 0.424 0.614 0.650 0.554 0.365 0.123 0.014 0.004] [0.001 0.012 0.158 0.469 0.676 0.716 0.647 0.445 0.189 0.0…	[0.714 2.120 20.467 12.758 28.070 26.354 6.234 13.840 20.897 10.628 8.070 3.325 29.063 40.760 33.168 12.591 22.197 6.837 15.645 8.756 1.133 9.728 7.076 7.177 6.534 18.919 10.168 2.663]	[7.757 13.028 16.559 47.626 43.505 26.331 27.405 22.503 4.215 11.722 15.242 47.781 71.876 47.253 7.105 31.911 10.113 16.604 16.012 8.109 12.699 15.528 13.982 19.582 27.270 18.296]	[1.064 27.313 49.479 58.186 49.292 37.079 22.435 3.681 15.584 38.291 67.962 77.057 54.551 5.781 18.918 12.516 9.203 19.393 18.749 18.999 20.149 25.762 29.711 31.560]	[34.732 54.387 65.441 61.671 46.706 29.666 2.088 23.564 53.065 77.991 76.017 55.967 23.959 0.722 5.581 4.737 17.323 24.186 27.660 29.317 33.956 36.549]	25032526_Nucs_200mMNaCl_20nMCPC_dataset1.xlsx
177	asc	154.431	150.445	44.693	0.685	0.207	0.033	0.05	1645	1122	0.876	103	16	1.062	[[0.000 0.000 0.000 0.002 0.005 0.006 0.002 0.001 0.000 0.000 0.000] [0.000 0.001 0.003 0.003 0.010 0.009 0.005 0.003 0.001 0.000 0.000] [0.004 0.001 0.008 0.050 0.110 0.104 0.068 0.024 0.004 0.001 0.001] [0.003 0.006 0.055 0.240 0.394 0.406 0.324 0.171 0.035 0.006 0.004] [0.000 0.011 0.145 0.424 0.614 0.650 0.554 0.365 0.123 0.014 0.004] [0.001 0.012 0.158 0.469 0.676 0.716 0.647 0.445 0.189 0.0…	[1.587 5.107 4.514 17.416 1.143 17.187 6.964 8.230 4.312 8.535 18.116 7.018 0.732 16.855 1.429 5.975 7.449 16.039 10.584 8.583 3.822 4.686 20.241 0.261 27.517 8.736 13.427 12.888]	[3.644 10.668 19.101 1.029 21.241 11.443 6.904 4.160 15.437 18.874 1.674 12.668 17.936 12.844 10.414 2.417 17.607 14.313 5.202 10.456 16.717 22.453 3.899 23.279 1.691 24.239]	[11.827 12.252 1.807 14.060 11.898 2.087 4.224 12.663 17.444 1.846 11.111 22.624 19.394 12.146 2.328 13.273 11.796 0.306 15.844 23.530 15.374 0.630 10.685 3.473]	[6.668 1.413 8.240 9.878 11.398 10.978 12.829 10.488 0.471 9.688 22.305 20.410 10.588 1.627 9.789 7.866 4.684 14.557 17.377 16.054 5.378 0.041]	25032526_Nucs_200mMNaCl_20nMCPC_dataset1.xlsx
178	asc	151.708	103.425	35.493	0.667	0.142	0.028	0.037	1648	2930	0.471	63	59	1.062	[[0.000 0.000 0.000 0.002 0.005 0.006 0.002 0.001 0.000 0.000 0.000] [0.000 0.001 0.003 0.003 0.010 0.009 0.005 0.003 0.001 0.000 0.000] [0.004 0.001 0.008 0.050 0.110 0.104 0.068 0.024 0.004 0.001 0.001] [0.003 0.006 0.055 0.240 0.394 0.406 0.324 0.171 0.035 0.006 0.004] [0.000 0.011 0.145 0.424 0.614 0.650 0.554 0.365 0.123 0.014 0.004] [0.001 0.012 0.158 0.469 0.676 0.716 0.647 0.445 0.189 0.0…	[27.735 13.914 26.684 20.351 3.121 25.911 14.269 18.560 44.470 34.456 50.882 21.676 20.553 4.841 0.665 10.954 18.020 7.950 4.378 13.147 6.195 2.921 7.868 24.529 15.287 28.627 5.044 26.443]	[14.439 29.903 32.132 5.901 34.606 17.945 10.810 52.418 31.250 44.492 36.841 12.135 14.785 7.233 19.632 19.522 1.129 1.780 14.055 14.229 9.952 21.593 36.106 41.865 38.792 6.136]	[20.818 22.859 2.832 24.543 35.047 40.939 42.672 16.120 20.951 28.550 7.139 14.486 22.656 21.491 18.344 9.201 7.166 12.685 18.071 24.770 33.391 50.372 55.211 41.526]	[7.684 0.086 23.979 46.657 43.606 38.761 17.605 11.702 13.565 6.174 6.938 23.020 26.397 22.258 15.774 15.108 18.468 24.009 34.974 49.525 60.561 55.861]	25032526_Nucs_200mMNaCl_20nMCPC_dataset1.xlsx
179	asc	152.067	75.621	27.389	0.683	0.137	0.027	0.038	1654	1750	0.573	44	54	1.062	[[0.000 0.000 0.000 0.002 0.005 0.006 0.002 0.001 0.000 0.000 0.000] [0.000 0.001 0.003 0.003 0.010 0.009 0.005 0.003 0.001 0.000 0.000] [0.004 0.001 0.008 0.050 0.110 0.104 0.068 0.024 0.004 0.001 0.001] [0.003 0.006 0.055 0.240 0.394 0.406 0.324 0.171 0.035 0.006 0.004] [0.000 0.011 0.145 0.424 0.614 0.650 0.554 0.365 0.123 0.014 0.004] [0.001 0.012 0.158 0.469 0.676 0.716 0.647 0.445 0.189 0.0…	[3.402 7.619 0.554 6.275 0.157 3.420 5.949 9.265 3.936 29.462 40.727 9.612 29.822 28.754 17.990 21.219 9.735 10.484 18.293 10.585 25.878 12.782 17.407 5.818 0.571 17.848 16.191 21.051]	[9.597 7.501 6.630 1.584 0.367 0.393 4.323 14.034 51.793 60.264 44.886 49.005 52.659 42.977 25.347 4.368 24.498 28.827 32.670 37.561 34.424 20.889 2.600 5.444 9.467 17.793]	[11.006 8.146 4.229 0.348 1.144 5.890 32.702 59.691 78.011 76.325 74.737 71.017 57.988 32.711 2.630 25.655 44.124 47.899 53.310 43.321 30.400 15.613 7.828 2.254]	[11.244 5.137 0.786 7.309 20.501 44.466 72.434 91.520 98.312 100.292 87.474 65.650 39.175 2.544 28.107 49.758 62.314 62.446 52.175 42.395 24.396 6.987]	25032526_Nucs_200mMNaCl_20nMCPC_dataset1.xlsx
180	asc	102.134	90.596	25.229	0.692	0.224	0.048	0.059	1660	997	0.575	49	41	1.062	[[0.000 0.000 0.000 0.002 0.005 0.006 0.002 0.001 0.000 0.000 0.000] [0.000 0.001 0.003 0.003 0.010 0.009 0.005 0.003 0.001 0.000 0.000] [0.004 0.001 0.008 0.050 0.110 0.104 0.068 0.024 0.004 0.001 0.001] [0.003 0.006 0.055 0.240 0.394 0.406 0.324 0.171 0.035 0.006 0.004] [0.000 0.011 0.145 0.424 0.614 0.650 0.554 0.365 0.123 0.014 0.004] [0.001 0.012 0.158 0.469 0.676 0.716 0.647 0.445 0.189 0.0…	[1.350 12.182 13.628 48.913 20.644 2.682 23.125 35.621 8.056 4.254 1.402 24.541 31.225 12.177 21.816 11.628 1.016 13.642]	[18.321 44.176 66.049 43.760 3.922 42.276 51.211 27.993 7.581 12.995 8.227 12.866 14.343 21.541 22.028 2.023]	[61.424 74.958 48.968 0.339 44.711 58.776 42.074 28.471 9.996 8.238 14.440 18.855 31.496 16.893]	[73.285 46.277 3.421 35.816 56.971 56.097 36.975 20.157 4.772 17.069 21.268 26.907]	25032526_Nucs_200mMNaCl_20nMCPC_dataset1.xlsx
181	asc	151.922	57.429	30.865	0.705	0.121	0.025	0.038	1662	2633	0.396	49	54	1.062	[[0.000 0.000 0.000 0.002 0.005 0.006 0.002 0.001 0.000 0.000 0.000] [0.000 0.001 0.003 0.003 0.010 0.009 0.005 0.003 0.001 0.000 0.000] [0.004 0.001 0.008 0.050 0.110 0.104 0.068 0.024 0.004 0.001 0.001] [0.003 0.006 0.055 0.240 0.394 0.406 0.324 0.171 0.035 0.006 0.004] [0.000 0.011 0.145 0.424 0.614 0.650 0.554 0.365 0.123 0.014 0.004] [0.001 0.012 0.158 0.469 0.676 0.716 0.647 0.445 0.189 0.0…	[5.808 3.909 10.565 15.887 0.228 18.936 3.601 11.717 23.975 28.213 15.910 11.372 17.729 12.860 39.809 23.576 5.833 10.772 32.402 20.369 8.550 27.620 18.080 20.000 30.694 38.768 24.491 9.397]	[4.278 16.554 21.055 17.183 20.622 7.210 21.904 15.727 24.181 24.331 12.281 16.985 23.900 58.027 46.397 23.007 29.889 27.603 8.443 4.924 32.385 21.890 4.387 40.078 66.361 39.176]	[20.425 27.763 27.756 22.562 0.438 9.551 6.372 15.066 13.196 1.013 1.517 31.922 60.187 62.202 52.333 37.230 25.062 8.468 13.236 20.533 30.613 34.377 57.682 65.736]	[33.505 29.118 20.294 8.056 0.576 0.187 6.976 7.880 11.382 23.797 41.691 61.131 73.293 65.980 48.047 36.563 22.913 19.981 30.411 39.001 54.090 71.094]	25032526_Nucs_200mMNaCl_20nMCPC_dataset1.xlsx
182	asc	127.591	102.633	30.792	0.66	0.161	0.03	0.047	1663	2896	0.674	72	25	1.062	[[0.000 0.000 0.000 0.002 0.005 0.006 0.002 0.001 0.000 0.000 0.000] [0.000 0.001 0.003 0.003 0.010 0.009 0.005 0.003 0.001 0.000 0.000] [0.004 0.001 0.008 0.050 0.110 0.104 0.068 0.024 0.004 0.001 0.001] [0.003 0.006 0.055 0.240 0.394 0.406 0.324 0.171 0.035 0.006 0.004] [0.000 0.011 0.145 0.424 0.614 0.650 0.554 0.365 0.123 0.014 0.004] [0.001 0.012 0.158 0.469 0.676 0.716 0.647 0.445 0.189 0.0…	[8.424 11.743 4.975 6.910 13.367 24.933 28.843 17.807 26.958 13.819 11.847 23.855 25.046 8.771 7.252 10.732 0.350 5.447 4.629 13.143 7.937 1.055 2.099]	[10.019 7.391 11.107 29.289 46.038 50.213 45.707 42.770 21.374 16.866 42.302 41.359 24.920 17.004 14.183 2.293 7.936 0.781 14.797 15.036 3.974]	[0.941 16.837 42.501 61.429 70.771 68.069 53.593 22.022 17.983 46.840 53.231 41.840 28.412 16.441 4.052 0.815 3.040 13.887 15.162]	[28.814 50.864 74.511 86.462 79.842 59.348 23.234 16.419 44.337 58.350 53.377 38.627 22.537 10.411 6.541 7.906 12.816]	25032526_Nucs_200mMNaCl_20nMCPC_dataset1.xlsx
183	asc	145.452	116.74	35.387	0.725	0.13	0.024	0.032	1667	2990	0.394	28	79	1.062	[[0.000 0.000 0.000 0.002 0.005 0.006 0.002 0.001 0.000 0.000 0.000] [0.000 0.001 0.003 0.003 0.010 0.009 0.005 0.003 0.001 0.000 0.000] [0.004 0.001 0.008 0.050 0.110 0.104 0.068 0.024 0.004 0.001 0.001] [0.003 0.006 0.055 0.240 0.394 0.406 0.324 0.171 0.035 0.006 0.004] [0.000 0.011 0.145 0.424 0.614 0.650 0.554 0.365 0.123 0.014 0.004] [0.001 0.012 0.158 0.469 0.676 0.716 0.647 0.445 0.189 0.0…	[9.171 28.172 23.517 7.283 13.459 15.127 8.127 34.949 12.949 6.176 15.721 8.484 5.163 3.117 11.134 1.499 18.481 25.039 2.786 4.751 22.753 2.292 9.658 3.865 14.117 8.353]	[44.516 41.245 25.771 9.537 4.334 18.038 45.487 33.512 4.790 8.391 1.958 0.638 5.031 10.324 16.306 31.750 35.672 12.929 8.018 21.523 8.840 10.444 1.635 8.009]	[54.798 36.216 18.715 13.143 30.374 46.026 38.048 18.588 3.363 2.344 6.379 5.424 17.909 28.497 40.875 38.159 30.081 21.367 18.825 8.174 1.528 2.916]	[46.069 38.696 31.155 39.974 45.716 38.513 26.597 8.289 2.070 8.723 14.124 25.685 36.780 43.451 47.829 39.765 30.192 22.691 12.072 4.314]	25032526_Nucs_200mMNaCl_20nMCPC_dataset1.xlsx
184	asc	150.33	47.081	24.301	0.648	0.162	0.033	0.043	1675	2379	0.629	43	40	1.062	[[0.000 0.000 0.000 0.002 0.005 0.006 0.002 0.001 0.000 0.000 0.000] [0.000 0.001 0.003 0.003 0.010 0.009 0.005 0.003 0.001 0.000 0.000] [0.004 0.001 0.008 0.050 0.110 0.104 0.068 0.024 0.004 0.001 0.001] [0.003 0.006 0.055 0.240 0.394 0.406 0.324 0.171 0.035 0.006 0.004] [0.000 0.011 0.145 0.424 0.614 0.650 0.554 0.365 0.123 0.014 0.004] [0.001 0.012 0.158 0.469 0.676 0.716 0.647 0.445 0.189 0.0…	[6.772 13.836 28.093 33.467 17.168 15.404 6.993 14.954 14.997 9.208 13.116 19.279 18.943 31.106 10.108 18.951 22.966 35.293 4.677 10.145 13.114 14.315 10.840 1.033 7.730 34.437 0.229 7.401]	[24.497 51.745 56.098 41.604 20.492 6.768 10.952 12.125 10.149 18.151 35.309 44.136 45.632 35.137 35.488 50.088 49.114 27.396 19.041 25.344 26.292 17.481 0.522 25.465 38.188 13.289]	[63.278 73.505 56.877 28.191 4.034 1.400 4.444 0.933 21.161 47.813 60.454 63.183 57.553 62.793 64.289 63.446 47.177 38.337 34.607 33.332 21.495 5.477 27.848 37.319]	[78.819 64.591 42.792 19.741 4.326 0.284 12.934 33.905 53.174 71.044 80.946 82.055 82.996 81.449 76.500 65.548 56.504 47.508 36.101 17.742 5.462 23.549]	25032526_Nucs_200mMNaCl_20nMCPC_dataset1.xlsx
185	asc	120.817	109.5	28.825	0.721	0.216	0.042	0.058	1681	280	0.751	76	24	1.062	[[0.000 0.000 0.000 0.002 0.005 0.006 0.002 0.001 0.000 0.000 0.000] [0.000 0.001 0.003 0.003 0.010 0.009 0.005 0.003 0.001 0.000 0.000] [0.004 0.001 0.008 0.050 0.110 0.104 0.068 0.024 0.004 0.001 0.001] [0.003 0.006 0.055 0.240 0.394 0.406 0.324 0.171 0.035 0.006 0.004] [0.000 0.011 0.145 0.424 0.614 0.650 0.554 0.365 0.123 0.014 0.004] [0.001 0.012 0.158 0.469 0.676 0.716 0.647 0.445 0.189 0.0…	[1.007 7.503 18.979 21.602 14.535 18.708 5.891 4.492 14.252 9.811 33.426 7.000 22.302 25.278 18.027 9.769 7.499 13.424 1.144 2.908 22.597]	[16.489 33.531 23.824 13.088 28.921 12.999 8.672 21.404 0.225 25.020 1.438 13.163 23.140 35.550 22.532 19.096 17.745 6.402 13.635]	[33.188 20.883 8.256 23.612 15.497 7.144 10.747 0.783 10.099 5.686 7.003 23.323 36.411 39.617 29.335 21.470 3.184]	[17.615 2.727 12.721 8.842 5.628 2.424 5.302 7.796 10.057 17.303 33.755 38.426 42.946 39.891 22.202]	25032526_Nucs_200mMNaCl_20nMCPC_dataset1.xlsx
186	asc	144.977	134.295	39.239	0.749	0.121	0.026	0.034	1686	790	0.322	43	85	1.062	[[0.000 0.000 0.000 0.002 0.005 0.006 0.002 0.001 0.000 0.000 0.000] [0.000 0.001 0.003 0.003 0.010 0.009 0.005 0.003 0.001 0.000 0.000] [0.004 0.001 0.008 0.050 0.110 0.104 0.068 0.024 0.004 0.001 0.001] [0.003 0.006 0.055 0.240 0.394 0.406 0.324 0.171 0.035 0.006 0.004] [0.000 0.011 0.145 0.424 0.614 0.650 0.554 0.365 0.123 0.014 0.004] [0.001 0.012 0.158 0.469 0.676 0.716 0.647 0.445 0.189 0.0…	[19.916 9.212 10.412 0.753 3.260 14.545 3.432 3.983 5.787 32.446 12.194 0.827 6.280 12.106 3.611 9.023 14.446 22.939 14.552 4.858 22.219 18.894 8.677 31.222 11.842 14.506]	[13.964 6.182 7.588 10.908 14.459 5.832 0.627 20.019 41.437 28.831 3.784 11.920 17.051 14.175 3.606 1.535 22.992 23.593 13.528 10.344 12.122 2.513 32.804 20.200]	[0.741 11.627 15.787 16.009 8.092 7.976 30.146 43.389 34.374 11.384 10.954 21.429 14.980 13.486 12.971 24.406 29.159 20.923 8.307 1.109 11.081 22.224]	[7.874 16.922 17.933 1.501 14.068 31.828 43.647 33.100 16.020 4.900 16.959 20.913 23.622 20.526 31.529 29.506 18.915 20.784 11.060 12.943]	25032526_Nucs_200mMNaCl_20nMCPC_dataset1.xlsx
187	asc	145.506	57.353	28.264	0.728	0.159	0.03	0.041	1700	402	0.502	56	40	1.062	[[0.000 0.000 0.000 0.002 0.005 0.006 0.002 0.001 0.000 0.000 0.000] [0.000 0.001 0.003 0.003 0.010 0.009 0.005 0.003 0.001 0.000 0.000] [0.004 0.001 0.008 0.050 0.110 0.104 0.068 0.024 0.004 0.001 0.001] [0.003 0.006 0.055 0.240 0.394 0.406 0.324 0.171 0.035 0.006 0.004] [0.000 0.011 0.145 0.424 0.614 0.650 0.554 0.365 0.123 0.014 0.004] [0.001 0.012 0.158 0.469 0.676 0.716 0.647 0.445 0.189 0.0…	[8.930 23.886 18.374 3.588 32.399 0.835 16.945 14.078 34.027 15.954 15.014 6.625 26.341 23.086 8.026 16.998 4.912 6.083 16.683 1.637 28.460 0.684 22.603 17.225 10.237 31.388]	[37.538 32.111 3.425 30.188 6.892 24.401 39.564 49.043 40.474 26.303 27.302 41.196 40.270 11.070 15.441 16.452 0.197 14.460 24.208 28.937 2.245 14.332 11.043 3.156]	[29.042 2.309 17.726 3.675 27.355 53.873 64.693 55.766 49.902 47.239 53.873 42.630 19.169 9.315 12.069 3.312 21.472 29.567 27.148 9.629 1.261 1.709]	[11.944 2.155 10.806 33.804 56.787 74.495 74.130 71.249 67.546 59.855 46.320 23.604 4.341 3.709 4.066 20.742 25.238 29.037 20.040 1.693]	25032526_Nucs_200mMNaCl_20nMCPC_dataset1.xlsx
188	asc	119.5	42.707	23.218	0.637	0.237	0.039	0.048	1700	3962	0.633	43	37	1.062	[[0.000 0.000 0.000 0.002 0.005 0.006 0.002 0.001 0.000 0.000 0.000] [0.000 0.001 0.003 0.003 0.010 0.009 0.005 0.003 0.001 0.000 0.000] [0.004 0.001 0.008 0.050 0.110 0.104 0.068 0.024 0.004 0.001 0.001] [0.003 0.006 0.055 0.240 0.394 0.406 0.324 0.171 0.035 0.006 0.004] [0.000 0.011 0.145 0.424 0.614 0.650 0.554 0.365 0.123 0.014 0.004] [0.001 0.012 0.158 0.469 0.676 0.716 0.647 0.445 0.189 0.0…	[40.146 23.583 12.170 11.149 6.050 41.018 32.446 0.141 21.603 3.633 27.392 17.964 33.275 36.272 27.217 10.416 1.949 16.149 5.966 0.088 17.234]	[37.571 5.953 14.210 20.984 60.266 52.884 5.280 23.490 28.130 20.227 20.905 60.393 66.517 50.560 24.998 15.231 20.107 13.996 11.512]	[11.212 5.982 32.941 63.049 54.875 19.285 22.473 30.367 14.079 32.605 69.513 86.338 70.155 47.147 30.639 24.864 23.067]	[33.501 45.407 55.846 51.956 22.079 8.033 15.141 2.422 40.289 76.132 89.723 88.994 68.036 46.911 38.153]	25032526_Nucs_200mMNaCl_20nMCPC_dataset1.xlsx
189	asc	151.218	83.127	30.663	0.729	0.181	0.032	0.048	1702	313	0.439	59	49	1.062	[[0.000 0.000 0.000 0.002 0.005 0.006 0.002 0.001 0.000 0.000 0.000] [0.000 0.001 0.003 0.003 0.010 0.009 0.005 0.003 0.001 0.000 0.000] [0.004 0.001 0.008 0.050 0.110 0.104 0.068 0.024 0.004 0.001 0.001] [0.003 0.006 0.055 0.240 0.394 0.406 0.324 0.171 0.035 0.006 0.004] [0.000 0.011 0.145 0.424 0.614 0.650 0.554 0.365 0.123 0.014 0.004] [0.001 0.012 0.158 0.469 0.676 0.716 0.647 0.445 0.189 0.0…	[6.707 1.754 0.520 13.135 19.481 22.545 29.116 3.845 29.574 2.156 8.025 28.311 16.514 20.402 31.401 0.112 7.680 10.276 20.912 1.309 12.217 28.459 10.633 2.762 1.370 23.771 4.007]	[5.367 7.964 3.654 24.186 46.843 42.311 3.616 28.730 20.956 23.259 40.580 40.870 44.360 41.546 19.429 12.762 3.660 16.428 5.656 25.793 39.884 23.481 3.240 11.896 21.083]	[6.175 6.413 35.200 51.947 43.446 10.304 21.527 35.343 43.693 52.169 62.113 61.761 53.014 36.296 17.835 0.945 8.303 5.691 27.045 42.344 32.409 6.733 11.477]	[16.862 41.556 46.810 40.115 16.619 19.233 39.353 58.215 72.750 73.627 74.624 68.191 43.748 25.132 10.355 2.658 16.144 29.519 38.695 30.697 12.629]	25032526_Nucs_200mMNaCl_20nMCPC_dataset1.xlsx
190	asc	115.172	85.827	25.256	0.695	0.128	0.022	0.03	1703	769	0.562	40	48	1.062	[[0.000 0.000 0.000 0.002 0.005 0.006 0.002 0.001 0.000 0.000 0.000] [0.000 0.001 0.003 0.003 0.010 0.009 0.005 0.003 0.001 0.000 0.000] [0.004 0.001 0.008 0.050 0.110 0.104 0.068 0.024 0.004 0.001 0.001] [0.003 0.006 0.055 0.240 0.394 0.406 0.324 0.171 0.035 0.006 0.004] [0.000 0.011 0.145 0.424 0.614 0.650 0.554 0.365 0.123 0.014 0.004] [0.001 0.012 0.158 0.469 0.676 0.716 0.647 0.445 0.189 0.0…	[5.083 12.799 0.277 14.265 17.022 12.872 5.625 29.727 20.401 2.261 14.470 24.613 22.564 38.070 21.633 1.226 5.146 31.934 8.726 2.781]	[15.202 13.254 22.637 30.590 24.195 26.924 42.740 34.133 0.704 3.294 6.096 29.293 60.169 40.055 12.163 20.500 38.870 23.303]	[25.132 33.993 36.917 42.521 46.586 50.630 35.901 19.713 0.366 13.276 43.845 58.908 55.690 39.546 35.864 39.847]	[42.393 50.495 56.782 59.572 55.130 46.157 25.269 0.924 23.664 51.573 63.236 64.995 61.637 51.823]	25032526_Nucs_200mMNaCl_20nMCPC_dataset1.xlsx
191	asc	150.187	123.82	36.514	0.726	0.109	0.024	0.03	1704	2962	0.367	38	78	1.062	[[0.000 0.000 0.000 0.002 0.005 0.006 0.002 0.001 0.000 0.000 0.000] [0.000 0.001 0.003 0.003 0.010 0.009 0.005 0.003 0.001 0.000 0.000] [0.004 0.001 0.008 0.050 0.110 0.104 0.068 0.024 0.004 0.001 0.001] [0.003 0.006 0.055 0.240 0.394 0.406 0.324 0.171 0.035 0.006 0.004] [0.000 0.011 0.145 0.424 0.614 0.650 0.554 0.365 0.123 0.014 0.004] [0.001 0.012 0.158 0.469 0.676 0.716 0.647 0.445 0.189 0.0…	[1.227 10.832 5.734 16.888 37.276 16.716 13.500 11.658 27.813 10.281 0.596 21.831 23.093 15.706 9.597 9.495 24.586 26.468 13.134 18.787 20.564 1.803 10.870 20.001 13.719 13.912 14.657]	[13.085 19.593 38.393 54.078 28.604 0.687 18.815 28.502 3.924 6.372 10.583 20.030 22.454 3.003 16.989 42.567 45.328 16.974 22.502 30.859 17.520 21.772 18.576 10.675 28.101]	[35.969 55.003 57.102 42.354 26.740 23.381 24.419 19.889 9.803 1.873 15.567 20.551 22.974 33.527 49.827 48.580 19.629 15.645 33.518 35.662 27.637 14.071 10.883]	[59.584 64.251 57.625 41.982 34.766 32.008 18.677 10.554 1.192 18.328 25.519 33.995 50.982 52.609 42.710 22.985 8.848 33.231 38.101 31.736 13.241]	25032526_Nucs_200mMNaCl_20nMCPC_dataset1.xlsx
192	asc	152.45	86.773	34.494	0.689	0.147	0.031	0.042	1705	961	0.525	49	63	1.062	[[0.000 0.000 0.000 0.002 0.005 0.006 0.002 0.001 0.000 0.000 0.000] [0.000 0.001 0.003 0.003 0.010 0.009 0.005 0.003 0.001 0.000 0.000] [0.004 0.001 0.008 0.050 0.110 0.104 0.068 0.024 0.004 0.001 0.001] [0.003 0.006 0.055 0.240 0.394 0.406 0.324 0.171 0.035 0.006 0.004] [0.000 0.011 0.145 0.424 0.614 0.650 0.554 0.365 0.123 0.014 0.004] [0.001 0.012 0.158 0.469 0.676 0.716 0.647 0.445 0.189 0.0…	[44.200 19.007 1.475 0.627 17.881 5.870 20.504 17.876 12.437 1.458 2.450 15.074 29.461 15.206 3.899 40.060 18.288 8.621 25.988 2.083 18.860 27.474 16.896 26.810 13.667 13.815 19.926 10.249]	[40.370 7.715 7.576 20.503 4.559 26.507 21.910 4.227 8.901 10.716 31.030 44.601 31.886 31.532 32.866 2.568 4.771 20.636 1.481 33.638 28.456 16.564 42.092 33.979 30.611 31.958]	[30.997 18.608 14.065 2.043 18.421 20.819 4.510 10.423 27.305 42.027 51.797 55.662 44.368 32.616 12.895 9.205 6.528 9.256 24.308 20.652 14.734 42.611 53.077 48.507]	[29.233 11.153 2.642 14.123 15.163 3.765 13.254 35.116 51.680 65.315 63.994 52.512 46.170 23.962 12.510 2.821 15.167 15.046 6.632 16.663 43.125 58.261]	25032526_Nucs_200mMNaCl_20nMCPC_dataset1.xlsx
193	asc	152.431	116.471	33.709	0.711	0.154	0.024	0.034	1716	3536	0.61	80	35	1.062	[[0.000 0.000 0.000 0.002 0.005 0.006 0.002 0.001 0.000 0.000 0.000] [0.000 0.001 0.003 0.003 0.010 0.009 0.005 0.003 0.001 0.000 0.000] [0.004 0.001 0.008 0.050 0.110 0.104 0.068 0.024 0.004 0.001 0.001] [0.003 0.006 0.055 0.240 0.394 0.406 0.324 0.171 0.035 0.006 0.004] [0.000 0.011 0.145 0.424 0.614 0.650 0.554 0.365 0.123 0.014 0.004] [0.001 0.012 0.158 0.469 0.676 0.716 0.647 0.445 0.189 0.0…	[21.517 8.105 2.313 20.590 2.574 22.979 16.990 15.752 15.167 4.048 8.264 16.545 24.422 7.349 6.806 5.154 8.376 24.512 26.751 2.488 2.599 16.070 3.954 19.368 11.539 11.797 8.653 1.811]	[17.707 8.555 23.033 1.380 30.187 20.604 14.840 21.019 0.596 2.015 24.625 36.369 22.963 13.057 12.746 23.210 42.075 40.251 14.564 9.390 19.347 21.673 27.114 27.121 21.893 13.646]	[4.410 13.525 3.915 20.498 15.930 5.576 14.538 11.318 13.200 28.488 39.866 35.459 26.000 25.822 39.312 50.563 46.750 21.448 4.158 26.031 32.343 38.965 36.558 31.080]	[0.752 4.671 11.242 9.356 0.636 9.770 19.001 26.711 35.932 41.889 41.772 42.638 44.868 50.100 55.833 47.312 26.203 0.316 25.691 40.014 47.748 44.823]	25032526_Nucs_200mMNaCl_20nMCPC_dataset1.xlsx
194	asc	146.765	98.842	32.148	0.765	0.132	0.026	0.036	1717	2978	0.43	53	56	1.062	[[0.000 0.000 0.000 0.002 0.005 0.006 0.002 0.001 0.000 0.000 0.000] [0.000 0.001 0.003 0.003 0.010 0.009 0.005 0.003 0.001 0.000 0.000] [0.004 0.001 0.008 0.050 0.110 0.104 0.068 0.024 0.004 0.001 0.001] [0.003 0.006 0.055 0.240 0.394 0.406 0.324 0.171 0.035 0.006 0.004] [0.000 0.011 0.145 0.424 0.614 0.650 0.554 0.365 0.123 0.014 0.004] [0.001 0.012 0.158 0.469 0.676 0.716 0.647 0.445 0.189 0.0…	[17.504 28.810 24.955 11.075 10.584 5.573 9.921 15.594 7.730 13.973 4.282 3.110 11.512 10.767 24.561 31.491 5.764 21.525 0.099 32.186 9.672 35.527 21.328 9.284 14.000 14.718 10.452]	[50.039 33.822 3.889 13.335 4.679 14.931 24.419 8.540 12.249 12.824 11.007 18.450 28.803 45.690 46.654 32.273 24.457 26.955 27.400 11.342 51.027 43.734 26.948 26.001 26.944]	[39.190 9.917 9.249 16.970 22.724 20.844 10.692 7.531 16.923 21.874 30.304 46.259 58.638 62.497 49.465 46.383 34.710 21.324 19.051 48.664 59.307 49.376 40.558]	[18.953 4.096 18.824 25.861 20.629 9.602 5.540 17.764 31.395 47.276 57.916 71.241 73.425 68.851 61.189 37.276 14.297 20.102 50.844 62.397 66.146]	25032526_Nucs_200mMNaCl_20nMCPC_dataset1.xlsx
195	asc	150.384	92.517	34.699	0.674	0.169	0.029	0.039	1720	671	0.523	53	62	1.062	[[0.000 0.000 0.000 0.002 0.005 0.006 0.002 0.001 0.000 0.000 0.000] [0.000 0.001 0.003 0.003 0.010 0.009 0.005 0.003 0.001 0.000 0.000] [0.004 0.001 0.008 0.050 0.110 0.104 0.068 0.024 0.004 0.001 0.001] [0.003 0.006 0.055 0.240 0.394 0.406 0.324 0.171 0.035 0.006 0.004] [0.000 0.011 0.145 0.424 0.614 0.650 0.554 0.365 0.123 0.014 0.004] [0.001 0.012 0.158 0.469 0.676 0.716 0.647 0.445 0.189 0.0…	[19.736 3.279 17.123 5.324 20.107 33.788 4.829 5.907 3.752 14.526 20.040 0.113 2.060 6.906 11.718 12.494 4.879 4.862 5.676 3.726 0.610 21.703 45.161 21.351 5.949 14.742 6.779]	[21.708 21.425 23.940 39.663 46.256 18.769 1.617 8.062 26.422 27.246 8.877 1.336 11.735 21.418 20.792 8.694 5.261 6.244 1.193 8.378 43.978 66.688 46.906 9.254 8.378]	[36.065 42.347 53.652 50.256 31.546 15.726 17.760 28.411 30.227 19.045 13.017 17.469 25.601 24.246 11.983 0.003 4.603 8.469 27.840 57.760 75.728 58.228 27.186]	[58.080 59.966 57.443 43.063 34.444 30.923 30.086 31.958 28.040 25.590 26.558 26.445 24.044 16.303 5.709 6.060 22.505 44.855 67.809 75.562 65.629]	25032526_Nucs_200mMNaCl_20nMCPC_dataset1.xlsx
196	asc	154.79	89.942	37.406	0.74	0.127	0.028	0.036	1723	3765	0.512	69	45	1.062	[[0.000 0.000 0.000 0.002 0.005 0.006 0.002 0.001 0.000 0.000 0.000] [0.000 0.001 0.003 0.003 0.010 0.009 0.005 0.003 0.001 0.000 0.000] [0.004 0.001 0.008 0.050 0.110 0.104 0.068 0.024 0.004 0.001 0.001] [0.003 0.006 0.055 0.240 0.394 0.406 0.324 0.171 0.035 0.006 0.004] [0.000 0.011 0.145 0.424 0.614 0.650 0.554 0.365 0.123 0.014 0.004] [0.001 0.012 0.158 0.469 0.676 0.716 0.647 0.445 0.189 0.0…	[0.939 19.002 12.630 8.168 15.214 26.846 21.224 18.920 1.241 24.823 30.229 11.441 0.415 8.050 5.343 10.590 17.046 4.729 13.740 3.676 13.866 3.368 21.460 23.529 6.417 0.128 7.969 1.371]	[25.786 26.215 22.090 32.721 45.065 44.107 30.152 23.112 10.329 12.097 3.881 1.280 5.586 6.613 21.785 19.977 3.075 14.266 3.739 14.020 14.295 31.541 31.051 5.284 7.321 7.348]	[36.139 41.897 49.891 60.200 57.337 50.999 27.312 15.561 5.710 3.323 6.421 2.567 12.557 21.265 18.173 2.247 4.160 1.054 16.623 29.246 37.403 32.419 13.701 1.445]	[57.455 67.969 71.334 72.177 57.858 38.898 23.297 0.158 1.418 1.409 3.344 17.258 17.449 16.152 9.742 2.715 9.315 22.490 31.818 41.221 34.577 17.549]	25032526_Nucs_200mMNaCl_20nMCPC_dataset1.xlsx
197	asc	152.866	65.918	30.88	0.631	0.175	0.037	0.044	1725	3661	0.736	67	36	1.062	[[0.000 0.000 0.000 0.002 0.005 0.006 0.002 0.001 0.000 0.000 0.000] [0.000 0.001 0.003 0.003 0.010 0.009 0.005 0.003 0.001 0.000 0.000] [0.004 0.001 0.008 0.050 0.110 0.104 0.068 0.024 0.004 0.001 0.001] [0.003 0.006 0.055 0.240 0.394 0.406 0.324 0.171 0.035 0.006 0.004] [0.000 0.011 0.145 0.424 0.614 0.650 0.554 0.365 0.123 0.014 0.004] [0.001 0.012 0.158 0.469 0.676 0.716 0.647 0.445 0.189 0.0…	[19.279 13.145 3.451 0.332 13.303 22.031 18.071 38.248 10.300 24.661 20.250 12.964 6.883 4.989 4.218 10.766 5.251 5.700 6.565 0.920 10.706 16.687 3.723 0.508 9.296 1.919 2.948 7.135]	[24.510 10.190 8.709 24.484 37.718 48.210 52.433 41.754 39.936 39.063 26.531 15.860 6.321 7.107 10.250 2.982 0.208 4.175 1.151 1.903 13.195 11.812 3.294 8.590 1.255 7.475]	[23.259 23.169 35.413 55.532 66.454 72.623 65.337 61.851 51.146 40.898 24.161 7.494 4.026 10.315 4.950 1.103 1.565 1.826 4.482 12.165 7.839 1.955 6.132 0.109]	[39.681 53.178 68.422 81.811 91.195 86.052 79.393 67.527 49.783 31.672 14.369 0.692 6.987 4.453 5.493 1.740 5.564 6.121 10.974 6.561 2.662 1.018]	25032526_Nucs_200mMNaCl_20nMCPC_dataset1.xlsx
198	asc	148.153	107.664	35.912	0.67	0.151	0.022	0.028	1732	2186	0.406	39	75	1.062	[[0.000 0.000 0.000 0.002 0.005 0.006 0.002 0.001 0.000 0.000 0.000] [0.000 0.001 0.003 0.003 0.010 0.009 0.005 0.003 0.001 0.000 0.000] [0.004 0.001 0.008 0.050 0.110 0.104 0.068 0.024 0.004 0.001 0.001] [0.003 0.006 0.055 0.240 0.394 0.406 0.324 0.171 0.035 0.006 0.004] [0.000 0.011 0.145 0.424 0.614 0.650 0.554 0.365 0.123 0.014 0.004] [0.001 0.012 0.158 0.469 0.676 0.716 0.647 0.445 0.189 0.0…	[6.024 13.883 14.833 39.903 13.225 1.597 14.797 2.216 11.634 35.939 0.234 23.399 23.029 0.349 1.140 2.588 5.426 19.468 29.587 8.075 4.768 2.873 28.579 22.198 19.569 11.259 4.294]	[24.312 41.726 53.932 33.975 15.609 16.704 15.432 30.711 41.639 6.036 35.031 34.554 10.596 2.608 5.871 3.014 31.549 35.284 4.335 10.241 19.546 41.114 46.271 25.038 3.622]	[57.449 63.782 51.085 34.005 25.609 32.126 42.089 36.535 4.561 27.036 38.144 21.178 2.725 0.605 15.202 32.070 33.796 14.111 11.677 35.265 53.424 51.598 34.876]	[73.929 63.785 50.278 48.115 44.118 42.125 32.011 4.319 19.619 30.276 25.361 15.978 14.884 19.462 30.815 31.676 10.751 13.066 40.755 58.837 54.372]	25032526_Nucs_200mMNaCl_20nMCPC_dataset1.xlsx
199	asc	158.839	144.032	42.465	0.697	0.138	0.027	0.037	1738	465	0.752	99	20	1.062	[[0.000 0.000 0.000 0.002 0.005 0.006 0.002 0.001 0.000 0.000 0.000] [0.000 0.001 0.003 0.003 0.010 0.009 0.005 0.003 0.001 0.000 0.000] [0.004 0.001 0.008 0.050 0.110 0.104 0.068 0.024 0.004 0.001 0.001] [0.003 0.006 0.055 0.240 0.394 0.406 0.324 0.171 0.035 0.006 0.004] [0.000 0.011 0.145 0.424 0.614 0.650 0.554 0.365 0.123 0.014 0.004] [0.001 0.012 0.158 0.469 0.676 0.716 0.647 0.445 0.189 0.0…	[16.114 1.480 1.867 2.999 10.055 19.702 18.222 19.665 2.666 6.225 10.881 20.332 0.600 7.251 4.202 0.457 19.458 13.713 7.648 4.028 6.101 20.964 15.092 10.498 16.026 30.424 11.055 6.473 8.940]	[8.603 2.627 1.094 18.406 33.840 37.905 27.443 4.055 12.998 24.159 25.472 5.940 5.450 0.805 12.287 26.543 27.266 16.519 4.802 14.569 31.560 30.823 10.032 25.989 43.964 23.031 3.525]	[5.823 9.483 26.651 44.101 46.988 34.520 8.756 15.461 29.306 26.851 13.187 2.050 5.928 18.411 32.866 33.310 23.900 2.676 19.908 37.262 32.799 6.826 28.119 42.814 35.482]	[22.218 36.046 48.197 49.217 37.955 11.015 12.129 25.136 29.261 18.511 13.358 16.978 23.279 35.232 35.854 22.614 2.629 21.848 34.173 25.381 3.829 22.391 40.709]	25032526_Nucs_200mMNaCl_20nMCPC_dataset1.xlsx
200	asc	97.878	76.13	22.729	0.681	0.153	0.022	0.031	1754	3404	0.591	48	29	1.062	[[0.000 0.000 0.000 0.002 0.005 0.006 0.002 0.001 0.000 0.000 0.000] [0.000 0.001 0.003 0.003 0.010 0.009 0.005 0.003 0.001 0.000 0.000] [0.004 0.001 0.008 0.050 0.110 0.104 0.068 0.024 0.004 0.001 0.001] [0.003 0.006 0.055 0.240 0.394 0.406 0.324 0.171 0.035 0.006 0.004] [0.000 0.011 0.145 0.424 0.614 0.650 0.554 0.365 0.123 0.014 0.004] [0.001 0.012 0.158 0.469 0.676 0.716 0.647 0.445 0.189 0.0…	[1.054 1.529 16.427 10.228 11.211 19.455 54.195 0.892 3.240 2.819 27.500 9.778 42.326 7.023 11.220 6.329 11.468]	[9.215 22.305 12.836 3.630 40.947 63.476 24.585 2.276 14.949 24.021 17.191 43.703 8.530 11.567 5.015]	[20.172 20.724 31.226 51.857 61.748 41.376 24.556 15.462 8.052 16.502 31.287 19.463 1.609]	[36.750 46.799 60.362 64.163 53.616 41.196 18.101 1.011 14.012 25.888 14.794]	25032526_Nucs_200mMNaCl_20nMCPC_dataset1.xlsx
201	asc	150.013	109.125	37.5	0.752	0.128	0.03	0.038	1760	3014	0.421	37	76	1.062	[[0.000 0.000 0.000 0.002 0.005 0.006 0.002 0.001 0.000 0.000 0.000] [0.000 0.001 0.003 0.003 0.010 0.009 0.005 0.003 0.001 0.000 0.000] [0.004 0.001 0.008 0.050 0.110 0.104 0.068 0.024 0.004 0.001 0.001] [0.003 0.006 0.055 0.240 0.394 0.406 0.324 0.171 0.035 0.006 0.004] [0.000 0.011 0.145 0.424 0.614 0.650 0.554 0.365 0.123 0.014 0.004] [0.001 0.012 0.158 0.469 0.676 0.716 0.647 0.445 0.189 0.0…	[1.559 21.556 15.814 8.510 2.392 11.307 6.138 33.543 25.706 37.553 6.710 3.105 31.964 10.073 8.144 7.404 11.380 9.422 16.746 5.629 4.378 29.523 7.910 10.937 40.132 17.471 8.848]	[28.683 22.337 1.799 12.300 15.572 4.980 17.621 27.711 47.051 10.514 9.522 25.375 1.837 9.478 9.022 19.793 23.485 24.272 11.813 16.325 27.757 1.383 34.958 54.337 33.113]	[23.225 3.826 12.383 8.745 0.771 3.750 28.231 37.915 35.589 22.801 18.226 7.348 4.468 9.351 25.442 32.546 29.110 7.313 12.162 21.650 6.991 39.333 58.763]	[4.831 1.225 7.763 14.952 13.990 30.573 42.805 37.114 33.688 25.746 11.194 13.122 21.632 27.207 33.938 26.145 9.723 4.904 4.944 17.386 38.133]	25032526_Nucs_200mMNaCl_20nMCPC_dataset1.xlsx
202	asc	155.625	64.32	32.142	0.682	0.133	0.025	0.034	1771	2269	0.446	48	59	1.062	[[0.000 0.000 0.000 0.002 0.005 0.006 0.002 0.001 0.000 0.000 0.000] [0.000 0.001 0.003 0.003 0.010 0.009 0.005 0.003 0.001 0.000 0.000] [0.004 0.001 0.008 0.050 0.110 0.104 0.068 0.024 0.004 0.001 0.001] [0.003 0.006 0.055 0.240 0.394 0.406 0.324 0.171 0.035 0.006 0.004] [0.000 0.011 0.145 0.424 0.614 0.650 0.554 0.365 0.123 0.014 0.004] [0.001 0.012 0.158 0.469 0.676 0.716 0.647 0.445 0.189 0.0…	[16.572 24.075 53.180 27.540 16.164 25.846 3.460 2.632 17.734 9.668 31.830 12.566 30.218 37.795 3.772 7.413 13.845 22.134 21.647 7.758 0.287 7.901 12.394 26.492 7.226 13.191 17.295 5.857 12.657]	[58.951 51.448 7.132 15.317 32.198 10.779 9.769 23.884 34.450 30.381 11.759 17.603 24.572 26.376 16.222 28.618 39.880 36.593 18.438 0.359 1.847 4.802 23.908 13.877 18.225 20.962 3.538]	[61.852 36.076 31.683 25.997 26.874 23.961 35.228 39.454 25.851 4.628 1.320 18.306 28.306 38.848 42.022 50.915 46.142 26.740 10.917 6.071 13.132 21.285 6.219 9.219 15.566]	[54.424 46.595 40.439 30.346 42.774 44.376 33.472 33.761 18.208 11.153 26.787 31.543 48.121 59.901 57.321 50.845 37.567 15.410 4.689 11.991 15.765 5.798 4.521]	25032526_Nucs_200mMNaCl_20nMCPC_dataset1.xlsx
203	asc	152.343	43.082	26.349	0.661	0.16	0.037	0.046	1775	1425	0.649	53	40	1.062	[[0.000 0.000 0.000 0.002 0.005 0.006 0.002 0.001 0.000 0.000 0.000] [0.000 0.001 0.003 0.003 0.010 0.009 0.005 0.003 0.001 0.000 0.000] [0.004 0.001 0.008 0.050 0.110 0.104 0.068 0.024 0.004 0.001 0.001] [0.003 0.006 0.055 0.240 0.394 0.406 0.324 0.171 0.035 0.006 0.004] [0.000 0.011 0.145 0.424 0.614 0.650 0.554 0.365 0.123 0.014 0.004] [0.001 0.012 0.158 0.469 0.676 0.716 0.647 0.445 0.189 0.0…	[0.600 15.015 0.879 0.508 3.137 24.877 16.145 21.141 19.296 5.755 12.174 3.891 36.860 25.535 21.611 2.888 5.250 30.879 14.551 4.736 2.278 5.090 18.346 0.645 10.910 11.991 7.572 9.464]	[15.154 8.640 0.621 15.322 18.373 6.864 22.716 26.989 2.194 13.106 16.234 51.573 54.771 32.935 10.543 19.245 40.779 32.358 13.150 7.191 15.402 21.213 15.273 5.237 10.322 18.299]	[9.993 4.231 13.689 23.104 22.093 29.647 20.102 7.321 5.067 27.134 59.665 65.103 50.545 33.648 36.081 44.710 40.941 27.798 19.749 20.657 26.561 17.873 6.906 12.698]	[2.187 14.464 30.018 28.220 30.846 23.854 17.114 25.728 43.043 61.699 68.396 68.506 57.727 51.981 52.607 45.753 41.267 33.684 29.620 27.421 17.856 6.679]	25032526_Nucs_200mMNaCl_20nMCPC_dataset1.xlsx
204	asc	148.005	131.909	41.838	0.688	0.162	0.027	0.036	1776	3035	0.637	80	49	1.062	[[0.000 0.000 0.000 0.002 0.005 0.006 0.002 0.001 0.000 0.000 0.000] [0.000 0.001 0.003 0.003 0.010 0.009 0.005 0.003 0.001 0.000 0.000] [0.004 0.001 0.008 0.050 0.110 0.104 0.068 0.024 0.004 0.001 0.001] [0.003 0.006 0.055 0.240 0.394 0.406 0.324 0.171 0.035 0.006 0.004] [0.000 0.011 0.145 0.424 0.614 0.650 0.554 0.365 0.123 0.014 0.004] [0.001 0.012 0.158 0.469 0.676 0.716 0.647 0.445 0.189 0.0…	[27.427 50.656 6.448 43.547 11.048 11.397 1.080 18.067 0.275 22.011 6.763 13.952 13.646 13.568 2.662 1.971 12.798 0.440 12.395 20.109 11.159 24.040 14.642 1.934 6.722 12.793 18.275]	[61.145 2.894 52.295 27.123 6.413 2.255 17.665 1.697 25.255 10.793 17.394 27.406 21.722 10.432 9.701 14.004 0.642 22.230 31.886 33.234 36.941 27.630 5.894 12.151 7.016]	[4.003 34.930 34.655 15.346 7.169 6.441 5.001 15.687 7.534 15.779 30.638 29.747 21.827 16.944 11.168 5.293 25.007 43.617 49.700 48.565 33.506 10.912 2.992]	[18.971 29.674 28.610 14.494 1.849 5.991 7.750 2.062 15.654 27.274 35.279 31.135 20.846 8.174 10.445 31.788 50.003 58.405 55.831 38.246 20.909]	25032526_Nucs_200mMNaCl_20nMCPC_dataset1.xlsx
205	asc	118.071	110.836	32.063	0.541	0.192	0.041	0.051	1779	797	0.805	76	14	1.062	[[0.000 0.000 0.000 0.002 0.005 0.006 0.002 0.001 0.000 0.000 0.000] [0.000 0.001 0.003 0.003 0.010 0.009 0.005 0.003 0.001 0.000 0.000] [0.004 0.001 0.008 0.050 0.110 0.104 0.068 0.024 0.004 0.001 0.001] [0.003 0.006 0.055 0.240 0.394 0.406 0.324 0.171 0.035 0.006 0.004] [0.000 0.011 0.145 0.424 0.614 0.650 0.554 0.365 0.123 0.014 0.004] [0.001 0.012 0.158 0.469 0.676 0.716 0.647 0.445 0.189 0.0…	[17.900 5.794 13.290 16.346 15.258 5.698 11.099 8.092 2.212 1.726 21.553 21.285 3.451 12.853 16.717 10.454 14.421 2.200 6.484 4.209 13.216]	[8.099 18.566 30.620 26.280 7.777 12.296 12.536 0.971 13.608 33.058 33.787 7.667 19.486 28.370 26.022 18.548 8.253 7.489 0.843]	[19.477 35.364 30.695 11.212 6.890 11.542 1.415 21.970 38.825 34.292 10.697 18.150 35.905 34.786 27.637 16.636 8.221]	[30.478 29.460 16.822 0.298 1.911 9.260 24.399 36.428 30.959 10.142 15.772 33.850 39.955 36.461 21.667]	25032526_Nucs_200mMNaCl_20nMCPC_dataset1.xlsx
206	asc	154.19	90.251	35.622	0.737	0.147	0.033	0.044	1783	538	0.429	41	72	1.062	[[0.000 0.000 0.000 0.002 0.005 0.006 0.002 0.001 0.000 0.000 0.000] [0.000 0.001 0.003 0.003 0.010 0.009 0.005 0.003 0.001 0.000 0.000] [0.004 0.001 0.008 0.050 0.110 0.104 0.068 0.024 0.004 0.001 0.001] [0.003 0.006 0.055 0.240 0.394 0.406 0.324 0.171 0.035 0.006 0.004] [0.000 0.011 0.145 0.424 0.614 0.650 0.554 0.365 0.123 0.014 0.004] [0.001 0.012 0.158 0.469 0.676 0.716 0.647 0.445 0.189 0.0…	[6.952 18.405 22.773 37.381 1.496 14.915 23.949 15.967 3.922 1.531 15.414 9.303 27.531 12.464 4.846 21.079 21.469 1.400 5.883 13.641 17.637 0.454 6.647 13.171 7.113 33.223 20.654 9.656]	[26.316 50.666 49.515 27.644 27.637 39.390 25.981 4.827 7.277 20.831 30.776 38.415 28.652 0.538 29.391 31.309 6.394 13.403 7.764 10.589 5.041 0.288 13.405 2.913 39.994 32.437]	[58.367 64.685 52.113 49.500 43.751 34.860 20.793 17.623 30.401 42.717 48.789 30.249 1.022 27.584 31.035 11.487 2.896 6.404 4.053 6.704 10.072 2.343 15.517 34.654]	[76.458 73.218 65.265 55.315 43.577 34.933 35.355 42.414 48.962 49.115 29.629 3.981 18.495 24.361 17.354 7.429 2.060 3.721 7.840 3.558 3.934 19.601]	25032526_Nucs_200mMNaCl_20nMCPC_dataset1.xlsx
207	asc	149.805	140.747	40.838	0.772	0.128	0.025	0.032	1793	581	0.176	17	97	1.062	[[0.000 0.000 0.000 0.002 0.005 0.006 0.002 0.001 0.000 0.000 0.000] [0.000 0.001 0.003 0.003 0.010 0.009 0.005 0.003 0.001 0.000 0.000] [0.004 0.001 0.008 0.050 0.110 0.104 0.068 0.024 0.004 0.001 0.001] [0.003 0.006 0.055 0.240 0.394 0.406 0.324 0.171 0.035 0.006 0.004] [0.000 0.011 0.145 0.424 0.614 0.650 0.554 0.365 0.123 0.014 0.004] [0.001 0.012 0.158 0.469 0.676 0.716 0.647 0.445 0.189 0.0…	[2.444 11.216 3.302 6.514 34.472 2.581 22.299 17.704 9.807 14.573 2.740 5.680 15.335 11.509 15.614 11.517 6.189 2.649 8.644 10.564 3.308 19.189 16.114 18.060 10.642 17.051 9.727]	[14.089 5.653 22.099 39.019 8.668 29.860 23.949 8.242 20.846 12.866 0.618 18.250 11.370 15.618 16.230 0.894 4.768 12.602 13.232 11.568 25.592 34.739 20.796 10.138 27.236]	[4.037 24.598 32.036 7.131 17.794 20.359 1.247 18.926 14.415 1.722 13.096 5.582 8.456 14.839 5.567 6.919 14.883 19.617 24.800 37.256 36.311 22.425 7.854]	[19.446 21.357 7.904 6.235 9.233 0.322 8.658 7.872 4.103 4.030 3.534 6.923 8.162 2.415 3.309 17.911 28.352 35.266 42.627 35.479 20.031]	25032526_Nucs_200mMNaCl_20nMCPC_dataset1.xlsx
208	asc	152.61	60.504	34.319	0.596	0.18	0.029	0.037	1793	2662	0.63	64	32	1.062	[[0.000 0.000 0.000 0.002 0.005 0.006 0.002 0.001 0.000 0.000 0.000] [0.000 0.001 0.003 0.003 0.010 0.009 0.005 0.003 0.001 0.000 0.000] [0.004 0.001 0.008 0.050 0.110 0.104 0.068 0.024 0.004 0.001 0.001] [0.003 0.006 0.055 0.240 0.394 0.406 0.324 0.171 0.035 0.006 0.004] [0.000 0.011 0.145 0.424 0.614 0.650 0.554 0.365 0.123 0.014 0.004] [0.001 0.012 0.158 0.469 0.676 0.716 0.647 0.445 0.189 0.0…	[2.082 21.842 4.137 0.834 7.496 7.311 24.947 12.169 21.127 1.697 8.871 20.961 2.878 1.169 1.185 0.978 11.489 19.311 5.085 19.413 24.205 16.836 8.811 26.168 2.908 33.165 6.671 3.187]	[24.951 14.640 2.514 4.258 16.036 34.687 35.206 26.363 13.303 2.458 15.087 7.018 2.016 0.112 6.130 21.633 27.598 24.447 34.058 42.329 33.344 30.313 32.027 32.574 37.955 21.660]	[16.383 6.596 6.439 22.797 42.433 44.864 39.304 15.420 1.709 13.303 7.761 4.337 5.029 14.642 26.350 37.128 42.791 51.007 53.060 53.990 46.542 50.466 47.889 47.133]	[17.895 20.306 32.443 45.775 50.010 42.520 23.290 7.148 7.475 8.313 2.461 7.147 20.965 33.800 47.511 56.546 64.667 69.590 66.596 67.589 67.495 58.911]	25032526_Nucs_200mMNaCl_20nMCPC_dataset1.xlsx
209	asc	151.723	94.718	29.88	0.628	0.181	0.027	0.036	1793	3184	0.473	39	64	1.062	[[0.000 0.000 0.000 0.002 0.005 0.006 0.002 0.001 0.000 0.000 0.000] [0.000 0.001 0.003 0.003 0.010 0.009 0.005 0.003 0.001 0.000 0.000] [0.004 0.001 0.008 0.050 0.110 0.104 0.068 0.024 0.004 0.001 0.001] [0.003 0.006 0.055 0.240 0.394 0.406 0.324 0.171 0.035 0.006 0.004] [0.000 0.011 0.145 0.424 0.614 0.650 0.554 0.365 0.123 0.014 0.004] [0.001 0.012 0.158 0.469 0.676 0.716 0.647 0.445 0.189 0.0…	[4.583 2.912 4.916 9.295 9.970 8.088 6.899 23.907 34.611 22.226 49.435 14.093 10.704 12.558 3.967 19.825 9.535 25.019 7.678 12.275 22.880 16.211 8.826 0.162 0.018 6.424 10.716 10.206]	[1.838 1.188 1.852 9.367 16.523 22.896 44.662 57.677 64.249 67.594 33.458 9.937 19.894 20.158 26.576 6.938 16.412 1.306 27.554 37.123 23.238 0.639 4.260 3.149 1.075 12.607]	[1.632 2.357 13.105 24.134 42.921 61.863 83.564 91.724 81.430 43.787 4.829 24.207 32.344 24.679 9.965 2.889 9.915 29.781 41.494 29.780 9.666 2.469 3.559 4.165]	[7.336 20.107 37.402 56.464 84.144 103.253 104.621 91.413 56.511 13.609 17.222 28.576 28.292 17.722 10.547 23.311 31.073 37.449 35.007 16.390 6.723 2.829]	25032526_Nucs_200mMNaCl_20nMCPC_dataset1.xlsx
210	asc	147.299	84.961	28.947	0.665	0.176	0.029	0.037	1798	1926	0.511	31	63	1.062	[[0.000 0.000 0.000 0.002 0.005 0.006 0.002 0.001 0.000 0.000 0.000] [0.000 0.001 0.003 0.003 0.010 0.009 0.005 0.003 0.001 0.000 0.000] [0.004 0.001 0.008 0.050 0.110 0.104 0.068 0.024 0.004 0.001 0.001] [0.003 0.006 0.055 0.240 0.394 0.406 0.324 0.171 0.035 0.006 0.004] [0.000 0.011 0.145 0.424 0.614 0.650 0.554 0.365 0.123 0.014 0.004] [0.001 0.012 0.158 0.469 0.676 0.716 0.647 0.445 0.189 0.0…	[8.767 14.595 4.019 2.300 9.293 29.393 26.450 34.287 9.514 9.506 38.097 5.536 16.688 12.314 2.941 22.066 5.698 15.945 29.950 9.118 5.102 5.209 2.628 14.194 23.564 34.585 13.211]	[12.221 12.467 8.956 25.140 47.265 58.290 52.269 31.410 33.312 45.618 16.241 20.077 22.128 20.131 26.385 24.704 33.769 33.363 3.305 12.266 6.446 7.074 24.662 47.953 52.973]	[15.452 25.695 40.619 65.290 75.502 71.188 60.080 54.576 45.740 19.134 9.754 30.868 33.359 37.216 41.922 44.019 34.716 11.154 3.839 14.619 19.805 41.248 59.830]	[38.396 60.299 78.213 87.115 92.400 83.587 67.424 50.970 22.228 7.295 27.381 42.600 53.987 51.572 48.649 39.519 17.255 0.834 17.021 36.685 54.579]	25032526_Nucs_200mMNaCl_20nMCPC_dataset1.xlsx
211	asc	91.251	78.748	24.516	0.668	0.171	0.04	0.051	1803	781	0.53	44	41	1.062	[[0.000 0.000 0.000 0.002 0.005 0.006 0.002 0.001 0.000 0.000 0.000] [0.000 0.001 0.003 0.003 0.010 0.009 0.005 0.003 0.001 0.000 0.000] [0.004 0.001 0.008 0.050 0.110 0.104 0.068 0.024 0.004 0.001 0.001] [0.003 0.006 0.055 0.240 0.394 0.406 0.324 0.171 0.035 0.006 0.004] [0.000 0.011 0.145 0.424 0.614 0.650 0.554 0.365 0.123 0.014 0.004] [0.001 0.012 0.158 0.469 0.676 0.716 0.647 0.445 0.189 0.0…	[28.846 14.833 13.391 6.228 1.578 8.775 15.565 23.236 4.353 10.472 22.945 2.822 9.242 8.665 2.394 0.163]	[35.952 23.922 12.134 5.923 15.769 8.335 13.277 12.501 3.177 19.120 18.916 14.986 12.089 1.857]	[36.405 21.966 18.047 12.412 6.819 10.505 5.269 1.007 22.372 23.683 23.698 14.121]	[37.724 21.972 15.148 4.996 3.784 1.282 6.105 20.404 26.573 25.457]	25032526_Nucs_200mMNaCl_20nMCPC_dataset1.xlsx
212	asc	148.596	104.898	32.759	0.674	0.148	0.025	0.033	1818	2359	0.477	47	62	1.062	[[0.000 0.000 0.000 0.002 0.005 0.006 0.002 0.001 0.000 0.000 0.000] [0.000 0.001 0.003 0.003 0.010 0.009 0.005 0.003 0.001 0.000 0.000] [0.004 0.001 0.008 0.050 0.110 0.104 0.068 0.024 0.004 0.001 0.001] [0.003 0.006 0.055 0.240 0.394 0.406 0.324 0.171 0.035 0.006 0.004] [0.000 0.011 0.145 0.424 0.614 0.650 0.554 0.365 0.123 0.014 0.004] [0.001 0.012 0.158 0.469 0.676 0.716 0.647 0.445 0.189 0.0…	[3.789 15.687 9.015 21.694 3.558 21.866 6.946 20.127 19.068 3.350 30.588 9.819 32.911 8.850 20.429 26.606 7.450 24.837 28.859 4.878 24.364 5.055 0.132 6.313 12.855 5.173 9.331]	[9.285 12.019 24.422 3.644 20.172 6.076 33.134 27.457 21.479 24.004 10.980 42.246 35.520 38.157 40.546 33.172 42.992 43.717 7.125 24.453 17.172 5.553 0.180 7.112 3.411]	[13.117 12.860 1.682 5.736 10.915 29.099 42.715 33.227 17.356 15.522 41.972 56.671 57.436 56.387 58.183 59.557 43.143 14.452 14.931 21.724 11.215 1.063 2.134]	[9.695 5.434 8.487 18.088 33.660 42.473 32.674 16.496 18.118 49.063 61.446 75.888 79.227 74.610 66.697 48.046 20.274 5.632 13.536 14.223 10.015]	25032526_Nucs_200mMNaCl_20nMCPC_dataset1.xlsx
213	asc	154.553	127.744	38.173	0.699	0.14	0.026	0.036	1823	2172	0.507	59	69	1.062	[[0.000 0.000 0.000 0.002 0.005 0.006 0.002 0.001 0.000 0.000 0.000] [0.000 0.001 0.003 0.003 0.010 0.009 0.005 0.003 0.001 0.000 0.000] [0.004 0.001 0.008 0.050 0.110 0.104 0.068 0.024 0.004 0.001 0.001] [0.003 0.006 0.055 0.240 0.394 0.406 0.324 0.171 0.035 0.006 0.004] [0.000 0.011 0.145 0.424 0.614 0.650 0.554 0.365 0.123 0.014 0.004] [0.001 0.012 0.158 0.469 0.676 0.716 0.647 0.445 0.189 0.0…	[1.666 8.662 26.581 11.333 0.126 20.207 19.173 18.335 1.491 28.281 8.989 9.691 1.919 12.594 22.088 7.165 9.078 3.689 25.021 19.301 6.473 14.831 13.193 3.602 9.747 6.070 10.403 3.915]	[5.461 27.916 24.560 15.644 29.730 38.444 27.176 6.464 33.521 27.975 15.145 13.061 24.597 24.802 0.660 10.816 11.660 36.516 35.048 8.708 18.192 18.808 1.878 14.583 16.145 15.396]	[28.878 32.814 36.065 42.794 44.380 27.518 4.846 32.406 35.538 30.466 27.087 29.452 23.332 6.984 4.220 18.410 39.515 36.655 13.340 11.717 15.280 1.607 15.264 22.019]	[42.086 48.866 55.526 43.105 25.413 1.452 27.614 37.759 44.114 39.282 31.826 25.929 17.523 19.687 29.059 35.478 31.866 17.654 0.070 7.179 0.830 12.917]	25032526_Nucs_200mMNaCl_20nMCPC_dataset1.xlsx
214	asc	148.22	66.243	31.462	0.736	0.122	0.029	0.038	1829	393	0.457	56	48	1.062	[[0.000 0.000 0.000 0.002 0.005 0.006 0.002 0.001 0.000 0.000 0.000] [0.000 0.001 0.003 0.003 0.010 0.009 0.005 0.003 0.001 0.000 0.000] [0.004 0.001 0.008 0.050 0.110 0.104 0.068 0.024 0.004 0.001 0.001] [0.003 0.006 0.055 0.240 0.394 0.406 0.324 0.171 0.035 0.006 0.004] [0.000 0.011 0.145 0.424 0.614 0.650 0.554 0.365 0.123 0.014 0.004] [0.001 0.012 0.158 0.469 0.676 0.716 0.647 0.445 0.189 0.0…	[6.134 12.452 15.307 21.945 16.708 15.899 25.067 0.093 26.895 11.765 10.951 2.801 9.299 17.814 12.542 10.738 16.422 8.064 13.300 0.889 22.669 8.402 20.967 3.071 20.538 17.326 27.000]	[7.866 20.053 37.953 35.630 36.787 33.063 26.074 32.824 30.688 15.433 1.975 1.792 19.435 26.818 25.220 25.823 9.625 9.712 3.795 18.023 7.552 26.703 3.285 27.666 14.095]	[25.185 44.432 55.369 51.122 50.184 44.120 46.748 36.171 22.699 8.159 8.559 22.622 33.932 38.673 28.697 13.436 4.451 5.259 5.107 8.588 14.251 0.408 14.071]	[52.270 62.334 68.793 67.165 60.122 57.010 42.762 30.999 22.891 19.366 31.031 38.840 39.772 34.317 24.148 12.186 4.818 0.195 7.285 3.926 0.050]	25032526_Nucs_200mMNaCl_20nMCPC_dataset1.xlsx
215	asc	152.46	94.989	35.884	0.727	0.148	0.028	0.035	1829	3390	0.46	66	52	1.062	[[0.000 0.000 0.000 0.002 0.005 0.006 0.002 0.001 0.000 0.000 0.000] [0.000 0.001 0.003 0.003 0.010 0.009 0.005 0.003 0.001 0.000 0.000] [0.004 0.001 0.008 0.050 0.110 0.104 0.068 0.024 0.004 0.001 0.001] [0.003 0.006 0.055 0.240 0.394 0.406 0.324 0.171 0.035 0.006 0.004] [0.000 0.011 0.145 0.424 0.614 0.650 0.554 0.365 0.123 0.014 0.004] [0.001 0.012 0.158 0.469 0.676 0.716 0.647 0.445 0.189 0.0…	[7.062 5.254 2.072 25.033 11.204 12.064 11.029 3.299 1.615 14.885 16.626 12.700 3.126 14.819 10.083 3.431 19.364 22.124 16.120 19.668 0.783 15.895 10.324 3.103 7.396 25.521 15.444 0.190]	[0.687 11.961 31.671 29.752 12.152 6.646 9.620 10.706 7.379 2.834 2.823 4.186 11.340 4.389 18.154 32.141 39.865 37.016 28.120 18.565 21.449 19.824 11.963 21.708 36.941 28.110]	[21.424 36.151 33.011 19.341 1.987 12.648 11.850 10.220 1.278 0.417 6.725 4.803 7.855 25.471 45.167 53.493 50.748 43.555 33.343 30.865 25.731 28.624 35.136 41.734]	[37.404 32.470 23.203 2.758 7.215 12.602 13.597 0.450 0.872 3.398 0.907 18.213 32.453 52.873 63.121 62.544 58.709 46.993 41.425 39.801 41.113 45.807]	25032526_Nucs_200mMNaCl_20nMCPC_dataset1.xlsx
216	asc	110.515	99.525	28.825	0.809	0.143	0.025	0.037	1840	340	0.412	39	61	1.062	[[0.000 0.000 0.000 0.002 0.005 0.006 0.002 0.001 0.000 0.000 0.000] [0.000 0.001 0.003 0.003 0.010 0.009 0.005 0.003 0.001 0.000 0.000] [0.004 0.001 0.008 0.050 0.110 0.104 0.068 0.024 0.004 0.001 0.001] [0.003 0.006 0.055 0.240 0.394 0.406 0.324 0.171 0.035 0.006 0.004] [0.000 0.011 0.145 0.424 0.614 0.650 0.554 0.365 0.123 0.014 0.004] [0.001 0.012 0.158 0.469 0.676 0.716 0.647 0.445 0.189 0.0…	[26.695 29.002 15.159 0.357 17.963 10.663 19.718 18.208 16.748 0.798 14.765 14.034 15.017 0.271 7.273 11.812 5.625 16.704 1.877]	[49.929 29.839 1.045 23.115 29.503 34.154 36.441 25.453 0.194 22.181 13.909 7.864 3.601 13.314 12.636 8.071 20.455]	[37.696 4.458 26.331 41.765 50.518 45.859 30.009 1.905 14.070 14.223 1.862 3.728 8.460 7.457 7.101]	[8.939 25.447 48.286 58.545 51.309 31.555 11.422 5.590 12.005 9.908 9.675 5.372 0.608]	25032526_Nucs_200mMNaCl_20nMCPC_dataset1.xlsx
217	asc	168.324	46.623	26.774	0.878	0.223	0.034	0.045	1846	453	0.344	35	61	1.062	[[0.000 0.000 0.000 0.002 0.005 0.006 0.002 0.001 0.000 0.000 0.000] [0.000 0.001 0.003 0.003 0.010 0.009 0.005 0.003 0.001 0.000 0.000] [0.004 0.001 0.008 0.050 0.110 0.104 0.068 0.024 0.004 0.001 0.001] [0.003 0.006 0.055 0.240 0.394 0.406 0.324 0.171 0.035 0.006 0.004] [0.000 0.011 0.145 0.424 0.614 0.650 0.554 0.365 0.123 0.014 0.004] [0.001 0.012 0.158 0.469 0.676 0.716 0.647 0.445 0.189 0.0…	[8.966 13.158 13.092 5.940 22.995 6.665 18.067 0.216 3.635 0.394 11.977 12.792 7.097 9.186 11.182 22.046 37.852 30.415 19.260 13.062 13.724 31.060 2.889 1.516 6.598 21.554 16.333 16.381 28.373 12.273 67.510]	[11.095 3.543 10.892 29.297 27.195 21.291 10.635 3.724 3.777 18.176 15.232 3.892 11.228 26.798 46.563 64.083 58.971 40.999 15.830 8.336 25.642 17.660 3.371 3.421 10.088 2.634 22.401 42.700 60.214]	[10.243 19.218 33.028 36.028 31.182 16.634 5.768 9.501 16.664 18.984 15.273 23.471 41.997 68.100 83.147 80.476 56.118 37.107 23.176 27.693 15.826 13.402 2.257 11.237 16.127 35.819 62.882]	[30.100 38.185 38.028 37.804 22.295 5.301 6.121 18.263 22.731 26.302 41.486 60.477 82.341 98.398 90.822 77.449 57.511 37.519 31.844 23.588 14.428 13.408 19.484 25.760 55.028]	25032526_Nucs_200mMNaCl_20nMCPC_dataset1.xlsx
218	asc	123.272	103.663	32.755	0.791	0.14	0.023	0.033	1857	56	0.531	57	54	1.062	[[0.000 0.000 0.000 0.002 0.005 0.006 0.002 0.001 0.000 0.000 0.000] [0.000 0.001 0.003 0.003 0.010 0.009 0.005 0.003 0.001 0.000 0.000] [0.004 0.001 0.008 0.050 0.110 0.104 0.068 0.024 0.004 0.001 0.001] [0.003 0.006 0.055 0.240 0.394 0.406 0.324 0.171 0.035 0.006 0.004] [0.000 0.011 0.145 0.424 0.614 0.650 0.554 0.365 0.123 0.014 0.004] [0.001 0.012 0.158 0.469 0.676 0.716 0.647 0.445 0.189 0.0…	[7.798 6.633 17.248 20.769 12.923 28.518 15.890 7.062 10.466 16.143 10.797 1.249 8.370 30.176 8.482 9.706 13.325 7.760 9.088 2.849 7.406 14.893]	[11.358 30.949 35.854 37.566 42.924 33.679 9.773 15.007 15.977 2.101 0.036 24.082 38.602 18.717 12.127 22.058 18.966 11.543 2.008 16.277]	[37.261 52.509 56.957 56.984 40.542 14.711 7.638 13.979 7.091 14.940 28.689 38.592 20.622 5.610 25.167 24.997 14.326 4.088]	[62.984 70.253 65.705 45.133 23.285 2.634 11.122 17.260 27.325 32.544 32.568 19.936 2.326 18.625 24.038 14.460]	25032526_Nucs_200mMNaCl_20nMCPC_dataset1.xlsx
219	asc	152.292	138.975	39.389	0.739	0.169	0.037	0.046	1882	1159	0.618	81	56	1.062	[[0.000 0.000 0.000 0.002 0.005 0.006 0.002 0.001 0.000 0.000 0.000] [0.000 0.001 0.003 0.003 0.010 0.009 0.005 0.003 0.001 0.000 0.000] [0.004 0.001 0.008 0.050 0.110 0.104 0.068 0.024 0.004 0.001 0.001] [0.003 0.006 0.055 0.240 0.394 0.406 0.324 0.171 0.035 0.006 0.004] [0.000 0.011 0.145 0.424 0.614 0.650 0.554 0.365 0.123 0.014 0.004] [0.001 0.012 0.158 0.469 0.676 0.716 0.647 0.445 0.189 0.0…	[3.688 13.340 15.594 11.025 9.235 25.415 5.626 26.697 29.809 2.471 27.931 27.065 16.910 42.597 10.865 1.597 0.445 10.288 29.919 23.076 1.326 24.349 10.160 17.596 14.844 3.257 21.463 12.943]	[7.387 3.412 7.846 27.455 32.845 4.985 38.788 44.393 3.410 40.228 32.575 24.676 56.485 32.962 7.252 3.900 25.025 46.601 37.372 1.962 19.932 10.812 19.938 25.270 21.410 29.563]	[4.971 19.633 30.278 30.141 1.960 35.363 38.185 3.633 28.847 19.867 21.981 52.609 46.519 19.519 11.571 37.183 51.617 37.645 11.089 16.679 23.265 29.926 32.465 37.672]	[27.995 28.240 17.695 3.660 24.091 22.076 6.690 6.278 2.533 21.349 43.991 43.621 23.103 11.116 40.426 47.575 40.157 16.104 11.526 24.503 40.578 45.383]	25032526_Nucs_200mMNaCl_20nMCPC_dataset1.xlsx
220	asc	84.838	76.901	21.244	0.709	0.186	0.03	0.04	1892	2197	0.541	41	38	1.062	[[0.000 0.000 0.000 0.002 0.005 0.006 0.002 0.001 0.000 0.000 0.000] [0.000 0.001 0.003 0.003 0.010 0.009 0.005 0.003 0.001 0.000 0.000] [0.004 0.001 0.008 0.050 0.110 0.104 0.068 0.024 0.004 0.001 0.001] [0.003 0.006 0.055 0.240 0.394 0.406 0.324 0.171 0.035 0.006 0.004] [0.000 0.011 0.145 0.424 0.614 0.650 0.554 0.365 0.123 0.014 0.004] [0.001 0.012 0.158 0.469 0.676 0.716 0.647 0.445 0.189 0.0…	[8.778 9.968 6.728 29.492 12.213 1.809 20.920 12.814 3.527 34.641 7.831 17.032 6.525 1.993]	[10.993 13.002 20.021 3.437 6.162 15.417 4.118 27.255 40.320 33.667 17.685 2.987]	[18.454 20.786 13.404 13.145 8.331 11.940 30.995 52.127 41.468 29.910]	[28.578 17.720 14.117 3.759 21.160 36.662 51.207 49.075]	25032526_Nucs_200mMNaCl_20nMCPC_dataset1.xlsx
221	asc	154.075	139.283	39.709	0.714	0.193	0.04	0.048	1900	1037	0.753	96	23	1.062	[[0.000 0.000 0.000 0.002 0.005 0.006 0.002 0.001 0.000 0.000 0.000] [0.000 0.001 0.003 0.003 0.010 0.009 0.005 0.003 0.001 0.000 0.000] [0.004 0.001 0.008 0.050 0.110 0.104 0.068 0.024 0.004 0.001 0.001] [0.003 0.006 0.055 0.240 0.394 0.406 0.324 0.171 0.035 0.006 0.004] [0.000 0.011 0.145 0.424 0.614 0.650 0.554 0.365 0.123 0.014 0.004] [0.001 0.012 0.158 0.469 0.676 0.716 0.647 0.445 0.189 0.0…	[6.579 11.334 11.657 9.848 13.299 6.184 19.396 30.646 16.946 17.199 9.933 2.635 9.672 13.401 9.055 11.402 20.415 29.390 2.266 3.540 11.956 14.325 2.228 19.116 9.565 2.855 10.048 38.559]	[2.216 1.066 10.669 21.315 3.136 31.627 48.817 23.669 13.693 19.850 12.437 4.289 13.093 10.055 17.082 40.811 38.464 14.199 8.385 6.564 9.461 0.167 13.219 1.435 12.661 30.755]	[4.695 16.799 13.643 4.680 37.067 47.072 29.167 3.328 20.708 16.944 2.773 8.303 0.394 24.216 43.918 46.509 30.568 14.929 3.255 0.301 1.770 5.536 2.790 22.123]	[13.341 5.251 15.978 32.965 40.372 29.784 4.452 10.302 12.711 9.126 1.611 12.201 29.927 43.005 51.242 38.176 22.717 13.630 1.341 2.739 2.171 16.276]	25032526_Nucs_200mMNaCl_20nMCPC_dataset1.xlsx
222	asc	152.974	137.016	40.553	0.671	0.112	0.018	0.029	1906	1879	0.255	29	95	1.062	[[0.000 0.000 0.000 0.002 0.005 0.006 0.002 0.001 0.000 0.000 0.000] [0.000 0.001 0.003 0.003 0.010 0.009 0.005 0.003 0.001 0.000 0.000] [0.004 0.001 0.008 0.050 0.110 0.104 0.068 0.024 0.004 0.001 0.001] [0.003 0.006 0.055 0.240 0.394 0.406 0.324 0.171 0.035 0.006 0.004] [0.000 0.011 0.145 0.424 0.614 0.650 0.554 0.365 0.123 0.014 0.004] [0.001 0.012 0.158 0.469 0.676 0.716 0.647 0.445 0.189 0.0…	[1.486 11.036 17.503 11.544 26.897 23.147 7.185 6.891 17.064 4.110 1.055 3.234 13.967 7.853 4.070 7.144 9.644 7.819 12.967 30.645 19.577 13.901 17.584 0.745 4.960 10.896 13.686 13.577]	[20.530 28.793 6.847 9.552 6.106 0.943 19.015 18.454 3.894 4.727 10.745 19.511 16.872 4.425 0.287 9.981 6.158 24.379 46.917 41.850 32.482 24.907 7.057 10.036 20.219 25.922]	[24.104 16.755 0.332 1.965 11.033 14.001 20.960 7.806 4.917 17.249 23.070 18.588 12.403 7.223 7.127 6.849 31.621 54.393 59.588 49.037 32.193 10.184 10.443 27.605]	[20.265 5.324 0.094 13.102 17.960 15.623 8.093 5.251 17.274 24.087 22.121 19.180 11.195 0.213 17.342 40.628 60.098 66.749 59.590 40.510 13.196 10.573]	25032526_Nucs_200mMNaCl_20nMCPC_dataset1.xlsx
223	asc	150.514	113.702	34.739	0.765	0.186	0.031	0.057	1917	2347	0.463	44	74	1.062	[[0.000 0.000 0.000 0.002 0.005 0.006 0.002 0.001 0.000 0.000 0.000] [0.000 0.001 0.003 0.003 0.010 0.009 0.005 0.003 0.001 0.000 0.000] [0.004 0.001 0.008 0.050 0.110 0.104 0.068 0.024 0.004 0.001 0.001] [0.003 0.006 0.055 0.240 0.394 0.406 0.324 0.171 0.035 0.006 0.004] [0.000 0.011 0.145 0.424 0.614 0.650 0.554 0.365 0.123 0.014 0.004] [0.001 0.012 0.158 0.469 0.676 0.716 0.647 0.445 0.189 0.0…	[33.995 47.740 7.143 3.681 8.816 3.947 9.934 17.823 11.372 37.125 32.742 9.086 10.734 17.742 2.832 6.033 11.169 8.112 10.871 29.586 12.463 8.880 32.445 9.761 7.845 38.462 17.102 7.134]	[68.310 32.854 11.660 12.630 13.322 2.996 18.541 38.846 59.182 46.761 12.652 15.062 21.693 9.056 10.202 18.242 8.261 21.608 41.253 31.696 31.334 32.004 2.539 31.956 50.935 39.900]	[56.135 31.032 19.587 11.733 0.195 29.575 55.703 69.489 59.068 38.063 26.424 21.989 20.337 20.199 16.029 0.597 25.753 45.402 52.506 45.354 33.387 2.774 35.229 60.747]	[51.643 29.796 9.890 9.695 40.876 61.342 74.902 74.099 53.705 42.372 32.991 25.736 25.157 12.112 7.237 28.579 52.511 58.667 53.269 32.066 6.862 36.475]	25032526_Nucs_200mMNaCl_20nMCPC_dataset1.xlsx
224	asc	157.003	131.388	37.916	0.659	0.112	0.024	0.032	1922	1467	0.421	48	79	1.062	[[0.000 0.000 0.000 0.002 0.005 0.006 0.002 0.001 0.000 0.000 0.000] [0.000 0.001 0.003 0.003 0.010 0.009 0.005 0.003 0.001 0.000 0.000] [0.004 0.001 0.008 0.050 0.110 0.104 0.068 0.024 0.004 0.001 0.001] [0.003 0.006 0.055 0.240 0.394 0.406 0.324 0.171 0.035 0.006 0.004] [0.000 0.011 0.145 0.424 0.614 0.650 0.554 0.365 0.123 0.014 0.004] [0.001 0.012 0.158 0.469 0.676 0.716 0.647 0.445 0.189 0.0…	[7.526 17.067 17.687 13.037 17.637 5.258 2.608 6.433 13.445 0.020 22.461 44.881 10.547 0.542 2.047 4.154 3.284 11.741 0.321 2.160 18.725 19.104 5.924 3.621 21.478 16.346 1.790 18.797 6.662]	[22.148 32.739 30.699 26.785 12.773 3.196 14.460 16.672 17.973 44.911 61.385 33.259 6.839 0.241 4.772 11.231 13.222 4.469 7.041 27.196 25.504 5.438 11.399 31.462 27.980 0.564 21.233]	[41.111 44.058 34.842 17.499 2.009 15.398 26.061 40.607 60.840 67.122 49.465 22.056 2.055 8.704 13.097 14.380 13.390 20.382 27.950 28.145 22.584 25.828 33.430 26.866 5.030]	[48.252 41.518 20.916 1.817 17.041 39.794 56.176 70.543 73.854 56.766 34.889 10.594 7.972 13.351 19.106 23.600 26.481 32.163 34.701 34.785 38.187 34.444 23.118]	25032526_Nucs_200mMNaCl_20nMCPC_dataset1.xlsx
225	asc	150.314	115.063	37.224	0.687	0.136	0.017	0.022	1958	3585	0.438	47	75	1.062	[[0.000 0.000 0.000 0.002 0.005 0.006 0.002 0.001 0.000 0.000 0.000] [0.000 0.001 0.003 0.003 0.010 0.009 0.005 0.003 0.001 0.000 0.000] [0.004 0.001 0.008 0.050 0.110 0.104 0.068 0.024 0.004 0.001 0.001] [0.003 0.006 0.055 0.240 0.394 0.406 0.324 0.171 0.035 0.006 0.004] [0.000 0.011 0.145 0.424 0.614 0.650 0.554 0.365 0.123 0.014 0.004] [0.001 0.012 0.158 0.469 0.676 0.716 0.647 0.445 0.189 0.0…	[9.079 6.051 11.134 3.692 14.751 10.204 28.373 5.003 3.611 4.859 1.757 24.978 1.516 14.083 16.839 31.077 0.536 15.431 12.767 28.195 14.848 5.656 16.579 10.836 11.021 3.038 10.756 31.315]	[16.157 12.313 5.501 11.495 17.015 35.977 17.384 3.539 7.543 8.303 24.858 6.964 4.906 25.336 39.764 8.359 21.547 6.386 29.235 26.118 10.058 8.333 8.057 17.958 3.170 24.894]	[10.828 0.674 2.642 19.814 32.385 23.408 5.250 1.504 11.022 18.513 13.873 16.631 28.962 32.822 12.458 3.956 0.964 22.565 31.148 20.968 6.857 10.029 11.155 3.456]	[10.995 12.675 23.085 28.450 22.217 18.525 13.445 10.044 18.648 23.640 27.517 33.027 26.559 18.059 12.824 10.989 23.451 27.050 20.651 12.199 4.609 1.574]	25032526_Nucs_200mMNaCl_20nMCPC_dataset1.xlsx
226	asc	150.553	117.656	34.594	0.698	0.102	0.018	0.023	1962	3162	0.62	81	36	1.062	[[0.000 0.000 0.000 0.002 0.005 0.006 0.002 0.001 0.000 0.000 0.000] [0.000 0.001 0.003 0.003 0.010 0.009 0.005 0.003 0.001 0.000 0.000] [0.004 0.001 0.008 0.050 0.110 0.104 0.068 0.024 0.004 0.001 0.001] [0.003 0.006 0.055 0.240 0.394 0.406 0.324 0.171 0.035 0.006 0.004] [0.000 0.011 0.145 0.424 0.614 0.650 0.554 0.365 0.123 0.014 0.004] [0.001 0.012 0.158 0.469 0.676 0.716 0.647 0.445 0.189 0.0…	[23.768 12.194 18.522 21.450 0.994 8.640 8.542 9.733 2.026 23.744 28.140 18.916 25.044 8.579 0.503 2.187 11.313 17.124 5.360 6.303 13.558 31.997 19.374 0.058 1.544 20.537 8.375]	[33.339 35.344 31.208 7.399 12.414 7.995 6.475 4.980 36.801 49.470 45.508 38.791 20.849 4.880 7.592 3.844 14.148 10.770 3.156 26.405 48.463 35.344 10.402 11.784 17.122]	[49.181 35.673 12.881 3.315 6.804 5.362 19.492 44.309 64.245 65.278 52.498 32.025 18.708 6.536 0.624 10.318 13.315 22.492 39.080 51.860 45.867 31.216 18.843]	[41.606 21.184 6.327 6.791 17.852 33.819 56.399 71.488 74.749 65.865 47.313 26.077 10.802 0.870 11.916 21.785 34.353 49.796 55.284 54.646 43.278]	25032526_Nucs_200mMNaCl_20nMCPC_dataset1.xlsx
227	asc	148.477	80.446	32.152	0.764	0.167	0.023	0.033	1968	2838	0.501	38	63	1.062	[[0.000 0.000 0.000 0.002 0.005 0.006 0.002 0.001 0.000 0.000 0.000] [0.000 0.001 0.003 0.003 0.010 0.009 0.005 0.003 0.001 0.000 0.000] [0.004 0.001 0.008 0.050 0.110 0.104 0.068 0.024 0.004 0.001 0.001] [0.003 0.006 0.055 0.240 0.394 0.406 0.324 0.171 0.035 0.006 0.004] [0.000 0.011 0.145 0.424 0.614 0.650 0.554 0.365 0.123 0.014 0.004] [0.001 0.012 0.158 0.469 0.676 0.716 0.647 0.445 0.189 0.0…	[0.463 25.726 26.411 13.427 19.760 3.316 25.009 9.293 5.803 33.694 11.410 16.341 13.288 6.115 15.528 22.469 6.812 11.399 38.513 16.008 28.704 3.222 6.349 3.770 6.956 8.241 1.472]	[39.163 45.987 36.513 28.132 0.691 27.998 24.699 6.397 36.497 36.427 15.402 8.175 20.523 7.351 11.299 10.122 27.250 52.217 49.617 38.319 14.400 6.623 3.467 0.951 4.027]	[59.291 53.932 31.347 1.146 24.380 17.648 6.204 39.768 38.495 24.076 7.809 12.360 11.296 9.319 23.118 45.635 63.970 66.089 51.950 22.314 5.068 5.040 2.677]	[56.711 36.922 6.344 10.844 6.138 10.909 31.984 35.585 23.437 6.079 7.145 6.323 14.262 32.454 58.029 76.494 70.938 61.184 37.132 12.918 1.609]	25032526_Nucs_200mMNaCl_20nMCPC_dataset1.xlsx
228	asc	151.06	106.521	36.09	0.707	0.116	0.02	0.031	1968	3076	0.58	69	44	1.062	[[0.000 0.000 0.000 0.002 0.005 0.006 0.002 0.001 0.000 0.000 0.000] [0.000 0.001 0.003 0.003 0.010 0.009 0.005 0.003 0.001 0.000 0.000] [0.004 0.001 0.008 0.050 0.110 0.104 0.068 0.024 0.004 0.001 0.001] [0.003 0.006 0.055 0.240 0.394 0.406 0.324 0.171 0.035 0.006 0.004] [0.000 0.011 0.145 0.424 0.614 0.650 0.554 0.365 0.123 0.014 0.004] [0.001 0.012 0.158 0.469 0.676 0.716 0.647 0.445 0.189 0.0…	[18.377 1.095 2.007 20.852 4.208 7.598 5.606 5.516 19.397 35.295 47.123 23.740 8.346 3.775 5.704 8.867 20.300 1.310 4.687 12.813 12.703 3.137 7.075 5.689 1.498 12.936 20.377 10.532]	[7.090 7.872 21.953 10.836 8.297 12.163 18.018 4.507 49.158 76.640 51.474 18.329 3.250 0.616 16.164 25.388 9.117 10.438 21.508 20.678 13.025 5.798 1.403 7.815 22.376 32.111]	[18.714 19.422 10.535 3.460 19.376 12.932 13.905 60.362 82.844 71.616 38.721 10.482 6.667 20.327 23.620 10.455 9.858 25.025 27.265 18.695 10.096 3.233 15.317 30.970]	[21.328 8.719 6.266 8.985 1.461 28.336 66.991 83.595 78.631 55.739 19.800 4.263 19.133 20.494 6.533 8.132 23.510 28.811 23.106 12.209 6.003 20.988]	25032526_Nucs_200mMNaCl_20nMCPC_dataset1.xlsx
229	asc	132.589	83.29	27.506	0.883	0.432	0.036	0.053	1969	3238	0.418	43	62	1.062	[[0.000 0.000 0.000 0.002 0.005 0.006 0.002 0.001 0.000 0.000 0.000] [0.000 0.001 0.003 0.003 0.010 0.009 0.005 0.003 0.001 0.000 0.000] [0.004 0.001 0.008 0.050 0.110 0.104 0.068 0.024 0.004 0.001 0.001] [0.003 0.006 0.055 0.240 0.394 0.406 0.324 0.171 0.035 0.006 0.004] [0.000 0.011 0.145 0.424 0.614 0.650 0.554 0.365 0.123 0.014 0.004] [0.001 0.012 0.158 0.469 0.676 0.716 0.647 0.445 0.189 0.0…	[3.065 1.881 11.841 8.861 8.754 0.195 8.090 75.795 37.440 59.606 12.001 23.503 1.121 1.562 5.975 1.048 2.996 14.525 7.697 26.057 10.276 8.345 14.135 7.802]	[9.334 8.351 7.317 13.087 0.137 46.085 98.560 45.535 34.885 6.050 30.064 12.092 1.986 5.718 5.534 3.742 9.178 13.463 35.043 27.477 6.416 13.863]	[5.291 6.106 7.886 19.836 71.048 86.102 56.602 3.659 1.084 12.418 21.802 11.301 7.005 1.675 1.431 1.551 19.890 35.981 31.150 11.756]	[2.707 11.267 43.764 63.460 80.609 68.240 31.194 21.686 14.054 12.108 19.745 9.837 1.943 5.787 11.093 25.487 33.652 27.337]	25032526_Nucs_200mMNaCl_20nMCPC_dataset1.xlsx
230	asc	153.111	104.836	38.522	0.672	0.084	0.016	0.022	1970	2178	0.463	44	73	1.062	[[0.000 0.000 0.000 0.002 0.005 0.006 0.002 0.001 0.000 0.000 0.000] [0.000 0.001 0.003 0.003 0.010 0.009 0.005 0.003 0.001 0.000 0.000] [0.004 0.001 0.008 0.050 0.110 0.104 0.068 0.024 0.004 0.001 0.001] [0.003 0.006 0.055 0.240 0.394 0.406 0.324 0.171 0.035 0.006 0.004] [0.000 0.011 0.145 0.424 0.614 0.650 0.554 0.365 0.123 0.014 0.004] [0.001 0.012 0.158 0.469 0.676 0.716 0.647 0.445 0.189 0.0…	[7.794 19.883 7.460 7.825 11.689 8.936 7.417 12.945 24.895 22.634 12.818 3.591 3.577 2.361 9.933 9.028 12.245 18.067 11.162 26.486 4.708 19.624 11.488 13.998 0.292 22.287 13.864 6.400]	[19.715 13.488 9.940 20.070 18.489 5.413 21.684 42.684 41.491 25.931 8.212 0.600 4.394 4.238 2.061 16.765 18.609 15.371 34.421 27.763 27.722 28.300 19.888 18.434 29.365 21.807]	[9.017 7.040 22.849 19.972 0.411 29.187 50.466 53.372 37.385 18.031 1.345 2.435 7.618 10.972 17.859 7.041 14.325 37.542 43.124 43.822 35.617 35.745 32.987 34.247]	[9.342 16.070 12.744 5.743 33.389 53.065 56.569 47.121 26.574 10.123 1.329 12.881 13.570 11.257 2.395 20.917 38.952 49.706 54.867 51.258 48.406 43.532]	25032526_Nucs_200mMNaCl_20nMCPC_dataset1.xlsx
231	asc	127.872	79.318	33.476	0.697	0.161	0.02	0.034	1976	1234	0.586	64	28	1.062	[[0.000 0.000 0.000 0.002 0.005 0.006 0.002 0.001 0.000 0.000 0.000] [0.000 0.001 0.003 0.003 0.010 0.009 0.005 0.003 0.001 0.000 0.000] [0.004 0.001 0.008 0.050 0.110 0.104 0.068 0.024 0.004 0.001 0.001] [0.003 0.006 0.055 0.240 0.394 0.406 0.324 0.171 0.035 0.006 0.004] [0.000 0.011 0.145 0.424 0.614 0.650 0.554 0.365 0.123 0.014 0.004] [0.001 0.012 0.158 0.469 0.676 0.716 0.647 0.445 0.189 0.0…	[6.735 14.782 71.583 16.287 0.221 1.670 1.956 8.553 10.606 12.751 1.221 15.180 6.408 5.021 18.060 22.035 5.434 20.272 8.944 14.603 16.645 13.765 0.807]	[47.206 70.830 19.393 9.200 0.803 5.397 4.228 0.046 8.059 0.007 11.365 3.692 7.214 26.568 33.783 26.588 27.461 26.382 27.398 30.830 21.684]	[68.245 37.690 11.405 3.078 2.932 6.485 4.667 4.300 1.805 7.526 0.654 13.551 33.403 42.752 42.709 42.005 39.586 42.979 38.292]	[45.182 28.946 9.982 0.843 7.864 2.751 4.499 1.824 3.757 9.476 18.517 38.042 51.126 53.233 57.900 55.078 52.042]	25032526_Nucs_200mMNaCl_20nMCPC_dataset1.xlsx
232	asc	148.856	117.517	33.961	0.673	0.164	0.021	0.03	1988	39	0.645	81	29	1.062	[[0.000 0.000 0.000 0.002 0.005 0.006 0.002 0.001 0.000 0.000 0.000] [0.000 0.001 0.003 0.003 0.010 0.009 0.005 0.003 0.001 0.000 0.000] [0.004 0.001 0.008 0.050 0.110 0.104 0.068 0.024 0.004 0.001 0.001] [0.003 0.006 0.055 0.240 0.394 0.406 0.324 0.171 0.035 0.006 0.004] [0.000 0.011 0.145 0.424 0.614 0.650 0.554 0.365 0.123 0.014 0.004] [0.001 0.012 0.158 0.469 0.676 0.716 0.647 0.445 0.189 0.0…	[19.386 9.014 0.512 4.439 16.109 19.461 12.167 25.856 10.286 9.745 12.905 7.688 4.840 8.285 0.639 14.105 9.435 4.953 1.005 9.621 16.655 27.478 12.823 4.450 0.349 4.715 12.739]	[18.963 7.239 3.359 23.619 33.599 34.825 37.083 28.087 21.341 21.621 11.721 5.138 11.024 2.271 18.503 14.012 0.737 1.329 0.791 25.583 42.217 24.337 1.787 0.217 10.910]	[10.546 9.425 30.039 45.373 51.282 50.530 42.456 36.310 26.341 13.561 1.161 4.682 4.782 15.559 14.998 8.563 0.302 12.869 33.268 42.439 33.702 14.494 8.335]	[10.782 37.317 53.843 60.919 64.503 56.418 45.743 32.938 16.889 6.798 4.056 6.731 12.624 15.814 8.924 4.314 20.733 37.261 42.716 37.186 28.286]	25032526_Nucs_200mMNaCl_20nMCPC_dataset1.xlsx
233	asc	150.385	89.717	30.313	0.842	0.206	0.024	0.034	1991	3909	0.451	65	50	1.062	[[0.000 0.000 0.000 0.002 0.005 0.006 0.002 0.001 0.000 0.000 0.000] [0.000 0.001 0.003 0.003 0.010 0.009 0.005 0.003 0.001 0.000 0.000] [0.004 0.001 0.008 0.050 0.110 0.104 0.068 0.024 0.004 0.001 0.001] [0.003 0.006 0.055 0.240 0.394 0.406 0.324 0.171 0.035 0.006 0.004] [0.000 0.011 0.145 0.424 0.614 0.650 0.554 0.365 0.123 0.014 0.004] [0.001 0.012 0.158 0.469 0.676 0.716 0.647 0.445 0.189 0.0…	[0.475 23.628 5.400 0.174 1.570 3.660 18.533 13.750 24.735 9.924 6.932 16.316 3.166 23.538 28.154 43.749 34.872 0.714 7.101 8.377 10.490 14.442 5.794 3.954 2.594 1.078 8.078]	[26.566 17.127 3.311 3.313 4.822 9.828 16.851 36.572 18.826 10.127 21.365 0.445 36.032 61.798 75.262 57.103 14.599 10.933 17.172 21.899 22.584 14.991 8.148 4.032 4.258]	[21.769 13.505 0.469 3.111 1.771 22.472 32.015 21.029 4.099 11.931 8.646 48.984 83.882 94.075 71.909 30.757 4.249 24.671 30.017 29.412 22.430 13.985 9.133]	[14.206 6.886 5.214 10.147 23.940 26.594 16.605 8.347 5.681 25.347 62.623 91.737 101.024 83.460 44.019 5.535 21.347 34.897 35.256 27.987 21.549]	25032526_Nucs_200mMNaCl_20nMCPC_dataset1.xlsx
234	asc	150.448	118.833	38.055	0.663	0.087	0.018	0.031	1999	577	0.646	77	46	1.062	[[0.000 0.000 0.000 0.002 0.005 0.006 0.002 0.001 0.000 0.000 0.000] [0.000 0.001 0.003 0.003 0.010 0.009 0.005 0.003 0.001 0.000 0.000] [0.004 0.001 0.008 0.050 0.110 0.104 0.068 0.024 0.004 0.001 0.001] [0.003 0.006 0.055 0.240 0.394 0.406 0.324 0.171 0.035 0.006 0.004] [0.000 0.011 0.145 0.424 0.614 0.650 0.554 0.365 0.123 0.014 0.004] [0.001 0.012 0.158 0.469 0.676 0.716 0.647 0.445 0.189 0.0…	[7.065 9.550 2.196 21.256 18.060 22.538 2.146 13.764 16.956 4.705 10.573 6.655 2.245 7.421 0.066 8.775 7.090 6.068 11.492 23.257 21.574 1.344 1.248 7.481 6.696 29.988 13.887 9.450]	[4.920 13.208 29.189 39.958 32.642 20.297 23.315 21.486 9.060 11.548 13.064 9.283 8.576 0.611 5.197 5.736 3.866 20.087 39.790 32.530 8.819 1.820 3.508 17.950 40.280 33.607]	[22.027 42.495 47.320 47.649 38.039 32.403 27.247 20.473 18.266 16.104 15.172 8.256 2.278 0.491 1.473 7.486 27.796 42.865 39.658 22.436 7.766 8.129 26.880 44.376]	[48.070 56.819 58.921 51.076 44.078 37.344 27.327 26.897 21.867 14.754 12.499 6.901 1.021 4.515 18.497 33.659 42.303 43.581 30.599 9.085 12.202 34.113]	25032526_Nucs_200mMNaCl_20nMCPC_dataset1.xlsx
235	asc	155.965	88.82	34.829	0.691	0.069	0.015	0.018	2001	3186	0.577	72	36	1.062	[[0.000 0.000 0.000 0.002 0.005 0.006 0.002 0.001 0.000 0.000 0.000] [0.000 0.001 0.003 0.003 0.010 0.009 0.005 0.003 0.001 0.000 0.000] [0.004 0.001 0.008 0.050 0.110 0.104 0.068 0.024 0.004 0.001 0.001] [0.003 0.006 0.055 0.240 0.394 0.406 0.324 0.171 0.035 0.006 0.004] [0.000 0.011 0.145 0.424 0.614 0.650 0.554 0.365 0.123 0.014 0.004] [0.001 0.012 0.158 0.469 0.676 0.716 0.647 0.445 0.189 0.0…	[7.147 3.849 10.310 7.434 9.077 3.355 9.239 13.337 3.655 9.305 2.385 15.833 8.896 1.066 5.911 6.271 5.030 13.569 37.578 13.830 19.761 29.747 37.188 9.663 5.932 1.194 27.735 15.776]	[12.577 15.951 17.128 11.117 3.436 17.585 16.130 1.639 12.325 0.879 19.089 16.279 6.337 8.513 6.712 8.678 2.705 37.709 42.500 41.550 58.221 56.893 25.291 1.697 18.027 20.444]	[23.236 20.530 12.154 5.420 16.129 15.085 1.323 3.624 3.728 16.723 19.926 16.155 10.667 1.993 4.538 15.105 42.622 57.404 73.307 75.831 68.178 40.171 2.694 15.145]	[21.705 10.335 2.952 11.211 11.684 7.620 5.260 8.240 16.098 20.974 19.251 12.287 11.194 14.433 27.754 53.841 72.383 89.327 92.009 77.109 46.133 16.102]	25032526_Nucs_200mMNaCl_20nMCPC_dataset1.xlsx
236	asc	150.511	124.546	38.356	0.667	0.087	0.016	0.021	2034	1750	0.318	25	86	1.062	[[0.000 0.000 0.000 0.002 0.005 0.006 0.002 0.001 0.000 0.000 0.000] [0.000 0.001 0.003 0.003 0.010 0.009 0.005 0.003 0.001 0.000 0.000] [0.004 0.001 0.008 0.050 0.110 0.104 0.068 0.024 0.004 0.001 0.001] [0.003 0.006 0.055 0.240 0.394 0.406 0.324 0.171 0.035 0.006 0.004] [0.000 0.011 0.145 0.424 0.614 0.650 0.554 0.365 0.123 0.014 0.004] [0.001 0.012 0.158 0.469 0.676 0.716 0.647 0.445 0.189 0.0…	[4.525 19.087 26.584 25.074 32.918 22.459 7.130 16.942 3.351 4.644 13.387 19.692 28.200 10.149 6.842 12.919 8.759 13.253 32.028 12.357 12.062 11.716 3.806 4.142 11.226 15.001 12.673 6.910]	[34.641 48.664 54.825 56.684 35.353 4.372 22.183 9.500 9.662 5.863 27.098 43.120 27.670 5.457 13.878 21.845 33.647 44.833 22.340 11.741 19.650 11.735 11.658 20.798 14.278 1.717]	[68.420 78.803 71.091 42.504 6.237 14.912 9.499 0.865 7.076 31.503 45.904 35.853 11.354 15.227 34.435 49.029 48.003 26.346 2.402 19.549 22.133 23.050 21.023 17.728]	[90.422 78.954 51.884 19.122 0.055 8.765 14.806 20.546 36.290 42.893 34.448 15.973 16.752 41.540 51.952 49.885 29.631 4.784 14.489 27.961 28.593 25.790]	25032526_Nucs_200mMNaCl_20nMCPC_dataset1.xlsx
237	asc	154.73	88.086	30.291	0.77	0.206	0.024	0.037	2038	1546	0.457	62	43	1.062	[[0.000 0.000 0.000 0.002 0.005 0.006 0.002 0.001 0.000 0.000 0.000] [0.000 0.001 0.003 0.003 0.010 0.009 0.005 0.003 0.001 0.000 0.000] [0.004 0.001 0.008 0.050 0.110 0.104 0.068 0.024 0.004 0.001 0.001] [0.003 0.006 0.055 0.240 0.394 0.406 0.324 0.171 0.035 0.006 0.004] [0.000 0.011 0.145 0.424 0.614 0.650 0.554 0.365 0.123 0.014 0.004] [0.001 0.012 0.158 0.469 0.676 0.716 0.647 0.445 0.189 0.0…	[5.737 2.794 0.867 23.740 26.150 0.473 5.367 8.018 4.499 15.578 30.707 26.866 17.624 1.737 13.660 4.516 5.974 22.294 0.183 0.244 9.519 18.663 2.095 8.100 6.451 5.402 4.460 0.215]	[0.359 9.605 36.381 38.257 16.232 1.595 7.584 16.297 33.181 51.929 51.032 31.925 17.379 16.787 8.359 7.431 19.215 10.842 4.424 18.729 22.375 3.187 12.373 7.801 4.406 7.053]	[23.699 39.892 43.840 26.752 7.482 12.455 28.534 50.732 66.476 65.023 51.413 32.986 21.688 17.640 16.421 19.614 15.717 19.560 21.059 20.837 5.999 5.795 7.464 1.304]	[44.421 43.908 30.877 12.388 15.857 41.205 62.823 76.295 76.636 66.538 46.752 36.205 26.642 21.300 25.591 23.893 25.231 25.700 18.409 8.711 1.000 2.687]	25032526_Nucs_200mMNaCl_20nMCPC_dataset1.xlsx
238	asc	149.47	49.998	29.68	0.732	0.124	0.018	0.024	2049	1303	0.582	61	34	1.062	[[0.000 0.000 0.000 0.002 0.005 0.006 0.002 0.001 0.000 0.000 0.000] [0.000 0.001 0.003 0.003 0.010 0.009 0.005 0.003 0.001 0.000 0.000] [0.004 0.001 0.008 0.050 0.110 0.104 0.068 0.024 0.004 0.001 0.001] [0.003 0.006 0.055 0.240 0.394 0.406 0.324 0.171 0.035 0.006 0.004] [0.000 0.011 0.145 0.424 0.614 0.650 0.554 0.365 0.123 0.014 0.004] [0.001 0.012 0.158 0.469 0.676 0.716 0.647 0.445 0.189 0.0…	[31.260 4.552 1.451 16.469 19.894 19.467 30.184 15.296 22.482 14.683 7.610 0.488 31.746 18.305 14.358 21.768 24.462 0.332 14.538 2.985 8.546 10.966 20.661 10.415 9.840 41.070 43.252]	[10.353 4.508 25.691 37.862 44.506 47.565 41.629 37.472 29.729 14.707 12.557 22.838 9.611 34.394 41.178 35.180 4.630 13.212 0.011 15.521 4.908 20.386 15.825 25.168 67.616]	[23.437 33.740 53.327 63.594 67.437 61.953 54.947 39.726 14.065 5.577 12.529 13.638 38.599 53.676 38.746 14.553 1.825 2.519 6.118 0.373 14.158 0.629 37.773]	[52.788 63.980 78.435 85.280 79.111 68.568 44.210 22.091 7.058 1.635 23.644 40.656 48.241 45.820 25.376 11.958 4.724 1.281 3.061 0.418 19.124]	25032526_Nucs_200mMNaCl_20nMCPC_dataset1.xlsx
239	asc	156.093	120.26	37.174	0.688	0.103	0.019	0.025	2064	2314	0.567	69	56	1.062	[[0.000 0.000 0.000 0.002 0.005 0.006 0.002 0.001 0.000 0.000 0.000] [0.000 0.001 0.003 0.003 0.010 0.009 0.005 0.003 0.001 0.000 0.000] [0.004 0.001 0.008 0.050 0.110 0.104 0.068 0.024 0.004 0.001 0.001] [0.003 0.006 0.055 0.240 0.394 0.406 0.324 0.171 0.035 0.006 0.004] [0.000 0.011 0.145 0.424 0.614 0.650 0.554 0.365 0.123 0.014 0.004] [0.001 0.012 0.158 0.469 0.676 0.716 0.647 0.445 0.189 0.0…	[0.483 6.537 3.514 3.047 4.669 5.113 5.782 18.057 26.655 21.383 18.288 2.501 14.634 3.331 5.303 8.656 0.541 10.502 24.653 16.024 3.462 10.153 15.659 3.793 5.769 17.072 12.897 9.343 0.994]	[8.536 5.259 1.044 5.702 10.338 17.367 34.276 46.376 43.855 27.729 0.674 17.550 7.996 0.691 6.276 10.121 23.100 37.916 30.081 6.397 0.593 12.478 14.506 16.201 26.405 26.105 16.289]	[7.559 6.290 9.144 17.054 31.595 48.568 61.023 56.624 34.844 5.916 10.676 13.286 7.735 10.089 19.689 35.585 43.696 34.959 20.756 9.198 14.493 20.355 29.195 33.903 32.790]	[10.481 16.963 27.768 43.344 61.541 69.096 60.885 42.204 17.073 4.153 11.472 14.523 21.673 29.369 41.452 46.188 41.472 31.660 21.554 23.725 27.377 35.534 41.800]	25032526_Nucs_200mMNaCl_20nMCPC_dataset1.xlsx
240	asc	124.914	28.891	20.825	0.687	0.119	0.018	0.028	2067	1819	0.305	29	44	1.062	[[0.000 0.000 0.000 0.002 0.005 0.006 0.002 0.001 0.000 0.000 0.000] [0.000 0.001 0.003 0.003 0.010 0.009 0.005 0.003 0.001 0.000 0.000] [0.004 0.001 0.008 0.050 0.110 0.104 0.068 0.024 0.004 0.001 0.001] [0.003 0.006 0.055 0.240 0.394 0.406 0.324 0.171 0.035 0.006 0.004] [0.000 0.011 0.145 0.424 0.614 0.650 0.554 0.365 0.123 0.014 0.004] [0.001 0.012 0.158 0.469 0.676 0.716 0.647 0.445 0.189 0.0…	[8.901 20.185 10.251 20.229 12.118 5.215 21.448 27.398 16.804 9.527 23.653 19.739 38.121 3.819 19.425 22.859 12.199 1.014 22.183 13.841 6.281 5.350]	[10.609 10.274 31.414 19.625 11.568 32.540 46.524 35.266 29.756 38.287 50.627 46.082 24.954 28.945 26.472 1.276 18.205 29.610 21.792 3.314]	[17.320 26.676 32.713 32.939 45.967 54.379 56.451 52.153 61.176 63.071 63.044 48.993 40.575 26.076 1.516 20.972 34.052 26.608]	[31.856 40.800 50.634 60.144 67.140 70.798 77.774 78.904 78.329 79.667 64.036 51.166 29.641 1.410 16.019 31.904]	25032526_Nucs_200mMNaCl_20nMCPC_dataset1.xlsx
241	asc	94.889	89.247	25.653	0.651	0.1	0.017	0.023	2084	3392	0.728	58	28	1.062	[[0.000 0.000 0.000 0.002 0.005 0.006 0.002 0.001 0.000 0.000 0.000] [0.000 0.001 0.003 0.003 0.010 0.009 0.005 0.003 0.001 0.000 0.000] [0.004 0.001 0.008 0.050 0.110 0.104 0.068 0.024 0.004 0.001 0.001] [0.003 0.006 0.055 0.240 0.394 0.406 0.324 0.171 0.035 0.006 0.004] [0.000 0.011 0.145 0.424 0.614 0.650 0.554 0.365 0.123 0.014 0.004] [0.001 0.012 0.158 0.469 0.676 0.716 0.647 0.445 0.189 0.0…	[19.848 28.458 6.958 4.211 9.889 15.696 0.594 11.893 13.283 4.837 11.148 11.011 14.239 1.182 17.031 0.668]	[41.861 19.081 5.676 19.842 20.343 1.307 18.832 21.648 17.053 19.071 9.465 8.143 14.453 16.774]	[26.536 2.007 20.656 19.343 0.830 17.550 28.351 28.763 21.376 10.953 8.055 16.231]	[4.918 11.103 13.800 0.423 17.214 30.514 31.226 25.790 10.768 6.976]	25032526_Nucs_200mMNaCl_20nMCPC_dataset1.xlsx
242	asc	146.3	125.618	37.758	0.726	0.109	0.021	0.032	2086	3301	0.43	56	75	1.062	[[0.000 0.000 0.000 0.002 0.005 0.006 0.002 0.001 0.000 0.000 0.000] [0.000 0.001 0.003 0.003 0.010 0.009 0.005 0.003 0.001 0.000 0.000] [0.004 0.001 0.008 0.050 0.110 0.104 0.068 0.024 0.004 0.001 0.001] [0.003 0.006 0.055 0.240 0.394 0.406 0.324 0.171 0.035 0.006 0.004] [0.000 0.011 0.145 0.424 0.614 0.650 0.554 0.365 0.123 0.014 0.004] [0.001 0.012 0.158 0.469 0.676 0.716 0.647 0.445 0.189 0.0…	[0.355 5.182 7.226 22.523 28.179 0.374 1.961 14.115 19.065 17.223 4.698 19.535 1.247 14.335 11.660 2.724 34.971 25.843 1.909 6.206 11.859 17.903 6.235 12.404 13.765 11.372 1.444]	[8.617 1.445 32.999 39.253 12.735 4.909 22.667 34.734 24.407 5.854 22.508 3.847 19.542 20.190 8.931 46.530 44.283 11.728 11.180 23.913 26.950 21.388 8.639 1.877 3.767]	[13.781 34.722 39.900 29.373 22.840 31.144 37.755 25.054 0.341 12.998 2.421 15.712 11.115 16.813 47.213 47.598 22.559 10.242 29.402 36.168 25.819 17.121 3.696]	[35.151 42.427 40.731 41.671 41.221 34.276 24.561 9.617 0.640 3.355 3.921 4.680 21.826 42.408 43.267 23.414 3.090 28.849 36.862 32.472 23.978]	25032526_Nucs_200mMNaCl_20nMCPC_dataset1.xlsx
243	asc	148.684	67.526	27.057	0.718	0.111	0.021	0.03	2092	3017	0.382	38	59	1.062	[[0.000 0.000 0.000 0.002 0.005 0.006 0.002 0.001 0.000 0.000 0.000] [0.000 0.001 0.003 0.003 0.010 0.009 0.005 0.003 0.001 0.000 0.000] [0.004 0.001 0.008 0.050 0.110 0.104 0.068 0.024 0.004 0.001 0.001] [0.003 0.006 0.055 0.240 0.394 0.406 0.324 0.171 0.035 0.006 0.004] [0.000 0.011 0.145 0.424 0.614 0.650 0.554 0.365 0.123 0.014 0.004] [0.001 0.012 0.158 0.469 0.676 0.716 0.647 0.445 0.189 0.0…	[4.245 4.789 4.675 21.069 22.559 17.955 31.498 31.781 30.103 7.040 23.910 10.780 1.078 8.164 9.113 24.446 0.821 34.977 32.441 4.007 1.708 8.799 17.432 10.011 9.649 26.213 4.892]	[9.250 17.604 34.686 42.071 44.984 56.366 62.582 49.513 34.046 32.820 22.196 0.231 13.259 25.418 29.413 30.533 51.609 51.934 21.082 0.688 16.661 26.837 23.551 27.761 33.484]	[30.837 46.840 60.532 71.617 82.206 81.459 74.391 57.274 45.336 25.697 5.533 19.444 31.547 45.278 54.414 66.732 59.446 35.448 3.388 21.307 32.621 39.670 41.300]	[61.581 78.719 93.843 102.597 102.433 94.494 76.500 57.203 32.487 4.085 17.014 40.379 61.295 69.992 77.048 67.047 39.166 11.215 18.160 40.902 48.695]	25032526_Nucs_200mMNaCl_20nMCPC_dataset1.xlsx
244	asc	153.433	131.159	40.193	0.692	0.094	0.017	0.025	2107	505	0.689	86	39	1.062	[[0.000 0.000 0.000 0.002 0.005 0.006 0.002 0.001 0.000 0.000 0.000] [0.000 0.001 0.003 0.003 0.010 0.009 0.005 0.003 0.001 0.000 0.000] [0.004 0.001 0.008 0.050 0.110 0.104 0.068 0.024 0.004 0.001 0.001] [0.003 0.006 0.055 0.240 0.394 0.406 0.324 0.171 0.035 0.006 0.004] [0.000 0.011 0.145 0.424 0.614 0.650 0.554 0.365 0.123 0.014 0.004] [0.001 0.012 0.158 0.469 0.676 0.716 0.647 0.445 0.189 0.0…	[10.634 23.386 6.448 0.421 8.820 4.084 13.477 28.410 9.532 26.813 2.924 6.798 2.357 9.679 0.206 3.775 18.914 7.356 25.739 5.308 11.659 13.809 12.837 4.042 3.336 0.397 5.063 0.851]	[21.293 17.931 1.607 11.073 1.756 25.640 39.914 37.144 30.117 7.084 9.438 10.596 10.961 3.159 13.128 17.123 10.769 32.071 12.348 15.909 26.057 21.762 12.128 5.555 0.467 5.290]	[15.281 4.366 5.187 8.234 30.050 51.233 50.039 38.309 12.906 4.663 14.390 12.395 1.340 10.578 7.962 12.466 23.998 12.634 13.109 29.728 29.742 19.556 8.877 0.308]	[8.149 10.420 17.434 38.706 54.118 53.750 45.319 20.330 0.115 8.681 9.161 0.094 2.296 0.497 10.396 15.573 4.743 10.800 26.028 32.520 24.931 13.755]	25032526_Nucs_200mMNaCl_20nMCPC_dataset1.xlsx
245	asc	149.913	99.749	33.511	0.709	0.098	0.017	0.022	2112	2436	0.469	53	61	1.062	[[0.000 0.000 0.000 0.002 0.005 0.006 0.002 0.001 0.000 0.000 0.000] [0.000 0.001 0.003 0.003 0.010 0.009 0.005 0.003 0.001 0.000 0.000] [0.004 0.001 0.008 0.050 0.110 0.104 0.068 0.024 0.004 0.001 0.001] [0.003 0.006 0.055 0.240 0.394 0.406 0.324 0.171 0.035 0.006 0.004] [0.000 0.011 0.145 0.424 0.614 0.650 0.554 0.365 0.123 0.014 0.004] [0.001 0.012 0.158 0.469 0.676 0.716 0.647 0.445 0.189 0.0…	[25.717 2.121 5.637 7.110 5.271 4.307 9.600 7.903 33.413 20.685 1.335 1.756 10.962 9.710 15.608 9.166 5.003 15.893 9.518 30.575 24.082 26.519 0.450 17.346 22.361 17.199 5.962]	[12.161 8.131 12.563 6.672 6.471 7.802 13.604 39.804 38.059 12.555 7.904 16.695 22.995 25.047 14.469 8.366 23.153 32.752 47.375 52.629 38.336 21.483 28.301 39.633 31.361]	[2.221 12.239 5.824 2.188 16.500 29.273 45.618 41.884 30.915 20.051 24.238 31.087 30.176 14.211 7.492 32.566 50.298 67.067 65.381 58.142 44.268 46.492 47.272]	[3.325 6.844 6.857 24.225 36.298 50.037 48.939 40.936 37.979 35.447 34.221 29.239 14.432 11.999 39.400 63.391 78.355 80.053 76.272 67.489 63.071]	25032526_Nucs_200mMNaCl_20nMCPC_dataset1.xlsx
246	asc	150.409	106.675	33.945	0.822	0.186	0.021	0.029	2113	1616	0.491	62	60	1.062	[[0.000 0.000 0.000 0.002 0.005 0.006 0.002 0.001 0.000 0.000 0.000] [0.000 0.001 0.003 0.003 0.010 0.009 0.005 0.003 0.001 0.000 0.000] [0.004 0.001 0.008 0.050 0.110 0.104 0.068 0.024 0.004 0.001 0.001] [0.003 0.006 0.055 0.240 0.394 0.406 0.324 0.171 0.035 0.006 0.004] [0.000 0.011 0.145 0.424 0.614 0.650 0.554 0.365 0.123 0.014 0.004] [0.001 0.012 0.158 0.469 0.676 0.716 0.647 0.445 0.189 0.0…	[3.004 0.460 3.057 11.412 1.526 13.089 23.183 18.022 5.930 9.906 6.535 5.637 7.028 5.497 6.154 12.169 3.175 33.628 8.369 2.481 9.483 20.828 9.930 10.146 12.102 26.638 27.537]	[2.570 8.533 13.704 0.688 23.918 38.739 32.578 19.894 16.138 8.669 5.884 7.098 1.094 2.679 10.679 26.073 39.400 26.423 1.924 2.171 21.052 15.271 0.869 6.290 34.356]	[11.875 9.958 6.236 29.775 45.427 45.148 34.420 22.314 9.020 0.835 6.994 1.115 4.347 23.059 34.632 46.201 30.507 19.699 12.197 18.565 17.932 2.568 18.275]	[3.154 14.345 33.517 48.385 52.729 43.662 29.324 15.023 1.639 1.433 1.306 11.914 29.809 40.920 45.698 40.789 32.171 22.775 22.448 13.257 5.572]	25032526_Nucs_200mMNaCl_20nMCPC_dataset1.xlsx
247	asc	149.403	132.946	38.928	0.73	0.117	0.015	0.02	2117	3517	0.702	87	41	1.062	[[0.000 0.000 0.000 0.002 0.005 0.006 0.002 0.001 0.000 0.000 0.000] [0.000 0.001 0.003 0.003 0.010 0.009 0.005 0.003 0.001 0.000 0.000] [0.004 0.001 0.008 0.050 0.110 0.104 0.068 0.024 0.004 0.001 0.001] [0.003 0.006 0.055 0.240 0.394 0.406 0.324 0.171 0.035 0.006 0.004] [0.000 0.011 0.145 0.424 0.614 0.650 0.554 0.365 0.123 0.014 0.004] [0.001 0.012 0.158 0.469 0.676 0.716 0.647 0.445 0.189 0.0…	[0.438 4.125 16.945 16.798 8.325 13.886 13.893 2.052 1.783 5.896 0.588 16.304 24.638 13.347 3.516 7.092 4.703 17.468 17.867 0.047 5.643 10.018 2.315 16.938 21.692 22.822 15.676]	[4.128 23.281 29.433 23.667 24.995 21.862 8.107 3.705 6.493 10.512 28.329 39.463 27.424 13.736 6.499 9.891 28.753 26.624 11.802 10.675 11.682 5.775 28.941 41.572 41.506]	[28.045 36.897 39.060 34.971 26.710 12.789 0.468 11.428 22.959 38.821 45.408 39.974 23.717 4.942 16.400 30.187 33.017 24.880 17.517 6.628 12.243 37.203 54.263]	[43.976 46.339 43.717 31.823 17.387 1.953 16.451 32.132 45.447 51.627 45.006 28.512 5.758 16.431 31.436 36.921 32.106 21.031 3.211 21.115 43.950]	25032526_Nucs_200mMNaCl_20nMCPC_dataset1.xlsx
248	asc	144.437	140.572	39.689	0.742	0.106	0.014	0.02	2128	1992	0.373	55	83	1.062	[[0.000 0.000 0.000 0.002 0.005 0.006 0.002 0.001 0.000 0.000 0.000] [0.000 0.001 0.003 0.003 0.010 0.009 0.005 0.003 0.001 0.000 0.000] [0.004 0.001 0.008 0.050 0.110 0.104 0.068 0.024 0.004 0.001 0.001] [0.003 0.006 0.055 0.240 0.394 0.406 0.324 0.171 0.035 0.006 0.004] [0.000 0.011 0.145 0.424 0.614 0.650 0.554 0.365 0.123 0.014 0.004] [0.001 0.012 0.158 0.469 0.676 0.716 0.647 0.445 0.189 0.0…	[10.851 26.485 9.152 7.929 0.747 4.119 26.566 15.732 3.680 13.331 14.764 7.308 4.736 14.636 12.657 0.273 27.374 6.165 5.871 2.436 6.144 7.931 2.647 0.826 0.605 7.662]	[25.636 26.359 12.131 1.158 17.775 36.491 27.175 2.480 22.553 17.776 2.294 1.071 18.597 19.839 7.631 24.428 4.587 10.172 8.444 3.397 3.535 1.732 0.800 3.639]	[28.245 20.895 3.927 25.014 38.831 28.016 1.775 17.956 18.438 8.701 9.297 17.400 11.614 3.203 17.277 7.528 4.574 9.856 5.319 1.532 0.940 3.854]	[16.175 3.989 25.490 34.671 24.952 6.940 7.999 18.480 18.302 17.756 13.683 7.097 0.632 9.460 4.224 0.355 4.413 7.612 1.087 1.849]	25032526_Nucs_200mMNaCl_20nMCPC_dataset1.xlsx
249	asc	146.843	139.044	40.044	0.752	0.122	0.02	0.032	2135	3074	0.534	73	65	1.062	[[0.000 0.000 0.000 0.002 0.005 0.006 0.002 0.001 0.000 0.000 0.000] [0.000 0.001 0.003 0.003 0.010 0.009 0.005 0.003 0.001 0.000 0.000] [0.004 0.001 0.008 0.050 0.110 0.104 0.068 0.024 0.004 0.001 0.001] [0.003 0.006 0.055 0.240 0.394 0.406 0.324 0.171 0.035 0.006 0.004] [0.000 0.011 0.145 0.424 0.614 0.650 0.554 0.365 0.123 0.014 0.004] [0.001 0.012 0.158 0.469 0.676 0.716 0.647 0.445 0.189 0.0…	[19.971 5.035 10.333 16.519 26.210 14.933 4.272 13.529 10.390 7.388 13.186 15.007 4.577 14.747 23.883 14.943 0.668 3.311 1.589 4.620 4.196 9.674 8.270 7.615 3.982 7.342 6.841]	[9.854 16.075 34.790 41.935 25.902 3.570 20.860 13.461 8.786 24.384 23.889 4.707 24.399 23.784 3.336 6.484 2.183 2.243 3.317 6.723 7.637 0.375 1.489 3.846 5.913]	[20.030 44.263 49.223 30.644 1.847 15.867 11.535 9.746 26.193 24.412 1.250 17.636 21.995 6.612 0.976 4.700 1.285 1.442 4.276 7.958 3.332 0.228 4.278]	[43.011 48.225 33.085 10.630 3.691 3.093 10.318 20.024 16.218 5.049 10.804 18.176 10.086 4.289 1.124 2.115 1.590 5.789 6.724 1.818 2.356]	25032526_Nucs_200mMNaCl_20nMCPC_dataset1.xlsx
250	asc	149.3	60.059	30.75	0.745	0.097	0.017	0.023	2141	903	0.479	54	43	1.062	[[0.000 0.000 0.000 0.002 0.005 0.006 0.002 0.001 0.000 0.000 0.000] [0.000 0.001 0.003 0.003 0.010 0.009 0.005 0.003 0.001 0.000 0.000] [0.004 0.001 0.008 0.050 0.110 0.104 0.068 0.024 0.004 0.001 0.001] [0.003 0.006 0.055 0.240 0.394 0.406 0.324 0.171 0.035 0.006 0.004] [0.000 0.011 0.145 0.424 0.614 0.650 0.554 0.365 0.123 0.014 0.004] [0.001 0.012 0.158 0.469 0.676 0.716 0.647 0.445 0.189 0.0…	[24.001 19.080 1.967 14.808 0.584 15.148 10.598 6.192 38.329 7.991 3.727 12.489 15.435 8.941 0.636 11.909 28.446 22.652 16.028 16.644 2.810 14.931 24.630 9.331 24.378 28.582 29.683]	[32.064 4.103 14.117 0.414 9.557 6.120 7.674 39.228 29.018 13.967 22.070 17.209 1.541 0.849 25.815 45.727 44.890 35.677 23.253 1.953 28.651 27.430 9.205 43.335 55.613]	[12.567 2.519 3.250 0.701 7.809 20.289 37.245 38.276 35.016 24.942 18.837 9.062 15.858 35.091 56.667 61.933 50.716 28.003 4.466 24.594 21.262 13.595 51.336]	[6.503 1.439 6.235 13.277 27.390 43.151 43.944 42.208 35.387 24.629 22.245 32.132 47.745 64.074 69.684 57.735 31.289 2.050 12.477 7.059 22.349]	25032526_Nucs_200mMNaCl_20nMCPC_dataset1.xlsx
251	asc	153.925	137.89	41.55	0.717	0.099	0.016	0.025	2142	587	0.756	96	25	1.062	[[0.000 0.000 0.000 0.002 0.005 0.006 0.002 0.001 0.000 0.000 0.000] [0.000 0.001 0.003 0.003 0.010 0.009 0.005 0.003 0.001 0.000 0.000] [0.004 0.001 0.008 0.050 0.110 0.104 0.068 0.024 0.004 0.001 0.001] [0.003 0.006 0.055 0.240 0.394 0.406 0.324 0.171 0.035 0.006 0.004] [0.000 0.011 0.145 0.424 0.614 0.650 0.554 0.365 0.123 0.014 0.004] [0.001 0.012 0.158 0.469 0.676 0.716 0.647 0.445 0.189 0.0…	[3.726 14.142 33.354 8.406 1.407 5.389 11.250 8.576 5.794 14.849 11.588 0.596 20.839 32.727 9.966 0.345 3.421 1.403 3.615 2.632 21.102 12.734 0.252 8.421 19.806 2.591 9.708 5.317]	[32.682 44.628 25.786 2.915 10.311 9.657 0.054 8.931 23.540 18.715 5.221 37.500 48.130 26.502 3.618 3.950 1.306 1.598 11.376 28.785 23.411 2.408 18.198 25.312 17.348 13.662]	[50.113 34.686 10.609 6.290 10.589 9.523 17.602 23.384 16.127 12.580 42.696 53.617 37.972 14.973 0.397 2.036 7.207 19.043 30.233 25.084 3.556 18.119 30.297 26.889]	[37.341 20.347 2.328 12.653 16.861 23.160 20.918 4.844 17.657 41.713 52.567 43.679 26.865 9.821 5.140 14.726 23.835 29.192 20.116 4.172 15.318 30.939]	25032526_Nucs_200mMNaCl_20nMCPC_dataset1.xlsx
252	asc	154.657	117.087	40.278	0.679	0.081	0.016	0.02	2146	2050	0.426	64	69	1.062	[[0.000 0.000 0.000 0.002 0.005 0.006 0.002 0.001 0.000 0.000 0.000] [0.000 0.001 0.003 0.003 0.010 0.009 0.005 0.003 0.001 0.000 0.000] [0.004 0.001 0.008 0.050 0.110 0.104 0.068 0.024 0.004 0.001 0.001] [0.003 0.006 0.055 0.240 0.394 0.406 0.324 0.171 0.035 0.006 0.004] [0.000 0.011 0.145 0.424 0.614 0.650 0.554 0.365 0.123 0.014 0.004] [0.001 0.012 0.158 0.469 0.676 0.716 0.647 0.445 0.189 0.0…	[3.206 7.835 10.590 8.382 10.352 2.108 11.161 6.689 4.224 28.776 10.721 1.584 10.013 5.711 6.240 14.610 21.725 9.031 2.434 13.353 10.493 20.504 24.275 28.860 2.460 6.735 10.625 12.514]	[14.733 18.699 18.854 13.489 2.513 15.559 10.157 15.268 36.249 25.901 11.951 13.660 7.597 10.690 28.593 33.546 21.110 0.273 17.382 27.421 37.888 48.957 42.228 13.523 0.193 13.514]	[25.920 24.259 14.348 2.086 12.169 2.539 18.929 37.043 35.811 26.787 16.363 3.904 16.041 34.411 40.396 25.603 3.239 22.512 40.317 57.689 61.647 51.307 28.903 15.672]	[24.978 15.066 1.824 1.305 6.676 20.642 37.158 40.477 33.913 21.075 0.604 20.672 35.449 39.046 26.854 3.357 25.685 51.555 67.958 69.597 61.257 44.952]	25032526_Nucs_200mMNaCl_20nMCPC_dataset1.xlsx
253	asc	150.378	68.988	30.014	0.727	0.123	0.015	0.022	2164	1661	0.275	25	71	1.062	[[0.000 0.000 0.000 0.002 0.005 0.006 0.002 0.001 0.000 0.000 0.000] [0.000 0.001 0.003 0.003 0.010 0.009 0.005 0.003 0.001 0.000 0.000] [0.004 0.001 0.008 0.050 0.110 0.104 0.068 0.024 0.004 0.001 0.001] [0.003 0.006 0.055 0.240 0.394 0.406 0.324 0.171 0.035 0.006 0.004] [0.000 0.011 0.145 0.424 0.614 0.650 0.554 0.365 0.123 0.014 0.004] [0.001 0.012 0.158 0.469 0.676 0.716 0.647 0.445 0.189 0.0…	[16.398 13.656 9.970 14.481 28.239 39.565 30.192 30.999 10.387 3.270 16.654 27.587 4.565 8.816 13.641 3.739 7.589 11.667 9.742 17.002 9.461 1.729 14.871 23.101 10.842 6.626 16.039 22.740]	[26.840 24.038 33.585 55.263 68.781 65.474 40.902 3.478 0.136 28.813 38.197 22.766 17.919 19.919 6.766 11.553 20.333 7.075 16.861 18.826 0.976 25.557 35.958 19.080 9.224 30.722]	[43.487 57.444 77.881 93.775 83.468 56.083 23.717 20.302 31.028 43.590 39.015 31.311 21.007 6.841 11.590 16.305 5.546 13.509 13.750 3.882 29.644 37.467 21.508 9.987]	[81.264 100.462 106.588 95.668 75.312 49.971 39.179 42.055 47.060 47.357 40.311 25.388 5.595 5.132 8.527 3.400 6.200 2.632 10.563 25.827 31.848 16.773]	25032526_Nucs_200mMNaCl_20nMCPC_dataset1.xlsx
254	asc	158.411	144.456	41.7	0.735	0.135	0.026	0.033	2170	2218	0.695	92	45	1.062	[[0.000 0.000 0.000 0.002 0.005 0.006 0.002 0.001 0.000 0.000 0.000] [0.000 0.001 0.003 0.003 0.010 0.009 0.005 0.003 0.001 0.000 0.000] [0.004 0.001 0.008 0.050 0.110 0.104 0.068 0.024 0.004 0.001 0.001] [0.003 0.006 0.055 0.240 0.394 0.406 0.324 0.171 0.035 0.006 0.004] [0.000 0.011 0.145 0.424 0.614 0.650 0.554 0.365 0.123 0.014 0.004] [0.001 0.012 0.158 0.469 0.676 0.716 0.647 0.445 0.189 0.0…	[6.189 2.803 10.704 23.615 6.005 8.771 10.916 1.544 27.921 5.077 13.876 20.744 22.286 18.336 23.483 1.856 9.419 1.960 3.799 13.244 4.757 2.835 22.366 12.318 0.573 7.938 5.548 1.397 6.116]	[0.545 21.110 25.965 1.417 6.316 5.758 10.047 26.155 1.945 6.043 2.663 21.082 41.221 33.579 8.888 9.471 8.569 11.401 17.522 12.796 5.969 27.107 23.787 10.701 10.999 8.819 1.681]	[20.543 22.895 11.166 1.836 7.182 14.173 17.319 11.818 1.648 11.210 33.107 42.570 41.207 16.726 2.982 14.559 18.668 20.547 9.332 8.658 27.301 29.342 23.331 15.652 8.064]	[22.539 14.968 1.687 6.611 14.193 20.282 8.356 3.520 16.963 41.026 44.365 39.365 25.230 1.527 12.924 22.556 18.843 5.000 9.216 26.088 32.295 28.706 21.936]	25032526_Nucs_200mMNaCl_20nMCPC_dataset1.xlsx
255	asc	152.348	124.65	37.187	0.701	0.112	0.023	0.033	2174	1268	0.352	28	86	1.062	[[0.000 0.000 0.000 0.002 0.005 0.006 0.002 0.001 0.000 0.000 0.000] [0.000 0.001 0.003 0.003 0.010 0.009 0.005 0.003 0.001 0.000 0.000] [0.004 0.001 0.008 0.050 0.110 0.104 0.068 0.024 0.004 0.001 0.001] [0.003 0.006 0.055 0.240 0.394 0.406 0.324 0.171 0.035 0.006 0.004] [0.000 0.011 0.145 0.424 0.614 0.650 0.554 0.365 0.123 0.014 0.004] [0.001 0.012 0.158 0.469 0.676 0.716 0.647 0.445 0.189 0.0…	[4.821 11.143 9.470 20.519 19.603 27.827 24.407 5.296 15.460 7.556 11.403 17.320 26.824 13.932 1.671 25.096 19.263 22.085 0.027 8.777 10.094 2.927 5.825 6.909 4.218 10.956 17.702 23.408]	[18.288 25.301 35.055 43.776 49.832 35.672 0.822 14.329 5.875 16.284 9.609 25.130 26.508 7.254 35.563 42.853 31.729 15.458 13.837 15.945 5.061 7.816 11.931 13.151 21.916 34.884]	[38.732 52.806 63.210 62.269 40.909 12.422 9.654 17.888 14.099 0.219 20.195 16.604 6.737 41.757 51.390 46.182 30.406 23.825 15.966 6.398 6.528 16.275 23.948 35.632]	[69.019 74.601 67.048 50.557 21.259 4.862 11.033 10.862 0.900 13.354 3.997 16.203 38.475 54.300 56.546 44.806 32.120 19.708 6.026 6.420 20.299 34.356]	25032526_Nucs_200mMNaCl_20nMCPC_dataset1.xlsx
256	asc	152.998	72.536	34.784	0.739	0.133	0.025	0.034	2179	3621	0.576	60	52	1.062	[[0.000 0.000 0.000 0.002 0.005 0.006 0.002 0.001 0.000 0.000 0.000] [0.000 0.001 0.003 0.003 0.010 0.009 0.005 0.003 0.001 0.000 0.000] [0.004 0.001 0.008 0.050 0.110 0.104 0.068 0.024 0.004 0.001 0.001] [0.003 0.006 0.055 0.240 0.394 0.406 0.324 0.171 0.035 0.006 0.004] [0.000 0.011 0.145 0.424 0.614 0.650 0.554 0.365 0.123 0.014 0.004] [0.001 0.012 0.158 0.469 0.676 0.716 0.647 0.445 0.189 0.0…	[16.534 7.143 8.981 6.416 12.379 21.371 1.151 4.098 24.515 26.499 10.927 6.130 0.135 3.342 9.841 3.349 6.969 21.078 14.968 8.879 3.592 3.665 11.687 1.412 13.806 18.940 48.108 41.631]	[19.901 15.761 17.096 26.273 28.136 9.788 8.736 35.716 44.220 27.241 11.661 1.529 8.195 9.837 5.056 5.244 25.077 21.067 3.191 6.199 7.712 14.225 14.158 23.982 49.897 78.394]	[27.627 30.119 34.319 31.173 24.969 28.907 43.569 50.850 40.920 21.130 2.355 6.655 12.114 1.963 11.060 24.564 19.590 6.918 1.811 6.583 18.464 25.926 46.702 74.835]	[41.119 39.087 41.014 40.646 45.088 54.367 54.482 46.107 29.466 10.054 4.908 6.473 3.335 10.934 20.949 20.608 13.237 11.374 13.195 23.037 41.859 69.034]	25032526_Nucs_200mMNaCl_20nMCPC_dataset1.xlsx
257	asc	162.331	155.197	44.329	0.656	0.153	0.034	0.05	2217	1551	0.777	102	36	1.062	[[0.000 0.000 0.000 0.002 0.005 0.006 0.002 0.001 0.000 0.000 0.000] [0.000 0.001 0.003 0.003 0.010 0.009 0.005 0.003 0.001 0.000 0.000] [0.004 0.001 0.008 0.050 0.110 0.104 0.068 0.024 0.004 0.001 0.001] [0.003 0.006 0.055 0.240 0.394 0.406 0.324 0.171 0.035 0.006 0.004] [0.000 0.011 0.145 0.424 0.614 0.650 0.554 0.365 0.123 0.014 0.004] [0.001 0.012 0.158 0.469 0.676 0.716 0.647 0.445 0.189 0.0…	[3.777 0.512 11.103 8.615 15.531 3.789 17.274 16.181 12.279 7.880 0.225 4.481 18.474 6.732 8.429 8.093 4.362 5.299 10.266 18.152 17.619 4.444 18.147 8.528 5.168 12.725 14.044 3.505 11.339 2.376]	[7.952 15.666 21.932 21.732 2.917 23.470 18.678 8.128 13.907 1.475 13.831 24.081 11.754 9.110 14.489 11.058 2.347 16.692 32.094 24.473 4.707 24.632 20.186 15.795 22.331 18.654 9.186 8.399]	[23.606 27.828 21.750 0.116 16.275 15.626 0.919 9.020 0.001 16.597 23.213 12.254 4.666 16.141 12.677 1.965 23.256 33.505 24.187 1.619 22.658 29.813 30.034 27.211 25.701 16.874]	[27.373 17.898 4.542 8.537 10.245 2.925 2.276 6.511 12.805 18.791 11.463 2.597 9.814 7.317 6.398 23.477 28.566 20.564 1.253 20.353 33.669 37.478 36.964 30.765]	25032526_Nucs_200mMNaCl_20nMCPC_dataset1.xlsx
258	asc	155.267	140.686	39.695	0.694	0.127	0.024	0.032	2220	785	0.622	83	53	1.062	[[0.000 0.000 0.000 0.002 0.005 0.006 0.002 0.001 0.000 0.000 0.000] [0.000 0.001 0.003 0.003 0.010 0.009 0.005 0.003 0.001 0.000 0.000] [0.004 0.001 0.008 0.050 0.110 0.104 0.068 0.024 0.004 0.001 0.001] [0.003 0.006 0.055 0.240 0.394 0.406 0.324 0.171 0.035 0.006 0.004] [0.000 0.011 0.145 0.424 0.614 0.650 0.554 0.365 0.123 0.014 0.004] [0.001 0.012 0.158 0.469 0.676 0.716 0.647 0.445 0.189 0.0…	[8.938 1.649 17.226 9.739 5.593 41.587 7.862 19.521 1.257 13.749 36.941 25.793 0.881 11.226 2.876 6.888 20.023 4.066 8.515 0.859 0.596 28.486 24.794 9.143 1.257 33.123 13.439 1.517 2.009]	[5.793 13.181 1.670 21.516 48.314 38.416 24.080 4.143 31.591 56.712 44.703 8.164 12.223 11.933 18.337 25.500 18.335 10.978 4.819 14.409 41.181 43.609 22.169 10.732 39.214 29.242 4.198]	[10.720 19.573 35.539 53.779 51.248 34.538 4.292 39.860 63.254 52.112 21.740 6.322 21.297 27.282 31.121 25.716 18.236 1.907 24.490 48.251 50.593 25.051 11.205 37.702 33.553]	[28.721 47.853 61.199 51.600 32.885 5.248 42.539 58.772 54.816 30.828 0.407 20.651 33.675 36.948 29.986 16.628 6.409 31.048 49.992 45.666 23.476 4.186 30.368]	25032526_Nucs_200mMNaCl_20nMCPC_dataset1.xlsx
259	asc	146.99	99.48	34.411	0.67	0.155	0.017	0.025	2231	1190	0.411	37	73	1.062	[[0.000 0.000 0.000 0.002 0.005 0.006 0.002 0.001 0.000 0.000 0.000] [0.000 0.001 0.003 0.003 0.010 0.009 0.005 0.003 0.001 0.000 0.000] [0.004 0.001 0.008 0.050 0.110 0.104 0.068 0.024 0.004 0.001 0.001] [0.003 0.006 0.055 0.240 0.394 0.406 0.324 0.171 0.035 0.006 0.004] [0.000 0.011 0.145 0.424 0.614 0.650 0.554 0.365 0.123 0.014 0.004] [0.001 0.012 0.158 0.469 0.676 0.716 0.647 0.445 0.189 0.0…	[13.223 31.830 2.876 8.670 2.572 12.594 9.893 34.699 20.241 3.938 31.064 23.098 13.368 6.449 9.278 10.745 2.784 0.741 1.835 2.278 8.454 26.246 21.078 6.597 8.734 2.706 1.791]	[39.880 14.456 8.518 0.610 6.362 20.945 49.765 39.559 1.473 40.644 45.314 28.142 17.772 17.876 16.777 7.786 0.267 1.066 5.588 22.716 41.012 37.500 21.503 13.385 6.178]	[22.027 6.196 2.301 9.959 32.423 51.936 39.243 0.291 41.641 53.659 46.406 32.770 26.120 20.693 11.937 4.227 2.933 15.102 33.935 48.941 48.791 36.075 21.319]	[14.531 3.772 22.621 41.504 45.850 30.135 0.548 35.544 54.961 57.599 48.467 35.712 25.513 16.203 10.899 14.025 25.807 41.173 54.637 55.706 45.255]	25032526_Nucs_200mMNaCl_20nMCPC_dataset1.xlsx
260	asc	155.834	126.113	40.73	0.628	0.119	0.022	0.03	2233	1756	0.565	76	55	1.062	[[0.000 0.000 0.000 0.002 0.005 0.006 0.002 0.001 0.000 0.000 0.000] [0.000 0.001 0.003 0.003 0.010 0.009 0.005 0.003 0.001 0.000 0.000] [0.004 0.001 0.008 0.050 0.110 0.104 0.068 0.024 0.004 0.001 0.001] [0.003 0.006 0.055 0.240 0.394 0.406 0.324 0.171 0.035 0.006 0.004] [0.000 0.011 0.145 0.424 0.614 0.650 0.554 0.365 0.123 0.014 0.004] [0.001 0.012 0.158 0.469 0.676 0.716 0.647 0.445 0.189 0.0…	[21.934 2.792 6.352 7.257 16.365 0.482 1.125 1.895 23.272 25.448 2.908 21.221 10.848 17.290 17.006 4.216 12.107 13.022 3.929 5.860 4.236 11.933 16.660 26.015 12.390 13.570 22.430 27.631 0.800]	[4.999 11.377 18.615 20.234 8.102 1.831 14.093 36.943 35.630 0.795 28.099 30.103 31.216 23.543 10.341 16.510 21.040 7.511 6.013 13.132 5.720 23.702 28.150 6.167 8.550 29.461 39.246]	[11.205 23.512 23.267 12.451 4.333 26.458 40.957 32.678 4.028 27.701 43.204 41.492 33.393 25.293 24.957 20.356 11.330 5.703 9.226 2.995 20.502 20.356 9.022 10.944 28.022]	[20.209 25.012 10.477 9.959 28.066 37.460 28.730 2.817 26.028 42.335 50.480 46.781 36.548 31.982 23.190 9.237 1.635 2.341 5.382 14.009 21.030 20.369 25.311]	25032526_Nucs_200mMNaCl_20nMCPC_dataset1.xlsx
261	asc	152.679	121.802	36.202	0.712	0.233	0.031	0.042	2234	1896	0.669	85	31	1.062	[[0.000 0.000 0.000 0.002 0.005 0.006 0.002 0.001 0.000 0.000 0.000] [0.000 0.001 0.003 0.003 0.010 0.009 0.005 0.003 0.001 0.000 0.000] [0.004 0.001 0.008 0.050 0.110 0.104 0.068 0.024 0.004 0.001 0.001] [0.003 0.006 0.055 0.240 0.394 0.406 0.324 0.171 0.035 0.006 0.004] [0.000 0.011 0.145 0.424 0.614 0.650 0.554 0.365 0.123 0.014 0.004] [0.001 0.012 0.158 0.469 0.676 0.716 0.647 0.445 0.189 0.0…	[7.580 27.191 16.173 2.087 16.117 1.210 20.669 14.216 15.949 5.371 14.555 5.574 3.016 9.212 11.181 18.843 22.055 10.968 13.684 0.113 2.442 9.303 4.544 1.546 10.601 0.479 3.619 3.805]	[31.488 28.726 14.059 15.679 19.603 28.382 32.525 25.743 20.624 20.028 14.359 10.408 5.129 15.997 35.461 36.961 28.838 19.112 5.508 2.153 5.810 0.880 4.574 11.134 3.012 5.760]	[35.781 28.835 27.765 29.824 41.617 40.878 40.700 32.326 28.155 22.160 13.979 0.626 23.921 41.634 50.240 41.071 27.407 14.145 6.722 5.123 5.404 8.529 8.591 3.428]	[39.636 43.970 42.950 49.136 52.679 50.003 44.038 38.055 27.222 12.466 5.323 29.353 47.394 54.579 49.459 38.581 22.747 12.128 10.838 7.526 8.989 8.694]	25032526_Nucs_200mMNaCl_20nMCPC_dataset1.xlsx
262	asc	153.727	82.501	33.538	0.707	0.138	0.027	0.034	2235	2735	0.386	59	51	1.062	[[0.000 0.000 0.000 0.002 0.005 0.006 0.002 0.001 0.000 0.000 0.000] [0.000 0.001 0.003 0.003 0.010 0.009 0.005 0.003 0.001 0.000 0.000] [0.004 0.001 0.008 0.050 0.110 0.104 0.068 0.024 0.004 0.001 0.001] [0.003 0.006 0.055 0.240 0.394 0.406 0.324 0.171 0.035 0.006 0.004] [0.000 0.011 0.145 0.424 0.614 0.650 0.554 0.365 0.123 0.014 0.004] [0.001 0.012 0.158 0.469 0.676 0.716 0.647 0.445 0.189 0.0…	[16.806 15.504 17.268 9.299 17.694 9.467 25.627 4.830 8.651 19.929 7.484 14.210 19.981 3.661 0.262 4.219 12.849 5.633 23.033 48.364 8.450 17.677 18.403 6.288 16.802 24.531 15.042 2.236]	[32.541 20.371 9.512 27.077 5.501 23.308 21.969 1.102 19.346 10.344 20.458 28.917 13.783 4.202 10.775 17.775 23.574 50.031 64.105 23.793 4.251 6.420 5.488 7.681 23.651 28.425]	[21.129 7.588 15.923 5.615 19.544 17.907 4.515 12.801 1.787 17.195 29.487 23.328 16.412 16.068 27.124 46.494 66.675 65.398 43.340 13.703 0.336 2.935 6.564 21.999]	[4.031 5.253 0.851 10.316 9.524 7.550 1.676 4.722 17.733 25.865 29.450 27.493 29.316 43.682 61.347 71.300 73.862 53.246 24.739 14.036 4.214 9.892]	25032526_Nucs_200mMNaCl_20nMCPC_dataset1.xlsx
263	asc	153.18	103.911	34.178	0.719	0.109	0.022	0.032	2253	2533	0.517	51	67	1.062	[[0.000 0.000 0.000 0.002 0.005 0.006 0.002 0.001 0.000 0.000 0.000] [0.000 0.001 0.003 0.003 0.010 0.009 0.005 0.003 0.001 0.000 0.000] [0.004 0.001 0.008 0.050 0.110 0.104 0.068 0.024 0.004 0.001 0.001] [0.003 0.006 0.055 0.240 0.394 0.406 0.324 0.171 0.035 0.006 0.004] [0.000 0.011 0.145 0.424 0.614 0.650 0.554 0.365 0.123 0.014 0.004] [0.001 0.012 0.158 0.469 0.676 0.716 0.647 0.445 0.189 0.0…	[3.555 23.883 9.170 2.430 12.363 1.655 9.147 6.190 0.254 7.639 23.329 22.019 3.615 6.771 4.755 3.002 7.209 7.778 23.476 26.461 10.166 4.727 8.947 14.275 13.984 8.518 18.382 13.907]	[30.246 22.327 13.197 14.405 12.410 6.880 1.490 6.660 19.176 38.158 35.491 18.010 6.201 0.132 4.229 12.598 23.120 40.595 43.282 25.760 5.337 13.721 11.756 11.105 6.319 21.076]	[32.071 25.238 21.185 14.749 10.320 1.912 13.628 32.436 44.272 44.847 28.988 14.303 5.368 9.487 20.571 38.024 52.187 53.126 35.834 9.521 7.256 6.490 1.026 3.839]	[34.554 28.884 18.271 10.753 4.780 22.135 37.852 50.571 48.280 37.317 25.873 15.353 18.778 32.701 47.072 59.951 57.623 39.481 20.917 4.555 5.939 6.293]	25032526_Nucs_200mMNaCl_20nMCPC_dataset1.xlsx
264	asc	149.311	133.695	39.693	0.723	0.083	0.021	0.025	2277	3433	0.236	19	93	1.062	[[0.000 0.000 0.000 0.002 0.005 0.006 0.002 0.001 0.000 0.000 0.000] [0.000 0.001 0.003 0.003 0.010 0.009 0.005 0.003 0.001 0.000 0.000] [0.004 0.001 0.008 0.050 0.110 0.104 0.068 0.024 0.004 0.001 0.001] [0.003 0.006 0.055 0.240 0.394 0.406 0.324 0.171 0.035 0.006 0.004] [0.000 0.011 0.145 0.424 0.614 0.650 0.554 0.365 0.123 0.014 0.004] [0.001 0.012 0.158 0.469 0.676 0.716 0.647 0.445 0.189 0.0…	[14.692 13.596 13.582 3.211 0.041 3.974 27.382 2.715 3.424 18.722 22.327 0.415 7.046 7.766 10.576 4.360 7.220 3.099 16.524 10.160 23.071 33.709 24.239 6.666 0.954 0.692 0.352]	[14.151 8.389 9.981 3.551 17.644 28.011 9.264 14.143 31.598 31.480 14.271 2.955 9.531 16.639 13.258 10.950 14.971 23.153 6.886 34.845 57.363 44.426 19.262 4.633 1.345]	[1.751 9.021 18.298 22.432 27.067 8.465 16.070 36.697 38.051 22.844 5.471 11.716 18.715 19.852 21.200 23.789 20.084 4.233 41.504 64.160 59.319 34.784 13.986]	[11.604 21.740 27.315 22.763 2.567 15.988 34.229 40.074 25.461 10.261 9.094 20.635 25.483 30.818 25.019 11.564 14.245 45.954 63.644 64.526 48.650]	25032526_Nucs_200mMNaCl_20nMCPC_dataset1.xlsx
265	asc	154.461	97.574	37.228	0.64	0.161	0.034	0.042	2278	1377	0.649	79	32	1.062	[[0.000 0.000 0.000 0.002 0.005 0.006 0.002 0.001 0.000 0.000 0.000] [0.000 0.001 0.003 0.003 0.010 0.009 0.005 0.003 0.001 0.000 0.000] [0.004 0.001 0.008 0.050 0.110 0.104 0.068 0.024 0.004 0.001 0.001] [0.003 0.006 0.055 0.240 0.394 0.406 0.324 0.171 0.035 0.006 0.004] [0.000 0.011 0.145 0.424 0.614 0.650 0.554 0.365 0.123 0.014 0.004] [0.001 0.012 0.158 0.469 0.676 0.716 0.647 0.445 0.189 0.0…	[27.220 0.400 27.591 37.917 32.174 25.120 27.444 7.035 8.750 17.132 1.847 9.237 30.388 16.846 9.574 13.448 10.116 1.958 5.403 1.553 2.138 2.023 7.121 12.221 4.434 0.757 8.180 0.484]	[0.214 46.350 67.800 63.693 54.929 43.522 25.132 20.833 22.430 5.795 23.507 43.430 27.253 7.875 23.293 17.819 4.314 5.201 3.186 0.350 2.607 12.221 17.999 10.166 5.550 8.044]	[54.465 86.184 92.719 79.819 62.416 45.253 34.546 23.466 0.062 28.323 43.969 29.468 0.692 21.614 21.785 9.055 1.054 3.752 0.327 7.698 16.120 18.999 17.183 11.881]	[95.321 109.568 101.767 85.174 63.664 45.248 23.288 5.368 26.157 36.598 27.574 4.987 12.049 19.148 14.369 3.853 0.270 3.843 10.020 17.493 22.076 20.315]	25032526_Nucs_200mMNaCl_20nMCPC_dataset1.xlsx
266	asc	155.108	139.043	37.288	0.717	0.107	0.018	0.026	2288	2402	0.543	75	62	1.062	[[0.000 0.000 0.000 0.002 0.005 0.006 0.002 0.001 0.000 0.000 0.000] [0.000 0.001 0.003 0.003 0.010 0.009 0.005 0.003 0.001 0.000 0.000] [0.004 0.001 0.008 0.050 0.110 0.104 0.068 0.024 0.004 0.001 0.001] [0.003 0.006 0.055 0.240 0.394 0.406 0.324 0.171 0.035 0.006 0.004] [0.000 0.011 0.145 0.424 0.614 0.650 0.554 0.365 0.123 0.014 0.004] [0.001 0.012 0.158 0.469 0.676 0.716 0.647 0.445 0.189 0.0…	[5.647 10.959 4.210 6.436 8.802 10.909 26.111 15.342 19.554 5.329 13.175 7.853 2.720 2.295 22.763 35.435 14.242 3.287 0.185 8.854 13.735 8.211 7.484 0.395 2.443 7.350 0.452 26.394]	[11.677 1.948 12.941 6.565 19.564 39.236 38.174 24.561 2.140 11.913 0.094 0.059 15.037 41.628 53.937 33.603 10.500 2.599 15.629 22.268 11.337 3.576 2.915 5.921 8.346 9.974]	[2.238 7.819 1.391 25.496 47.170 47.748 30.472 6.679 5.895 5.296 10.945 28.285 53.798 62.030 47.899 21.539 3.361 19.540 22.556 15.207 3.109 1.432 4.438 0.180]	[2.563 12.035 32.287 48.279 46.997 38.271 16.786 0.347 8.604 26.188 42.229 58.816 66.800 53.646 29.506 2.650 16.082 21.779 17.721 10.513 6.912 0.790]	25032526_Nucs_200mMNaCl_20nMCPC_dataset1.xlsx
267	asc	146.792	124.408	37.849	0.707	0.103	0.027	0.037	2292	3398	0.344	24	85	1.062	[[0.000 0.000 0.000 0.002 0.005 0.006 0.002 0.001 0.000 0.000 0.000] [0.000 0.001 0.003 0.003 0.010 0.009 0.005 0.003 0.001 0.000 0.000] [0.004 0.001 0.008 0.050 0.110 0.104 0.068 0.024 0.004 0.001 0.001] [0.003 0.006 0.055 0.240 0.394 0.406 0.324 0.171 0.035 0.006 0.004] [0.000 0.011 0.145 0.424 0.614 0.650 0.554 0.365 0.123 0.014 0.004] [0.001 0.012 0.158 0.469 0.676 0.716 0.647 0.445 0.189 0.0…	[26.478 16.724 14.214 5.543 11.715 7.428 5.992 13.103 15.867 6.396 24.983 18.640 10.711 2.576 15.000 3.704 4.357 18.683 3.959 27.392 2.048 5.092 2.238 17.626 6.584 11.645 5.908]	[37.070 19.805 4.294 18.201 16.282 3.154 18.040 25.616 26.821 37.500 36.487 21.319 0.432 11.860 5.974 11.846 22.841 26.996 28.347 14.194 5.187 13.597 15.453 8.052 11.308]	[26.517 0.796 17.626 16.721 0.828 19.363 35.121 44.272 50.542 45.508 28.139 7.129 8.701 14.547 20.686 32.029 35.546 36.560 21.768 20.131 14.512 20.308 15.677]	[5.900 9.920 9.443 0.582 23.228 42.672 54.306 61.006 50.210 34.254 15.491 7.156 17.179 31.169 39.993 40.154 42.361 34.560 27.079 24.634 23.701]	25032526_Nucs_200mMNaCl_20nMCPC_dataset1.xlsx
268	asc	127.98	74.693	21.73	0.756	0.344	0.046	0.057	2320	2199	0.53	43	49	1.062	[[0.000 0.000 0.000 0.002 0.005 0.006 0.002 0.001 0.000 0.000 0.000] [0.000 0.001 0.003 0.003 0.010 0.009 0.005 0.003 0.001 0.000 0.000] [0.004 0.001 0.008 0.050 0.110 0.104 0.068 0.024 0.004 0.001 0.001] [0.003 0.006 0.055 0.240 0.394 0.406 0.324 0.171 0.035 0.006 0.004] [0.000 0.011 0.145 0.424 0.614 0.650 0.554 0.365 0.123 0.014 0.004] [0.001 0.012 0.158 0.469 0.676 0.716 0.647 0.445 0.189 0.0…	[4.001 0.891 15.530 0.806 26.755 0.111 19.130 78.588 67.254 17.961 8.877 38.023 39.855 30.503 6.215 7.666 4.836 8.636 6.861 2.191 5.300 4.339 23.382]	[8.874 14.681 6.419 27.214 3.924 58.369 54.526 36.941 56.027 36.870 62.389 74.118 53.538 17.633 6.976 12.986 14.484 12.274 8.272 4.226 10.002]	[6.890 8.685 15.853 17.774 38.589 38.788 20.565 53.326 80.131 86.854 90.978 71.387 32.895 0.410 15.919 19.719 17.459 11.728 13.915]	[3.938 5.239 17.611 23.969 21.828 21.702 56.451 90.515 115.306 101.936 82.262 47.763 11.683 10.464 22.108 20.882 20.468]	25032526_Nucs_200mMNaCl_20nMCPC_dataset1.xlsx
269	asc	144.643	111.222	34.203	0.665	0.111	0.023	0.03	2325	2638	0.385	39	75	1.062	[[0.000 0.000 0.000 0.002 0.005 0.006 0.002 0.001 0.000 0.000 0.000] [0.000 0.001 0.003 0.003 0.010 0.009 0.005 0.003 0.001 0.000 0.000] [0.004 0.001 0.008 0.050 0.110 0.104 0.068 0.024 0.004 0.001 0.001] [0.003 0.006 0.055 0.240 0.394 0.406 0.324 0.171 0.035 0.006 0.004] [0.000 0.011 0.145 0.424 0.614 0.650 0.554 0.365 0.123 0.014 0.004] [0.001 0.012 0.158 0.469 0.676 0.716 0.647 0.445 0.189 0.0…	[8.842 2.154 5.657 11.527 1.837 11.934 2.226 14.304 5.995 3.981 32.523 21.063 8.842 1.296 0.677 6.362 21.503 37.970 39.347 1.387 3.241 9.270 0.847 30.020 32.602 40.409]	[9.404 12.498 13.437 9.893 9.902 3.411 18.415 15.138 23.240 45.045 32.903 2.337 2.787 1.856 16.775 5.699 46.892 57.639 19.908 7.183 11.314 9.528 45.897 67.816]	[17.114 18.766 14.959 8.308 6.427 17.139 29.627 41.581 48.275 38.761 16.984 0.747 12.764 7.126 12.871 47.460 57.617 42.788 21.673 1.626 22.723 61.377]	[23.086 14.454 7.415 6.060 24.851 39.173 49.225 53.765 43.360 24.127 5.032 3.469 4.753 23.072 48.684 58.298 49.539 30.433 1.484 39.285]	25032526_Nucs_200mMNaCl_20nMCPC_dataset1.xlsx
270	asc	145	33.35	25.13	0.678	0.133	0.019	0.024	2331	3673	0.433	38	44	1.062	[[0.000 0.000 0.000 0.002 0.005 0.006 0.002 0.001 0.000 0.000 0.000] [0.000 0.001 0.003 0.003 0.010 0.009 0.005 0.003 0.001 0.000 0.000] [0.004 0.001 0.008 0.050 0.110 0.104 0.068 0.024 0.004 0.001 0.001] [0.003 0.006 0.055 0.240 0.394 0.406 0.324 0.171 0.035 0.006 0.004] [0.000 0.011 0.145 0.424 0.614 0.650 0.554 0.365 0.123 0.014 0.004] [0.001 0.012 0.158 0.469 0.676 0.716 0.647 0.445 0.189 0.0…	[22.547 1.362 10.633 18.174 2.389 22.237 9.410 10.849 13.858 4.219 22.634 15.298 25.805 5.830 7.081 12.303 0.398 23.400 30.460 19.022 30.581 22.508 3.099 14.516 27.117 13.992]	[7.318 19.040 22.296 4.421 28.136 25.953 22.483 21.392 22.465 32.392 39.517 36.368 22.273 3.845 8.961 5.151 38.431 51.671 49.543 51.346 36.249 0.898 29.624 41.371]	[13.595 15.856 4.718 27.676 36.923 35.138 34.533 37.316 48.776 51.076 49.748 28.828 11.145 1.849 19.424 45.812 68.725 75.212 67.298 42.472 3.377 31.950]	[4.619 7.912 28.230 38.887 47.736 50.400 53.426 61.324 62.089 54.551 37.608 24.513 20.901 33.012 58.722 79.862 87.574 77.534 46.424 5.956]	25032526_Nucs_200mMNaCl_20nMCPC_dataset1.xlsx
271	asc	153.644	122.575	42.996	0.642	0.191	0.036	0.043	2350	409	0.658	87	36	1.062	[[0.000 0.000 0.000 0.002 0.005 0.006 0.002 0.001 0.000 0.000 0.000] [0.000 0.001 0.003 0.003 0.010 0.009 0.005 0.003 0.001 0.000 0.000] [0.004 0.001 0.008 0.050 0.110 0.104 0.068 0.024 0.004 0.001 0.001] [0.003 0.006 0.055 0.240 0.394 0.406 0.324 0.171 0.035 0.006 0.004] [0.000 0.011 0.145 0.424 0.614 0.650 0.554 0.365 0.123 0.014 0.004] [0.001 0.012 0.158 0.469 0.676 0.716 0.647 0.445 0.189 0.0…	[17.772 1.420 13.093 19.503 2.605 10.656 12.597 8.696 1.173 23.415 3.358 2.368 11.622 5.097 8.340 1.188 0.731 6.828 15.609 17.326 32.390 20.625 0.316 3.348 28.655 14.407 23.724 7.576]	[14.013 22.135 27.352 7.028 15.652 22.273 15.581 6.187 24.507 16.249 9.858 15.355 15.078 11.482 5.723 4.738 14.998 27.686 8.936 34.039 36.662 8.323 17.833 37.532 40.596 27.139]	[31.956 25.953 8.702 13.755 25.026 13.672 5.626 22.765 24.067 21.808 20.495 19.600 16.640 11.211 14.036 23.884 21.150 1.412 29.305 35.106 12.405 20.736 48.446 48.041]	[26.536 7.033 9.833 15.711 11.178 3.268 21.658 27.045 29.663 29.138 22.884 21.530 20.716 24.251 22.254 13.080 2.245 24.322 23.349 6.691 20.291 47.013]	25032526_Nucs_200mMNaCl_20nMCPC_dataset1.xlsx
272	asc	153.025	131.388	36.733	0.607	0.159	0.024	0.029	2350	1391	0.662	84	43	1.062	[[0.000 0.000 0.000 0.002 0.005 0.006 0.002 0.001 0.000 0.000 0.000] [0.000 0.001 0.003 0.003 0.010 0.009 0.005 0.003 0.001 0.000 0.000] [0.004 0.001 0.008 0.050 0.110 0.104 0.068 0.024 0.004 0.001 0.001] [0.003 0.006 0.055 0.240 0.394 0.406 0.324 0.171 0.035 0.006 0.004] [0.000 0.011 0.145 0.424 0.614 0.650 0.554 0.365 0.123 0.014 0.004] [0.001 0.012 0.158 0.469 0.676 0.716 0.647 0.445 0.189 0.0…	[23.250 9.267 18.722 28.171 2.741 4.017 8.038 5.686 10.726 16.355 1.061 2.208 7.284 6.639 20.229 14.212 14.320 11.001 11.986 15.778 8.193 17.656 11.654 7.254 10.945 0.305 1.669 8.647]	[30.253 37.441 36.161 9.336 1.369 8.872 4.342 0.294 11.522 8.134 1.964 9.499 0.167 24.015 31.486 26.927 24.154 25.375 25.867 7.254 19.387 24.109 7.608 7.166 4.334 2.502]	[50.526 40.606 22.373 10.730 4.661 8.012 7.017 11.071 9.339 11.002 3.861 7.494 27.623 38.720 41.834 38.523 37.352 27.016 7.042 17.147 21.881 13.686 1.472 6.341]	[50.547 32.756 18.758 13.617 9.430 8.819 14.677 13.028 7.796 1.575 14.657 32.747 43.494 51.627 52.787 42.440 28.250 7.858 10.278 16.891 15.143 3.579]	25032526_Nucs_200mMNaCl_20nMCPC_dataset1.xlsx
273	asc	140.367	121.087	36.573	0.706	0.151	0.022	0.031	2358	3237	0.427	53	69	1.062	[[0.000 0.000 0.000 0.002 0.005 0.006 0.002 0.001 0.000 0.000 0.000] [0.000 0.001 0.003 0.003 0.010 0.009 0.005 0.003 0.001 0.000 0.000] [0.004 0.001 0.008 0.050 0.110 0.104 0.068 0.024 0.004 0.001 0.001] [0.003 0.006 0.055 0.240 0.394 0.406 0.324 0.171 0.035 0.006 0.004] [0.000 0.011 0.145 0.424 0.614 0.650 0.554 0.365 0.123 0.014 0.004] [0.001 0.012 0.158 0.469 0.676 0.716 0.647 0.445 0.189 0.0…	[1.606 15.877 4.752 39.049 28.015 2.429 9.583 34.253 21.888 31.746 17.527 17.926 17.462 0.866 0.989 6.704 2.438 19.823 2.109 23.144 61.225 33.832 4.978 13.198 22.911 14.962]	[19.056 6.835 50.681 48.754 11.645 25.495 49.989 23.141 29.566 42.363 35.420 25.992 8.359 2.796 4.990 8.998 22.097 0.449 52.701 55.880 5.709 15.295 0.747 23.794]	[19.711 50.190 51.075 16.288 29.026 43.792 20.961 23.569 49.118 51.412 35.009 15.174 2.557 1.866 12.250 12.946 18.357 44.593 51.598 17.085 5.861 21.531]	[47.050 39.801 12.587 13.492 29.411 14.705 22.084 43.907 54.357 45.482 23.574 14.588 10.214 7.823 4.627 22.602 38.586 47.863 22.394 1.120]	25032526_Nucs_200mMNaCl_20nMCPC_dataset1.xlsx
274	asc	159.982	146.279	41.062	0.764	0.251	0.039	0.049	2373	3282	0.617	85	57	1.062	[[0.000 0.000 0.000 0.002 0.005 0.006 0.002 0.001 0.000 0.000 0.000] [0.000 0.001 0.003 0.003 0.010 0.009 0.005 0.003 0.001 0.000 0.000] [0.004 0.001 0.008 0.050 0.110 0.104 0.068 0.024 0.004 0.001 0.001] [0.003 0.006 0.055 0.240 0.394 0.406 0.324 0.171 0.035 0.006 0.004] [0.000 0.011 0.145 0.424 0.614 0.650 0.554 0.365 0.123 0.014 0.004] [0.001 0.012 0.158 0.469 0.676 0.716 0.647 0.445 0.189 0.0…	[27.216 0.471 17.813 33.895 21.486 29.939 15.399 3.374 14.695 12.850 1.758 8.766 15.710 29.415 7.220 4.434 8.835 11.692 1.752 19.916 13.953 2.465 0.140 3.850 0.233 29.281 12.159 9.282 9.287]	[5.172 34.526 32.059 19.508 48.382 32.056 3.726 6.583 4.623 0.284 1.790 26.034 40.880 19.711 5.241 16.897 16.985 17.556 27.769 22.679 4.582 0.833 4.036 12.482 35.244 22.159 7.846]	[23.897 21.430 17.984 44.328 39.978 17.986 0.657 0.080 1.295 14.496 31.418 40.300 26.291 0.278 17.769 26.836 30.455 33.462 26.252 14.823 5.785 6.388 20.853 32.851 22.414]	[5.192 18.159 34.171 38.480 30.127 9.307 5.595 9.799 21.032 36.194 37.362 24.500 6.615 15.938 33.440 37.449 38.549 31.917 20.536 5.947 11.252 23.312 29.298]	25032526_Nucs_200mMNaCl_20nMCPC_dataset1.xlsx
275	asc	159.464	131.02	39.069	0.661	0.157	0.041	0.05	2390	367	0.664	90	33	1.062	[[0.000 0.000 0.000 0.002 0.005 0.006 0.002 0.001 0.000 0.000 0.000] [0.000 0.001 0.003 0.003 0.010 0.009 0.005 0.003 0.001 0.000 0.000] [0.004 0.001 0.008 0.050 0.110 0.104 0.068 0.024 0.004 0.001 0.001] [0.003 0.006 0.055 0.240 0.394 0.406 0.324 0.171 0.035 0.006 0.004] [0.000 0.011 0.145 0.424 0.614 0.650 0.554 0.365 0.123 0.014 0.004] [0.001 0.012 0.158 0.469 0.676 0.716 0.647 0.445 0.189 0.0…	[20.157 23.191 2.787 2.660 12.349 15.442 9.585 0.433 13.779 11.963 12.503 2.241 16.395 4.755 7.045 0.932 10.650 14.359 17.056 9.824 21.702 23.107 15.559 13.829 17.300 27.292 3.653 5.660 5.299]	[34.663 15.712 10.228 5.958 4.475 2.080 1.664 19.544 25.104 19.605 0.295 17.652 16.474 8.956 2.735 18.296 28.212 29.147 29.203 38.167 41.737 20.197 14.700 37.861 37.769 14.469 6.484]	[30.872 15.269 7.956 0.224 0.880 11.508 22.441 30.106 21.108 2.029 16.259 19.337 11.492 6.526 24.171 36.442 43.921 48.150 54.554 46.650 23.238 16.347 40.825 43.998 22.161]	[25.183 14.779 0.177 4.673 16.460 28.338 26.085 20.581 4.567 12.355 14.961 8.673 8.590 28.424 44.131 57.248 64.322 62.875 49.048 20.727 12.919 35.163 41.886]	25032526_Nucs_200mMNaCl_20nMCPC_dataset1.xlsx
276	asc	120	90.901	28.411	0.656	0.149	0.038	0.048	2421	1039	0.442	36	57	1.062	[[0.000 0.000 0.000 0.002 0.005 0.006 0.002 0.001 0.000 0.000 0.000] [0.000 0.001 0.003 0.003 0.010 0.009 0.005 0.003 0.001 0.000 0.000] [0.004 0.001 0.008 0.050 0.110 0.104 0.068 0.024 0.004 0.001 0.001] [0.003 0.006 0.055 0.240 0.394 0.406 0.324 0.171 0.035 0.006 0.004] [0.000 0.011 0.145 0.424 0.614 0.650 0.554 0.365 0.123 0.014 0.004] [0.001 0.012 0.158 0.469 0.676 0.716 0.647 0.445 0.189 0.0…	[28.158 6.123 1.627 16.754 8.338 10.697 29.821 4.718 54.042 3.145 30.900 19.894 18.815 12.504 9.084 31.218 20.999 18.585 10.201 9.957 41.924]	[7.143 13.065 21.736 22.063 29.776 37.528 46.650 57.974 14.716 39.275 25.937 2.616 1.446 12.777 37.175 27.315 13.186 24.472 36.020]	[10.346 28.999 37.007 43.393 60.172 66.072 58.896 14.111 18.450 31.174 9.926 10.915 20.906 37.109 23.017 4.424 35.806]	[32.867 47.425 62.979 77.519 69.428 57.217 25.923 8.982 18.144 23.459 29.824 25.302 29.820 21.510 11.875]	25032526_Nucs_200mMNaCl_20nMCPC_dataset1.xlsx
277	asc	118.339	78.68	29.563	0.695	0.13	0.026	0.035	2429	2616	0.545	47	50	1.062	[[0.000 0.000 0.000 0.002 0.005 0.006 0.002 0.001 0.000 0.000 0.000] [0.000 0.001 0.003 0.003 0.010 0.009 0.005 0.003 0.001 0.000 0.000] [0.004 0.001 0.008 0.050 0.110 0.104 0.068 0.024 0.004 0.001 0.001] [0.003 0.006 0.055 0.240 0.394 0.406 0.324 0.171 0.035 0.006 0.004] [0.000 0.011 0.145 0.424 0.614 0.650 0.554 0.365 0.123 0.014 0.004] [0.001 0.012 0.158 0.469 0.676 0.716 0.647 0.445 0.189 0.0…	[55.672 21.254 18.347 37.396 21.106 1.750 1.609 26.721 9.544 2.551 7.792 9.441 1.941 6.500 1.252 2.279 21.090 43.141 8.134 1.374 52.804]	[15.755 26.418 57.122 40.679 13.108 15.845 22.754 2.542 3.427 11.237 12.367 0.470 8.096 3.362 8.891 41.520 57.753 29.018 29.095]	[54.769 57.209 54.119 37.936 24.428 21.160 9.782 8.310 8.564 10.327 2.201 4.723 11.714 28.747 51.851 61.436 60.453]	[71.174 61.950 53.092 36.898 27.538 16.183 14.160 12.256 6.606 3.475 6.327 23.571 42.045 58.247 75.984]	25032526_Nucs_200mMNaCl_20nMCPC_dataset1.xlsx
0	asc	159.3	133.309	39.964	0.672	0.136	0.03	0.037	5	2178	0.304	25	94	1.041	[[0.000 0.000 0.000 0.003 0.003 0.005 0.004 0.005 0.000 0.000 0.000] [0.000 0.005 0.003 0.004 0.009 0.009 0.009 0.006 0.001 0.000 0.000] [0.001 0.003 0.008 0.019 0.052 0.059 0.049 0.020 0.003 0.000 0.001] [0.001 0.003 0.021 0.123 0.259 0.282 0.239 0.115 0.023 0.002 0.000] [0.003 0.006 0.077 0.325 0.518 0.549 0.497 0.289 0.070 0.004 0.001] [0.002 0.008 0.104 0.399 0.606 0.645 0.605 0.390 0.105 0.0…	[1.124 4.944 13.578 6.126 28.842 22.878 7.160 32.413 21.765 11.743 17.431 6.436 7.577 25.048 2.199 4.059 24.724 4.572 12.072 9.497 19.677 31.943 17.665 26.645 13.660 11.366 11.414 2.030 1.661]	[12.295 19.113 1.506 37.218 33.719 11.927 25.110 0.313 9.576 26.521 11.363 16.882 27.736 12.354 15.321 29.039 10.898 5.037 6.377 30.899 50.614 46.959 28.648 5.346 10.244 18.112 6.907]	[11.777 10.086 33.128 24.709 3.331 18.987 16.014 21.879 19.765 8.669 13.518 27.839 27.980 28.968 25.722 17.599 1.080 20.649 44.712 62.477 58.872 43.604 21.451 19.436 15.231]	[12.457 21.756 22.029 6.702 13.316 19.623 27.943 18.329 2.253 9.897 29.652 35.409 34.673 32.628 15.474 5.682 26.323 57.051 68.176 65.396 59.043 37.753 27.994]	25032526_Nucs_200mMNaCl_20nMCPC_dataset1.xlsx
1	asc	152.528	66.437	27.992	0.772	0.273	0.032	0.045	16	1600	0.576	65	37	1.041	[[0.000 0.000 0.000 0.003 0.003 0.005 0.004 0.005 0.000 0.000 0.000] [0.000 0.005 0.003 0.004 0.009 0.009 0.009 0.006 0.001 0.000 0.000] [0.001 0.003 0.008 0.019 0.052 0.059 0.049 0.020 0.003 0.000 0.001] [0.001 0.003 0.021 0.123 0.259 0.282 0.239 0.115 0.023 0.002 0.000] [0.003 0.006 0.077 0.325 0.518 0.549 0.497 0.289 0.070 0.004 0.001] [0.002 0.008 0.104 0.399 0.606 0.645 0.605 0.390 0.105 0.0…	[17.655 14.153 8.800 4.428 3.387 15.199 20.187 15.665 7.163 5.820 15.916 0.172 13.149 17.775 10.140 14.128 10.700 16.965 69.501 43.526 8.867 4.172 1.906 0.186 4.822 19.884 5.751 4.643]	[9.725 18.090 10.521 13.201 26.986 35.619 29.339 12.085 10.196 18.739 14.360 21.950 29.420 11.964 14.408 26.247 57.066 99.747 82.710 32.715 7.652 0.087 3.550 14.857 19.419 6.512]	[16.418 22.308 26.104 37.637 44.314 37.050 15.144 6.410 21.666 27.070 33.579 28.538 13.398 14.236 49.318 91.485 116.778 104.712 61.353 22.852 2.097 9.870 16.934 20.875]	[28.751 40.019 47.012 48.313 37.858 20.524 2.820 23.629 34.207 37.309 29.386 9.905 25.271 68.014 110.478 129.866 118.054 84.770 42.382 8.457 9.437 18.092]	25032526_Nucs_200mMNaCl_20nMCPC_dataset1.xlsx
2	asc	152.844	123.786	40.285	0.628	0.141	0.023	0.033	19	1134	0.403	48	81	1.041	[[0.000 0.000 0.000 0.003 0.003 0.005 0.004 0.005 0.000 0.000 0.000] [0.000 0.005 0.003 0.004 0.009 0.009 0.009 0.006 0.001 0.000 0.000] [0.001 0.003 0.008 0.019 0.052 0.059 0.049 0.020 0.003 0.000 0.001] [0.001 0.003 0.021 0.123 0.259 0.282 0.239 0.115 0.023 0.002 0.000] [0.003 0.006 0.077 0.325 0.518 0.549 0.497 0.289 0.070 0.004 0.001] [0.002 0.008 0.104 0.399 0.606 0.645 0.605 0.390 0.105 0.0…	[6.859 4.447 10.043 27.305 12.120 10.197 30.996 18.381 13.744 4.659 41.809 17.175 6.028 2.117 13.894 3.366 13.337 7.993 4.396 5.421 16.711 12.934 16.532 5.413 9.879 13.133 9.555 11.773]	[12.898 25.919 38.386 30.871 31.755 45.285 40.751 20.605 18.692 52.726 35.066 1.501 12.079 16.636 16.982 11.024 3.522 5.682 11.578 12.954 12.845 25.706 18.618 19.151 13.295 2.898]	[37.637 46.971 50.753 54.204 58.686 50.208 19.484 23.370 49.785 42.207 12.945 10.815 23.993 19.572 13.404 0.909 3.884 6.647 4.739 12.812 26.471 31.715 24.542 19.086]	[60.463 66.550 71.659 70.891 47.826 17.140 16.770 43.241 38.677 19.695 3.643 21.396 21.273 16.500 10.727 6.295 3.399 2.772 16.368 28.761 31.688 33.420]	25032526_Nucs_200mMNaCl_20nMCPC_dataset1.xlsx
3	asc	158.564	123.473	39	0.803	0.187	0.033	0.042	24	361	0.699	89	24	1.041	[[0.000 0.000 0.000 0.003 0.003 0.005 0.004 0.005 0.000 0.000 0.000] [0.000 0.005 0.003 0.004 0.009 0.009 0.009 0.006 0.001 0.000 0.000] [0.001 0.003 0.008 0.019 0.052 0.059 0.049 0.020 0.003 0.000 0.001] [0.001 0.003 0.021 0.123 0.259 0.282 0.239 0.115 0.023 0.002 0.000] [0.003 0.006 0.077 0.325 0.518 0.549 0.497 0.289 0.070 0.004 0.001] [0.002 0.008 0.104 0.399 0.606 0.645 0.605 0.390 0.105 0.0…	[11.456 4.846 7.133 38.265 27.621 12.059 3.515 0.966 0.354 5.973 0.234 5.472 25.358 10.774 0.627 6.550 12.856 35.086 4.196 22.676 32.226 12.500 2.548 0.681 12.581 11.636 10.095 7.465 2.355]	[14.140 28.688 55.642 52.783 24.112 2.031 2.547 2.858 6.267 5.956 18.268 22.707 2.218 8.035 0.192 27.124 39.416 2.009 40.887 49.814 29.887 8.457 6.883 6.422 10.393 19.645 11.335]	[49.104 67.176 62.649 40.350 13.100 2.933 2.600 7.866 16.358 20.942 22.107 6.269 1.805 10.326 30.823 31.172 2.029 39.733 57.988 43.143 25.186 9.677 1.851 12.690 17.844]	[74.934 68.555 51.073 29.122 12.466 6.849 14.014 18.721 22.524 21.662 11.562 16.582 21.053 24.131 19.490 9.201 36.485 53.065 54.183 36.385 16.320 0.801 12.619]	25032526_Nucs_200mMNaCl_20nMCPC_dataset1.xlsx
4	asc	158.431	122.181	36.07	0.903	0.3	0.045	0.058	42	236	0.516	70	61	1.041	[[0.000 0.000 0.000 0.003 0.003 0.005 0.004 0.005 0.000 0.000 0.000] [0.000 0.005 0.003 0.004 0.009 0.009 0.009 0.006 0.001 0.000 0.000] [0.001 0.003 0.008 0.019 0.052 0.059 0.049 0.020 0.003 0.000 0.001] [0.001 0.003 0.021 0.123 0.259 0.282 0.239 0.115 0.023 0.002 0.000] [0.003 0.006 0.077 0.325 0.518 0.549 0.497 0.289 0.070 0.004 0.001] [0.002 0.008 0.104 0.399 0.606 0.645 0.605 0.390 0.105 0.0…	[3.263 18.775 6.465 32.352 6.018 16.602 4.800 1.333 5.322 19.978 26.023 32.547 7.827 24.384 5.375 10.883 10.156 3.069 7.617 33.195 17.104 12.004 8.207 1.488 12.706 23.286 8.234 7.194 14.151]	[17.173 13.254 32.576 1.857 17.211 4.167 1.594 4.000 30.328 52.286 41.645 20.639 17.783 12.258 13.274 17.132 4.339 22.680 45.555 39.703 16.452 1.461 8.969 23.606 25.522 7.006 10.152]	[12.481 20.890 8.391 7.162 10.959 0.563 17.326 44.081 56.747 59.500 37.145 29.984 18.936 23.193 15.127 2.498 30.201 52.672 47.215 29.315 2.241 16.154 27.244 28.178 21.084]	[15.376 6.479 1.722 1.268 4.773 27.710 50.612 64.715 65.900 53.327 44.975 31.067 24.331 12.108 11.685 34.366 51.649 50.553 34.861 6.328 13.563 27.870 35.078]	25032526_Nucs_200mMNaCl_20nMCPC_dataset1.xlsx
5	asc	158.931	107.444	37.944	0.738	0.167	0.038	0.045	53	3830	0.475	68	56	1.041	[[0.000 0.000 0.000 0.003 0.003 0.005 0.004 0.005 0.000 0.000 0.000] [0.000 0.005 0.003 0.004 0.009 0.009 0.009 0.006 0.001 0.000 0.000] [0.001 0.003 0.008 0.019 0.052 0.059 0.049 0.020 0.003 0.000 0.001] [0.001 0.003 0.021 0.123 0.259 0.282 0.239 0.115 0.023 0.002 0.000] [0.003 0.006 0.077 0.325 0.518 0.549 0.497 0.289 0.070 0.004 0.001] [0.002 0.008 0.104 0.399 0.606 0.645 0.605 0.390 0.105 0.0…	[16.541 9.940 4.373 2.707 5.220 21.657 1.193 15.134 3.180 0.124 10.369 19.604 9.729 19.707 0.956 5.449 1.439 15.066 14.894 22.740 18.658 6.787 6.874 6.855 4.699 8.732 16.669 10.077 26.667]	[16.024 1.950 3.130 17.402 23.670 17.202 16.127 10.809 6.899 20.233 29.653 29.385 24.094 6.173 5.208 6.247 23.232 11.057 5.964 10.682 12.679 6.908 7.942 3.095 14.718 26.074 31.745]	[11.291 13.754 19.642 30.278 26.199 23.683 16.417 20.684 27.860 39.581 39.136 30.238 12.308 6.422 12.496 16.543 16.522 6.944 10.710 4.748 0.835 8.952 13.519 22.377 36.436]	[22.944 27.016 33.298 31.409 31.399 29.411 29.794 40.305 45.177 42.684 36.312 23.978 18.383 14.810 17.654 19.581 12.078 12.787 5.717 3.162 8.962 19.579 34.423]	25032526_Nucs_200mMNaCl_20nMCPC_dataset1.xlsx
6	asc	154.408	114.829	37.861	0.649	0.141	0.033	0.042	54	2863	0.462	52	73	1.041	[[0.000 0.000 0.000 0.003 0.003 0.005 0.004 0.005 0.000 0.000 0.000] [0.000 0.005 0.003 0.004 0.009 0.009 0.009 0.006 0.001 0.000 0.000] [0.001 0.003 0.008 0.019 0.052 0.059 0.049 0.020 0.003 0.000 0.001] [0.001 0.003 0.021 0.123 0.259 0.282 0.239 0.115 0.023 0.002 0.000] [0.003 0.006 0.077 0.325 0.518 0.549 0.497 0.289 0.070 0.004 0.001] [0.002 0.008 0.104 0.399 0.606 0.645 0.605 0.390 0.105 0.0…	[5.240 31.082 6.194 4.284 16.983 2.888 13.270 9.790 0.665 9.096 10.100 19.311 35.688 10.261 24.408 4.581 30.823 16.300 14.824 15.960 4.730 23.145 15.010 11.721 21.104 32.895 3.121 13.193]	[36.799 23.877 15.873 20.569 4.744 16.721 16.093 8.778 3.713 15.208 42.205 40.213 4.621 31.829 1.374 36.682 39.123 30.954 25.737 1.138 28.284 20.722 14.768 10.517 23.904 12.972]	[37.296 30.938 19.410 3.543 12.015 20.266 12.971 1.224 28.805 43.463 37.059 2.321 12.299 1.777 35.515 50.604 48.061 26.739 0.168 20.783 14.087 2.888 0.781 12.563]	[36.654 23.940 4.645 10.829 15.579 9.591 8.868 31.034 38.004 31.919 16.301 6.422 16.195 36.274 51.350 49.950 30.926 6.171 8.112 14.987 11.483 6.364]	25032526_Nucs_200mMNaCl_20nMCPC_dataset1.xlsx
7	asc	154.798	95.26	31.634	0.657	0.155	0.03	0.038	62	2131	0.469	36	67	1.041	[[0.000 0.000 0.000 0.003 0.003 0.005 0.004 0.005 0.000 0.000 0.000] [0.000 0.005 0.003 0.004 0.009 0.009 0.009 0.006 0.001 0.000 0.000] [0.001 0.003 0.008 0.019 0.052 0.059 0.049 0.020 0.003 0.000 0.001] [0.001 0.003 0.021 0.123 0.259 0.282 0.239 0.115 0.023 0.002 0.000] [0.003 0.006 0.077 0.325 0.518 0.549 0.497 0.289 0.070 0.004 0.001] [0.002 0.008 0.104 0.399 0.606 0.645 0.605 0.390 0.105 0.0…	[2.787 11.556 9.041 7.579 13.269 14.365 12.514 36.587 29.241 33.371 19.232 9.208 21.658 23.129 14.635 4.692 18.322 27.334 38.092 4.275 2.102 7.014 3.233 11.887 21.128 2.288 17.563 20.960]	[17.470 18.609 5.465 16.662 27.257 37.990 57.464 64.220 38.375 2.058 10.421 37.827 41.276 23.854 6.535 34.335 55.542 49.622 15.822 3.543 7.580 0.797 0.293 16.328 21.634 8.227]	[18.310 3.823 18.958 40.970 60.802 80.256 73.867 55.160 26.144 29.670 41.738 48.885 28.081 8.522 47.285 65.288 60.356 29.507 6.019 5.234 6.332 7.494 21.633 17.103]	[0.579 25.933 52.828 78.614 90.462 84.698 72.731 52.752 50.165 50.881 43.236 26.016 13.118 47.710 66.951 65.266 40.459 20.499 0.038 10.754 14.929 20.807]	25032526_Nucs_200mMNaCl_20nMCPC_dataset1.xlsx
8	asc	150.353	87.622	29.809	0.647	0.138	0.029	0.037	69	1918	0.556	62	41	1.041	[[0.000 0.000 0.000 0.003 0.003 0.005 0.004 0.005 0.000 0.000 0.000] [0.000 0.005 0.003 0.004 0.009 0.009 0.009 0.006 0.001 0.000 0.000] [0.001 0.003 0.008 0.019 0.052 0.059 0.049 0.020 0.003 0.000 0.001] [0.001 0.003 0.021 0.123 0.259 0.282 0.239 0.115 0.023 0.002 0.000] [0.003 0.006 0.077 0.325 0.518 0.549 0.497 0.289 0.070 0.004 0.001] [0.002 0.008 0.104 0.399 0.606 0.645 0.605 0.390 0.105 0.0…	[18.106 9.932 8.456 1.267 0.218 17.747 10.249 15.887 39.400 42.481 32.279 16.866 5.605 9.094 15.509 2.524 21.690 20.900 2.053 17.885 23.125 11.526 42.349 17.222 22.406 44.474 6.961 11.858]	[5.106 12.788 2.852 8.022 22.763 11.179 30.463 68.584 78.320 61.953 35.808 9.490 14.047 18.794 5.614 33.402 32.771 3.561 28.421 37.830 44.262 56.723 27.194 36.032 59.158 35.127]	[8.122 13.429 17.027 18.712 1.379 43.491 85.920 101.665 86.969 52.981 16.229 9.268 10.835 10.569 32.870 31.671 3.617 28.907 55.793 67.314 61.669 20.375 29.596 62.232]	[16.751 20.001 9.395 17.892 58.687 95.000 112.256 102.193 67.504 30.033 6.291 2.492 15.099 25.803 21.528 1.418 33.741 64.318 72.568 58.166 20.039 25.789]	25032526_Nucs_200mMNaCl_20nMCPC_dataset1.xlsx
9	asc	153.464	90.548	31.624	0.705	0.158	0.029	0.037	75	3781	0.504	66	35	1.041	[[0.000 0.000 0.000 0.003 0.003 0.005 0.004 0.005 0.000 0.000 0.000] [0.000 0.005 0.003 0.004 0.009 0.009 0.009 0.006 0.001 0.000 0.000] [0.001 0.003 0.008 0.019 0.052 0.059 0.049 0.020 0.003 0.000 0.001] [0.001 0.003 0.021 0.123 0.259 0.282 0.239 0.115 0.023 0.002 0.000] [0.003 0.006 0.077 0.325 0.518 0.549 0.497 0.289 0.070 0.004 0.001] [0.002 0.008 0.104 0.399 0.606 0.645 0.605 0.390 0.105 0.0…	[10.518 0.015 11.371 14.814 9.933 12.750 13.228 29.674 31.300 4.070 0.666 7.056 13.356 33.263 8.335 9.613 14.578 9.317 3.354 7.500 4.194 5.053 47.833 28.726 5.445 9.723 7.246 25.108]	[10.930 18.771 25.466 10.965 1.170 21.690 51.938 48.172 19.388 2.159 0.711 26.460 44.109 29.773 21.069 14.726 3.705 11.762 11.274 5.417 20.960 59.670 55.366 14.947 10.623 24.662]	[28.063 24.763 19.527 17.376 38.232 56.596 58.115 32.062 12.091 13.661 33.564 48.574 46.406 32.685 16.433 1.115 11.102 13.949 22.531 42.236 66.941 59.678 31.110 9.751]	[30.349 31.083 37.091 51.678 61.230 58.090 45.436 34.456 30.901 40.565 54.258 50.642 41.216 23.429 1.223 7.110 23.127 40.624 55.612 69.956 61.008 33.086]	25032526_Nucs_200mMNaCl_20nMCPC_dataset1.xlsx
10	asc	155.598	123.369	36.924	0.579	0.136	0.034	0.042	90	1643	0.446	43	76	1.041	[[0.000 0.000 0.000 0.003 0.003 0.005 0.004 0.005 0.000 0.000 0.000] [0.000 0.005 0.003 0.004 0.009 0.009 0.009 0.006 0.001 0.000 0.000] [0.001 0.003 0.008 0.019 0.052 0.059 0.049 0.020 0.003 0.000 0.001] [0.001 0.003 0.021 0.123 0.259 0.282 0.239 0.115 0.023 0.002 0.000] [0.003 0.006 0.077 0.325 0.518 0.549 0.497 0.289 0.070 0.004 0.001] [0.002 0.008 0.104 0.399 0.606 0.645 0.605 0.390 0.105 0.0…	[13.833 5.280 5.511 23.543 8.360 9.706 11.444 2.815 14.144 42.872 19.060 32.805 9.009 26.581 0.156 16.301 1.742 1.265 6.748 2.296 21.659 27.780 24.398 2.173 5.528 21.926 13.205 24.815 1.407]	[4.392 14.642 22.118 8.264 11.248 17.705 1.465 34.173 59.474 56.898 46.840 12.121 21.998 21.285 17.094 10.525 5.510 8.529 16.500 36.697 50.808 39.375 11.608 6.521 12.559 14.649 30.713]	[19.524 23.121 19.517 20.539 12.294 9.626 43.806 74.848 77.817 56.563 19.656 15.129 26.054 26.569 15.665 13.107 16.879 30.852 52.132 60.081 49.810 31.259 14.197 1.962 16.536]	[29.925 24.527 23.047 5.342 22.539 54.252 82.295 80.718 65.663 29.369 7.259 20.557 30.829 25.340 22.240 31.834 44.596 60.952 64.993 61.234 43.341 18.601 2.892]	25032526_Nucs_200mMNaCl_20nMCPC_dataset1.xlsx
11	asc	118.767	76.172	25.875	0.654	0.196	0.031	0.04	91	159	0.503	30	54	1.041	[[0.000 0.000 0.000 0.003 0.003 0.005 0.004 0.005 0.000 0.000 0.000] [0.000 0.005 0.003 0.004 0.009 0.009 0.009 0.006 0.001 0.000 0.000] [0.001 0.003 0.008 0.019 0.052 0.059 0.049 0.020 0.003 0.000 0.001] [0.001 0.003 0.021 0.123 0.259 0.282 0.239 0.115 0.023 0.002 0.000] [0.003 0.006 0.077 0.325 0.518 0.549 0.497 0.289 0.070 0.004 0.001] [0.002 0.008 0.104 0.399 0.606 0.645 0.605 0.390 0.105 0.0…	[1.383 8.311 18.899 18.596 11.545 0.365 3.191 7.704 16.397 29.805 13.330 2.563 14.088 3.591 5.022 30.080 17.355 9.178 14.521 9.509 12.024]	[1.829 24.041 33.818 20.660 7.003 6.860 17.498 35.152 31.339 0.291 2.184 14.601 13.146 21.858 41.268 27.806 7.761 23.864 10.757]	[30.090 36.008 31.060 18.195 17.371 30.451 38.038 33.574 15.111 9.076 12.014 25.383 38.062 43.135 28.262 0.570 17.180]	[38.248 36.171 32.542 34.407 36.689 38.734 39.040 25.457 20.052 25.483 32.574 43.286 43.932 26.994 7.601]	25032526_Nucs_200mMNaCl_20nMCPC_dataset1.xlsx
12	asc	150	56.33	26.93	0.618	0.149	0.027	0.035	98	1515	0.364	48	42	1.041	[[0.000 0.000 0.000 0.003 0.003 0.005 0.004 0.005 0.000 0.000 0.000] [0.000 0.005 0.003 0.004 0.009 0.009 0.009 0.006 0.001 0.000 0.000] [0.001 0.003 0.008 0.019 0.052 0.059 0.049 0.020 0.003 0.000 0.001] [0.001 0.003 0.021 0.123 0.259 0.282 0.239 0.115 0.023 0.002 0.000] [0.003 0.006 0.077 0.325 0.518 0.549 0.497 0.289 0.070 0.004 0.001] [0.002 0.008 0.104 0.399 0.606 0.645 0.605 0.390 0.105 0.0…	[9.524 13.968 7.040 11.331 26.002 0.330 8.817 1.451 2.894 6.642 21.197 32.438 18.118 7.947 16.330 15.560 13.705 17.440 15.430 22.928 16.795 1.359 27.780 24.664 10.053 21.937 13.152]	[15.210 5.722 27.852 31.832 17.739 8.257 4.404 5.489 2.510 34.095 52.096 38.311 25.171 28.083 30.577 30.205 32.007 35.614 22.246 4.651 6.852 40.792 33.528 8.689 33.539]	[10.677 28.881 39.065 26.925 17.633 8.681 2.240 16.713 43.630 59.128 57.674 46.754 42.587 44.051 46.297 49.638 41.304 28.260 13.760 24.609 36.208 29.763 3.443]	[29.226 38.817 34.041 26.875 11.927 7.088 26.424 50.884 65.962 69.693 66.466 61.943 59.135 62.024 58.386 48.386 41.659 33.383 34.971 34.135 20.241]	25032526_Nucs_200mMNaCl_20nMCPC_dataset1.xlsx
13	asc	152.292	140.998	43.279	0.686	0.112	0.025	0.047	99	2985	0.178	16	97	1.041	[[0.000 0.000 0.000 0.003 0.003 0.005 0.004 0.005 0.000 0.000 0.000] [0.000 0.005 0.003 0.004 0.009 0.009 0.009 0.006 0.001 0.000 0.000] [0.001 0.003 0.008 0.019 0.052 0.059 0.049 0.020 0.003 0.000 0.001] [0.001 0.003 0.021 0.123 0.259 0.282 0.239 0.115 0.023 0.002 0.000] [0.003 0.006 0.077 0.325 0.518 0.549 0.497 0.289 0.070 0.004 0.001] [0.002 0.008 0.104 0.399 0.606 0.645 0.605 0.390 0.105 0.0…	[10.897 21.609 28.311 23.305 35.131 18.547 2.511 1.255 19.084 6.741 2.293 20.192 18.607 11.475 1.696 1.203 9.649 2.755 6.010 5.660 5.955 7.601 0.640 1.509 3.186 1.887 6.848 43.417]	[30.316 27.463 26.715 56.057 34.857 6.135 7.032 21.827 17.429 4.433 28.349 34.441 19.931 3.440 6.875 8.873 0.935 4.557 0.323 0.675 4.303 3.915 2.783 4.885 0.056 27.613]	[12.019 26.969 52.717 47.826 26.853 18.239 22.671 13.892 6.560 32.675 38.419 29.069 8.115 4.029 7.178 1.964 2.844 0.702 0.669 5.594 4.509 6.368 2.955 14.133]	[29.209 45.393 51.822 44.951 32.808 22.674 6.889 10.824 29.726 38.397 30.768 16.131 3.492 4.880 2.347 0.217 1.363 0.355 5.533 6.695 4.961 6.450]	25032526_Nucs_200mMNaCl_20nMCPC_dataset1.xlsx
14	asc	156.02	121.899	39.691	0.605	0.146	0.03	0.039	105	873	0.466	57	73	1.041	[[0.000 0.000 0.000 0.003 0.003 0.005 0.004 0.005 0.000 0.000 0.000] [0.000 0.005 0.003 0.004 0.009 0.009 0.009 0.006 0.001 0.000 0.000] [0.001 0.003 0.008 0.019 0.052 0.059 0.049 0.020 0.003 0.000 0.001] [0.001 0.003 0.021 0.123 0.259 0.282 0.239 0.115 0.023 0.002 0.000] [0.003 0.006 0.077 0.325 0.518 0.549 0.497 0.289 0.070 0.004 0.001] [0.002 0.008 0.104 0.399 0.606 0.645 0.605 0.390 0.105 0.0…	[4.361 6.198 15.079 2.841 5.181 7.187 11.942 0.732 10.253 21.740 3.919 6.836 15.174 2.342 6.386 23.319 5.605 18.823 10.001 16.163 18.143 5.491 20.418 0.157 2.374 18.530 5.404 1.087 3.528]	[3.522 10.560 7.289 0.167 10.567 15.169 10.366 20.757 28.826 18.206 16.382 17.421 2.052 19.216 29.314 7.853 21.021 27.494 30.235 23.479 13.790 17.751 11.553 6.812 20.045 14.125 0.149]	[12.234 6.206 0.460 12.403 17.932 23.664 29.587 33.224 31.478 25.992 17.350 1.898 20.374 25.831 7.428 19.412 37.506 39.349 35.399 25.699 23.692 7.380 4.933 20.135 15.084]	[3.785 2.148 12.123 25.369 30.099 37.512 42.162 37.397 31.800 16.941 4.382 14.453 17.795 3.789 21.417 35.374 47.643 46.082 34.797 26.055 8.442 5.051 14.239]	25032526_Nucs_200mMNaCl_20nMCPC_dataset1.xlsx
15	asc	154.379	109.863	35.855	0.613	0.185	0.029	0.039	108	765	0.542	68	46	1.041	[[0.000 0.000 0.000 0.003 0.003 0.005 0.004 0.005 0.000 0.000 0.000] [0.000 0.005 0.003 0.004 0.009 0.009 0.009 0.006 0.001 0.000 0.000] [0.001 0.003 0.008 0.019 0.052 0.059 0.049 0.020 0.003 0.000 0.001] [0.001 0.003 0.021 0.123 0.259 0.282 0.239 0.115 0.023 0.002 0.000] [0.003 0.006 0.077 0.325 0.518 0.549 0.497 0.289 0.070 0.004 0.001] [0.002 0.008 0.104 0.399 0.606 0.645 0.605 0.390 0.105 0.0…	[19.093 26.544 5.243 14.873 11.545 3.792 8.518 33.022 8.390 19.186 3.189 21.825 14.934 17.000 3.225 9.583 13.689 24.921 29.111 25.002 20.823 15.278 45.966 6.497 5.258 27.632 7.860 13.965]	[33.469 0.592 23.267 17.086 6.240 23.133 41.476 34.494 24.976 1.870 27.697 17.346 11.146 16.516 18.040 6.020 32.632 54.073 49.969 40.963 48.673 50.357 19.115 11.807 28.933 28.658]	[5.111 16.002 23.536 25.360 34.826 49.391 47.308 30.489 0.757 17.610 16.019 5.149 20.507 18.189 5.106 40.387 64.803 71.777 72.135 66.226 60.483 24.101 5.189 36.176]	[9.768 28.115 38.636 49.138 57.094 47.237 31.922 10.163 9.628 8.120 6.229 10.854 7.487 12.788 48.780 71.675 89.979 93.279 83.394 64.856 29.850 1.217]	25032526_Nucs_200mMNaCl_20nMCPC_dataset1.xlsx
16	asc	150.637	62.965	26.378	0.867	0.307	0.033	0.049	110	2455	0.42	44	51	1.041	[[0.000 0.000 0.000 0.003 0.003 0.005 0.004 0.005 0.000 0.000 0.000] [0.000 0.005 0.003 0.004 0.009 0.009 0.009 0.006 0.001 0.000 0.000] [0.001 0.003 0.008 0.019 0.052 0.059 0.049 0.020 0.003 0.000 0.001] [0.001 0.003 0.021 0.123 0.259 0.282 0.239 0.115 0.023 0.002 0.000] [0.003 0.006 0.077 0.325 0.518 0.549 0.497 0.289 0.070 0.004 0.001] [0.002 0.008 0.104 0.399 0.606 0.645 0.605 0.390 0.105 0.0…	[26.359 6.001 9.974 15.094 32.497 49.846 44.574 7.633 14.205 26.261 7.298 24.353 17.611 5.421 19.834 21.347 14.238 27.220 38.713 18.281 31.206 17.990 2.027 5.955 27.575 12.285 14.001]	[12.166 0.573 6.142 49.873 88.382 73.314 22.818 2.742 22.808 32.605 19.197 2.724 6.532 33.218 38.383 11.301 39.458 61.464 53.241 49.342 34.606 13.999 20.755 36.695 33.073]	[15.478 27.265 74.092 99.179 89.560 53.016 25.343 32.248 30.402 27.941 11.316 22.152 36.602 36.829 4.270 42.850 74.560 80.335 68.696 48.362 37.342 35.860 45.073]	[55.319 88.277 103.323 100.790 79.472 53.699 43.363 32.616 33.829 30.017 35.443 37.490 22.443 2.950 47.256 80.458 91.125 86.844 71.156 56.970 54.446]	25032526_Nucs_200mMNaCl_20nMCPC_dataset1.xlsx
17	asc	103.415	97.1	29.101	0.656	0.135	0.023	0.029	111	1807	0.171	19	66	1.041	[[0.000 0.000 0.000 0.003 0.003 0.005 0.004 0.005 0.000 0.000 0.000] [0.000 0.005 0.003 0.004 0.009 0.009 0.009 0.006 0.001 0.000 0.000] [0.001 0.003 0.008 0.019 0.052 0.059 0.049 0.020 0.003 0.000 0.001] [0.001 0.003 0.021 0.123 0.259 0.282 0.239 0.115 0.023 0.002 0.000] [0.003 0.006 0.077 0.325 0.518 0.549 0.497 0.289 0.070 0.004 0.001] [0.002 0.008 0.104 0.399 0.606 0.645 0.605 0.390 0.105 0.0…	[1.241 2.523 10.805 16.383 21.535 4.591 1.160 7.719 15.510 9.147 1.157 6.331 10.485 22.235 0.461 18.435 32.237 6.696]	[8.546 20.258 11.018 11.049 5.597 7.315 0.544 7.077 1.970 2.565 10.995 2.533 17.223 20.796 34.784 38.106]	[16.622 11.583 3.547 0.939 2.959 2.734 3.488 0.042 5.629 2.095 0.700 19.558 34.671 45.452]	[12.477 2.786 0.219 1.720 1.240 2.134 3.242 2.231 1.385 9.178 28.747 38.684]	25032526_Nucs_200mMNaCl_20nMCPC_dataset1.xlsx
18	asc	157.523	69.484	31.359	0.768	0.143	0.032	0.037	120	276	0.492	47	61	1.041	[[0.000 0.000 0.000 0.003 0.003 0.005 0.004 0.005 0.000 0.000 0.000] [0.000 0.005 0.003 0.004 0.009 0.009 0.009 0.006 0.001 0.000 0.000] [0.001 0.003 0.008 0.019 0.052 0.059 0.049 0.020 0.003 0.000 0.001] [0.001 0.003 0.021 0.123 0.259 0.282 0.239 0.115 0.023 0.002 0.000] [0.003 0.006 0.077 0.325 0.518 0.549 0.497 0.289 0.070 0.004 0.001] [0.002 0.008 0.104 0.399 0.606 0.645 0.605 0.390 0.105 0.0…	[15.108 1.686 16.247 8.562 24.207 15.044 13.505 15.913 19.326 27.641 31.522 17.502 7.912 3.826 9.256 26.465 15.253 10.932 8.363 18.657 10.101 0.760 7.920 8.870 13.284 10.424 21.525 7.888 28.986]	[17.363 12.808 12.542 36.010 20.395 13.939 32.328 41.103 53.065 54.093 29.307 2.752 4.758 5.889 29.463 23.019 0.876 12.225 27.889 19.049 0.330 3.865 1.732 3.637 14.545 22.793 11.619]	[8.685 18.365 30.016 19.808 12.500 41.908 63.318 72.845 65.505 43.793 13.581 7.010 13.469 28.087 25.337 19.736 22.000 27.069 22.213 9.841 3.581 2.041 4.063 16.260 9.240]	[14.133 22.631 10.602 16.220 48.400 75.382 84.213 76.240 53.805 32.446 24.315 18.898 27.522 32.088 29.585 33.193 28.490 23.259 13.419 3.778 5.665 5.835 7.910]	25032526_Nucs_200mMNaCl_20nMCPC_dataset1.xlsx
19	asc	151.766	135.884	39.78	0.657	0.159	0.028	0.035	133	2017	0.269	34	94	1.041	[[0.000 0.000 0.000 0.003 0.003 0.005 0.004 0.005 0.000 0.000 0.000] [0.000 0.005 0.003 0.004 0.009 0.009 0.009 0.006 0.001 0.000 0.000] [0.001 0.003 0.008 0.019 0.052 0.059 0.049 0.020 0.003 0.000 0.001] [0.001 0.003 0.021 0.123 0.259 0.282 0.239 0.115 0.023 0.002 0.000] [0.003 0.006 0.077 0.325 0.518 0.549 0.497 0.289 0.070 0.004 0.001] [0.002 0.008 0.104 0.399 0.606 0.645 0.605 0.390 0.105 0.0…	[5.503 0.725 8.397 16.722 14.313 17.718 5.795 13.258 18.589 34.176 3.732 12.329 23.144 30.902 2.331 14.045 8.779 1.745 13.554 16.235 1.411 4.236 3.135 26.324 18.063 20.755 6.296 3.176]	[6.225 0.327 5.367 14.811 21.977 9.693 1.066 5.128 26.748 14.656 22.034 44.759 43.639 10.760 8.490 0.884 9.421 20.798 22.306 4.588 6.509 7.909 15.725 15.278 26.638 5.669]	[3.383 4.069 15.852 22.227 13.434 14.307 12.525 24.596 4.430 24.255 51.626 47.379 24.314 2.956 3.532 13.860 25.681 22.344 10.071 6.850 5.070 3.880 13.255 20.855]	[8.772 19.506 19.816 19.618 25.479 17.435 16.379 4.744 30.800 43.035 50.529 33.948 17.797 16.531 16.362 23.544 23.772 18.943 12.419 2.514 0.924 14.130]	25032526_Nucs_200mMNaCl_20nMCPC_dataset1.xlsx
20	asc	155.291	82.013	34.558	0.694	0.142	0.036	0.045	135	658	0.238	36	73	1.041	[[0.000 0.000 0.000 0.003 0.003 0.005 0.004 0.005 0.000 0.000 0.000] [0.000 0.005 0.003 0.004 0.009 0.009 0.009 0.006 0.001 0.000 0.000] [0.001 0.003 0.008 0.019 0.052 0.059 0.049 0.020 0.003 0.000 0.001] [0.001 0.003 0.021 0.123 0.259 0.282 0.239 0.115 0.023 0.002 0.000] [0.003 0.006 0.077 0.325 0.518 0.549 0.497 0.289 0.070 0.004 0.001] [0.002 0.008 0.104 0.399 0.606 0.645 0.605 0.390 0.105 0.0…	[11.640 4.970 2.556 3.989 21.901 0.265 19.296 1.781 11.410 26.038 5.861 1.923 11.314 1.642 28.374 26.905 4.380 16.920 14.010 8.885 38.663 38.818 43.041 21.509 9.330 21.437 1.277 7.795]	[12.067 3.046 13.662 23.763 1.037 20.319 5.724 2.500 23.263 17.918 4.649 13.096 21.486 42.647 38.901 0.612 26.115 18.027 21.212 62.515 79.670 73.205 47.695 9.366 16.133 5.544]	[0.170 15.181 17.127 2.226 9.600 15.825 15.576 22.287 14.379 2.482 21.100 37.736 49.763 37.926 7.032 17.301 8.248 32.628 80.002 104.113 99.310 62.359 23.709 4.649]	[8.163 12.081 5.055 9.675 16.860 21.736 23.791 12.636 3.640 25.268 43.571 49.504 36.774 13.196 3.365 12.569 47.604 91.007 115.267 110.110 79.790 42.308]	25032526_Nucs_200mMNaCl_20nMCPC_dataset1.xlsx
21	asc	161.764	114.295	35.269	0.636	0.157	0.035	0.043	152	2323	0.455	38	79	1.041	[[0.000 0.000 0.000 0.003 0.003 0.005 0.004 0.005 0.000 0.000 0.000] [0.000 0.005 0.003 0.004 0.009 0.009 0.009 0.006 0.001 0.000 0.000] [0.001 0.003 0.008 0.019 0.052 0.059 0.049 0.020 0.003 0.000 0.001] [0.001 0.003 0.021 0.123 0.259 0.282 0.239 0.115 0.023 0.002 0.000] [0.003 0.006 0.077 0.325 0.518 0.549 0.497 0.289 0.070 0.004 0.001] [0.002 0.008 0.104 0.399 0.606 0.645 0.605 0.390 0.105 0.0…	[14.502 3.181 16.265 13.699 26.905 16.638 8.724 4.511 31.127 13.123 18.152 4.363 5.175 15.667 3.264 17.098 25.899 8.718 21.052 2.107 26.797 28.266 18.835 2.973 5.496 6.049 6.841 8.048 1.322 15.786]	[4.062 11.006 7.886 28.375 34.452 14.788 15.415 35.433 37.762 26.895 10.851 4.840 11.447 3.980 31.679 30.089 14.757 15.639 21.817 39.876 51.081 34.454 9.642 7.034 12.217 5.842 3.966 10.595]	[13.396 21.793 37.228 34.319 35.980 32.107 45.806 46.042 38.307 22.626 13.121 5.820 14.500 28.445 39.607 27.680 31.312 36.295 57.594 59.070 46.781 19.179 3.578 10.598 7.780 5.838]	[27.367 41.327 46.004 46.663 51.543 56.278 51.060 47.074 35.215 16.259 1.208 16.657 33.369 39.911 41.653 50.240 54.896 65.182 66.900 51.195 28.884 7.004 5.441 4.082]	25032526_Nucs_200mMNaCl_20nMCPC_dataset1.xlsx
22	asc	155	119.448	37.461	0.718	0.174	0.037	0.045	156	3826	0.423	47	80	1.041	[[0.000 0.000 0.000 0.003 0.003 0.005 0.004 0.005 0.000 0.000 0.000] [0.000 0.005 0.003 0.004 0.009 0.009 0.009 0.006 0.001 0.000 0.000] [0.001 0.003 0.008 0.019 0.052 0.059 0.049 0.020 0.003 0.000 0.001] [0.001 0.003 0.021 0.123 0.259 0.282 0.239 0.115 0.023 0.002 0.000] [0.003 0.006 0.077 0.325 0.518 0.549 0.497 0.289 0.070 0.004 0.001] [0.002 0.008 0.104 0.399 0.606 0.645 0.605 0.390 0.105 0.0…	[0.766 11.184 14.853 15.344 17.191 5.954 17.961 0.279 16.652 12.931 7.203 1.362 15.284 1.938 15.371 5.912 19.487 8.227 24.529 26.066 37.263 8.494 3.093 8.089 25.320 9.620 14.971 0.858]	[18.993 12.772 16.514 27.841 23.530 20.798 17.027 10.047 8.207 14.349 12.605 14.996 13.390 17.358 23.341 26.557 30.235 41.675 19.699 28.477 25.579 2.891 22.296 24.555 10.526 9.732]	[6.618 15.175 32.385 34.441 32.983 20.489 11.400 7.164 16.250 20.018 22.412 20.957 29.564 31.295 42.122 48.249 41.341 17.306 16.324 19.803 0.983 21.011 30.328 19.744]	[18.736 31.847 40.320 39.672 24.678 13.241 5.981 16.807 23.385 30.822 31.352 38.126 45.088 55.822 51.635 40.554 21.746 5.937 4.565 1.093 15.159 30.875]	25032526_Nucs_200mMNaCl_20nMCPC_dataset1.xlsx
23	asc	154.962	129.189	41.173	0.679	0.169	0.039	0.046	173	2792	0.429	56	78	1.041	[[0.000 0.000 0.000 0.003 0.003 0.005 0.004 0.005 0.000 0.000 0.000] [0.000 0.005 0.003 0.004 0.009 0.009 0.009 0.006 0.001 0.000 0.000] [0.001 0.003 0.008 0.019 0.052 0.059 0.049 0.020 0.003 0.000 0.001] [0.001 0.003 0.021 0.123 0.259 0.282 0.239 0.115 0.023 0.002 0.000] [0.003 0.006 0.077 0.325 0.518 0.549 0.497 0.289 0.070 0.004 0.001] [0.002 0.008 0.104 0.399 0.606 0.645 0.605 0.390 0.105 0.0…	[27.285 21.792 32.847 21.908 22.780 10.269 34.701 36.050 8.672 20.371 32.784 11.632 6.080 18.740 12.032 0.615 13.999 24.132 0.858 3.152 11.544 4.427 10.796 23.292 12.703 10.132 20.522 4.044]	[8.274 32.905 26.942 6.691 16.230 57.861 57.737 16.511 32.427 48.786 24.984 9.634 27.796 21.709 0.368 1.625 16.703 12.784 3.049 7.754 6.742 20.228 22.339 4.010 14.042 23.566]	[34.434 24.724 20.830 37.547 61.115 61.815 19.951 28.718 49.208 30.167 4.108 27.149 22.338 13.577 6.267 15.473 8.810 4.352 10.374 17.120 22.979 23.928 20.040 21.787]	[39.112 37.960 59.110 62.938 50.069 21.643 16.996 35.876 27.651 3.691 15.374 25.743 21.942 15.618 14.998 8.086 1.899 11.444 19.430 26.127 32.695 26.029]	25032526_Nucs_200mMNaCl_20nMCPC_dataset1.xlsx
24	asc	149.516	41.12	28.235	0.645	0.18	0.038	0.05	183	3514	0.527	52	37	1.041	[[0.000 0.000 0.000 0.003 0.003 0.005 0.004 0.005 0.000 0.000 0.000] [0.000 0.005 0.003 0.004 0.009 0.009 0.009 0.006 0.001 0.000 0.000] [0.001 0.003 0.008 0.019 0.052 0.059 0.049 0.020 0.003 0.000 0.001] [0.001 0.003 0.021 0.123 0.259 0.282 0.239 0.115 0.023 0.002 0.000] [0.003 0.006 0.077 0.325 0.518 0.549 0.497 0.289 0.070 0.004 0.001] [0.002 0.008 0.104 0.399 0.606 0.645 0.605 0.390 0.105 0.0…	[1.772 23.386 9.513 0.978 5.971 3.172 15.299 5.295 16.106 49.262 34.502 9.356 2.906 1.640 11.937 1.013 19.446 9.755 29.522 18.807 15.511 8.817 32.125 11.286 16.719 4.022 6.347]	[17.744 2.668 0.794 4.873 7.837 14.238 5.698 43.384 74.566 54.455 6.442 8.404 9.061 13.263 2.742 23.817 34.239 43.802 41.323 29.323 32.635 42.176 35.708 20.351 1.165]	[8.170 5.343 3.744 7.304 6.546 20.541 59.387 81.747 66.140 27.078 2.787 14.994 8.217 6.726 31.014 48.467 60.197 55.165 54.200 50.757 56.235 45.622 29.987]	[4.189 0.923 5.386 8.817 38.260 64.846 80.711 73.012 39.994 10.836 4.549 5.571 15.151 38.973 56.541 70.473 74.671 72.405 71.156 66.956 52.867]	25032526_Nucs_200mMNaCl_20nMCPC_dataset1.xlsx
25	asc	134.405	120.438	34.586	0.713	0.129	0.03	0.034	201	3690	0.233	25	83	1.041	[[0.000 0.000 0.000 0.003 0.003 0.005 0.004 0.005 0.000 0.000 0.000] [0.000 0.005 0.003 0.004 0.009 0.009 0.009 0.006 0.001 0.000 0.000] [0.001 0.003 0.008 0.019 0.052 0.059 0.049 0.020 0.003 0.000 0.001] [0.001 0.003 0.021 0.123 0.259 0.282 0.239 0.115 0.023 0.002 0.000] [0.003 0.006 0.077 0.325 0.518 0.549 0.497 0.289 0.070 0.004 0.001] [0.002 0.008 0.104 0.399 0.606 0.645 0.605 0.390 0.105 0.0…	[0.060 5.275 6.419 1.968 2.706 6.248 8.909 20.764 8.573 9.674 29.569 34.471 21.356 17.275 10.033 7.230 15.453 12.711 4.012 30.836 13.915 10.628 2.439 0.453]	[8.515 10.041 3.824 4.847 3.147 16.167 20.932 3.028 0.824 41.968 38.577 12.758 32.969 22.285 19.973 12.713 6.990 5.051 35.788 34.647 16.366 3.102]	[10.366 4.120 0.451 5.420 14.832 15.681 11.652 22.636 36.080 30.975 3.311 29.082 38.595 25.709 13.793 7.535 18.018 36.762 39.498 28.562]	[6.513 8.194 9.231 12.218 19.762 25.635 30.740 33.974 22.396 2.504 23.803 34.897 32.832 26.289 20.854 29.033 40.520 38.765]	25032526_Nucs_200mMNaCl_20nMCPC_dataset1.xlsx
26	asc	157.617	107.284	35.631	0.677	0.158	0.037	0.045	240	2726	0.529	59	65	1.041	[[0.000 0.000 0.000 0.003 0.003 0.005 0.004 0.005 0.000 0.000 0.000] [0.000 0.005 0.003 0.004 0.009 0.009 0.009 0.006 0.001 0.000 0.000] [0.001 0.003 0.008 0.019 0.052 0.059 0.049 0.020 0.003 0.000 0.001] [0.001 0.003 0.021 0.123 0.259 0.282 0.239 0.115 0.023 0.002 0.000] [0.003 0.006 0.077 0.325 0.518 0.549 0.497 0.289 0.070 0.004 0.001] [0.002 0.008 0.104 0.399 0.606 0.645 0.605 0.390 0.105 0.0…	[13.168 20.883 19.476 23.342 22.417 2.210 3.242 2.537 17.877 9.296 8.158 29.238 21.271 12.167 23.074 5.714 44.126 25.562 20.877 21.842 8.060 14.423 4.688 10.624 3.616 5.762 22.409 16.693 0.701]	[37.205 18.247 24.812 32.983 7.377 3.078 9.855 23.793 14.155 18.130 43.953 29.806 13.069 26.300 16.240 59.764 58.063 44.579 28.250 4.351 16.110 2.788 11.160 4.577 7.251 27.875 27.547]	[14.784 17.650 28.898 19.191 10.346 14.682 21.963 7.024 22.702 41.695 27.862 1.834 5.971 24.573 64.315 78.474 64.095 34.068 5.410 5.867 1.750 8.456 1.429 13.651 30.685]	[9.857 22.301 24.712 25.116 20.620 13.324 2.694 21.326 30.386 25.827 16.971 17.884 39.671 69.013 80.638 72.666 48.276 19.255 3.493 2.915 0.480 7.903 15.580]	25032526_Nucs_200mMNaCl_20nMCPC_dataset1.xlsx
27	asc	161.376	142.993	41.259	0.726	0.15	0.026	0.035	258	3793	0.387	50	86	1.041	[[0.000 0.000 0.000 0.003 0.003 0.005 0.004 0.005 0.000 0.000 0.000] [0.000 0.005 0.003 0.004 0.009 0.009 0.009 0.006 0.001 0.000 0.000] [0.001 0.003 0.008 0.019 0.052 0.059 0.049 0.020 0.003 0.000 0.001] [0.001 0.003 0.021 0.123 0.259 0.282 0.239 0.115 0.023 0.002 0.000] [0.003 0.006 0.077 0.325 0.518 0.549 0.497 0.289 0.070 0.004 0.001] [0.002 0.008 0.104 0.399 0.606 0.645 0.605 0.390 0.105 0.0…	[15.817 4.612 1.017 8.023 30.958 7.654 1.837 6.268 3.613 12.407 13.828 8.533 22.782 43.655 20.089 10.700 4.353 31.019 14.927 5.338 4.092 8.433 2.616 27.757 4.348 10.048 20.409 16.207 4.662 4.834]	[3.805 2.723 24.010 38.796 22.214 5.124 3.543 6.682 7.300 11.891 4.056 40.343 65.091 47.267 18.568 14.512 40.659 27.768 0.080 2.544 5.079 12.278 26.891 14.555 2.330 7.281 3.672 5.859]	[18.729 30.499 41.139 31.977 16.413 1.059 3.700 0.652 2.450 15.710 48.729 73.009 62.892 25.105 16.364 38.531 32.271 14.888 2.072 6.977 15.473 27.141 15.018 8.159 5.901 4.454]	[37.218 42.721 36.215 21.186 10.806 1.833 3.513 10.876 32.233 58.918 72.403 61.055 30.786 5.895 31.484 33.872 23.032 5.029 8.323 20.923 23.196 17.147 12.968 2.845]	25032526_Nucs_200mMNaCl_20nMCPC_dataset1.xlsx
28	asc	154.974	70.541	33.352	0.641	0.169	0.032	0.039	262	3626	0.527	47	57	1.041	[[0.000 0.000 0.000 0.003 0.003 0.005 0.004 0.005 0.000 0.000 0.000] [0.000 0.005 0.003 0.004 0.009 0.009 0.009 0.006 0.001 0.000 0.000] [0.001 0.003 0.008 0.019 0.052 0.059 0.049 0.020 0.003 0.000 0.001] [0.001 0.003 0.021 0.123 0.259 0.282 0.239 0.115 0.023 0.002 0.000] [0.003 0.006 0.077 0.325 0.518 0.549 0.497 0.289 0.070 0.004 0.001] [0.002 0.008 0.104 0.399 0.606 0.645 0.605 0.390 0.105 0.0…	[9.431 5.073 19.545 8.737 12.900 12.694 7.353 12.989 37.177 6.279 7.883 11.151 13.577 4.307 25.436 16.783 18.199 4.353 9.178 29.951 10.075 5.590 15.251 3.276 0.309 3.523 7.031 17.415]	[19.561 26.450 24.959 10.921 9.921 7.205 27.901 40.533 16.251 10.319 8.304 5.848 10.236 19.198 5.034 11.983 18.041 26.330 39.577 27.845 18.252 16.408 4.195 3.708 0.162 13.977]	[36.183 27.854 14.280 1.745 9.280 26.698 41.828 32.068 18.850 6.693 7.764 10.320 18.683 15.298 21.468 26.839 41.578 46.109 42.028 31.238 20.044 7.392 2.578 5.646]	[29.824 20.557 16.091 18.583 31.287 42.080 34.711 27.603 21.293 8.870 16.931 22.302 19.262 34.569 40.325 46.451 57.658 49.444 40.155 28.239 13.264 11.442]	25032526_Nucs_200mMNaCl_20nMCPC_dataset1.xlsx
29	asc	151.825	105.763	37.736	0.684	0.112	0.024	0.032	271	3442	0.288	41	79	1.041	[[0.000 0.000 0.000 0.003 0.003 0.005 0.004 0.005 0.000 0.000 0.000] [0.000 0.005 0.003 0.004 0.009 0.009 0.009 0.006 0.001 0.000 0.000] [0.001 0.003 0.008 0.019 0.052 0.059 0.049 0.020 0.003 0.000 0.001] [0.001 0.003 0.021 0.123 0.259 0.282 0.239 0.115 0.023 0.002 0.000] [0.003 0.006 0.077 0.325 0.518 0.549 0.497 0.289 0.070 0.004 0.001] [0.002 0.008 0.104 0.399 0.606 0.645 0.605 0.390 0.105 0.0…	[7.702 9.981 18.882 26.837 6.555 39.275 2.296 9.310 6.840 21.962 10.180 5.363 0.564 5.615 10.176 13.354 10.371 16.986 11.884 6.643 15.732 5.600 12.827 35.111 41.591 48.297 8.753 1.332]	[15.571 37.292 33.001 12.774 43.701 17.279 4.741 13.166 30.472 23.842 10.171 0.690 10.985 6.306 13.452 8.555 5.859 0.070 8.567 21.853 19.879 33.182 62.320 83.295 73.469 33.568]	[38.715 25.610 9.502 33.170 27.028 16.884 19.484 31.996 30.541 17.171 0.731 6.531 1.741 5.941 8.522 0.080 5.632 16.764 24.197 38.354 58.874 89.095 105.167 94.192]	[18.965 2.783 24.933 30.302 32.312 33.586 33.195 30.130 19.942 7.982 0.816 2.383 5.021 5.428 3.407 6.573 21.453 38.012 54.273 84.635 110.355 117.857]	25032526_Nucs_200mMNaCl_20nMCPC_dataset1.xlsx
30	asc	152.302	139.929	41.426	0.67	0.119	0.026	0.034	272	1216	0.221	28	97	1.041	[[0.000 0.000 0.000 0.003 0.003 0.005 0.004 0.005 0.000 0.000 0.000] [0.000 0.005 0.003 0.004 0.009 0.009 0.009 0.006 0.001 0.000 0.000] [0.001 0.003 0.008 0.019 0.052 0.059 0.049 0.020 0.003 0.000 0.001] [0.001 0.003 0.021 0.123 0.259 0.282 0.239 0.115 0.023 0.002 0.000] [0.003 0.006 0.077 0.325 0.518 0.549 0.497 0.289 0.070 0.004 0.001] [0.002 0.008 0.104 0.399 0.606 0.645 0.605 0.390 0.105 0.0…	[10.048 3.586 6.958 6.107 15.091 2.623 7.664 1.107 31.185 0.892 6.847 24.145 12.829 9.176 6.987 12.104 4.457 9.908 16.519 3.158 10.591 15.991 2.347 16.770 2.818 7.679 20.941 9.487]	[5.132 8.218 2.040 10.726 1.090 8.423 18.318 31.077 13.061 18.473 21.154 3.831 0.732 8.451 17.826 5.555 15.939 23.052 16.713 4.174 9.522 2.736 19.353 15.043 19.558 29.523]	[0.266 0.355 4.399 0.662 13.939 26.088 31.313 8.879 7.796 22.923 9.406 0.009 14.714 13.371 2.771 14.997 27.269 19.218 8.292 0.738 7.363 17.452 26.855 32.294]	[1.070 2.403 8.930 18.601 24.422 26.155 11.829 4.869 14.374 8.951 0.951 9.334 10.261 1.760 15.413 22.355 19.950 17.048 8.484 12.387 24.299 31.164]	25032526_Nucs_200mMNaCl_20nMCPC_dataset1.xlsx
31	asc	151.316	109.902	33.285	0.731	0.174	0.029	0.038	281	3897	0.407	34	78	1.041	[[0.000 0.000 0.000 0.003 0.003 0.005 0.004 0.005 0.000 0.000 0.000] [0.000 0.005 0.003 0.004 0.009 0.009 0.009 0.006 0.001 0.000 0.000] [0.001 0.003 0.008 0.019 0.052 0.059 0.049 0.020 0.003 0.000 0.001] [0.001 0.003 0.021 0.123 0.259 0.282 0.239 0.115 0.023 0.002 0.000] [0.003 0.006 0.077 0.325 0.518 0.549 0.497 0.289 0.070 0.004 0.001] [0.002 0.008 0.104 0.399 0.606 0.645 0.605 0.390 0.105 0.0…	[36.844 3.784 31.408 13.648 8.003 15.903 4.844 21.500 20.207 4.195 3.085 15.927 18.699 3.494 22.951 25.806 17.825 20.915 15.030 26.925 20.138 8.369 19.535 10.378 2.072 0.064 5.741 9.941]	[6.502 22.692 6.058 9.131 17.483 13.858 29.182 28.859 7.451 8.952 26.819 24.916 17.331 34.108 46.194 20.270 19.517 38.950 44.508 37.784 28.205 28.909 21.182 7.229 3.843 10.680]	[10.398 16.742 18.351 20.603 29.524 35.658 31.180 23.780 23.841 27.904 35.651 38.169 50.051 44.862 23.723 19.400 47.734 60.138 55.243 47.220 39.402 27.588 17.338 11.908]	[11.579 27.416 34.939 32.985 41.671 40.272 35.473 35.772 39.152 46.245 54.025 56.687 45.114 18.183 18.692 47.999 68.359 71.816 61.209 51.176 37.198 27.024]	25032526_Nucs_200mMNaCl_20nMCPC_dataset1.xlsx
32	asc	156.314	80.446	31.562	0.682	0.234	0.039	0.053	288	2848	0.599	49	60	1.041	[[0.000 0.000 0.000 0.003 0.003 0.005 0.004 0.005 0.000 0.000 0.000] [0.000 0.005 0.003 0.004 0.009 0.009 0.009 0.006 0.001 0.000 0.000] [0.001 0.003 0.008 0.019 0.052 0.059 0.049 0.020 0.003 0.000 0.001] [0.001 0.003 0.021 0.123 0.259 0.282 0.239 0.115 0.023 0.002 0.000] [0.003 0.006 0.077 0.325 0.518 0.549 0.497 0.289 0.070 0.004 0.001] [0.002 0.008 0.104 0.399 0.606 0.645 0.605 0.390 0.105 0.0…	[32.510 3.363 7.128 3.909 30.987 30.825 24.009 18.968 10.660 12.896 24.538 23.338 17.910 3.457 1.767 2.446 35.054 14.324 27.549 33.309 4.666 22.275 14.506 5.877 13.525 11.348 11.921 5.474 13.466]	[16.456 3.492 15.839 48.354 58.323 29.937 12.294 26.592 5.957 6.421 2.114 4.513 4.615 4.719 14.197 40.994 45.626 51.366 44.751 0.852 17.354 6.307 19.893 22.138 12.150 8.984 18.168]	[2.811 31.214 59.862 62.570 38.655 4.179 15.684 17.767 2.822 0.479 7.689 1.317 11.790 23.589 51.467 66.399 69.322 46.067 16.820 2.746 6.463 20.914 25.849 12.555 7.979]	[37.172 61.752 60.180 41.232 13.679 8.611 13.112 4.545 2.799 5.387 10.493 17.930 39.525 63.835 75.604 72.375 58.697 30.198 14.638 17.777 17.264 20.763 13.014]	25032526_Nucs_200mMNaCl_20nMCPC_dataset1.xlsx
33	asc	158.049	124.993	41.185	0.788	0.138	0.025	0.032	291	3995	0.275	24	93	1.041	[[0.000 0.000 0.000 0.003 0.003 0.005 0.004 0.005 0.000 0.000 0.000] [0.000 0.005 0.003 0.004 0.009 0.009 0.009 0.006 0.001 0.000 0.000] [0.001 0.003 0.008 0.019 0.052 0.059 0.049 0.020 0.003 0.000 0.001] [0.001 0.003 0.021 0.123 0.259 0.282 0.239 0.115 0.023 0.002 0.000] [0.003 0.006 0.077 0.325 0.518 0.549 0.497 0.289 0.070 0.004 0.001] [0.002 0.008 0.104 0.399 0.606 0.645 0.605 0.390 0.105 0.0…	[25.562 27.517 44.218 9.936 13.842 13.791 17.826 19.221 15.794 16.309 16.783 9.400 7.377 19.262 4.777 13.543 9.092 19.782 11.553 5.649 1.671 4.640 6.611 2.549 22.133 20.844 8.485 15.556 0.587]	[62.407 62.944 38.966 25.706 29.625 15.111 18.205 33.559 15.815 3.928 2.680 12.308 20.561 1.918 11.386 12.212 30.104 24.268 10.590 3.474 0.499 5.566 16.921 33.829 27.668 9.715 11.020]	[82.337 62.813 49.890 31.793 13.537 18.686 27.904 25.174 3.163 7.638 17.970 13.357 4.564 2.295 15.532 30.918 31.018 20.343 6.828 0.150 13.104 27.123 37.109 36.027 22.967]	[85.835 64.263 39.294 11.173 11.258 24.007 23.559 6.697 5.054 13.303 16.209 10.351 13.926 23.475 29.713 32.136 25.906 12.739 2.607 20.601 30.618 41.487 41.719]	25032526_Nucs_200mMNaCl_20nMCPC_dataset1.xlsx
34	asc	155	130.181	39.492	0.699	0.139	0.027	0.033	292	1035	0.306	23	93	1.041	[[0.000 0.000 0.000 0.003 0.003 0.005 0.004 0.005 0.000 0.000 0.000] [0.000 0.005 0.003 0.004 0.009 0.009 0.009 0.006 0.001 0.000 0.000] [0.001 0.003 0.008 0.019 0.052 0.059 0.049 0.020 0.003 0.000 0.001] [0.001 0.003 0.021 0.123 0.259 0.282 0.239 0.115 0.023 0.002 0.000] [0.003 0.006 0.077 0.325 0.518 0.549 0.497 0.289 0.070 0.004 0.001] [0.002 0.008 0.104 0.399 0.606 0.645 0.605 0.390 0.105 0.0…	[5.473 8.892 25.020 11.133 0.493 6.466 1.066 12.230 5.246 1.949 6.125 5.953 4.507 5.243 9.905 27.790 11.203 8.172 26.533 4.967 21.299 19.142 19.206 16.782 1.569 9.847 5.966 10.160]	[24.138 35.032 23.396 1.840 6.180 8.282 14.320 12.336 7.635 10.076 6.762 4.152 2.544 21.178 38.344 21.012 15.838 28.136 18.949 28.387 39.395 37.168 27.169 5.036 6.079 6.123]	[40.037 28.372 11.235 6.449 13.322 17.822 16.390 15.582 11.639 5.935 1.310 9.496 27.275 37.387 18.939 7.629 32.011 36.134 45.947 50.118 50.782 33.733 14.570 4.132]	[32.516 15.239 1.781 13.549 21.227 21.521 18.181 14.151 9.310 11.325 19.997 29.753 29.240 17.675 6.176 31.873 46.687 61.058 62.504 53.983 43.795 26.650]	25032526_Nucs_200mMNaCl_20nMCPC_dataset1.xlsx
35	asc	161.991	90.489	37.893	0.728	0.166	0.027	0.033	313	4015	0.444	66	58	1.041	[[0.000 0.000 0.000 0.003 0.003 0.005 0.004 0.005 0.000 0.000 0.000] [0.000 0.005 0.003 0.004 0.009 0.009 0.009 0.006 0.001 0.000 0.000] [0.001 0.003 0.008 0.019 0.052 0.059 0.049 0.020 0.003 0.000 0.001] [0.001 0.003 0.021 0.123 0.259 0.282 0.239 0.115 0.023 0.002 0.000] [0.003 0.006 0.077 0.325 0.518 0.549 0.497 0.289 0.070 0.004 0.001] [0.002 0.008 0.104 0.399 0.606 0.645 0.605 0.390 0.105 0.0…	[22.261 14.072 15.372 7.965 1.033 6.615 15.432 1.026 3.317 24.948 0.406 1.064 10.675 21.748 14.731 25.000 10.592 14.561 22.034 1.755 15.518 12.029 8.198 0.476 11.265 14.412 11.096 15.442 24.786 6.597]	[32.889 18.426 0.237 0.358 14.848 19.253 10.401 16.304 26.809 12.348 6.198 22.081 34.451 13.105 22.930 30.372 30.873 28.436 17.021 20.655 23.887 13.974 9.255 18.233 14.497 3.831 22.287 35.805]	[27.160 9.871 10.384 15.296 21.978 23.995 25.957 27.417 13.951 6.855 30.698 30.700 12.562 19.874 39.345 44.017 39.273 32.197 32.416 27.109 24.811 21.297 19.581 19.525 20.767 31.653]	[23.988 19.182 20.189 27.486 31.266 32.170 28.894 9.658 9.987 22.514 26.068 8.937 20.993 38.077 50.866 53.798 44.555 41.822 36.979 33.410 28.407 27.115 30.166 30.955]	25032526_Nucs_200mMNaCl_20nMCPC_dataset1.xlsx
36	asc	156.57	99.62	37.716	0.667	0.111	0.025	0.031	335	3356	0.573	75	32	1.041	[[0.000 0.000 0.000 0.003 0.003 0.005 0.004 0.005 0.000 0.000 0.000] [0.000 0.005 0.003 0.004 0.009 0.009 0.009 0.006 0.001 0.000 0.000] [0.001 0.003 0.008 0.019 0.052 0.059 0.049 0.020 0.003 0.000 0.001] [0.001 0.003 0.021 0.123 0.259 0.282 0.239 0.115 0.023 0.002 0.000] [0.003 0.006 0.077 0.325 0.518 0.549 0.497 0.289 0.070 0.004 0.001] [0.002 0.008 0.104 0.399 0.606 0.645 0.605 0.390 0.105 0.0…	[7.184 17.381 7.380 0.971 14.506 25.545 26.142 30.844 6.112 15.477 0.281 6.121 11.288 6.509 25.810 4.522 30.048 9.981 5.060 16.896 4.703 14.563 25.813 12.289 2.865 8.596 16.705 8.576 23.322]	[17.283 0.825 11.914 27.764 45.869 54.336 40.859 17.049 12.561 11.080 0.618 4.972 13.770 26.803 6.641 27.318 2.513 1.603 12.015 3.536 29.821 39.239 23.763 7.577 1.189 8.119 11.437]	[1.158 18.210 43.348 63.192 66.682 57.875 33.659 23.837 8.883 6.099 5.747 16.770 13.479 1.806 16.160 13.933 7.968 2.226 13.351 33.464 44.346 35.386 14.009 2.501 13.971]	[25.986 54.351 72.538 77.038 70.299 49.949 33.034 17.000 13.708 13.953 10.775 10.679 0.962 13.124 11.856 10.307 1.472 23.984 35.848 44.799 38.271 23.113 4.850]	25032526_Nucs_200mMNaCl_20nMCPC_dataset1.xlsx
37	asc	155	101.696	41.009	0.573	0.152	0.033	0.041	338	2052	0.373	54	68	1.041	[[0.000 0.000 0.000 0.003 0.003 0.005 0.004 0.005 0.000 0.000 0.000] [0.000 0.005 0.003 0.004 0.009 0.009 0.009 0.006 0.001 0.000 0.000] [0.001 0.003 0.008 0.019 0.052 0.059 0.049 0.020 0.003 0.000 0.001] [0.001 0.003 0.021 0.123 0.259 0.282 0.239 0.115 0.023 0.002 0.000] [0.003 0.006 0.077 0.325 0.518 0.549 0.497 0.289 0.070 0.004 0.001] [0.002 0.008 0.104 0.399 0.606 0.645 0.605 0.390 0.105 0.0…	[21.738 13.434 2.776 9.011 5.115 15.536 1.588 4.981 15.168 4.519 5.309 27.763 12.933 9.614 6.803 31.092 3.197 4.969 24.041 9.280 17.801 3.367 14.057 13.436 23.345 34.055 26.713 8.281]	[25.691 13.998 7.842 8.377 18.887 11.846 13.358 19.918 9.448 10.832 18.642 3.859 19.482 3.936 29.289 21.227 5.453 16.917 6.160 20.758 12.562 19.092 32.137 47.091 59.084 47.881]	[23.236 6.758 9.081 18.660 22.027 22.837 20.261 21.969 16.946 13.896 4.820 3.230 4.410 27.143 17.060 4.385 7.569 5.635 18.422 25.473 34.413 48.448 68.717 74.819]	[11.123 7.339 21.615 26.007 27.540 31.153 25.453 18.835 13.584 3.570 4.519 12.841 16.874 14.780 12.277 3.896 9.699 21.804 31.585 52.528 67.840 81.145]	25032526_Nucs_200mMNaCl_20nMCPC_dataset1.xlsx
38	asc	156.301	112.907	40.655	0.506	0.104	0.024	0.029	342	1973	0.615	71	58	1.041	[[0.000 0.000 0.000 0.003 0.003 0.005 0.004 0.005 0.000 0.000 0.000] [0.000 0.005 0.003 0.004 0.009 0.009 0.009 0.006 0.001 0.000 0.000] [0.001 0.003 0.008 0.019 0.052 0.059 0.049 0.020 0.003 0.000 0.001] [0.001 0.003 0.021 0.123 0.259 0.282 0.239 0.115 0.023 0.002 0.000] [0.003 0.006 0.077 0.325 0.518 0.549 0.497 0.289 0.070 0.004 0.001] [0.002 0.008 0.104 0.399 0.606 0.645 0.605 0.390 0.105 0.0…	[9.814 10.669 15.151 25.922 5.568 3.247 4.723 1.898 10.296 2.205 4.281 20.057 11.688 11.903 2.553 6.622 31.862 24.524 7.261 8.267 3.109 3.481 21.555 23.107 29.664 54.085 46.043 9.022 10.762]	[8.001 22.777 30.713 5.770 3.669 2.151 4.685 12.348 9.494 4.645 23.760 27.668 19.023 5.193 21.277 47.436 44.086 23.657 10.343 0.716 15.813 34.849 48.717 68.260 91.939 68.575 19.381]	[20.231 27.665 16.253 4.157 3.989 7.436 12.884 5.894 8.125 28.226 32.445 25.839 0.495 30.482 54.269 55.724 38.602 17.976 4.636 24.857 50.123 75.657 104.092 109.586 90.395]	[24.868 18.358 9.289 1.175 11.274 8.968 0.013 12.375 28.557 32.609 20.501 4.492 34.263 56.795 60.109 47.285 24.118 6.255 34.795 67.488 101.207 122.350 126.581]	25032526_Nucs_200mMNaCl_20nMCPC_dataset1.xlsx
39	asc	154.807	131.29	37.899	0.58	0.097	0.021	0.025	345	1602	0.698	89	35	1.041	[[0.000 0.000 0.000 0.003 0.003 0.005 0.004 0.005 0.000 0.000 0.000] [0.000 0.005 0.003 0.004 0.009 0.009 0.009 0.006 0.001 0.000 0.000] [0.001 0.003 0.008 0.019 0.052 0.059 0.049 0.020 0.003 0.000 0.001] [0.001 0.003 0.021 0.123 0.259 0.282 0.239 0.115 0.023 0.002 0.000] [0.003 0.006 0.077 0.325 0.518 0.549 0.497 0.289 0.070 0.004 0.001] [0.002 0.008 0.104 0.399 0.606 0.645 0.605 0.390 0.105 0.0…	[9.216 2.407 9.309 3.072 12.072 10.828 0.635 32.077 1.330 1.912 14.342 13.684 9.165 5.955 2.559 12.820 6.847 25.227 22.462 5.783 8.125 6.095 23.188 7.657 18.489 14.905 7.540 1.948]	[2.361 9.641 13.762 19.022 16.546 20.817 31.095 15.664 8.417 22.139 16.273 5.300 11.817 0.874 8.117 13.050 39.881 37.967 21.076 14.064 21.752 30.064 10.007 22.112 27.919 15.966]	[10.699 20.137 24.230 30.054 31.665 35.009 26.008 25.723 21.237 15.798 0.087 4.937 3.317 3.765 23.481 42.475 48.203 36.589 31.145 31.515 28.905 7.897 18.182 30.361]	[20.878 34.066 38.982 38.336 43.537 37.289 32.120 27.158 14.581 6.245 0.356 8.234 17.541 31.824 46.447 51.583 51.976 47.845 37.223 26.076 6.945 15.091]	25032526_Nucs_200mMNaCl_20nMCPC_dataset1.xlsx
40	asc	152.748	103.425	34.656	0.746	0.176	0.033	0.041	369	2558	0.41	49	72	1.041	[[0.000 0.000 0.000 0.003 0.003 0.005 0.004 0.005 0.000 0.000 0.000] [0.000 0.005 0.003 0.004 0.009 0.009 0.009 0.006 0.001 0.000 0.000] [0.001 0.003 0.008 0.019 0.052 0.059 0.049 0.020 0.003 0.000 0.001] [0.001 0.003 0.021 0.123 0.259 0.282 0.239 0.115 0.023 0.002 0.000] [0.003 0.006 0.077 0.325 0.518 0.549 0.497 0.289 0.070 0.004 0.001] [0.002 0.008 0.104 0.399 0.606 0.645 0.605 0.390 0.105 0.0…	[12.178 17.943 12.054 0.668 29.868 23.397 6.078 1.069 6.772 24.923 8.659 13.576 19.927 0.004 15.947 5.291 36.908 8.726 9.029 23.536 20.771 9.593 9.203 6.483 14.585 5.530 3.072 13.104]	[5.827 3.416 8.239 41.233 41.370 18.311 7.494 19.768 32.638 14.333 0.717 13.141 17.941 13.303 21.136 38.625 22.665 16.434 38.436 37.335 24.580 10.758 9.174 15.062 0.227 0.715]	[5.252 25.079 43.099 47.595 34.519 25.604 29.088 31.040 25.211 13.743 19.069 17.624 31.189 33.119 41.495 17.915 13.796 43.733 49.000 35.235 13.310 5.034 11.127 8.685]	[32.194 48.788 49.296 48.919 44.132 36.053 36.742 30.929 26.041 26.895 28.639 39.144 41.699 37.139 14.379 15.942 39.761 51.012 39.356 21.721 2.919 10.045]	25032526_Nucs_200mMNaCl_20nMCPC_dataset1.xlsx
41	asc	152.787	107.174	34.419	0.656	0.158	0.037	0.05	379	166	0.572	71	46	1.041	[[0.000 0.000 0.000 0.003 0.003 0.005 0.004 0.005 0.000 0.000 0.000] [0.000 0.005 0.003 0.004 0.009 0.009 0.009 0.006 0.001 0.000 0.000] [0.001 0.003 0.008 0.019 0.052 0.059 0.049 0.020 0.003 0.000 0.001] [0.001 0.003 0.021 0.123 0.259 0.282 0.239 0.115 0.023 0.002 0.000] [0.003 0.006 0.077 0.325 0.518 0.549 0.497 0.289 0.070 0.004 0.001] [0.002 0.008 0.104 0.399 0.606 0.645 0.605 0.390 0.105 0.0…	[7.646 1.682 5.918 37.149 17.512 27.498 1.733 9.313 20.853 14.574 28.394 21.218 7.031 23.212 7.980 4.314 24.678 15.570 14.101 2.051 21.625 8.422 12.915 8.056 7.366 2.984 0.092 11.557]	[5.100 23.652 48.864 49.836 35.388 16.672 18.873 18.223 18.344 46.290 38.930 29.246 22.737 1.469 4.035 14.736 3.819 7.342 19.914 26.861 25.691 21.154 10.831 1.846 0.653 7.363]	[38.208 61.287 62.318 53.243 35.640 26.281 7.416 23.603 47.680 57.479 43.394 28.164 15.210 9.332 13.476 9.580 20.496 23.524 37.591 34.870 28.601 15.566 4.321 4.668]	[69.213 70.426 69.313 50.354 27.355 3.417 28.589 51.754 59.535 53.244 43.904 23.453 17.331 19.150 15.763 28.154 34.730 41.093 41.127 33.678 23.274 12.402]	25032526_Nucs_200mMNaCl_20nMCPC_dataset1.xlsx
42	asc	157.703	112.039	35.769	0.694	0.143	0.034	0.041	380	117	0.46	44	77	1.041	[[0.000 0.000 0.000 0.003 0.003 0.005 0.004 0.005 0.000 0.000 0.000] [0.000 0.005 0.003 0.004 0.009 0.009 0.009 0.006 0.001 0.000 0.000] [0.001 0.003 0.008 0.019 0.052 0.059 0.049 0.020 0.003 0.000 0.001] [0.001 0.003 0.021 0.123 0.259 0.282 0.239 0.115 0.023 0.002 0.000] [0.003 0.006 0.077 0.325 0.518 0.549 0.497 0.289 0.070 0.004 0.001] [0.002 0.008 0.104 0.399 0.606 0.645 0.605 0.390 0.105 0.0…	[10.188 7.704 20.049 1.461 14.265 6.533 26.260 17.350 6.165 2.086 3.768 5.277 25.214 37.275 6.746 3.220 8.839 19.622 15.651 13.025 5.715 5.611 7.489 8.192 21.375 22.520 9.386 16.922 21.126]	[2.773 15.467 15.696 16.801 0.535 31.668 33.562 13.797 2.880 5.363 5.446 41.213 53.255 26.994 11.013 20.260 31.868 31.975 17.994 2.008 12.213 6.198 15.135 14.211 16.525 29.107 11.052]	[15.293 21.047 15.587 7.799 30.811 36.132 26.276 12.052 0.417 21.926 47.786 57.936 45.305 32.292 31.553 41.377 38.496 24.299 1.941 7.340 0.596 8.031 6.140 17.367 21.451]	[14.567 8.772 8.644 30.199 34.733 32.392 16.755 7.815 30.960 52.395 61.514 58.226 53.197 49.445 46.411 41.172 27.876 10.815 4.256 0.154 0.704 3.507 14.387]	25032526_Nucs_200mMNaCl_20nMCPC_dataset1.xlsx
43	asc	152.942	126.189	40.363	0.633	0.1	0.023	0.03	393	1697	0.333	34	87	1.041	[[0.000 0.000 0.000 0.003 0.003 0.005 0.004 0.005 0.000 0.000 0.000] [0.000 0.005 0.003 0.004 0.009 0.009 0.009 0.006 0.001 0.000 0.000] [0.001 0.003 0.008 0.019 0.052 0.059 0.049 0.020 0.003 0.000 0.001] [0.001 0.003 0.021 0.123 0.259 0.282 0.239 0.115 0.023 0.002 0.000] [0.003 0.006 0.077 0.325 0.518 0.549 0.497 0.289 0.070 0.004 0.001] [0.002 0.008 0.104 0.399 0.606 0.645 0.605 0.390 0.105 0.0…	[19.617 13.316 3.578 31.421 0.251 10.059 11.628 0.826 10.521 5.000 21.769 1.738 11.233 9.501 0.200 0.037 6.997 6.757 12.036 3.550 3.382 6.334 5.749 14.878 18.069 5.297 5.056 2.744]	[24.914 25.947 33.336 20.991 15.998 16.244 10.248 12.608 0.624 20.138 7.006 15.114 15.018 4.569 3.436 10.394 16.273 13.639 4.158 1.560 7.517 16.355 8.719 7.981 6.265 1.036]	[40.118 41.750 33.108 28.060 21.373 18.968 9.941 3.393 12.353 3.948 9.132 16.293 12.231 9.985 15.464 18.279 17.633 6.877 1.115 14.039 12.725 10.532 4.372 4.230]	[53.681 42.309 37.788 32.859 17.958 10.641 0.971 6.287 0.207 7.338 13.254 17.332 19.048 19.499 20.078 18.061 8.553 2.894 9.778 13.130 9.328 0.293]	25032526_Nucs_200mMNaCl_20nMCPC_dataset1.xlsx
44	asc	125	111.091	30.944	0.65	0.155	0.031	0.037	413	2222	0.511	55	56	1.041	[[0.000 0.000 0.000 0.003 0.003 0.005 0.004 0.005 0.000 0.000 0.000] [0.000 0.005 0.003 0.004 0.009 0.009 0.009 0.006 0.001 0.000 0.000] [0.001 0.003 0.008 0.019 0.052 0.059 0.049 0.020 0.003 0.000 0.001] [0.001 0.003 0.021 0.123 0.259 0.282 0.239 0.115 0.023 0.002 0.000] [0.003 0.006 0.077 0.325 0.518 0.549 0.497 0.289 0.070 0.004 0.001] [0.002 0.008 0.104 0.399 0.606 0.645 0.605 0.390 0.105 0.0…	[0.272 24.756 9.457 17.209 30.279 7.679 2.647 33.488 10.956 5.365 12.017 10.385 6.467 18.129 8.961 17.589 2.218 3.087 2.867 8.370 0.985 5.396]	[29.349 30.440 37.077 42.723 21.495 15.551 40.289 25.018 5.895 19.892 13.160 10.339 25.843 26.820 20.960 5.033 2.763 5.508 9.311 5.898]	[47.364 54.572 49.165 20.965 13.739 38.209 26.751 1.434 16.708 9.868 10.643 30.789 34.235 27.070 11.418 5.979 5.323 10.394]	[62.715 50.233 20.241 7.069 26.786 23.023 7.701 2.504 3.197 13.793 29.771 34.542 32.510 21.189 12.358 10.961]	25032526_Nucs_200mMNaCl_20nMCPC_dataset1.xlsx
45	asc	152.353	110.438	37.643	0.711	0.123	0.026	0.035	420	2173	0.5	53	71	1.041	[[0.000 0.000 0.000 0.003 0.003 0.005 0.004 0.005 0.000 0.000 0.000] [0.000 0.005 0.003 0.004 0.009 0.009 0.009 0.006 0.001 0.000 0.000] [0.001 0.003 0.008 0.019 0.052 0.059 0.049 0.020 0.003 0.000 0.001] [0.001 0.003 0.021 0.123 0.259 0.282 0.239 0.115 0.023 0.002 0.000] [0.003 0.006 0.077 0.325 0.518 0.549 0.497 0.289 0.070 0.004 0.001] [0.002 0.008 0.104 0.399 0.606 0.645 0.605 0.390 0.105 0.0…	[24.851 1.694 25.140 0.870 12.351 6.230 6.627 1.138 0.793 9.822 30.647 36.236 3.842 5.132 11.563 4.357 8.022 3.927 8.963 18.102 3.316 1.671 18.116 3.133 9.706 15.090 10.909 17.185]	[1.550 24.728 7.264 15.031 15.719 9.173 1.779 3.549 24.749 53.676 49.638 11.710 1.271 6.819 2.587 8.237 4.398 1.876 11.963 4.900 12.387 20.517 17.044 18.817 14.489 11.956]	[12.260 6.800 9.817 18.220 13.866 8.099 17.276 41.308 59.962 55.814 31.078 10.491 1.284 2.397 1.472 2.934 2.071 8.047 1.362 11.011 25.654 27.279 24.223 9.630]	[1.387 7.258 13.011 18.465 21.770 34.287 50.929 61.455 61.605 42.641 21.780 8.408 1.026 3.896 2.883 4.708 3.608 6.301 14.973 27.452 30.516 23.107]	25032526_Nucs_200mMNaCl_20nMCPC_dataset1.xlsx
46	asc	156.516	58.042	33.127	0.661	0.171	0.042	0.054	428	1151	0.431	50	55	1.041	[[0.000 0.000 0.000 0.003 0.003 0.005 0.004 0.005 0.000 0.000 0.000] [0.000 0.005 0.003 0.004 0.009 0.009 0.009 0.006 0.001 0.000 0.000] [0.001 0.003 0.008 0.019 0.052 0.059 0.049 0.020 0.003 0.000 0.001] [0.001 0.003 0.021 0.123 0.259 0.282 0.239 0.115 0.023 0.002 0.000] [0.003 0.006 0.077 0.325 0.518 0.549 0.497 0.289 0.070 0.004 0.001] [0.002 0.008 0.104 0.399 0.606 0.645 0.605 0.390 0.105 0.0…	[13.117 6.224 0.404 1.301 4.553 14.390 2.262 18.346 11.197 19.364 8.009 25.940 5.777 2.794 18.811 18.887 16.250 5.120 1.324 14.475 4.519 2.056 32.266 7.570 2.034 18.764 30.404 16.824 13.281]	[0.536 2.058 3.779 12.398 15.535 14.106 22.814 10.688 9.761 11.297 32.833 17.350 9.500 26.857 36.418 23.134 3.667 6.002 12.877 3.746 15.929 37.078 22.686 11.133 32.949 48.197 38.666]	[3.011 7.313 14.402 22.448 24.854 22.632 12.447 8.088 18.139 27.750 30.215 28.456 36.896 39.649 32.140 17.690 11.469 11.324 17.569 28.061 36.499 34.785 36.123 45.940 57.912]	[11.816 18.405 28.806 25.670 25.693 23.375 18.099 25.431 32.678 36.368 44.147 47.062 43.040 39.644 28.280 19.375 22.508 25.277 33.942 44.479 46.982 53.824 63.685]	25032526_Nucs_200mMNaCl_20nMCPC_dataset1.xlsx
47	asc	155.513	124.236	40.579	0.748	0.133	0.02	0.028	428	3778	0.526	66	69	1.041	[[0.000 0.000 0.000 0.003 0.003 0.005 0.004 0.005 0.000 0.000 0.000] [0.000 0.005 0.003 0.004 0.009 0.009 0.009 0.006 0.001 0.000 0.000] [0.001 0.003 0.008 0.019 0.052 0.059 0.049 0.020 0.003 0.000 0.001] [0.001 0.003 0.021 0.123 0.259 0.282 0.239 0.115 0.023 0.002 0.000] [0.003 0.006 0.077 0.325 0.518 0.549 0.497 0.289 0.070 0.004 0.001] [0.002 0.008 0.104 0.399 0.606 0.645 0.605 0.390 0.105 0.0…	[0.299 12.165 2.967 2.248 14.258 15.373 20.782 29.447 2.622 10.202 21.194 13.638 2.381 13.163 19.678 9.136 5.389 7.353 10.424 13.643 7.623 5.230 17.203 1.567 1.684 8.407 10.835 16.570 13.777]	[10.831 4.240 7.894 23.069 32.893 43.192 41.149 12.245 19.488 19.476 4.232 2.619 2.133 17.665 16.280 2.855 9.870 20.922 15.044 1.813 7.184 15.371 9.327 3.304 12.983 6.753 18.041]	[11.488 18.947 31.913 49.215 56.403 46.806 15.458 8.321 17.226 6.732 2.192 9.160 15.984 16.715 15.596 18.295 20.082 19.709 2.715 7.316 16.742 12.979 14.286 9.501 0.230]	[29.682 46.502 57.604 60.991 48.009 24.394 3.045 12.135 6.655 1.713 8.161 20.402 20.134 22.107 25.484 23.258 16.411 4.611 4.358 16.117 19.412 14.349 8.612]	25032526_Nucs_200mMNaCl_20nMCPC_dataset1.xlsx
48	asc	151.669	99.878	34.512	0.661	0.131	0.034	0.044	430	1967	0.451	36	71	1.041	[[0.000 0.000 0.000 0.003 0.003 0.005 0.004 0.005 0.000 0.000 0.000] [0.000 0.005 0.003 0.004 0.009 0.009 0.009 0.006 0.001 0.000 0.000] [0.001 0.003 0.008 0.019 0.052 0.059 0.049 0.020 0.003 0.000 0.001] [0.001 0.003 0.021 0.123 0.259 0.282 0.239 0.115 0.023 0.002 0.000] [0.003 0.006 0.077 0.325 0.518 0.549 0.497 0.289 0.070 0.004 0.001] [0.002 0.008 0.104 0.399 0.606 0.645 0.605 0.390 0.105 0.0…	[9.810 12.355 11.995 2.803 25.927 21.746 3.982 2.749 10.490 2.028 3.252 20.584 0.392 22.338 6.339 4.771 23.486 2.861 6.371 7.797 11.179 14.784 37.575 12.187 12.377 11.029 2.785 23.793]	[13.447 19.574 21.764 38.201 36.701 16.230 9.985 10.851 4.843 12.530 22.014 21.069 25.311 19.894 19.684 27.303 11.419 8.839 16.572 22.469 39.161 51.061 24.786 11.799 15.826 9.167]	[27.391 39.492 47.658 43.613 32.404 18.925 13.382 14.877 19.018 29.219 31.514 34.723 32.090 33.057 28.563 13.325 5.611 23.461 40.608 54.225 55.159 30.508 1.573 5.484]	[47.083 56.149 52.678 40.933 30.522 25.107 20.854 28.474 37.077 37.423 46.061 44.099 38.115 32.743 13.086 6.392 29.990 52.460 60.161 56.427 36.940 18.239]	25032526_Nucs_200mMNaCl_20nMCPC_dataset1.xlsx
49	asc	152.81	139.653	41.201	0.65	0.115	0.024	0.03	455	2026	0.278	34	93	1.041	[[0.000 0.000 0.000 0.003 0.003 0.005 0.004 0.005 0.000 0.000 0.000] [0.000 0.005 0.003 0.004 0.009 0.009 0.009 0.006 0.001 0.000 0.000] [0.001 0.003 0.008 0.019 0.052 0.059 0.049 0.020 0.003 0.000 0.001] [0.001 0.003 0.021 0.123 0.259 0.282 0.239 0.115 0.023 0.002 0.000] [0.003 0.006 0.077 0.325 0.518 0.549 0.497 0.289 0.070 0.004 0.001] [0.002 0.008 0.104 0.399 0.606 0.645 0.605 0.390 0.105 0.0…	[22.570 17.961 23.514 8.464 9.942 22.030 18.756 9.182 11.843 5.838 4.963 3.862 16.146 8.481 14.588 15.720 9.911 17.155 18.151 13.735 23.346 9.079 0.184 2.823 23.128 3.598 7.725 13.420]	[41.003 28.263 1.678 3.159 26.437 25.180 5.725 19.353 9.278 3.975 14.416 22.317 9.260 18.208 18.059 10.628 13.035 16.441 34.483 34.753 20.660 2.945 14.479 26.339 19.024 16.234]	[34.024 13.952 13.200 22.023 20.069 0.793 13.950 12.203 5.068 18.834 21.163 5.591 10.744 10.314 0.071 1.820 20.269 38.750 44.528 28.215 4.051 16.596 30.043 29.625]	[31.995 23.592 22.731 13.903 2.909 4.873 4.954 5.454 14.422 15.231 7.451 1.728 6.945 6.744 13.142 28.535 38.376 44.431 30.811 7.117 13.857 32.959]	25032526_Nucs_200mMNaCl_20nMCPC_dataset1.xlsx
50	asc	157.008	109.325	38.498	0.702	0.176	0.029	0.038	467	1255	0.587	73	52	1.041	[[0.000 0.000 0.000 0.003 0.003 0.005 0.004 0.005 0.000 0.000 0.000] [0.000 0.005 0.003 0.004 0.009 0.009 0.009 0.006 0.001 0.000 0.000] [0.001 0.003 0.008 0.019 0.052 0.059 0.049 0.020 0.003 0.000 0.001] [0.001 0.003 0.021 0.123 0.259 0.282 0.239 0.115 0.023 0.002 0.000] [0.003 0.006 0.077 0.325 0.518 0.549 0.497 0.289 0.070 0.004 0.001] [0.002 0.008 0.104 0.399 0.606 0.645 0.605 0.390 0.105 0.0…	[13.214 27.654 7.201 7.479 10.237 10.519 8.255 3.720 25.944 1.311 5.622 24.071 35.161 24.418 27.535 1.195 23.492 5.379 7.406 26.023 5.956 45.434 31.800 1.802 18.310 24.466 7.858 3.290 1.028]	[37.862 24.767 5.961 1.238 1.273 4.855 5.125 23.429 14.472 7.069 38.841 34.987 20.605 40.341 26.709 26.780 20.828 2.916 25.298 3.749 58.355 53.616 23.253 5.176 11.382 2.731 7.733]	[31.718 18.080 1.408 0.556 1.459 11.206 21.715 10.551 14.257 35.989 23.946 11.618 40.596 45.245 39.436 17.787 0.658 8.406 20.408 53.586 65.275 38.177 13.882 6.503 0.217]	[25.483 8.542 6.789 6.242 13.087 17.510 1.885 12.845 21.294 18.150 14.122 36.224 47.428 45.270 21.474 12.304 13.591 30.247 57.492 58.100 47.312 29.437 3.961]	25032526_Nucs_200mMNaCl_20nMCPC_dataset1.xlsx
51	asc	153.188	127.509	37.882	0.666	0.128	0.024	0.031	478	1766	0.438	60	70	1.041	[[0.000 0.000 0.000 0.003 0.003 0.005 0.004 0.005 0.000 0.000 0.000] [0.000 0.005 0.003 0.004 0.009 0.009 0.009 0.006 0.001 0.000 0.000] [0.001 0.003 0.008 0.019 0.052 0.059 0.049 0.020 0.003 0.000 0.001] [0.001 0.003 0.021 0.123 0.259 0.282 0.239 0.115 0.023 0.002 0.000] [0.003 0.006 0.077 0.325 0.518 0.549 0.497 0.289 0.070 0.004 0.001] [0.002 0.008 0.104 0.399 0.606 0.645 0.605 0.390 0.105 0.0…	[4.956 9.096 1.646 3.199 10.383 7.534 28.214 28.644 21.452 1.737 18.588 4.860 12.598 0.273 22.910 6.690 18.699 15.096 5.231 10.040 7.514 10.498 21.625 9.234 11.199 16.605 10.615 6.333]	[5.795 1.303 9.214 15.750 26.833 46.303 53.477 36.642 3.170 15.289 1.865 14.891 5.429 26.392 8.795 7.806 8.362 7.759 11.182 7.285 17.553 22.257 4.021 24.118 27.512 15.751]	[2.823 10.704 27.381 43.879 63.020 64.997 44.942 14.722 2.891 1.341 1.882 7.807 17.135 14.683 5.163 4.993 0.156 3.046 1.694 13.490 16.232 4.252 24.780 32.117]	[19.552 37.891 58.375 72.804 68.662 52.513 30.656 10.183 0.751 5.941 8.913 15.060 15.736 9.290 7.157 0.200 1.680 7.719 9.936 6.599 8.934 20.906]	25032526_Nucs_200mMNaCl_20nMCPC_dataset1.xlsx
52	asc	152.693	127.584	37.962	0.707	0.119	0.037	0.043	482	1488	0.326	36	88	1.041	[[0.000 0.000 0.000 0.003 0.003 0.005 0.004 0.005 0.000 0.000 0.000] [0.000 0.005 0.003 0.004 0.009 0.009 0.009 0.006 0.001 0.000 0.000] [0.001 0.003 0.008 0.019 0.052 0.059 0.049 0.020 0.003 0.000 0.001] [0.001 0.003 0.021 0.123 0.259 0.282 0.239 0.115 0.023 0.002 0.000] [0.003 0.006 0.077 0.325 0.518 0.549 0.497 0.289 0.070 0.004 0.001] [0.002 0.008 0.104 0.399 0.606 0.645 0.605 0.390 0.105 0.0…	[4.136 27.281 15.624 7.434 7.014 1.297 13.261 25.438 4.197 2.859 3.321 6.269 7.770 37.938 25.578 14.769 0.574 26.551 17.241 28.370 7.177 17.243 5.118 5.353 11.286 3.504 19.245 1.795]	[17.401 5.700 18.752 10.082 4.421 1.191 20.906 15.486 0.900 1.242 0.723 23.605 54.612 51.931 27.271 6.465 35.458 44.701 33.401 1.614 18.273 6.180 8.437 15.714 0.476 18.391]	[6.052 12.987 11.884 5.498 6.645 18.000 15.933 8.467 1.226 12.553 38.744 63.078 63.392 35.080 5.804 42.871 51.774 38.128 7.786 10.992 16.119 16.379 9.087 0.640]	[7.809 12.306 15.405 11.684 19.140 14.263 10.960 17.882 26.695 49.611 68.060 60.857 37.289 3.467 38.779 47.149 42.094 17.676 5.863 14.839 17.332 9.592]	25032526_Nucs_200mMNaCl_20nMCPC_dataset1.xlsx
53	asc	157.585	131.02	40.071	0.589	0.169	0.035	0.043	492	1670	0.664	89	38	1.041	[[0.000 0.000 0.000 0.003 0.003 0.005 0.004 0.005 0.000 0.000 0.000] [0.000 0.005 0.003 0.004 0.009 0.009 0.009 0.006 0.001 0.000 0.000] [0.001 0.003 0.008 0.019 0.052 0.059 0.049 0.020 0.003 0.000 0.001] [0.001 0.003 0.021 0.123 0.259 0.282 0.239 0.115 0.023 0.002 0.000] [0.003 0.006 0.077 0.325 0.518 0.549 0.497 0.289 0.070 0.004 0.001] [0.002 0.008 0.104 0.399 0.606 0.645 0.605 0.390 0.105 0.0…	[0.663 21.197 1.137 8.456 15.760 11.900 4.109 8.463 3.943 6.864 9.777 21.386 25.123 12.206 6.255 14.401 26.296 19.685 0.455 1.007 1.947 19.197 9.965 29.692 2.994 2.105 4.574 4.821 14.237]	[20.296 13.689 15.768 14.039 1.965 2.391 8.546 3.143 13.724 23.902 38.836 29.713 2.773 19.559 4.381 28.938 32.605 8.884 0.261 8.155 13.241 15.212 33.177 12.904 1.679 1.111 9.653]	[23.680 21.263 14.455 7.002 5.766 2.323 4.759 20.270 38.264 42.877 32.456 2.751 6.849 1.522 27.595 31.768 21.349 0.145 8.351 1.826 16.674 28.640 20.132 8.481 3.777]	[24.929 22.031 10.230 7.848 0.717 13.805 28.661 40.419 44.306 31.990 14.690 9.625 10.774 23.622 30.257 19.355 9.211 3.784 3.246 17.668 25.705 20.031 19.690]	25032526_Nucs_200mMNaCl_20nMCPC_dataset1.xlsx
54	asc	149.058	141.006	38.988	0.717	0.132	0.026	0.035	499	2814	0.613	80	57	1.041	[[0.000 0.000 0.000 0.003 0.003 0.005 0.004 0.005 0.000 0.000 0.000] [0.000 0.005 0.003 0.004 0.009 0.009 0.009 0.006 0.001 0.000 0.000] [0.001 0.003 0.008 0.019 0.052 0.059 0.049 0.020 0.003 0.000 0.001] [0.001 0.003 0.021 0.123 0.259 0.282 0.239 0.115 0.023 0.002 0.000] [0.003 0.006 0.077 0.325 0.518 0.549 0.497 0.289 0.070 0.004 0.001] [0.002 0.008 0.104 0.399 0.606 0.645 0.605 0.390 0.105 0.0…	[5.382 8.952 17.740 15.472 15.655 17.441 13.712 10.302 19.205 1.340 1.025 8.966 32.487 0.350 19.970 14.945 14.077 8.334 32.391 18.052 8.196 20.270 17.868 2.397 13.524 10.656 14.931]	[15.131 29.953 32.170 32.111 18.412 10.143 26.761 25.026 11.455 6.178 6.765 27.829 5.909 12.672 11.998 17.382 17.491 45.584 30.150 9.304 33.302 29.202 4.569 17.654 9.953]	[37.446 46.551 38.916 20.452 10.095 26.897 31.870 21.279 3.503 11.576 19.306 10.069 5.154 8.088 1.182 21.744 42.558 30.414 5.009 32.455 31.251 8.475 8.117]	[48.993 42.044 21.142 6.605 23.333 33.162 21.569 4.729 4.070 18.427 15.383 9.937 6.315 11.655 26.883 32.274 22.473 1.111 20.810 25.053 16.330]	25032526_Nucs_200mMNaCl_20nMCPC_dataset1.xlsx
55	asc	148.173	101.54	34.968	0.716	0.141	0.031	0.04	506	733	0.571	70	47	1.041	[[0.000 0.000 0.000 0.003 0.003 0.005 0.004 0.005 0.000 0.000 0.000] [0.000 0.005 0.003 0.004 0.009 0.009 0.009 0.006 0.001 0.000 0.000] [0.001 0.003 0.008 0.019 0.052 0.059 0.049 0.020 0.003 0.000 0.001] [0.001 0.003 0.021 0.123 0.259 0.282 0.239 0.115 0.023 0.002 0.000] [0.003 0.006 0.077 0.325 0.518 0.549 0.497 0.289 0.070 0.004 0.001] [0.002 0.008 0.104 0.399 0.606 0.645 0.605 0.390 0.105 0.0…	[2.606 5.308 7.659 4.756 7.363 4.772 39.540 58.672 4.646 15.543 22.215 6.384 11.953 9.596 2.634 26.693 14.060 6.299 12.985 26.766 45.255 33.694 6.875 16.654 0.200 19.719 16.387]	[7.834 7.936 2.755 2.599 20.861 71.262 76.119 16.919 28.973 33.178 11.515 13.559 14.255 11.182 35.040 24.258 7.224 3.547 42.901 75.485 59.760 32.049 19.992 1.733 28.013]	[9.614 5.439 9.334 46.415 78.554 78.645 30.875 16.795 34.415 15.244 5.867 4.865 14.830 32.527 32.945 11.619 19.010 61.955 83.712 83.346 55.131 25.608 5.410]	[3.445 26.271 58.887 78.967 72.506 38.689 1.946 18.491 18.989 8.489 8.917 16.684 31.545 28.165 4.188 28.958 70.458 93.580 92.043 69.290 34.650]	25032526_Nucs_200mMNaCl_20nMCPC_dataset1.xlsx
56	asc	161.723	147.317	45.128	0.656	0.152	0.034	0.044	507	649	0.509	77	74	1.041	[[0.000 0.000 0.000 0.003 0.003 0.005 0.004 0.005 0.000 0.000 0.000] [0.000 0.005 0.003 0.004 0.009 0.009 0.009 0.006 0.001 0.000 0.000] [0.001 0.003 0.008 0.019 0.052 0.059 0.049 0.020 0.003 0.000 0.001] [0.001 0.003 0.021 0.123 0.259 0.282 0.239 0.115 0.023 0.002 0.000] [0.003 0.006 0.077 0.325 0.518 0.549 0.497 0.289 0.070 0.004 0.001] [0.002 0.008 0.104 0.399 0.606 0.645 0.605 0.390 0.105 0.0…	[10.901 0.324 17.597 2.420 14.343 7.734 26.218 27.452 4.674 1.470 11.706 1.456 18.876 1.674 15.628 1.974 14.655 18.808 9.206 2.245 1.629 3.170 5.986 20.665 25.089 4.241 25.512 23.172 68.427 44.375]	[3.024 16.226 13.550 17.000 1.796 36.077 42.898 19.135 2.045 11.698 16.747 20.441 18.927 17.453 2.461 4.264 6.878 1.321 3.172 1.079 0.638 14.734 11.114 16.877 4.029 34.978 70.142 57.826]	[16.913 21.378 15.027 10.116 36.250 45.990 28.814 5.345 16.402 21.945 30.051 25.866 19.448 9.482 1.325 4.297 0.613 2.348 3.081 8.004 9.788 5.387 3.642 10.720 50.768 69.200]	[15.958 7.324 13.179 37.275 40.971 31.573 10.778 12.491 27.256 35.017 28.567 25.556 15.351 5.128 6.519 0.286 0.060 5.573 7.715 5.690 9.419 7.859 33.355 54.628]	25032526_Nucs_200mMNaCl_20nMCPC_dataset1.xlsx
57	asc	153.099	139.345	39.085	0.621	0.145	0.027	0.034	509	1889	0.778	96	23	1.041	[[0.000 0.000 0.000 0.003 0.003 0.005 0.004 0.005 0.000 0.000 0.000] [0.000 0.005 0.003 0.004 0.009 0.009 0.009 0.006 0.001 0.000 0.000] [0.001 0.003 0.008 0.019 0.052 0.059 0.049 0.020 0.003 0.000 0.001] [0.001 0.003 0.021 0.123 0.259 0.282 0.239 0.115 0.023 0.002 0.000] [0.003 0.006 0.077 0.325 0.518 0.549 0.497 0.289 0.070 0.004 0.001] [0.002 0.008 0.104 0.399 0.606 0.645 0.605 0.390 0.105 0.0…	[32.978 27.070 20.869 20.298 7.250 15.909 18.740 0.361 16.759 20.823 1.261 14.100 5.435 13.403 9.819 7.440 4.167 15.728 9.754 0.324 4.681 10.000 12.382 3.817 8.038 6.940 0.795 2.377]	[53.993 44.553 34.358 9.444 21.655 26.515 17.389 26.990 28.572 2.100 12.013 8.317 5.776 6.837 10.265 8.312 22.689 17.456 6.893 0.481 13.851 15.474 1.645 13.417 11.356 5.453]	[65.802 42.703 10.896 16.749 32.260 35.539 36.233 26.364 10.641 8.873 10.056 5.449 6.263 1.511 9.691 22.424 22.991 11.192 3.076 13.973 12.267 0.103 11.351 14.895]	[50.220 18.253 13.312 35.188 42.643 41.237 31.251 11.549 0.690 3.845 6.646 1.461 3.954 13.671 21.016 21.387 11.347 0.456 9.585 9.011 0.387 8.421]	25032526_Nucs_200mMNaCl_20nMCPC_dataset1.xlsx
58	asc	154.602	93.061	30.64	0.639	0.162	0.036	0.046	526	2483	0.478	49	62	1.041	[[0.000 0.000 0.000 0.003 0.003 0.005 0.004 0.005 0.000 0.000 0.000] [0.000 0.005 0.003 0.004 0.009 0.009 0.009 0.006 0.001 0.000 0.000] [0.001 0.003 0.008 0.019 0.052 0.059 0.049 0.020 0.003 0.000 0.001] [0.001 0.003 0.021 0.123 0.259 0.282 0.239 0.115 0.023 0.002 0.000] [0.003 0.006 0.077 0.325 0.518 0.549 0.497 0.289 0.070 0.004 0.001] [0.002 0.008 0.104 0.399 0.606 0.645 0.605 0.390 0.105 0.0…	[5.939 18.034 5.957 11.488 19.323 0.834 16.753 5.116 1.329 10.030 10.122 13.675 33.964 37.508 5.402 9.026 12.854 22.959 8.537 22.887 14.761 9.304 0.910 15.037 56.668 22.492 11.420 5.978]	[18.024 8.804 18.171 25.484 2.119 18.894 12.828 6.244 4.304 11.945 1.754 45.880 57.191 28.669 18.155 28.847 25.118 14.386 25.999 30.856 17.139 1.957 42.916 52.940 0.132 19.677]	[22.142 26.709 19.984 4.680 12.753 18.477 10.951 0.449 1.704 17.984 48.515 62.232 52.108 41.052 33.149 36.470 31.338 37.791 33.695 22.329 15.918 41.783 47.545 15.656]	[28.245 20.427 4.815 9.302 13.918 9.733 9.824 13.547 29.676 54.609 65.349 66.481 58.653 49.999 47.182 44.496 47.140 37.072 10.151 12.979 34.453 43.994]	25032526_Nucs_200mMNaCl_20nMCPC_dataset1.xlsx
59	asc	150	94.93	30.87	0.676	0.165	0.03	0.041	537	2536	0.507	45	65	1.041	[[0.000 0.000 0.000 0.003 0.003 0.005 0.004 0.005 0.000 0.000 0.000] [0.000 0.005 0.003 0.004 0.009 0.009 0.009 0.006 0.001 0.000 0.000] [0.001 0.003 0.008 0.019 0.052 0.059 0.049 0.020 0.003 0.000 0.001] [0.001 0.003 0.021 0.123 0.259 0.282 0.239 0.115 0.023 0.002 0.000] [0.003 0.006 0.077 0.325 0.518 0.549 0.497 0.289 0.070 0.004 0.001] [0.002 0.008 0.104 0.399 0.606 0.645 0.605 0.390 0.105 0.0…	[23.110 14.516 3.175 38.432 22.997 7.173 1.721 7.147 11.799 15.230 8.192 25.216 16.790 19.731 8.387 41.877 8.753 23.771 3.790 0.479 12.901 4.763 1.000 5.937 1.739 9.532 2.036]	[27.658 8.783 48.343 45.800 19.532 1.734 12.186 22.987 25.225 28.415 37.707 39.263 32.320 39.192 50.448 17.806 17.500 7.856 4.076 15.043 10.713 1.587 7.306 0.058 7.645]	[13.048 49.274 53.109 33.817 5.418 16.542 28.891 39.272 44.761 53.491 52.399 58.455 58.353 51.935 25.206 1.652 13.128 15.080 14.161 10.567 1.927 3.000 0.353]	[44.521 51.167 37.882 12.511 15.150 36.215 50.107 59.678 66.529 72.635 76.474 67.839 57.780 33.976 5.695 6.680 18.189 18.135 9.105 5.967 1.856]	25032526_Nucs_200mMNaCl_20nMCPC_dataset1.xlsx
[truncated: 9,206 more rows]

## Sheet: Nucleosomes
Unnamed: 0	File	length_arm1_50	length_arm2_50	length_arm1_60	length_arm2_60	length_arm1_70	length_arm2_70	length_etoe	angle_arms	nucleosome_volume	nucleosome_volume_core	ell_a	ell_b	ell_height	ell_rot	radius_of_gyration	nuc_max_height	position_row	position_col	rightness_arm1	rightness_arm2	extension_right	extension_bot	arm1_end_r	arm1_end_c	arm2_end_r	arm2_end_c	ell_center_r	ell_center_c	z_nuc_cutout_str	z_angles_arm1_1	z_angles_arm1_2	z_angles_arm2_1	z_angles_arm2_2	Source File
[truncated: 2,353 more rows]
