# Supplementary material for: Nucleosome interaction of the CPC secures centromeric chromatin integrity and chromosome segregation fidelity
Source: EMBO J. 2025 Oct 27;44(22):6556–97. doi: 10.1038/s44318-025-00594-y (PMC12624148; doi:10.1038/s44318-025-00594-y)
Supplement: Supplementary file 7 — Source data Fig. 5 [file 44318_2025_594_MOESM7_ESM.zip › Figure 5/Figure_5C-D/Figure_5C-D_Nucs_200nMNaCl_complete.xlsx]

## Sheet: Bare DNA
Unnamed: 0	File	length_avg	length_etoe	rog	height_avg	height_std	slope_avg	slope_std	position_row	position_col	rightness	extension_right	extension_bot	tip_excentricity	tip_shape	z_angles_1	z_angles_2	z_angles_3	z_angles_4	Source File
0	asc	149.991	69.468	31.087	0.533	0.101	0.021	0.026	11	90	0.416	53	54	0.969	[[0.000 0.000 0.040 0.041 0.049 0.040 0.047 0.051 0.063 0.000 0.000] [0.000 0.032 0.060 0.088 0.132 0.122 0.092 0.075 0.056 0.041 0.000] [0.016 0.039 0.095 0.195 0.274 0.280 0.237 0.158 0.062 0.030 0.021] [0.032 0.058 0.176 0.302 0.374 0.398 0.371 0.256 0.115 0.043 0.035] [0.034 0.087 0.232 0.359 0.451 0.483 0.452 0.332 0.175 0.065 0.042] [0.024 0.071 0.198 0.354 0.484 0.528 0.500 0.369 0.193 0.0…	[4.903 4.510 11.906 15.345 7.789 20.908 41.382 18.814 14.878 7.169 18.055 11.002 17.016 22.636 14.683 1.080 9.330 4.016 11.245 13.476 13.965 18.503 21.044 6.787 7.716 9.953 16.552]	[8.011 21.833 25.193 25.916 45.494 61.243 32.066 1.887 8.757 27.140 28.538 33.835 38.485 26.541 13.087 11.879 3.059 15.975 26.081 29.955 36.008 26.902 0.124 16.086 22.087]	[26.121 36.911 49.372 65.425 65.530 46.201 21.860 19.267 30.862 44.308 50.376 47.829 39.310 25.929 13.862 1.383 19.099 35.093 46.036 44.088 30.959 4.968 17.373]	[51.182 67.554 74.583 73.303 59.955 42.232 38.590 42.989 52.196 60.826 59.303 49.527 33.829 17.054 3.437 24.964 42.466 51.496 49.004 33.891 6.971]	Nucs_200nMNaCl_dataset1.xlsx
1	asc	146.128	127.408	36.154	0.528	0.096	0.021	0.025	12	3030	0.302	41	84	0.969	[[0.000 0.000 0.040 0.041 0.049 0.040 0.047 0.051 0.063 0.000 0.000] [0.000 0.032 0.060 0.088 0.132 0.122 0.092 0.075 0.056 0.041 0.000] [0.016 0.039 0.095 0.195 0.274 0.280 0.237 0.158 0.062 0.030 0.021] [0.032 0.058 0.176 0.302 0.374 0.398 0.371 0.256 0.115 0.043 0.035] [0.034 0.087 0.232 0.359 0.451 0.483 0.452 0.332 0.175 0.065 0.042] [0.024 0.071 0.198 0.354 0.484 0.528 0.500 0.369 0.193 0.0…	[4.178 6.420 17.343 7.122 1.023 7.071 5.717 11.891 1.566 14.334 10.921 0.407 0.525 14.446 13.196 25.330 25.493 1.237 15.992 29.782 24.561 31.985 10.615 7.894 0.941 1.257 7.000]	[17.180 24.113 16.304 1.048 3.701 8.127 13.967 2.787 20.577 17.884 5.316 6.901 20.782 33.084 44.674 38.776 5.987 30.265 50.059 55.444 49.573 22.661 2.116 3.634 4.287]	[28.107 19.175 8.718 3.750 8.754 7.536 4.930 18.569 20.915 7.188 10.144 31.395 48.045 56.414 42.363 6.215 34.849 66.974 74.900 62.660 35.282 9.887 3.951]	[23.092 17.164 11.392 7.260 1.850 7.694 16.262 15.843 5.272 14.395 40.251 56.184 58.116 40.592 3.690 38.767 72.124 82.384 73.721 48.644 20.280]	Nucs_200nMNaCl_dataset1.xlsx
2	asc	145.89	100.392	33.527	0.549	0.113	0.019	0.025	14	1321	0.413	46	71	0.969	[[0.000 0.000 0.040 0.041 0.049 0.040 0.047 0.051 0.063 0.000 0.000] [0.000 0.032 0.060 0.088 0.132 0.122 0.092 0.075 0.056 0.041 0.000] [0.016 0.039 0.095 0.195 0.274 0.280 0.237 0.158 0.062 0.030 0.021] [0.032 0.058 0.176 0.302 0.374 0.398 0.371 0.256 0.115 0.043 0.035] [0.034 0.087 0.232 0.359 0.451 0.483 0.452 0.332 0.175 0.065 0.042] [0.024 0.071 0.198 0.354 0.484 0.528 0.500 0.369 0.193 0.0…	[5.268 0.297 0.067 5.257 0.358 1.429 1.896 1.575 8.083 17.155 24.536 18.237 10.661 22.522 6.378 0.985 13.084 11.362 32.175 42.783 28.412 18.009 37.173 14.911 2.897 10.516]	[2.964 2.844 5.470 3.701 2.556 3.398 1.519 15.873 33.465 42.231 35.835 8.518 20.381 18.132 10.716 7.896 20.907 59.247 73.076 40.799 22.389 38.722 2.227 15.611]	[5.645 6.116 5.470 5.208 1.325 7.767 25.960 44.506 54.430 39.971 13.750 13.944 22.851 17.617 2.265 37.730 73.714 81.101 43.803 5.002 28.760 10.702]	[8.229 6.823 4.532 2.645 16.795 35.274 52.316 54.457 42.540 20.496 7.982 17.796 10.615 11.669 52.262 76.317 72.639 52.104 12.817 11.128]	Nucs_200nMNaCl_dataset1.xlsx
3	asc	146.908	103.663	33.646	0.512	0.099	0.018	0.022	35	3982	0.478	55	60	0.969	[[0.000 0.000 0.040 0.041 0.049 0.040 0.047 0.051 0.063 0.000 0.000] [0.000 0.032 0.060 0.088 0.132 0.122 0.092 0.075 0.056 0.041 0.000] [0.016 0.039 0.095 0.195 0.274 0.280 0.237 0.158 0.062 0.030 0.021] [0.032 0.058 0.176 0.302 0.374 0.398 0.371 0.256 0.115 0.043 0.035] [0.034 0.087 0.232 0.359 0.451 0.483 0.452 0.332 0.175 0.065 0.042] [0.024 0.071 0.198 0.354 0.484 0.528 0.500 0.369 0.193 0.0…	[32.738 21.310 4.300 2.466 9.031 16.718 6.686 15.043 10.794 26.298 9.177 4.314 19.582 8.579 5.001 9.413 10.397 4.464 2.766 1.603 33.177 14.211 4.257 11.745 9.615 0.031 3.960]	[39.829 13.722 4.832 18.623 17.890 5.848 23.782 31.464 36.283 24.483 18.693 26.029 20.871 13.997 17.112 12.871 2.117 1.335 13.603 39.481 32.928 17.235 9.066 3.727 6.756]	[24.620 4.113 18.162 14.109 6.147 29.802 43.749 46.055 39.765 35.058 32.903 29.576 26.951 21.048 16.289 7.985 6.605 25.082 42.093 42.670 29.225 12.903 1.657]	[5.709 8.894 8.434 12.075 32.997 46.787 57.484 53.360 47.331 45.106 38.814 33.470 28.536 20.540 4.030 11.900 29.364 47.442 44.400 35.185 21.793]	Nucs_200nMNaCl_dataset1.xlsx
4	asc	160.589	156.574	47.492	0.497	0.071	0.014	0.016	37	3160	0.471	75	83	0.969	[[0.000 0.000 0.040 0.041 0.049 0.040 0.047 0.051 0.063 0.000 0.000] [0.000 0.032 0.060 0.088 0.132 0.122 0.092 0.075 0.056 0.041 0.000] [0.016 0.039 0.095 0.195 0.274 0.280 0.237 0.158 0.062 0.030 0.021] [0.032 0.058 0.176 0.302 0.374 0.398 0.371 0.256 0.115 0.043 0.035] [0.034 0.087 0.232 0.359 0.451 0.483 0.452 0.332 0.175 0.065 0.042] [0.024 0.071 0.198 0.354 0.484 0.528 0.500 0.369 0.193 0.0…	[11.767 2.756 1.926 7.229 4.309 16.806 8.594 3.836 3.325 2.295 0.971 0.383 0.941 0.514 7.306 21.126 9.068 7.430 4.330 8.906 3.166 10.149 5.170 4.033 3.807 13.010 4.905 11.633 4.250 1.785]	[2.164 0.310 8.421 0.480 18.949 15.079 1.201 4.096 1.118 2.310 0.398 0.492 3.609 17.612 29.313 15.916 0.731 3.838 8.324 12.694 14.318 8.229 3.352 0.681 13.559 17.226 16.210 9.174]	[6.412 2.307 5.604 15.977 14.706 6.021 1.164 0.425 1.334 1.340 2.453 11.852 24.430 29.393 22.124 5.529 4.595 13.985 16.155 17.328 9.039 4.587 5.547 16.267 21.493 21.467]	[0.035 7.903 14.136 13.272 8.842 4.560 0.717 0.016 0.846 8.068 18.059 25.876 30.754 22.880 9.771 2.284 15.845 18.735 16.803 14.918 10.588 13.407 19.990 22.166]	Nucs_200nMNaCl_dataset1.xlsx
5	asc	158.044	156.018	46.543	0.519	0.078	0.016	0.018	44	1270	0.381	63	91	0.969	[[0.000 0.000 0.040 0.041 0.049 0.040 0.047 0.051 0.063 0.000 0.000] [0.000 0.032 0.060 0.088 0.132 0.122 0.092 0.075 0.056 0.041 0.000] [0.016 0.039 0.095 0.195 0.274 0.280 0.237 0.158 0.062 0.030 0.021] [0.032 0.058 0.176 0.302 0.374 0.398 0.371 0.256 0.115 0.043 0.035] [0.034 0.087 0.232 0.359 0.451 0.483 0.452 0.332 0.175 0.065 0.042] [0.024 0.071 0.198 0.354 0.484 0.528 0.500 0.369 0.193 0.0…	[6.991 17.503 6.004 19.482 12.708 6.656 2.785 1.587 2.703 5.280 1.267 2.592 6.206 1.017 3.576 2.006 4.744 0.664 4.695 0.424 5.396 3.117 1.723 11.322 4.808 6.939 7.643 7.918 13.658]	[24.001 5.015 22.834 25.777 11.617 0.250 1.628 0.731 4.562 2.611 1.145 4.401 3.874 4.071 1.422 4.073 5.383 4.814 4.621 6.742 4.954 5.826 14.588 13.938 5.521 8.132 4.910]	[2.776 20.371 27.215 19.206 5.722 1.183 3.226 3.988 4.227 3.811 5.414 5.310 4.722 0.667 4.222 6.147 8.233 7.564 8.181 1.657 7.005 16.949 15.014 6.177 2.137]	[16.662 23.140 22.248 12.189 1.882 2.162 5.948 5.177 5.363 7.742 5.158 4.235 0.666 4.445 6.982 10.221 9.790 6.243 0.027 9.434 14.871 12.793 10.369]	Nucs_200nMNaCl_dataset1.xlsx
6	asc	148.734	92.888	30.285	0.492	0.081	0.017	0.021	51	462	0.361	50	51	0.969	[[0.000 0.000 0.040 0.041 0.049 0.040 0.047 0.051 0.063 0.000 0.000] [0.000 0.032 0.060 0.088 0.132 0.122 0.092 0.075 0.056 0.041 0.000] [0.016 0.039 0.095 0.195 0.274 0.280 0.237 0.158 0.062 0.030 0.021] [0.032 0.058 0.176 0.302 0.374 0.398 0.371 0.256 0.115 0.043 0.035] [0.034 0.087 0.232 0.359 0.451 0.483 0.452 0.332 0.175 0.065 0.042] [0.024 0.071 0.198 0.354 0.484 0.528 0.500 0.369 0.193 0.0…	[7.412 11.630 22.794 17.014 25.376 19.276 8.410 2.540 7.499 15.873 7.290 1.678 8.227 30.584 21.270 40.952 7.441 9.536 15.663 6.688 0.586 0.582 0.427 1.994 3.177 0.079 10.907]	[26.733 37.115 41.099 43.521 36.170 19.318 10.495 16.706 23.268 14.388 2.146 24.358 45.333 57.038 55.308 32.685 21.088 23.775 14.227 2.467 0.661 1.133 3.796 4.134 3.944]	[52.760 59.539 59.966 48.387 33.858 24.808 25.025 26.023 16.533 7.084 34.507 64.116 74.657 73.352 53.739 40.506 28.768 19.741 8.830 2.205 2.232 4.177 0.966]	[72.877 71.863 62.019 49.428 40.008 33.525 27.441 10.823 13.003 45.263 74.288 86.301 88.656 73.557 55.661 40.834 24.479 14.911 8.316 4.433 1.498]	Nucs_200nMNaCl_dataset1.xlsx
7	asc	96.72	85.414	21.937	0.695	0.286	0.029	0.043	70	398	0.397	38	52	0.969	[[0.000 0.000 0.040 0.041 0.049 0.040 0.047 0.051 0.063 0.000 0.000] [0.000 0.032 0.060 0.088 0.132 0.122 0.092 0.075 0.056 0.041 0.000] [0.016 0.039 0.095 0.195 0.274 0.280 0.237 0.158 0.062 0.030 0.021] [0.032 0.058 0.176 0.302 0.374 0.398 0.371 0.256 0.115 0.043 0.035] [0.034 0.087 0.232 0.359 0.451 0.483 0.452 0.332 0.175 0.065 0.042] [0.024 0.071 0.198 0.354 0.484 0.528 0.500 0.369 0.193 0.0…	[8.760 15.259 19.596 0.473 60.684 18.434 4.184 19.502 1.930 33.403 0.151 8.447 3.991 13.449 16.465 8.498 21.236]	[29.437 27.462 20.071 69.665 50.869 23.153 22.560 5.020 32.513 21.076 10.518 14.939 23.677 18.941 10.884]	[13.707 29.199 67.581 68.903 49.135 18.690 6.102 28.561 28.872 26.669 24.118 27.066 14.077]	[32.692 67.563 72.858 55.770 29.743 4.188 26.494 31.076 38.553 34.752 23.515]	Nucs_200nMNaCl_dataset1.xlsx
8	asc	164.529	99.134	33.388	0.52	0.109	0.015	0.019	74	543	0.458	61	60	0.969	[[0.000 0.000 0.040 0.041 0.049 0.040 0.047 0.051 0.063 0.000 0.000] [0.000 0.032 0.060 0.088 0.132 0.122 0.092 0.075 0.056 0.041 0.000] [0.016 0.039 0.095 0.195 0.274 0.280 0.237 0.158 0.062 0.030 0.021] [0.032 0.058 0.176 0.302 0.374 0.398 0.371 0.256 0.115 0.043 0.035] [0.034 0.087 0.232 0.359 0.451 0.483 0.452 0.332 0.175 0.065 0.042] [0.024 0.071 0.198 0.354 0.484 0.528 0.500 0.369 0.193 0.0…	[2.228 2.178 19.309 4.509 17.395 20.377 20.118 16.152 6.582 6.905 10.488 15.450 18.591 12.748 7.052 1.554 10.631 24.032 34.873 13.264 31.976 2.576 12.028 5.497 8.250 8.487 44.623 23.071 4.413 13.210]	[10.719 22.652 22.861 29.838 39.133 38.382 29.502 18.111 15.440 21.666 29.990 32.690 25.569 14.203 0.236 21.870 46.784 53.521 46.688 39.896 12.551 13.488 15.636 6.755 17.949 51.915 47.589 9.344]	[28.797 36.509 47.095 52.320 52.502 43.044 32.128 28.785 33.767 41.416 43.260 35.529 19.219 4.534 34.722 58.492 73.842 67.010 49.938 18.622 6.204 15.329 24.899 36.740 58.627 48.766]	[47.784 60.417 65.403 62.509 56.819 48.036 45.013 47.053 50.578 50.686 40.516 19.711 10.387 41.774 70.340 84.593 76.992 59.693 27.972 3.019 18.102 39.213 50.523 59.999]	Nucs_200nMNaCl_dataset1.xlsx
9	asc	140	83.226	26.891	0.529	0.083	0.016	0.019	75	3860	0.444	38	61	0.969	[[0.000 0.000 0.040 0.041 0.049 0.040 0.047 0.051 0.063 0.000 0.000] [0.000 0.032 0.060 0.088 0.132 0.122 0.092 0.075 0.056 0.041 0.000] [0.016 0.039 0.095 0.195 0.274 0.280 0.237 0.158 0.062 0.030 0.021] [0.032 0.058 0.176 0.302 0.374 0.398 0.371 0.256 0.115 0.043 0.035] [0.034 0.087 0.232 0.359 0.451 0.483 0.452 0.332 0.175 0.065 0.042] [0.024 0.071 0.198 0.354 0.484 0.528 0.500 0.369 0.193 0.0…	[3.323 1.756 0.342 8.381 14.889 20.014 19.451 38.893 19.593 29.628 31.214 0.122 20.482 23.233 14.080 15.089 21.956 8.053 13.211 17.461 0.550 4.227 12.642 10.198 12.964]	[0.076 4.726 15.654 29.086 37.184 48.904 58.415 53.853 55.032 45.967 5.244 32.160 40.514 33.241 33.107 33.527 25.637 25.968 24.341 7.167 2.369 5.430 10.359]	[10.256 25.308 40.194 58.383 70.538 81.358 82.431 76.244 50.729 9.214 30.513 51.374 53.756 49.539 46.475 42.371 37.691 27.920 18.005 6.963 1.106]	[34.150 55.339 74.248 90.831 104.239 102.265 86.892 56.622 12.754 26.310 54.381 66.309 66.169 62.968 54.495 46.281 38.264 22.922 9.320]	Nucs_200nMNaCl_dataset1.xlsx
10	asc	151.105	145.251	42.858	0.512	0.079	0.015	0.017	80	1780	0.716	93	47	0.969	[[0.000 0.000 0.040 0.041 0.049 0.040 0.047 0.051 0.063 0.000 0.000] [0.000 0.032 0.060 0.088 0.132 0.122 0.092 0.075 0.056 0.041 0.000] [0.016 0.039 0.095 0.195 0.274 0.280 0.237 0.158 0.062 0.030 0.021] [0.032 0.058 0.176 0.302 0.374 0.398 0.371 0.256 0.115 0.043 0.035] [0.034 0.087 0.232 0.359 0.451 0.483 0.452 0.332 0.175 0.065 0.042] [0.024 0.071 0.198 0.354 0.484 0.528 0.500 0.369 0.193 0.0…	[23.516 0.251 4.248 5.558 2.856 7.715 11.894 20.740 6.476 11.932 23.579 6.143 3.522 0.233 11.725 9.391 0.358 15.149 7.447 10.813 6.460 1.331 14.036 5.419 7.984 6.372 4.934]	[9.885 1.344 4.862 1.777 12.234 26.121 29.925 10.880 20.483 32.616 16.171 0.567 7.857 7.146 3.708 2.520 11.246 5.533 3.859 1.720 2.457 16.080 8.445 8.461 7.897]	[8.365 2.142 3.957 18.761 32.115 31.587 8.556 18.576 32.295 23.477 4.312 5.216 6.671 3.308 4.910 10.424 7.599 6.145 2.046 9.145 11.947 6.894 2.309]	[3.652 11.861 24.795 30.702 25.918 7.693 13.721 26.923 22.596 12.141 2.003 8.686 5.847 8.872 11.326 5.935 10.712 9.077 8.619 10.993 5.726]	Nucs_200nMNaCl_dataset1.xlsx
11	asc	149.934	114.276	35.64	0.567	0.1	0.013	0.018	87	1628	0.533	63	68	0.969	[[0.000 0.000 0.040 0.041 0.049 0.040 0.047 0.051 0.063 0.000 0.000] [0.000 0.032 0.060 0.088 0.132 0.122 0.092 0.075 0.056 0.041 0.000] [0.016 0.039 0.095 0.195 0.274 0.280 0.237 0.158 0.062 0.030 0.021] [0.032 0.058 0.176 0.302 0.374 0.398 0.371 0.256 0.115 0.043 0.035] [0.034 0.087 0.232 0.359 0.451 0.483 0.452 0.332 0.175 0.065 0.042] [0.024 0.071 0.198 0.354 0.484 0.528 0.500 0.369 0.193 0.0…	[1.877 4.946 0.757 0.051 5.759 2.600 1.533 11.152 45.039 12.115 12.005 1.106 9.908 5.618 12.515 5.372 5.762 6.501 5.076 2.044 12.074 13.108 3.086 3.859 1.440 0.903 5.640]	[5.507 1.742 3.207 7.033 4.713 5.809 34.438 56.673 40.637 18.616 12.063 7.652 6.921 18.010 14.510 5.197 6.158 9.348 10.619 19.650 20.689 7.711 3.037 2.919 3.002]	[1.282 3.512 7.200 1.690 19.863 45.842 65.070 54.703 38.660 17.880 6.733 8.783 18.458 17.270 7.478 4.935 12.868 20.010 24.907 22.618 12.799 1.897 0.503]	[2.812 3.265 10.199 30.615 53.184 68.918 64.596 50.789 28.142 7.929 8.167 16.779 14.895 9.524 4.218 16.543 24.069 28.188 24.492 16.108 8.781]	Nucs_200nMNaCl_dataset1.xlsx
12	asc	149.848	127.408	38.274	0.536	0.096	0.018	0.021	108	1045	0.69	87	37	0.969	[[0.000 0.000 0.040 0.041 0.049 0.040 0.047 0.051 0.063 0.000 0.000] [0.000 0.032 0.060 0.088 0.132 0.122 0.092 0.075 0.056 0.041 0.000] [0.016 0.039 0.095 0.195 0.274 0.280 0.237 0.158 0.062 0.030 0.021] [0.032 0.058 0.176 0.302 0.374 0.398 0.371 0.256 0.115 0.043 0.035] [0.034 0.087 0.232 0.359 0.451 0.483 0.452 0.332 0.175 0.065 0.042] [0.024 0.071 0.198 0.354 0.484 0.528 0.500 0.369 0.193 0.0…	[17.499 13.856 2.899 18.090 22.444 4.798 29.328 21.854 3.347 11.387 6.991 16.240 2.872 10.438 10.009 8.391 16.195 7.533 0.860 31.133 7.131 2.338 4.598 4.879 16.982 20.843 3.460]	[24.055 0.782 27.862 33.887 30.684 42.654 38.192 19.967 9.565 9.418 18.299 10.467 14.007 11.032 4.710 15.765 16.060 20.193 35.129 23.867 3.605 0.990 5.912 24.965 31.064]	[1.556 28.166 46.411 52.745 55.686 49.142 32.865 10.802 8.158 18.666 20.602 17.798 15.817 15.088 19.250 26.362 34.539 39.751 28.320 15.884 3.064 15.653 30.354]	[31.137 54.627 64.169 69.547 58.421 36.792 19.179 4.750 20.505 20.708 25.497 24.135 19.796 31.194 35.970 40.232 44.922 33.648 18.245 1.664 19.727]	Nucs_200nMNaCl_dataset1.xlsx
13	asc	148.698	84.06	27.062	0.57	0.081	0.015	0.018	108	4016	0.479	51	55	0.969	[[0.000 0.000 0.040 0.041 0.049 0.040 0.047 0.051 0.063 0.000 0.000] [0.000 0.032 0.060 0.088 0.132 0.122 0.092 0.075 0.056 0.041 0.000] [0.016 0.039 0.095 0.195 0.274 0.280 0.237 0.158 0.062 0.030 0.021] [0.032 0.058 0.176 0.302 0.374 0.398 0.371 0.256 0.115 0.043 0.035] [0.034 0.087 0.232 0.359 0.451 0.483 0.452 0.332 0.175 0.065 0.042] [0.024 0.071 0.198 0.354 0.484 0.528 0.500 0.369 0.193 0.0…	[2.105 7.951 6.151 5.438 11.661 18.988 19.441 2.698 26.926 4.718 9.119 9.789 23.778 0.527 9.011 21.026 11.228 33.980 48.433 0.611 43.803 8.698 6.374 9.320 7.848 11.499 5.721]	[5.927 0.543 3.469 18.437 34.539 30.284 25.881 25.916 13.304 11.655 26.238 28.936 16.922 1.238 22.134 38.731 63.810 65.117 45.506 47.846 33.787 15.383 16.431 6.759 10.435]	[0.409 10.086 29.223 38.843 46.705 38.420 35.066 23.558 29.282 30.377 36.697 18.714 0.568 33.452 60.569 80.960 88.896 75.994 67.020 45.374 35.191 17.863 6.609]	[17.690 33.412 49.129 52.515 49.968 46.772 39.328 39.111 41.348 34.158 19.107 5.884 44.102 72.730 97.847 108.648 96.498 87.278 64.545 42.719 27.466]	Nucs_200nMNaCl_dataset1.xlsx
14	asc	156.933	129.909	40.261	0.593	0.105	0.014	0.018	114	611	0.745	95	27	0.969	[[0.000 0.000 0.040 0.041 0.049 0.040 0.047 0.051 0.063 0.000 0.000] [0.000 0.032 0.060 0.088 0.132 0.122 0.092 0.075 0.056 0.041 0.000] [0.016 0.039 0.095 0.195 0.274 0.280 0.237 0.158 0.062 0.030 0.021] [0.032 0.058 0.176 0.302 0.374 0.398 0.371 0.256 0.115 0.043 0.035] [0.034 0.087 0.232 0.359 0.451 0.483 0.452 0.332 0.175 0.065 0.042] [0.024 0.071 0.198 0.354 0.484 0.528 0.500 0.369 0.193 0.0…	[11.863 27.608 19.531 14.998 20.296 12.214 10.686 12.086 0.387 3.699 4.309 2.674 2.100 22.678 3.718 0.562 10.924 14.135 8.502 23.593 0.317 0.685 16.715 6.253 9.259 0.990 1.676 2.094 18.944]	[43.305 40.833 34.911 33.902 27.705 10.750 6.936 8.279 6.047 7.496 3.779 12.101 21.868 7.902 6.759 17.711 15.346 13.231 27.686 11.137 7.514 13.246 2.525 11.890 2.801 1.124 8.216]	[58.731 54.780 48.489 33.862 17.364 2.385 8.779 11.743 7.987 2.129 12.792 20.894 8.888 6.375 18.376 7.768 11.101 24.107 23.410 15.983 8.901 1.167 6.642 6.851 4.150]	[70.601 59.473 41.695 23.525 3.813 6.653 11.397 5.633 4.129 12.344 16.607 5.190 3.503 7.229 4.870 9.970 23.756 24.416 20.070 12.805 0.151 4.701 0.021]	Nucs_200nMNaCl_dataset1.xlsx
15	asc	154.536	128.347	39.289	0.522	0.081	0.015	0.018	116	458	0.44	65	71	0.969	[[0.000 0.000 0.040 0.041 0.049 0.040 0.047 0.051 0.063 0.000 0.000] [0.000 0.032 0.060 0.088 0.132 0.122 0.092 0.075 0.056 0.041 0.000] [0.016 0.039 0.095 0.195 0.274 0.280 0.237 0.158 0.062 0.030 0.021] [0.032 0.058 0.176 0.302 0.374 0.398 0.371 0.256 0.115 0.043 0.035] [0.034 0.087 0.232 0.359 0.451 0.483 0.452 0.332 0.175 0.065 0.042] [0.024 0.071 0.198 0.354 0.484 0.528 0.500 0.369 0.193 0.0…	[4.977 18.018 10.210 4.838 8.188 5.425 1.010 4.823 4.322 10.908 0.174 4.499 13.410 13.275 26.961 6.743 11.263 4.175 12.723 16.702 23.181 21.301 10.978 11.365 21.119 4.857 8.757 21.063]	[25.612 21.638 14.037 13.319 10.024 6.134 3.167 7.364 12.981 3.030 11.291 22.297 33.460 36.970 25.855 12.547 4.905 23.161 34.653 42.182 27.402 5.354 16.435 29.230 11.039 4.203]	[29.862 24.893 18.766 14.779 9.128 0.793 7.988 10.565 1.087 14.349 34.209 44.044 48.524 35.356 17.636 8.447 30.570 49.156 49.111 38.841 25.505 26.891 25.350 23.945]	[31.881 27.143 18.621 9.119 1.680 5.815 5.771 4.396 21.351 39.317 52.205 54.429 40.316 19.462 9.327 37.908 50.920 56.515 53.023 41.165 35.583 33.975]	Nucs_200nMNaCl_dataset1.xlsx
16	asc	128.886	111.338	35.928	0.629	0.263	0.024	0.036	130	2979	0.646	74	46	0.969	[[0.000 0.000 0.040 0.041 0.049 0.040 0.047 0.051 0.063 0.000 0.000] [0.000 0.032 0.060 0.088 0.132 0.122 0.092 0.075 0.056 0.041 0.000] [0.016 0.039 0.095 0.195 0.274 0.280 0.237 0.158 0.062 0.030 0.021] [0.032 0.058 0.176 0.302 0.374 0.398 0.371 0.256 0.115 0.043 0.035] [0.034 0.087 0.232 0.359 0.451 0.483 0.452 0.332 0.175 0.065 0.042] [0.024 0.071 0.198 0.354 0.484 0.528 0.500 0.369 0.193 0.0…	[0.868 18.289 4.292 2.315 0.256 10.602 3.708 6.835 3.363 2.185 9.781 11.327 9.879 12.933 12.390 22.745 20.073 10.863 1.281 0.062 26.856 20.208 21.475]	[20.001 14.594 4.333 6.202 8.620 1.824 7.007 1.038 1.024 14.352 21.157 22.009 24.068 7.484 26.587 36.877 21.540 6.743 14.131 36.991 44.373]	[17.674 14.602 8.551 6.454 0.157 2.804 4.232 8.144 18.050 28.012 33.448 23.966 2.436 27.216 38.777 32.680 24.095 29.236 47.945]	[18.645 12.539 7.282 1.803 3.207 7.032 15.106 24.830 33.691 32.919 21.418 0.088 25.393 36.489 41.865 43.381 47.121]	Nucs_200nMNaCl_dataset1.xlsx
17	asc	150.487	87.106	28.494	0.506	0.082	0.016	0.02	131	1551	0.525	46	58	0.969	[[0.000 0.000 0.040 0.041 0.049 0.040 0.047 0.051 0.063 0.000 0.000] [0.000 0.032 0.060 0.088 0.132 0.122 0.092 0.075 0.056 0.041 0.000] [0.016 0.039 0.095 0.195 0.274 0.280 0.237 0.158 0.062 0.030 0.021] [0.032 0.058 0.176 0.302 0.374 0.398 0.371 0.256 0.115 0.043 0.035] [0.034 0.087 0.232 0.359 0.451 0.483 0.452 0.332 0.175 0.065 0.042] [0.024 0.071 0.198 0.354 0.484 0.528 0.500 0.369 0.193 0.0…	[19.663 0.783 3.824 7.909 4.694 14.217 39.587 28.004 7.843 2.482 20.398 21.972 21.230 8.745 13.515 22.406 9.852 15.144 29.834 19.558 7.028 18.728 2.550 1.488 0.199 11.482 27.181 14.002]	[8.702 7.387 7.474 7.848 36.357 60.697 51.719 23.085 3.796 30.143 42.786 36.588 26.118 29.091 34.090 28.627 34.987 47.185 30.961 6.614 23.517 11.170 0.312 6.684 25.173 39.924]	[0.486 2.343 20.496 50.680 72.036 65.514 34.344 3.974 37.862 51.885 53.015 46.646 44.651 45.943 49.255 55.645 53.933 33.729 2.479 18.107 16.353 2.471 16.956 34.996]	[14.460 34.122 59.292 76.350 68.577 38.880 0.127 37.217 57.824 66.225 64.599 61.627 64.298 66.813 67.741 58.113 36.962 11.430 8.138 11.141 0.968 21.072]	Nucs_200nMNaCl_dataset1.xlsx
18	asc	144.851	108.012	34.244	0.516	0.09	0.017	0.021	135	2780	0.548	72	48	0.969	[[0.000 0.000 0.040 0.041 0.049 0.040 0.047 0.051 0.063 0.000 0.000] [0.000 0.032 0.060 0.088 0.132 0.122 0.092 0.075 0.056 0.041 0.000] [0.016 0.039 0.095 0.195 0.274 0.280 0.237 0.158 0.062 0.030 0.021] [0.032 0.058 0.176 0.302 0.374 0.398 0.371 0.256 0.115 0.043 0.035] [0.034 0.087 0.232 0.359 0.451 0.483 0.452 0.332 0.175 0.065 0.042] [0.024 0.071 0.198 0.354 0.484 0.528 0.500 0.369 0.193 0.0…	[4.314 17.210 12.951 14.940 1.466 15.923 20.401 17.583 6.505 11.574 7.256 3.683 15.231 20.546 10.760 1.011 2.150 10.896 8.557 3.048 23.580 3.832 5.383 8.297 25.272 2.012]	[21.528 29.026 22.148 16.898 26.857 37.154 31.036 21.083 18.454 11.201 7.670 27.345 33.541 20.527 5.444 3.803 14.099 15.529 19.117 27.020 12.931 0.682 18.242 30.427]	[33.460 35.562 33.140 41.346 45.440 44.704 35.150 25.354 9.632 11.967 32.592 38.784 29.606 10.774 5.061 16.523 24.941 29.439 29.222 19.805 18.847 23.573]	[46.263 49.946 53.527 56.185 53.798 45.294 30.036 8.144 15.250 32.104 40.117 32.411 15.136 1.404 20.852 30.944 32.707 35.109 31.592 29.426]	Nucs_200nMNaCl_dataset1.xlsx
19	asc	141.86	59.322	26.087	0.547	0.098	0.015	0.018	135	3299	0.55	54	41	0.969	[[0.000 0.000 0.040 0.041 0.049 0.040 0.047 0.051 0.063 0.000 0.000] [0.000 0.032 0.060 0.088 0.132 0.122 0.092 0.075 0.056 0.041 0.000] [0.016 0.039 0.095 0.195 0.274 0.280 0.237 0.158 0.062 0.030 0.021] [0.032 0.058 0.176 0.302 0.374 0.398 0.371 0.256 0.115 0.043 0.035] [0.034 0.087 0.232 0.359 0.451 0.483 0.452 0.332 0.175 0.065 0.042] [0.024 0.071 0.198 0.354 0.484 0.528 0.500 0.369 0.193 0.0…	[7.350 17.775 10.979 58.904 3.830 53.973 13.303 58.815 12.422 0.046 2.698 17.716 30.280 14.009 3.883 14.118 32.245 14.207 16.462 16.742 16.233 31.540 19.022 8.187 14.178 0.757]	[26.940 49.319 66.309 60.269 49.237 43.090 45.952 17.008 4.817 11.578 34.205 46.143 27.208 3.938 32.182 46.408 38.560 31.936 33.089 40.374 49.167 30.698 5.766 18.650]	[66.778 91.964 79.706 85.481 60.246 59.315 23.774 18.531 20.372 44.525 51.066 32.947 4.580 38.444 57.915 57.133 53.087 53.643 60.391 57.896 35.441 5.150]	[104.333 107.876 105.302 81.935 68.237 44.564 34.942 42.619 45.648 49.998 28.855 4.124 38.398 64.320 71.525 75.037 76.605 71.997 62.818 41.839]	Nucs_200nMNaCl_dataset1.xlsx
20	asc	145.4	74.785	28.601	0.554	0.086	0.013	0.016	137	2294	0.594	45	56	0.969	[[0.000 0.000 0.040 0.041 0.049 0.040 0.047 0.051 0.063 0.000 0.000] [0.000 0.032 0.060 0.088 0.132 0.122 0.092 0.075 0.056 0.041 0.000] [0.016 0.039 0.095 0.195 0.274 0.280 0.237 0.158 0.062 0.030 0.021] [0.032 0.058 0.176 0.302 0.374 0.398 0.371 0.256 0.115 0.043 0.035] [0.034 0.087 0.232 0.359 0.451 0.483 0.452 0.332 0.175 0.065 0.042] [0.024 0.071 0.198 0.354 0.484 0.528 0.500 0.369 0.193 0.0…	[8.059 1.287 15.883 4.857 22.708 14.059 14.046 0.180 1.239 5.568 18.902 22.369 28.338 4.507 2.189 4.198 36.705 23.999 1.054 5.448 9.562 4.342 6.398 2.550 5.744 14.155]	[5.199 18.955 24.152 32.166 32.435 20.985 6.224 4.112 15.638 32.870 45.989 41.776 17.581 2.164 21.456 50.804 41.825 13.670 9.702 14.457 12.322 9.844 8.621 14.097]	[24.808 35.767 45.275 40.186 30.404 11.190 6.666 26.485 47.318 57.358 51.852 30.863 24.968 36.923 54.471 51.204 33.784 20.523 17.869 17.653 16.089 16.798]	[43.081 52.180 47.697 35.068 14.574 9.943 35.323 56.017 62.788 59.445 51.231 47.961 51.594 58.792 57.678 46.593 36.211 26.143 21.493 24.093]	Nucs_200nMNaCl_dataset1.xlsx
21	asc	146.335	127.826	35.733	0.551	0.098	0.013	0.017	138	2181	0.539	69	61	0.969	[[0.000 0.000 0.040 0.041 0.049 0.040 0.047 0.051 0.063 0.000 0.000] [0.000 0.032 0.060 0.088 0.132 0.122 0.092 0.075 0.056 0.041 0.000] [0.016 0.039 0.095 0.195 0.274 0.280 0.237 0.158 0.062 0.030 0.021] [0.032 0.058 0.176 0.302 0.374 0.398 0.371 0.256 0.115 0.043 0.035] [0.034 0.087 0.232 0.359 0.451 0.483 0.452 0.332 0.175 0.065 0.042] [0.024 0.071 0.198 0.354 0.484 0.528 0.500 0.369 0.193 0.0…	[6.365 5.919 3.104 8.604 4.554 1.381 1.381 12.519 0.286 5.171 5.521 6.503 15.921 18.428 4.082 28.997 8.345 5.307 7.753 0.565 15.423 2.616 0.524 6.896 11.067 5.105]	[1.185 4.158 9.329 8.166 1.587 5.568 11.972 9.131 2.554 6.186 17.224 28.386 28.429 27.794 26.866 3.500 5.603 4.817 4.400 17.013 10.065 2.664 12.691 17.067]	[5.977 11.084 8.796 1.275 6.470 13.972 9.784 3.680 11.600 25.203 35.772 43.505 38.280 30.497 11.505 3.734 4.067 8.336 14.786 10.454 1.937 15.459]	[10.715 7.470 0.267 6.068 12.454 8.831 0.035 15.743 30.226 45.240 50.497 43.847 38.213 19.945 5.652 1.965 12.256 13.275 5.942 2.694]	Nucs_200nMNaCl_dataset1.xlsx
22	asc	144.665	127.786	36.618	0.509	0.104	0.018	0.022	139	943	0.377	49	80	0.969	[[0.000 0.000 0.040 0.041 0.049 0.040 0.047 0.051 0.063 0.000 0.000] [0.000 0.032 0.060 0.088 0.132 0.122 0.092 0.075 0.056 0.041 0.000] [0.016 0.039 0.095 0.195 0.274 0.280 0.237 0.158 0.062 0.030 0.021] [0.032 0.058 0.176 0.302 0.374 0.398 0.371 0.256 0.115 0.043 0.035] [0.034 0.087 0.232 0.359 0.451 0.483 0.452 0.332 0.175 0.065 0.042] [0.024 0.071 0.198 0.354 0.484 0.528 0.500 0.369 0.193 0.0…	[17.506 26.730 0.524 9.676 17.500 29.972 8.441 9.007 17.335 9.346 16.638 25.948 20.770 9.658 4.345 16.732 8.576 15.094 9.444 1.981 4.057 7.952 21.934 8.987 6.559 5.112]	[35.221 8.003 18.689 37.325 42.943 18.924 13.454 26.512 26.333 34.285 44.652 38.573 17.871 7.881 23.192 24.488 24.103 16.000 0.712 1.072 5.044 22.452 16.675 0.491]	[10.950 22.721 47.059 47.512 22.621 8.219 32.280 43.598 52.895 57.286 48.679 23.653 5.061 27.142 34.426 32.003 19.707 9.277 4.230 13.085 21.789 18.304]	[22.757 42.984 45.645 24.632 5.256 34.144 55.345 67.053 66.819 51.988 28.683 1.075 26.376 36.478 36.068 27.697 10.268 4.328 13.096 23.234]	Nucs_200nMNaCl_dataset1.xlsx
23	asc	140.37	117.27	36.636	0.488	0.088	0.014	0.017	143	2753	0.617	77	42	0.969	[[0.000 0.000 0.040 0.041 0.049 0.040 0.047 0.051 0.063 0.000 0.000] [0.000 0.032 0.060 0.088 0.132 0.122 0.092 0.075 0.056 0.041 0.000] [0.016 0.039 0.095 0.195 0.274 0.280 0.237 0.158 0.062 0.030 0.021] [0.032 0.058 0.176 0.302 0.374 0.398 0.371 0.256 0.115 0.043 0.035] [0.034 0.087 0.232 0.359 0.451 0.483 0.452 0.332 0.175 0.065 0.042] [0.024 0.071 0.198 0.354 0.484 0.528 0.500 0.369 0.193 0.0…	[6.423 1.705 7.289 3.905 18.433 9.192 21.451 10.418 10.797 22.059 1.916 3.246 16.832 18.259 12.994 17.268 5.895 18.498 33.043 7.769 0.405 5.375 21.602 37.616 31.199 2.260]	[5.150 8.388 1.668 21.076 29.134 31.256 15.745 16.618 28.416 14.568 4.213 24.339 33.171 30.757 26.712 5.280 32.072 46.176 24.088 0.792 16.378 43.097 64.016 51.136]	[4.766 7.186 26.631 38.015 37.035 13.332 12.140 28.139 16.838 5.470 30.556 42.812 44.287 29.768 1.420 33.633 48.465 34.073 4.876 29.744 60.939 75.539]	[13.624 32.502 37.897 33.560 16.107 8.333 18.501 10.845 6.659 32.510 48.680 45.640 27.561 2.572 31.052 43.930 32.344 2.808 36.248 69.019]	Nucs_200nMNaCl_dataset1.xlsx
24	asc	155	109.098	42.347	0.513	0.07	0.014	0.019	153	2083	0.426	50	81	0.969	[[0.000 0.000 0.040 0.041 0.049 0.040 0.047 0.051 0.063 0.000 0.000] [0.000 0.032 0.060 0.088 0.132 0.122 0.092 0.075 0.056 0.041 0.000] [0.016 0.039 0.095 0.195 0.274 0.280 0.237 0.158 0.062 0.030 0.021] [0.032 0.058 0.176 0.302 0.374 0.398 0.371 0.256 0.115 0.043 0.035] [0.034 0.087 0.232 0.359 0.451 0.483 0.452 0.332 0.175 0.065 0.042] [0.024 0.071 0.198 0.354 0.484 0.528 0.500 0.369 0.193 0.0…	[8.309 13.382 30.491 45.514 24.133 22.292 2.189 11.299 2.789 3.103 0.318 9.713 6.700 1.326 4.611 5.395 4.479 6.619 3.918 1.384 3.364 7.297 5.107 5.958 10.116 2.712 2.215 15.771]	[32.782 59.939 72.826 58.036 35.454 18.985 13.788 6.887 1.868 6.726 13.222 12.220 6.982 2.576 0.851 5.091 6.899 0.084 2.257 6.321 11.533 11.735 13.570 14.452 6.663 7.027]	[81.059 93.981 80.690 58.292 33.547 20.967 8.884 0.930 10.169 15.870 15.706 10.302 5.623 3.312 5.526 5.655 1.790 3.695 10.316 14.469 18.435 19.447 16.861 15.217]	[107.426 98.791 78.476 50.470 30.378 12.954 1.578 9.411 17.648 16.876 13.173 11.220 6.089 6.421 5.346 0.527 4.572 12.148 19.436 22.128 22.676 23.814]	Nucs_200nMNaCl_dataset1.xlsx
25	asc	128.675	97.453	27.488	0.671	0.358	0.031	0.043	156	429	0.514	46	59	0.969	[[0.000 0.000 0.040 0.041 0.049 0.040 0.047 0.051 0.063 0.000 0.000] [0.000 0.032 0.060 0.088 0.132 0.122 0.092 0.075 0.056 0.041 0.000] [0.016 0.039 0.095 0.195 0.274 0.280 0.237 0.158 0.062 0.030 0.021] [0.032 0.058 0.176 0.302 0.374 0.398 0.371 0.256 0.115 0.043 0.035] [0.034 0.087 0.232 0.359 0.451 0.483 0.452 0.332 0.175 0.065 0.042] [0.024 0.071 0.198 0.354 0.484 0.528 0.500 0.369 0.193 0.0…	[11.166 25.143 21.989 20.574 6.081 33.571 1.204 2.352 1.256 2.839 14.697 7.336 0.085 14.117 26.414 14.143 27.857 1.146 0.853 14.064 10.345 6.820 4.940]	[41.721 44.848 34.609 33.154 37.213 19.165 2.326 1.499 10.816 19.785 14.728 10.812 27.366 26.401 12.992 21.358 15.501 8.458 19.663 20.787 14.462]	[58.338 58.649 50.052 46.027 26.940 12.407 6.064 15.151 21.930 22.847 27.988 29.507 35.723 27.300 28.287 20.247 23.649 24.190 26.211]	[74.240 65.274 55.528 35.225 15.534 2.010 17.047 25.926 33.654 33.913 41.186 42.542 34.729 38.772 31.819 29.520 34.540]	Nucs_200nMNaCl_dataset1.xlsx
26	asc	152.389	143.076	43.399	0.501	0.07	0.014	0.019	169	1786	0.536	76	70	0.969	[[0.000 0.000 0.040 0.041 0.049 0.040 0.047 0.051 0.063 0.000 0.000] [0.000 0.032 0.060 0.088 0.132 0.122 0.092 0.075 0.056 0.041 0.000] [0.016 0.039 0.095 0.195 0.274 0.280 0.237 0.158 0.062 0.030 0.021] [0.032 0.058 0.176 0.302 0.374 0.398 0.371 0.256 0.115 0.043 0.035] [0.034 0.087 0.232 0.359 0.451 0.483 0.452 0.332 0.175 0.065 0.042] [0.024 0.071 0.198 0.354 0.484 0.528 0.500 0.369 0.193 0.0…	[7.110 15.607 5.173 1.259 7.594 6.464 13.870 10.795 5.639 4.544 0.307 1.634 2.728 2.140 6.606 7.693 2.312 6.637 9.937 3.556 12.763 9.599 10.616 2.486 6.170 7.641 13.942 9.985]	[16.576 2.001 7.643 11.456 17.196 22.500 14.911 2.031 1.879 3.397 0.424 0.841 4.079 3.829 5.547 9.478 12.762 15.034 2.143 15.784 21.288 16.658 10.879 11.234 3.755 5.129]	[4.251 6.730 19.078 24.802 26.027 19.966 9.306 5.133 1.637 2.248 2.091 2.704 1.221 6.328 12.971 18.556 13.254 0.682 17.021 24.837 24.975 19.424 11.806 6.623]	[7.935 21.694 28.499 29.250 24.471 14.996 9.523 3.990 3.400 2.769 1.515 1.332 9.876 15.083 16.604 11.891 2.119 16.615 25.662 30.173 23.385 16.986]	Nucs_200nMNaCl_dataset1.xlsx
27	asc	149.942	126.834	38.261	0.52	0.098	0.013	0.017	190	3912	0.728	87	26	0.969	[[0.000 0.000 0.040 0.041 0.049 0.040 0.047 0.051 0.063 0.000 0.000] [0.000 0.032 0.060 0.088 0.132 0.122 0.092 0.075 0.056 0.041 0.000] [0.016 0.039 0.095 0.195 0.274 0.280 0.237 0.158 0.062 0.030 0.021] [0.032 0.058 0.176 0.302 0.374 0.398 0.371 0.256 0.115 0.043 0.035] [0.034 0.087 0.232 0.359 0.451 0.483 0.452 0.332 0.175 0.065 0.042] [0.024 0.071 0.198 0.354 0.484 0.528 0.500 0.369 0.193 0.0…	[10.982 1.003 15.437 49.953 4.645 4.735 8.988 4.000 8.855 15.634 1.108 2.930 2.945 4.912 17.489 21.953 11.684 6.491 10.855 9.539 8.642 0.865 8.006 8.800 7.059 1.395 0.354]	[3.230 40.915 59.994 31.989 11.552 13.355 12.922 18.672 20.615 7.460 0.904 0.976 12.184 30.922 24.856 2.538 4.779 12.379 19.287 13.844 1.183 11.973 16.332 12.157 5.102]	[47.866 65.269 49.906 31.245 19.308 22.671 25.322 22.636 13.528 3.330 7.718 22.872 30.520 29.651 9.519 4.396 19.664 20.663 16.527 1.536 12.772 19.023 16.644]	[67.382 60.173 47.873 37.846 29.027 29.096 26.624 16.349 3.331 12.585 25.105 32.690 28.593 11.954 2.043 18.055 22.268 14.062 2.651 11.150 18.294]	Nucs_200nMNaCl_dataset1.xlsx
28	asc	149.449	130.173	37.259	0.579	0.103	0.019	0.025	198	522	0.691	85	43	0.969	[[0.000 0.000 0.040 0.041 0.049 0.040 0.047 0.051 0.063 0.000 0.000] [0.000 0.032 0.060 0.088 0.132 0.122 0.092 0.075 0.056 0.041 0.000] [0.016 0.039 0.095 0.195 0.274 0.280 0.237 0.158 0.062 0.030 0.021] [0.032 0.058 0.176 0.302 0.374 0.398 0.371 0.256 0.115 0.043 0.035] [0.034 0.087 0.232 0.359 0.451 0.483 0.452 0.332 0.175 0.065 0.042] [0.024 0.071 0.198 0.354 0.484 0.528 0.500 0.369 0.193 0.0…	[0.804 2.808 12.482 15.384 8.623 18.972 6.700 6.338 14.164 12.327 14.614 6.832 56.668 1.478 22.462 33.733 8.905 22.516 4.746 2.077 5.998 8.037 16.927 12.229 7.288 4.997 16.390]	[8.648 21.579 25.937 25.801 19.933 0.383 16.770 11.169 12.553 24.194 42.473 59.345 15.625 40.067 49.416 37.030 29.342 14.966 2.703 11.055 19.499 27.059 24.336 10.904 9.548]	[27.233 36.690 33.472 23.252 0.077 9.814 7.540 12.794 40.675 58.691 57.654 13.391 30.919 62.633 55.688 41.978 19.399 1.862 16.778 28.107 34.875 29.408 12.293]	[40.246 36.445 24.521 6.976 0.534 0.762 24.051 48.298 56.989 51.842 13.267 29.173 56.716 65.077 52.484 27.724 2.249 17.152 33.074 38.058 29.379]	Nucs_200nMNaCl_dataset1.xlsx
29	asc	148.849	129.247	37.375	0.495	0.069	0.014	0.017	213	2693	0.328	35	85	0.969	[[0.000 0.000 0.040 0.041 0.049 0.040 0.047 0.051 0.063 0.000 0.000] [0.000 0.032 0.060 0.088 0.132 0.122 0.092 0.075 0.056 0.041 0.000] [0.016 0.039 0.095 0.195 0.274 0.280 0.237 0.158 0.062 0.030 0.021] [0.032 0.058 0.176 0.302 0.374 0.398 0.371 0.256 0.115 0.043 0.035] [0.034 0.087 0.232 0.359 0.451 0.483 0.452 0.332 0.175 0.065 0.042] [0.024 0.071 0.198 0.354 0.484 0.528 0.500 0.369 0.193 0.0…	[2.958 3.146 12.402 14.219 1.146 2.053 1.606 4.126 0.014 3.104 5.514 30.363 0.409 7.447 14.062 19.617 5.126 1.299 6.665 21.799 4.822 22.662 13.912 11.333 5.039 25.677 12.788]	[7.868 21.084 20.993 7.229 0.677 2.643 4.936 0.525 5.854 8.116 27.401 18.496 14.273 27.594 29.211 15.584 0.529 16.915 27.543 27.053 18.117 8.248 15.770 12.210 34.590]	[23.386 23.624 13.931 5.884 3.375 3.487 0.606 4.652 12.633 27.860 27.707 33.076 33.715 35.338 21.564 0.440 20.280 36.524 32.087 20.034 3.018 1.205 14.315]	[24.599 19.131 12.257 6.506 1.672 5.833 10.323 17.782 31.582 36.333 42.621 44.536 36.640 21.090 1.309 22.697 36.307 31.433 23.972 11.331 10.566]	Nucs_200nMNaCl_dataset1.xlsx
30	asc	72.99	68.785	19.026	0.436	0.055	0.016	0.02	222	900	0.317	23	44	0.969	[[0.000 0.000 0.040 0.041 0.049 0.040 0.047 0.051 0.063 0.000 0.000] [0.000 0.032 0.060 0.088 0.132 0.122 0.092 0.075 0.056 0.041 0.000] [0.016 0.039 0.095 0.195 0.274 0.280 0.237 0.158 0.062 0.030 0.021] [0.032 0.058 0.176 0.302 0.374 0.398 0.371 0.256 0.115 0.043 0.035] [0.034 0.087 0.232 0.359 0.451 0.483 0.452 0.332 0.175 0.065 0.042] [0.024 0.071 0.198 0.354 0.484 0.528 0.500 0.369 0.193 0.0…	[5.664 14.786 8.249 7.285 1.243 45.238 1.724 14.797 1.582 11.047 9.293 17.818]	[21.743 19.285 12.031 17.733 43.754 28.293 13.144 0.293 7.192 5.140]	[25.284 3.799 21.080 45.756 37.719 23.651 3.455 6.925]	[1.034 22.786 44.318 37.655 31.432 11.362]	Nucs_200nMNaCl_dataset1.xlsx
31	asc	102.125	96.824	23.099	0.644	0.34	0.034	0.054	228	3358	0.838	66	25	0.969	[[0.000 0.000 0.040 0.041 0.049 0.040 0.047 0.051 0.063 0.000 0.000] [0.000 0.032 0.060 0.088 0.132 0.122 0.092 0.075 0.056 0.041 0.000] [0.016 0.039 0.095 0.195 0.274 0.280 0.237 0.158 0.062 0.030 0.021] [0.032 0.058 0.176 0.302 0.374 0.398 0.371 0.256 0.115 0.043 0.035] [0.034 0.087 0.232 0.359 0.451 0.483 0.452 0.332 0.175 0.065 0.042] [0.024 0.071 0.198 0.354 0.484 0.528 0.500 0.369 0.193 0.0…	[2.511 5.021 1.576 0.050 3.976 42.691 2.044 18.017 23.489 17.542 7.940 3.185 4.696 0.120 11.301 8.305 6.725 4.240]	[4.553 4.111 2.826 25.347 45.701 14.381 28.739 41.268 33.256 15.118 3.132 3.043 3.422 15.513 17.318 8.757]	[5.445 19.308 34.005 40.734 12.378 24.302 49.204 43.480 26.862 11.020 1.377 8.358 17.595 18.954]	[27.959 34.804 32.899 6.871 22.682 41.892 49.347 37.267 17.892 2.813 10.530 18.375]	Nucs_200nMNaCl_dataset1.xlsx
32	asc	154.224	145.382	43.439	0.5	0.103	0.017	0.022	230	2656	0.196	19	100	0.969	[[0.000 0.000 0.040 0.041 0.049 0.040 0.047 0.051 0.063 0.000 0.000] [0.000 0.032 0.060 0.088 0.132 0.122 0.092 0.075 0.056 0.041 0.000] [0.016 0.039 0.095 0.195 0.274 0.280 0.237 0.158 0.062 0.030 0.021] [0.032 0.058 0.176 0.302 0.374 0.398 0.371 0.256 0.115 0.043 0.035] [0.034 0.087 0.232 0.359 0.451 0.483 0.452 0.332 0.175 0.065 0.042] [0.024 0.071 0.198 0.354 0.484 0.528 0.500 0.369 0.193 0.0…	[16.946 6.373 26.532 10.652 14.587 4.720 9.034 3.010 2.682 3.681 18.669 21.728 2.824 18.921 24.862 8.882 0.108 1.103 9.496 30.044 19.891 18.812 8.677 4.861 18.343 2.294 8.561 5.001]	[28.112 24.393 4.679 22.273 7.496 5.169 2.848 0.664 6.995 27.692 29.650 1.420 32.764 38.764 21.259 3.781 5.906 25.070 44.738 25.508 4.528 1.701 0.028 14.766 2.597 7.208]	[24.453 2.062 12.995 12.985 0.072 2.000 7.438 16.770 30.684 24.804 2.946 33.204 44.336 31.374 10.127 14.427 37.040 43.710 33.571 11.760 0.069 7.106 7.833 4.286]	[5.735 7.474 8.388 6.279 2.584 15.643 23.341 26.649 16.986 6.940 28.795 41.366 34.891 10.742 17.635 36.074 45.418 39.120 17.993 6.932 3.527 10.318]	Nucs_200nMNaCl_dataset1.xlsx
33	asc	147.622	102.852	34.982	0.533	0.107	0.017	0.021	262	2825	0.5	69	50	0.969	[[0.000 0.000 0.040 0.041 0.049 0.040 0.047 0.051 0.063 0.000 0.000] [0.000 0.032 0.060 0.088 0.132 0.122 0.092 0.075 0.056 0.041 0.000] [0.016 0.039 0.095 0.195 0.274 0.280 0.237 0.158 0.062 0.030 0.021] [0.032 0.058 0.176 0.302 0.374 0.398 0.371 0.256 0.115 0.043 0.035] [0.034 0.087 0.232 0.359 0.451 0.483 0.452 0.332 0.175 0.065 0.042] [0.024 0.071 0.198 0.354 0.484 0.528 0.500 0.369 0.193 0.0…	[2.030 0.327 6.386 9.649 10.085 2.323 2.515 1.245 12.625 17.566 2.510 3.051 1.608 7.316 28.161 10.455 0.457 1.305 16.198 14.103 25.450 10.311 4.947 1.640 6.305 0.244 4.050]	[2.505 1.726 11.498 16.071 6.108 1.976 8.816 22.031 22.623 4.747 3.502 3.576 7.568 29.730 24.764 6.337 9.633 23.902 34.927 37.657 25.510 9.282 2.320 7.004 0.884]	[3.866 12.784 15.098 10.171 2.640 16.400 25.183 23.716 11.930 0.251 3.201 15.110 30.946 27.575 22.953 20.598 35.029 45.841 48.771 34.807 17.028 0.966 4.238]	[13.304 14.218 7.469 4.904 17.112 25.406 25.292 14.041 11.502 13.633 18.391 31.116 33.398 33.124 39.153 45.927 52.678 54.304 41.947 24.574 9.838]	Nucs_200nMNaCl_dataset1.xlsx
34	asc	148.377	60.928	28.449	0.531	0.095	0.014	0.018	263	2285	0.35	31	68	0.969	[[0.000 0.000 0.040 0.041 0.049 0.040 0.047 0.051 0.063 0.000 0.000] [0.000 0.032 0.060 0.088 0.132 0.122 0.092 0.075 0.056 0.041 0.000] [0.016 0.039 0.095 0.195 0.274 0.280 0.237 0.158 0.062 0.030 0.021] [0.032 0.058 0.176 0.302 0.374 0.398 0.371 0.256 0.115 0.043 0.035] [0.034 0.087 0.232 0.359 0.451 0.483 0.452 0.332 0.175 0.065 0.042] [0.024 0.071 0.198 0.354 0.484 0.528 0.500 0.369 0.193 0.0…	[6.491 12.921 6.358 7.400 9.679 14.547 21.061 55.860 1.356 14.622 38.371 20.712 10.335 13.094 0.739 6.762 1.716 4.129 9.661 11.946 2.566 8.724 7.001 4.253 12.827 13.303 8.857]	[12.988 3.598 15.419 20.653 29.917 56.264 67.068 36.597 34.485 56.038 45.064 14.143 7.557 2.427 6.273 0.400 9.818 5.752 5.832 0.955 13.508 13.490 14.167 21.605 24.145]	[3.727 18.622 33.416 55.164 72.428 80.550 68.829 66.169 65.879 53.978 28.165 3.402 0.604 0.377 2.930 5.474 5.874 0.491 5.978 12.543 20.777 24.811 29.825]	[23.781 48.810 71.490 86.015 98.865 94.393 90.861 80.348 59.028 41.072 17.481 4.409 2.398 4.480 3.760 6.431 5.833 10.591 17.664 24.736 33.019]	Nucs_200nMNaCl_dataset1.xlsx
35	asc	153.226	82.864	31.205	0.474	0.105	0.019	0.024	269	886	0.595	42	60	0.969	[[0.000 0.000 0.040 0.041 0.049 0.040 0.047 0.051 0.063 0.000 0.000] [0.000 0.032 0.060 0.088 0.132 0.122 0.092 0.075 0.056 0.041 0.000] [0.016 0.039 0.095 0.195 0.274 0.280 0.237 0.158 0.062 0.030 0.021] [0.032 0.058 0.176 0.302 0.374 0.398 0.371 0.256 0.115 0.043 0.035] [0.034 0.087 0.232 0.359 0.451 0.483 0.452 0.332 0.175 0.065 0.042] [0.024 0.071 0.198 0.354 0.484 0.528 0.500 0.369 0.193 0.0…	[1.813 8.961 5.366 26.740 27.191 3.866 12.857 11.361 2.979 2.173 2.850 3.967 14.223 11.183 7.299 13.614 29.347 26.968 36.145 15.218 15.413 14.112 6.915 0.159 5.133 3.283 2.169 7.420]	[10.738 23.217 43.018 38.627 16.157 16.604 16.300 1.615 2.238 0.221 4.569 17.831 14.645 8.515 31.938 49.639 59.714 57.238 40.997 30.079 25.276 14.050 1.050 3.412 0.368 4.237]	[37.622 50.198 48.601 35.542 25.868 15.936 8.378 0.202 2.499 10.426 17.549 9.955 13.844 43.339 70.728 80.608 79.154 63.455 49.091 34.125 19.851 7.132 1.257 4.004]	[56.558 58.663 46.149 36.457 23.169 9.825 8.163 9.482 10.793 13.468 1.224 24.124 54.207 82.819 96.881 97.383 83.826 65.451 45.855 27.375 13.458 1.470]	Nucs_200nMNaCl_dataset1.xlsx
36	asc	153.536	142.09	42.249	0.451	0.068	0.013	0.016	269	2175	0.472	70	73	0.969	[[0.000 0.000 0.040 0.041 0.049 0.040 0.047 0.051 0.063 0.000 0.000] [0.000 0.032 0.060 0.088 0.132 0.122 0.092 0.075 0.056 0.041 0.000] [0.016 0.039 0.095 0.195 0.274 0.280 0.237 0.158 0.062 0.030 0.021] [0.032 0.058 0.176 0.302 0.374 0.398 0.371 0.256 0.115 0.043 0.035] [0.034 0.087 0.232 0.359 0.451 0.483 0.452 0.332 0.175 0.065 0.042] [0.024 0.071 0.198 0.354 0.484 0.528 0.500 0.369 0.193 0.0…	[14.164 9.803 7.911 5.116 10.682 10.049 2.731 0.273 9.492 7.324 0.188 3.538 7.481 16.968 12.130 1.416 8.493 5.213 11.573 1.151 0.458 7.108 22.394 7.948 3.052 4.429 8.615 13.121]	[6.676 10.254 6.502 18.265 16.755 7.892 6.384 13.290 12.164 5.619 0.109 14.197 26.774 19.906 0.402 11.808 3.673 8.391 4.407 2.521 18.077 29.922 20.671 4.811 1.404 12.961]	[2.754 7.050 19.070 20.793 16.332 14.210 15.530 15.050 8.097 4.517 20.433 28.397 22.188 4.907 5.018 4.013 4.349 6.891 14.776 24.054 33.300 25.860 15.678 10.360]	[11.568 17.098 23.196 23.675 20.837 20.040 15.306 5.210 7.401 21.397 27.030 21.141 11.979 2.288 1.263 3.744 11.519 21.672 30.708 33.592 30.498 26.237]	Nucs_200nMNaCl_dataset1.xlsx
37	asc	156.366	136.37	38.808	0.48	0.104	0.017	0.021	292	3837	0.486	69	72	0.969	[[0.000 0.000 0.040 0.041 0.049 0.040 0.047 0.051 0.063 0.000 0.000] [0.000 0.032 0.060 0.088 0.132 0.122 0.092 0.075 0.056 0.041 0.000] [0.016 0.039 0.095 0.195 0.274 0.280 0.237 0.158 0.062 0.030 0.021] [0.032 0.058 0.176 0.302 0.374 0.398 0.371 0.256 0.115 0.043 0.035] [0.034 0.087 0.232 0.359 0.451 0.483 0.452 0.332 0.175 0.065 0.042] [0.024 0.071 0.198 0.354 0.484 0.528 0.500 0.369 0.193 0.0…	[11.745 29.790 4.107 2.923 9.402 16.116 16.048 2.005 19.948 0.208 8.680 6.446 15.116 26.298 37.056 6.534 27.733 1.543 11.602 6.350 9.011 2.042 17.036 3.577 6.872 13.768 7.169 5.612]	[37.715 20.463 9.677 18.921 28.841 25.109 0.055 18.842 5.426 5.561 9.663 31.487 52.384 46.938 1.872 30.228 6.522 9.199 5.055 13.207 15.066 19.846 15.531 15.544 20.789 16.859]	[33.093 27.092 28.813 34.748 24.657 4.816 10.251 8.811 7.119 19.347 46.205 61.204 46.213 9.085 14.985 13.609 3.773 4.786 16.395 22.742 26.071 24.795 26.493 26.195]	[42.863 41.594 33.714 25.194 11.794 3.571 10.216 19.401 37.924 52.484 56.283 47.758 21.646 2.473 9.977 12.512 15.778 18.526 25.392 34.190 33.487 33.924]	Nucs_200nMNaCl_dataset1.xlsx
38	asc	96.251	30.901	17.18	0.71	0.415	0.04	0.059	304	2400	0.354	35	31	0.969	[[0.000 0.000 0.040 0.041 0.049 0.040 0.047 0.051 0.063 0.000 0.000] [0.000 0.032 0.060 0.088 0.132 0.122 0.092 0.075 0.056 0.041 0.000] [0.016 0.039 0.095 0.195 0.274 0.280 0.237 0.158 0.062 0.030 0.021] [0.032 0.058 0.176 0.302 0.374 0.398 0.371 0.256 0.115 0.043 0.035] [0.034 0.087 0.232 0.359 0.451 0.483 0.452 0.332 0.175 0.065 0.042] [0.024 0.071 0.198 0.354 0.484 0.528 0.500 0.369 0.193 0.0…	[5.061 1.459 31.280 38.874 45.721 12.052 15.586 84.898 29.372 18.170 25.157 0.591 38.796 16.403 12.139 1.935 6.671]	[19.630 51.446 31.653 32.310 27.120 52.009 78.005 22.162 16.063 34.538 32.568 47.292 41.870 21.307 11.339]	[44.334 25.349 12.035 5.808 40.529 77.764 56.452 43.002 40.547 55.110 62.509 51.442 39.216]	[27.590 16.093 27.512 48.998 73.013 69.681 71.619 67.514 62.077 75.157 64.120]	Nucs_200nMNaCl_dataset1.xlsx
39	asc	145	88.973	33.385	0.455	0.077	0.015	0.019	314	2905	0.597	59	53	0.969	[[0.000 0.000 0.040 0.041 0.049 0.040 0.047 0.051 0.063 0.000 0.000] [0.000 0.032 0.060 0.088 0.132 0.122 0.092 0.075 0.056 0.041 0.000] [0.016 0.039 0.095 0.195 0.274 0.280 0.237 0.158 0.062 0.030 0.021] [0.032 0.058 0.176 0.302 0.374 0.398 0.371 0.256 0.115 0.043 0.035] [0.034 0.087 0.232 0.359 0.451 0.483 0.452 0.332 0.175 0.065 0.042] [0.024 0.071 0.198 0.354 0.484 0.528 0.500 0.369 0.193 0.0…	[2.039 8.625 20.109 1.807 7.489 17.886 13.320 4.989 9.992 35.149 14.745 6.536 30.929 21.685 3.348 8.027 8.369 8.295 4.319 3.048 1.454 3.881 4.460 3.755 2.076 7.281]	[19.699 25.325 15.606 17.335 28.290 19.768 3.325 5.088 37.525 35.588 29.373 45.040 38.823 10.177 10.537 16.530 14.639 9.991 5.935 1.037 0.924 4.397 7.023 7.594]	[30.240 29.054 31.745 30.702 21.116 14.809 19.689 38.844 49.451 55.822 55.805 44.182 19.860 6.957 19.577 20.446 15.156 8.366 3.825 2.330 5.553 9.244]	[39.643 39.920 34.375 30.973 29.572 33.133 50.337 60.516 67.959 67.537 48.462 24.627 1.180 16.482 22.882 18.775 12.785 8.226 5.555 8.711]	Nucs_200nMNaCl_dataset1.xlsx
40	asc	145.777	85.336	31.839	0.459	0.078	0.016	0.018	327	21	0.492	64	40	0.969	[[0.000 0.000 0.040 0.041 0.049 0.040 0.047 0.051 0.063 0.000 0.000] [0.000 0.032 0.060 0.088 0.132 0.122 0.092 0.075 0.056 0.041 0.000] [0.016 0.039 0.095 0.195 0.274 0.280 0.237 0.158 0.062 0.030 0.021] [0.032 0.058 0.176 0.302 0.374 0.398 0.371 0.256 0.115 0.043 0.035] [0.034 0.087 0.232 0.359 0.451 0.483 0.452 0.332 0.175 0.065 0.042] [0.024 0.071 0.198 0.354 0.484 0.528 0.500 0.369 0.193 0.0…	[3.357 8.943 15.294 5.908 0.560 8.880 5.071 14.349 11.647 0.162 7.785 3.166 6.422 0.401 16.524 21.635 4.756 16.620 23.594 1.830 13.171 15.180 17.583 5.927 9.678 13.140]	[18.269 22.719 13.275 6.834 11.136 2.337 17.637 18.902 2.093 9.287 10.269 7.805 11.072 27.141 32.275 23.884 30.795 30.989 16.552 19.846 30.557 28.136 9.879 13.284]	[26.131 21.685 16.073 9.077 2.649 15.836 17.041 6.454 8.051 12.452 16.350 23.133 34.454 41.222 43.615 42.117 39.445 33.321 35.741 37.081 32.824 11.895]	[28.014 19.350 8.944 3.732 13.114 13.088 5.793 3.777 14.736 25.896 32.422 43.029 53.072 53.155 55.190 52.765 47.349 49.379 43.731 31.477]	Nucs_200nMNaCl_dataset1.xlsx
41	asc	145	118.856	34.406	0.479	0.099	0.011	0.014	331	1071	0.382	45	80	0.969	[[0.000 0.000 0.040 0.041 0.049 0.040 0.047 0.051 0.063 0.000 0.000] [0.000 0.032 0.060 0.088 0.132 0.122 0.092 0.075 0.056 0.041 0.000] [0.016 0.039 0.095 0.195 0.274 0.280 0.237 0.158 0.062 0.030 0.021] [0.032 0.058 0.176 0.302 0.374 0.398 0.371 0.256 0.115 0.043 0.035] [0.034 0.087 0.232 0.359 0.451 0.483 0.452 0.332 0.175 0.065 0.042] [0.024 0.071 0.198 0.354 0.484 0.528 0.500 0.369 0.193 0.0…	[12.567 9.360 13.372 26.993 27.874 1.008 3.041 8.115 1.598 16.675 0.218 17.933 17.105 5.504 6.701 1.113 3.310 0.736 15.107 6.852 14.149 22.530 2.149 3.751 12.633 15.066]	[22.329 31.548 47.616 40.866 14.450 6.595 10.435 13.993 17.582 0.411 26.377 28.823 10.706 4.506 2.808 3.122 9.944 18.901 21.480 28.840 30.679 11.538 8.993 6.976]	[51.069 57.361 50.764 31.314 17.528 16.410 19.231 14.631 5.775 25.510 30.444 18.040 3.006 1.293 5.848 14.944 25.972 34.077 39.521 34.442 15.232 1.751]	[66.117 60.133 43.767 33.698 26.344 17.089 9.686 7.880 22.964 26.775 22.564 11.385 7.470 10.312 19.287 34.752 41.871 44.123 36.929 22.614]	Nucs_200nMNaCl_dataset1.xlsx
42	asc	90	47.715	13.839	0.676	0.373	0.046	0.07	339	3498	0.575	34	31	0.969	[[0.000 0.000 0.040 0.041 0.049 0.040 0.047 0.051 0.063 0.000 0.000] [0.000 0.032 0.060 0.088 0.132 0.122 0.092 0.075 0.056 0.041 0.000] [0.016 0.039 0.095 0.195 0.274 0.280 0.237 0.158 0.062 0.030 0.021] [0.032 0.058 0.176 0.302 0.374 0.398 0.371 0.256 0.115 0.043 0.035] [0.034 0.087 0.232 0.359 0.451 0.483 0.452 0.332 0.175 0.065 0.042] [0.024 0.071 0.198 0.354 0.484 0.528 0.500 0.369 0.193 0.0…	[26.175 18.344 2.596 3.745 0.969 0.251 8.344 11.337 65.690]	[30.134 8.449 1.962 0.778 4.907 2.801 40.010]	[20.464 7.382 2.284 1.430 19.138]	[14.378 3.579 14.295]	Nucs_200nMNaCl_dataset1.xlsx
43	asc	125	72.953	25.993	0.598	0.294	0.023	0.034	354	4044	0.307	42	58	0.969	[[0.000 0.000 0.040 0.041 0.049 0.040 0.047 0.051 0.063 0.000 0.000] [0.000 0.032 0.060 0.088 0.132 0.122 0.092 0.075 0.056 0.041 0.000] [0.016 0.039 0.095 0.195 0.274 0.280 0.237 0.158 0.062 0.030 0.021] [0.032 0.058 0.176 0.302 0.374 0.398 0.371 0.256 0.115 0.043 0.035] [0.034 0.087 0.232 0.359 0.451 0.483 0.452 0.332 0.175 0.065 0.042] [0.024 0.071 0.198 0.354 0.484 0.528 0.500 0.369 0.193 0.0…	[0.791 4.029 3.605 42.336 15.745 4.001 7.456 0.728 13.476 11.616 1.964 1.819 7.544 0.182 34.844 89.958 19.222 50.493 33.131 21.673 20.025 4.661]	[1.831 22.759 36.266 7.423 0.144 9.093 3.737 19.647 19.336 6.862 4.609 8.363 21.013 79.732 97.769 0.511 43.539 18.721 48.252 33.192]	[24.243 34.225 19.166 12.261 0.084 7.282 19.882 21.555 10.469 1.615 19.433 53.543 92.845 84.341 35.052 5.900 13.501 41.695]	[35.278 23.749 16.209 2.877 13.510 18.542 18.907 12.530 5.243 36.661 73.281 84.200 87.068 58.272 28.742 35.688]	Nucs_200nMNaCl_dataset1.xlsx
44	asc	114.362	110.292	31.471	0.454	0.058	0.012	0.015	360	2264	0.339	42	66	0.969	[[0.000 0.000 0.040 0.041 0.049 0.040 0.047 0.051 0.063 0.000 0.000] [0.000 0.032 0.060 0.088 0.132 0.122 0.092 0.075 0.056 0.041 0.000] [0.016 0.039 0.095 0.195 0.274 0.280 0.237 0.158 0.062 0.030 0.021] [0.032 0.058 0.176 0.302 0.374 0.398 0.371 0.256 0.115 0.043 0.035] [0.034 0.087 0.232 0.359 0.451 0.483 0.452 0.332 0.175 0.065 0.042] [0.024 0.071 0.198 0.354 0.484 0.528 0.500 0.369 0.193 0.0…	[9.663 5.144 10.540 16.674 5.530 11.288 14.088 11.959 4.046 23.197 9.631 4.382 6.730 10.616 4.695 7.608 13.199 0.397 13.696 24.134]	[4.706 0.369 14.169 8.223 15.567 13.752 2.892 9.665 20.404 0.223 5.832 9.847 16.328 6.198 11.861 17.202 13.845 25.961]	[9.089 11.286 0.914 7.464 13.144 11.575 13.040 14.025 6.563 4.941 9.251 14.235 4.559 9.887 21.526 28.854]	[8.765 1.535 7.042 14.448 15.104 16.430 16.045 9.561 12.553 12.839 7.502 2.520 10.621 26.939]	Nucs_200nMNaCl_dataset1.xlsx
45	asc	147.492	85.238	30.256	0.457	0.102	0.02	0.024	365	2014	0.492	43	60	0.969	[[0.000 0.000 0.040 0.041 0.049 0.040 0.047 0.051 0.063 0.000 0.000] [0.000 0.032 0.060 0.088 0.132 0.122 0.092 0.075 0.056 0.041 0.000] [0.016 0.039 0.095 0.195 0.274 0.280 0.237 0.158 0.062 0.030 0.021] [0.032 0.058 0.176 0.302 0.374 0.398 0.371 0.256 0.115 0.043 0.035] [0.034 0.087 0.232 0.359 0.451 0.483 0.452 0.332 0.175 0.065 0.042] [0.024 0.071 0.198 0.354 0.484 0.528 0.500 0.369 0.193 0.0…	[19.392 21.926 12.950 10.383 17.270 2.323 39.029 14.580 1.848 3.954 0.358 10.974 26.220 18.934 5.696 23.732 16.275 22.380 32.618 12.845 5.606 11.870 14.563 16.758 0.042 7.099 8.854]	[38.097 29.104 25.493 23.623 8.557 45.157 33.171 7.420 3.210 3.151 23.904 41.173 29.196 15.637 29.021 39.330 46.826 50.231 26.351 5.118 21.955 28.877 24.018 11.886 11.505]	[46.706 38.588 17.252 13.868 40.860 40.121 23.330 4.159 13.587 33.273 44.156 44.246 36.899 44.504 55.880 67.292 59.698 34.503 0.894 26.612 35.529 32.768 23.675]	[40.286 15.584 12.866 37.093 39.156 28.520 7.499 19.944 37.085 50.540 55.753 56.012 66.460 72.468 74.846 67.311 39.209 5.425 21.105 37.404 40.778]	Nucs_200nMNaCl_dataset1.xlsx
46	asc	141.096	123.924	34.122	0.424	0.088	0.02	0.026	377	3035	0.616	74	48	0.969	[[0.000 0.000 0.040 0.041 0.049 0.040 0.047 0.051 0.063 0.000 0.000] [0.000 0.032 0.060 0.088 0.132 0.122 0.092 0.075 0.056 0.041 0.000] [0.016 0.039 0.095 0.195 0.274 0.280 0.237 0.158 0.062 0.030 0.021] [0.032 0.058 0.176 0.302 0.374 0.398 0.371 0.256 0.115 0.043 0.035] [0.034 0.087 0.232 0.359 0.451 0.483 0.452 0.332 0.175 0.065 0.042] [0.024 0.071 0.198 0.354 0.484 0.528 0.500 0.369 0.193 0.0…	[10.895 0.653 4.041 9.016 35.239 2.667 0.846 9.680 10.579 7.107 3.046 18.296 16.603 7.451 22.021 6.302 39.866 3.297 53.152 0.599 11.821 10.993 13.870 10.940 12.398 18.904]	[2.775 8.875 28.655 38.413 14.529 2.660 14.546 11.866 3.340 15.747 28.120 29.476 26.763 28.898 37.245 44.665 3.346 51.803 33.086 17.617 23.839 13.896 10.205 27.320]	[18.387 34.680 40.539 26.708 18.951 12.909 10.998 4.927 21.996 36.268 42.098 41.443 49.691 51.473 36.381 3.980 42.276 47.028 41.264 24.674 13.714 12.561]	[34.711 44.185 36.461 27.776 19.962 5.367 10.039 24.638 43.114 51.846 59.102 65.901 49.050 33.202 1.754 38.272 46.708 50.462 34.372 9.128]	Nucs_200nMNaCl_dataset1.xlsx
47	asc	158.047	142.482	39.856	0.51	0.111	0.016	0.02	405	1906	0.27	38	96	0.969	[[0.000 0.000 0.040 0.041 0.049 0.040 0.047 0.051 0.063 0.000 0.000] [0.000 0.032 0.060 0.088 0.132 0.122 0.092 0.075 0.056 0.041 0.000] [0.016 0.039 0.095 0.195 0.274 0.280 0.237 0.158 0.062 0.030 0.021] [0.032 0.058 0.176 0.302 0.374 0.398 0.371 0.256 0.115 0.043 0.035] [0.034 0.087 0.232 0.359 0.451 0.483 0.452 0.332 0.175 0.065 0.042] [0.024 0.071 0.198 0.354 0.484 0.528 0.500 0.369 0.193 0.0…	[14.333 6.029 0.580 18.134 12.713 28.948 33.226 62.937 0.414 16.350 9.061 5.674 5.099 7.023 15.091 20.617 7.307 24.317 20.958 33.661 3.029 2.347 14.251 1.264 3.448 0.992 24.427 25.241 1.659]	[12.906 6.632 12.067 10.828 39.204 16.232 46.117 22.880 12.026 3.723 12.754 11.447 17.118 28.911 31.816 5.457 31.143 49.947 45.655 18.686 7.958 14.793 7.586 3.312 9.497 36.551 36.625]	[0.361 17.673 29.891 27.635 5.449 25.353 22.527 11.258 3.488 12.002 21.595 29.216 37.698 29.825 2.885 37.640 58.375 56.946 26.323 1.638 15.113 11.662 0.082 21.820 38.945]	[24.870 21.761 21.678 9.398 20.139 16.116 16.896 20.023 15.257 27.650 39.451 37.357 24.955 4.673 38.315 56.759 57.380 36.544 10.864 7.311 6.884 7.337 24.247]	Nucs_200nMNaCl_dataset1.xlsx
48	asc	149.173	41.354	29.863	0.504	0.107	0.02	0.024	420	3886	0.397	47	49	0.969	[[0.000 0.000 0.040 0.041 0.049 0.040 0.047 0.051 0.063 0.000 0.000] [0.000 0.032 0.060 0.088 0.132 0.122 0.092 0.075 0.056 0.041 0.000] [0.016 0.039 0.095 0.195 0.274 0.280 0.237 0.158 0.062 0.030 0.021] [0.032 0.058 0.176 0.302 0.374 0.398 0.371 0.256 0.115 0.043 0.035] [0.034 0.087 0.232 0.359 0.451 0.483 0.452 0.332 0.175 0.065 0.042] [0.024 0.071 0.198 0.354 0.484 0.528 0.500 0.369 0.193 0.0…	[18.154 2.160 15.830 20.962 3.981 0.730 12.832 19.823 14.110 8.247 19.438 7.407 35.248 13.543 13.581 12.647 4.699 34.185 0.362 30.400 0.359 9.888 19.075 5.953 13.381 5.855 12.411]	[19.152 27.391 26.887 6.865 5.156 23.109 33.295 28.145 5.583 11.611 15.312 45.723 37.958 26.676 21.787 28.115 36.354 1.531 30.760 10.615 19.246 26.996 22.181 19.285 18.751]	[35.966 29.843 20.056 20.171 29.940 40.799 30.659 13.736 7.226 25.431 47.270 52.996 44.142 40.560 40.476 31.259 3.681 16.345 7.938 14.361 33.968 32.882 31.705]	[39.019 32.144 35.174 40.675 38.662 33.981 29.768 25.175 37.497 53.264 56.671 63.375 58.546 42.216 31.833 10.477 3.035 3.661 14.996 31.416 41.252]	Nucs_200nMNaCl_dataset1.xlsx
49	asc	143.317	86.723	29.217	0.566	0.148	0.021	0.027	440	1098	0.423	59	51	0.969	[[0.000 0.000 0.040 0.041 0.049 0.040 0.047 0.051 0.063 0.000 0.000] [0.000 0.032 0.060 0.088 0.132 0.122 0.092 0.075 0.056 0.041 0.000] [0.016 0.039 0.095 0.195 0.274 0.280 0.237 0.158 0.062 0.030 0.021] [0.032 0.058 0.176 0.302 0.374 0.398 0.371 0.256 0.115 0.043 0.035] [0.034 0.087 0.232 0.359 0.451 0.483 0.452 0.332 0.175 0.065 0.042] [0.024 0.071 0.198 0.354 0.484 0.528 0.500 0.369 0.193 0.0…	[2.410 2.537 3.156 11.705 15.042 6.842 12.383 10.632 14.768 27.168 26.153 20.864 11.612 6.704 0.410 8.805 6.482 6.823 8.107 4.394 10.510 4.551 15.022 8.843 1.191 1.582]	[0.245 7.740 20.804 24.316 20.555 21.120 9.439 4.132 32.861 50.170 39.746 25.396 12.305 1.461 12.251 7.473 7.636 13.716 13.703 10.432 6.806 21.719 15.759 4.022]	[15.075 25.288 32.585 32.585 24.101 20.395 23.286 45.315 57.157 57.325 38.521 18.152 0.110 8.891 5.242 6.441 16.921 17.565 8.115 9.051 20.053 20.125]	[31.219 38.742 35.714 35.298 35.981 39.947 57.678 65.055 62.497 49.593 25.838 7.402 2.298 1.342 8.351 15.197 14.127 6.439 7.863 18.517]	Nucs_200nMNaCl_dataset1.xlsx
50	asc	81.375	71.478	20.166	0.515	0.159	0.024	0.03	447	3065	0.474	36	39	0.969	[[0.000 0.000 0.040 0.041 0.049 0.040 0.047 0.051 0.063 0.000 0.000] [0.000 0.032 0.060 0.088 0.132 0.122 0.092 0.075 0.056 0.041 0.000] [0.016 0.039 0.095 0.195 0.274 0.280 0.237 0.158 0.062 0.030 0.021] [0.032 0.058 0.176 0.302 0.374 0.398 0.371 0.256 0.115 0.043 0.035] [0.034 0.087 0.232 0.359 0.451 0.483 0.452 0.332 0.175 0.065 0.042] [0.024 0.071 0.198 0.354 0.484 0.528 0.500 0.369 0.193 0.0…	[9.727 7.091 3.439 20.464 21.173 12.566 13.562 4.006 17.567 10.371 7.818 21.088 37.212 4.928]	[10.235 10.125 32.770 37.688 29.933 17.842 6.009 24.756 23.064 23.548 43.603 50.220]	[16.167 38.739 48.896 41.218 20.454 5.966 25.246 35.639 46.781 56.441]	[42.705 51.731 43.462 24.232 2.707 27.556 47.289 61.274]	Nucs_200nMNaCl_dataset1.xlsx
51	asc	90.912	74.26	23.215	0.451	0.105	0.016	0.019	466	2134	0.312	17	56	0.969	[[0.000 0.000 0.040 0.041 0.049 0.040 0.047 0.051 0.063 0.000 0.000] [0.000 0.032 0.060 0.088 0.132 0.122 0.092 0.075 0.056 0.041 0.000] [0.016 0.039 0.095 0.195 0.274 0.280 0.237 0.158 0.062 0.030 0.021] [0.032 0.058 0.176 0.302 0.374 0.398 0.371 0.256 0.115 0.043 0.035] [0.034 0.087 0.232 0.359 0.451 0.483 0.452 0.332 0.175 0.065 0.042] [0.024 0.071 0.198 0.354 0.484 0.528 0.500 0.369 0.193 0.0…	[42.607 30.078 22.028 23.566 5.027 11.313 18.243 9.115 4.428 7.958 14.739 4.183 11.958 0.606 1.113 2.298]	[62.395 48.850 37.093 11.153 17.921 28.457 16.023 4.109 13.113 20.810 17.532 14.353 6.028 1.959]	[73.420 47.761 14.497 15.398 28.711 24.775 17.904 19.280 25.335 24.858 19.678 8.473]	[58.478 21.161 7.603 24.981 31.568 28.739 29.855 30.042 27.136 23.769]	Nucs_200nMNaCl_dataset1.xlsx
52	asc	115.614	78.843	22.872	0.457	0.121	0.018	0.022	473	2308	0.464	38	52	0.969	[[0.000 0.000 0.040 0.041 0.049 0.040 0.047 0.051 0.063 0.000 0.000] [0.000 0.032 0.060 0.088 0.132 0.122 0.092 0.075 0.056 0.041 0.000] [0.016 0.039 0.095 0.195 0.274 0.280 0.237 0.158 0.062 0.030 0.021] [0.032 0.058 0.176 0.302 0.374 0.398 0.371 0.256 0.115 0.043 0.035] [0.034 0.087 0.232 0.359 0.451 0.483 0.452 0.332 0.175 0.065 0.042] [0.024 0.071 0.198 0.354 0.484 0.528 0.500 0.369 0.193 0.0…	[2.573 10.742 5.309 8.557 14.202 25.297 9.113 7.273 19.431 37.341 37.311 2.764 22.491 21.387 9.152 4.869 3.656 7.192 1.927 0.073 5.161]	[12.111 6.401 13.004 31.130 36.955 25.398 21.545 41.738 65.712 54.599 4.645 34.567 37.209 22.280 11.273 2.494 6.328 5.487 1.690]	[1.189 19.269 38.121 46.132 42.076 46.843 64.647 76.886 59.650 12.423 29.432 45.081 35.363 18.090 4.509 4.393 3.735]	[25.467 40.776 54.189 61.437 72.104 82.386 78.909 58.907 19.472 19.296 40.570 40.963 26.556 10.794 0.145]	Nucs_200nMNaCl_dataset1.xlsx
53	asc	125	36.356	22.41	0.607	0.279	0.027	0.04	473	3636	0.301	36	46	0.969	[[0.000 0.000 0.040 0.041 0.049 0.040 0.047 0.051 0.063 0.000 0.000] [0.000 0.032 0.060 0.088 0.132 0.122 0.092 0.075 0.056 0.041 0.000] [0.016 0.039 0.095 0.195 0.274 0.280 0.237 0.158 0.062 0.030 0.021] [0.032 0.058 0.176 0.302 0.374 0.398 0.371 0.256 0.115 0.043 0.035] [0.034 0.087 0.232 0.359 0.451 0.483 0.452 0.332 0.175 0.065 0.042] [0.024 0.071 0.198 0.354 0.484 0.528 0.500 0.369 0.193 0.0…	[9.877 1.726 13.377 5.138 3.930 9.219 10.365 9.958 15.279 1.349 2.782 5.705 5.471 34.193 77.227 19.432 12.787 4.650 0.791 5.085 12.350 0.916]	[13.353 16.809 13.791 11.108 16.366 19.954 22.781 19.584 7.682 0.745 1.578 19.716 75.542 104.039 51.652 0.745 1.347 0.574 10.865 14.435]	[22.551 20.331 21.401 23.781 29.543 29.692 25.401 12.125 4.986 10.559 48.196 96.628 110.715 78.275 26.547 1.446 7.866 10.942]	[28.647 29.491 34.603 35.325 34.836 29.192 18.311 18.668 34.610 72.491 103.893 113.741 94.155 50.433 15.748 7.017]	Nucs_200nMNaCl_dataset1.xlsx
54	asc	150.434	137.016	41.78	0.464	0.108	0.017	0.022	480	2353	0.8	97	24	0.969	[[0.000 0.000 0.040 0.041 0.049 0.040 0.047 0.051 0.063 0.000 0.000] [0.000 0.032 0.060 0.088 0.132 0.122 0.092 0.075 0.056 0.041 0.000] [0.016 0.039 0.095 0.195 0.274 0.280 0.237 0.158 0.062 0.030 0.021] [0.032 0.058 0.176 0.302 0.374 0.398 0.371 0.256 0.115 0.043 0.035] [0.034 0.087 0.232 0.359 0.451 0.483 0.452 0.332 0.175 0.065 0.042] [0.024 0.071 0.198 0.354 0.484 0.528 0.500 0.369 0.193 0.0…	[12.531 4.131 6.426 22.367 1.118 0.967 1.038 4.894 2.124 10.317 13.802 5.810 0.482 10.027 16.517 7.842 8.739 2.839 9.526 5.896 0.340 6.459 6.886 11.172 10.418 18.546 11.138 15.802]	[7.184 15.544 26.139 11.818 0.927 3.968 4.351 4.835 18.280 16.055 0.850 1.626 1.527 15.424 11.731 6.237 11.971 7.998 1.303 6.518 3.186 9.243 19.824 25.277 29.325 28.312]	[14.834 25.697 17.236 4.866 3.864 1.058 9.985 17.368 17.358 9.856 1.418 5.877 12.302 8.731 3.091 10.433 10.283 0.974 3.104 0.341 13.388 26.707 36.272 41.893]	[22.092 17.680 9.958 4.298 4.293 10.889 16.531 19.289 10.782 1.925 3.937 11.488 4.979 2.528 5.475 7.854 3.093 2.097 6.064 18.568 32.888 44.088]	Nucs_200nMNaCl_dataset1.xlsx
55	asc	141.67	115.834	34.186	0.454	0.095	0.02	0.027	500	3928	0.377	35	80	0.969	[[0.000 0.000 0.040 0.041 0.049 0.040 0.047 0.051 0.063 0.000 0.000] [0.000 0.032 0.060 0.088 0.132 0.122 0.092 0.075 0.056 0.041 0.000] [0.016 0.039 0.095 0.195 0.274 0.280 0.237 0.158 0.062 0.030 0.021] [0.032 0.058 0.176 0.302 0.374 0.398 0.371 0.256 0.115 0.043 0.035] [0.034 0.087 0.232 0.359 0.451 0.483 0.452 0.332 0.175 0.065 0.042] [0.024 0.071 0.198 0.354 0.484 0.528 0.500 0.369 0.193 0.0…	[4.564 35.517 6.124 19.465 17.555 8.046 3.602 3.333 12.519 3.406 0.838 3.225 4.067 14.592 5.674 8.004 33.187 5.658 6.458 9.773 6.222 2.409 3.038 16.098 1.791 9.936]	[34.737 1.903 31.304 31.310 18.625 5.959 7.791 12.482 2.434 0.928 4.840 12.975 19.462 16.973 27.435 40.018 25.480 4.400 3.433 0.131 0.817 3.807 15.475 4.872]	[0.440 26.241 39.176 27.517 8.406 5.466 10.990 6.577 4.566 9.092 17.572 24.828 32.992 40.818 46.340 31.677 16.680 0.236 0.758 1.811 8.777 11.154]	[23.295 33.358 30.475 15.276 0.247 9.042 8.760 11.775 15.782 21.022 35.312 43.507 50.174 50.677 37.770 24.462 8.633 4.228 5.205 6.316]	Nucs_200nMNaCl_dataset1.xlsx
56	asc	97.113	72.061	20.842	0.708	0.397	0.035	0.057	525	1114	0.196	39	45	0.969	[[0.000 0.000 0.040 0.041 0.049 0.040 0.047 0.051 0.063 0.000 0.000] [0.000 0.032 0.060 0.088 0.132 0.122 0.092 0.075 0.056 0.041 0.000] [0.016 0.039 0.095 0.195 0.274 0.280 0.237 0.158 0.062 0.030 0.021] [0.032 0.058 0.176 0.302 0.374 0.398 0.371 0.256 0.115 0.043 0.035] [0.034 0.087 0.232 0.359 0.451 0.483 0.452 0.332 0.175 0.065 0.042] [0.024 0.071 0.198 0.354 0.484 0.528 0.500 0.369 0.193 0.0…	[15.012 9.376 2.617 19.875 55.492 4.901]	[15.574 12.009 9.180 43.104]	[3.593 14.700]	[]	Nucs_200nMNaCl_dataset1.xlsx
57	asc	116.602	66.711	22.412	0.654	0.285	0.037	0.064	545	3378	0.442	48	38	0.969	[[0.000 0.000 0.040 0.041 0.049 0.040 0.047 0.051 0.063 0.000 0.000] [0.000 0.032 0.060 0.088 0.132 0.122 0.092 0.075 0.056 0.041 0.000] [0.016 0.039 0.095 0.195 0.274 0.280 0.237 0.158 0.062 0.030 0.021] [0.032 0.058 0.176 0.302 0.374 0.398 0.371 0.256 0.115 0.043 0.035] [0.034 0.087 0.232 0.359 0.451 0.483 0.452 0.332 0.175 0.065 0.042] [0.024 0.071 0.198 0.354 0.484 0.528 0.500 0.369 0.193 0.0…	[15.506 3.225 3.672 0.647 7.734 8.245 6.052 6.438 7.419 6.220 13.237 15.789 25.750 18.598 70.261 12.237 44.006 16.587 3.801 12.187 14.887]	[2.692 5.608 6.350 12.180 15.138 13.394 5.755 7.310 16.548 24.241 35.283 42.944 66.604 85.679 25.365 29.594 3.515 6.001 17.730]	[3.670 12.074 16.905 19.799 15.945 6.199 9.657 23.097 38.890 50.126 74.527 93.878 84.834 43.367 1.936 10.359 12.796]	[12.582 21.684 21.192 15.837 5.066 12.687 31.139 49.326 73.584 98.153 97.906 92.432 60.136 16.054 0.470]	Nucs_200nMNaCl_dataset1.xlsx
58	asc	133.665	112.907	34.181	0.505	0.08	0.017	0.02	546	884	0.506	60	59	0.969	[[0.000 0.000 0.040 0.041 0.049 0.040 0.047 0.051 0.063 0.000 0.000] [0.000 0.032 0.060 0.088 0.132 0.122 0.092 0.075 0.056 0.041 0.000] [0.016 0.039 0.095 0.195 0.274 0.280 0.237 0.158 0.062 0.030 0.021] [0.032 0.058 0.176 0.302 0.374 0.398 0.371 0.256 0.115 0.043 0.035] [0.034 0.087 0.232 0.359 0.451 0.483 0.452 0.332 0.175 0.065 0.042] [0.024 0.071 0.198 0.354 0.484 0.528 0.500 0.369 0.193 0.0…	[3.168 14.618 15.533 6.221 7.050 4.481 0.967 1.539 19.413 16.760 7.400 1.923 0.940 8.026 10.708 10.112 0.972 15.439 3.311 4.997 0.922 0.192 7.652 18.459]	[20.800 25.952 10.462 6.180 7.523 0.504 11.729 28.563 30.167 16.742 5.153 4.034 12.910 19.778 14.980 3.636 17.581 13.529 6.192 1.481 4.479 16.977]	[26.026 15.257 0.409 5.949 3.097 19.234 34.425 35.822 25.998 14.467 11.722 18.551 22.168 14.151 2.076 16.592 16.968 11.655 0.837 10.364]	[17.144 6.500 3.511 10.610 23.150 36.726 38.653 33.115 26.582 22.242 22.990 19.984 12.661 0.532 13.203 16.093 12.747 0.215]	Nucs_200nMNaCl_dataset1.xlsx
59	asc	126.763	104.097	31.385	0.475	0.1	0.019	0.024	547	195	0.689	76	25	0.969	[[0.000 0.000 0.040 0.041 0.049 0.040 0.047 0.051 0.063 0.000 0.000] [0.000 0.032 0.060 0.088 0.132 0.122 0.092 0.075 0.056 0.041 0.000] [0.016 0.039 0.095 0.195 0.274 0.280 0.237 0.158 0.062 0.030 0.021] [0.032 0.058 0.176 0.302 0.374 0.398 0.371 0.256 0.115 0.043 0.035] [0.034 0.087 0.232 0.359 0.451 0.483 0.452 0.332 0.175 0.065 0.042] [0.024 0.071 0.198 0.354 0.484 0.528 0.500 0.369 0.193 0.0…	[32.641 13.457 7.089 6.536 9.603 6.980 13.568 19.032 6.089 13.877 21.925 6.161 8.945 10.788 31.446 10.115 15.592 10.355 3.077 10.076 1.924 0.902 4.386]	[33.322 17.085 5.279 9.825 4.997 19.594 22.772 3.511 5.958 11.906 0.329 17.420 0.463 31.110 33.634 25.827 19.690 3.216 9.500 6.512 2.132]	[27.918 7.004 3.013 4.163 16.386 17.079 9.216 0.980 3.545 5.738 2.515 5.685 33.195 41.386 40.595 22.831 7.799 5.561 5.555]	[19.109 8.433 9.062 12.920 17.315 12.316 5.561 1.460 2.448 4.075 17.693 35.299 43.759 42.986 31.507 12.869 1.366]	Nucs_200nMNaCl_dataset1.xlsx
60	asc	70.934	65.592	16.817	0.489	0.103	0.015	0.02	548	2876	0.331	26	40	0.969	[[0.000 0.000 0.040 0.041 0.049 0.040 0.047 0.051 0.063 0.000 0.000] [0.000 0.032 0.060 0.088 0.132 0.122 0.092 0.075 0.056 0.041 0.000] [0.016 0.039 0.095 0.195 0.274 0.280 0.237 0.158 0.062 0.030 0.021] [0.032 0.058 0.176 0.302 0.374 0.398 0.371 0.256 0.115 0.043 0.035] [0.034 0.087 0.232 0.359 0.451 0.483 0.452 0.332 0.175 0.065 0.042] [0.024 0.071 0.198 0.354 0.484 0.528 0.500 0.369 0.193 0.0…	[3.974 3.047 12.168 15.498 13.974 3.067 11.625 25.586 29.367 1.744 4.068 0.894]	[5.024 18.393 28.569 23.256 4.241 22.884 46.082 41.288 10.906 4.493]	[26.457 32.949 26.545 1.347 31.730 51.402 47.864 24.000]	[33.210 21.195 4.160 32.222 49.506 50.627]	Nucs_200nMNaCl_dataset1.xlsx
61	asc	119.712	111.799	33.049	0.47	0.108	0.015	0.021	552	2162	0.196	21	78	0.969	[[0.000 0.000 0.040 0.041 0.049 0.040 0.047 0.051 0.063 0.000 0.000] [0.000 0.032 0.060 0.088 0.132 0.122 0.092 0.075 0.056 0.041 0.000] [0.016 0.039 0.095 0.195 0.274 0.280 0.237 0.158 0.062 0.030 0.021] [0.032 0.058 0.176 0.302 0.374 0.398 0.371 0.256 0.115 0.043 0.035] [0.034 0.087 0.232 0.359 0.451 0.483 0.452 0.332 0.175 0.065 0.042] [0.024 0.071 0.198 0.354 0.484 0.528 0.500 0.369 0.193 0.0…	[18.359 16.490 10.596 18.456 8.244 5.686 0.498 1.022 6.745 6.161 3.864 11.607 14.353 21.401 3.750 0.395 11.640 3.896 9.501 10.138 12.292]	[12.608 9.613 17.280 14.629 1.315 2.856 4.145 4.175 4.721 1.141 2.498 19.250 30.453 14.254 7.300 9.494 2.827 6.380 11.534]	[0.367 9.514 13.387 5.923 3.472 5.026 1.864 0.032 2.776 9.685 23.464 29.462 26.452 15.657 6.866 0.787 2.631]	[10.345 8.387 5.247 2.329 2.440 5.033 1.402 8.617 15.144 27.012 32.841 28.685 21.055 13.374 6.592]	Nucs_200nMNaCl_dataset1.xlsx
62	asc	154.445	59.646	28.155	0.483	0.096	0.017	0.021	555	1323	0.27	30	66	0.969	[[0.000 0.000 0.040 0.041 0.049 0.040 0.047 0.051 0.063 0.000 0.000] [0.000 0.032 0.060 0.088 0.132 0.122 0.092 0.075 0.056 0.041 0.000] [0.016 0.039 0.095 0.195 0.274 0.280 0.237 0.158 0.062 0.030 0.021] [0.032 0.058 0.176 0.302 0.374 0.398 0.371 0.256 0.115 0.043 0.035] [0.034 0.087 0.232 0.359 0.451 0.483 0.452 0.332 0.175 0.065 0.042] [0.024 0.071 0.198 0.354 0.484 0.528 0.500 0.369 0.193 0.0…	[10.638 15.955 10.030 0.315 7.589 11.225 8.500 1.732 7.741 17.698 1.538 7.629 5.160 3.423 17.226 22.499 16.640 20.337 30.129 4.526 8.207 15.103 19.334 14.423 9.198 11.796 5.413 4.883]	[15.651 18.165 9.124 13.359 19.270 14.979 2.112 15.724 22.337 6.572 9.440 7.263 9.456 30.187 39.433 38.058 43.721 42.560 23.695 18.022 28.874 34.097 28.689 22.308 19.102 13.752]	[19.853 21.099 21.460 22.639 17.095 0.104 16.090 20.766 9.136 3.027 1.734 16.389 38.373 52.999 60.908 60.611 55.006 41.992 37.634 39.807 44.848 42.428 34.911 27.960]	[26.580 29.904 24.885 13.860 0.569 11.554 16.564 10.846 6.420 10.954 24.458 45.623 65.765 74.747 75.472 70.529 60.186 56.190 54.952 54.313 52.774 46.241]	Nucs_200nMNaCl_dataset1.xlsx
63	asc	85	82.773	22.774	0.483	0.074	0.015	0.018	558	2210	0.148	17	57	0.969	[[0.000 0.000 0.040 0.041 0.049 0.040 0.047 0.051 0.063 0.000 0.000] [0.000 0.032 0.060 0.088 0.132 0.122 0.092 0.075 0.056 0.041 0.000] [0.016 0.039 0.095 0.195 0.274 0.280 0.237 0.158 0.062 0.030 0.021] [0.032 0.058 0.176 0.302 0.374 0.398 0.371 0.256 0.115 0.043 0.035] [0.034 0.087 0.232 0.359 0.451 0.483 0.452 0.332 0.175 0.065 0.042] [0.024 0.071 0.198 0.354 0.484 0.528 0.500 0.369 0.193 0.0…	[0.307 0.433 1.935 1.167 5.178 4.326 8.639 0.781 9.371 5.520 6.283 11.609 24.638 1.347]	[0.688 1.135 2.389 6.757 11.234 10.411 8.224 6.221 3.976 14.847 27.070 29.770]	[2.696 4.873 10.805 12.890 15.849 10.830 5.954 7.581 22.717 33.667]	[8.345 12.532 16.540 16.900 11.857 4.016 13.247 26.658]	Nucs_200nMNaCl_dataset1.xlsx
64	asc	84.462	73.564	21.472	0.703	0.399	0.047	0.073	565	1242	0.428	37	42	0.969	[[0.000 0.000 0.040 0.041 0.049 0.040 0.047 0.051 0.063 0.000 0.000] [0.000 0.032 0.060 0.088 0.132 0.122 0.092 0.075 0.056 0.041 0.000] [0.016 0.039 0.095 0.195 0.274 0.280 0.237 0.158 0.062 0.030 0.021] [0.032 0.058 0.176 0.302 0.374 0.398 0.371 0.256 0.115 0.043 0.035] [0.034 0.087 0.232 0.359 0.451 0.483 0.452 0.332 0.175 0.065 0.042] [0.024 0.071 0.198 0.354 0.484 0.528 0.500 0.369 0.193 0.0…	[3.293 30.227 56.083 2.932 3.792 1.756 5.702 8.429 16.499 16.025 9.211 1.662 1.960 2.804]	[3.832 39.503 23.213 6.136 0.801 9.039 19.529 28.726 28.880 16.393 3.923 2.531]	[31.493 21.205 13.019 1.347 14.366 27.989 37.794 35.444 24.937 12.043]	[20.778 17.770 19.795 20.282 33.622 41.488 40.655 32.073]	Nucs_200nMNaCl_dataset1.xlsx
65	asc	148.076	90.168	31.562	0.453	0.084	0.016	0.02	571	3602	0.601	62	45	0.969	[[0.000 0.000 0.040 0.041 0.049 0.040 0.047 0.051 0.063 0.000 0.000] [0.000 0.032 0.060 0.088 0.132 0.122 0.092 0.075 0.056 0.041 0.000] [0.016 0.039 0.095 0.195 0.274 0.280 0.237 0.158 0.062 0.030 0.021] [0.032 0.058 0.176 0.302 0.374 0.398 0.371 0.256 0.115 0.043 0.035] [0.034 0.087 0.232 0.359 0.451 0.483 0.452 0.332 0.175 0.065 0.042] [0.024 0.071 0.198 0.354 0.484 0.528 0.500 0.369 0.193 0.0…	[2.089 6.597 9.952 2.888 4.859 7.967 1.563 12.277 19.795 9.251 19.348 28.757 4.688 9.496 10.647 10.207 2.391 0.188 2.559 0.666 1.946 2.214 6.457 0.764 19.485 4.971 14.161]	[0.576 8.098 5.435 7.398 11.177 11.685 22.956 30.559 28.823 38.352 40.775 23.814 17.163 20.498 14.336 2.807 2.287 2.798 0.972 0.507 4.469 7.182 12.207 16.618 11.852]	[6.556 1.430 5.455 15.369 23.245 32.290 41.090 48.961 52.920 51.061 40.282 32.598 24.554 18.941 7.235 0.066 3.025 1.749 2.977 5.189 13.243 15.628 22.530]	[0.445 9.184 19.855 30.686 42.958 55.302 60.918 65.691 63.748 53.521 44.590 33.640 21.789 11.660 4.380 1.144 4.348 4.484 11.019 15.234 20.390]	Nucs_200nMNaCl_dataset1.xlsx
66	asc	143.768	139.16	39.722	0.51	0.093	0.015	0.018	574	2874	0.589	78	58	0.969	[[0.000 0.000 0.040 0.041 0.049 0.040 0.047 0.051 0.063 0.000 0.000] [0.000 0.032 0.060 0.088 0.132 0.122 0.092 0.075 0.056 0.041 0.000] [0.016 0.039 0.095 0.195 0.274 0.280 0.237 0.158 0.062 0.030 0.021] [0.032 0.058 0.176 0.302 0.374 0.398 0.371 0.256 0.115 0.043 0.035] [0.034 0.087 0.232 0.359 0.451 0.483 0.452 0.332 0.175 0.065 0.042] [0.024 0.071 0.198 0.354 0.484 0.528 0.500 0.369 0.193 0.0…	[7.508 15.411 5.644 2.783 13.127 3.321 13.489 14.425 1.044 2.916 4.083 0.006 0.943 4.116 4.617 1.748 1.780 4.681 3.000 8.132 20.492 3.258 22.995 28.696 24.712 21.875]	[14.478 11.958 6.603 10.076 3.502 22.362 21.691 9.714 1.397 2.621 2.506 2.998 6.896 7.549 3.166 3.247 7.071 1.275 16.878 26.187 25.001 10.276 29.555 28.123]	[15.930 13.748 6.455 9.289 21.309 26.204 15.743 5.688 2.100 3.744 6.582 8.404 8.247 3.451 3.198 4.575 5.494 19.358 34.696 25.378 4.540 21.362]	[12.088 4.890 11.075 22.199 24.141 19.627 10.951 0.719 5.254 8.084 9.733 7.425 3.080 0.110 2.883 10.209 25.816 30.606 18.754 9.198]	Nucs_200nMNaCl_dataset1.xlsx
67	asc	103.997	93.038	28.464	0.476	0.072	0.015	0.019	574	3115	0.412	42	55	0.969	[[0.000 0.000 0.040 0.041 0.049 0.040 0.047 0.051 0.063 0.000 0.000] [0.000 0.032 0.060 0.088 0.132 0.122 0.092 0.075 0.056 0.041 0.000] [0.016 0.039 0.095 0.195 0.274 0.280 0.237 0.158 0.062 0.030 0.021] [0.032 0.058 0.176 0.302 0.374 0.398 0.371 0.256 0.115 0.043 0.035] [0.034 0.087 0.232 0.359 0.451 0.483 0.452 0.332 0.175 0.065 0.042] [0.024 0.071 0.198 0.354 0.484 0.528 0.500 0.369 0.193 0.0…	[6.996 8.359 1.282 17.781 25.690 9.180 7.365 18.387 12.291 16.039 3.600 10.555 10.344 9.472 18.189 14.181 8.245 8.299]	[11.216 5.993 31.267 29.990 0.017 21.148 28.215 29.504 20.385 0.858 17.527 20.358 23.739 30.016 27.398 19.485]	[13.728 29.938 29.418 2.931 21.322 39.882 36.537 24.425 0.717 17.673 30.936 36.757 40.165 37.756]	[25.655 22.479 1.738 20.997 38.443 39.700 25.771 3.687 19.180 35.761 46.288 49.958]	Nucs_200nMNaCl_dataset1.xlsx
68	asc	144.757	125.551	38.844	0.495	0.084	0.015	0.019	576	3519	0.668	82	34	0.969	[[0.000 0.000 0.040 0.041 0.049 0.040 0.047 0.051 0.063 0.000 0.000] [0.000 0.032 0.060 0.088 0.132 0.122 0.092 0.075 0.056 0.041 0.000] [0.016 0.039 0.095 0.195 0.274 0.280 0.237 0.158 0.062 0.030 0.021] [0.032 0.058 0.176 0.302 0.374 0.398 0.371 0.256 0.115 0.043 0.035] [0.034 0.087 0.232 0.359 0.451 0.483 0.452 0.332 0.175 0.065 0.042] [0.024 0.071 0.198 0.354 0.484 0.528 0.500 0.369 0.193 0.0…	[4.102 2.694 1.462 5.225 4.269 27.035 7.940 11.694 5.669 5.969 0.365 13.124 5.731 14.874 8.411 20.849 23.208 12.105 24.258 0.389 2.494 17.113 12.398 16.066 3.806 17.002]	[5.476 0.197 6.629 20.400 33.140 27.305 18.498 8.531 2.952 9.181 10.075 6.607 21.946 26.273 36.658 27.580 12.630 30.116 12.987 10.856 24.559 28.988 24.168 3.338]	[0.282 15.120 28.034 40.808 37.171 27.690 12.259 2.422 8.564 6.106 9.831 26.834 41.869 42.834 23.869 5.758 25.161 27.231 25.827 32.254 36.660 26.900]	[20.447 34.113 45.710 41.918 33.606 17.446 1.257 1.623 0.586 15.086 35.064 43.447 41.330 25.670 0.696 21.801 31.552 40.375 43.097 36.115]	Nucs_200nMNaCl_dataset1.xlsx
69	asc	86.171	81.031	23.24	0.434	0.089	0.018	0.022	584	1196	0.815	56	16	0.969	[[0.000 0.000 0.040 0.041 0.049 0.040 0.047 0.051 0.063 0.000 0.000] [0.000 0.032 0.060 0.088 0.132 0.122 0.092 0.075 0.056 0.041 0.000] [0.016 0.039 0.095 0.195 0.274 0.280 0.237 0.158 0.062 0.030 0.021] [0.032 0.058 0.176 0.302 0.374 0.398 0.371 0.256 0.115 0.043 0.035] [0.034 0.087 0.232 0.359 0.451 0.483 0.452 0.332 0.175 0.065 0.042] [0.024 0.071 0.198 0.354 0.484 0.528 0.500 0.369 0.193 0.0…	[9.430 5.215 1.741 13.362 9.261 6.025 0.610 3.357 2.701 3.273 1.536 0.421 4.050 10.145 9.300]	[9.060 7.548 17.121 18.954 10.961 1.945 1.701 0.614 2.691 2.962 1.678 9.333 16.820]	[16.879 22.125 21.816 15.932 6.373 0.233 2.028 3.475 1.187 4.383 13.683]	[27.133 23.712 18.685 11.089 2.425 1.123 2.703 1.388 8.731]	Nucs_200nMNaCl_dataset1.xlsx
70	asc	92.683	73.898	19.517	0.447	0.104	0.022	0.026	590	3704	0.54	44	38	0.969	[[0.000 0.000 0.040 0.041 0.049 0.040 0.047 0.051 0.063 0.000 0.000] [0.000 0.032 0.060 0.088 0.132 0.122 0.092 0.075 0.056 0.041 0.000] [0.016 0.039 0.095 0.195 0.274 0.280 0.237 0.158 0.062 0.030 0.021] [0.032 0.058 0.176 0.302 0.374 0.398 0.371 0.256 0.115 0.043 0.035] [0.034 0.087 0.232 0.359 0.451 0.483 0.452 0.332 0.175 0.065 0.042] [0.024 0.071 0.198 0.354 0.484 0.528 0.500 0.369 0.193 0.0…	[4.209 3.398 3.083 24.258 13.630 10.717 5.088 2.348 2.813 7.873 8.710 6.187 27.477 15.319 34.877 10.980]	[7.044 16.911 32.615 31.118 20.077 11.621 6.298 7.923 4.925 1.680 15.570 38.230 11.619 21.728]	[27.532 40.113 39.741 32.000 19.272 13.804 8.417 6.788 10.663 26.528 27.307 16.141]	[46.205 45.490 39.591 30.992 18.765 12.881 15.756 21.327 23.793 26.503]	Nucs_200nMNaCl_dataset1.xlsx
71	asc	116.976	60.273	25.559	0.411	0.065	0.019	0.023	608	1807	0.636	43	44	0.969	[[0.000 0.000 0.040 0.041 0.049 0.040 0.047 0.051 0.063 0.000 0.000] [0.000 0.032 0.060 0.088 0.132 0.122 0.092 0.075 0.056 0.041 0.000] [0.016 0.039 0.095 0.195 0.274 0.280 0.237 0.158 0.062 0.030 0.021] [0.032 0.058 0.176 0.302 0.374 0.398 0.371 0.256 0.115 0.043 0.035] [0.034 0.087 0.232 0.359 0.451 0.483 0.452 0.332 0.175 0.065 0.042] [0.024 0.071 0.198 0.354 0.484 0.528 0.500 0.369 0.193 0.0…	[3.678 17.147 5.247 12.722 35.191 27.014 20.057 11.829 0.683 15.520 15.140 3.755 7.372 2.624 10.689 25.540 16.547 9.607 9.997 16.205 6.378]	[17.932 20.182 32.941 55.059 54.637 39.478 21.515 12.991 22.749 24.778 15.012 7.938 4.282 24.771 22.611 8.580 22.879 22.903 24.392]	[35.453 54.521 70.194 72.288 57.316 38.841 29.247 30.364 30.231 23.061 9.599 12.012 21.472 19.293 5.610 24.152 34.847]	[69.709 85.096 82.346 73.817 59.677 44.940 40.954 35.256 24.297 8.043 8.072 16.466 13.277 7.452 23.748]	Nucs_200nMNaCl_dataset1.xlsx
72	asc	74.488	40.701	15.297	0.455	0.072	0.019	0.021	612	1288	0.341	26	35	0.969	[[0.000 0.000 0.040 0.041 0.049 0.040 0.047 0.051 0.063 0.000 0.000] [0.000 0.032 0.060 0.088 0.132 0.122 0.092 0.075 0.056 0.041 0.000] [0.016 0.039 0.095 0.195 0.274 0.280 0.237 0.158 0.062 0.030 0.021] [0.032 0.058 0.176 0.302 0.374 0.398 0.371 0.256 0.115 0.043 0.035] [0.034 0.087 0.232 0.359 0.451 0.483 0.452 0.332 0.175 0.065 0.042] [0.024 0.071 0.198 0.354 0.484 0.528 0.500 0.369 0.193 0.0…	[2.610 22.637 4.469 42.823 45.375 20.180 3.229 5.027 6.395 10.065 8.716 9.497]	[23.567 37.199 67.745 76.876 44.482 15.832 9.839 3.876 11.226 9.000]	[62.302 90.763 90.335 68.630 36.797 14.776 1.205 6.768]	[102.711 103.950 84.804 54.934 25.532 7.233]	Nucs_200nMNaCl_dataset1.xlsx
73	asc	84.302	57.447	19.093	0.455	0.081	0.019	0.021	612	3756	0.487	39	30	0.969	[[0.000 0.000 0.040 0.041 0.049 0.040 0.047 0.051 0.063 0.000 0.000] [0.000 0.032 0.060 0.088 0.132 0.122 0.092 0.075 0.056 0.041 0.000] [0.016 0.039 0.095 0.195 0.274 0.280 0.237 0.158 0.062 0.030 0.021] [0.032 0.058 0.176 0.302 0.374 0.398 0.371 0.256 0.115 0.043 0.035] [0.034 0.087 0.232 0.359 0.451 0.483 0.452 0.332 0.175 0.065 0.042] [0.024 0.071 0.198 0.354 0.484 0.528 0.500 0.369 0.193 0.0…	[14.493 25.298 43.879 14.073 15.274 13.060 1.287 6.709 11.794 24.456 7.023 9.274 0.516 3.073]	[54.484 63.565 43.650 28.841 21.341 4.463 0.168 20.668 26.842 0.568 12.527 2.584]	[80.119 66.714 47.986 26.561 14.537 14.436 21.739 22.311 7.271 4.462]	[82.600 62.558 42.322 29.098 23.899 23.181 20.488 9.719]	Nucs_200nMNaCl_dataset1.xlsx
74	asc	74.67	37.058	15.794	0.445	0.086	0.017	0.021	629	4004	0.428	31	27	0.969	[[0.000 0.000 0.040 0.041 0.049 0.040 0.047 0.051 0.063 0.000 0.000] [0.000 0.032 0.060 0.088 0.132 0.122 0.092 0.075 0.056 0.041 0.000] [0.016 0.039 0.095 0.195 0.274 0.280 0.237 0.158 0.062 0.030 0.021] [0.032 0.058 0.176 0.302 0.374 0.398 0.371 0.256 0.115 0.043 0.035] [0.034 0.087 0.232 0.359 0.451 0.483 0.452 0.332 0.175 0.065 0.042] [0.024 0.071 0.198 0.354 0.484 0.528 0.500 0.369 0.193 0.0…	[26.098 5.682 8.950 23.927 14.997 0.999 14.741 35.383 25.579 4.219 4.863 9.656]	[23.206 23.754 35.900 27.460 15.868 32.932 55.543 45.380 14.577 7.582]	[42.361 42.135 39.566 40.309 52.673 64.093 55.500 26.444]	[55.302 55.518 61.387 69.771 70.853 58.471]	Nucs_200nMNaCl_dataset1.xlsx
75	asc	102.471	90.358	25.446	0.436	0.091	0.018	0.022	644	1840	0.315	30	60	0.969	[[0.000 0.000 0.040 0.041 0.049 0.040 0.047 0.051 0.063 0.000 0.000] [0.000 0.032 0.060 0.088 0.132 0.122 0.092 0.075 0.056 0.041 0.000] [0.016 0.039 0.095 0.195 0.274 0.280 0.237 0.158 0.062 0.030 0.021] [0.032 0.058 0.176 0.302 0.374 0.398 0.371 0.256 0.115 0.043 0.035] [0.034 0.087 0.232 0.359 0.451 0.483 0.452 0.332 0.175 0.065 0.042] [0.024 0.071 0.198 0.354 0.484 0.528 0.500 0.369 0.193 0.0…	[15.698 12.515 9.951 7.960 1.767 4.781 4.071 8.424 20.040 27.045 0.556 4.395 9.580 3.454 3.960 2.363 0.341 2.978]	[15.388 7.674 12.052 4.604 1.862 5.893 20.480 37.774 37.343 11.881 0.673 9.109 6.264 3.415 4.172 2.329]	[1.105 10.834 8.684 0.736 13.729 31.851 45.309 42.158 25.597 12.454 7.817 4.948 0.070 4.617]	[5.311 5.490 2.286 22.231 38.369 46.746 47.995 35.572 22.332 13.260 4.514 0.025]	Nucs_200nMNaCl_dataset1.xlsx
76	asc	101.622	89.103	24.11	0.403	0.065	0.014	0.019	663	2276	0.522	48	43	0.969	[[0.000 0.000 0.040 0.041 0.049 0.040 0.047 0.051 0.063 0.000 0.000] [0.000 0.032 0.060 0.088 0.132 0.122 0.092 0.075 0.056 0.041 0.000] [0.016 0.039 0.095 0.195 0.274 0.280 0.237 0.158 0.062 0.030 0.021] [0.032 0.058 0.176 0.302 0.374 0.398 0.371 0.256 0.115 0.043 0.035] [0.034 0.087 0.232 0.359 0.451 0.483 0.452 0.332 0.175 0.065 0.042] [0.024 0.071 0.198 0.354 0.484 0.528 0.500 0.369 0.193 0.0…	[1.107 3.714 4.186 22.937 20.134 5.508 8.750 3.047 4.122 5.339 9.694 5.718 3.716 14.166 32.229 7.905 3.970 1.072]	[2.175 13.797 35.097 34.356 19.950 9.981 3.389 0.071 1.569 9.884 8.707 7.940 32.138 43.264 26.005 8.459]	[23.366 39.788 43.463 31.372 18.437 5.594 4.679 4.766 10.082 3.215 16.694 39.022 49.521 37.286]	[44.048 46.316 39.330 26.955 14.084 9.859 7.622 5.891 6.250 24.690 41.055 51.481]	Nucs_200nMNaCl_dataset1.xlsx
77	asc	96.129	88.668	23.975	0.378	0.083	0.021	0.029	680	2580	0.759	61	16	0.969	[[0.000 0.000 0.040 0.041 0.049 0.040 0.047 0.051 0.063 0.000 0.000] [0.000 0.032 0.060 0.088 0.132 0.122 0.092 0.075 0.056 0.041 0.000] [0.016 0.039 0.095 0.195 0.274 0.280 0.237 0.158 0.062 0.030 0.021] [0.032 0.058 0.176 0.302 0.374 0.398 0.371 0.256 0.115 0.043 0.035] [0.034 0.087 0.232 0.359 0.451 0.483 0.452 0.332 0.175 0.065 0.042] [0.024 0.071 0.198 0.354 0.484 0.528 0.500 0.369 0.193 0.0…	[3.229 0.142 7.382 11.933 1.243 15.917 2.393 6.223 33.431 27.849 1.539 16.090 19.512 24.483 6.379 5.840 3.354]	[1.935 13.278 16.246 0.748 16.492 7.240 21.742 50.468 45.335 7.419 25.076 39.798 37.429 15.701 0.973]	[14.589 12.346 0.240 10.639 2.512 31.006 55.951 48.065 13.942 26.997 48.259 45.179 26.473]	[8.969 2.274 2.258 17.236 36.678 50.609 43.996 13.272 21.765 44.062 49.572]	Nucs_200nMNaCl_dataset1.xlsx
78	asc	88.577	74.26	22.486	0.423	0.072	0.016	0.022	688	3968	0.608	49	31	0.969	[[0.000 0.000 0.040 0.041 0.049 0.040 0.047 0.051 0.063 0.000 0.000] [0.000 0.032 0.060 0.088 0.132 0.122 0.092 0.075 0.056 0.041 0.000] [0.016 0.039 0.095 0.195 0.274 0.280 0.237 0.158 0.062 0.030 0.021] [0.032 0.058 0.176 0.302 0.374 0.398 0.371 0.256 0.115 0.043 0.035] [0.034 0.087 0.232 0.359 0.451 0.483 0.452 0.332 0.175 0.065 0.042] [0.024 0.071 0.198 0.354 0.484 0.528 0.500 0.369 0.193 0.0…	[17.990 26.739 21.352 0.930 0.361 1.717 0.774 5.758 9.960 8.336 21.083 3.765 9.109 10.472 21.635]	[46.410 35.186 11.786 0.033 1.150 2.794 11.125 17.007 23.858 27.134 9.752 12.463 25.844]	[45.992 23.691 7.172 1.268 6.904 15.123 26.596 32.254 29.432 11.084 13.759]	[34.479 18.708 10.244 11.276 22.399 31.986 34.340 29.423 8.935]	Nucs_200nMNaCl_dataset1.xlsx
79	asc	148.772	131.388	40.25	0.384	0.076	0.015	0.019	695	1821	0.378	52	80	0.969	[[0.000 0.000 0.040 0.041 0.049 0.040 0.047 0.051 0.063 0.000 0.000] [0.000 0.032 0.060 0.088 0.132 0.122 0.092 0.075 0.056 0.041 0.000] [0.016 0.039 0.095 0.195 0.274 0.280 0.237 0.158 0.062 0.030 0.021] [0.032 0.058 0.176 0.302 0.374 0.398 0.371 0.256 0.115 0.043 0.035] [0.034 0.087 0.232 0.359 0.451 0.483 0.452 0.332 0.175 0.065 0.042] [0.024 0.071 0.198 0.354 0.484 0.528 0.500 0.369 0.193 0.0…	[29.373 17.349 7.280 0.856 0.120 2.287 9.762 10.475 11.840 7.596 1.349 13.724 12.337 30.791 13.568 14.745 18.203 24.628 17.464 7.504 4.799 9.220 9.432 3.967 16.522 26.846 18.711]	[35.676 16.383 4.436 1.451 7.108 16.144 21.277 20.876 14.191 1.715 19.218 34.594 43.744 21.592 1.141 1.483 6.794 8.902 13.837 5.657 6.904 2.838 7.513 31.929 44.463]	[29.053 12.149 7.650 12.491 22.175 28.183 27.595 15.317 2.912 28.635 46.241 47.706 34.609 8.314 2.336 3.252 10.546 4.643 3.000 4.951 6.449 20.635 40.232]	[25.534 17.651 19.953 27.318 31.951 28.109 15.257 8.323 33.999 46.404 53.949 38.415 19.628 13.657 0.734 5.328 6.994 0.168 3.766 15.734 33.165]	Nucs_200nMNaCl_dataset1.xlsx
80	asc	140.381	129.113	38.762	0.407	0.057	0.012	0.015	743	1494	0.505	65	64	0.969	[[0.000 0.000 0.040 0.041 0.049 0.040 0.047 0.051 0.063 0.000 0.000] [0.000 0.032 0.060 0.088 0.132 0.122 0.092 0.075 0.056 0.041 0.000] [0.016 0.039 0.095 0.195 0.274 0.280 0.237 0.158 0.062 0.030 0.021] [0.032 0.058 0.176 0.302 0.374 0.398 0.371 0.256 0.115 0.043 0.035] [0.034 0.087 0.232 0.359 0.451 0.483 0.452 0.332 0.175 0.065 0.042] [0.024 0.071 0.198 0.354 0.484 0.528 0.500 0.369 0.193 0.0…	[6.984 1.377 3.473 2.610 7.265 0.704 10.553 27.191 17.929 0.072 4.832 4.633 0.326 3.027 2.444 3.316 0.797 13.292 10.340 1.424 2.365 13.759 12.025 11.963 26.897]	[3.852 4.089 7.979 8.922 0.940 23.797 41.432 31.561 11.452 7.184 7.212 1.129 4.086 2.299 2.492 4.191 18.063 17.697 7.777 9.957 20.954 12.923 19.399]	[9.042 9.546 7.118 9.579 31.850 45.994 41.333 25.771 14.032 7.087 2.193 1.789 1.877 3.214 10.122 19.028 20.681 18.892 19.942 19.833 5.154]	[9.434 0.760 17.576 35.347 47.661 47.221 35.863 23.299 10.863 3.573 0.765 3.824 8.564 14.219 20.713 24.760 27.275 25.243 15.244]	Nucs_200nMNaCl_dataset1.xlsx
81	asc	117.534	86.165	28.703	0.429	0.061	0.012	0.014	744	2364	0.4	32	58	0.969	[[0.000 0.000 0.040 0.041 0.049 0.040 0.047 0.051 0.063 0.000 0.000] [0.000 0.032 0.060 0.088 0.132 0.122 0.092 0.075 0.056 0.041 0.000] [0.016 0.039 0.095 0.195 0.274 0.280 0.237 0.158 0.062 0.030 0.021] [0.032 0.058 0.176 0.302 0.374 0.398 0.371 0.256 0.115 0.043 0.035] [0.034 0.087 0.232 0.359 0.451 0.483 0.452 0.332 0.175 0.065 0.042] [0.024 0.071 0.198 0.354 0.484 0.528 0.500 0.369 0.193 0.0…	[4.914 0.028 8.116 4.520 10.999 13.986 5.940 8.869 4.914 7.034 6.120 6.268 7.829 18.921 35.205 14.911 4.179 8.817 9.211 1.922 1.374]	[1.629 10.390 3.079 15.732 22.456 17.368 14.296 5.831 7.638 6.504 7.123 20.424 40.438 52.120 34.602 16.043 6.301 5.764 7.215]	[5.846 2.044 16.600 26.727 26.492 18.408 6.079 2.795 2.384 11.337 34.104 54.894 61.811 50.621 28.436 9.772 3.677]	[7.352 19.238 28.064 28.177 21.687 11.243 3.068 6.559 23.040 43.306 61.724 70.439 58.449 39.144 19.567]	Nucs_200nMNaCl_dataset1.xlsx
82	asc	149.151	112.555	38.512	0.466	0.062	0.014	0.017	754	2826	0.494	66	63	0.969	[[0.000 0.000 0.040 0.041 0.049 0.040 0.047 0.051 0.063 0.000 0.000] [0.000 0.032 0.060 0.088 0.132 0.122 0.092 0.075 0.056 0.041 0.000] [0.016 0.039 0.095 0.195 0.274 0.280 0.237 0.158 0.062 0.030 0.021] [0.032 0.058 0.176 0.302 0.374 0.398 0.371 0.256 0.115 0.043 0.035] [0.034 0.087 0.232 0.359 0.451 0.483 0.452 0.332 0.175 0.065 0.042] [0.024 0.071 0.198 0.354 0.484 0.528 0.500 0.369 0.193 0.0…	[11.449 8.379 1.091 4.261 6.170 16.079 7.066 2.024 8.003 7.244 6.247 6.857 5.772 24.959 1.807 14.139 8.594 5.887 2.825 7.257 3.125 1.924 1.758 3.034 12.616 20.090 3.353]	[13.558 5.229 6.800 16.339 22.697 16.118 9.559 12.637 14.369 13.298 12.866 21.680 26.942 3.603 19.340 12.721 0.177 3.747 7.406 5.791 1.241 1.203 8.463 24.178 28.074]	[13.203 15.777 21.742 27.000 23.877 19.825 18.619 19.707 20.240 25.529 28.516 25.187 4.528 10.843 15.653 4.008 4.115 8.777 5.152 2.416 4.220 16.294 28.601]	[24.908 27.050 30.877 30.638 28.098 27.306 25.584 30.341 33.526 30.144 23.717 8.184 5.788 9.061 5.803 0.305 6.875 7.064 6.682 13.686 21.921]	Nucs_200nMNaCl_dataset1.xlsx
83	asc	139.506	122.181	35.051	0.45	0.082	0.014	0.019	759	297	0.438	55	68	0.969	[[0.000 0.000 0.040 0.041 0.049 0.040 0.047 0.051 0.063 0.000 0.000] [0.000 0.032 0.060 0.088 0.132 0.122 0.092 0.075 0.056 0.041 0.000] [0.016 0.039 0.095 0.195 0.274 0.280 0.237 0.158 0.062 0.030 0.021] [0.032 0.058 0.176 0.302 0.374 0.398 0.371 0.256 0.115 0.043 0.035] [0.034 0.087 0.232 0.359 0.451 0.483 0.452 0.332 0.175 0.065 0.042] [0.024 0.071 0.198 0.354 0.484 0.528 0.500 0.369 0.193 0.0…	[10.972 6.201 6.603 9.372 7.901 2.982 19.699 12.643 0.797 6.041 8.259 18.832 4.316 12.351 20.123 28.643 15.429 7.410 7.512 21.175 19.845 9.989 11.608 2.576 2.439]	[14.988 5.018 2.120 1.724 8.880 27.511 22.890 4.098 9.772 20.696 25.120 7.557 20.254 40.620 46.420 33.455 18.880 0.629 27.342 25.438 5.871 15.314 2.009]	[10.776 1.371 4.664 18.219 27.755 25.322 8.982 13.054 26.047 25.117 4.750 26.102 51.271 58.985 48.766 25.093 3.164 23.597 20.944 3.406 9.122]	[0.951 9.479 21.472 28.704 22.479 7.610 10.985 22.444 19.960 2.069 30.995 53.838 66.096 54.351 28.431 4.298 14.985 17.450 6.884]	Nucs_200nMNaCl_dataset1.xlsx
84	asc	148.179	99.286	35.397	0.447	0.071	0.014	0.017	786	3666	0.561	71	44	0.969	[[0.000 0.000 0.040 0.041 0.049 0.040 0.047 0.051 0.063 0.000 0.000] [0.000 0.032 0.060 0.088 0.132 0.122 0.092 0.075 0.056 0.041 0.000] [0.016 0.039 0.095 0.195 0.274 0.280 0.237 0.158 0.062 0.030 0.021] [0.032 0.058 0.176 0.302 0.374 0.398 0.371 0.256 0.115 0.043 0.035] [0.034 0.087 0.232 0.359 0.451 0.483 0.452 0.332 0.175 0.065 0.042] [0.024 0.071 0.198 0.354 0.484 0.528 0.500 0.369 0.193 0.0…	[25.803 14.388 2.457 17.924 8.357 4.172 7.302 17.868 13.662 1.266 6.914 7.487 14.782 14.767 22.784 6.728 12.721 4.282 5.183 4.079 3.324 13.623 20.982 4.957 5.113 2.539 0.753]	[28.518 0.688 20.874 19.405 4.700 14.150 28.350 23.229 4.640 10.024 18.335 25.909 33.550 33.531 24.480 18.226 13.234 9.363 8.332 12.175 25.776 30.272 18.004 8.861 4.720]	[5.807 18.469 19.851 4.894 18.222 30.886 26.576 9.208 11.430 26.452 39.469 44.623 46.272 36.807 29.325 19.830 16.095 15.707 23.808 32.883 36.193 27.780 16.809]	[9.150 12.026 1.011 16.190 28.327 25.338 9.715 11.395 32.696 47.749 55.073 55.644 47.989 39.617 29.556 24.539 27.712 32.040 39.015 40.811 33.361]	Nucs_200nMNaCl_dataset1.xlsx
85	asc	99.921	85.163	25.896	0.443	0.054	0.01	0.012	800	711	0.298	21	59	0.969	[[0.000 0.000 0.040 0.041 0.049 0.040 0.047 0.051 0.063 0.000 0.000] [0.000 0.032 0.060 0.088 0.132 0.122 0.092 0.075 0.056 0.041 0.000] [0.016 0.039 0.095 0.195 0.274 0.280 0.237 0.158 0.062 0.030 0.021] [0.032 0.058 0.176 0.302 0.374 0.398 0.371 0.256 0.115 0.043 0.035] [0.034 0.087 0.232 0.359 0.451 0.483 0.452 0.332 0.175 0.065 0.042] [0.024 0.071 0.198 0.354 0.484 0.528 0.500 0.369 0.193 0.0…	[10.809 11.394 25.569 21.603 6.685 6.214 11.375 0.138 0.550 8.258 7.681 0.436 7.623 3.221 9.409 18.921 13.572]	[18.774 42.068 37.730 20.594 15.244 14.551 5.550 3.648 11.824 12.028 8.088 6.231 4.114 20.481 30.412]	[46.237 49.058 37.499 25.457 17.654 12.183 11.394 13.205 15.835 12.318 5.193 10.539 26.179]	[54.825 49.051 36.662 26.584 19.090 16.940 18.636 16.969 11.951 2.066 15.248]	Nucs_200nMNaCl_dataset1.xlsx
86	asc	98.385	36.621	16.12	0.669	0.325	0.039	0.055	820	2673	0.618	32	36	0.969	[[0.000 0.000 0.040 0.041 0.049 0.040 0.047 0.051 0.063 0.000 0.000] [0.000 0.032 0.060 0.088 0.132 0.122 0.092 0.075 0.056 0.041 0.000] [0.016 0.039 0.095 0.195 0.274 0.280 0.237 0.158 0.062 0.030 0.021] [0.032 0.058 0.176 0.302 0.374 0.398 0.371 0.256 0.115 0.043 0.035] [0.034 0.087 0.232 0.359 0.451 0.483 0.452 0.332 0.175 0.065 0.042] [0.024 0.071 0.198 0.354 0.484 0.528 0.500 0.369 0.193 0.0…	[2.007 8.804 3.810 12.868 0.571 41.135 85.998 32.926 40.105 18.758 3.954 0.943 12.577 0.197 1.275 39.806 4.936]	[9.705 14.646 15.058 27.572 84.419 123.028 55.873 14.263 0.683 12.862 5.254 12.950 5.454 18.529 41.636]	[17.789 32.152 62.121 118.418 122.300 87.865 20.052 5.492 1.703 0.411 11.331 20.694 31.250]	[54.111 97.689 123.660 130.000 106.445 52.459 22.222 0.643 7.658 15.539 28.897]	Nucs_200nMNaCl_dataset1.xlsx
87	asc	91.277	87.401	25.722	0.424	0.071	0.017	0.022	842	390	0.843	59	16	0.969	[[0.000 0.000 0.040 0.041 0.049 0.040 0.047 0.051 0.063 0.000 0.000] [0.000 0.032 0.060 0.088 0.132 0.122 0.092 0.075 0.056 0.041 0.000] [0.016 0.039 0.095 0.195 0.274 0.280 0.237 0.158 0.062 0.030 0.021] [0.032 0.058 0.176 0.302 0.374 0.398 0.371 0.256 0.115 0.043 0.035] [0.034 0.087 0.232 0.359 0.451 0.483 0.452 0.332 0.175 0.065 0.042] [0.024 0.071 0.198 0.354 0.484 0.528 0.500 0.369 0.193 0.0…	[34.087 15.740 3.539 1.009 1.389 6.008 5.857 0.951 5.673 1.697 3.721 1.297 5.415 2.377 0.640 7.258]	[34.553 11.913 2.084 3.888 3.773 3.329 1.043 4.349 3.000 2.224 2.144 4.875 0.010 5.458]	[25.405 5.669 1.589 2.375 0.132 0.364 3.197 3.817 1.812 2.200 3.241 1.179]	[17.079 3.706 2.210 0.791 2.346 3.798 1.407 1.962 0.650 1.036]	Nucs_200nMNaCl_dataset1.xlsx
88	asc	84.823	64.353	21.736	0.609	0.447	0.046	0.077	989	415	0.422	33	44	0.969	[[0.000 0.000 0.040 0.041 0.049 0.040 0.047 0.051 0.063 0.000 0.000] [0.000 0.032 0.060 0.088 0.132 0.122 0.092 0.075 0.056 0.041 0.000] [0.016 0.039 0.095 0.195 0.274 0.280 0.237 0.158 0.062 0.030 0.021] [0.032 0.058 0.176 0.302 0.374 0.398 0.371 0.256 0.115 0.043 0.035] [0.034 0.087 0.232 0.359 0.451 0.483 0.452 0.332 0.175 0.065 0.042] [0.024 0.071 0.198 0.354 0.484 0.528 0.500 0.369 0.193 0.0…	[41.633 21.559 10.536 5.350 0.349 5.195 2.312 1.329 25.931 32.651 6.775 12.967 5.807 15.053]	[47.644 23.991 10.444 0.271 6.525 4.245 13.138 42.921 49.003 16.616 12.484 4.765]	[41.874 17.549 2.490 4.743 3.565 26.123 50.239 50.646 26.698 3.408]	[30.203 9.499 5.170 16.617 34.691 49.252 49.414 36.159]	Nucs_200nMNaCl_dataset1.xlsx
89	asc	119.982	110.99	26.734	0.654	0.39	0.031	0.057	1757	1700	0.306	36	71	0.969	[[0.000 0.000 0.040 0.041 0.049 0.040 0.047 0.051 0.063 0.000 0.000] [0.000 0.032 0.060 0.088 0.132 0.122 0.092 0.075 0.056 0.041 0.000] [0.016 0.039 0.095 0.195 0.274 0.280 0.237 0.158 0.062 0.030 0.021] [0.032 0.058 0.176 0.302 0.374 0.398 0.371 0.256 0.115 0.043 0.035] [0.034 0.087 0.232 0.359 0.451 0.483 0.452 0.332 0.175 0.065 0.042] [0.024 0.071 0.198 0.354 0.484 0.528 0.500 0.369 0.193 0.0…	[7.348 25.491 0.216 10.409 4.568 43.946 21.897 13.873 16.259 11.419 12.015 3.822 8.930 8.254 19.447 15.546 1.750 5.753 2.991 7.668 7.141]	[29.273 18.166 8.233 21.336 35.281 7.013 11.054 28.905 25.556 19.635 5.365 11.145 22.442 31.347 24.394 3.146 8.124 9.702 12.734]	[25.159 1.676 19.552 33.560 23.966 28.584 29.813 36.184 24.603 6.935 14.333 31.100 37.717 28.214 10.242 6.298 14.904]	[5.374 15.974 36.713 32.535 41.662 42.131 33.746 28.503 6.957 16.969 32.049 38.504 31.618 14.024 2.378]	Nucs_200nMNaCl_dataset1.xlsx
90	asc	118.911	90.797	28.978	0.449	0.104	0.022	0.028	1785	448	0.374	31	60	0.969	[[0.000 0.000 0.040 0.041 0.049 0.040 0.047 0.051 0.063 0.000 0.000] [0.000 0.032 0.060 0.088 0.132 0.122 0.092 0.075 0.056 0.041 0.000] [0.016 0.039 0.095 0.195 0.274 0.280 0.237 0.158 0.062 0.030 0.021] [0.032 0.058 0.176 0.302 0.374 0.398 0.371 0.256 0.115 0.043 0.035] [0.034 0.087 0.232 0.359 0.451 0.483 0.452 0.332 0.175 0.065 0.042] [0.024 0.071 0.198 0.354 0.484 0.528 0.500 0.369 0.193 0.0…	[3.092 17.404 14.948 37.376 10.918 13.128 10.539 0.227 3.028 2.321 8.625 8.069 18.775 17.290 27.054 13.836 4.725 9.953 9.257 12.431 17.082]	[23.333 4.963 24.442 1.206 23.857 17.217 3.983 1.754 3.505 3.430 13.144 31.454 40.204 42.617 29.726 16.620 7.688 10.495 25.600]	[4.164 9.971 3.210 15.147 22.079 10.379 0.694 2.680 3.518 21.379 41.737 55.272 55.643 44.183 26.419 7.394 15.005]	[0.798 9.965 13.656 15.752 14.159 5.113 5.019 11.348 31.337 51.092 61.881 66.741 53.821 32.640 9.595]	Nucs_200nMNaCl_dataset1.xlsx
91	asc	119.91	59.202	21.574	0.47	0.084	0.011	0.015	1810	1944	0.492	38	38	0.969	[[0.000 0.000 0.040 0.041 0.049 0.040 0.047 0.051 0.063 0.000 0.000] [0.000 0.032 0.060 0.088 0.132 0.122 0.092 0.075 0.056 0.041 0.000] [0.016 0.039 0.095 0.195 0.274 0.280 0.237 0.158 0.062 0.030 0.021] [0.032 0.058 0.176 0.302 0.374 0.398 0.371 0.256 0.115 0.043 0.035] [0.034 0.087 0.232 0.359 0.451 0.483 0.452 0.332 0.175 0.065 0.042] [0.024 0.071 0.198 0.354 0.484 0.528 0.500 0.369 0.193 0.0…	[4.048 15.744 2.104 23.595 24.061 11.227 19.341 21.571 14.349 7.241 1.267 20.368 31.387 31.437 15.623 25.820 10.831 19.588 27.957 33.437 11.724]	[16.715 6.030 36.678 41.472 32.928 35.740 38.416 28.755 15.049 5.296 35.428 57.290 54.942 44.252 39.047 33.535 38.982 54.469 53.277]	[13.986 39.613 54.448 55.205 53.981 50.233 40.444 18.041 13.047 48.514 70.891 78.228 67.954 60.277 55.623 65.019 71.050]	[44.853 62.255 70.749 70.790 62.367 44.115 16.825 19.332 55.831 82.228 92.576 90.106 85.323 82.330 85.452]	Nucs_200nMNaCl_dataset1.xlsx
92	asc	118.733	83.791	20.984	0.642	0.432	0.037	0.063	1818	1597	0.479	47	49	0.969	[[0.000 0.000 0.040 0.041 0.049 0.040 0.047 0.051 0.063 0.000 0.000] [0.000 0.032 0.060 0.088 0.132 0.122 0.092 0.075 0.056 0.041 0.000] [0.016 0.039 0.095 0.195 0.274 0.280 0.237 0.158 0.062 0.030 0.021] [0.032 0.058 0.176 0.302 0.374 0.398 0.371 0.256 0.115 0.043 0.035] [0.034 0.087 0.232 0.359 0.451 0.483 0.452 0.332 0.175 0.065 0.042] [0.024 0.071 0.198 0.354 0.484 0.528 0.500 0.369 0.193 0.0…	[6.944 20.280 6.986 9.969 2.822 14.749 6.612 38.137 67.037 35.124 43.430 8.470 6.507 8.519 16.581 2.877 11.816 1.290 5.009 12.088 13.189]	[27.245 22.110 12.051 5.212 19.466 33.055 74.961 103.667 46.927 21.633 16.499 6.532 20.063 22.279 5.260 11.022 4.694 10.408 21.187]	[28.569 14.562 5.896 30.166 63.467 105.591 103.655 67.889 4.061 15.738 26.311 22.067 22.414 8.478 3.582 0.852 12.669]	[15.947 10.343 46.985 87.818 109.509 109.541 79.801 26.617 4.366 28.255 30.650 20.033 12.984 5.293 8.492]	Nucs_200nMNaCl_dataset1.xlsx
93	asc	96.338	93.681	22.118	0.639	0.455	0.042	0.068	1890	2031	0.165	20	64	0.969	[[0.000 0.000 0.040 0.041 0.049 0.040 0.047 0.051 0.063 0.000 0.000] [0.000 0.032 0.060 0.088 0.132 0.122 0.092 0.075 0.056 0.041 0.000] [0.016 0.039 0.095 0.195 0.274 0.280 0.237 0.158 0.062 0.030 0.021] [0.032 0.058 0.176 0.302 0.374 0.398 0.371 0.256 0.115 0.043 0.035] [0.034 0.087 0.232 0.359 0.451 0.483 0.452 0.332 0.175 0.065 0.042] [0.024 0.071 0.198 0.354 0.484 0.528 0.500 0.369 0.193 0.0…	[22.423 1.477 13.290 27.212 33.219 7.272 10.831 14.643 4.178 4.726 4.189 1.353 3.254 4.296 15.035 2.826 4.102]	[19.334 0.423 37.176 43.189 3.922 21.789 17.970 0.781 8.909 7.228 5.074 6.079 1.595 14.300 8.293]	[7.412 37.657 38.479 11.953 13.067 19.932 4.658 5.880 10.719 9.322 3.410 4.065 11.603]	[29.569 32.114 13.854 0.886 11.591 8.094 2.479 9.878 8.735 2.540 3.221]	Nucs_200nMNaCl_dataset1.xlsx
94	asc	85.735	81.789	20.232	0.618	0.433	0.041	0.069	1974	1817	0.801	56	20	0.969	[[0.000 0.000 0.040 0.041 0.049 0.040 0.047 0.051 0.063 0.000 0.000] [0.000 0.032 0.060 0.088 0.132 0.122 0.092 0.075 0.056 0.041 0.000] [0.016 0.039 0.095 0.195 0.274 0.280 0.237 0.158 0.062 0.030 0.021] [0.032 0.058 0.176 0.302 0.374 0.398 0.371 0.256 0.115 0.043 0.035] [0.034 0.087 0.232 0.359 0.451 0.483 0.452 0.332 0.175 0.065 0.042] [0.024 0.071 0.198 0.354 0.484 0.528 0.500 0.369 0.193 0.0…	[0.486 1.823 2.225 0.128 7.976 8.242 11.930 13.648 2.879 8.426 11.729 0.346 12.062 18.717]	[3.179 3.201 5.229 12.161 6.265 14.633 18.173 0.268 15.730 16.115 12.242 21.594]	[6.345 10.283 10.318 1.106 11.921 14.126 0.680 13.743 22.553 25.233]	[9.946 6.462 0.228 8.410 7.190 1.004 12.787 26.973]	Nucs_200nMNaCl_dataset1.xlsx
0	asc	105.629	93.107	27.84	0.586	0.133	0.038	0.046	20	1832	0.291	15	65	1.042	[[0.000 0.000 0.000 0.000 0.000 0.000 0.000 0.000 0.003 0.000 0.000] [0.000 0.000 0.000 0.001 0.007 0.010 0.005 0.002 0.004 0.004 0.000] [0.000 0.000 0.008 0.065 0.170 0.200 0.140 0.060 0.013 0.001 0.000] [0.001 0.006 0.088 0.304 0.503 0.569 0.477 0.307 0.107 0.009 0.000] [0.001 0.026 0.228 0.489 0.683 0.767 0.663 0.495 0.249 0.032 0.001] [0.001 0.038 0.291 0.550 0.722 0.788 0.720 0.550 0.291 0.0…	[2.095 9.579 3.634 1.585 40.530 1.692 7.837 21.875 0.923 35.839 15.941 1.701 19.485 5.409 34.850 35.122 4.683 29.879 25.241]	[12.443 7.631 20.497 40.584 18.038 3.946 17.495 7.905 28.330 1.128 0.071 21.339 32.576 19.993 15.356 2.061 44.841]	[22.930 31.888 39.201 30.483 20.836 4.837 7.540 17.988 13.782 14.425 28.080 29.215 22.931 3.069 21.447]	[36.018 46.348 37.373 20.348 12.140 6.492 19.628 15.806 30.322 31.650 24.756 31.705 23.345]	Nucs_200nMNaCl_dataset1.xlsx
1	asc	165.368	87.339	30.932	0.713	0.186	0.034	0.042	66	2816	0.588	47	65	1.042	[[0.000 0.000 0.000 0.000 0.000 0.000 0.000 0.000 0.003 0.000 0.000] [0.000 0.000 0.000 0.001 0.007 0.010 0.005 0.002 0.004 0.004 0.000] [0.000 0.000 0.008 0.065 0.170 0.200 0.140 0.060 0.013 0.001 0.000] [0.001 0.006 0.088 0.304 0.503 0.569 0.477 0.307 0.107 0.009 0.000] [0.001 0.026 0.228 0.489 0.683 0.767 0.663 0.495 0.249 0.032 0.001] [0.001 0.038 0.291 0.550 0.722 0.788 0.720 0.550 0.291 0.0…	[12.386 5.303 7.607 11.522 1.526 3.166 8.591 15.455 0.218 5.692 9.933 36.430 25.864 25.353 21.310 9.415 6.399 0.381 12.608 6.866 19.671 18.304 21.717 20.241 12.579 8.938 2.264 2.365 13.415 22.074]	[7.693 10.716 14.562 5.818 6.698 2.447 11.268 10.791 10.768 30.995 54.329 56.755 48.940 38.694 23.269 11.297 9.884 16.232 3.335 25.390 38.998 40.989 37.388 18.231 3.780 7.915 10.204 25.635]	[7.129 14.863 13.668 6.559 0.197 10.711 14.757 29.497 46.896 70.654 77.749 71.944 55.240 36.428 24.180 18.485 13.024 3.818 30.318 50.375 58.190 46.247 26.584 3.862 10.063 23.104]	[14.067 12.405 8.330 0.068 13.288 24.661 43.236 65.160 84.301 92.212 88.154 72.316 52.562 38.538 23.085 9.246 11.178 37.731 56.134 62.928 55.025 34.792 9.712 11.555]	Nucs_200nMNaCl_dataset1.xlsx
2	asc	162.306	119.022	33.376	0.715	0.151	0.032	0.041	85	2494	0.422	40	80	1.042	[[0.000 0.000 0.000 0.000 0.000 0.000 0.000 0.000 0.003 0.000 0.000] [0.000 0.000 0.000 0.001 0.007 0.010 0.005 0.002 0.004 0.004 0.000] [0.000 0.000 0.008 0.065 0.170 0.200 0.140 0.060 0.013 0.001 0.000] [0.001 0.006 0.088 0.304 0.503 0.569 0.477 0.307 0.107 0.009 0.000] [0.001 0.026 0.228 0.489 0.683 0.767 0.663 0.495 0.249 0.032 0.001] [0.001 0.038 0.291 0.550 0.722 0.788 0.720 0.550 0.291 0.0…	[5.119 18.641 19.419 18.128 24.711 42.528 2.411 5.158 10.541 33.457 11.680 14.133 8.746 19.624 9.761 13.204 21.201 38.517 13.547 14.938 25.802 4.998 17.495 1.237 7.404 6.030 33.933 8.568 20.663 35.165]	[25.792 37.804 15.482 36.912 56.089 21.096 1.318 24.690 44.567 35.475 15.600 11.491 19.117 6.653 18.924 47.061 55.891 40.275 34.613 35.770 9.152 15.615 6.282 9.801 7.235 35.202 35.866 42.530]	[33.971 7.013 35.645 52.818 39.445 28.287 34.294 51.255 44.191 20.546 5.253 18.639 22.103 39.932 57.234 71.099 65.052 55.462 37.792 15.159 4.001 4.297 6.417 15.117 40.002 54.580]	[0.067 28.935 48.971 52.186 51.280 52.931 53.036 42.359 28.340 2.580 20.723 35.314 56.586 71.027 82.558 82.396 67.011 47.582 23.468 7.098 5.279 15.591 28.555 51.061]	Nucs_200nMNaCl_dataset1.xlsx
3	asc	140	77.384	30.51	0.731	0.181	0.04	0.047	101	2472	0.551	50	51	1.042	[[0.000 0.000 0.000 0.000 0.000 0.000 0.000 0.000 0.003 0.000 0.000] [0.000 0.000 0.000 0.001 0.007 0.010 0.005 0.002 0.004 0.004 0.000] [0.000 0.000 0.008 0.065 0.170 0.200 0.140 0.060 0.013 0.001 0.000] [0.001 0.006 0.088 0.304 0.503 0.569 0.477 0.307 0.107 0.009 0.000] [0.001 0.026 0.228 0.489 0.683 0.767 0.663 0.495 0.249 0.032 0.001] [0.001 0.038 0.291 0.550 0.722 0.788 0.720 0.550 0.291 0.0…	[33.202 24.419 1.479 3.486 2.841 6.983 5.706 28.355 8.873 21.096 33.034 7.449 24.633 40.463 19.204 16.347 27.867 12.137 9.159 3.253 26.146 10.708 1.878 20.302 7.126]	[41.759 11.945 1.327 4.589 5.550 16.392 35.645 33.599 42.050 39.857 21.385 0.678 37.748 31.262 20.678 42.109 30.650 16.854 20.905 33.126 24.719 17.383 24.804]	[27.317 9.798 3.761 5.433 22.078 42.732 54.707 55.972 53.323 24.634 3.120 33.832 17.817 13.128 43.494 43.456 37.236 34.488 39.134 37.285 33.594]	[21.862 2.418 12.920 31.016 53.463 61.999 70.683 56.865 23.877 4.392 16.901 9.807 17.429 35.356 51.402 54.387 48.545 50.172 47.684]	Nucs_200nMNaCl_dataset1.xlsx
4	asc	162.718	143.823	42.733	0.704	0.193	0.048	0.055	111	3692	0.599	84	58	1.042	[[0.000 0.000 0.000 0.000 0.000 0.000 0.000 0.000 0.003 0.000 0.000] [0.000 0.000 0.000 0.001 0.007 0.010 0.005 0.002 0.004 0.004 0.000] [0.000 0.000 0.008 0.065 0.170 0.200 0.140 0.060 0.013 0.001 0.000] [0.001 0.006 0.088 0.304 0.503 0.569 0.477 0.307 0.107 0.009 0.000] [0.001 0.026 0.228 0.489 0.683 0.767 0.663 0.495 0.249 0.032 0.001] [0.001 0.038 0.291 0.550 0.722 0.788 0.720 0.550 0.291 0.0…	[20.450 5.560 1.165 13.266 4.602 20.338 4.266 6.263 6.238 8.384 24.585 0.083 2.552 17.386 12.255 35.197 7.513 11.752 13.827 11.284 11.619 9.453 19.507 20.975 10.028 24.443 13.411 0.192 16.013 2.479]	[16.368 10.579 11.548 8.138 24.772 11.303 7.249 5.178 17.558 28.819 11.100 6.183 9.983 21.160 45.081 30.987 22.422 25.345 24.007 12.534 13.397 34.721 25.714 11.762 36.162 25.537 1.493 17.348]	[18.960 6.089 10.379 19.742 13.144 1.957 4.719 18.613 27.299 23.421 13.138 3.966 27.681 46.482 47.723 41.267 35.567 29.016 10.975 17.931 32.574 22.406 10.366 33.024 27.672 5.309]	[7.280 8.526 15.372 12.803 13.818 14.862 19.545 29.302 24.952 10.187 7.114 33.883 51.257 54.437 56.936 46.772 28.580 7.964 14.334 22.595 14.392 7.198 22.630 22.763]	Nucs_200nMNaCl_dataset1.xlsx
5	asc	160.619	126.365	39.932	0.784	0.15	0.033	0.042	122	620	0.618	88	38	1.042	[[0.000 0.000 0.000 0.000 0.000 0.000 0.000 0.000 0.003 0.000 0.000] [0.000 0.000 0.000 0.001 0.007 0.010 0.005 0.002 0.004 0.004 0.000] [0.000 0.000 0.008 0.065 0.170 0.200 0.140 0.060 0.013 0.001 0.000] [0.001 0.006 0.088 0.304 0.503 0.569 0.477 0.307 0.107 0.009 0.000] [0.001 0.026 0.228 0.489 0.683 0.767 0.663 0.495 0.249 0.032 0.001] [0.001 0.038 0.291 0.550 0.722 0.788 0.720 0.550 0.291 0.0…	[16.735 4.019 14.234 6.869 11.386 7.469 4.714 7.765 9.721 21.143 18.037 15.842 1.352 37.614 17.765 20.112 0.841 5.690 9.722 22.904 27.367 1.611 9.005 9.588 14.777 7.934 5.705 22.093 8.965]	[2.768 12.809 5.445 11.086 0.581 2.903 10.268 24.175 35.022 20.688 7.499 9.534 45.820 46.628 29.415 8.052 10.130 24.018 41.448 39.624 10.792 12.994 21.479 15.604 3.398 1.374 23.723]	[2.976 1.125 7.814 2.972 4.882 20.594 33.454 36.941 24.391 14.651 25.385 49.981 56.307 42.888 13.156 12.514 37.576 50.152 44.010 18.341 10.199 22.262 16.978 8.666 11.703]	[4.354 3.227 1.827 9.355 27.410 36.010 36.391 37.525 32.857 43.639 56.892 55.558 47.414 18.986 15.964 40.039 51.987 45.262 21.078 1.194 14.448 22.793 19.220]	Nucs_200nMNaCl_dataset1.xlsx
6	asc	157.126	120.794	39.369	0.724	0.158	0.032	0.045	128	978	0.44	52	81	1.042	[[0.000 0.000 0.000 0.000 0.000 0.000 0.000 0.000 0.003 0.000 0.000] [0.000 0.000 0.000 0.001 0.007 0.010 0.005 0.002 0.004 0.004 0.000] [0.000 0.000 0.008 0.065 0.170 0.200 0.140 0.060 0.013 0.001 0.000] [0.001 0.006 0.088 0.304 0.503 0.569 0.477 0.307 0.107 0.009 0.000] [0.001 0.026 0.228 0.489 0.683 0.767 0.663 0.495 0.249 0.032 0.001] [0.001 0.038 0.291 0.550 0.722 0.788 0.720 0.550 0.291 0.0…	[0.298 23.899 24.774 3.522 15.429 8.097 0.171 0.527 21.634 0.233 5.196 2.385 14.550 25.227 17.131 6.694 14.991 15.249 21.452 12.699 11.566 2.369 21.423 2.632 30.343 38.027 15.503 13.368 13.150]	[11.661 11.063 1.150 21.239 15.897 3.955 11.259 21.781 13.182 3.887 7.062 3.129 26.518 26.398 5.624 25.962 33.470 35.426 17.642 6.401 2.560 18.923 23.251 48.040 45.447 10.195 12.192]	[1.215 8.030 15.020 19.512 3.171 12.100 23.505 17.074 5.788 0.279 8.184 23.912 19.646 2.003 31.028 46.069 41.220 23.612 9.538 7.594 24.263 43.629 55.927 51.602 33.425]	[12.734 17.746 9.747 3.695 9.994 21.750 15.344 13.232 12.711 12.166 20.159 11.881 9.001 30.654 45.155 45.244 35.727 20.748 22.845 39.039 47.578 62.725 63.282]	Nucs_200nMNaCl_dataset1.xlsx
7	asc	157.886	99.286	38.59	0.782	0.179	0.025	0.035	129	1100	0.471	49	71	1.042	[[0.000 0.000 0.000 0.000 0.000 0.000 0.000 0.000 0.003 0.000 0.000] [0.000 0.000 0.000 0.001 0.007 0.010 0.005 0.002 0.004 0.004 0.000] [0.000 0.000 0.008 0.065 0.170 0.200 0.140 0.060 0.013 0.001 0.000] [0.001 0.006 0.088 0.304 0.503 0.569 0.477 0.307 0.107 0.009 0.000] [0.001 0.026 0.228 0.489 0.683 0.767 0.663 0.495 0.249 0.032 0.001] [0.001 0.038 0.291 0.550 0.722 0.788 0.720 0.550 0.291 0.0…	[26.687 7.936 2.091 4.393 3.930 17.229 5.454 9.586 30.104 37.216 1.077 1.477 0.923 6.555 13.991 14.598 15.365 1.197 12.370 0.872 18.260 28.226 9.593 17.254 27.919 32.444 23.735 3.525 4.611]	[6.453 4.074 5.313 14.741 21.921 9.275 21.911 53.506 52.807 20.423 2.477 4.940 0.021 18.013 29.276 23.262 2.694 11.336 14.443 31.937 32.559 13.147 26.417 52.768 58.271 38.195 6.037]	[1.424 13.982 19.491 21.753 1.986 32.558 60.056 61.829 37.364 17.190 1.974 6.528 24.163 32.399 26.443 8.347 11.950 28.469 37.446 39.488 36.119 49.589 65.886 71.590 50.859]	[13.088 21.432 13.809 9.343 37.847 59.374 65.188 50.369 28.395 5.898 13.367 27.220 30.615 26.630 10.147 15.469 29.455 44.242 52.836 55.335 71.888 78.773 74.708]	Nucs_200nMNaCl_dataset1.xlsx
8	asc	163.09	127.744	41.737	0.744	0.174	0.036	0.047	139	1208	0.549	73	68	1.042	[[0.000 0.000 0.000 0.000 0.000 0.000 0.000 0.000 0.003 0.000 0.000] [0.000 0.000 0.000 0.001 0.007 0.010 0.005 0.002 0.004 0.004 0.000] [0.000 0.000 0.008 0.065 0.170 0.200 0.140 0.060 0.013 0.001 0.000] [0.001 0.006 0.088 0.304 0.503 0.569 0.477 0.307 0.107 0.009 0.000] [0.001 0.026 0.228 0.489 0.683 0.767 0.663 0.495 0.249 0.032 0.001] [0.001 0.038 0.291 0.550 0.722 0.788 0.720 0.550 0.291 0.0…	[0.258 5.354 23.229 6.334 23.879 7.230 2.523 6.915 2.007 3.857 0.135 17.556 4.437 2.871 2.382 4.746 0.151 32.518 18.470 38.876 15.108 15.879 27.862 0.557 13.007 9.529 16.369 23.536 7.591 18.314]	[16.839 29.073 6.009 24.327 20.431 2.680 6.657 3.536 2.921 10.842 15.405 2.905 3.899 3.320 5.862 14.037 23.359 21.649 40.557 12.269 22.256 36.080 20.991 18.050 24.217 9.365 19.147 10.202]	[23.002 5.268 17.638 20.442 9.954 2.877 3.160 6.137 12.274 15.016 6.213 3.181 2.104 5.429 11.694 6.065 17.545 35.564 37.038 37.554 38.096 36.380 34.370 21.440 8.764 8.388]	[4.189 11.128 14.096 13.078 4.907 3.195 7.293 10.536 14.916 10.016 6.738 2.113 7.689 1.650 0.104 20.775 39.809 41.321 53.108 51.073 44.323 40.641 24.976 13.283]	Nucs_200nMNaCl_dataset1.xlsx
9	asc	160.63	126.25	38.027	0.763	0.162	0.027	0.035	143	304	0.354	39	87	1.042	[[0.000 0.000 0.000 0.000 0.000 0.000 0.000 0.000 0.003 0.000 0.000] [0.000 0.000 0.000 0.001 0.007 0.010 0.005 0.002 0.004 0.004 0.000] [0.000 0.000 0.008 0.065 0.170 0.200 0.140 0.060 0.013 0.001 0.000] [0.001 0.006 0.088 0.304 0.503 0.569 0.477 0.307 0.107 0.009 0.000] [0.001 0.026 0.228 0.489 0.683 0.767 0.663 0.495 0.249 0.032 0.001] [0.001 0.038 0.291 0.550 0.722 0.788 0.720 0.550 0.291 0.0…	[14.258 11.615 26.071 6.734 22.254 13.484 24.528 23.075 1.541 9.211 32.182 14.912 4.143 16.126 4.573 3.071 27.998 26.441 17.805 7.159 25.027 16.448 5.595 2.184 1.364 7.657 18.399 43.104 10.670]	[31.779 28.511 17.428 12.145 14.621 42.807 34.569 5.391 26.072 29.332 3.251 4.750 20.485 14.172 19.357 42.754 49.342 34.605 3.548 29.671 31.759 12.727 0.068 6.285 0.861 36.123 46.969]	[41.469 24.937 9.322 24.933 41.001 39.897 5.303 19.083 30.274 17.897 17.215 17.997 28.009 38.975 55.206 60.511 41.203 5.537 27.199 33.776 22.927 3.547 0.069 16.920 38.190]	[26.172 5.123 23.428 39.438 29.123 12.320 10.650 29.033 26.793 26.576 31.613 37.629 54.508 67.331 60.927 41.507 11.916 18.987 29.940 24.487 16.052 17.452 24.418]	Nucs_200nMNaCl_dataset1.xlsx
10	asc	162.387	147.891	43.406	0.682	0.135	0.033	0.043	155	846	0.249	38	98	1.042	[[0.000 0.000 0.000 0.000 0.000 0.000 0.000 0.000 0.003 0.000 0.000] [0.000 0.000 0.000 0.001 0.007 0.010 0.005 0.002 0.004 0.004 0.000] [0.000 0.000 0.008 0.065 0.170 0.200 0.140 0.060 0.013 0.001 0.000] [0.001 0.006 0.088 0.304 0.503 0.569 0.477 0.307 0.107 0.009 0.000] [0.001 0.026 0.228 0.489 0.683 0.767 0.663 0.495 0.249 0.032 0.001] [0.001 0.038 0.291 0.550 0.722 0.788 0.720 0.550 0.291 0.0…	[27.755 10.928 4.632 5.375 1.312 6.922 17.358 6.614 27.757 4.093 3.128 17.316 8.404 19.120 15.368 5.287 1.132 0.590 7.964 3.386 5.385 2.432 40.239 1.961 4.591 11.987 16.742 38.961 2.439 7.772]	[0.634 12.783 7.035 2.085 16.256 17.512 11.813 33.110 16.408 9.739 23.082 26.622 31.006 27.572 12.406 1.807 4.006 6.566 3.289 2.476 19.859 42.436 24.377 0.422 18.062 3.255 29.370 20.927]	[5.831 8.919 6.559 15.377 8.854 12.675 28.071 17.073 5.615 29.979 38.904 42.496 34.099 21.329 10.544 5.778 7.518 4.901 8.974 27.725 42.903 28.943 5.483 6.483 2.164 24.751]	[1.359 4.461 6.887 1.991 11.963 19.512 10.840 6.487 30.452 45.395 48.792 41.804 29.960 18.784 11.826 8.707 4.326 15.459 30.789 40.988 25.630 19.211 8.505 7.296]	Nucs_200nMNaCl_dataset1.xlsx
11	asc	159.309	126.113	39.788	0.772	0.163	0.034	0.043	178	3198	0.387	36	88	1.042	[[0.000 0.000 0.000 0.000 0.000 0.000 0.000 0.000 0.003 0.000 0.000] [0.000 0.000 0.000 0.001 0.007 0.010 0.005 0.002 0.004 0.004 0.000] [0.000 0.000 0.008 0.065 0.170 0.200 0.140 0.060 0.013 0.001 0.000] [0.001 0.006 0.088 0.304 0.503 0.569 0.477 0.307 0.107 0.009 0.000] [0.001 0.026 0.228 0.489 0.683 0.767 0.663 0.495 0.249 0.032 0.001] [0.001 0.038 0.291 0.550 0.722 0.788 0.720 0.550 0.291 0.0…	[27.598 2.223 30.407 1.207 4.341 4.504 13.938 10.950 5.123 3.778 12.292 12.124 6.779 1.729 14.503 5.277 31.914 1.807 24.617 17.852 16.134 6.312 6.454 9.157 6.726 31.395 1.051 12.191 4.349]	[3.627 32.122 18.581 7.197 0.294 17.161 15.357 2.241 4.929 16.465 21.659 13.705 12.370 18.006 28.486 35.456 5.456 14.788 13.610 21.904 4.982 7.876 9.020 17.846 34.233 8.551 10.542]	[25.011 26.734 13.528 5.149 15.081 16.589 5.240 8.224 21.831 24.159 24.932 21.724 31.918 37.550 33.301 14.561 4.378 10.648 17.745 17.738 11.481 3.446 19.161 28.069 15.590]	[20.254 14.693 1.129 14.684 13.046 2.627 8.127 22.218 30.295 30.957 37.193 42.576 37.440 37.114 26.776 13.943 18.817 18.400 16.251 10.003 5.630 18.249 24.453]	Nucs_200nMNaCl_dataset1.xlsx
12	asc	160.43	154.514	44.874	0.72	0.118	0.029	0.037	180	4045	0.144	23	106	1.042	[[0.000 0.000 0.000 0.000 0.000 0.000 0.000 0.000 0.003 0.000 0.000] [0.000 0.000 0.000 0.001 0.007 0.010 0.005 0.002 0.004 0.004 0.000] [0.000 0.000 0.008 0.065 0.170 0.200 0.140 0.060 0.013 0.001 0.000] [0.001 0.006 0.088 0.304 0.503 0.569 0.477 0.307 0.107 0.009 0.000] [0.001 0.026 0.228 0.489 0.683 0.767 0.663 0.495 0.249 0.032 0.001] [0.001 0.038 0.291 0.550 0.722 0.788 0.720 0.550 0.291 0.0…	[5.239 3.608 21.596 6.305 3.921 17.427 14.058 3.990 1.885 0.584 19.299 17.691 28.307 2.833 21.891 9.266 13.198 17.271 8.238 2.758 23.417 19.887 8.267 13.509 16.511 0.921 24.349 21.937 4.783]	[9.809 16.639 2.533 15.786 12.358 3.350 2.097 4.172 8.123 10.162 22.195 35.736 0.375 27.940 13.613 17.200 27.989 18.253 4.831 31.982 27.462 5.078 25.898 22.805 4.840 35.778 31.720]	[15.426 1.481 7.861 14.094 2.180 1.891 6.154 3.776 2.849 22.993 24.505 4.299 16.191 10.312 14.060 29.391 18.240 8.287 29.343 24.614 1.730 23.113 19.611 8.967 32.530]	[1.321 5.778 10.050 6.670 0.071 2.544 1.836 9.899 18.293 16.675 4.719 1.615 0.597 12.386 18.829 11.019 4.726 20.357 17.002 0.408 9.891 7.615 7.878]	Nucs_200nMNaCl_dataset1.xlsx
13	asc	156.831	140.386	40.108	0.75	0.162	0.036	0.041	186	2219	0.679	91	46	1.042	[[0.000 0.000 0.000 0.000 0.000 0.000 0.000 0.000 0.003 0.000 0.000] [0.000 0.000 0.000 0.001 0.007 0.010 0.005 0.002 0.004 0.004 0.000] [0.000 0.000 0.008 0.065 0.170 0.200 0.140 0.060 0.013 0.001 0.000] [0.001 0.006 0.088 0.304 0.503 0.569 0.477 0.307 0.107 0.009 0.000] [0.001 0.026 0.228 0.489 0.683 0.767 0.663 0.495 0.249 0.032 0.001] [0.001 0.038 0.291 0.550 0.722 0.788 0.720 0.550 0.291 0.0…	[8.976 4.131 17.313 9.784 5.542 0.197 4.101 7.398 6.036 16.512 30.580 9.066 18.576 16.067 17.719 17.847 22.315 3.668 20.062 11.786 23.516 32.225 19.271 5.692 17.634 15.057 23.004 12.914]	[8.300 24.271 21.212 10.533 5.019 7.899 12.467 1.479 28.784 43.369 33.644 15.076 15.638 16.829 20.145 33.072 4.794 12.335 10.003 33.736 53.619 38.230 6.511 22.316 35.376 36.989]	[25.450 26.489 19.310 12.347 13.024 8.723 8.728 33.575 51.786 42.103 18.061 6.473 2.915 16.820 24.064 15.085 10.211 26.685 50.412 58.754 46.640 12.343 25.106 44.620]	[27.889 26.632 21.800 13.892 0.838 16.335 39.568 50.139 40.467 28.272 11.022 7.369 14.732 18.495 9.916 12.464 34.521 59.419 61.895 44.284 15.609 22.103]	Nucs_200nMNaCl_dataset1.xlsx
14	asc	157.884	107.664	38.099	0.738	0.146	0.032	0.038	187	3851	0.458	46	77	1.042	[[0.000 0.000 0.000 0.000 0.000 0.000 0.000 0.000 0.003 0.000 0.000] [0.000 0.000 0.000 0.001 0.007 0.010 0.005 0.002 0.004 0.004 0.000] [0.000 0.000 0.008 0.065 0.170 0.200 0.140 0.060 0.013 0.001 0.000] [0.001 0.006 0.088 0.304 0.503 0.569 0.477 0.307 0.107 0.009 0.000] [0.001 0.026 0.228 0.489 0.683 0.767 0.663 0.495 0.249 0.032 0.001] [0.001 0.038 0.291 0.550 0.722 0.788 0.720 0.550 0.291 0.0…	[24.263 36.037 18.003 3.059 14.419 4.024 22.361 0.173 33.224 2.283 15.687 18.812 33.542 0.892 2.031 6.396 14.493 3.540 4.983 16.410 19.635 0.733 23.914 15.945 8.858 6.944 0.095 21.282 3.552]	[14.904 1.513 4.850 10.878 7.995 24.286 5.605 34.452 26.738 26.234 43.426 43.394 16.648 4.783 14.659 15.921 6.198 4.991 4.101 11.064 2.872 32.253 32.332 20.303 11.421 14.208 23.105]	[0.625 5.229 3.678 10.315 9.195 6.939 32.661 41.345 51.670 52.858 51.246 26.218 0.512 15.942 18.737 6.129 3.074 1.395 1.944 14.446 31.486 40.409 32.067 25.267 23.091]	[1.411 2.007 7.645 1.622 15.180 35.341 50.898 65.313 65.074 54.210 31.449 8.795 9.626 15.831 11.520 8.525 2.443 7.490 21.260 36.942 39.492 43.558 38.979]	Nucs_200nMNaCl_dataset1.xlsx
15	asc	160.314	141.153	39.321	0.658	0.157	0.031	0.038	198	684	0.253	28	97	1.042	[[0.000 0.000 0.000 0.000 0.000 0.000 0.000 0.000 0.003 0.000 0.000] [0.000 0.000 0.000 0.001 0.007 0.010 0.005 0.002 0.004 0.004 0.000] [0.000 0.000 0.008 0.065 0.170 0.200 0.140 0.060 0.013 0.001 0.000] [0.001 0.006 0.088 0.304 0.503 0.569 0.477 0.307 0.107 0.009 0.000] [0.001 0.026 0.228 0.489 0.683 0.767 0.663 0.495 0.249 0.032 0.001] [0.001 0.038 0.291 0.550 0.722 0.788 0.720 0.550 0.291 0.0…	[14.585 11.131 6.926 13.873 6.740 42.695 25.215 17.797 12.145 1.154 7.644 9.292 0.741 23.179 22.441 18.357 2.845 18.154 6.767 10.237 17.293 31.176 18.569 1.477 11.379 17.818 15.700 3.088 3.116]	[21.887 19.428 13.966 21.151 58.672 55.460 24.332 3.823 11.048 12.867 13.484 16.977 34.770 43.209 31.000 2.947 20.115 10.725 15.500 6.824 13.245 2.243 13.498 1.732 19.978 23.065 3.204]	[26.201 3.840 32.410 65.366 64.102 39.978 4.750 11.501 18.899 22.945 32.426 47.877 51.405 36.899 8.146 11.263 5.371 0.827 7.292 4.304 6.368 2.126 0.559 20.167 20.682]	[4.096 40.042 63.971 64.453 48.500 16.596 5.748 23.181 36.211 45.112 57.156 53.245 38.508 19.078 2.947 5.897 1.181 2.627 1.320 6.573 3.097 8.769 14.867]	Nucs_200nMNaCl_dataset1.xlsx
16	asc	156.646	53.079	30.079	0.695	0.138	0.032	0.04	206	1028	0.439	47	59	1.042	[[0.000 0.000 0.000 0.000 0.000 0.000 0.000 0.000 0.003 0.000 0.000] [0.000 0.000 0.000 0.001 0.007 0.010 0.005 0.002 0.004 0.004 0.000] [0.000 0.000 0.008 0.065 0.170 0.200 0.140 0.060 0.013 0.001 0.000] [0.001 0.006 0.088 0.304 0.503 0.569 0.477 0.307 0.107 0.009 0.000] [0.001 0.026 0.228 0.489 0.683 0.767 0.663 0.495 0.249 0.032 0.001] [0.001 0.038 0.291 0.550 0.722 0.788 0.720 0.550 0.291 0.0…	[19.517 9.444 47.166 22.648 9.722 27.081 13.088 8.088 7.933 32.083 1.270 11.007 0.828 24.344 1.694 25.160 19.616 27.206 17.781 30.255 14.287 0.579 23.834 25.453 30.195 8.822 14.379 12.089 13.118]	[23.268 63.212 51.092 34.586 25.397 4.496 2.422 19.930 35.414 20.275 10.786 5.840 24.777 26.447 16.199 6.567 26.288 46.511 46.289 29.704 19.640 36.850 52.468 47.332 31.109 24.834 25.837]	[65.354 73.171 53.685 35.027 11.052 7.434 27.990 37.491 30.545 13.224 9.108 29.578 27.898 30.373 21.937 44.365 54.412 60.823 48.787 44.407 55.939 64.797 65.787 51.124 42.617]	[75.835 68.756 48.586 12.088 7.433 28.028 42.016 27.533 16.084 9.096 27.425 32.670 41.750 42.973 57.645 64.921 69.166 71.231 68.777 75.376 78.129 78.396 70.458]	Nucs_200nMNaCl_dataset1.xlsx
17	asc	155.492	73.973	34.339	0.712	0.15	0.032	0.038	231	3550	0.398	36	70	1.042	[[0.000 0.000 0.000 0.000 0.000 0.000 0.000 0.000 0.003 0.000 0.000] [0.000 0.000 0.000 0.001 0.007 0.010 0.005 0.002 0.004 0.004 0.000] [0.000 0.000 0.008 0.065 0.170 0.200 0.140 0.060 0.013 0.001 0.000] [0.001 0.006 0.088 0.304 0.503 0.569 0.477 0.307 0.107 0.009 0.000] [0.001 0.026 0.228 0.489 0.683 0.767 0.663 0.495 0.249 0.032 0.001] [0.001 0.038 0.291 0.550 0.722 0.788 0.720 0.550 0.291 0.0…	[14.528 4.866 25.740 40.552 25.646 3.539 2.450 22.182 17.125 8.196 9.674 25.426 16.173 33.148 18.983 15.900 8.992 5.896 4.881 8.250 1.848 7.178 8.762 1.652 6.295 1.932 10.774 12.839]	[15.268 43.583 66.245 47.691 15.137 10.411 29.520 24.118 4.471 1.060 28.675 45.459 50.725 27.606 10.905 13.994 3.840 3.704 4.886 1.312 12.483 11.525 0.418 6.155 4.171 5.321]	[63.217 74.486 63.102 39.580 28.912 30.414 22.443 12.589 12.980 37.892 58.512 59.671 33.037 3.605 7.688 4.877 0.928 0.591 5.679 10.953 10.967 3.031 0.396 0.081]	[81.609 75.362 62.933 45.611 34.749 28.847 24.662 33.418 51.759 58.958 59.628 43.521 16.431 1.429 4.027 2.608 3.265 8.933 9.832 9.103 7.915 2.255]	Nucs_200nMNaCl_dataset1.xlsx
18	asc	159.057	125.413	38.391	0.749	0.181	0.033	0.044	233	3331	0.63	86	37	1.042	[[0.000 0.000 0.000 0.000 0.000 0.000 0.000 0.000 0.003 0.000 0.000] [0.000 0.000 0.000 0.001 0.007 0.010 0.005 0.002 0.004 0.004 0.000] [0.000 0.000 0.008 0.065 0.170 0.200 0.140 0.060 0.013 0.001 0.000] [0.001 0.006 0.088 0.304 0.503 0.569 0.477 0.307 0.107 0.009 0.000] [0.001 0.026 0.228 0.489 0.683 0.767 0.663 0.495 0.249 0.032 0.001] [0.001 0.038 0.291 0.550 0.722 0.788 0.720 0.550 0.291 0.0…	[29.531 29.289 12.671 13.663 26.735 8.358 2.752 3.012 20.762 3.044 23.156 28.149 15.542 14.579 5.868 0.803 15.734 24.809 28.427 28.831 8.673 2.249 10.747 10.740 13.569 20.985 3.744 9.806 1.054]	[37.719 8.805 20.695 37.745 23.101 5.424 8.745 20.778 1.847 35.708 47.498 36.906 25.284 12.755 9.998 2.928 31.155 55.247 47.381 24.212 11.959 17.242 22.898 8.446 16.073 19.140 12.205]	[34.623 35.668 38.103 31.658 22.027 16.502 14.019 8.855 38.298 57.833 53.775 37.863 25.459 10.155 8.815 43.129 61.935 62.632 42.451 28.266 26.810 20.700 9.030 14.112 20.093]	[50.995 44.806 37.897 34.642 21.058 5.911 17.637 43.986 59.265 61.442 53.868 32.441 7.184 18.218 50.181 66.067 69.106 60.564 46.728 33.349 20.819 7.452 10.712]	Nucs_200nMNaCl_dataset1.xlsx
19	asc	159.755	149.987	42.632	0.836	0.208	0.036	0.049	251	2493	0.791	102	33	1.042	[[0.000 0.000 0.000 0.000 0.000 0.000 0.000 0.000 0.003 0.000 0.000] [0.000 0.000 0.000 0.001 0.007 0.010 0.005 0.002 0.004 0.004 0.000] [0.000 0.000 0.008 0.065 0.170 0.200 0.140 0.060 0.013 0.001 0.000] [0.001 0.006 0.088 0.304 0.503 0.569 0.477 0.307 0.107 0.009 0.000] [0.001 0.026 0.228 0.489 0.683 0.767 0.663 0.495 0.249 0.032 0.001] [0.001 0.038 0.291 0.550 0.722 0.788 0.720 0.550 0.291 0.0…	[18.407 10.379 8.467 8.362 6.091 3.075 9.575 11.182 9.419 1.001 19.887 8.853 13.012 0.436 7.029 3.318 14.663 11.731 11.045 3.709 8.161 34.461 9.798 9.777 20.523 9.364 5.605 1.779 0.652]	[23.816 17.837 15.642 8.735 4.817 16.704 20.679 14.510 6.235 15.961 5.415 17.220 2.555 8.906 14.164 10.457 9.922 18.765 5.151 23.537 43.441 31.917 4.414 20.317 22.428 9.397 0.698]	[29.101 20.499 9.251 6.337 20.192 24.543 12.804 1.308 7.187 3.766 9.656 5.404 10.075 14.008 7.713 9.441 13.722 1.746 28.459 48.457 35.372 10.744 18.854 22.933 17.243]	[25.081 9.314 7.342 19.613 19.991 14.911 6.823 0.101 3.560 4.776 1.809 5.525 7.920 5.506 5.395 2.026 11.605 30.482 43.061 33.796 14.848 9.411 20.557]	Nucs_200nMNaCl_dataset1.xlsx
20	asc	159.781	94.309	37.677	0.774	0.183	0.043	0.053	259	736	0.491	41	72	1.042	[[0.000 0.000 0.000 0.000 0.000 0.000 0.000 0.000 0.003 0.000 0.000] [0.000 0.000 0.000 0.001 0.007 0.010 0.005 0.002 0.004 0.004 0.000] [0.000 0.000 0.008 0.065 0.170 0.200 0.140 0.060 0.013 0.001 0.000] [0.001 0.006 0.088 0.304 0.503 0.569 0.477 0.307 0.107 0.009 0.000] [0.001 0.026 0.228 0.489 0.683 0.767 0.663 0.495 0.249 0.032 0.001] [0.001 0.038 0.291 0.550 0.722 0.788 0.720 0.550 0.291 0.0…	[10.023 3.335 15.301 7.053 16.712 0.396 6.652 2.753 0.454 15.479 47.200 24.919 0.793 7.354 1.674 0.383 0.729 26.903 0.202 15.760 15.413 7.631 11.535 0.430 14.413 28.636 25.565 35.589 7.002]	[5.974 20.495 6.347 13.384 12.078 8.226 6.305 5.910 38.852 67.399 48.916 9.576 6.120 2.194 0.819 13.990 27.369 5.774 7.952 3.717 5.692 15.136 1.869 28.946 48.624 57.677 44.871]	[13.319 7.090 9.407 14.543 14.455 2.476 20.991 54.572 74.321 60.182 28.254 2.408 2.977 7.659 19.110 22.158 13.104 0.999 3.967 10.176 6.406 9.230 38.513 67.135 71.080]	[3.276 7.241 12.057 11.970 6.227 35.215 61.297 75.207 66.164 42.458 17.611 9.439 11.443 15.807 23.820 14.732 2.880 0.999 8.753 0.956 23.119 49.949 72.270]	Nucs_200nMNaCl_dataset1.xlsx
21	asc	90	77.41	20.214	0.723	0.213	0.037	0.045	265	2364	0.437	37	43	1.042	[[0.000 0.000 0.000 0.000 0.000 0.000 0.000 0.000 0.003 0.000 0.000] [0.000 0.000 0.000 0.001 0.007 0.010 0.005 0.002 0.004 0.004 0.000] [0.000 0.000 0.008 0.065 0.170 0.200 0.140 0.060 0.013 0.001 0.000] [0.001 0.006 0.088 0.304 0.503 0.569 0.477 0.307 0.107 0.009 0.000] [0.001 0.026 0.228 0.489 0.683 0.767 0.663 0.495 0.249 0.032 0.001] [0.001 0.038 0.291 0.550 0.722 0.788 0.720 0.550 0.291 0.0…	[33.310 6.213 1.836 2.286 39.817 23.533 30.250 5.368 17.223 29.627 5.609 23.396 21.786 18.846 20.593]	[21.950 2.413 18.541 50.441 58.567 44.701 11.882 29.352 35.434 2.494 15.308 19.511 40.036]	[1.709 31.554 64.590 71.626 56.760 12.228 21.639 27.851 11.711 3.501 23.674]	[37.510 71.822 74.137 55.774 22.932 5.984 21.976 22.220 22.355]	Nucs_200nMNaCl_dataset1.xlsx
22	asc	156.293	115.76	35.433	0.691	0.162	0.03	0.037	275	1421	0.377	29	82	1.042	[[0.000 0.000 0.000 0.000 0.000 0.000 0.000 0.000 0.003 0.000 0.000] [0.000 0.000 0.000 0.001 0.007 0.010 0.005 0.002 0.004 0.004 0.000] [0.000 0.000 0.008 0.065 0.170 0.200 0.140 0.060 0.013 0.001 0.000] [0.001 0.006 0.088 0.304 0.503 0.569 0.477 0.307 0.107 0.009 0.000] [0.001 0.026 0.228 0.489 0.683 0.767 0.663 0.495 0.249 0.032 0.001] [0.001 0.038 0.291 0.550 0.722 0.788 0.720 0.550 0.291 0.0…	[4.475 7.974 1.290 8.674 37.950 23.680 8.049 23.423 26.004 16.661 9.368 24.477 48.251 1.358 16.821 0.579 13.812 5.221 11.352 17.690 15.604 34.773 28.645 7.796 4.344 31.429 9.271 2.276 12.769]	[9.566 7.034 27.004 54.127 46.679 31.600 40.450 46.047 34.347 5.460 43.919 59.810 14.357 17.211 0.925 16.712 17.803 22.808 31.168 7.062 41.294 42.134 4.355 23.956 28.966 7.582 8.743]	[23.682 43.910 61.840 65.251 60.495 59.580 58.618 39.934 2.746 44.843 54.969 28.516 2.908 0.146 15.866 28.075 36.428 25.835 1.640 35.027 39.997 9.548 17.954 31.498 10.538]	[55.785 73.448 80.541 82.086 80.503 64.556 33.877 1.927 34.415 48.458 36.869 20.669 14.875 19.448 32.890 34.637 19.652 3.029 27.886 26.780 10.778 7.243 22.457]	Nucs_200nMNaCl_dataset1.xlsx
23	asc	134.56	116.674	35.278	0.776	0.209	0.037	0.05	282	2179	0.567	63	55	1.042	[[0.000 0.000 0.000 0.000 0.000 0.000 0.000 0.000 0.003 0.000 0.000] [0.000 0.000 0.000 0.001 0.007 0.010 0.005 0.002 0.004 0.004 0.000] [0.000 0.000 0.008 0.065 0.170 0.200 0.140 0.060 0.013 0.001 0.000] [0.001 0.006 0.088 0.304 0.503 0.569 0.477 0.307 0.107 0.009 0.000] [0.001 0.026 0.228 0.489 0.683 0.767 0.663 0.495 0.249 0.032 0.001] [0.001 0.038 0.291 0.550 0.722 0.788 0.720 0.550 0.291 0.0…	[0.203 2.066 7.473 6.904 3.776 0.447 0.099 6.624 26.814 6.092 2.987 5.605 5.308 15.660 18.011 0.419 13.959 31.010 37.580 15.970 1.475 0.693 5.315 4.495]	[5.701 5.054 1.280 0.548 2.385 2.989 19.981 33.172 18.006 2.743 4.444 10.336 27.319 25.631 1.606 29.674 56.780 61.070 34.022 6.163 1.227 7.216]	[5.439 1.435 1.997 1.478 11.604 26.408 34.264 22.411 7.953 3.175 17.007 29.219 25.317 2.674 41.313 71.117 73.224 50.289 22.734 8.676]	[2.767 1.583 8.106 19.304 27.916 33.296 25.915 18.987 18.016 21.841 25.902 16.264 12.312 47.916 73.469 79.285 63.758 39.843]	Nucs_200nMNaCl_dataset1.xlsx
24	asc	156.709	59.484	32.216	0.697	0.136	0.028	0.038	300	2153	0.351	44	62	1.042	[[0.000 0.000 0.000 0.000 0.000 0.000 0.000 0.000 0.003 0.000 0.000] [0.000 0.000 0.000 0.001 0.007 0.010 0.005 0.002 0.004 0.004 0.000] [0.000 0.000 0.008 0.065 0.170 0.200 0.140 0.060 0.013 0.001 0.000] [0.001 0.006 0.088 0.304 0.503 0.569 0.477 0.307 0.107 0.009 0.000] [0.001 0.026 0.228 0.489 0.683 0.767 0.663 0.495 0.249 0.032 0.001] [0.001 0.038 0.291 0.550 0.722 0.788 0.720 0.550 0.291 0.0…	[23.936 2.627 40.590 14.856 13.496 8.225 2.091 33.090 20.280 10.992 7.094 21.091 7.447 10.315 8.708 24.793 5.016 1.948 2.176 2.685 20.309 7.258 10.361 8.754 7.335 10.609 9.368 24.296 25.059]	[34.890 49.332 28.403 1.956 0.431 18.566 42.184 42.321 24.679 23.135 20.914 8.256 10.946 26.262 26.638 6.406 3.368 2.545 13.928 25.280 12.232 2.355 7.241 6.407 11.626 2.525 32.141]	[55.655 36.825 14.377 13.700 27.874 51.659 51.467 47.092 32.733 27.954 18.806 26.362 27.994 30.040 13.918 5.281 7.729 19.487 24.208 17.744 9.488 5.620 0.483 0.964 10.548]	[46.443 31.915 35.139 39.170 54.825 63.285 56.399 48.032 38.637 32.896 34.736 33.603 30.429 20.940 16.848 18.340 18.397 25.376 22.875 13.498 7.512 3.979 7.890]	Nucs_200nMNaCl_dataset1.xlsx
25	asc	68.604	66.372	19.827	0.668	0.16	0.034	0.042	309	2395	0.246	22	44	1.042	[[0.000 0.000 0.000 0.000 0.000 0.000 0.000 0.000 0.003 0.000 0.000] [0.000 0.000 0.000 0.001 0.007 0.010 0.005 0.002 0.004 0.004 0.000] [0.000 0.000 0.008 0.065 0.170 0.200 0.140 0.060 0.013 0.001 0.000] [0.001 0.006 0.088 0.304 0.503 0.569 0.477 0.307 0.107 0.009 0.000] [0.001 0.026 0.228 0.489 0.683 0.767 0.663 0.495 0.249 0.032 0.001] [0.001 0.038 0.291 0.550 0.722 0.788 0.720 0.550 0.291 0.0…	[2.849 5.510 17.649 7.108 31.745 16.456 21.185 2.881 15.572 3.850 15.849]	[4.739 11.340 17.589 19.963 11.176 27.973 0.075 15.087 11.861]	[20.694 18.502 14.881 10.780 14.475 7.651 13.167]	[14.323 11.577 2.225 10.406 0.476]	Nucs_200nMNaCl_dataset1.xlsx
26	asc	161.592	125.37	40.435	0.665	0.134	0.032	0.039	318	2935	0.363	36	87	1.042	[[0.000 0.000 0.000 0.000 0.000 0.000 0.000 0.000 0.003 0.000 0.000] [0.000 0.000 0.000 0.001 0.007 0.010 0.005 0.002 0.004 0.004 0.000] [0.000 0.000 0.008 0.065 0.170 0.200 0.140 0.060 0.013 0.001 0.000] [0.001 0.006 0.088 0.304 0.503 0.569 0.477 0.307 0.107 0.009 0.000] [0.001 0.026 0.228 0.489 0.683 0.767 0.663 0.495 0.249 0.032 0.001] [0.001 0.038 0.291 0.550 0.722 0.788 0.720 0.550 0.291 0.0…	[8.054 15.456 18.101 41.169 5.078 18.861 12.495 25.714 2.923 16.614 18.933 6.874 6.654 43.105 18.339 27.597 14.762 5.255 21.955 0.488 17.395 26.391 10.218 16.344 4.469 17.002 17.775 5.310 11.233 4.121]	[10.432 30.957 52.758 16.231 22.570 34.782 33.423 7.474 24.619 30.677 19.668 11.461 48.947 26.093 11.047 1.664 13.103 19.084 19.187 30.347 40.198 31.586 19.218 4.799 28.124 28.931 19.814 11.827]	[34.554 45.178 22.154 18.891 41.581 36.727 6.940 21.115 35.847 15.346 17.755 39.375 31.617 6.670 6.298 9.894 28.822 32.738 45.442 50.086 43.100 23.238 7.405 28.189 37.901 28.948]	[36.259 14.876 13.115 30.645 32.511 9.563 17.849 21.440 7.733 9.525 33.637 31.183 20.091 20.642 17.220 33.229 45.951 55.810 59.383 44.569 25.257 3.679 28.474 37.246]	Nucs_200nMNaCl_dataset1.xlsx
27	asc	137.003	120.153	32.107	0.823	0.367	0.037	0.06	332	573	0.503	60	61	1.042	[[0.000 0.000 0.000 0.000 0.000 0.000 0.000 0.000 0.003 0.000 0.000] [0.000 0.000 0.000 0.001 0.007 0.010 0.005 0.002 0.004 0.004 0.000] [0.000 0.000 0.008 0.065 0.170 0.200 0.140 0.060 0.013 0.001 0.000] [0.001 0.006 0.088 0.304 0.503 0.569 0.477 0.307 0.107 0.009 0.000] [0.001 0.026 0.228 0.489 0.683 0.767 0.663 0.495 0.249 0.032 0.001] [0.001 0.038 0.291 0.550 0.722 0.788 0.720 0.550 0.291 0.0…	[12.627 16.640 19.381 9.245 4.041 5.365 21.198 48.973 1.104 17.323 2.777 7.782 9.071 21.088 34.078 1.935 7.598 5.088 6.946 2.947 13.211 4.268 12.238 20.882 3.696]	[20.018 32.324 20.956 11.346 17.985 0.606 38.926 34.252 16.487 1.994 13.706 23.506 42.663 45.590 15.175 9.174 5.414 2.929 7.131 13.871 4.755 20.545 25.153]	[33.770 32.210 27.226 9.015 7.381 39.495 37.394 29.454 0.951 16.903 40.428 53.261 49.965 25.097 3.810 5.860 3.457 10.228 12.330 2.980 17.713]	[39.924 27.158 8.753 12.795 38.101 35.571 28.933 6.724 26.326 45.512 57.276 52.845 34.266 14.882 5.568 5.274 6.803 5.146 4.281]	Nucs_200nMNaCl_dataset1.xlsx
28	asc	155	61.62	30.879	0.731	0.165	0.032	0.038	336	3019	0.458	57	50	1.042	[[0.000 0.000 0.000 0.000 0.000 0.000 0.000 0.000 0.003 0.000 0.000] [0.000 0.000 0.000 0.001 0.007 0.010 0.005 0.002 0.004 0.004 0.000] [0.000 0.000 0.008 0.065 0.170 0.200 0.140 0.060 0.013 0.001 0.000] [0.001 0.006 0.088 0.304 0.503 0.569 0.477 0.307 0.107 0.009 0.000] [0.001 0.026 0.228 0.489 0.683 0.767 0.663 0.495 0.249 0.032 0.001] [0.001 0.038 0.291 0.550 0.722 0.788 0.720 0.550 0.291 0.0…	[0.325 14.989 28.312 27.683 16.196 15.303 14.695 6.963 18.128 31.534 23.149 10.692 25.319 3.630 3.246 2.512 14.545 34.652 31.792 43.114 23.356 1.532 9.500 12.397 1.834 5.942 34.693 33.079]	[28.982 49.648 49.937 37.689 16.054 3.562 8.679 37.377 52.173 44.262 34.926 28.849 7.406 3.805 8.161 33.127 26.029 36.023 70.688 44.147 5.396 16.465 18.064 5.061 12.321 48.262]	[62.159 67.565 49.371 27.755 11.557 24.731 46.724 65.028 65.847 52.240 36.600 15.567 9.235 20.173 27.502 9.935 40.558 67.722 58.812 17.550 11.664 18.487 20.761 33.594]	[72.691 61.003 45.075 33.417 42.674 58.129 73.948 77.758 64.872 48.682 28.971 26.761 24.629 13.456 5.586 41.980 60.191 54.193 31.326 2.232 21.407 36.923]	Nucs_200nMNaCl_dataset1.xlsx
29	asc	160	134.242	40.847	0.759	0.137	0.029	0.04	341	260	0.536	72	66	1.042	[[0.000 0.000 0.000 0.000 0.000 0.000 0.000 0.000 0.003 0.000 0.000] [0.000 0.000 0.000 0.001 0.007 0.010 0.005 0.002 0.004 0.004 0.000] [0.000 0.000 0.008 0.065 0.170 0.200 0.140 0.060 0.013 0.001 0.000] [0.001 0.006 0.088 0.304 0.503 0.569 0.477 0.307 0.107 0.009 0.000] [0.001 0.026 0.228 0.489 0.683 0.767 0.663 0.495 0.249 0.032 0.001] [0.001 0.038 0.291 0.550 0.722 0.788 0.720 0.550 0.291 0.0…	[10.637 2.404 19.557 0.985 0.793 31.114 16.989 2.395 22.846 17.261 15.594 25.664 34.956 23.403 5.325 27.438 28.863 6.140 18.505 0.318 28.015 0.798 13.263 32.642 17.955 4.717 10.314 10.337 34.037]	[2.056 17.863 9.190 15.257 39.212 31.348 5.323 32.674 20.887 5.868 35.345 59.489 43.544 3.307 39.208 45.652 29.824 21.734 4.437 27.457 6.578 29.983 48.251 36.635 18.852 17.841 1.524]	[14.022 1.543 19.920 41.456 28.419 1.864 25.086 31.516 32.096 52.320 64.290 49.873 4.509 37.553 55.663 47.016 23.060 3.759 16.716 1.691 32.450 55.331 50.892 37.724 15.028]	[9.270 22.299 32.001 22.877 3.895 20.211 40.886 52.114 68.032 64.091 42.275 9.824 33.021 54.867 47.544 30.500 7.003 1.921 15.239 34.954 54.467 60.848 42.303]	Nucs_200nMNaCl_dataset1.xlsx
30	asc	160.763	103.3	37.533	0.739	0.165	0.039	0.084	345	3495	0.476	71	51	1.042	[[0.000 0.000 0.000 0.000 0.000 0.000 0.000 0.000 0.003 0.000 0.000] [0.000 0.000 0.000 0.001 0.007 0.010 0.005 0.002 0.004 0.004 0.000] [0.000 0.000 0.008 0.065 0.170 0.200 0.140 0.060 0.013 0.001 0.000] [0.001 0.006 0.088 0.304 0.503 0.569 0.477 0.307 0.107 0.009 0.000] [0.001 0.026 0.228 0.489 0.683 0.767 0.663 0.495 0.249 0.032 0.001] [0.001 0.038 0.291 0.550 0.722 0.788 0.720 0.550 0.291 0.0…	[1.013 14.005 10.745 21.949 11.755 10.322 14.930 12.754 14.773 13.244 2.682 4.929 18.170 4.597 14.539 5.700 6.721 24.598 24.239 10.934 18.200 5.407 28.058 4.303 31.906 26.164 17.764 8.031 15.283 12.324]	[8.126 7.232 22.454 17.569 11.910 26.469 27.606 27.773 19.290 1.476 15.355 18.336 11.758 9.391 1.791 21.870 40.077 42.004 32.153 26.370 0.478 27.506 2.378 42.837 50.999 26.831 8.493 17.429]	[16.864 23.851 10.962 9.431 31.309 40.430 36.187 23.921 1.753 12.901 24.128 16.984 11.480 10.142 30.159 50.853 56.280 49.254 27.806 0.970 10.746 8.818 43.221 55.265 45.496 26.769]	[20.581 7.985 14.482 31.631 43.255 41.761 25.462 6.197 11.641 22.295 18.585 7.745 15.746 38.381 57.128 66.269 52.646 33.411 15.289 6.787 23.734 42.665 54.058 57.237]	Nucs_200nMNaCl_dataset1.xlsx
31	asc	134.811	114.079	32.648	0.704	0.137	0.032	0.041	351	319	0.321	31	78	1.042	[[0.000 0.000 0.000 0.000 0.000 0.000 0.000 0.000 0.003 0.000 0.000] [0.000 0.000 0.000 0.001 0.007 0.010 0.005 0.002 0.004 0.004 0.000] [0.000 0.000 0.008 0.065 0.170 0.200 0.140 0.060 0.013 0.001 0.000] [0.001 0.006 0.088 0.304 0.503 0.569 0.477 0.307 0.107 0.009 0.000] [0.001 0.026 0.228 0.489 0.683 0.767 0.663 0.495 0.249 0.032 0.001] [0.001 0.038 0.291 0.550 0.722 0.788 0.720 0.550 0.291 0.0…	[5.976 1.736 14.883 1.682 2.674 24.867 37.889 4.580 11.294 10.884 6.026 19.220 7.638 2.798 14.979 26.407 16.588 0.601 0.421 4.598 8.680 2.650 35.522 20.154]	[12.166 14.910 4.423 8.919 42.474 52.612 17.878 3.561 8.251 1.858 20.025 18.646 14.106 29.581 42.191 29.491 7.904 2.420 9.149 9.654 16.071 46.924]	[16.019 15.291 30.130 49.557 52.914 34.466 13.413 2.503 5.881 17.607 25.296 32.965 42.601 48.216 39.011 20.994 11.489 9.583 1.528 25.939]	[31.148 43.005 53.845 55.347 43.864 23.345 6.952 9.314 22.938 32.303 45.197 53.787 53.239 45.692 33.589 21.792 5.230 12.407]	Nucs_200nMNaCl_dataset1.xlsx
32	asc	159.201	142.361	41.245	0.735	0.14	0.03	0.038	352	88	0.243	26	98	1.042	[[0.000 0.000 0.000 0.000 0.000 0.000 0.000 0.000 0.003 0.000 0.000] [0.000 0.000 0.000 0.001 0.007 0.010 0.005 0.002 0.004 0.004 0.000] [0.000 0.000 0.008 0.065 0.170 0.200 0.140 0.060 0.013 0.001 0.000] [0.001 0.006 0.088 0.304 0.503 0.569 0.477 0.307 0.107 0.009 0.000] [0.001 0.026 0.228 0.489 0.683 0.767 0.663 0.495 0.249 0.032 0.001] [0.001 0.038 0.291 0.550 0.722 0.788 0.720 0.550 0.291 0.0…	[26.017 22.117 12.412 5.665 15.296 0.853 5.919 16.482 2.089 2.620 21.731 15.493 1.969 13.329 1.135 24.827 31.185 4.387 20.308 12.044 13.807 5.578 5.718 24.500 12.305 10.753 0.932 6.273 6.964]	[41.332 20.638 7.106 18.554 5.542 2.749 14.568 9.021 9.291 28.168 27.344 3.052 11.776 6.885 40.987 41.405 1.051 28.524 29.102 17.041 4.185 15.179 21.206 5.431 16.439 1.308 10.221]	[26.932 0.563 13.532 14.499 11.439 13.340 16.576 23.937 31.683 26.016 10.989 2.102 19.756 40.565 38.523 7.177 25.554 34.433 26.757 19.555 18.831 14.661 0.857 8.078 3.832]	[10.561 9.694 16.388 16.554 21.932 24.423 30.367 34.183 26.142 20.613 21.863 29.359 35.631 30.649 7.331 16.609 30.681 38.844 29.252 20.940 15.049 1.587 0.706]	Nucs_200nMNaCl_dataset1.xlsx
33	asc	161.283	136.734	40.568	0.733	0.138	0.035	0.07	358	1136	0.301	33	95	1.042	[[0.000 0.000 0.000 0.000 0.000 0.000 0.000 0.000 0.003 0.000 0.000] [0.000 0.000 0.000 0.001 0.007 0.010 0.005 0.002 0.004 0.004 0.000] [0.000 0.000 0.008 0.065 0.170 0.200 0.140 0.060 0.013 0.001 0.000] [0.001 0.006 0.088 0.304 0.503 0.569 0.477 0.307 0.107 0.009 0.000] [0.001 0.026 0.228 0.489 0.683 0.767 0.663 0.495 0.249 0.032 0.001] [0.001 0.038 0.291 0.550 0.722 0.788 0.720 0.550 0.291 0.0…	[2.839 4.116 20.245 18.830 1.918 3.496 0.571 12.035 8.062 24.066 7.126 12.598 3.821 8.663 13.813 12.738 14.244 4.133 19.867 33.222 5.460 13.529 7.154 15.019 4.855 21.554 2.554 7.436 10.532 24.248]	[4.587 27.603 27.994 5.749 4.170 7.195 15.781 26.113 24.534 1.393 18.072 5.789 0.155 3.113 1.290 9.941 1.322 34.412 45.886 28.835 19.836 21.428 16.168 8.123 22.705 11.941 0.892 5.310]	[28.490 28.532 15.234 2.144 13.117 26.147 29.594 24.504 1.992 9.012 13.437 3.029 5.576 4.468 6.516 14.778 36.517 53.245 45.813 37.831 26.405 13.913 5.990 20.565 14.926 13.940]	[28.220 16.053 1.835 17.285 30.136 29.018 23.392 8.876 5.886 8.034 9.829 10.987 2.026 5.333 21.145 44.135 55.136 57.119 50.698 31.541 14.734 3.417 15.070 18.649]	Nucs_200nMNaCl_dataset1.xlsx
34	asc	75	53.668	19.831	0.647	0.156	0.035	0.043	358	1563	0.351	21	40	1.042	[[0.000 0.000 0.000 0.000 0.000 0.000 0.000 0.000 0.003 0.000 0.000] [0.000 0.000 0.000 0.001 0.007 0.010 0.005 0.002 0.004 0.004 0.000] [0.000 0.000 0.008 0.065 0.170 0.200 0.140 0.060 0.013 0.001 0.000] [0.001 0.006 0.088 0.304 0.503 0.569 0.477 0.307 0.107 0.009 0.000] [0.001 0.026 0.228 0.489 0.683 0.767 0.663 0.495 0.249 0.032 0.001] [0.001 0.038 0.291 0.550 0.722 0.788 0.720 0.550 0.291 0.0…	[23.387 23.038 36.532 17.216 2.066 13.548 3.508 7.583 12.665 1.864 2.526 22.625]	[52.997 56.659 36.515 17.448 16.335 14.074 3.004 7.942 5.731 9.719]	[71.871 55.348 35.687 25.506 14.072 6.597 6.038 1.772]	[71.618 52.691 35.603 18.803 8.299 3.890]	Nucs_200nMNaCl_dataset1.xlsx
35	asc	155.788	133.054	41.569	0.847	0.207	0.042	0.056	360	148	0.676	91	41	1.042	[[0.000 0.000 0.000 0.000 0.000 0.000 0.000 0.000 0.003 0.000 0.000] [0.000 0.000 0.000 0.001 0.007 0.010 0.005 0.002 0.004 0.004 0.000] [0.000 0.000 0.008 0.065 0.170 0.200 0.140 0.060 0.013 0.001 0.000] [0.001 0.006 0.088 0.304 0.503 0.569 0.477 0.307 0.107 0.009 0.000] [0.001 0.026 0.228 0.489 0.683 0.767 0.663 0.495 0.249 0.032 0.001] [0.001 0.038 0.291 0.550 0.722 0.788 0.720 0.550 0.291 0.0…	[6.222 7.011 16.796 23.240 24.096 11.063 11.902 27.759 6.414 7.948 9.354 17.393 1.223 7.905 15.755 9.431 11.033 16.849 7.946 9.867 11.980 5.600 22.670 9.958 4.111 9.328 13.011 10.229]	[18.520 31.922 43.686 41.248 29.063 3.554 25.015 16.320 0.065 14.076 21.458 3.521 0.639 7.088 7.070 24.172 26.338 11.437 11.884 19.713 0.254 24.850 23.349 13.754 17.889 22.790]	[47.062 56.619 56.574 33.577 6.493 17.760 18.787 17.486 17.399 17.528 13.496 4.416 0.114 14.514 25.969 29.356 12.308 8.838 12.108 1.611 22.966 29.076 28.797 27.473]	[67.646 59.118 38.506 15.733 10.577 21.526 23.165 23.892 21.108 14.133 6.529 3.201 20.574 26.366 23.931 13.700 1.144 1.607 5.582 21.884 32.139 37.586]	Nucs_200nMNaCl_dataset1.xlsx
36	asc	162.669	108.803	34.93	0.771	0.175	0.033	0.04	361	2502	0.577	56	63	1.042	[[0.000 0.000 0.000 0.000 0.000 0.000 0.000 0.000 0.003 0.000 0.000] [0.000 0.000 0.000 0.001 0.007 0.010 0.005 0.002 0.004 0.004 0.000] [0.000 0.000 0.008 0.065 0.170 0.200 0.140 0.060 0.013 0.001 0.000] [0.001 0.006 0.088 0.304 0.503 0.569 0.477 0.307 0.107 0.009 0.000] [0.001 0.026 0.228 0.489 0.683 0.767 0.663 0.495 0.249 0.032 0.001] [0.001 0.038 0.291 0.550 0.722 0.788 0.720 0.550 0.291 0.0…	[7.353 19.106 18.395 9.065 15.542 21.561 11.151 10.767 0.655 8.484 5.863 32.703 16.115 5.915 29.366 27.250 2.594 7.931 18.608 27.321 17.843 11.791 16.673 9.206 39.658 24.448 0.090 9.700 15.178 17.124]	[31.980 23.416 7.904 0.229 19.365 27.315 16.670 1.796 11.088 26.456 43.692 29.509 16.825 40.033 43.230 20.184 18.532 8.913 26.939 37.399 29.049 27.172 37.371 56.485 44.322 17.164 17.334 28.590]	[32.758 12.719 2.509 25.248 27.728 22.951 3.937 19.108 38.650 48.214 45.819 44.247 49.908 49.288 41.977 21.922 0.515 28.089 43.225 46.914 49.505 59.142 67.717 57.555 40.834 33.671]	[14.278 1.878 23.776 28.099 20.791 2.392 24.520 40.615 57.554 62.730 60.759 64.712 60.946 44.882 26.296 0.055 32.149 46.485 60.708 73.584 74.759 78.722 72.126 59.949]	Nucs_200nMNaCl_dataset1.xlsx
37	asc	160	140.566	41.437	0.698	0.132	0.023	0.027	365	515	0.342	52	87	1.042	[[0.000 0.000 0.000 0.000 0.000 0.000 0.000 0.000 0.003 0.000 0.000] [0.000 0.000 0.000 0.001 0.007 0.010 0.005 0.002 0.004 0.004 0.000] [0.000 0.000 0.008 0.065 0.170 0.200 0.140 0.060 0.013 0.001 0.000] [0.001 0.006 0.088 0.304 0.503 0.569 0.477 0.307 0.107 0.009 0.000] [0.001 0.026 0.228 0.489 0.683 0.767 0.663 0.495 0.249 0.032 0.001] [0.001 0.038 0.291 0.550 0.722 0.788 0.720 0.550 0.291 0.0…	[4.095 11.124 15.573 5.310 15.146 2.094 13.728 13.311 14.399 7.041 6.643 19.185 27.235 7.904 8.221 17.333 13.812 4.655 6.335 18.265 23.544 14.277 4.869 2.910 2.846 9.607 36.691 4.362 0.142]	[16.863 23.790 20.670 16.754 1.385 21.430 27.374 24.575 10.919 12.715 8.889 13.690 9.824 4.398 20.128 20.150 5.418 13.140 33.204 39.815 28.483 10.552 0.948 3.412 26.529 43.675 22.778]	[30.197 28.823 17.898 3.800 23.755 35.133 30.326 10.292 0.840 5.708 9.668 3.527 4.180 22.148 21.636 20.597 27.816 41.448 49.017 38.377 21.186 3.777 15.858 34.817 45.104]	[28.445 17.948 4.735 25.375 33.543 29.008 20.227 6.428 1.529 5.105 4.721 7.722 17.997 28.890 31.939 43.119 50.295 51.720 45.728 28.705 2.127 20.025 37.745]	Nucs_200nMNaCl_dataset1.xlsx
38	asc	163.962	149.572	43.654	0.73	0.136	0.034	0.042	372	1708	0.217	24	102	1.042	[[0.000 0.000 0.000 0.000 0.000 0.000 0.000 0.000 0.003 0.000 0.000] [0.000 0.000 0.000 0.001 0.007 0.010 0.005 0.002 0.004 0.004 0.000] [0.000 0.000 0.008 0.065 0.170 0.200 0.140 0.060 0.013 0.001 0.000] [0.001 0.006 0.088 0.304 0.503 0.569 0.477 0.307 0.107 0.009 0.000] [0.001 0.026 0.228 0.489 0.683 0.767 0.663 0.495 0.249 0.032 0.001] [0.001 0.038 0.291 0.550 0.722 0.788 0.720 0.550 0.291 0.0…	[26.819 4.367 25.479 3.185 15.208 0.889 9.738 18.452 17.117 11.411 0.867 14.015 3.059 11.869 15.462 15.394 13.652 6.456 16.727 5.260 41.526 14.165 27.232 18.171 6.314 9.591 39.872 20.731 34.189 2.082]	[21.782 21.702 1.950 17.245 3.624 0.068 22.141 20.638 3.286 13.580 15.978 16.001 21.129 13.699 14.489 24.577 21.646 17.325 17.660 51.239 21.313 29.234 28.630 2.024 32.684 55.033 23.572 24.865]	[24.277 1.940 6.238 11.766 13.924 19.854 18.269 0.906 13.137 24.378 25.757 23.729 9.582 12.384 28.603 30.088 8.551 24.713 39.828 19.640 14.336 24.197 4.572 41.559 50.762 27.171]	[11.009 6.362 13.685 18.914 22.297 13.822 0.160 11.312 28.129 29.636 21.867 9.356 14.681 26.380 20.304 4.038 17.682 27.999 15.882 2.507 2.346 14.693 30.452 43.505]	Nucs_200nMNaCl_dataset1.xlsx
39	asc	157.519	144.3	40.8	0.751	0.15	0.033	0.041	373	2277	0.232	28	99	1.042	[[0.000 0.000 0.000 0.000 0.000 0.000 0.000 0.000 0.003 0.000 0.000] [0.000 0.000 0.000 0.001 0.007 0.010 0.005 0.002 0.004 0.004 0.000] [0.000 0.000 0.008 0.065 0.170 0.200 0.140 0.060 0.013 0.001 0.000] [0.001 0.006 0.088 0.304 0.503 0.569 0.477 0.307 0.107 0.009 0.000] [0.001 0.026 0.228 0.489 0.683 0.767 0.663 0.495 0.249 0.032 0.001] [0.001 0.038 0.291 0.550 0.722 0.788 0.720 0.550 0.291 0.0…	[21.817 25.194 25.379 22.728 2.145 38.655 9.248 4.363 0.002 2.555 0.872 23.661 28.486 10.890 5.700 4.903 10.975 11.753 0.064 10.389 3.802 12.151 25.591 0.559 10.415 3.820 24.352 6.492 3.381]	[26.975 49.340 36.490 5.818 32.958 12.260 0.263 3.457 2.118 12.236 37.469 34.871 0.502 8.694 7.540 7.550 6.298 0.746 12.258 2.921 23.045 31.946 8.147 12.045 3.148 25.688 20.358]	[50.773 36.798 2.915 24.988 18.920 11.805 1.237 11.266 26.042 39.316 34.851 13.880 3.432 0.872 4.480 0.621 3.963 4.922 5.838 23.472 29.332 13.530 3.952 7.888 23.795]	[33.569 12.485 14.813 16.954 17.302 15.464 20.418 31.553 38.783 36.700 23.303 12.356 4.631 2.837 3.606 4.497 2.262 13.471 21.031 24.463 21.373 16.719 17.473]	Nucs_200nMNaCl_dataset1.xlsx
40	asc	160.404	80.045	36.305	0.834	0.186	0.031	0.038	382	1737	0.592	60	57	1.042	[[0.000 0.000 0.000 0.000 0.000 0.000 0.000 0.000 0.003 0.000 0.000] [0.000 0.000 0.000 0.001 0.007 0.010 0.005 0.002 0.004 0.004 0.000] [0.000 0.000 0.008 0.065 0.170 0.200 0.140 0.060 0.013 0.001 0.000] [0.001 0.006 0.088 0.304 0.503 0.569 0.477 0.307 0.107 0.009 0.000] [0.001 0.026 0.228 0.489 0.683 0.767 0.663 0.495 0.249 0.032 0.001] [0.001 0.038 0.291 0.550 0.722 0.788 0.720 0.550 0.291 0.0…	[2.546 6.572 2.554 3.442 8.024 10.660 7.437 25.436 19.553 25.760 16.202 6.352 49.329 21.259 5.910 3.864 23.858 18.138 1.960 17.147 2.899 3.891 33.930 29.093 3.272 4.271 22.489 9.686 14.971 11.435]	[6.568 0.989 0.707 11.633 10.953 14.825 38.931 45.151 27.435 6.498 10.212 35.524 0.451 18.472 5.110 12.857 7.189 2.456 17.616 13.418 22.305 50.422 44.422 13.409 13.879 29.467 28.416 25.532]	[3.058 5.945 9.504 1.507 21.179 48.405 50.824 34.282 19.379 17.326 23.526 4.656 1.626 5.014 6.541 0.910 6.350 13.049 27.421 43.921 55.872 52.427 37.635 29.988 35.679 39.959]	[8.055 3.803 8.739 31.565 47.205 49.352 51.914 33.702 24.133 23.000 8.304 5.825 1.691 2.470 4.199 10.756 24.964 36.970 53.841 63.907 62.697 53.764 49.861 48.821]	Nucs_200nMNaCl_dataset1.xlsx
41	asc	158.147	127.172	40.645	0.789	0.127	0.028	0.035	394	553	0.391	50	82	1.042	[[0.000 0.000 0.000 0.000 0.000 0.000 0.000 0.000 0.003 0.000 0.000] [0.000 0.000 0.000 0.001 0.007 0.010 0.005 0.002 0.004 0.004 0.000] [0.000 0.000 0.008 0.065 0.170 0.200 0.140 0.060 0.013 0.001 0.000] [0.001 0.006 0.088 0.304 0.503 0.569 0.477 0.307 0.107 0.009 0.000] [0.001 0.026 0.228 0.489 0.683 0.767 0.663 0.495 0.249 0.032 0.001] [0.001 0.038 0.291 0.550 0.722 0.788 0.720 0.550 0.291 0.0…	[8.150 12.386 14.637 5.000 5.503 13.633 0.198 1.060 4.859 21.839 27.380 6.859 14.587 6.649 25.615 21.512 4.949 12.371 6.763 2.204 5.321 2.943 3.121 11.961 13.486 0.761 6.031 23.271 19.224]	[23.780 18.330 0.433 1.187 10.980 6.484 1.468 15.248 10.578 19.890 13.256 7.832 13.452 33.047 31.845 11.992 13.277 11.846 3.838 5.690 7.164 10.573 6.778 7.126 2.967 5.224 29.867]	[20.451 9.767 5.203 8.076 8.366 14.075 9.600 4.085 10.863 10.273 5.059 25.078 38.758 37.229 28.401 19.994 13.666 10.948 9.108 11.815 10.327 6.277 1.947 7.947 19.903]	[16.984 11.209 11.498 13.443 12.170 8.451 4.616 8.280 1.224 14.357 23.014 42.995 45.265 34.592 30.921 20.651 14.063 16.870 12.460 9.846 8.872 4.410 14.403]	Nucs_200nMNaCl_dataset1.xlsx
42	asc	156.44	128.981	38.088	0.697	0.13	0.026	0.033	398	2611	0.302	30	91	1.042	[[0.000 0.000 0.000 0.000 0.000 0.000 0.000 0.000 0.003 0.000 0.000] [0.000 0.000 0.000 0.001 0.007 0.010 0.005 0.002 0.004 0.004 0.000] [0.000 0.000 0.008 0.065 0.170 0.200 0.140 0.060 0.013 0.001 0.000] [0.001 0.006 0.088 0.304 0.503 0.569 0.477 0.307 0.107 0.009 0.000] [0.001 0.026 0.228 0.489 0.683 0.767 0.663 0.495 0.249 0.032 0.001] [0.001 0.038 0.291 0.550 0.722 0.788 0.720 0.550 0.291 0.0…	[14.464 16.604 13.037 10.433 13.025 8.140 25.708 8.807 29.381 7.607 6.135 1.205 1.370 15.046 21.936 31.920 9.566 10.331 13.018 22.137 3.337 14.648 32.113 13.098 19.741 7.384 0.458 38.438 6.339]	[15.891 26.556 10.439 3.738 14.481 25.374 10.644 37.588 25.365 9.336 2.548 6.755 3.393 30.373 47.671 20.360 0.960 18.920 30.314 7.081 29.036 45.986 39.025 29.982 17.483 23.368 41.836]	[21.880 18.678 12.181 17.165 11.252 11.119 33.824 33.946 20.529 1.329 0.091 10.601 36.983 44.442 35.744 22.531 25.242 24.715 2.179 31.037 56.055 55.216 44.086 37.833 39.929]	[25.551 22.181 14.400 4.705 16.222 29.572 31.983 24.760 13.344 12.856 21.905 37.342 46.438 45.175 39.811 32.479 16.569 6.402 33.691 57.490 62.643 64.312 57.645]	Nucs_200nMNaCl_dataset1.xlsx
43	asc	101.976	66.097	24.78	0.718	0.171	0.033	0.04	428	1107	0.497	32	50	1.042	[[0.000 0.000 0.000 0.000 0.000 0.000 0.000 0.000 0.003 0.000 0.000] [0.000 0.000 0.000 0.001 0.007 0.010 0.005 0.002 0.004 0.004 0.000] [0.000 0.000 0.008 0.065 0.170 0.200 0.140 0.060 0.013 0.001 0.000] [0.001 0.006 0.088 0.304 0.503 0.569 0.477 0.307 0.107 0.009 0.000] [0.001 0.026 0.228 0.489 0.683 0.767 0.663 0.495 0.249 0.032 0.001] [0.001 0.038 0.291 0.550 0.722 0.788 0.720 0.550 0.291 0.0…	[5.684 34.261 9.548 11.838 24.127 18.921 6.002 6.775 35.838 10.560 24.563 41.755 22.091 12.374 12.275 7.692 50.365 15.466]	[36.193 20.760 19.128 39.506 33.986 12.075 14.146 27.171 4.923 8.966 40.519 49.155 17.282 9.934 11.353 54.252]	[14.739 16.688 43.480 40.762 33.927 23.953 18.169 8.792 15.827 40.687 45.834 29.900 14.572 27.669]	[18.186 35.411 50.541 45.483 28.461 28.832 22.628 30.027 46.787 39.553 42.903 40.856]	Nucs_200nMNaCl_dataset1.xlsx
44	asc	150.786	136.922	38.987	0.722	0.144	0.031	0.038	435	3778	0.323	47	85	1.042	[[0.000 0.000 0.000 0.000 0.000 0.000 0.000 0.000 0.003 0.000 0.000] [0.000 0.000 0.000 0.001 0.007 0.010 0.005 0.002 0.004 0.004 0.000] [0.000 0.000 0.008 0.065 0.170 0.200 0.140 0.060 0.013 0.001 0.000] [0.001 0.006 0.088 0.304 0.503 0.569 0.477 0.307 0.107 0.009 0.000] [0.001 0.026 0.228 0.489 0.683 0.767 0.663 0.495 0.249 0.032 0.001] [0.001 0.038 0.291 0.550 0.722 0.788 0.720 0.550 0.291 0.0…	[6.425 8.891 5.786 16.192 8.797 18.688 27.919 18.327 5.302 21.715 25.035 6.000 15.994 2.025 12.766 6.867 30.065 34.304 6.625 19.727 5.182 1.997 29.722 8.470 9.013 9.569 0.260 14.430]	[14.997 18.328 23.484 7.549 0.330 27.738 34.937 3.607 31.582 32.893 14.515 14.006 16.405 10.345 15.516 50.650 52.649 13.914 19.005 16.043 19.449 34.955 18.824 0.006 4.932 2.691]	[27.605 22.648 18.421 17.366 32.406 26.996 3.946 26.826 39.094 29.316 25.901 16.913 4.962 29.069 55.657 54.620 24.681 8.189 27.263 34.758 35.419 26.245 12.706 1.414]	[30.818 30.618 29.151 33.318 19.165 0.885 21.683 38.092 38.709 35.480 15.964 7.389 34.122 52.537 51.013 31.750 2.712 26.648 38.507 42.921 31.181 16.165]	Nucs_200nMNaCl_dataset1.xlsx
45	asc	159.551	135.67	45.979	0.773	0.185	0.031	0.039	452	3766	0.463	67	79	1.042	[[0.000 0.000 0.000 0.000 0.000 0.000 0.000 0.000 0.003 0.000 0.000] [0.000 0.000 0.000 0.001 0.007 0.010 0.005 0.002 0.004 0.004 0.000] [0.000 0.000 0.008 0.065 0.170 0.200 0.140 0.060 0.013 0.001 0.000] [0.001 0.006 0.088 0.304 0.503 0.569 0.477 0.307 0.107 0.009 0.000] [0.001 0.026 0.228 0.489 0.683 0.767 0.663 0.495 0.249 0.032 0.001] [0.001 0.038 0.291 0.550 0.722 0.788 0.720 0.550 0.291 0.0…	[35.379 40.372 9.669 1.418 10.125 13.760 30.731 1.269 25.859 13.929 12.563 24.131 13.109 18.767 0.958 9.717 14.185 10.912 10.020 7.163 10.579 5.840 14.194 27.055 7.263 6.335 22.446 5.472 0.210]	[62.896 29.146 1.646 17.713 3.457 24.485 3.705 32.189 20.577 17.664 23.858 10.427 25.800 5.482 16.331 24.500 23.015 11.895 7.443 17.081 18.227 3.586 23.590 23.958 21.189 28.349 16.590]	[44.197 6.829 6.792 0.042 10.461 4.781 19.978 14.454 6.452 12.885 5.624 16.859 6.667 15.953 30.964 27.909 13.717 5.852 20.624 15.726 1.053 22.586 32.214 36.941 32.668]	[27.316 8.675 2.418 0.437 8.442 11.225 6.808 3.727 0.729 4.283 5.733 1.572 15.004 27.727 27.491 15.607 5.056 12.911 10.120 0.017 24.963 36.318 41.326]	Nucs_200nMNaCl_dataset1.xlsx
46	asc	157.429	112.574	35.331	0.714	0.157	0.034	0.044	462	3927	0.546	72	43	1.042	[[0.000 0.000 0.000 0.000 0.000 0.000 0.000 0.000 0.003 0.000 0.000] [0.000 0.000 0.000 0.001 0.007 0.010 0.005 0.002 0.004 0.004 0.000] [0.000 0.000 0.008 0.065 0.170 0.200 0.140 0.060 0.013 0.001 0.000] [0.001 0.006 0.088 0.304 0.503 0.569 0.477 0.307 0.107 0.009 0.000] [0.001 0.026 0.228 0.489 0.683 0.767 0.663 0.495 0.249 0.032 0.001] [0.001 0.038 0.291 0.550 0.722 0.788 0.720 0.550 0.291 0.0…	[6.258 6.518 26.345 8.258 21.828 4.645 2.206 26.232 19.077 11.291 13.392 1.803 13.377 21.696 5.941 4.285 12.534 6.064 6.461 30.615 17.464 7.148 9.529 0.711 9.332 1.551 7.639 6.618 3.820]	[22.819 33.733 10.516 20.021 16.662 17.644 36.873 37.838 27.525 19.939 15.187 25.126 31.355 18.932 13.523 17.709 9.101 18.737 42.578 36.346 11.115 5.600 0.612 10.463 10.037 11.724 8.527]	[31.016 11.933 11.464 26.592 36.441 45.763 49.363 42.228 32.898 30.606 35.526 36.615 31.933 25.815 19.258 1.484 24.615 46.952 41.753 22.743 4.612 3.484 10.211 15.313 14.919]	[13.665 11.855 29.731 46.777 58.941 56.768 53.687 51.095 44.622 44.620 45.694 40.460 33.716 17.887 5.299 28.374 43.618 43.075 32.823 17.483 11.168 13.523 14.610]	Nucs_200nMNaCl_dataset1.xlsx
47	asc	155	126.54	39.75	0.718	0.146	0.032	0.04	489	1710	0.663	89	32	1.042	[[0.000 0.000 0.000 0.000 0.000 0.000 0.000 0.000 0.003 0.000 0.000] [0.000 0.000 0.000 0.001 0.007 0.010 0.005 0.002 0.004 0.004 0.000] [0.000 0.000 0.008 0.065 0.170 0.200 0.140 0.060 0.013 0.001 0.000] [0.001 0.006 0.088 0.304 0.503 0.569 0.477 0.307 0.107 0.009 0.000] [0.001 0.026 0.228 0.489 0.683 0.767 0.663 0.495 0.249 0.032 0.001] [0.001 0.038 0.291 0.550 0.722 0.788 0.720 0.550 0.291 0.0…	[6.496 13.541 14.950 16.536 9.739 12.112 7.891 0.366 4.695 0.940 1.879 26.426 0.677 8.842 9.913 14.504 12.526 9.528 6.600 4.594 15.379 2.758 23.616 3.500 12.468 25.214 4.028 23.646]	[17.768 29.988 19.141 7.527 20.927 13.764 1.232 4.408 0.468 10.864 25.824 9.469 13.460 21.586 25.723 24.542 19.091 13.661 15.583 19.055 22.255 23.245 2.075 1.611 16.966 3.244]	[29.586 20.496 4.438 18.230 17.409 6.108 1.057 9.806 16.975 22.366 8.533 11.087 29.435 35.594 34.066 28.639 25.292 23.355 30.293 29.175 24.085 13.314 8.545 5.220]	[17.586 0.592 11.997 15.315 11.455 2.904 12.766 17.859 19.341 4.208 13.396 29.208 42.032 42.202 39.730 35.433 36.166 37.498 31.121 31.975 21.778 8.389]	Nucs_200nMNaCl_dataset1.xlsx
48	asc	164.837	156.704	45.058	0.768	0.141	0.035	0.045	490	4044	0.258	45	101	1.042	[[0.000 0.000 0.000 0.000 0.000 0.000 0.000 0.000 0.003 0.000 0.000] [0.000 0.000 0.000 0.001 0.007 0.010 0.005 0.002 0.004 0.004 0.000] [0.000 0.000 0.008 0.065 0.170 0.200 0.140 0.060 0.013 0.001 0.000] [0.001 0.006 0.088 0.304 0.503 0.569 0.477 0.307 0.107 0.009 0.000] [0.001 0.026 0.228 0.489 0.683 0.767 0.663 0.495 0.249 0.032 0.001] [0.001 0.038 0.291 0.550 0.722 0.788 0.720 0.550 0.291 0.0…	[10.606 6.254 9.757 3.370 22.716 6.094 10.126 3.197 8.702 32.811 6.571 2.376 17.454 6.079 33.917 0.982 2.462 26.861 6.998 5.997 6.295 5.773 9.255 14.446 0.885 2.219 1.059 0.408 0.273 17.068]	[16.435 11.199 12.867 24.078 12.389 5.481 6.217 23.509 33.877 8.646 14.389 21.681 2.152 31.368 16.709 15.401 24.593 3.434 6.348 6.184 4.294 13.591 18.631 7.448 1.247 0.254 0.015 8.057]	[22.748 22.456 24.407 14.461 0.683 18.084 29.716 32.373 11.001 9.596 14.078 4.565 23.906 11.159 6.273 21.510 9.915 4.374 0.729 3.002 12.654 18.840 12.969 5.864 0.488 5.047]	[27.325 26.933 15.764 4.945 17.021 30.661 29.825 9.812 3.597 1.753 3.462 12.927 5.517 1.468 13.249 14.334 8.103 1.105 8.211 14.238 17.106 14.393 10.555 0.042]	Nucs_200nMNaCl_dataset1.xlsx
49	asc	178.043	146.55	46.333	0.653	0.127	0.027	0.033	493	3216	0.693	103	32	1.042	[[0.000 0.000 0.000 0.000 0.000 0.000 0.000 0.000 0.003 0.000 0.000] [0.000 0.000 0.000 0.001 0.007 0.010 0.005 0.002 0.004 0.004 0.000] [0.000 0.000 0.008 0.065 0.170 0.200 0.140 0.060 0.013 0.001 0.000] [0.001 0.006 0.088 0.304 0.503 0.569 0.477 0.307 0.107 0.009 0.000] [0.001 0.026 0.228 0.489 0.683 0.767 0.663 0.495 0.249 0.032 0.001] [0.001 0.038 0.291 0.550 0.722 0.788 0.720 0.550 0.291 0.0…	[17.268 27.433 21.856 0.581 7.308 4.663 13.514 2.481 4.191 12.538 13.950 6.251 16.236 6.978 3.311 5.525 1.651 7.821 19.280 25.791 1.981 10.230 0.709 5.110 7.908 5.407 2.843 24.214 22.476 19.675 14.552 1.850 0.577]	[46.995 35.282 6.692 9.930 15.074 17.086 7.143 9.219 21.608 23.344 5.108 16.599 16.751 4.037 4.695 8.324 18.286 36.086 36.421 19.992 11.576 8.379 9.418 7.759 0.032 11.968 34.031 44.420 38.189 23.465 5.715]	[43.168 16.646 8.050 19.578 19.314 6.093 11.048 25.901 22.475 6.564 13.189 16.087 9.119 4.699 15.836 32.154 42.973 46.012 32.721 22.251 14.235 12.457 8.894 4.563 21.777 45.686 55.708 51.808 34.098]	[22.758 1.098 15.338 17.457 3.931 12.378 20.599 19.669 7.533 6.973 11.845 8.178 5.439 24.132 38.977 50.355 51.418 42.447 34.357 22.145 15.189 6.022 12.166 30.388 53.253 62.288 58.240]	Nucs_200nMNaCl_dataset1.xlsx
50	asc	159.841	98.265	36.079	0.675	0.129	0.029	0.035	494	555	0.537	72	44	1.042	[[0.000 0.000 0.000 0.000 0.000 0.000 0.000 0.000 0.003 0.000 0.000] [0.000 0.000 0.000 0.001 0.007 0.010 0.005 0.002 0.004 0.004 0.000] [0.000 0.000 0.008 0.065 0.170 0.200 0.140 0.060 0.013 0.001 0.000] [0.001 0.006 0.088 0.304 0.503 0.569 0.477 0.307 0.107 0.009 0.000] [0.001 0.026 0.228 0.489 0.683 0.767 0.663 0.495 0.249 0.032 0.001] [0.001 0.038 0.291 0.550 0.722 0.788 0.720 0.550 0.291 0.0…	[26.107 17.880 18.172 22.835 37.060 36.308 12.204 16.788 28.954 15.417 11.990 11.454 5.417 3.841 5.677 8.564 6.445 26.309 5.559 7.063 3.505 3.893 1.673 2.801 3.972 16.952 22.199 11.769 11.329]	[40.019 15.694 32.279 66.631 48.736 14.345 25.164 45.057 35.889 25.425 14.741 2.231 1.706 8.039 8.180 15.318 26.752 11.127 2.531 1.972 1.303 1.127 1.652 5.905 26.066 24.791 6.334]	[11.378 41.587 66.402 66.326 45.068 45.246 50.355 52.240 37.634 22.245 6.883 2.589 8.482 1.910 14.571 26.399 17.758 11.044 1.387 1.861 0.790 5.611 17.120 26.112 20.564]	[37.396 66.071 77.624 70.794 67.108 64.823 56.027 49.052 31.584 10.902 1.559 0.642 4.346 16.927 23.927 19.865 16.556 6.903 1.743 3.079 13.912 18.900 23.703]	Nucs_200nMNaCl_dataset1.xlsx
51	asc	158.095	96.602	36.966	0.649	0.131	0.027	0.034	495	2361	0.587	66	54	1.042	[[0.000 0.000 0.000 0.000 0.000 0.000 0.000 0.000 0.003 0.000 0.000] [0.000 0.000 0.000 0.001 0.007 0.010 0.005 0.002 0.004 0.004 0.000] [0.000 0.000 0.008 0.065 0.170 0.200 0.140 0.060 0.013 0.001 0.000] [0.001 0.006 0.088 0.304 0.503 0.569 0.477 0.307 0.107 0.009 0.000] [0.001 0.026 0.228 0.489 0.683 0.767 0.663 0.495 0.249 0.032 0.001] [0.001 0.038 0.291 0.550 0.722 0.788 0.720 0.550 0.291 0.0…	[14.833 25.333 0.127 6.403 4.727 4.416 14.848 19.755 3.679 0.875 5.155 10.934 17.144 3.434 8.799 14.518 34.315 33.981 5.472 11.074 2.934 21.043 25.241 12.087 14.931 31.368 29.902 9.024 13.485]	[32.686 9.338 8.830 10.136 0.645 22.518 29.018 13.994 0.137 0.749 16.929 20.894 0.738 17.775 36.075 58.565 48.402 17.055 6.870 7.919 9.889 20.763 32.173 36.659 53.785 50.098 17.232]	[15.934 2.729 7.039 6.758 24.761 30.932 20.689 10.084 9.638 18.086 17.496 0.969 26.297 55.743 67.879 61.946 35.020 9.714 2.947 1.625 23.219 42.113 62.229 68.437 57.462]	[7.763 5.656 10.796 24.501 29.410 25.708 23.008 18.163 17.368 12.416 8.394 36.044 60.480 76.185 70.274 42.990 25.615 10.879 9.763 34.802 53.685 72.496 78.475]	Nucs_200nMNaCl_dataset1.xlsx
52	asc	163.272	84.353	34.34	0.657	0.133	0.029	0.037	499	688	0.701	77	33	1.042	[[0.000 0.000 0.000 0.000 0.000 0.000 0.000 0.000 0.003 0.000 0.000] [0.000 0.000 0.000 0.001 0.007 0.010 0.005 0.002 0.004 0.004 0.000] [0.000 0.000 0.008 0.065 0.170 0.200 0.140 0.060 0.013 0.001 0.000] [0.001 0.006 0.088 0.304 0.503 0.569 0.477 0.307 0.107 0.009 0.000] [0.001 0.026 0.228 0.489 0.683 0.767 0.663 0.495 0.249 0.032 0.001] [0.001 0.038 0.291 0.550 0.722 0.788 0.720 0.550 0.291 0.0…	[7.519 12.913 5.334 4.311 6.382 8.440 0.613 4.691 19.329 38.356 19.913 38.374 18.760 10.058 9.837 7.886 3.258 9.006 11.477 15.568 0.831 32.038 49.839 22.828 3.659 3.609 15.922 34.229 14.559 22.132]	[19.340 13.946 3.786 0.007 5.555 2.488 5.280 36.162 38.064 19.922 57.710 32.918 5.596 10.923 4.596 11.704 16.373 23.764 20.891 22.972 56.542 77.272 49.577 13.268 9.741 0.612 18.989 8.511]	[17.205 10.720 4.103 4.468 7.412 23.917 35.330 23.909 19.738 48.006 41.277 11.028 3.941 3.146 15.059 26.632 28.685 36.229 50.782 78.159 87.535 68.545 27.133 7.168 0.884 5.353]	[16.231 8.191 10.070 20.039 27.079 27.444 11.841 18.225 35.858 37.414 25.534 10.935 9.980 18.091 29.140 40.927 55.864 73.977 93.034 95.634 74.503 51.156 23.265 1.645]	Nucs_200nMNaCl_dataset1.xlsx
53	asc	155	132.269	39.349	0.726	0.166	0.028	0.036	507	2915	0.586	78	55	1.042	[[0.000 0.000 0.000 0.000 0.000 0.000 0.000 0.000 0.003 0.000 0.000] [0.000 0.000 0.000 0.001 0.007 0.010 0.005 0.002 0.004 0.004 0.000] [0.000 0.000 0.008 0.065 0.170 0.200 0.140 0.060 0.013 0.001 0.000] [0.001 0.006 0.088 0.304 0.503 0.569 0.477 0.307 0.107 0.009 0.000] [0.001 0.026 0.228 0.489 0.683 0.767 0.663 0.495 0.249 0.032 0.001] [0.001 0.038 0.291 0.550 0.722 0.788 0.720 0.550 0.291 0.0…	[7.213 10.408 3.389 21.728 30.524 13.923 23.910 17.688 17.425 19.541 15.945 14.788 21.135 3.858 21.639 3.915 2.102 6.606 10.365 6.482 8.388 24.253 2.380 3.515 6.657 0.092 15.672 20.683]	[8.496 2.271 35.296 48.350 17.230 25.793 38.355 36.040 20.281 13.568 33.327 30.458 25.245 25.526 15.786 7.362 12.839 16.909 7.471 17.273 29.637 16.264 8.034 8.461 4.415 25.967]	[16.632 41.138 45.211 19.739 22.197 47.095 44.833 21.488 13.964 34.304 46.042 38.691 34.524 23.276 19.732 18.387 16.995 1.994 17.640 30.441 25.977 17.594 4.646 11.610]	[39.726 36.627 15.921 19.750 39.951 42.160 22.756 10.813 35.814 49.983 49.936 44.373 34.821 28.580 24.399 12.046 0.934 17.042 29.918 29.223 20.634 3.627]	Nucs_200nMNaCl_dataset1.xlsx
54	asc	157.915	149.916	41.947	0.706	0.127	0.033	0.04	509	2718	0.617	86	61	1.042	[[0.000 0.000 0.000 0.000 0.000 0.000 0.000 0.000 0.003 0.000 0.000] [0.000 0.000 0.000 0.001 0.007 0.010 0.005 0.002 0.004 0.004 0.000] [0.000 0.000 0.008 0.065 0.170 0.200 0.140 0.060 0.013 0.001 0.000] [0.001 0.006 0.088 0.304 0.503 0.569 0.477 0.307 0.107 0.009 0.000] [0.001 0.026 0.228 0.489 0.683 0.767 0.663 0.495 0.249 0.032 0.001] [0.001 0.038 0.291 0.550 0.722 0.788 0.720 0.550 0.291 0.0…	[16.209 11.031 20.209 6.860 6.704 4.872 4.563 14.630 3.266 1.825 3.541 3.487 5.988 17.179 19.264 8.789 25.604 14.799 5.234 17.933 9.111 12.778 12.471 11.556 3.681 3.963 12.535 8.779 5.292]	[9.031 18.124 20.317 12.570 5.942 9.442 18.545 9.669 1.963 2.710 1.277 12.833 29.805 23.459 11.959 37.398 30.218 21.600 15.994 6.534 11.098 11.860 15.951 4.079 4.145 14.943 17.692]	[14.277 22.747 19.699 3.724 9.939 17.617 12.159 4.016 3.340 9.175 22.705 29.924 18.428 12.287 36.671 44.321 32.476 16.013 0.263 0.706 7.388 14.471 6.645 5.932 18.740]	[18.761 16.915 6.755 8.014 14.594 13.052 6.670 4.277 17.063 25.968 24.497 11.264 12.254 36.497 44.219 37.075 25.375 10.221 4.905 10.647 8.328 2.543 5.059]	Nucs_200nMNaCl_dataset1.xlsx
55	asc	158.728	148.709	42.972	0.641	0.181	0.033	0.042	514	1762	0.696	93	47	1.042	[[0.000 0.000 0.000 0.000 0.000 0.000 0.000 0.000 0.003 0.000 0.000] [0.000 0.000 0.000 0.001 0.007 0.010 0.005 0.002 0.004 0.004 0.000] [0.000 0.000 0.008 0.065 0.170 0.200 0.140 0.060 0.013 0.001 0.000] [0.001 0.006 0.088 0.304 0.503 0.569 0.477 0.307 0.107 0.009 0.000] [0.001 0.026 0.228 0.489 0.683 0.767 0.663 0.495 0.249 0.032 0.001] [0.001 0.038 0.291 0.550 0.722 0.788 0.720 0.550 0.291 0.0…	[12.125 10.399 10.107 20.128 14.630 8.639 10.966 18.970 15.626 16.694 1.271 6.491 3.610 38.351 1.432 6.759 11.364 17.032 0.266 30.719 17.150 12.346 4.626 2.013 12.890 2.770 8.829 4.373 9.124]	[21.514 5.242 22.390 29.013 21.436 5.800 21.301 16.765 8.245 10.321 7.660 12.320 37.263 23.987 1.793 16.500 22.847 6.577 39.161 26.337 6.084 11.806 2.119 13.269 4.801 9.630 13.349]	[2.753 22.571 34.090 26.055 3.715 13.614 13.892 1.286 10.165 1.001 18.763 36.989 26.699 7.031 17.841 12.401 10.905 32.193 27.869 5.435 4.182 0.324 8.912 3.352 8.648]	[22.380 29.262 22.031 11.817 6.460 8.665 1.399 4.036 6.872 19.514 34.326 22.108 8.969 1.596 2.482 11.662 24.709 23.748 14.668 7.792 1.497 2.569 0.811]	Nucs_200nMNaCl_dataset1.xlsx
56	asc	156.359	112.749	37.378	0.773	0.14	0.032	0.038	514	3938	0.404	39	79	1.042	[[0.000 0.000 0.000 0.000 0.000 0.000 0.000 0.000 0.003 0.000 0.000] [0.000 0.000 0.000 0.001 0.007 0.010 0.005 0.002 0.004 0.004 0.000] [0.000 0.000 0.008 0.065 0.170 0.200 0.140 0.060 0.013 0.001 0.000] [0.001 0.006 0.088 0.304 0.503 0.569 0.477 0.307 0.107 0.009 0.000] [0.001 0.026 0.228 0.489 0.683 0.767 0.663 0.495 0.249 0.032 0.001] [0.001 0.038 0.291 0.550 0.722 0.788 0.720 0.550 0.291 0.0…	[22.040 4.305 13.497 10.129 3.949 0.184 37.993 6.192 9.422 19.255 3.105 10.569 14.606 1.089 10.857 2.824 15.709 11.148 5.625 3.773 64.811 46.839 15.562 16.089 29.162 9.443 26.242 0.226]	[0.033 20.714 18.852 8.921 17.206 41.181 20.477 3.301 16.096 7.448 1.713 9.866 13.820 9.989 5.250 22.695 16.190 1.835 31.445 86.343 87.025 30.936 22.889 41.928 37.145 30.851]	[17.121 23.145 2.621 21.831 37.785 31.933 21.015 13.588 10.630 8.001 12.933 13.596 9.337 9.421 19.532 20.088 11.026 56.317 101.128 94.817 46.825 13.360 49.638 51.852]	[10.505 1.280 18.321 38.369 37.380 27.650 25.209 14.053 13.246 18.566 10.342 3.590 6.481 18.620 4.451 27.670 71.230 101.499 92.791 55.366 2.345 42.515]	Nucs_200nMNaCl_dataset1.xlsx
57	asc	160.757	56.373	30.635	0.701	0.143	0.035	0.051	519	81	0.287	31	68	1.042	[[0.000 0.000 0.000 0.000 0.000 0.000 0.000 0.000 0.003 0.000 0.000] [0.000 0.000 0.000 0.001 0.007 0.010 0.005 0.002 0.004 0.004 0.000] [0.000 0.000 0.008 0.065 0.170 0.200 0.140 0.060 0.013 0.001 0.000] [0.001 0.006 0.088 0.304 0.503 0.569 0.477 0.307 0.107 0.009 0.000] [0.001 0.026 0.228 0.489 0.683 0.767 0.663 0.495 0.249 0.032 0.001] [0.001 0.038 0.291 0.550 0.722 0.788 0.720 0.550 0.291 0.0…	[7.517 3.939 3.287 3.296 4.953 35.702 19.931 0.118 36.364 37.492 9.715 13.799 15.857 8.504 20.777 6.919 25.199 31.632 3.607 43.484 24.216 12.406 1.750 3.345 12.486 3.988 2.992 12.306 24.964 3.017]	[6.053 0.330 4.129 24.452 48.144 37.841 28.266 55.169 60.531 35.360 26.585 27.009 26.821 21.570 9.130 44.475 46.036 2.318 53.788 52.161 23.639 2.780 10.463 16.152 8.735 5.156 23.292 29.609]	[5.690 17.411 36.717 53.460 57.604 61.799 71.553 73.028 61.337 45.933 40.855 35.241 18.780 17.438 45.330 39.007 4.279 51.023 59.976 40.357 8.142 10.045 16.961 15.540 20.270 27.326]	[31.042 44.022 64.082 77.140 83.582 91.716 88.175 77.295 69.418 55.047 35.607 13.236 18.980 32.556 24.044 6.683 43.015 54.734 45.637 19.833 3.157 17.337 25.489 28.078]	Nucs_200nMNaCl_dataset1.xlsx
58	asc	160	137.173	42.83	0.77	0.181	0.033	0.044	525	3337	0.606	85	55	1.042	[[0.000 0.000 0.000 0.000 0.000 0.000 0.000 0.000 0.003 0.000 0.000] [0.000 0.000 0.000 0.001 0.007 0.010 0.005 0.002 0.004 0.004 0.000] [0.000 0.000 0.008 0.065 0.170 0.200 0.140 0.060 0.013 0.001 0.000] [0.001 0.006 0.088 0.304 0.503 0.569 0.477 0.307 0.107 0.009 0.000] [0.001 0.026 0.228 0.489 0.683 0.767 0.663 0.495 0.249 0.032 0.001] [0.001 0.038 0.291 0.550 0.722 0.788 0.720 0.550 0.291 0.0…	[11.141 33.354 5.880 1.709 18.920 6.107 16.784 6.465 10.537 0.708 14.797 40.841 30.462 20.008 19.630 34.357 5.993 4.725 12.715 5.314 13.890 1.821 30.760 22.272 12.989 5.523 15.198 7.693 3.856]	[41.864 23.412 14.109 22.829 23.959 23.070 20.126 13.416 2.838 35.572 63.471 60.886 25.424 26.804 47.168 25.534 14.079 17.735 4.727 12.143 6.614 18.714 13.386 26.886 19.617 21.807 17.220]	[39.435 31.255 31.662 32.687 34.946 26.506 15.027 14.646 49.389 78.050 69.743 29.335 21.349 46.315 43.010 30.239 16.778 5.498 2.819 3.716 5.701 12.782 26.260 34.270 29.616]	[47.001 45.814 41.154 41.205 30.672 7.762 24.058 60.147 77.740 66.073 33.893 10.253 41.615 48.009 39.858 24.137 15.043 5.993 2.185 0.921 19.828 28.338 34.855]	Nucs_200nMNaCl_dataset1.xlsx
59	asc	161.207	95.316	33.163	0.721	0.152	0.03	0.037	539	3636	0.405	47	69	1.042	[[0.000 0.000 0.000 0.000 0.000 0.000 0.000 0.000 0.003 0.000 0.000] [0.000 0.000 0.000 0.001 0.007 0.010 0.005 0.002 0.004 0.004 0.000] [0.000 0.000 0.008 0.065 0.170 0.200 0.140 0.060 0.013 0.001 0.000] [0.001 0.006 0.088 0.304 0.503 0.569 0.477 0.307 0.107 0.009 0.000] [0.001 0.026 0.228 0.489 0.683 0.767 0.663 0.495 0.249 0.032 0.001] [0.001 0.038 0.291 0.550 0.722 0.788 0.720 0.550 0.291 0.0…	[5.239 21.378 21.222 9.481 1.006 11.822 6.989 13.481 10.125 2.378 12.285 22.038 29.347 10.677 18.906 4.643 1.760 1.292 26.977 33.799 16.653 18.053 18.922 29.029 21.746 6.641 3.569 13.772 7.978 2.575]	[34.609 27.171 1.633 2.177 15.820 6.159 4.924 4.573 1.297 0.078 30.569 45.705 15.897 15.889 13.216 0.084 11.317 43.230 55.614 42.578 35.840 42.463 49.362 32.939 2.447 13.776 11.568 0.195]	[31.280 16.396 11.974 9.500 9.605 2.659 0.962 3.790 17.058 37.887 40.751 23.489 4.642 12.081 15.667 28.219 53.804 68.534 66.629 62.417 63.200 59.966 41.889 10.491 7.285 13.903]	[26.985 18.742 14.170 9.543 3.641 7.617 13.903 25.226 39.245 37.707 24.743 6.833 10.925 28.962 45.949 64.831 79.242 85.703 88.007 80.128 68.545 47.524 21.409 2.336]	Nucs_200nMNaCl_dataset1.xlsx
60	asc	158.183	130.371	41.97	0.719	0.127	0.028	0.035	546	3543	0.253	21	95	1.042	[[0.000 0.000 0.000 0.000 0.000 0.000 0.000 0.000 0.003 0.000 0.000] [0.000 0.000 0.000 0.001 0.007 0.010 0.005 0.002 0.004 0.004 0.000] [0.000 0.000 0.008 0.065 0.170 0.200 0.140 0.060 0.013 0.001 0.000] [0.001 0.006 0.088 0.304 0.503 0.569 0.477 0.307 0.107 0.009 0.000] [0.001 0.026 0.228 0.489 0.683 0.767 0.663 0.495 0.249 0.032 0.001] [0.001 0.038 0.291 0.550 0.722 0.788 0.720 0.550 0.291 0.0…	[2.845 10.200 0.752 28.357 11.935 0.475 7.077 20.123 11.128 12.676 10.756 15.065 2.195 18.549 16.169 13.895 4.436 13.711 14.692 10.600 15.272 23.937 38.683 2.797 19.710 18.698 40.833 9.058 5.716]	[11.247 9.830 22.765 2.006 2.904 3.222 11.021 5.272 12.490 24.626 21.540 0.453 25.535 32.390 24.197 4.528 4.147 2.537 10.890 32.540 12.231 28.113 31.993 30.457 48.969 54.711 32.333]	[7.940 17.340 9.352 0.975 6.914 12.376 11.979 24.149 26.281 21.756 1.932 27.498 38.577 29.235 14.847 0.121 5.117 23.488 20.439 10.694 25.977 39.926 59.943 63.383 67.808]	[15.688 5.389 3.007 4.883 18.717 19.193 28.801 27.476 15.080 3.461 26.944 34.427 34.963 21.945 2.452 11.321 18.935 17.061 1.326 26.822 49.559 71.865 81.305]	Nucs_200nMNaCl_dataset1.xlsx
61	asc	159.835	143.562	43.876	0.68	0.166	0.032	0.039	558	2409	0.561	82	61	1.042	[[0.000 0.000 0.000 0.000 0.000 0.000 0.000 0.000 0.003 0.000 0.000] [0.000 0.000 0.000 0.001 0.007 0.010 0.005 0.002 0.004 0.004 0.000] [0.000 0.000 0.008 0.065 0.170 0.200 0.140 0.060 0.013 0.001 0.000] [0.001 0.006 0.088 0.304 0.503 0.569 0.477 0.307 0.107 0.009 0.000] [0.001 0.026 0.228 0.489 0.683 0.767 0.663 0.495 0.249 0.032 0.001] [0.001 0.038 0.291 0.550 0.722 0.788 0.720 0.550 0.291 0.0…	[16.348 7.333 3.185 6.574 12.446 16.299 31.205 18.652 11.534 18.017 3.621 1.755 2.923 5.685 16.088 21.962 5.412 0.189 1.836 23.283 14.391 7.797 7.241 20.085 17.019 2.078 15.028 21.636 20.029]	[2.434 2.805 1.943 17.309 6.920 32.382 28.488 11.217 25.595 11.752 1.406 6.643 15.190 29.912 27.300 5.475 3.813 13.572 17.005 6.648 18.614 21.182 32.215 28.100 3.073 24.807 39.164]	[3.977 7.464 7.459 4.754 24.760 20.346 2.081 21.312 17.357 2.795 12.018 26.228 33.713 30.932 13.891 5.430 14.477 12.363 5.816 21.100 36.304 39.571 29.248 2.908 29.104]	[0.251 0.258 8.534 18.079 12.146 0.912 10.884 14.039 3.803 15.627 29.604 35.998 33.025 13.848 1.307 7.505 9.576 10.313 26.110 38.635 43.032 26.470 0.258]	Nucs_200nMNaCl_dataset1.xlsx
62	asc	158.128	146.052	44.639	0.748	0.142	0.03	0.037	563	3068	0.505	75	74	1.042	[[0.000 0.000 0.000 0.000 0.000 0.000 0.000 0.000 0.003 0.000 0.000] [0.000 0.000 0.000 0.001 0.007 0.010 0.005 0.002 0.004 0.004 0.000] [0.000 0.000 0.008 0.065 0.170 0.200 0.140 0.060 0.013 0.001 0.000] [0.001 0.006 0.088 0.304 0.503 0.569 0.477 0.307 0.107 0.009 0.000] [0.001 0.026 0.228 0.489 0.683 0.767 0.663 0.495 0.249 0.032 0.001] [0.001 0.038 0.291 0.550 0.722 0.788 0.720 0.550 0.291 0.0…	[23.951 23.984 7.135 25.080 8.493 0.644 14.381 0.508 11.499 21.181 7.271 33.583 3.793 14.024 1.436 3.424 1.700 5.255 4.472 3.644 3.314 12.972 8.585 16.257 0.356 36.819 13.583 20.420 0.814]	[39.526 6.587 25.759 20.712 3.587 14.957 13.448 1.163 11.796 13.472 39.115 13.573 12.845 6.735 1.857 2.615 8.341 5.278 3.065 1.349 15.607 23.199 20.371 10.637 43.788 42.202 26.804]	[11.478 17.847 17.653 3.532 16.146 10.924 4.910 2.519 20.809 29.242 18.949 0.286 7.809 5.079 4.890 7.013 5.008 3.199 7.265 20.669 26.867 13.982 15.967 47.480 51.816]	[4.414 9.937 2.564 5.303 9.339 15.288 14.491 20.968 26.802 17.018 7.626 1.379 8.733 8.610 5.880 7.258 8.901 15.565 24.274 18.670 6.371 20.521 47.066]	Nucs_200nMNaCl_dataset1.xlsx
63	asc	153.489	34.197	23.953	0.682	0.145	0.024	0.031	583	3316	0.663	54	35	1.042	[[0.000 0.000 0.000 0.000 0.000 0.000 0.000 0.000 0.003 0.000 0.000] [0.000 0.000 0.000 0.001 0.007 0.010 0.005 0.002 0.004 0.004 0.000] [0.000 0.000 0.008 0.065 0.170 0.200 0.140 0.060 0.013 0.001 0.000] [0.001 0.006 0.088 0.304 0.503 0.569 0.477 0.307 0.107 0.009 0.000] [0.001 0.026 0.228 0.489 0.683 0.767 0.663 0.495 0.249 0.032 0.001] [0.001 0.038 0.291 0.550 0.722 0.788 0.720 0.550 0.291 0.0…	[2.955 3.615 24.235 28.339 27.203 21.826 24.729 11.395 7.475 7.685 13.256 19.681 4.090 8.748 33.371 46.305 14.669 10.171 7.456 6.921 11.206 25.033 46.033 18.882 9.634 6.315 11.484 5.733]	[14.255 40.212 54.058 30.460 20.588 41.340 27.497 9.330 2.680 19.254 24.264 10.125 23.388 60.897 70.325 32.736 6.565 9.081 8.796 27.183 53.653 67.991 37.082 3.350 16.874 17.508]	[53.636 56.575 31.459 14.618 40.256 37.604 22.537 16.459 22.402 26.144 30.250 49.851 74.122 78.036 47.787 11.858 0.999 14.301 44.874 72.318 75.911 49.877 9.749 16.017]	[50.945 30.071 7.371 30.879 39.103 39.422 28.449 29.005 37.050 48.897 71.347 82.970 78.977 60.003 32.288 20.052 31.219 56.844 77.361 80.052 56.610 21.689]	Nucs_200nMNaCl_dataset1.xlsx
64	asc	163.41	153.355	44.184	0.721	0.151	0.034	0.043	592	1887	0.518	77	75	1.042	[[0.000 0.000 0.000 0.000 0.000 0.000 0.000 0.000 0.003 0.000 0.000] [0.000 0.000 0.000 0.001 0.007 0.010 0.005 0.002 0.004 0.004 0.000] [0.000 0.000 0.008 0.065 0.170 0.200 0.140 0.060 0.013 0.001 0.000] [0.001 0.006 0.088 0.304 0.503 0.569 0.477 0.307 0.107 0.009 0.000] [0.001 0.026 0.228 0.489 0.683 0.767 0.663 0.495 0.249 0.032 0.001] [0.001 0.038 0.291 0.550 0.722 0.788 0.720 0.550 0.291 0.0…	[17.052 13.657 13.200 16.516 9.296 11.317 10.393 4.966 10.219 5.271 0.683 28.376 9.215 15.347 27.482 10.399 14.176 28.723 5.825 13.516 8.536 19.351 10.075 1.751 20.448 5.474 6.840 19.500 5.000 19.553]	[15.583 14.630 27.764 23.212 10.768 7.218 15.272 15.338 10.039 16.140 23.427 12.646 3.002 25.008 17.052 23.338 38.724 13.428 14.871 5.618 10.045 1.275 17.012 18.587 8.170 5.647 18.580 4.973]	[12.555 30.721 28.795 14.410 6.458 16.693 20.275 22.663 22.112 28.652 10.619 3.264 22.528 4.685 19.391 34.082 17.949 0.585 6.065 1.860 7.963 13.840 23.601 6.848 4.712 13.596]	[25.372 26.923 16.990 3.312 14.915 26.888 29.369 30.202 26.955 8.303 0.113 7.249 0.854 17.663 22.859 22.462 9.446 0.370 5.850 13.383 16.101 16.415 7.435 1.165]	Nucs_200nMNaCl_dataset1.xlsx
65	asc	69.569	60.928	18.203	0.723	0.194	0.046	0.058	611	2493	0.265	16	43	1.042	[[0.000 0.000 0.000 0.000 0.000 0.000 0.000 0.000 0.003 0.000 0.000] [0.000 0.000 0.000 0.001 0.007 0.010 0.005 0.002 0.004 0.004 0.000] [0.000 0.000 0.008 0.065 0.170 0.200 0.140 0.060 0.013 0.001 0.000] [0.001 0.006 0.088 0.304 0.503 0.569 0.477 0.307 0.107 0.009 0.000] [0.001 0.026 0.228 0.489 0.683 0.767 0.663 0.495 0.249 0.032 0.001] [0.001 0.038 0.291 0.550 0.722 0.788 0.720 0.550 0.291 0.0…	[6.794 2.699 13.527 17.081 27.644 5.879 25.808 2.157 26.150 28.660 4.998]	[12.860 23.417 10.023 22.043 32.605 29.826 28.135 12.898 13.086]	[19.741 6.520 24.173 36.591 48.919 29.207 18.613]	[0.135 25.192 41.601 47.140 37.780]	Nucs_200nMNaCl_dataset1.xlsx
66	asc	87.381	76.467	23.481	0.715	0.171	0.026	0.033	621	2511	0.576	43	38	1.042	[[0.000 0.000 0.000 0.000 0.000 0.000 0.000 0.000 0.003 0.000 0.000] [0.000 0.000 0.000 0.001 0.007 0.010 0.005 0.002 0.004 0.004 0.000] [0.000 0.000 0.008 0.065 0.170 0.200 0.140 0.060 0.013 0.001 0.000] [0.001 0.006 0.088 0.304 0.503 0.569 0.477 0.307 0.107 0.009 0.000] [0.001 0.026 0.228 0.489 0.683 0.767 0.663 0.495 0.249 0.032 0.001] [0.001 0.038 0.291 0.550 0.722 0.788 0.720 0.550 0.291 0.0…	[6.369 18.265 23.251 2.767 3.142 26.106 6.637 5.426 14.767 19.442 11.117 10.775 16.754 36.153 5.785]	[33.075 33.768 12.822 11.294 27.853 16.977 5.276 2.333 17.617 15.450 3.160 29.443 47.423]	[38.379 30.947 26.101 27.549 24.349 10.962 3.337 15.217 17.547 26.064 39.533]	[43.440 36.665 36.828 23.856 10.388 2.951 16.545 28.650 35.783]	Nucs_200nMNaCl_dataset1.xlsx
67	asc	160	92.607	36.297	0.753	0.162	0.035	0.043	626	419	0.596	65	54	1.042	[[0.000 0.000 0.000 0.000 0.000 0.000 0.000 0.000 0.003 0.000 0.000] [0.000 0.000 0.000 0.001 0.007 0.010 0.005 0.002 0.004 0.004 0.000] [0.000 0.000 0.008 0.065 0.170 0.200 0.140 0.060 0.013 0.001 0.000] [0.001 0.006 0.088 0.304 0.503 0.569 0.477 0.307 0.107 0.009 0.000] [0.001 0.026 0.228 0.489 0.683 0.767 0.663 0.495 0.249 0.032 0.001] [0.001 0.038 0.291 0.550 0.722 0.788 0.720 0.550 0.291 0.0…	[0.493 1.198 22.512 35.924 9.106 5.978 8.060 11.143 2.363 3.140 27.079 27.410 16.135 9.262 14.681 2.105 8.084 9.131 6.754 18.698 3.524 0.887 12.933 18.832 22.515 9.430 29.941 9.510 18.009]	[9.812 39.874 51.732 24.079 5.455 5.478 5.931 4.778 15.498 42.353 49.016 25.208 6.146 8.998 9.277 2.466 8.466 1.971 13.559 5.381 3.817 21.905 36.555 27.215 13.144 39.411 33.485]	[48.764 54.649 34.095 10.179 2.365 3.246 13.408 32.460 52.129 54.263 42.161 19.632 15.177 6.935 3.224 2.720 1.162 8.509 10.410 17.853 31.199 39.039 23.273 11.381 41.047]	[53.957 41.800 23.154 8.659 10.844 22.895 43.206 57.506 59.950 51.207 35.068 22.669 8.113 5.977 2.943 1.973 11.230 15.268 28.747 38.256 31.948 18.538 11.676]	Nucs_200nMNaCl_dataset1.xlsx
68	asc	160.999	149.708	43.049	0.79	0.155	0.034	0.043	656	487	0.588	85	64	1.042	[[0.000 0.000 0.000 0.000 0.000 0.000 0.000 0.000 0.003 0.000 0.000] [0.000 0.000 0.000 0.001 0.007 0.010 0.005 0.002 0.004 0.004 0.000] [0.000 0.000 0.008 0.065 0.170 0.200 0.140 0.060 0.013 0.001 0.000] [0.001 0.006 0.088 0.304 0.503 0.569 0.477 0.307 0.107 0.009 0.000] [0.001 0.026 0.228 0.489 0.683 0.767 0.663 0.495 0.249 0.032 0.001] [0.001 0.038 0.291 0.550 0.722 0.788 0.720 0.550 0.291 0.0…	[5.987 14.443 8.695 3.319 4.533 6.164 12.712 8.369 8.119 11.489 13.180 23.315 28.261 11.698 13.629 15.551 5.087 13.202 8.696 5.906 6.256 24.317 10.147 5.299 0.344 33.991 9.219 35.297 13.321 11.129]	[21.784 17.577 9.934 3.111 2.458 13.814 10.665 9.679 22.138 30.582 44.036 34.070 9.247 0.004 11.280 19.464 20.094 12.344 4.687 2.949 16.115 4.661 0.053 14.690 29.554 9.872 33.246 1.237]	[24.058 14.885 9.769 9.237 12.985 5.552 10.359 30.610 48.456 50.894 45.008 18.864 3.152 18.153 22.610 25.586 13.182 8.188 5.545 13.179 7.426 4.776 19.858 14.763 5.426 17.592]	[22.060 18.768 12.762 10.536 0.852 17.935 38.554 52.599 59.807 49.487 25.887 7.157 16.749 25.650 23.372 23.522 13.418 11.460 13.800 1.033 6.632 7.458 12.934 1.734]	Nucs_200nMNaCl_dataset1.xlsx
69	asc	165.74	152.294	45.568	0.779	0.175	0.043	0.061	661	15	0.487	73	78	1.042	[[0.000 0.000 0.000 0.000 0.000 0.000 0.000 0.000 0.003 0.000 0.000] [0.000 0.000 0.000 0.001 0.007 0.010 0.005 0.002 0.004 0.004 0.000] [0.000 0.000 0.008 0.065 0.170 0.200 0.140 0.060 0.013 0.001 0.000] [0.001 0.006 0.088 0.304 0.503 0.569 0.477 0.307 0.107 0.009 0.000] [0.001 0.026 0.228 0.489 0.683 0.767 0.663 0.495 0.249 0.032 0.001] [0.001 0.038 0.291 0.550 0.722 0.788 0.720 0.550 0.291 0.0…	[6.398 0.924 7.769 10.963 4.605 5.544 5.156 9.731 12.352 12.029 9.047 12.418 21.830 8.064 17.131 6.295 5.553 1.666 6.190 6.057 37.251 6.837 8.980 14.011 7.509 0.373 27.234 3.848 9.136 22.842 17.762]	[6.159 12.788 17.150 7.314 0.663 7.250 18.485 23.232 13.682 3.177 18.810 24.007 5.715 18.015 0.506 9.534 1.347 2.329 15.664 37.641 20.973 1.444 13.275 14.701 9.489 25.123 14.337 4.209 27.155]	[18.134 17.057 12.531 7.851 13.595 23.565 25.563 21.625 18.597 22.277 16.028 1.348 9.194 3.580 3.093 5.359 11.464 24.876 36.841 28.484 19.604 15.437 5.100 6.895 24.963 12.746 5.595]	[19.898 17.343 17.125 22.505 25.004 28.450 32.280 26.829 22.774 16.584 4.017 1.262 1.667 0.633 6.027 16.382 25.745 39.527 35.652 27.647 18.811 2.867 10.114 15.716 5.628]	Nucs_200nMNaCl_dataset1.xlsx
70	asc	160.863	70.022	34.132	0.741	0.155	0.034	0.046	676	2219	0.426	55	58	1.042	[[0.000 0.000 0.000 0.000 0.000 0.000 0.000 0.000 0.003 0.000 0.000] [0.000 0.000 0.000 0.001 0.007 0.010 0.005 0.002 0.004 0.004 0.000] [0.000 0.000 0.008 0.065 0.170 0.200 0.140 0.060 0.013 0.001 0.000] [0.001 0.006 0.088 0.304 0.503 0.569 0.477 0.307 0.107 0.009 0.000] [0.001 0.026 0.228 0.489 0.683 0.767 0.663 0.495 0.249 0.032 0.001] [0.001 0.038 0.291 0.550 0.722 0.788 0.720 0.550 0.291 0.0…	[6.895 2.777 32.780 14.371 20.052 1.196 19.768 8.431 22.103 9.866 1.105 10.021 21.502 26.218 21.470 11.425 7.861 8.255 3.846 18.636 8.620 4.596 1.991 19.102 9.270 27.750 15.395 21.410 0.502 4.770]	[17.061 38.577 40.787 26.639 1.054 24.582 7.263 22.821 20.365 8.838 20.219 39.621 47.704 40.292 26.091 9.446 6.247 17.292 16.249 1.600 7.911 9.858 22.741 32.696 40.083 18.565 13.461 7.818]	[49.463 48.413 33.026 0.964 12.173 3.963 16.143 24.402 26.586 35.596 52.500 62.109 56.406 36.918 15.800 7.957 16.280 16.667 2.716 9.151 19.802 34.629 45.095 43.372 22.950 0.072]	[48.961 33.730 15.436 0.089 2.488 14.932 26.745 39.831 54.158 64.411 71.050 65.064 46.816 20.768 1.419 11.769 15.409 2.195 11.130 26.870 46.672 46.997 44.710 31.103]	Nucs_200nMNaCl_dataset1.xlsx
71	asc	162.102	83.906	32.103	0.768	0.156	0.034	0.042	681	3574	0.544	64	49	1.042	[[0.000 0.000 0.000 0.000 0.000 0.000 0.000 0.000 0.003 0.000 0.000] [0.000 0.000 0.000 0.001 0.007 0.010 0.005 0.002 0.004 0.004 0.000] [0.000 0.000 0.008 0.065 0.170 0.200 0.140 0.060 0.013 0.001 0.000] [0.001 0.006 0.088 0.304 0.503 0.569 0.477 0.307 0.107 0.009 0.000] [0.001 0.026 0.228 0.489 0.683 0.767 0.663 0.495 0.249 0.032 0.001] [0.001 0.038 0.291 0.550 0.722 0.788 0.720 0.550 0.291 0.0…	[20.833 9.377 13.771 4.835 3.907 12.444 18.147 13.867 8.397 14.073 6.906 15.755 3.868 40.013 51.642 19.822 9.050 8.216 4.620 16.094 11.369 13.115 2.161 0.348 10.822 28.969 13.285 0.188 11.598 0.118]	[12.908 11.500 13.674 12.547 23.471 31.303 27.139 8.294 6.422 7.747 17.274 24.016 63.900 81.560 41.118 3.247 15.051 16.775 24.089 25.974 19.881 8.545 6.144 3.836 30.201 27.864 12.629 11.751]	[5.146 17.630 26.030 33.400 39.810 31.041 16.591 5.972 9.548 26.217 52.355 84.463 87.440 59.306 13.610 16.069 27.647 33.857 33.133 27.369 18.070 3.039 12.552 30.794 33.002 26.357]	[18.915 33.929 43.923 41.738 35.734 27.827 15.722 23.581 44.148 69.839 94.187 92.256 67.401 28.011 7.606 31.397 41.569 38.679 35.015 19.623 0.977 13.739 33.442 35.688]	Nucs_200nMNaCl_dataset1.xlsx
72	asc	160	72.085	32.262	0.807	0.155	0.033	0.04	722	532	0.257	42	70	1.042	[[0.000 0.000 0.000 0.000 0.000 0.000 0.000 0.000 0.003 0.000 0.000] [0.000 0.000 0.000 0.001 0.007 0.010 0.005 0.002 0.004 0.004 0.000] [0.000 0.000 0.008 0.065 0.170 0.200 0.140 0.060 0.013 0.001 0.000] [0.001 0.006 0.088 0.304 0.503 0.569 0.477 0.307 0.107 0.009 0.000] [0.001 0.026 0.228 0.489 0.683 0.767 0.663 0.495 0.249 0.032 0.001] [0.001 0.038 0.291 0.550 0.722 0.788 0.720 0.550 0.291 0.0…	[14.441 11.883 15.716 9.184 5.424 1.885 6.357 16.629 7.598 13.911 26.365 5.745 4.964 0.389 39.564 8.487 8.335 24.521 33.037 16.774 32.465 19.992 10.567 10.760 10.772 1.747 1.066 1.508 26.079]	[11.245 14.367 19.754 9.073 4.005 13.728 23.606 8.957 23.294 36.193 21.409 8.031 16.911 35.126 7.127 0.318 36.872 53.685 49.525 50.848 41.509 25.943 10.657 4.519 3.106 1.185 12.064]	[10.922 18.680 17.630 14.547 20.549 20.666 2.851 22.904 38.590 31.485 4.804 18.083 29.214 20.595 26.278 43.929 68.463 75.559 71.371 58.025 38.142 17.829 1.444 1.635 6.269]	[16.129 23.077 25.640 22.744 14.107 2.296 22.331 35.739 25.000 8.532 10.014 30.956 33.897 44.291 65.114 78.886 89.488 90.555 71.580 49.165 29.460 8.974 8.176]	Nucs_200nMNaCl_dataset1.xlsx
73	asc	167.428	159.453	45.944	0.83	0.152	0.036	0.054	725	3822	0.27	49	101	1.042	[[0.000 0.000 0.000 0.000 0.000 0.000 0.000 0.000 0.003 0.000 0.000] [0.000 0.000 0.000 0.001 0.007 0.010 0.005 0.002 0.004 0.004 0.000] [0.000 0.000 0.008 0.065 0.170 0.200 0.140 0.060 0.013 0.001 0.000] [0.001 0.006 0.088 0.304 0.503 0.569 0.477 0.307 0.107 0.009 0.000] [0.001 0.026 0.228 0.489 0.683 0.767 0.663 0.495 0.249 0.032 0.001] [0.001 0.038 0.291 0.550 0.722 0.788 0.720 0.550 0.291 0.0…	[8.426 8.581 6.586 34.247 7.552 20.386 23.639 13.549 8.286 11.116 2.026 11.643 23.786 16.153 15.834 9.860 3.760 15.754 16.973 9.966 14.082 4.886 16.262 0.915 23.982 0.291 1.789 20.324 13.135 5.557 6.148]	[9.501 14.828 34.730 14.482 28.430 40.607 21.226 4.047 7.986 13.405 0.763 26.041 35.963 28.840 15.897 6.707 26.120 29.833 11.411 6.656 5.976 18.248 4.775 24.585 13.177 12.097 14.651 5.752 15.199]	[27.488 30.966 6.848 24.468 40.990 34.316 16.659 15.335 6.506 4.602 31.389 41.990 39.799 18.060 8.080 29.633 30.692 18.775 6.855 9.376 6.280 4.563 19.977 24.572 19.084 10.994 4.708]	[25.403 1.657 21.774 35.498 39.578 30.957 18.875 2.438 13.343 33.803 43.562 38.549 20.775 7.292 23.923 29.863 27.525 17.344 9.299 2.631 8.444 21.466 22.880 21.492 13.548]	Nucs_200nMNaCl_dataset1.xlsx
74	asc	158.08	145.963	41.154	0.854	0.17	0.038	0.048	743	1881	0.372	56	87	1.042	[[0.000 0.000 0.000 0.000 0.000 0.000 0.000 0.000 0.003 0.000 0.000] [0.000 0.000 0.000 0.001 0.007 0.010 0.005 0.002 0.004 0.004 0.000] [0.000 0.000 0.008 0.065 0.170 0.200 0.140 0.060 0.013 0.001 0.000] [0.001 0.006 0.088 0.304 0.503 0.569 0.477 0.307 0.107 0.009 0.000] [0.001 0.026 0.228 0.489 0.683 0.767 0.663 0.495 0.249 0.032 0.001] [0.001 0.038 0.291 0.550 0.722 0.788 0.720 0.550 0.291 0.0…	[11.065 6.901 12.281 1.841 23.640 7.855 10.148 16.361 9.733 0.023 7.282 1.529 6.442 5.668 21.013 14.298 21.377 7.740 26.871 23.739 18.892 6.594 16.856 4.774 22.931 7.936 19.051 13.316 25.792]	[7.509 16.651 3.839 26.647 14.601 1.960 16.154 17.925 8.530 6.528 1.109 10.040 19.395 30.996 35.492 32.396 4.993 34.870 27.729 10.320 7.612 15.945 1.736 24.512 28.927 16.361 16.686]	[6.582 6.108 20.179 21.738 17.074 18.716 19.694 16.292 7.372 2.850 15.772 29.284 43.557 47.121 34.114 0.934 24.130 24.281 7.073 1.608 1.763 4.176 25.760 29.912 14.533]	[7.447 19.305 24.614 24.307 27.658 22.173 16.051 10.428 6.470 22.221 37.690 52.262 47.749 30.685 8.781 13.507 21.408 15.265 7.016 1.409 16.575 24.705 19.761]	Nucs_200nMNaCl_dataset1.xlsx
75	asc	164.533	118.499	39.394	0.765	0.14	0.029	0.036	747	1408	0.415	39	83	1.042	[[0.000 0.000 0.000 0.000 0.000 0.000 0.000 0.000 0.003 0.000 0.000] [0.000 0.000 0.000 0.001 0.007 0.010 0.005 0.002 0.004 0.004 0.000] [0.000 0.000 0.008 0.065 0.170 0.200 0.140 0.060 0.013 0.001 0.000] [0.001 0.006 0.088 0.304 0.503 0.569 0.477 0.307 0.107 0.009 0.000] [0.001 0.026 0.228 0.489 0.683 0.767 0.663 0.495 0.249 0.032 0.001] [0.001 0.038 0.291 0.550 0.722 0.788 0.720 0.550 0.291 0.0…	[14.295 8.503 6.765 29.249 2.721 35.960 2.271 1.980 7.238 4.084 1.276 26.056 30.953 11.828 0.890 20.076 6.589 5.436 9.021 3.283 11.524 38.700 32.223 7.366 5.684 7.097 15.653 24.889 6.178 0.225]	[19.033 25.641 31.271 29.884 35.735 21.241 6.734 6.186 0.173 12.262 42.170 38.067 3.204 3.234 16.336 0.730 13.241 10.097 6.989 29.232 60.573 47.890 5.904 12.915 17.765 31.646 29.626 6.154]	[35.860 46.606 44.083 45.988 29.226 18.747 7.017 10.866 28.583 42.268 40.633 23.635 12.711 9.341 0.102 8.069 16.490 24.832 49.034 64.393 55.353 20.710 9.860 32.006 36.845 33.514]	[58.627 53.790 54.723 39.406 24.687 22.590 24.221 34.594 43.888 45.885 32.857 22.430 11.292 2.695 8.558 23.920 43.315 58.937 67.080 56.479 27.929 5.329 29.744 41.217]	Nucs_200nMNaCl_dataset1.xlsx
76	asc	159.626	74.707	33.382	0.791	0.142	0.028	0.036	750	966	0.427	60	42	1.042	[[0.000 0.000 0.000 0.000 0.000 0.000 0.000 0.000 0.003 0.000 0.000] [0.000 0.000 0.000 0.001 0.007 0.010 0.005 0.002 0.004 0.004 0.000] [0.000 0.000 0.008 0.065 0.170 0.200 0.140 0.060 0.013 0.001 0.000] [0.001 0.006 0.088 0.304 0.503 0.569 0.477 0.307 0.107 0.009 0.000] [0.001 0.026 0.228 0.489 0.683 0.767 0.663 0.495 0.249 0.032 0.001] [0.001 0.038 0.291 0.550 0.722 0.788 0.720 0.550 0.291 0.0…	[7.684 17.875 3.941 6.476 20.041 28.916 8.891 10.969 7.678 3.852 5.372 8.473 4.724 11.229 35.271 10.074 2.770 7.721 22.693 27.836 27.211 15.705 9.563 31.233 13.201 16.975 0.602 10.780 5.795]	[16.004 9.641 5.515 31.261 34.491 0.082 19.254 15.089 5.006 7.682 8.797 5.127 26.503 35.848 6.176 3.946 17.682 40.471 52.788 48.981 34.092 1.799 19.850 6.072 23.876 3.699 7.581]	[15.651 24.988 33.391 30.550 7.284 13.702 18.736 6.220 4.320 11.362 21.737 31.140 33.539 18.133 14.844 26.870 54.554 69.064 67.065 39.130 12.569 5.195 7.054 12.197 11.079]	[30.866 36.098 27.639 8.399 4.622 11.211 10.230 2.713 19.227 26.905 34.062 36.440 28.501 33.914 46.967 63.256 78.981 70.395 50.700 29.100 8.954 8.840 10.147]	Nucs_200nMNaCl_dataset1.xlsx
77	asc	160.632	153.718	43.546	0.865	0.196	0.025	0.037	757	1655	0.851	105	20	1.042	[[0.000 0.000 0.000 0.000 0.000 0.000 0.000 0.000 0.003 0.000 0.000] [0.000 0.000 0.000 0.001 0.007 0.010 0.005 0.002 0.004 0.004 0.000] [0.000 0.000 0.008 0.065 0.170 0.200 0.140 0.060 0.013 0.001 0.000] [0.001 0.006 0.088 0.304 0.503 0.569 0.477 0.307 0.107 0.009 0.000] [0.001 0.026 0.228 0.489 0.683 0.767 0.663 0.495 0.249 0.032 0.001] [0.001 0.038 0.291 0.550 0.722 0.788 0.720 0.550 0.291 0.0…	[17.429 6.128 8.399 10.010 10.436 21.016 9.534 12.847 9.638 4.542 8.231 5.722 8.484 5.601 5.547 5.482 25.552 1.944 0.923 0.099 0.095 0.589 0.284 2.550 6.796 27.582 4.665 25.920 16.440 12.305]	[10.643 0.331 11.028 25.948 21.467 5.449 12.795 0.943 3.838 13.363 14.080 14.146 12.616 5.606 15.485 29.265 15.182 1.846 0.315 0.439 0.495 1.286 0.989 19.311 28.647 3.834 36.472 23.247]	[11.620 20.372 25.143 20.679 2.652 7.290 7.881 9.800 14.687 20.252 20.623 15.036 0.014 17.671 28.961 21.468 10.568 0.905 0.152 1.347 0.424 11.064 22.080 19.594 6.743 26.741]	[27.062 23.044 20.588 8.084 3.986 8.447 17.276 19.966 22.311 23.632 12.007 1.962 16.868 27.385 23.175 16.251 7.563 0.159 0.157 8.008 15.072 16.748 10.996 5.778]	Nucs_200nMNaCl_dataset1.xlsx
78	asc	160.253	147.335	42.829	0.833	0.139	0.029	0.034	763	425	0.419	63	85	1.042	[[0.000 0.000 0.000 0.000 0.000 0.000 0.000 0.000 0.003 0.000 0.000] [0.000 0.000 0.000 0.001 0.007 0.010 0.005 0.002 0.004 0.004 0.000] [0.000 0.000 0.008 0.065 0.170 0.200 0.140 0.060 0.013 0.001 0.000] [0.001 0.006 0.088 0.304 0.503 0.569 0.477 0.307 0.107 0.009 0.000] [0.001 0.026 0.228 0.489 0.683 0.767 0.663 0.495 0.249 0.032 0.001] [0.001 0.038 0.291 0.550 0.722 0.788 0.720 0.550 0.291 0.0…	[12.449 10.777 6.030 2.510 5.473 6.458 6.270 4.591 13.615 11.262 3.913 0.388 11.474 13.995 4.544 21.947 5.096 7.075 16.076 6.082 23.640 23.462 36.368 2.882 17.229 18.743 22.349 33.446 11.071]	[7.568 12.674 8.262 9.957 6.060 0.745 8.263 10.279 2.498 1.524 3.392 18.277 17.460 8.520 21.671 2.340 1.584 9.498 9.864 14.950 29.826 46.658 6.688 28.041 38.532 48.443 50.156]	[12.557 15.918 11.370 8.295 7.447 7.881 8.380 2.096 2.610 13.062 17.730 11.225 4.338 14.561 11.740 5.515 2.210 5.610 5.215 29.058 36.438 11.668 27.109 57.106 66.773]	[15.066 15.908 14.310 9.366 10.041 9.143 0.047 5.478 13.386 14.801 8.326 0.526 12.171 11.374 4.349 3.258 4.026 13.383 28.276 25.182 2.640 28.807 60.527]	Nucs_200nMNaCl_dataset1.xlsx
79	asc	157.591	99.059	33.476	0.799	0.187	0.042	0.054	768	2161	0.578	65	54	1.042	[[0.000 0.000 0.000 0.000 0.000 0.000 0.000 0.000 0.003 0.000 0.000] [0.000 0.000 0.000 0.001 0.007 0.010 0.005 0.002 0.004 0.004 0.000] [0.000 0.000 0.008 0.065 0.170 0.200 0.140 0.060 0.013 0.001 0.000] [0.001 0.006 0.088 0.304 0.503 0.569 0.477 0.307 0.107 0.009 0.000] [0.001 0.026 0.228 0.489 0.683 0.767 0.663 0.495 0.249 0.032 0.001] [0.001 0.038 0.291 0.550 0.722 0.788 0.720 0.550 0.291 0.0…	[6.908 29.866 46.123 8.107 17.130 2.291 29.733 17.903 30.937 17.588 11.764 7.562 2.459 14.910 16.547 2.444 7.183 2.341 2.244 2.400 16.807 27.533 17.112 18.850 12.764 20.622 2.607 26.407 12.221]	[49.473 57.002 6.390 22.329 25.722 39.830 48.238 48.683 38.939 24.340 14.674 13.695 24.413 22.780 9.421 7.132 4.811 2.274 11.926 31.773 44.492 21.454 16.676 11.878 15.543 26.121 21.600]	[52.700 20.836 18.755 42.345 59.059 65.226 68.334 54.688 39.528 27.841 26.864 29.298 28.087 19.136 11.869 4.020 5.472 23.406 43.305 44.662 24.314 0.018 4.950 16.315 25.628]	[19.489 14.113 46.725 75.328 81.038 80.952 70.450 55.501 45.966 37.243 36.462 33.215 24.099 17.338 3.570 14.359 31.764 43.721 42.128 31.645 13.370 11.755 17.996]	Nucs_200nMNaCl_dataset1.xlsx
80	asc	134.594	127.172	35.029	0.799	0.154	0.032	0.039	778	1289	0.286	40	80	1.042	[[0.000 0.000 0.000 0.000 0.000 0.000 0.000 0.000 0.003 0.000 0.000] [0.000 0.000 0.000 0.001 0.007 0.010 0.005 0.002 0.004 0.004 0.000] [0.000 0.000 0.008 0.065 0.170 0.200 0.140 0.060 0.013 0.001 0.000] [0.001 0.006 0.088 0.304 0.503 0.569 0.477 0.307 0.107 0.009 0.000] [0.001 0.026 0.228 0.489 0.683 0.767 0.663 0.495 0.249 0.032 0.001] [0.001 0.038 0.291 0.550 0.722 0.788 0.720 0.550 0.291 0.0…	[0.455 8.971 1.465 1.189 8.664 16.242 7.521 13.091 4.163 3.532 9.206 14.165 0.589 7.056 11.053 5.772 16.376 31.442 18.898 30.684 0.453 21.182 11.194 31.943]	[8.465 3.615 3.875 16.190 16.813 7.146 11.412 8.942 3.153 0.358 9.268 2.966 12.877 17.467 3.110 29.211 30.181 12.165 21.008 25.480 15.358 16.574]	[2.576 7.969 16.682 20.974 16.341 15.087 11.095 5.008 1.018 6.461 2.601 12.036 14.349 5.749 23.485 38.099 28.087 35.316 24.062 13.054]	[8.052 17.965 24.464 19.766 21.390 12.687 4.213 3.328 1.266 5.950 9.801 1.658 5.501 26.569 39.199 39.909 43.786 23.362]	Nucs_200nMNaCl_dataset1.xlsx
81	asc	160	60.692	31.516	0.818	0.142	0.029	0.037	784	1445	0.352	42	66	1.042	[[0.000 0.000 0.000 0.000 0.000 0.000 0.000 0.000 0.003 0.000 0.000] [0.000 0.000 0.000 0.001 0.007 0.010 0.005 0.002 0.004 0.004 0.000] [0.000 0.000 0.008 0.065 0.170 0.200 0.140 0.060 0.013 0.001 0.000] [0.001 0.006 0.088 0.304 0.503 0.569 0.477 0.307 0.107 0.009 0.000] [0.001 0.026 0.228 0.489 0.683 0.767 0.663 0.495 0.249 0.032 0.001] [0.001 0.038 0.291 0.550 0.722 0.788 0.720 0.550 0.291 0.0…	[10.495 12.192 7.530 34.764 6.557 37.654 19.795 2.401 7.098 4.528 35.945 3.953 2.140 15.301 22.267 21.210 13.940 11.720 24.217 3.954 0.752 1.387 15.157 9.958 13.313 13.190 9.776 10.586 2.955]	[3.179 18.817 41.808 42.766 50.830 39.823 15.848 10.563 26.049 40.185 22.995 11.767 5.237 4.012 17.046 30.405 30.799 32.054 15.686 0.531 9.341 10.872 4.277 14.930 14.959 8.474 16.952]	[28.469 52.387 64.412 67.444 51.302 34.128 30.052 35.550 44.676 36.147 19.310 10.309 7.488 24.689 36.435 45.572 39.056 23.110 3.928 7.351 14.136 13.897 17.262 8.697 4.593]	[65.453 72.848 79.704 66.578 54.150 50.000 45.709 51.326 38.932 29.859 25.017 17.192 34.970 44.456 47.203 47.428 26.554 11.094 3.728 18.060 16.460 16.133 8.605]	Nucs_200nMNaCl_dataset1.xlsx
82	asc	158.632	13.265	25.48	0.866	0.145	0.027	0.042	801	2706	0.545	44	41	1.042	[[0.000 0.000 0.000 0.000 0.000 0.000 0.000 0.000 0.003 0.000 0.000] [0.000 0.000 0.000 0.001 0.007 0.010 0.005 0.002 0.004 0.004 0.000] [0.000 0.000 0.008 0.065 0.170 0.200 0.140 0.060 0.013 0.001 0.000] [0.001 0.006 0.088 0.304 0.503 0.569 0.477 0.307 0.107 0.009 0.000] [0.001 0.026 0.228 0.489 0.683 0.767 0.663 0.495 0.249 0.032 0.001] [0.001 0.038 0.291 0.550 0.722 0.788 0.720 0.550 0.291 0.0…	[13.404 12.666 10.789 9.726 12.842 30.849 25.886 12.059 3.747 2.128 18.884 10.347 14.487 20.498 21.901 5.859 0.367 34.258 12.720 8.751 22.978 27.783 22.430 27.163 10.543 28.013 29.387 9.951 14.817]	[13.974 9.319 21.541 33.130 50.213 35.281 2.757 3.347 9.188 22.993 27.032 29.910 38.692 29.221 5.275 14.567 40.802 34.225 26.599 41.245 28.057 22.119 33.106 10.968 47.978 48.369 32.053]	[8.637 31.387 52.187 55.902 44.088 17.198 9.186 12.422 30.430 38.707 48.603 46.284 36.643 27.092 31.026 43.955 49.272 52.969 44.035 22.123 10.807 16.545 13.357 49.043 63.248]	[39.409 55.708 62.390 50.450 32.688 25.484 24.104 36.187 50.898 56.150 54.832 51.389 45.061 46.553 56.620 62.003 61.102 46.915 24.771 4.270 4.535 24.440 47.784]	Nucs_200nMNaCl_dataset1.xlsx
83	asc	158.545	138.232	38.335	0.806	0.19	0.032	0.042	822	1935	0.71	93	29	1.042	[[0.000 0.000 0.000 0.000 0.000 0.000 0.000 0.000 0.003 0.000 0.000] [0.000 0.000 0.000 0.001 0.007 0.010 0.005 0.002 0.004 0.004 0.000] [0.000 0.000 0.008 0.065 0.170 0.200 0.140 0.060 0.013 0.001 0.000] [0.001 0.006 0.088 0.304 0.503 0.569 0.477 0.307 0.107 0.009 0.000] [0.001 0.026 0.228 0.489 0.683 0.767 0.663 0.495 0.249 0.032 0.001] [0.001 0.038 0.291 0.550 0.722 0.788 0.720 0.550 0.291 0.0…	[20.520 11.815 17.639 34.313 7.109 14.615 24.578 17.456 4.937 15.987 13.077 1.485 13.711 1.702 0.960 18.880 12.355 5.245 22.671 4.340 12.939 19.880 12.053 14.699 13.810 30.456 17.454 10.088 13.987]	[30.895 40.703 46.687 16.958 23.349 40.614 27.277 11.784 20.057 21.813 14.879 13.603 5.633 9.331 24.578 24.418 22.758 23.123 13.465 20.709 32.376 14.644 15.578 36.388 46.087 27.637 8.355]	[57.757 49.901 18.193 20.892 41.953 40.811 29.866 27.728 27.645 24.103 18.236 2.315 12.345 28.802 35.643 33.444 31.693 27.798 34.879 30.190 15.246 19.289 45.836 52.829 31.124]	[50.552 17.467 13.922 38.192 49.077 43.088 40.978 34.501 27.763 19.822 0.823 14.817 33.070 40.678 41.860 45.533 41.119 39.616 31.282 7.139 22.387 43.134 49.697]	Nucs_200nMNaCl_dataset1.xlsx
84	asc	77.213	64.52	20.28	0.763	0.189	0.051	0.056	831	654	0.51	36	36	1.042	[[0.000 0.000 0.000 0.000 0.000 0.000 0.000 0.000 0.003 0.000 0.000] [0.000 0.000 0.000 0.001 0.007 0.010 0.005 0.002 0.004 0.004 0.000] [0.000 0.000 0.008 0.065 0.170 0.200 0.140 0.060 0.013 0.001 0.000] [0.001 0.006 0.088 0.304 0.503 0.569 0.477 0.307 0.107 0.009 0.000] [0.001 0.026 0.228 0.489 0.683 0.767 0.663 0.495 0.249 0.032 0.001] [0.001 0.038 0.291 0.550 0.722 0.788 0.720 0.550 0.291 0.0…	[7.914 10.613 11.949 22.840 8.384 6.708 17.002 5.350 23.861 7.636 14.554 30.840 44.411]	[12.630 5.835 21.058 16.451 5.985 16.323 25.781 22.718 2.982 2.952 45.769]	[1.698 14.686 20.817 19.578 26.781 27.835 23.143 10.690 23.289]	[17.714 21.674 29.320 35.825 27.285 29.426 32.030]	Nucs_200nMNaCl_dataset1.xlsx
85	asc	158.723	87.401	31.377	0.791	0.158	0.03	0.04	847	780	0.5	58	51	1.042	[[0.000 0.000 0.000 0.000 0.000 0.000 0.000 0.000 0.003 0.000 0.000] [0.000 0.000 0.000 0.001 0.007 0.010 0.005 0.002 0.004 0.004 0.000] [0.000 0.000 0.008 0.065 0.170 0.200 0.140 0.060 0.013 0.001 0.000] [0.001 0.006 0.088 0.304 0.503 0.569 0.477 0.307 0.107 0.009 0.000] [0.001 0.026 0.228 0.489 0.683 0.767 0.663 0.495 0.249 0.032 0.001] [0.001 0.038 0.291 0.550 0.722 0.788 0.720 0.550 0.291 0.0…	[23.226 4.985 1.557 43.241 5.861 9.614 16.112 11.865 7.052 34.328 35.590 6.344 33.514 38.157 9.165 0.152 13.832 32.605 14.157 0.399 13.747 22.588 11.536 21.153 4.227 2.012 3.812 12.898 4.375]	[15.819 20.686 46.950 32.289 20.601 26.852 23.447 30.148 20.059 21.598 40.896 55.765 59.497 28.167 2.486 2.394 32.768 30.261 0.194 2.653 21.482 33.407 29.035 13.798 2.008 9.255 12.617]	[21.710 49.726 47.306 42.269 34.747 41.778 31.175 16.921 25.380 53.413 78.162 68.856 41.184 20.024 15.749 32.638 26.468 18.108 9.655 27.978 37.557 38.465 22.148 14.643 11.023]	[49.378 56.421 55.862 57.185 43.583 32.547 11.226 33.264 61.034 80.813 78.644 58.055 42.985 31.520 31.425 30.169 26.946 28.884 35.936 39.025 40.768 35.093 22.800]	Nucs_200nMNaCl_dataset1.xlsx
86	asc	155.39	121.379	36.691	0.846	0.188	0.032	0.04	850	3920	0.606	81	46	1.042	[[0.000 0.000 0.000 0.000 0.000 0.000 0.000 0.000 0.003 0.000 0.000] [0.000 0.000 0.000 0.001 0.007 0.010 0.005 0.002 0.004 0.004 0.000] [0.000 0.000 0.008 0.065 0.170 0.200 0.140 0.060 0.013 0.001 0.000] [0.001 0.006 0.088 0.304 0.503 0.569 0.477 0.307 0.107 0.009 0.000] [0.001 0.026 0.228 0.489 0.683 0.767 0.663 0.495 0.249 0.032 0.001] [0.001 0.038 0.291 0.550 0.722 0.788 0.720 0.550 0.291 0.0…	[16.399 14.362 3.921 2.808 4.257 0.637 24.063 2.267 12.032 7.931 6.992 10.558 17.841 8.778 42.193 13.030 24.031 25.656 4.177 7.154 10.698 3.354 9.213 26.820 5.405 4.555 7.848 17.256 6.752]	[24.522 9.699 2.975 5.342 10.540 25.515 8.282 6.933 1.581 8.305 5.134 16.951 38.795 53.096 46.141 17.717 15.730 13.428 10.414 15.952 4.096 20.946 28.724 10.282 5.776 18.754 17.804]	[15.664 1.954 3.569 13.720 20.574 13.201 0.395 7.515 6.805 2.273 28.013 50.009 70.596 51.865 27.818 5.627 4.883 4.151 13.240 2.110 19.543 29.760 21.293 20.803 18.341]	[14.439 12.245 13.228 19.381 12.817 1.676 0.028 3.295 12.898 39.292 59.862 70.341 58.166 37.523 11.962 3.496 4.684 1.013 5.064 18.187 29.563 30.226 29.028]	Nucs_200nMNaCl_dataset1.xlsx
87	asc	159.776	88.195	31.9	0.806	0.15	0.037	0.047	857	2112	0.486	58	49	1.042	[[0.000 0.000 0.000 0.000 0.000 0.000 0.000 0.000 0.003 0.000 0.000] [0.000 0.000 0.000 0.001 0.007 0.010 0.005 0.002 0.004 0.004 0.000] [0.000 0.000 0.008 0.065 0.170 0.200 0.140 0.060 0.013 0.001 0.000] [0.001 0.006 0.088 0.304 0.503 0.569 0.477 0.307 0.107 0.009 0.000] [0.001 0.026 0.228 0.489 0.683 0.767 0.663 0.495 0.249 0.032 0.001] [0.001 0.038 0.291 0.550 0.722 0.788 0.720 0.550 0.291 0.0…	[12.084 27.332 11.760 8.110 21.070 39.447 4.782 20.803 8.531 4.091 6.201 16.981 0.192 33.976 3.951 15.480 6.921 1.622 40.151 35.703 11.873 15.351 16.381 10.551 6.882 6.133 4.206 12.867 10.229]	[39.254 29.481 24.525 44.849 47.591 25.343 22.677 20.978 11.457 16.737 19.986 25.286 35.855 13.199 10.044 0.008 14.993 57.191 61.715 37.400 29.478 29.332 15.301 1.460 4.794 0.838 15.879]	[46.495 51.851 55.286 59.970 45.600 37.627 25.619 26.438 23.044 33.527 37.363 36.971 18.673 3.460 14.154 37.712 64.756 75.188 64.627 49.390 35.322 24.050 11.085 3.581 5.995]	[68.148 72.346 71.254 59.026 52.001 41.691 32.807 39.569 43.632 40.416 40.822 26.054 0.622 21.353 51.856 76.286 84.143 81.466 67.038 48.372 32.475 16.508 4.486]	Nucs_200nMNaCl_dataset1.xlsx
88	asc	157.727	123.265	41.254	0.86	0.165	0.044	0.053	862	442	0.422	62	75	1.042	[[0.000 0.000 0.000 0.000 0.000 0.000 0.000 0.000 0.003 0.000 0.000] [0.000 0.000 0.000 0.001 0.007 0.010 0.005 0.002 0.004 0.004 0.000] [0.000 0.000 0.008 0.065 0.170 0.200 0.140 0.060 0.013 0.001 0.000] [0.001 0.006 0.088 0.304 0.503 0.569 0.477 0.307 0.107 0.009 0.000] [0.001 0.026 0.228 0.489 0.683 0.767 0.663 0.495 0.249 0.032 0.001] [0.001 0.038 0.291 0.550 0.722 0.788 0.720 0.550 0.291 0.0…	[3.940 34.857 15.396 4.494 8.278 21.641 18.873 14.237 0.715 1.611 20.739 18.038 16.358 2.152 2.568 29.069 28.214 11.409 21.361 8.086 9.011 1.092 11.749 2.008 20.459 7.529 13.406 7.351 8.315]	[29.130 4.280 0.935 21.345 35.217 36.813 23.317 7.209 11.623 12.525 0.511 8.415 11.615 18.178 16.246 19.384 14.835 19.700 14.261 5.514 11.472 11.291 14.096 23.220 11.056 13.317 9.896]	[15.098 18.510 26.886 46.010 45.374 34.074 22.995 13.657 15.021 8.005 13.563 18.322 19.320 8.773 8.355 3.453 6.848 12.146 1.186 11.569 20.931 22.387 23.582 9.128 3.737]	[33.071 41.939 47.421 51.196 46.788 31.742 23.457 20.350 12.207 23.658 19.868 12.533 14.558 0.284 0.594 7.383 1.163 1.322 11.403 25.643 25.391 22.207 13.183]	Nucs_200nMNaCl_dataset1.xlsx
89	asc	158.884	141.909	42.534	0.818	0.154	0.034	0.042	868	1187	0.505	73	70	1.042	[[0.000 0.000 0.000 0.000 0.000 0.000 0.000 0.000 0.003 0.000 0.000] [0.000 0.000 0.000 0.001 0.007 0.010 0.005 0.002 0.004 0.004 0.000] [0.000 0.000 0.008 0.065 0.170 0.200 0.140 0.060 0.013 0.001 0.000] [0.001 0.006 0.088 0.304 0.503 0.569 0.477 0.307 0.107 0.009 0.000] [0.001 0.026 0.228 0.489 0.683 0.767 0.663 0.495 0.249 0.032 0.001] [0.001 0.038 0.291 0.550 0.722 0.788 0.720 0.550 0.291 0.0…	[17.612 10.595 29.216 0.181 3.708 14.057 18.985 12.699 11.974 18.497 23.079 0.281 15.648 2.095 16.502 18.319 30.794 5.041 14.869 1.443 26.139 20.111 26.357 24.144 20.534 1.934 4.082 13.715 23.692]	[16.397 34.604 12.935 3.411 21.696 32.363 16.204 14.874 36.024 32.469 3.997 14.460 13.980 24.615 11.173 24.155 27.872 18.111 21.947 16.805 20.219 48.484 47.589 33.573 14.242 1.808 23.520]	[29.289 25.524 21.731 28.562 31.593 15.942 17.197 37.768 34.414 12.123 11.906 25.356 22.235 6.290 21.371 29.847 37.959 23.734 9.910 27.774 53.983 62.849 48.040 21.794 4.801]	[31.995 36.868 36.194 26.664 9.252 15.047 29.966 32.702 15.162 10.563 17.506 19.695 4.031 20.828 33.087 38.453 25.576 1.703 33.075 56.995 64.878 57.003 26.269]	Nucs_200nMNaCl_dataset1.xlsx
90	asc	155	128.442	39.897	0.756	0.165	0.035	0.042	882	2183	0.709	90	26	1.042	[[0.000 0.000 0.000 0.000 0.000 0.000 0.000 0.000 0.003 0.000 0.000] [0.000 0.000 0.000 0.001 0.007 0.010 0.005 0.002 0.004 0.004 0.000] [0.000 0.000 0.008 0.065 0.170 0.200 0.140 0.060 0.013 0.001 0.000] [0.001 0.006 0.088 0.304 0.503 0.569 0.477 0.307 0.107 0.009 0.000] [0.001 0.026 0.228 0.489 0.683 0.767 0.663 0.495 0.249 0.032 0.001] [0.001 0.038 0.291 0.550 0.722 0.788 0.720 0.550 0.291 0.0…	[11.823 16.750 11.730 28.815 17.783 14.899 0.518 1.555 1.543 0.854 6.930 15.874 6.383 7.191 9.079 12.397 11.411 5.810 4.631 22.794 2.810 14.187 36.334 27.125 19.312 6.654 27.361 11.120]	[16.796 17.762 43.571 39.640 24.049 7.190 0.525 1.192 1.840 1.434 15.600 17.915 5.843 11.682 22.642 14.705 2.420 3.861 19.074 1.494 33.759 56.990 35.636 9.076 2.630 29.593]	[21.848 47.879 51.142 36.081 15.842 5.056 1.061 2.033 6.883 18.189 16.423 6.539 14.228 21.722 17.291 10.409 9.595 11.182 10.451 41.932 58.352 41.195 15.353 11.598]	[47.272 52.226 45.651 27.363 10.507 5.485 5.699 11.022 17.598 12.806 2.331 10.128 18.506 22.470 18.451 11.948 1.429 24.732 42.382 51.649 51.652 34.513]	Nucs_200nMNaCl_dataset1.xlsx
91	asc	75.584	52.755	18.448	0.833	0.178	0.048	0.073	889	3014	0.441	20	39	1.042	[[0.000 0.000 0.000 0.000 0.000 0.000 0.000 0.000 0.003 0.000 0.000] [0.000 0.000 0.000 0.001 0.007 0.010 0.005 0.002 0.004 0.004 0.000] [0.000 0.000 0.008 0.065 0.170 0.200 0.140 0.060 0.013 0.001 0.000] [0.001 0.006 0.088 0.304 0.503 0.569 0.477 0.307 0.107 0.009 0.000] [0.001 0.026 0.228 0.489 0.683 0.767 0.663 0.495 0.249 0.032 0.001] [0.001 0.038 0.291 0.550 0.722 0.788 0.720 0.550 0.291 0.0…	[15.562 8.831 24.404 6.410 8.740 6.316 14.370 37.156 27.397 12.187 9.306 16.881 8.205]	[28.814 32.025 14.242 2.378 5.240 7.366 43.670 52.068 30.538 23.840 17.431]	[36.820 21.975 3.019 5.382 21.015 52.109 58.660 54.459 34.980]	[26.136 17.210 23.404 32.881 56.512 67.736 61.333]	Nucs_200nMNaCl_dataset1.xlsx
92	asc	159.24	98.221	32.429	0.772	0.145	0.031	0.038	894	1801	0.534	37	69	1.042	[[0.000 0.000 0.000 0.000 0.000 0.000 0.000 0.000 0.003 0.000 0.000] [0.000 0.000 0.000 0.001 0.007 0.010 0.005 0.002 0.004 0.004 0.000] [0.000 0.000 0.008 0.065 0.170 0.200 0.140 0.060 0.013 0.001 0.000] [0.001 0.006 0.088 0.304 0.503 0.569 0.477 0.307 0.107 0.009 0.000] [0.001 0.026 0.228 0.489 0.683 0.767 0.663 0.495 0.249 0.032 0.001] [0.001 0.038 0.291 0.550 0.722 0.788 0.720 0.550 0.291 0.0…	[0.831 3.306 5.921 3.773 13.659 22.510 32.384 23.321 40.460 16.921 15.075 3.541 2.672 14.078 15.337 1.001 3.157 10.708 18.374 46.802 9.058 22.453 9.046 3.074 7.760 16.477 19.001 11.928 37.925]	[6.682 9.460 13.563 4.291 31.872 55.300 59.743 60.581 44.688 21.764 5.332 6.138 5.074 8.799 7.091 8.010 21.474 47.129 51.460 25.570 13.401 3.717 2.431 1.059 3.096 16.727 40.392]	[15.458 10.416 7.521 41.623 71.544 85.505 82.989 60.862 38.027 9.236 1.067 2.904 6.450 0.853 10.628 39.782 55.020 64.085 40.778 26.741 7.547 4.201 2.165 6.396 30.917]	[1.243 18.607 54.561 83.590 98.944 99.192 77.618 48.831 24.503 9.102 1.142 1.722 6.125 26.175 43.808 64.360 68.965 52.028 40.212 16.597 7.593 11.284 17.873]	Nucs_200nMNaCl_dataset1.xlsx
93	asc	159.488	137.36	42.308	0.796	0.145	0.026	0.036	899	2373	0.299	30	97	1.042	[[0.000 0.000 0.000 0.000 0.000 0.000 0.000 0.000 0.003 0.000 0.000] [0.000 0.000 0.000 0.001 0.007 0.010 0.005 0.002 0.004 0.004 0.000] [0.000 0.000 0.008 0.065 0.170 0.200 0.140 0.060 0.013 0.001 0.000] [0.001 0.006 0.088 0.304 0.503 0.569 0.477 0.307 0.107 0.009 0.000] [0.001 0.026 0.228 0.489 0.683 0.767 0.663 0.495 0.249 0.032 0.001] [0.001 0.038 0.291 0.550 0.722 0.788 0.720 0.550 0.291 0.0…	[18.633 2.067 15.616 13.261 6.038 23.034 1.673 7.836 2.896 0.953 5.407 15.792 0.888 8.101 0.922 2.279 0.413 34.311 19.258 15.111 7.365 4.494 0.266 34.886 5.302 31.613 18.254 4.903 8.787]	[15.058 21.213 24.087 24.185 25.217 13.762 5.552 1.499 2.208 2.013 12.645 2.958 9.006 3.833 2.025 18.709 24.889 5.454 9.165 17.167 8.309 14.931 32.102 27.948 38.089 31.609 8.617]	[31.293 34.637 34.915 32.964 20.015 12.745 4.209 0.020 5.169 8.579 2.133 3.297 4.963 10.520 18.059 27.562 16.460 20.141 14.088 3.135 15.897 40.128 45.336 50.132 37.309]	[44.218 41.770 39.988 26.689 19.256 7.316 1.341 2.748 7.037 2.050 1.674 6.782 9.877 19.572 30.512 23.640 25.858 12.552 3.179 20.416 46.882 51.696 58.479]	Nucs_200nMNaCl_dataset1.xlsx
94	asc	159.899	44.648	30.481	0.806	0.179	0.028	0.036	907	1135	0.424	43	56	1.042	[[0.000 0.000 0.000 0.000 0.000 0.000 0.000 0.000 0.003 0.000 0.000] [0.000 0.000 0.000 0.001 0.007 0.010 0.005 0.002 0.004 0.004 0.000] [0.000 0.000 0.008 0.065 0.170 0.200 0.140 0.060 0.013 0.001 0.000] [0.001 0.006 0.088 0.304 0.503 0.569 0.477 0.307 0.107 0.009 0.000] [0.001 0.026 0.228 0.489 0.683 0.767 0.663 0.495 0.249 0.032 0.001] [0.001 0.038 0.291 0.550 0.722 0.788 0.720 0.550 0.291 0.0…	[40.558 33.492 15.400 12.164 18.066 4.569 35.309 10.772 2.486 10.557 2.918 18.349 6.347 1.996 5.248 14.967 36.156 8.763 24.398 41.654 17.860 14.231 5.109 35.513 22.233 25.137 39.381 1.546 15.134]	[61.471 38.228 28.897 26.432 31.256 42.979 27.183 2.378 10.341 6.814 22.982 16.519 7.794 13.730 0.487 24.291 2.884 49.606 62.783 45.803 25.716 29.981 49.184 27.420 33.711 52.723 13.670]	[65.173 47.001 45.913 48.044 50.703 30.864 10.174 0.593 9.425 21.676 22.660 20.784 6.654 2.154 10.511 19.417 52.390 77.580 65.312 54.683 51.819 50.042 18.204 25.699 44.676]	[74.038 66.621 59.654 54.973 37.928 22.544 14.402 13.938 21.709 26.777 19.054 9.756 4.871 6.550 34.212 61.121 77.136 86.137 81.278 66.040 45.471 16.022 15.896]	Nucs_200nMNaCl_dataset1.xlsx
95	asc	122.446	69.406	28.567	0.766	0.114	0.024	0.028	908	2002	0.515	56	30	1.042	[[0.000 0.000 0.000 0.000 0.000 0.000 0.000 0.000 0.003 0.000 0.000] [0.000 0.000 0.000 0.001 0.007 0.010 0.005 0.002 0.004 0.004 0.000] [0.000 0.000 0.008 0.065 0.170 0.200 0.140 0.060 0.013 0.001 0.000] [0.001 0.006 0.088 0.304 0.503 0.569 0.477 0.307 0.107 0.009 0.000] [0.001 0.026 0.228 0.489 0.683 0.767 0.663 0.495 0.249 0.032 0.001] [0.001 0.038 0.291 0.550 0.722 0.788 0.720 0.550 0.291 0.0…	[10.534 3.523 1.219 15.141 4.717 1.527 24.716 30.131 10.880 2.253 1.665 2.364 14.985 9.908 13.990 15.809 27.412 48.246 1.943 9.038 10.129 7.836]	[2.354 8.113 12.173 3.617 13.189 39.018 47.930 27.073 8.525 1.609 9.024 21.121 10.406 16.940 36.510 59.439 60.980 26.699 13.131 18.566]	[6.147 12.867 2.186 23.024 49.123 54.162 41.336 19.733 0.231 13.810 17.944 6.112 21.985 55.622 74.557 73.600 49.320 32.773]	[4.479 11.464 31.306 50.993 58.871 47.740 27.756 4.363 9.977 11.872 3.115 34.743 62.285 81.883 85.990 67.042]	Nucs_200nMNaCl_dataset1.xlsx
96	asc	159.921	119.239	34.514	0.815	0.131	0.026	0.034	920	1616	0.551	53	68	1.042	[[0.000 0.000 0.000 0.000 0.000 0.000 0.000 0.000 0.003 0.000 0.000] [0.000 0.000 0.000 0.001 0.007 0.010 0.005 0.002 0.004 0.004 0.000] [0.000 0.000 0.008 0.065 0.170 0.200 0.140 0.060 0.013 0.001 0.000] [0.001 0.006 0.088 0.304 0.503 0.569 0.477 0.307 0.107 0.009 0.000] [0.001 0.026 0.228 0.489 0.683 0.767 0.663 0.495 0.249 0.032 0.001] [0.001 0.038 0.291 0.550 0.722 0.788 0.720 0.550 0.291 0.0…	[13.617 13.021 3.964 0.824 25.528 31.543 37.625 14.849 29.762 0.348 3.810 45.197 0.336 1.411 28.555 8.622 1.071 9.247 12.254 13.845 8.743 0.039 3.754 2.912 13.653 16.510 17.431 9.689 7.160]	[17.847 2.958 11.606 41.711 63.119 60.821 18.780 22.163 16.438 26.235 47.270 22.229 13.035 32.161 22.365 7.864 14.839 23.800 24.344 15.647 6.210 2.279 7.862 23.364 32.052 20.841 4.554]	[18.245 29.962 58.191 79.210 67.230 30.757 8.634 31.739 44.013 47.375 40.643 35.536 33.120 29.637 24.323 24.185 30.220 30.921 23.288 11.926 0.160 15.017 31.156 34.983 24.151]	[51.534 74.099 78.482 70.966 42.508 4.841 30.788 48.833 61.765 51.937 48.023 46.758 36.383 35.843 38.033 35.585 34.893 28.710 14.446 1.549 20.750 32.682 33.708]	Nucs_200nMNaCl_dataset1.xlsx
97	asc	158.893	146.989	44.332	0.787	0.158	0.033	0.043	947	3333	0.361	57	89	1.042	[[0.000 0.000 0.000 0.000 0.000 0.000 0.000 0.000 0.003 0.000 0.000] [0.000 0.000 0.000 0.001 0.007 0.010 0.005 0.002 0.004 0.004 0.000] [0.000 0.000 0.008 0.065 0.170 0.200 0.140 0.060 0.013 0.001 0.000] [0.001 0.006 0.088 0.304 0.503 0.569 0.477 0.307 0.107 0.009 0.000] [0.001 0.026 0.228 0.489 0.683 0.767 0.663 0.495 0.249 0.032 0.001] [0.001 0.038 0.291 0.550 0.722 0.788 0.720 0.550 0.291 0.0…	[3.302 17.816 9.749 5.433 18.346 9.605 18.158 23.605 14.097 12.000 1.881 6.646 7.423 15.636 29.347 1.891 24.678 18.817 3.179 16.138 0.047 5.101 6.135 4.203 1.716 6.591 10.949 9.624 19.736]	[14.592 1.875 9.732 16.260 8.647 25.158 25.635 8.295 18.108 7.442 9.417 2.928 26.598 36.220 0.444 35.032 29.567 1.839 17.703 5.471 2.057 1.484 0.277 2.911 12.924 19.057 24.966]	[12.962 13.902 18.369 24.399 28.898 19.102 0.355 14.480 17.716 9.125 8.858 27.493 27.875 0.234 27.746 28.484 6.785 10.271 10.436 2.920 0.489 1.527 8.998 16.845 28.875]	[21.364 29.657 26.386 29.117 20.870 0.670 10.027 13.015 5.348 11.554 22.108 17.356 1.004 16.087 20.492 13.050 2.066 7.131 6.655 5.662 5.142 13.172 25.204]	Nucs_200nMNaCl_dataset1.xlsx
98	asc	161.045	65.804	29.349	0.758	0.161	0.031	0.04	950	432	0.57	51	53	1.042	[[0.000 0.000 0.000 0.000 0.000 0.000 0.000 0.000 0.003 0.000 0.000] [0.000 0.000 0.000 0.001 0.007 0.010 0.005 0.002 0.004 0.004 0.000] [0.000 0.000 0.008 0.065 0.170 0.200 0.140 0.060 0.013 0.001 0.000] [0.001 0.006 0.088 0.304 0.503 0.569 0.477 0.307 0.107 0.009 0.000] [0.001 0.026 0.228 0.489 0.683 0.767 0.663 0.495 0.249 0.032 0.001] [0.001 0.038 0.291 0.550 0.722 0.788 0.720 0.550 0.291 0.0…	[6.558 29.516 45.887 2.799 1.165 8.519 6.716 1.241 27.389 26.268 9.138 13.641 28.338 27.260 17.993 3.028 2.259 28.410 27.143 17.068 7.176 25.015 30.877 4.977 1.471 17.942 19.955 5.150 4.829 13.805]	[55.739 62.045 26.325 1.696 11.295 10.355 11.578 14.876 8.004 2.824 32.378 48.788 50.426 33.137 13.154 17.978 43.110 49.881 34.227 3.203 36.865 45.872 19.680 9.989 27.184 26.351 2.413 14.306]	[70.129 41.607 9.988 10.874 2.136 3.356 11.489 3.118 19.257 38.994 64.742 63.843 48.370 34.905 38.254 54.795 60.728 41.089 0.630 36.945 48.017 38.963 30.603 30.223 26.402 6.339]	[49.774 23.569 7.026 3.865 1.872 11.131 13.822 34.476 53.890 66.996 73.463 66.660 59.354 59.512 66.993 60.600 38.000 4.662 30.006 49.226 51.931 45.896 38.057 24.243]	Nucs_200nMNaCl_dataset1.xlsx
99	asc	160.8	146.462	44.056	0.766	0.153	0.027	0.038	952	146	0.224	30	101	1.042	[[0.000 0.000 0.000 0.000 0.000 0.000 0.000 0.000 0.003 0.000 0.000] [0.000 0.000 0.000 0.001 0.007 0.010 0.005 0.002 0.004 0.004 0.000] [0.000 0.000 0.008 0.065 0.170 0.200 0.140 0.060 0.013 0.001 0.000] [0.001 0.006 0.088 0.304 0.503 0.569 0.477 0.307 0.107 0.009 0.000] [0.001 0.026 0.228 0.489 0.683 0.767 0.663 0.495 0.249 0.032 0.001] [0.001 0.038 0.291 0.550 0.722 0.788 0.720 0.550 0.291 0.0…	[2.208 22.672 39.325 23.109 27.989 6.178 1.638 15.995 6.751 6.366 9.342 21.277 28.566 25.610 16.132 9.358 26.743 7.224 9.244 8.910 7.436 15.106 2.073 10.516 15.892 10.181 8.923 17.601 24.175]	[41.231 39.107 17.441 36.455 6.997 12.725 13.439 4.430 1.681 4.479 2.323 30.732 31.827 1.351 14.663 27.810 1.525 8.401 8.006 4.338 10.352 10.738 17.426 16.060 6.697 5.213 25.227]	[29.062 5.696 25.575 13.835 4.894 16.768 5.605 8.053 2.735 10.448 29.167 29.881 25.481 22.616 19.706 10.630 3.238 0.259 0.902 9.301 17.812 21.356 12.451 3.854 9.334]	[0.268 10.558 8.872 3.099 9.153 13.040 6.189 8.620 14.607 29.158 37.916 30.694 31.173 24.280 12.927 7.657 3.579 5.246 15.022 16.594 19.237 18.821 14.547]	Nucs_200nMNaCl_dataset1.xlsx
100	asc	162.542	116.314	36.173	0.769	0.168	0.039	0.046	952	3070	0.466	46	72	1.042	[[0.000 0.000 0.000 0.000 0.000 0.000 0.000 0.000 0.003 0.000 0.000] [0.000 0.000 0.000 0.001 0.007 0.010 0.005 0.002 0.004 0.004 0.000] [0.000 0.000 0.008 0.065 0.170 0.200 0.140 0.060 0.013 0.001 0.000] [0.001 0.006 0.088 0.304 0.503 0.569 0.477 0.307 0.107 0.009 0.000] [0.001 0.026 0.228 0.489 0.683 0.767 0.663 0.495 0.249 0.032 0.001] [0.001 0.038 0.291 0.550 0.722 0.788 0.720 0.550 0.291 0.0…	[2.282 29.973 16.550 5.020 12.332 30.371 23.052 0.989 0.643 17.061 2.064 6.607 19.495 6.740 32.424 22.786 2.249 35.420 8.039 0.672 14.563 11.874 11.818 19.758 0.577 10.657 10.584 15.415 9.399 6.551]	[39.389 29.027 2.911 30.028 48.063 38.732 12.194 8.382 15.707 3.163 2.109 19.562 0.276 40.446 37.873 26.854 38.316 25.414 10.629 20.164 25.064 27.634 25.378 3.973 16.238 23.621 25.407 13.831]	[29.960 2.326 38.194 56.022 47.997 31.628 18.352 13.385 11.197 12.970 8.170 11.798 35.947 52.390 50.129 46.616 35.454 29.951 28.648 35.800 37.588 27.662 5.935 16.665 31.312 30.105]	[6.956 35.487 55.674 58.179 44.264 28.980 22.789 17.158 10.099 1.105 17.995 43.896 56.868 60.289 62.155 49.091 42.359 46.307 43.117 39.740 29.791 6.076 16.292 28.586]	Nucs_200nMNaCl_dataset1.xlsx
101	asc	156.275	48.318	28.095	0.844	0.196	0.028	0.037	958	2437	0.681	52	44	1.042	[[0.000 0.000 0.000 0.000 0.000 0.000 0.000 0.000 0.003 0.000 0.000] [0.000 0.000 0.000 0.001 0.007 0.010 0.005 0.002 0.004 0.004 0.000] [0.000 0.000 0.008 0.065 0.170 0.200 0.140 0.060 0.013 0.001 0.000] [0.001 0.006 0.088 0.304 0.503 0.569 0.477 0.307 0.107 0.009 0.000] [0.001 0.026 0.228 0.489 0.683 0.767 0.663 0.495 0.249 0.032 0.001] [0.001 0.038 0.291 0.550 0.722 0.788 0.720 0.550 0.291 0.0…	[32.651 29.231 0.058 0.754 6.255 4.714 7.374 5.728 13.774 13.513 9.543 7.324 7.240 0.915 35.972 22.962 0.406 14.633 0.840 24.738 16.183 15.377 0.858 2.776 8.657 12.209 17.777 9.212 9.715]	[45.528 14.935 2.402 3.521 5.274 6.867 4.846 17.666 25.172 19.962 15.716 11.360 22.521 47.911 41.151 19.204 15.256 20.525 33.249 36.240 23.897 7.158 6.676 16.150 25.426 28.488 13.243]	[28.672 7.766 0.172 3.801 9.202 14.449 24.613 29.595 30.439 23.315 27.714 40.022 54.485 52.573 37.549 31.256 32.692 46.080 43.567 33.995 11.766 6.928 24.266 33.858 31.709]	[22.503 7.256 6.489 13.914 20.094 31.107 35.465 34.506 39.264 45.014 51.487 63.245 60.314 53.599 51.833 48.325 52.886 50.177 37.274 17.090 7.441 26.848 35.419]	Nucs_200nMNaCl_dataset1.xlsx
102	asc	156.495	67.78	30.411	0.78	0.171	0.026	0.038	962	1082	0.497	41	62	1.042	[[0.000 0.000 0.000 0.000 0.000 0.000 0.000 0.000 0.003 0.000 0.000] [0.000 0.000 0.000 0.001 0.007 0.010 0.005 0.002 0.004 0.004 0.000] [0.000 0.000 0.008 0.065 0.170 0.200 0.140 0.060 0.013 0.001 0.000] [0.001 0.006 0.088 0.304 0.503 0.569 0.477 0.307 0.107 0.009 0.000] [0.001 0.026 0.228 0.489 0.683 0.767 0.663 0.495 0.249 0.032 0.001] [0.001 0.038 0.291 0.550 0.722 0.788 0.720 0.550 0.291 0.0…	[7.354 21.909 34.933 10.432 9.106 8.896 14.490 4.302 18.177 43.998 11.197 30.245 5.356 9.173 4.011 0.592 23.702 20.744 22.167 4.069 1.897 3.335 9.185 12.110 3.025 18.120 19.411 19.817 21.343]	[43.052 40.672 2.482 18.770 20.695 21.089 20.636 42.328 58.685 48.319 38.522 25.065 9.845 0.871 10.437 34.370 21.511 13.830 14.205 1.530 8.876 4.798 6.005 6.030 9.927 20.259 18.851]	[42.051 11.312 15.237 29.551 32.355 43.276 59.359 74.986 69.116 58.567 34.171 20.218 12.135 23.716 29.162 20.610 2.544 9.519 2.873 5.326 4.972 3.158 3.602 3.440 12.359]	[14.196 9.143 29.775 50.803 60.478 77.538 88.325 83.049 72.662 49.142 34.233 30.239 26.129 27.834 19.616 4.266 0.967 2.938 1.166 8.567 3.369 1.682 2.482]	Nucs_200nMNaCl_dataset1.xlsx
103	asc	159.882	131.909	41.94	0.848	0.209	0.031	0.039	967	1782	0.682	86	49	1.042	[[0.000 0.000 0.000 0.000 0.000 0.000 0.000 0.000 0.003 0.000 0.000] [0.000 0.000 0.000 0.001 0.007 0.010 0.005 0.002 0.004 0.004 0.000] [0.000 0.000 0.008 0.065 0.170 0.200 0.140 0.060 0.013 0.001 0.000] [0.001 0.006 0.088 0.304 0.503 0.569 0.477 0.307 0.107 0.009 0.000] [0.001 0.026 0.228 0.489 0.683 0.767 0.663 0.495 0.249 0.032 0.001] [0.001 0.038 0.291 0.550 0.722 0.788 0.720 0.550 0.291 0.0…	[21.916 12.303 9.239 0.594 18.927 22.789 20.406 12.356 0.880 3.155 0.731 3.262 15.375 7.067 1.868 18.121 3.127 1.023 15.787 6.037 5.616 4.062 3.118 4.274 16.234 7.611 32.726 4.206 5.567]	[27.880 15.093 13.489 30.025 42.455 37.979 22.120 6.876 2.349 0.785 11.315 20.540 13.820 7.396 20.619 12.699 5.307 18.294 16.739 10.666 5.311 3.224 2.284 10.292 15.857 38.635 23.353]	[30.586 29.845 43.623 52.994 49.888 34.002 15.982 5.106 6.204 15.322 21.883 11.161 5.200 19.438 11.289 3.436 19.960 21.333 16.552 6.315 4.015 3.288 3.466 21.583 37.049]	[48.525 56.678 60.384 56.591 44.547 25.334 7.688 7.618 17.082 17.254 9.195 3.507 11.098 7.276 3.401 17.319 22.061 18.207 14.782 7.249 2.865 10.653 26.624]	Nucs_200nMNaCl_dataset1.xlsx
104	asc	158.502	134.191	42.427	0.795	0.145	0.026	0.035	970	1269	0.479	68	76	1.042	[[0.000 0.000 0.000 0.000 0.000 0.000 0.000 0.000 0.003 0.000 0.000] [0.000 0.000 0.000 0.001 0.007 0.010 0.005 0.002 0.004 0.004 0.000] [0.000 0.000 0.008 0.065 0.170 0.200 0.140 0.060 0.013 0.001 0.000] [0.001 0.006 0.088 0.304 0.503 0.569 0.477 0.307 0.107 0.009 0.000] [0.001 0.026 0.228 0.489 0.683 0.767 0.663 0.495 0.249 0.032 0.001] [0.001 0.038 0.291 0.550 0.722 0.788 0.720 0.550 0.291 0.0…	[4.875 14.474 3.758 13.969 20.600 1.483 36.230 4.485 16.073 12.631 1.240 20.925 12.116 25.319 6.476 9.299 8.234 13.256 20.518 12.537 10.023 17.874 2.926 8.701 10.008 17.866 37.723 40.843 28.283]	[18.791 4.010 22.390 28.326 29.898 34.730 5.594 24.631 20.047 15.538 26.363 9.920 16.022 10.833 1.944 10.212 27.632 33.415 17.785 12.691 21.422 1.660 5.160 14.591 41.731 67.077 73.846]	[1.098 20.917 41.534 42.711 35.722 5.422 15.146 30.978 30.556 23.943 10.931 9.091 9.820 3.490 19.836 33.538 37.122 18.056 5.819 15.524 9.895 7.892 27.441 60.305 89.930]	[27.681 43.680 44.036 36.557 10.734 14.987 30.452 32.827 28.310 12.256 3.775 0.756 3.781 21.567 35.607 32.204 20.966 3.176 10.009 15.287 25.837 47.955 76.595]	Nucs_200nMNaCl_dataset1.xlsx
105	asc	160.669	10.355	25.113	0.768	0.191	0.033	0.04	972	235	0.314	33	50	1.042	[[0.000 0.000 0.000 0.000 0.000 0.000 0.000 0.000 0.003 0.000 0.000] [0.000 0.000 0.000 0.001 0.007 0.010 0.005 0.002 0.004 0.004 0.000] [0.000 0.000 0.008 0.065 0.170 0.200 0.140 0.060 0.013 0.001 0.000] [0.001 0.006 0.088 0.304 0.503 0.569 0.477 0.307 0.107 0.009 0.000] [0.001 0.026 0.228 0.489 0.683 0.767 0.663 0.495 0.249 0.032 0.001] [0.001 0.038 0.291 0.550 0.722 0.788 0.720 0.550 0.291 0.0…	[11.219 4.304 18.741 10.227 23.083 11.935 19.191 7.962 0.038 17.511 25.523 15.881 11.034 28.084 13.849 11.647 17.481 38.752 11.500 3.874 20.724 12.642 5.992 6.651 1.755 4.035 20.127 25.803 2.022]	[0.543 21.702 8.055 23.938 13.882 9.242 1.615 12.774 30.291 42.218 34.159 33.017 40.525 33.714 27.312 42.681 41.743 9.813 8.486 28.982 25.999 8.987 4.533 7.098 14.976 9.243 16.751]	[11.268 1.875 11.602 13.776 1.724 4.995 19.070 42.568 51.510 55.404 53.504 53.840 49.931 54.405 51.959 47.933 29.910 27.092 29.910 29.567 16.268 0.967 13.552 12.198 5.453]	[0.820 8.440 9.026 9.092 20.255 29.292 46.748 64.968 69.733 71.178 71.051 71.144 68.547 64.368 59.648 46.198 42.385 38.250 27.999 19.968 0.937 7.178 8.801]	Nucs_200nMNaCl_dataset1.xlsx
106	asc	159.383	111.039	35.971	0.856	0.185	0.026	0.033	978	57	0.483	58	67	1.042	[[0.000 0.000 0.000 0.000 0.000 0.000 0.000 0.000 0.003 0.000 0.000] [0.000 0.000 0.000 0.001 0.007 0.010 0.005 0.002 0.004 0.004 0.000] [0.000 0.000 0.008 0.065 0.170 0.200 0.140 0.060 0.013 0.001 0.000] [0.001 0.006 0.088 0.304 0.503 0.569 0.477 0.307 0.107 0.009 0.000] [0.001 0.026 0.228 0.489 0.683 0.767 0.663 0.495 0.249 0.032 0.001] [0.001 0.038 0.291 0.550 0.722 0.788 0.720 0.550 0.291 0.0…	[14.069 18.479 18.815 15.921 19.055 3.410 14.128 1.080 6.927 8.174 2.537 16.587 8.340 25.555 22.520 4.336 5.245 9.284 2.214 17.883 22.334 1.544 8.728 6.847 21.580 0.911 1.678 26.461 18.440]	[34.921 36.015 34.857 28.721 5.874 11.883 9.448 10.474 12.906 1.669 11.148 12.824 40.986 37.466 18.219 12.055 13.013 15.797 30.157 30.504 5.259 6.077 8.308 18.612 10.862 14.453 36.520]	[52.794 48.499 33.496 12.369 7.123 14.550 17.205 8.608 2.019 1.822 22.690 42.099 47.059 34.425 22.520 21.638 29.490 36.862 31.083 15.802 4.964 14.221 19.975 3.169 17.776]	[55.317 40.754 18.567 2.821 12.978 15.583 12.048 9.939 15.613 30.956 44.599 49.945 45.401 38.414 36.970 37.179 39.311 35.401 16.360 0.235 11.179 14.525 3.091]	Nucs_200nMNaCl_dataset1.xlsx
107	asc	158.761	29.443	25.686	0.832	0.183	0.03	0.039	989	1389	0.547	42	47	1.042	[[0.000 0.000 0.000 0.000 0.000 0.000 0.000 0.000 0.003 0.000 0.000] [0.000 0.000 0.000 0.001 0.007 0.010 0.005 0.002 0.004 0.004 0.000] [0.000 0.000 0.008 0.065 0.170 0.200 0.140 0.060 0.013 0.001 0.000] [0.001 0.006 0.088 0.304 0.503 0.569 0.477 0.307 0.107 0.009 0.000] [0.001 0.026 0.228 0.489 0.683 0.767 0.663 0.495 0.249 0.032 0.001] [0.001 0.038 0.291 0.550 0.722 0.788 0.720 0.550 0.291 0.0…	[14.204 21.196 1.115 53.196 52.337 12.077 1.183 36.518 27.846 3.416 3.424 7.389 13.714 13.979 20.056 30.194 33.818 29.822 15.934 8.892 19.439 14.789 6.065 4.170 9.326 12.435 3.432 32.607 22.229]	[28.855 14.885 78.807 84.974 37.654 13.403 51.032 47.813 15.627 5.411 15.958 10.419 2.907 28.164 57.131 63.826 54.698 35.291 26.579 31.279 21.476 0.756 11.866 5.193 6.056 19.089 42.006]	[32.943 85.085 95.682 51.887 10.220 53.085 53.920 29.244 1.447 13.006 17.163 20.961 46.652 71.452 86.066 76.105 59.386 47.241 38.500 25.314 4.366 5.355 6.977 13.294 31.033]	[84.318 86.224 54.489 1.743 41.189 51.966 33.598 12.650 9.707 27.010 39.029 65.316 86.450 96.037 96.970 82.785 64.225 48.261 28.870 12.337 1.834 3.805 20.917]	Nucs_200nMNaCl_dataset1.xlsx
108	asc	162.49	108.991	40.487	0.758	0.163	0.034	0.042	990	2358	0.543	66	69	1.042	[[0.000 0.000 0.000 0.000 0.000 0.000 0.000 0.000 0.003 0.000 0.000] [0.000 0.000 0.000 0.001 0.007 0.010 0.005 0.002 0.004 0.004 0.000] [0.000 0.000 0.008 0.065 0.170 0.200 0.140 0.060 0.013 0.001 0.000] [0.001 0.006 0.088 0.304 0.503 0.569 0.477 0.307 0.107 0.009 0.000] [0.001 0.026 0.228 0.489 0.683 0.767 0.663 0.495 0.249 0.032 0.001] [0.001 0.038 0.291 0.550 0.722 0.788 0.720 0.550 0.291 0.0…	[12.549 17.659 14.673 7.085 18.949 1.160 1.949 1.994 0.673 9.011 7.912 5.098 13.754 24.836 2.191 0.011 25.959 13.688 15.400 8.341 24.166 9.003 1.604 35.602 1.260 0.137 27.185 5.645 10.917 18.244]	[31.270 27.045 23.896 23.071 9.660 0.372 1.356 2.836 12.630 14.967 2.177 23.623 30.617 10.222 14.086 19.121 8.408 18.074 11.442 24.497 20.284 20.698 34.170 16.473 12.825 24.294 13.406 17.217]	[41.655 35.787 28.672 15.553 6.666 1.471 7.294 14.874 12.514 4.002 23.597 30.844 10.429 5.982 12.445 3.796 18.344 25.677 29.209 32.987 35.863 36.646 30.997 27.015 26.549 25.842]	[44.412 36.339 22.319 9.737 0.155 10.513 13.038 4.711 6.864 21.319 22.574 12.643 5.407 5.013 6.957 20.724 25.867 43.622 43.129 41.389 50.519 39.202 36.693 40.885]	Nucs_200nMNaCl_dataset1.xlsx
109	asc	162.255	76.397	31.992	0.802	0.157	0.034	0.047	1016	1166	0.449	63	44	1.042	[[0.000 0.000 0.000 0.000 0.000 0.000 0.000 0.000 0.003 0.000 0.000] [0.000 0.000 0.000 0.001 0.007 0.010 0.005 0.002 0.004 0.004 0.000] [0.000 0.000 0.008 0.065 0.170 0.200 0.140 0.060 0.013 0.001 0.000] [0.001 0.006 0.088 0.304 0.503 0.569 0.477 0.307 0.107 0.009 0.000] [0.001 0.026 0.228 0.489 0.683 0.767 0.663 0.495 0.249 0.032 0.001] [0.001 0.038 0.291 0.550 0.722 0.788 0.720 0.550 0.291 0.0…	[16.868 15.338 27.001 16.743 9.100 34.310 23.640 4.686 13.799 42.573 53.438 18.198 23.234 7.376 6.014 3.767 20.841 39.174 9.063 6.735 7.924 17.659 8.649 7.539 6.822 12.048 26.176 27.024 24.201 1.661]	[20.404 26.298 7.793 0.317 41.580 43.138 23.406 37.429 76.192 65.626 3.096 36.021 15.986 0.443 9.661 38.545 45.064 7.157 7.304 4.273 18.021 21.248 15.274 16.615 28.546 45.712 52.212 36.882]	[17.371 11.751 19.673 40.068 51.271 54.710 70.423 83.123 66.983 14.121 20.680 26.215 2.173 24.438 43.567 43.547 22.451 0.457 14.267 22.903 25.083 27.721 31.398 45.556 62.605 64.207]	[23.089 34.919 49.519 61.014 80.121 92.376 86.191 66.908 29.299 4.057 12.669 1.212 24.438 42.448 46.277 24.895 6.058 11.475 29.314 31.689 38.382 49.770 62.340 72.741]	Nucs_200nMNaCl_dataset1.xlsx
110	asc	161.689	148.326	44.698	0.812	0.146	0.029	0.036	1016	2883	0.422	69	84	1.042	[[0.000 0.000 0.000 0.000 0.000 0.000 0.000 0.000 0.003 0.000 0.000] [0.000 0.000 0.000 0.001 0.007 0.010 0.005 0.002 0.004 0.004 0.000] [0.000 0.000 0.008 0.065 0.170 0.200 0.140 0.060 0.013 0.001 0.000] [0.001 0.006 0.088 0.304 0.503 0.569 0.477 0.307 0.107 0.009 0.000] [0.001 0.026 0.228 0.489 0.683 0.767 0.663 0.495 0.249 0.032 0.001] [0.001 0.038 0.291 0.550 0.722 0.788 0.720 0.550 0.291 0.0…	[0.961 10.042 4.315 22.691 1.361 6.273 15.683 18.823 3.184 14.997 6.513 27.887 7.184 6.111 28.700 1.378 0.809 11.399 28.824 16.309 6.874 22.407 6.936 8.566 1.235 3.279 7.804 5.942 20.437 14.466]	[7.404 10.639 24.167 6.848 14.795 9.407 12.574 20.093 13.332 12.958 27.551 9.815 11.831 24.955 13.377 5.580 25.407 42.679 27.284 9.923 22.376 0.015 12.651 7.157 7.798 6.472 8.179 24.699]	[12.651 19.223 5.868 3.820 6.679 13.364 18.316 9.830 11.679 24.480 8.247 8.184 26.372 12.519 7.714 36.083 44.744 27.450 0.851 14.079 4.224 7.654 14.044 10.175 13.238 18.834]	[13.101 7.534 3.600 4.057 11.804 8.952 5.817 7.914 15.054 3.877 4.847 17.335 6.883 14.392 32.677 40.536 29.006 11.482 2.613 1.386 5.357 10.399 18.179 22.355]	Nucs_200nMNaCl_dataset1.xlsx
111	asc	153.167	74.865	30.929	0.824	0.146	0.034	0.04	1017	2776	0.451	42	60	1.042	[[0.000 0.000 0.000 0.000 0.000 0.000 0.000 0.000 0.003 0.000 0.000] [0.000 0.000 0.000 0.001 0.007 0.010 0.005 0.002 0.004 0.004 0.000] [0.000 0.000 0.008 0.065 0.170 0.200 0.140 0.060 0.013 0.001 0.000] [0.001 0.006 0.088 0.304 0.503 0.569 0.477 0.307 0.107 0.009 0.000] [0.001 0.026 0.228 0.489 0.683 0.767 0.663 0.495 0.249 0.032 0.001] [0.001 0.038 0.291 0.550 0.722 0.788 0.720 0.550 0.291 0.0…	[2.156 17.680 3.424 27.706 23.008 8.112 45.684 35.815 13.897 19.320 19.371 7.489 6.938 18.232 5.917 31.903 40.927 3.208 6.001 15.317 3.998 30.699 5.943 37.231 3.286 25.049 33.986 58.757]	[20.470 26.117 40.922 40.917 3.226 59.536 65.606 41.465 16.584 13.455 20.643 19.798 24.659 30.984 55.325 58.483 26.672 15.263 16.318 11.689 29.727 9.209 41.845 34.426 43.685 75.889]	[42.148 53.960 33.155 10.079 61.412 79.506 59.081 24.841 9.138 24.607 32.508 39.778 55.100 70.548 68.460 50.441 30.368 7.620 10.328 12.136 10.155 41.503 58.217 80.595]	[49.595 25.097 16.726 60.482 75.531 65.236 37.629 2.952 24.655 41.766 61.619 70.801 81.421 81.784 63.455 38.117 14.363 0.539 0.638 20.760 48.311 74.482]	Nucs_200nMNaCl_dataset1.xlsx
112	asc	162.739	132.744	41.459	0.803	0.158	0.041	0.049	1025	2329	0.4	55	86	1.042	[[0.000 0.000 0.000 0.000 0.000 0.000 0.000 0.000 0.003 0.000 0.000] [0.000 0.000 0.000 0.001 0.007 0.010 0.005 0.002 0.004 0.004 0.000] [0.000 0.000 0.008 0.065 0.170 0.200 0.140 0.060 0.013 0.001 0.000] [0.001 0.006 0.088 0.304 0.503 0.569 0.477 0.307 0.107 0.009 0.000] [0.001 0.026 0.228 0.489 0.683 0.767 0.663 0.495 0.249 0.032 0.001] [0.001 0.038 0.291 0.550 0.722 0.788 0.720 0.550 0.291 0.0…	[7.292 11.281 25.025 30.041 33.621 12.879 9.986 7.414 0.321 38.207 26.453 5.842 6.282 10.807 11.923 3.409 0.144 12.114 11.332 27.801 15.172 14.238 18.632 8.916 0.238 22.146 27.974 2.353 2.141 11.367]	[27.439 45.685 59.364 55.081 24.696 7.253 12.246 22.489 51.273 42.635 4.243 14.607 19.909 15.622 2.625 4.497 6.520 8.626 29.721 21.953 15.968 30.209 18.350 15.768 36.252 37.870 12.705 6.648]	[66.149 77.463 67.311 36.241 4.776 22.080 42.461 56.194 46.044 16.519 12.578 23.758 19.002 12.271 6.135 12.769 20.492 29.647 14.263 10.382 29.081 33.602 36.384 43.211 42.004 28.953]	[85.835 74.650 48.564 8.928 25.415 48.045 59.533 46.899 20.314 1.734 19.130 25.179 15.851 16.552 22.660 21.979 25.023 11.178 10.315 27.176 44.196 49.954 51.813 49.133]	Nucs_200nMNaCl_dataset1.xlsx
113	asc	159.392	77.526	31.883	0.779	0.161	0.035	0.043	1025	2447	0.353	52	58	1.042	[[0.000 0.000 0.000 0.000 0.000 0.000 0.000 0.000 0.003 0.000 0.000] [0.000 0.000 0.000 0.001 0.007 0.010 0.005 0.002 0.004 0.004 0.000] [0.000 0.000 0.008 0.065 0.170 0.200 0.140 0.060 0.013 0.001 0.000] [0.001 0.006 0.088 0.304 0.503 0.569 0.477 0.307 0.107 0.009 0.000] [0.001 0.026 0.228 0.489 0.683 0.767 0.663 0.495 0.249 0.032 0.001] [0.001 0.038 0.291 0.550 0.722 0.788 0.720 0.550 0.291 0.0…	[18.030 10.091 1.671 16.374 0.038 8.514 9.955 16.203 17.449 3.385 2.682 11.754 9.148 17.929 25.413 11.641 20.726 0.654 29.192 30.274 41.953 1.457 16.910 8.459 2.952 10.290 9.561 0.962 21.826]	[18.270 11.561 15.519 3.892 13.510 6.110 19.950 23.858 3.999 10.251 17.669 23.990 35.210 40.198 13.984 14.578 4.887 44.655 65.846 57.818 13.979 11.951 1.481 12.327 16.547 14.225 14.731]	[21.959 15.760 1.343 4.329 0.966 17.244 21.778 7.957 10.025 26.718 38.248 48.844 41.290 20.989 5.492 20.257 56.632 78.812 67.234 31.349 4.367 3.049 13.004 21.131 24.007]	[17.856 6.647 4.185 7.816 15.193 15.679 5.192 10.332 33.089 49.301 51.078 44.927 34.209 27.358 44.109 66.851 75.501 74.593 48.309 22.560 16.528 13.470 24.594]	Nucs_200nMNaCl_dataset1.xlsx
114	asc	160	125.488	39.439	0.849	0.192	0.049	0.054	1029	3014	0.601	83	40	1.042	[[0.000 0.000 0.000 0.000 0.000 0.000 0.000 0.000 0.003 0.000 0.000] [0.000 0.000 0.000 0.001 0.007 0.010 0.005 0.002 0.004 0.004 0.000] [0.000 0.000 0.008 0.065 0.170 0.200 0.140 0.060 0.013 0.001 0.000] [0.001 0.006 0.088 0.304 0.503 0.569 0.477 0.307 0.107 0.009 0.000] [0.001 0.026 0.228 0.489 0.683 0.767 0.663 0.495 0.249 0.032 0.001] [0.001 0.038 0.291 0.550 0.722 0.788 0.720 0.550 0.291 0.0…	[10.109 2.101 3.032 8.002 3.506 10.668 10.768 14.443 15.533 4.219 10.867 22.616 17.976 25.463 14.784 12.518 13.609 18.047 28.721 16.240 10.681 15.147 10.163 13.648 27.506 19.559 18.880 10.251 1.868]	[8.671 0.081 4.733 5.829 14.299 23.323 27.593 24.864 17.419 24.285 19.061 19.399 41.843 33.774 26.714 28.891 10.491 27.818 25.260 10.134 25.569 24.560 32.482 44.110 23.872 3.975 1.745]	[3.631 6.497 11.520 22.981 31.515 36.958 35.190 34.120 27.897 10.864 21.198 43.916 50.691 45.855 29.307 6.625 19.395 17.189 3.889 28.164 41.999 50.393 46.720 33.380 10.713]	[7.540 17.429 30.429 38.719 43.487 48.573 40.743 26.997 6.785 24.192 45.640 57.898 52.772 31.688 11.033 8.254 7.163 8.532 29.146 51.591 57.294 54.381 41.202]	Nucs_200nMNaCl_dataset1.xlsx
115	asc	162.08	135.789	38.034	0.806	0.146	0.031	0.037	1030	74	0.517	72	64	1.042	[[0.000 0.000 0.000 0.000 0.000 0.000 0.000 0.000 0.003 0.000 0.000] [0.000 0.000 0.000 0.001 0.007 0.010 0.005 0.002 0.004 0.004 0.000] [0.000 0.000 0.008 0.065 0.170 0.200 0.140 0.060 0.013 0.001 0.000] [0.001 0.006 0.088 0.304 0.503 0.569 0.477 0.307 0.107 0.009 0.000] [0.001 0.026 0.228 0.489 0.683 0.767 0.663 0.495 0.249 0.032 0.001] [0.001 0.038 0.291 0.550 0.722 0.788 0.720 0.550 0.291 0.0…	[2.239 27.685 24.595 21.320 14.183 1.953 21.316 24.286 31.342 2.765 11.172 4.741 29.556 15.666 16.520 37.612 29.515 15.360 9.677 19.832 12.479 10.506 28.296 5.288 16.468 24.319 31.467 0.398 12.249 34.193]	[38.863 49.097 40.709 23.867 5.519 34.435 50.615 44.868 12.850 7.418 13.933 39.759 38.704 5.547 44.110 56.001 34.956 27.273 30.910 17.142 18.414 36.192 11.201 1.665 31.818 43.825 10.007 29.147]	[61.356 55.720 28.199 7.708 44.438 61.139 52.788 25.985 13.879 23.262 44.940 35.574 1.610 46.294 62.592 60.430 47.045 36.200 12.642 16.341 29.177 24.916 22.984 36.329 38.357 10.222]	[57.627 31.240 10.360 45.304 59.920 58.577 45.301 34.543 39.837 38.759 23.985 3.184 42.740 66.759 72.716 63.193 39.026 12.695 8.598 26.844 36.205 38.576 42.446 28.747]	Nucs_200nMNaCl_dataset1.xlsx
116	asc	156.484	125.071	38.827	0.838	0.166	0.038	0.046	1030	673	0.392	43	83	1.042	[[0.000 0.000 0.000 0.000 0.000 0.000 0.000 0.000 0.003 0.000 0.000] [0.000 0.000 0.000 0.001 0.007 0.010 0.005 0.002 0.004 0.004 0.000] [0.000 0.000 0.008 0.065 0.170 0.200 0.140 0.060 0.013 0.001 0.000] [0.001 0.006 0.088 0.304 0.503 0.569 0.477 0.307 0.107 0.009 0.000] [0.001 0.026 0.228 0.489 0.683 0.767 0.663 0.495 0.249 0.032 0.001] [0.001 0.038 0.291 0.550 0.722 0.788 0.720 0.550 0.291 0.0…	[8.758 7.205 25.100 21.649 2.830 29.018 15.236 3.011 21.658 8.036 28.906 26.159 30.011 0.940 20.699 8.519 13.555 9.548 6.616 4.859 8.676 1.289 40.749 6.147 8.247 2.832 8.387 12.873 1.890]	[0.967 32.323 32.785 6.514 22.815 0.778 15.436 16.135 11.660 46.003 25.607 16.461 3.716 25.428 25.645 22.588 13.017 0.587 2.787 6.891 14.748 43.178 22.397 3.758 5.485 0.534 7.734]	[30.900 24.557 5.675 14.556 0.023 9.240 9.848 22.599 34.409 28.435 4.517 6.417 21.608 34.895 30.248 18.643 4.605 2.585 4.829 24.080 38.348 28.580 8.209 1.913 1.289]	[21.915 9.384 1.059 3.999 1.809 6.960 16.693 29.588 29.603 19.527 21.988 28.596 30.330 35.613 24.385 8.438 10.849 14.975 24.903 37.854 27.258 17.580 9.234]	Nucs_200nMNaCl_dataset1.xlsx
117	asc	159.861	40.621	22.98	0.799	0.171	0.038	0.047	1031	2964	0.426	43	38	1.042	[[0.000 0.000 0.000 0.000 0.000 0.000 0.000 0.000 0.003 0.000 0.000] [0.000 0.000 0.000 0.001 0.007 0.010 0.005 0.002 0.004 0.004 0.000] [0.000 0.000 0.008 0.065 0.170 0.200 0.140 0.060 0.013 0.001 0.000] [0.001 0.006 0.088 0.304 0.503 0.569 0.477 0.307 0.107 0.009 0.000] [0.001 0.026 0.228 0.489 0.683 0.767 0.663 0.495 0.249 0.032 0.001] [0.001 0.038 0.291 0.550 0.722 0.788 0.720 0.550 0.291 0.0…	[9.139 22.687 11.622 6.011 6.326 21.726 23.491 5.933 1.842 18.914 21.789 9.992 0.289 5.545 27.706 2.659 1.931 0.649 12.433 28.651 30.923 25.381 30.973 13.631 17.595 11.596 28.126 14.664 2.363]	[23.929 19.960 3.363 1.532 30.309 37.321 18.600 14.266 30.730 36.242 21.031 8.058 19.542 31.808 17.478 2.937 6.534 26.434 50.329 57.939 56.329 50.479 37.915 18.613 11.265 29.660 29.908]	[17.594 12.251 15.840 33.206 40.455 36.355 33.417 40.026 41.803 32.884 26.994 28.514 33.916 24.150 16.552 19.247 42.016 65.885 81.451 80.925 73.058 50.678 38.486 28.440 36.846]	[23.615 30.242 38.029 45.182 49.129 50.978 50.543 47.453 46.164 41.997 38.829 37.300 30.652 31.838 39.891 56.981 81.768 96.846 101.115 88.655 71.662 58.421 45.160]	Nucs_200nMNaCl_dataset1.xlsx
118	asc	160	62.387	29.228	0.844	0.139	0.028	0.033	1036	3612	0.306	35	67	1.042	[[0.000 0.000 0.000 0.000 0.000 0.000 0.000 0.000 0.003 0.000 0.000] [0.000 0.000 0.000 0.001 0.007 0.010 0.005 0.002 0.004 0.004 0.000] [0.000 0.000 0.008 0.065 0.170 0.200 0.140 0.060 0.013 0.001 0.000] [0.001 0.006 0.088 0.304 0.503 0.569 0.477 0.307 0.107 0.009 0.000] [0.001 0.026 0.228 0.489 0.683 0.767 0.663 0.495 0.249 0.032 0.001] [0.001 0.038 0.291 0.550 0.722 0.788 0.720 0.550 0.291 0.0…	[13.536 3.374 10.709 15.418 0.560 4.806 1.680 9.384 36.860 15.771 2.794 2.271 17.832 19.265 16.332 13.490 1.635 12.037 3.799 45.001 41.886 21.012 6.067 16.162 25.089 5.027 25.412 1.093 14.874]	[15.496 20.105 21.052 5.866 5.366 8.775 28.654 49.438 35.598 9.544 9.790 28.600 36.348 32.710 20.839 11.129 13.119 32.318 67.844 74.892 38.921 12.520 0.584 19.522 4.866 22.352 19.050]	[27.938 22.459 10.657 3.552 22.990 42.192 55.143 44.828 17.904 13.471 36.718 47.331 43.585 33.702 22.091 32.565 55.363 86.840 85.560 65.159 23.921 0.628 11.254 0.289 17.990]	[26.107 11.580 8.805 30.492 49.617 58.624 45.443 20.146 10.665 40.267 51.745 52.681 45.553 42.971 56.102 76.690 94.543 97.944 74.437 38.795 16.935 2.102 5.033]	Nucs_200nMNaCl_dataset1.xlsx
119	asc	161.854	108.557	34.698	0.816	0.179	0.04	0.066	1056	2501	0.54	76	41	1.042	[[0.000 0.000 0.000 0.000 0.000 0.000 0.000 0.000 0.003 0.000 0.000] [0.000 0.000 0.000 0.001 0.007 0.010 0.005 0.002 0.004 0.004 0.000] [0.000 0.000 0.008 0.065 0.170 0.200 0.140 0.060 0.013 0.001 0.000] [0.001 0.006 0.088 0.304 0.503 0.569 0.477 0.307 0.107 0.009 0.000] [0.001 0.026 0.228 0.489 0.683 0.767 0.663 0.495 0.249 0.032 0.001] [0.001 0.038 0.291 0.550 0.722 0.788 0.720 0.550 0.291 0.0…	[3.274 4.034 13.879 17.402 39.698 14.102 13.824 30.453 13.581 16.477 13.613 9.036 9.144 17.619 36.790 6.543 11.855 2.046 4.769 30.973 26.592 6.968 0.006 6.812 6.902 7.322 11.930 2.375 4.668 5.867]	[12.611 24.597 44.191 55.450 27.039 22.000 44.156 20.569 16.493 17.333 2.343 4.183 31.441 42.327 17.779 9.606 10.358 21.278 46.653 45.562 20.267 0.084 3.358 0.165 9.836 14.403 1.256 2.921]	[42.171 59.503 60.724 27.466 16.486 38.509 23.099 3.473 17.086 5.743 16.096 37.016 45.077 32.701 22.576 21.134 39.655 54.977 53.616 32.689 11.183 2.327 6.489 12.158 11.370 6.871]	[64.409 56.974 27.680 4.751 22.762 23.028 4.409 5.098 4.734 16.825 39.373 49.235 39.088 41.098 42.038 49.282 62.093 56.441 42.241 22.360 1.727 7.331 12.146 13.026]	Nucs_200nMNaCl_dataset1.xlsx
120	asc	159.318	103.258	37.486	0.881	0.177	0.036	0.044	1061	2280	0.532	71	56	1.042	[[0.000 0.000 0.000 0.000 0.000 0.000 0.000 0.000 0.003 0.000 0.000] [0.000 0.000 0.000 0.001 0.007 0.010 0.005 0.002 0.004 0.004 0.000] [0.000 0.000 0.008 0.065 0.170 0.200 0.140 0.060 0.013 0.001 0.000] [0.001 0.006 0.088 0.304 0.503 0.569 0.477 0.307 0.107 0.009 0.000] [0.001 0.026 0.228 0.489 0.683 0.767 0.663 0.495 0.249 0.032 0.001] [0.001 0.038 0.291 0.550 0.722 0.788 0.720 0.550 0.291 0.0…	[8.626 8.627 11.039 21.810 27.373 13.056 3.471 11.960 13.958 7.872 24.283 25.036 7.465 13.275 7.303 10.751 15.680 9.132 23.658 26.688 13.596 1.594 0.837 24.704 7.040 25.987 12.455 18.421 13.314]	[9.834 26.258 41.016 44.806 28.478 15.979 20.675 23.874 2.710 32.864 33.445 11.691 5.892 4.710 0.741 5.739 10.538 32.436 45.315 27.737 8.810 13.986 21.602 18.305 28.695 16.238 18.851]	[37.518 54.751 55.514 44.926 33.819 30.558 20.272 3.356 28.623 38.071 23.743 15.334 0.992 2.901 12.735 22.366 45.216 49.035 40.650 28.194 20.571 29.729 31.331 31.655 10.726]	[60.382 66.031 59.546 50.200 36.053 15.611 3.815 26.842 35.025 30.664 22.068 7.633 3.032 19.404 33.739 49.366 55.037 51.068 42.087 36.803 40.310 33.552 30.085]	Nucs_200nMNaCl_dataset1.xlsx
121	asc	159.14	82.149	29.671	0.854	0.168	0.036	0.044	1063	3169	0.6	52	56	1.042	[[0.000 0.000 0.000 0.000 0.000 0.000 0.000 0.000 0.003 0.000 0.000] [0.000 0.000 0.000 0.001 0.007 0.010 0.005 0.002 0.004 0.004 0.000] [0.000 0.000 0.008 0.065 0.170 0.200 0.140 0.060 0.013 0.001 0.000] [0.001 0.006 0.088 0.304 0.503 0.569 0.477 0.307 0.107 0.009 0.000] [0.001 0.026 0.228 0.489 0.683 0.767 0.663 0.495 0.249 0.032 0.001] [0.001 0.038 0.291 0.550 0.722 0.788 0.720 0.550 0.291 0.0…	[1.372 12.136 26.522 15.092 0.282 7.473 9.471 9.169 3.431 13.966 27.746 42.598 12.046 15.722 1.475 9.229 12.092 18.514 31.442 8.185 7.749 18.517 5.932 7.921 9.768 17.952 5.852 0.742 4.298]	[26.083 40.136 28.211 11.000 12.067 17.793 12.189 8.136 1.623 42.062 62.494 41.206 22.482 13.951 16.013 25.964 40.281 44.791 27.780 2.583 17.609 11.230 0.071 3.169 10.142 3.494 4.333]	[45.058 39.212 26.670 21.674 19.331 20.339 5.900 17.621 52.385 69.699 61.025 41.611 26.162 29.644 41.421 53.501 55.881 34.458 9.179 11.937 13.676 2.700 3.560 10.428 1.920]	[47.455 39.992 32.082 27.334 17.434 3.297 27.203 59.248 74.589 69.931 61.295 46.810 47.022 55.438 62.454 59.123 39.454 19.209 3.937 8.355 3.652 0.658 8.010]	Nucs_200nMNaCl_dataset1.xlsx
122	asc	158.856	142.361	41.058	0.835	0.149	0.036	0.046	1065	1036	0.245	26	99	1.042	[[0.000 0.000 0.000 0.000 0.000 0.000 0.000 0.000 0.003 0.000 0.000] [0.000 0.000 0.000 0.001 0.007 0.010 0.005 0.002 0.004 0.004 0.000] [0.000 0.000 0.008 0.065 0.170 0.200 0.140 0.060 0.013 0.001 0.000] [0.001 0.006 0.088 0.304 0.503 0.569 0.477 0.307 0.107 0.009 0.000] [0.001 0.026 0.228 0.489 0.683 0.767 0.663 0.495 0.249 0.032 0.001] [0.001 0.038 0.291 0.550 0.722 0.788 0.720 0.550 0.291 0.0…	[27.542 5.920 15.474 28.063 17.059 25.196 7.112 18.401 3.109 15.964 3.725 15.813 15.985 4.482 8.569 20.140 20.519 0.149 0.426 4.225 16.631 1.593 11.883 25.425 11.863 4.386 12.967 3.846 8.393]	[11.954 1.517 11.797 15.626 30.170 3.714 23.511 20.292 19.382 3.801 21.943 21.650 7.795 16.399 34.684 30.663 10.621 2.613 12.753 17.947 0.781 25.391 37.297 22.382 8.029 8.851 6.834]	[10.555 0.009 17.974 16.350 2.103 22.148 29.682 21.363 0.446 17.198 25.162 23.833 31.166 38.121 37.084 22.236 15.670 15.130 14.575 5.391 28.400 40.333 34.249 19.283 14.228]	[2.557 12.988 12.501 6.087 18.187 24.039 20.208 3.057 16.163 27.889 36.041 42.629 43.922 40.230 34.426 26.799 18.413 6.718 11.457 27.748 40.920 39.663 30.100]	Nucs_200nMNaCl_dataset1.xlsx
123	asc	160.157	128.881	40.586	0.863	0.212	0.033	0.049	1066	1074	0.615	82	52	1.042	[[0.000 0.000 0.000 0.000 0.000 0.000 0.000 0.000 0.003 0.000 0.000] [0.000 0.000 0.000 0.001 0.007 0.010 0.005 0.002 0.004 0.004 0.000] [0.000 0.000 0.008 0.065 0.170 0.200 0.140 0.060 0.013 0.001 0.000] [0.001 0.006 0.088 0.304 0.503 0.569 0.477 0.307 0.107 0.009 0.000] [0.001 0.026 0.228 0.489 0.683 0.767 0.663 0.495 0.249 0.032 0.001] [0.001 0.038 0.291 0.550 0.722 0.788 0.720 0.550 0.291 0.0…	[2.623 20.831 0.692 0.515 5.617 6.434 1.233 3.028 3.856 23.615 8.994 6.927 10.351 2.089 12.398 9.224 15.467 21.983 21.690 2.354 1.862 6.271 11.291 14.478 0.640 15.274 11.190 25.067 14.517 19.742]	[22.488 11.365 3.669 9.092 9.859 2.936 4.340 17.177 30.040 17.338 7.605 12.770 9.286 6.742 10.758 31.070 40.561 33.858 12.268 3.821 1.557 0.916 9.153 0.242 9.359 8.981 26.731 36.921]	[17.708 13.773 10.893 10.164 4.091 10.445 24.271 30.881 18.019 0.668 14.704 12.312 3.165 19.249 39.367 50.674 42.488 20.808 6.476 4.034 3.389 4.390 0.076 10.922 20.414 38.937]	[19.844 16.195 9.526 1.013 14.414 24.465 28.410 19.628 2.795 7.552 7.720 2.292 26.298 44.783 52.138 47.605 31.866 13.405 0.065 1.116 5.264 4.674 18.137 27.408]	Nucs_200nMNaCl_dataset1.xlsx
124	asc	156.036	125.403	39.041	0.845	0.155	0.03	0.036	1068	3015	0.547	77	49	1.042	[[0.000 0.000 0.000 0.000 0.000 0.000 0.000 0.000 0.003 0.000 0.000] [0.000 0.000 0.000 0.001 0.007 0.010 0.005 0.002 0.004 0.004 0.000] [0.000 0.000 0.008 0.065 0.170 0.200 0.140 0.060 0.013 0.001 0.000] [0.001 0.006 0.088 0.304 0.503 0.569 0.477 0.307 0.107 0.009 0.000] [0.001 0.026 0.228 0.489 0.683 0.767 0.663 0.495 0.249 0.032 0.001] [0.001 0.038 0.291 0.550 0.722 0.788 0.720 0.550 0.291 0.0…	[17.766 29.977 38.080 2.148 1.398 20.439 5.681 4.224 2.802 0.644 11.548 21.788 38.800 19.835 42.405 21.632 3.413 34.351 20.880 4.134 11.533 17.545 4.521 5.274 5.729 5.062 20.953 3.344]	[57.900 54.143 21.887 7.747 16.899 2.426 8.465 5.236 3.729 22.120 46.962 59.612 18.032 43.304 44.542 2.946 43.084 40.122 20.340 4.827 14.039 15.931 4.669 5.624 18.404 21.812]	[66.007 31.849 3.542 13.595 3.757 3.297 4.096 10.993 37.362 62.048 56.333 17.378 32.146 34.269 1.539 40.251 49.366 31.153 7.976 13.243 13.972 8.603 11.021 20.003]	[43.093 17.597 2.032 3.712 1.849 6.926 22.316 49.360 57.795 49.154 19.090 12.097 14.114 1.792 31.860 44.015 35.031 16.410 6.263 10.692 2.544 8.610]	Nucs_200nMNaCl_dataset1.xlsx
125	asc	162.731	130.445	40.869	0.796	0.174	0.037	0.046	1082	990	0.343	34	91	1.042	[[0.000 0.000 0.000 0.000 0.000 0.000 0.000 0.000 0.003 0.000 0.000] [0.000 0.000 0.000 0.001 0.007 0.010 0.005 0.002 0.004 0.004 0.000] [0.000 0.000 0.008 0.065 0.170 0.200 0.140 0.060 0.013 0.001 0.000] [0.001 0.006 0.088 0.304 0.503 0.569 0.477 0.307 0.107 0.009 0.000] [0.001 0.026 0.228 0.489 0.683 0.767 0.663 0.495 0.249 0.032 0.001] [0.001 0.038 0.291 0.550 0.722 0.788 0.720 0.550 0.291 0.0…	[34.943 12.505 39.343 16.537 31.559 22.592 5.792 13.365 10.462 28.756 8.968 0.839 12.522 23.839 31.393 7.952 43.981 6.082 12.175 8.000 13.085 23.789 6.042 15.854 30.030 19.730 3.028 2.474 18.847 18.629]	[10.305 24.822 12.645 51.124 41.268 10.406 15.700 31.522 38.471 22.926 2.616 24.861 14.403 15.498 14.246 50.998 21.985 13.134 7.545 2.810 20.268 10.010 27.848 47.822 36.259 11.656 8.463 26.924]	[1.815 23.069 46.560 48.704 18.851 18.469 39.722 45.880 27.021 1.624 15.455 14.132 8.286 26.783 38.878 27.676 5.172 13.301 14.238 16.482 2.915 30.671 52.787 46.359 30.691 24.862]	[38.866 43.921 39.683 20.533 14.713 38.001 45.026 26.597 9.523 5.758 22.702 22.583 32.944 36.761 25.471 10.960 7.101 14.415 10.355 12.415 36.192 48.718 54.623 49.007]	Nucs_200nMNaCl_dataset1.xlsx
126	asc	159.098	130.823	39.291	0.846	0.191	0.036	0.052	1099	666	0.452	62	76	1.042	[[0.000 0.000 0.000 0.000 0.000 0.000 0.000 0.000 0.003 0.000 0.000] [0.000 0.000 0.000 0.001 0.007 0.010 0.005 0.002 0.004 0.004 0.000] [0.000 0.000 0.008 0.065 0.170 0.200 0.140 0.060 0.013 0.001 0.000] [0.001 0.006 0.088 0.304 0.503 0.569 0.477 0.307 0.107 0.009 0.000] [0.001 0.026 0.228 0.489 0.683 0.767 0.663 0.495 0.249 0.032 0.001] [0.001 0.038 0.291 0.550 0.722 0.788 0.720 0.550 0.291 0.0…	[15.711 20.337 5.572 9.334 7.373 1.539 10.150 8.973 4.712 9.121 19.971 11.027 11.971 26.317 15.029 22.534 13.872 38.869 15.036 17.285 39.195 4.736 29.457 15.349 0.849 5.799 16.741 31.309 33.795]	[30.978 20.408 8.433 3.476 0.151 4.894 1.542 4.335 16.751 30.045 26.998 30.643 24.788 13.138 36.984 44.573 53.323 25.828 29.365 45.469 29.590 34.763 30.501 5.624 13.745 3.986 39.836]	[28.156 14.356 3.065 0.431 2.257 2.616 10.582 25.998 35.821 44.083 38.467 20.491 13.100 45.670 65.179 59.826 21.599 19.348 52.282 52.343 49.707 32.112 11.354 0.847 11.765]	[23.782 9.107 3.296 0.991 9.932 16.896 31.087 47.362 47.809 39.085 19.715 19.470 51.213 64.343 57.504 25.713 17.678 50.174 60.167 60.194 38.262 21.122 20.816]	Nucs_200nMNaCl_dataset1.xlsx
127	asc	155.865	93.956	33.335	0.869	0.159	0.034	0.043	1106	3550	0.391	57	62	1.042	[[0.000 0.000 0.000 0.000 0.000 0.000 0.000 0.000 0.003 0.000 0.000] [0.000 0.000 0.000 0.001 0.007 0.010 0.005 0.002 0.004 0.004 0.000] [0.000 0.000 0.008 0.065 0.170 0.200 0.140 0.060 0.013 0.001 0.000] [0.001 0.006 0.088 0.304 0.503 0.569 0.477 0.307 0.107 0.009 0.000] [0.001 0.026 0.228 0.489 0.683 0.767 0.663 0.495 0.249 0.032 0.001] [0.001 0.038 0.291 0.550 0.722 0.788 0.720 0.550 0.291 0.0…	[26.485 15.542 6.605 2.244 0.450 15.120 29.859 5.262 17.974 29.739 4.008 25.479 5.703 14.266 2.601 1.686 28.198 20.543 29.004 30.816 10.427 5.805 18.592 4.630 15.542 10.296 16.193 23.067 19.581]	[25.482 0.044 5.322 8.233 29.825 40.050 11.204 0.474 18.748 1.878 30.334 11.309 12.715 8.890 14.485 39.313 49.144 54.683 50.532 22.933 8.705 13.374 3.106 12.710 10.621 32.874 21.373]	[11.154 6.197 23.150 37.353 37.328 28.291 13.930 8.411 9.163 17.365 13.709 3.222 0.217 20.937 51.727 69.576 76.186 62.108 42.986 22.136 9.949 1.085 0.201 16.811 26.687]	[7.395 28.316 38.147 43.951 35.808 18.528 9.126 7.821 14.655 7.781 9.589 16.207 32.679 61.923 82.144 86.176 79.460 57.266 32.033 18.291 6.575 10.275 19.733]	Nucs_200nMNaCl_dataset1.xlsx
128	asc	156.312	118.38	40.322	0.834	0.138	0.034	0.043	1110	568	0.511	69	63	1.042	[[0.000 0.000 0.000 0.000 0.000 0.000 0.000 0.000 0.003 0.000 0.000] [0.000 0.000 0.000 0.001 0.007 0.010 0.005 0.002 0.004 0.004 0.000] [0.000 0.000 0.008 0.065 0.170 0.200 0.140 0.060 0.013 0.001 0.000] [0.001 0.006 0.088 0.304 0.503 0.569 0.477 0.307 0.107 0.009 0.000] [0.001 0.026 0.228 0.489 0.683 0.767 0.663 0.495 0.249 0.032 0.001] [0.001 0.038 0.291 0.550 0.722 0.788 0.720 0.550 0.291 0.0…	[14.746 7.281 9.271 37.865 27.054 14.342 0.390 8.011 0.795 11.460 17.964 4.767 7.611 12.597 16.303 3.466 1.929 21.143 11.025 3.553 11.285 1.146 2.245 29.517 48.981 22.812 1.518 6.487]	[4.544 31.845 56.028 53.158 28.064 3.555 7.419 8.941 20.045 21.311 0.410 16.293 24.555 20.869 3.722 6.910 25.691 19.820 7.602 8.936 3.374 17.576 55.129 75.145 48.061 9.680]	[43.681 69.387 65.362 42.382 13.797 6.267 18.022 23.997 19.631 1.789 18.631 28.986 24.294 17.347 19.000 24.870 25.899 17.946 11.077 6.031 34.685 72.279 85.279 64.726]	[72.528 71.300 52.747 24.985 3.548 17.846 23.960 17.662 1.733 16.124 26.221 32.463 28.865 27.308 31.343 27.773 22.168 10.123 18.983 50.981 78.679 88.966]	Nucs_200nMNaCl_dataset1.xlsx
129	asc	156.119	37.336	26.544	0.87	0.135	0.029	0.038	1112	1087	0.465	51	37	1.042	[[0.000 0.000 0.000 0.000 0.000 0.000 0.000 0.000 0.003 0.000 0.000] [0.000 0.000 0.000 0.001 0.007 0.010 0.005 0.002 0.004 0.004 0.000] [0.000 0.000 0.008 0.065 0.170 0.200 0.140 0.060 0.013 0.001 0.000] [0.001 0.006 0.088 0.304 0.503 0.569 0.477 0.307 0.107 0.009 0.000] [0.001 0.026 0.228 0.489 0.683 0.767 0.663 0.495 0.249 0.032 0.001] [0.001 0.038 0.291 0.550 0.722 0.788 0.720 0.550 0.291 0.0…	[15.990 6.781 9.396 30.383 11.843 3.637 4.336 16.092 11.370 14.053 9.761 0.089 4.864 13.793 13.836 17.310 17.547 9.580 29.156 25.502 11.448 0.985 8.694 41.728 37.628 31.723 24.003 6.104]	[19.474 27.978 41.003 25.216 4.452 10.563 23.945 26.443 24.619 16.743 7.223 11.716 23.143 12.077 1.619 13.682 32.931 46.697 45.804 24.691 11.056 30.051 64.890 74.354 62.538 36.812]	[43.572 45.596 34.392 22.478 20.389 30.027 36.196 33.463 24.489 18.919 21.861 20.447 18.994 11.428 26.612 43.475 62.266 56.224 41.671 36.383 53.646 83.647 97.960 84.589]	[52.939 44.703 36.921 36.183 38.483 40.152 40.233 35.785 31.058 26.081 25.942 24.825 26.278 42.816 55.358 66.013 67.981 62.810 65.120 80.047 102.251 108.663]	Nucs_200nMNaCl_dataset1.xlsx
130	asc	156.787	82.968	31.049	0.818	0.177	0.036	0.047	1113	897	0.577	60	52	1.042	[[0.000 0.000 0.000 0.000 0.000 0.000 0.000 0.000 0.003 0.000 0.000] [0.000 0.000 0.000 0.001 0.007 0.010 0.005 0.002 0.004 0.004 0.000] [0.000 0.000 0.008 0.065 0.170 0.200 0.140 0.060 0.013 0.001 0.000] [0.001 0.006 0.088 0.304 0.503 0.569 0.477 0.307 0.107 0.009 0.000] [0.001 0.026 0.228 0.489 0.683 0.767 0.663 0.495 0.249 0.032 0.001] [0.001 0.038 0.291 0.550 0.722 0.788 0.720 0.550 0.291 0.0…	[10.566 1.671 10.844 7.203 22.094 5.355 2.394 9.796 5.987 16.470 14.499 5.527 5.816 19.844 23.468 39.578 25.498 8.005 5.596 8.118 24.613 0.972 29.669 23.826 10.503 10.255 25.858 29.341 0.457]	[12.376 15.281 1.578 21.170 15.205 5.182 11.592 2.649 20.726 25.497 9.869 6.870 28.670 53.179 64.061 41.284 7.542 5.652 23.222 28.186 3.500 42.068 43.912 17.288 17.933 45.656 42.498]	[12.927 1.572 16.455 19.367 17.019 8.491 4.100 20.741 25.234 23.399 23.709 46.356 69.930 76.223 56.526 28.347 22.274 25.317 21.460 9.579 41.618 47.614 20.832 22.349 49.002]	[0.093 16.110 20.204 17.082 8.796 7.565 19.878 27.579 34.457 45.492 65.549 77.910 82.356 71.356 51.122 39.774 25.207 10.217 14.058 36.714 36.802 16.085 17.855]	Nucs_200nMNaCl_dataset1.xlsx
131	asc	155.137	131.559	41.588	0.818	0.192	0.026	0.033	1117	2140	0.317	41	87	1.042	[[0.000 0.000 0.000 0.000 0.000 0.000 0.000 0.000 0.003 0.000 0.000] [0.000 0.000 0.000 0.001 0.007 0.010 0.005 0.002 0.004 0.004 0.000] [0.000 0.000 0.008 0.065 0.170 0.200 0.140 0.060 0.013 0.001 0.000] [0.001 0.006 0.088 0.304 0.503 0.569 0.477 0.307 0.107 0.009 0.000] [0.001 0.026 0.228 0.489 0.683 0.767 0.663 0.495 0.249 0.032 0.001] [0.001 0.038 0.291 0.550 0.722 0.788 0.720 0.550 0.291 0.0…	[19.566 12.191 29.306 21.029 24.855 14.767 18.186 19.676 1.188 32.251 12.425 20.626 7.480 15.544 6.745 1.254 16.050 5.403 2.077 3.580 10.409 0.674 24.327 24.507 4.044 17.879 31.021 28.873 15.373]	[17.061 45.916 48.110 42.753 18.102 20.641 29.364 5.099 25.444 6.612 23.098 4.939 22.656 15.144 3.399 12.722 1.584 6.568 0.586 8.282 7.633 12.411 14.365 7.358 31.368 54.397 52.070]	[53.173 66.318 52.318 19.709 13.670 17.027 2.985 9.811 2.466 8.042 2.179 18.582 15.118 2.008 8.672 2.315 0.747 0.046 1.171 2.920 3.557 4.756 9.904 37.422 66.094]	[65.821 55.562 27.261 3.157 7.679 8.601 0.714 1.552 0.992 9.279 9.437 11.247 7.131 1.900 3.583 3.938 2.407 1.135 0.077 4.572 4.877 25.825 50.693]	Nucs_200nMNaCl_dataset1.xlsx
132	asc	156.835	118.154	38.307	0.795	0.14	0.035	0.042	1138	1254	0.424	60	71	1.042	[[0.000 0.000 0.000 0.000 0.000 0.000 0.000 0.000 0.003 0.000 0.000] [0.000 0.000 0.000 0.001 0.007 0.010 0.005 0.002 0.004 0.004 0.000] [0.000 0.000 0.008 0.065 0.170 0.200 0.140 0.060 0.013 0.001 0.000] [0.001 0.006 0.088 0.304 0.503 0.569 0.477 0.307 0.107 0.009 0.000] [0.001 0.026 0.228 0.489 0.683 0.767 0.663 0.495 0.249 0.032 0.001] [0.001 0.038 0.291 0.550 0.722 0.788 0.720 0.550 0.291 0.0…	[9.841 1.401 7.390 8.741 6.802 6.869 34.657 6.048 9.377 5.414 2.385 25.185 2.275 0.340 3.802 0.801 10.340 4.767 13.290 7.628 7.972 10.780 11.448 4.746 7.040 14.717 3.403 3.277 4.229]	[2.627 2.318 1.645 5.866 27.598 41.116 28.065 15.108 11.294 17.685 25.240 10.487 1.103 4.372 7.872 13.124 16.582 11.860 4.969 6.396 1.070 8.431 13.991 16.772 19.939 12.400 2.864]	[0.379 2.543 19.371 33.806 48.658 39.702 29.169 23.600 25.200 27.176 16.873 9.968 7.246 11.937 19.737 18.248 12.168 1.114 5.260 6.299 12.431 18.364 24.974 24.355 16.351]	[10.527 27.589 41.117 51.602 47.835 44.400 37.639 30.545 31.430 21.619 17.652 16.111 16.703 21.236 18.035 15.230 3.868 4.685 8.415 19.988 23.432 27.205 28.355]	Nucs_200nMNaCl_dataset1.xlsx
133	asc	156.947	121.087	40.052	0.802	0.155	0.034	0.044	1142	483	0.451	60	77	1.042	[[0.000 0.000 0.000 0.000 0.000 0.000 0.000 0.000 0.003 0.000 0.000] [0.000 0.000 0.000 0.001 0.007 0.010 0.005 0.002 0.004 0.004 0.000] [0.000 0.000 0.008 0.065 0.170 0.200 0.140 0.060 0.013 0.001 0.000] [0.001 0.006 0.088 0.304 0.503 0.569 0.477 0.307 0.107 0.009 0.000] [0.001 0.026 0.228 0.489 0.683 0.767 0.663 0.495 0.249 0.032 0.001] [0.001 0.038 0.291 0.550 0.722 0.788 0.720 0.550 0.291 0.0…	[11.598 8.851 19.257 18.066 30.118 30.748 0.857 13.145 10.041 9.415 0.420 13.688 14.088 16.518 1.574 14.995 11.390 3.607 5.779 17.365 16.763 11.604 0.371 18.193 13.268 22.046 18.161 2.633 4.223]	[12.681 14.650 23.496 54.525 46.236 22.804 18.595 21.321 14.646 1.717 20.522 29.191 22.775 0.813 10.087 5.696 6.413 4.707 6.094 13.883 20.171 15.270 25.013 33.388 37.761 27.867 4.336]	[0.671 32.560 56.620 61.916 43.524 33.683 25.520 16.210 3.778 25.162 33.584 24.440 7.950 1.750 1.332 8.123 6.386 0.346 14.971 23.261 30.250 38.450 46.323 48.182 34.166]	[40.672 58.740 67.387 61.098 48.622 31.694 13.739 5.645 24.644 29.644 28.044 16.666 4.469 7.630 4.389 0.580 0.846 19.122 29.574 38.832 53.867 55.116 52.491]	Nucs_200nMNaCl_dataset1.xlsx
134	asc	160	102.955	33.862	0.833	0.165	0.036	0.045	1142	3749	0.592	69	44	1.042	[[0.000 0.000 0.000 0.000 0.000 0.000 0.000 0.000 0.003 0.000 0.000] [0.000 0.000 0.000 0.001 0.007 0.010 0.005 0.002 0.004 0.004 0.000] [0.000 0.000 0.008 0.065 0.170 0.200 0.140 0.060 0.013 0.001 0.000] [0.001 0.006 0.088 0.304 0.503 0.569 0.477 0.307 0.107 0.009 0.000] [0.001 0.026 0.228 0.489 0.683 0.767 0.663 0.495 0.249 0.032 0.001] [0.001 0.038 0.291 0.550 0.722 0.788 0.720 0.550 0.291 0.0…	[2.582 10.809 10.205 0.973 14.523 21.079 3.861 32.917 16.126 16.482 7.322 37.635 15.079 4.065 0.491 14.628 24.330 0.635 11.470 7.304 17.039 8.681 21.087 20.084 10.468 16.473 17.746 4.030 1.034]	[17.203 15.124 3.132 4.470 11.887 9.780 42.910 40.825 28.206 34.380 48.835 31.864 3.229 4.790 26.547 31.326 5.795 15.439 21.558 25.031 27.744 35.470 25.394 8.662 30.580 27.998 12.386]	[12.801 6.792 1.017 2.327 22.161 44.732 52.967 55.196 54.078 56.692 39.993 22.795 19.617 29.007 29.689 10.437 14.361 29.444 38.495 43.259 42.429 24.631 6.948 29.956 34.578]	[11.452 1.754 11.032 32.782 51.149 62.571 74.098 70.833 64.503 51.835 40.853 36.007 31.078 26.019 8.476 12.352 32.516 50.378 51.336 43.648 24.079 4.881 24.197]	Nucs_200nMNaCl_dataset1.xlsx
135	asc	157.391	46.553	29.72	0.775	0.153	0.033	0.041	1146	2691	0.485	53	40	1.042	[[0.000 0.000 0.000 0.000 0.000 0.000 0.000 0.000 0.003 0.000 0.000] [0.000 0.000 0.000 0.001 0.007 0.010 0.005 0.002 0.004 0.004 0.000] [0.000 0.000 0.008 0.065 0.170 0.200 0.140 0.060 0.013 0.001 0.000] [0.001 0.006 0.088 0.304 0.503 0.569 0.477 0.307 0.107 0.009 0.000] [0.001 0.026 0.228 0.489 0.683 0.767 0.663 0.495 0.249 0.032 0.001] [0.001 0.038 0.291 0.550 0.722 0.788 0.720 0.550 0.291 0.0…	[2.747 7.542 10.994 14.673 2.060 23.685 12.236 19.903 43.036 7.649 5.067 9.385 10.602 8.858 14.189 13.390 2.869 21.928 21.037 4.945 8.949 8.082 6.047 16.649 36.236 10.450 27.048 6.486 12.666]	[14.413 22.102 19.140 6.566 18.597 9.558 35.303 56.812 26.634 3.450 1.551 1.480 10.651 25.313 21.919 20.528 33.881 34.474 19.938 7.381 0.584 10.330 37.790 49.786 42.093 35.516 26.343]	[26.044 15.310 0.313 18.661 31.497 51.268 55.628 43.139 16.712 4.445 4.588 18.847 26.451 34.989 38.161 44.011 42.936 29.542 15.843 9.094 26.581 45.867 65.257 60.689 54.389]	[17.089 0.276 26.094 41.469 58.427 63.300 45.665 30.916 19.701 12.877 22.428 34.777 44.049 50.601 54.839 48.485 36.732 29.607 27.726 39.002 58.796 72.754 74.791]	Nucs_200nMNaCl_dataset1.xlsx
136	asc	160	67.039	34.659	0.835	0.154	0.03	0.04	1173	3491	0.553	45	62	1.042	[[0.000 0.000 0.000 0.000 0.000 0.000 0.000 0.000 0.003 0.000 0.000] [0.000 0.000 0.000 0.001 0.007 0.010 0.005 0.002 0.004 0.004 0.000] [0.000 0.000 0.008 0.065 0.170 0.200 0.140 0.060 0.013 0.001 0.000] [0.001 0.006 0.088 0.304 0.503 0.569 0.477 0.307 0.107 0.009 0.000] [0.001 0.026 0.228 0.489 0.683 0.767 0.663 0.495 0.249 0.032 0.001] [0.001 0.038 0.291 0.550 0.722 0.788 0.720 0.550 0.291 0.0…	[8.609 8.390 2.694 25.657 24.880 18.175 28.900 3.816 0.232 7.260 5.041 4.435 1.687 1.598 14.263 10.836 29.143 16.978 31.702 4.398 5.404 6.620 15.816 14.322 13.820 18.905 25.244 7.444 17.673]	[11.347 14.329 36.749 46.795 16.165 21.720 18.150 1.954 9.896 10.888 6.112 0.268 4.690 18.882 32.539 43.050 47.400 37.992 8.751 10.913 17.230 11.965 13.323 30.433 38.437 38.419 28.902]	[31.175 49.355 43.596 22.657 11.011 14.425 5.315 10.981 12.354 8.557 6.630 11.885 29.449 45.022 62.845 59.906 47.889 16.741 7.529 17.447 7.876 17.043 39.047 52.281 53.304]	[50.464 43.114 25.541 2.497 5.088 3.393 4.025 11.731 13.398 14.592 23.806 40.199 58.517 71.609 68.336 54.137 23.949 2.017 6.268 2.254 23.719 43.757 59.635]	Nucs_200nMNaCl_dataset1.xlsx
137	asc	161.155	114.083	38.804	0.84	0.136	0.031	0.036	1180	2751	0.583	67	64	1.042	[[0.000 0.000 0.000 0.000 0.000 0.000 0.000 0.000 0.003 0.000 0.000] [0.000 0.000 0.000 0.001 0.007 0.010 0.005 0.002 0.004 0.004 0.000] [0.000 0.000 0.008 0.065 0.170 0.200 0.140 0.060 0.013 0.001 0.000] [0.001 0.006 0.088 0.304 0.503 0.569 0.477 0.307 0.107 0.009 0.000] [0.001 0.026 0.228 0.489 0.683 0.767 0.663 0.495 0.249 0.032 0.001] [0.001 0.038 0.291 0.550 0.722 0.788 0.720 0.550 0.291 0.0…	[15.721 17.052 8.721 3.647 0.322 0.423 3.925 7.800 3.981 3.442 11.470 1.302 5.012 0.559 19.172 2.532 15.456 17.845 14.430 34.859 19.857 18.445 27.766 6.166 29.401 0.641 32.112 17.323 41.340]	[29.273 15.424 0.552 2.358 2.547 8.037 11.753 6.160 4.284 10.400 4.530 4.641 12.652 20.718 19.847 25.645 32.789 40.782 52.002 28.063 22.399 40.071 34.749 32.163 1.996 41.093 54.049]	[22.797 7.471 1.438 7.068 10.844 12.064 12.018 9.897 9.700 4.275 7.064 17.124 28.039 31.769 40.226 50.034 61.548 57.475 26.658 14.456 47.206 50.393 31.664 6.204 47.793]	[13.867 1.299 8.148 12.298 15.164 15.384 12.430 11.156 0.393 9.800 20.339 35.784 42.618 56.026 68.588 67.957 57.269 28.669 13.641 42.376 45.036 31.654 11.223]	Nucs_200nMNaCl_dataset1.xlsx
138	asc	109.521	84.505	26.789	0.733	0.134	0.03	0.036	1196	2359	0.404	41	50	1.042	[[0.000 0.000 0.000 0.000 0.000 0.000 0.000 0.000 0.003 0.000 0.000] [0.000 0.000 0.000 0.001 0.007 0.010 0.005 0.002 0.004 0.004 0.000] [0.000 0.000 0.008 0.065 0.170 0.200 0.140 0.060 0.013 0.001 0.000] [0.001 0.006 0.088 0.304 0.503 0.569 0.477 0.307 0.107 0.009 0.000] [0.001 0.026 0.228 0.489 0.683 0.767 0.663 0.495 0.249 0.032 0.001] [0.001 0.038 0.291 0.550 0.722 0.788 0.720 0.550 0.291 0.0…	[11.263 30.286 20.788 14.456 11.842 5.198 16.578 2.693 7.920 18.122 37.532 10.855 23.389 14.810 5.933 16.452 6.100 5.130 1.628]	[46.311 43.159 30.771 21.668 19.408 20.523 7.022 15.635 40.848 52.020 41.315 21.412 0.149 6.754 22.469 11.762 2.894]	[58.466 47.935 37.343 29.873 23.138 4.208 24.945 51.413 67.253 52.825 34.969 13.881 16.894 17.830 15.105]	[63.748 53.204 38.230 23.550 3.116 31.500 58.373 70.571 62.221 50.682 31.379 23.389 20.947]	Nucs_200nMNaCl_dataset1.xlsx
139	asc	164.705	141.006	44.157	0.811	0.181	0.038	0.051	1228	289	0.472	67	80	1.042	[[0.000 0.000 0.000 0.000 0.000 0.000 0.000 0.000 0.003 0.000 0.000] [0.000 0.000 0.000 0.001 0.007 0.010 0.005 0.002 0.004 0.004 0.000] [0.000 0.000 0.008 0.065 0.170 0.200 0.140 0.060 0.013 0.001 0.000] [0.001 0.006 0.088 0.304 0.503 0.569 0.477 0.307 0.107 0.009 0.000] [0.001 0.026 0.228 0.489 0.683 0.767 0.663 0.495 0.249 0.032 0.001] [0.001 0.038 0.291 0.550 0.722 0.788 0.720 0.550 0.291 0.0…	[9.602 1.482 7.018 11.317 3.647 2.386 6.397 13.321 4.979 11.137 12.315 6.769 10.654 29.522 20.091 7.585 2.518 1.857 0.977 5.504 5.698 16.233 0.385 2.142 9.165 16.174 37.399 3.358 14.278 17.138]	[2.774 11.936 16.649 8.112 2.636 1.456 12.612 17.208 19.784 14.499 4.716 22.031 24.804 9.123 18.890 7.239 2.627 2.703 7.864 0.333 13.191 6.661 6.917 2.149 30.291 47.166 29.197 24.526]	[11.601 17.138 14.078 3.635 4.530 16.876 23.255 24.838 20.446 21.970 23.192 18.404 2.627 13.397 15.144 7.245 6.669 3.864 1.667 9.629 4.064 2.280 12.259 35.628 52.109 49.171]	[16.581 13.369 4.647 6.023 21.161 25.199 28.448 33.932 26.964 24.636 17.642 1.553 7.732 13.080 15.930 6.485 2.578 1.661 5.804 5.424 14.425 24.867 41.772 58.282]	Nucs_200nMNaCl_dataset1.xlsx
140	asc	160.489	51.575	31.929	0.808	0.181	0.038	0.046	1235	2833	0.512	58	40	1.042	[[0.000 0.000 0.000 0.000 0.000 0.000 0.000 0.000 0.003 0.000 0.000] [0.000 0.000 0.000 0.001 0.007 0.010 0.005 0.002 0.004 0.004 0.000] [0.000 0.000 0.008 0.065 0.170 0.200 0.140 0.060 0.013 0.001 0.000] [0.001 0.006 0.088 0.304 0.503 0.569 0.477 0.307 0.107 0.009 0.000] [0.001 0.026 0.228 0.489 0.683 0.767 0.663 0.495 0.249 0.032 0.001] [0.001 0.038 0.291 0.550 0.722 0.788 0.720 0.550 0.291 0.0…	[2.713 14.881 11.886 11.448 20.064 30.375 13.037 18.873 2.342 4.112 2.774 34.462 22.477 18.796 1.902 2.255 10.554 23.638 13.061 2.420 6.824 23.507 1.761 25.853 36.126 37.349 29.708 18.292 0.701]	[10.294 10.170 7.359 0.847 26.861 37.661 24.220 9.150 4.328 22.061 47.087 30.310 8.509 12.428 2.071 21.246 35.445 26.090 12.362 3.720 19.215 2.933 44.796 67.727 70.267 57.529 32.796]	[1.985 11.190 16.265 35.776 38.382 37.357 18.277 21.981 35.376 46.370 33.359 5.482 4.897 5.090 28.590 39.449 36.289 15.681 2.348 8.431 17.438 55.737 88.982 96.250 78.664]	[15.690 24.967 42.708 42.696 39.754 38.544 39.705 42.012 44.956 35.337 16.306 12.985 15.560 28.259 42.679 34.986 20.490 10.648 8.754 34.371 70.664 98.611 109.944]	Nucs_200nMNaCl_dataset1.xlsx
141	asc	160	120.242	41.544	0.825	0.15	0.033	0.044	1242	1917	0.298	40	87	1.042	[[0.000 0.000 0.000 0.000 0.000 0.000 0.000 0.000 0.003 0.000 0.000] [0.000 0.000 0.000 0.001 0.007 0.010 0.005 0.002 0.004 0.004 0.000] [0.000 0.000 0.008 0.065 0.170 0.200 0.140 0.060 0.013 0.001 0.000] [0.001 0.006 0.088 0.304 0.503 0.569 0.477 0.307 0.107 0.009 0.000] [0.001 0.026 0.228 0.489 0.683 0.767 0.663 0.495 0.249 0.032 0.001] [0.001 0.038 0.291 0.550 0.722 0.788 0.720 0.550 0.291 0.0…	[17.133 28.307 13.681 33.561 26.005 32.660 5.953 3.119 2.163 26.891 17.236 11.870 14.294 0.344 8.923 0.157 2.583 14.707 5.458 21.880 4.695 2.253 7.299 17.297 17.661 7.968 10.398 7.087 19.769]	[30.033 16.308 53.404 59.115 48.639 20.723 1.225 9.723 17.191 9.725 13.341 8.531 11.953 9.017 3.013 4.692 16.144 1.872 21.498 14.508 3.555 17.075 29.778 22.326 4.336 10.838 7.996]	[20.161 61.369 77.054 63.991 33.697 19.028 9.900 8.942 3.106 4.718 3.856 11.808 12.940 9.081 11.924 9.300 1.791 15.734 13.551 2.486 24.653 32.037 22.877 5.006 11.681]	[63.057 77.897 75.000 55.037 31.323 14.953 9.897 0.520 1.294 8.231 6.803 15.607 17.044 10.132 6.898 3.093 11.646 5.079 7.621 21.100 29.380 25.491 6.651]	Nucs_200nMNaCl_dataset1.xlsx
142	asc	92.366	75.065	22.758	0.752	0.169	0.032	0.049	1251	3858	0.321	20	53	1.042	[[0.000 0.000 0.000 0.000 0.000 0.000 0.000 0.000 0.003 0.000 0.000] [0.000 0.000 0.000 0.001 0.007 0.010 0.005 0.002 0.004 0.004 0.000] [0.000 0.000 0.008 0.065 0.170 0.200 0.140 0.060 0.013 0.001 0.000] [0.001 0.006 0.088 0.304 0.503 0.569 0.477 0.307 0.107 0.009 0.000] [0.001 0.026 0.228 0.489 0.683 0.767 0.663 0.495 0.249 0.032 0.001] [0.001 0.038 0.291 0.550 0.722 0.788 0.720 0.550 0.291 0.0…	[13.936 28.900 8.004 10.773 5.129 29.942 17.017 4.722 26.312 6.689 10.514 6.038 21.706 0.920 23.330 3.251]	[39.871 27.841 17.340 25.487 41.015 34.349 0.075 27.295 14.589 10.188 0.442 18.227 1.732 25.416]	[40.934 38.898 40.743 49.890 33.239 6.063 18.469 13.678 5.819 3.385 5.843 5.137]	[57.624 56.684 49.716 33.646 13.314 5.324 14.332 12.586 5.906 0.429]	Nucs_200nMNaCl_dataset1.xlsx
143	asc	160	57.015	32.11	0.783	0.122	0.028	0.037	1258	2104	0.377	46	63	1.042	[[0.000 0.000 0.000 0.000 0.000 0.000 0.000 0.000 0.003 0.000 0.000] [0.000 0.000 0.000 0.001 0.007 0.010 0.005 0.002 0.004 0.004 0.000] [0.000 0.000 0.008 0.065 0.170 0.200 0.140 0.060 0.013 0.001 0.000] [0.001 0.006 0.088 0.304 0.503 0.569 0.477 0.307 0.107 0.009 0.000] [0.001 0.026 0.228 0.489 0.683 0.767 0.663 0.495 0.249 0.032 0.001] [0.001 0.038 0.291 0.550 0.722 0.788 0.720 0.550 0.291 0.0…	[7.405 5.696 25.282 19.698 0.127 24.124 15.728 3.769 25.794 0.673 5.532 28.887 0.081 4.621 0.737 8.042 4.575 3.564 46.056 22.212 10.316 0.777 23.207 39.441 2.451 0.466 17.773 3.830 8.100]	[22.039 18.281 7.121 2.086 31.925 29.675 24.531 28.016 16.336 8.575 26.081 12.052 4.293 5.595 9.961 10.379 28.880 58.944 50.398 21.034 15.985 42.539 49.819 17.037 10.578 19.921 16.767]	[18.342 7.036 16.589 29.264 42.855 39.727 35.823 13.324 4.813 23.380 14.559 2.674 9.260 13.330 26.989 47.911 68.257 61.158 47.138 41.780 51.817 52.909 25.655 2.321 24.151]	[19.909 26.292 40.574 44.734 48.839 38.469 15.654 0.692 15.867 13.614 3.761 4.858 25.942 42.352 60.125 74.745 73.370 71.400 65.301 61.733 52.621 29.022 5.636]	Nucs_200nMNaCl_dataset1.xlsx
144	asc	158.99	109.384	35.422	0.844	0.161	0.031	0.038	1266	3284	0.464	40	73	1.042	[[0.000 0.000 0.000 0.000 0.000 0.000 0.000 0.000 0.003 0.000 0.000] [0.000 0.000 0.000 0.001 0.007 0.010 0.005 0.002 0.004 0.004 0.000] [0.000 0.000 0.008 0.065 0.170 0.200 0.140 0.060 0.013 0.001 0.000] [0.001 0.006 0.088 0.304 0.503 0.569 0.477 0.307 0.107 0.009 0.000] [0.001 0.026 0.228 0.489 0.683 0.767 0.663 0.495 0.249 0.032 0.001] [0.001 0.038 0.291 0.550 0.722 0.788 0.720 0.550 0.291 0.0…	[3.894 9.415 6.180 2.489 7.401 5.537 30.432 18.482 5.353 12.545 16.975 27.631 9.571 10.988 18.743 17.448 27.945 28.229 0.413 1.272 19.311 20.490 41.155 5.809 13.799 13.474 14.403 17.382 0.564]	[8.272 0.228 3.099 5.877 17.052 42.441 36.374 20.866 23.709 37.063 31.333 1.249 25.144 15.513 22.049 50.783 41.995 14.338 8.590 28.921 50.723 54.305 33.286 9.967 13.776 29.831 24.865]	[5.523 4.596 6.702 26.345 45.791 48.489 41.697 42.678 42.390 33.106 1.058 14.842 8.408 29.297 52.073 52.918 22.161 9.374 45.625 62.663 69.720 45.129 17.284 17.708 30.573]	[1.145 15.325 34.015 49.971 56.839 60.526 57.298 46.827 30.739 9.778 1.394 9.004 30.741 50.279 48.848 25.646 12.583 49.232 72.194 73.852 52.463 22.022 10.118]	Nucs_200nMNaCl_dataset1.xlsx
145	asc	156.594	92.517	31.652	0.831	0.197	0.045	0.054	1277	630	0.459	61	53	1.042	[[0.000 0.000 0.000 0.000 0.000 0.000 0.000 0.000 0.003 0.000 0.000] [0.000 0.000 0.000 0.001 0.007 0.010 0.005 0.002 0.004 0.004 0.000] [0.000 0.000 0.008 0.065 0.170 0.200 0.140 0.060 0.013 0.001 0.000] [0.001 0.006 0.088 0.304 0.503 0.569 0.477 0.307 0.107 0.009 0.000] [0.001 0.026 0.228 0.489 0.683 0.767 0.663 0.495 0.249 0.032 0.001] [0.001 0.038 0.291 0.550 0.722 0.788 0.720 0.550 0.291 0.0…	[20.520 8.911 1.738 8.618 2.539 10.355 25.677 4.910 20.313 13.619 5.065 16.121 35.561 13.781 16.466 0.899 2.461 16.160 15.798 15.194 8.226 6.007 14.992 37.120 41.876 5.538 15.540 19.630 26.041]	[18.302 1.591 10.756 12.025 1.214 18.044 18.085 24.668 26.308 19.935 36.434 50.512 39.795 23.806 10.363 5.170 7.031 15.315 18.980 2.375 5.602 30.549 65.555 63.205 18.706 22.586 40.420]	[4.406 11.947 7.225 0.607 21.402 26.885 36.336 34.273 43.255 52.557 62.683 54.386 38.696 12.746 3.038 1.379 13.219 16.843 6.177 16.515 52.294 75.219 70.401 29.090 19.938]	[1.080 3.784 4.921 24.323 31.953 43.629 53.072 57.600 69.787 72.441 63.672 46.454 26.361 14.351 7.647 13.909 12.656 4.840 27.821 61.889 77.996 67.672 32.552]	Nucs_200nMNaCl_dataset1.xlsx
146	asc	155.928	97.574	36.366	0.827	0.173	0.041	0.056	1282	1975	0.633	78	33	1.042	[[0.000 0.000 0.000 0.000 0.000 0.000 0.000 0.000 0.003 0.000 0.000] [0.000 0.000 0.000 0.001 0.007 0.010 0.005 0.002 0.004 0.004 0.000] [0.000 0.000 0.008 0.065 0.170 0.200 0.140 0.060 0.013 0.001 0.000] [0.001 0.006 0.088 0.304 0.503 0.569 0.477 0.307 0.107 0.009 0.000] [0.001 0.026 0.228 0.489 0.683 0.767 0.663 0.495 0.249 0.032 0.001] [0.001 0.038 0.291 0.550 0.722 0.788 0.720 0.550 0.291 0.0…	[10.356 24.601 21.222 3.404 26.802 27.024 44.959 27.692 10.938 16.340 2.695 11.781 15.676 6.203 7.476 8.281 5.045 12.835 24.200 13.823 11.635 9.447 11.509 12.460 26.892 7.241 16.043 28.296 7.857]	[30.034 35.224 0.614 38.613 62.905 72.318 55.641 16.614 12.219 4.975 18.272 24.668 17.779 6.438 7.065 15.602 3.257 24.694 20.105 0.000 9.384 10.003 20.151 36.742 12.666 26.570 32.388]	[27.574 1.153 50.072 83.446 94.127 68.946 32.148 2.202 3.131 17.095 29.262 22.816 9.614 8.859 8.557 1.850 19.281 21.071 15.713 9.819 3.250 22.071 30.837 9.396 18.634]	[14.820 57.337 91.542 100.289 81.872 50.309 23.570 15.610 21.098 25.404 23.423 10.961 0.181 0.041 3.353 16.879 23.152 17.349 9.389 8.406 21.849 18.645 6.601]	Nucs_200nMNaCl_dataset1.xlsx
147	asc	82.561	43.082	17.402	0.67	0.152	0.032	0.046	1283	4049	0.534	19	34	1.042	[[0.000 0.000 0.000 0.000 0.000 0.000 0.000 0.000 0.003 0.000 0.000] [0.000 0.000 0.000 0.001 0.007 0.010 0.005 0.002 0.004 0.004 0.000] [0.000 0.000 0.008 0.065 0.170 0.200 0.140 0.060 0.013 0.001 0.000] [0.001 0.006 0.088 0.304 0.503 0.569 0.477 0.307 0.107 0.009 0.000] [0.001 0.026 0.228 0.489 0.683 0.767 0.663 0.495 0.249 0.032 0.001] [0.001 0.038 0.291 0.550 0.722 0.788 0.720 0.550 0.291 0.0…	[30.121 7.653 7.473 48.051 11.626 16.523 28.657 10.046 4.629 41.009 60.063 14.150 14.575 27.829]	[26.450 35.324 57.600 43.913 36.665 41.942 26.689 10.853 68.726 87.643 51.469 35.564]	[58.959 68.825 67.145 62.293 51.810 24.402 25.582 80.498 100.369 87.769]	[88.685 83.424 79.066 57.714 13.710 35.364 83.200 110.815]	Nucs_200nMNaCl_dataset1.xlsx
148	asc	160	150.777	43.934	0.782	0.145	0.035	0.042	1288	1087	0.594	85	63	1.042	[[0.000 0.000 0.000 0.000 0.000 0.000 0.000 0.000 0.003 0.000 0.000] [0.000 0.000 0.000 0.001 0.007 0.010 0.005 0.002 0.004 0.004 0.000] [0.000 0.000 0.008 0.065 0.170 0.200 0.140 0.060 0.013 0.001 0.000] [0.001 0.006 0.088 0.304 0.503 0.569 0.477 0.307 0.107 0.009 0.000] [0.001 0.026 0.228 0.489 0.683 0.767 0.663 0.495 0.249 0.032 0.001] [0.001 0.038 0.291 0.550 0.722 0.788 0.720 0.550 0.291 0.0…	[2.257 11.810 0.690 2.395 4.527 10.582 5.250 16.698 20.589 22.102 1.135 25.680 33.602 6.631 14.756 13.627 7.909 3.688 8.874 7.714 5.302 6.779 30.530 15.840 6.349 0.848 4.689 5.869 5.954]	[10.336 4.017 0.477 1.962 5.694 8.390 3.778 23.291 32.964 0.654 41.913 49.758 16.055 18.254 17.051 0.749 4.171 14.575 14.802 5.770 19.393 41.840 27.931 1.147 6.367 2.178 6.502]	[6.347 0.567 2.605 10.421 4.543 4.356 26.357 22.497 5.450 42.394 49.908 23.335 5.763 17.212 11.504 11.448 15.609 16.137 1.157 26.446 41.729 34.075 12.122 0.973 1.472]	[1.845 4.140 7.807 2.225 9.994 18.757 10.582 14.154 33.738 40.984 28.938 5.935 11.251 17.182 20.079 17.834 7.362 7.771 26.210 39.532 34.613 21.064 10.603]	Nucs_200nMNaCl_dataset1.xlsx
149	asc	158.067	132.857	42.466	0.752	0.14	0.035	0.046	1295	2173	0.378	53	83	1.042	[[0.000 0.000 0.000 0.000 0.000 0.000 0.000 0.000 0.003 0.000 0.000] [0.000 0.000 0.000 0.001 0.007 0.010 0.005 0.002 0.004 0.004 0.000] [0.000 0.000 0.008 0.065 0.170 0.200 0.140 0.060 0.013 0.001 0.000] [0.001 0.006 0.088 0.304 0.503 0.569 0.477 0.307 0.107 0.009 0.000] [0.001 0.026 0.228 0.489 0.683 0.767 0.663 0.495 0.249 0.032 0.001] [0.001 0.038 0.291 0.550 0.722 0.788 0.720 0.550 0.291 0.0…	[6.801 38.715 6.701 7.321 3.763 12.813 1.277 13.948 35.454 4.578 4.987 3.370 6.149 1.702 6.208 29.632 3.519 4.224 15.546 21.678 21.488 12.862 6.684 11.029 20.762 47.052 7.379 8.970 24.669]	[38.765 16.317 5.852 13.830 15.333 0.709 31.037 44.717 19.811 4.383 8.938 6.983 1.731 7.757 28.287 20.447 1.790 2.596 24.649 25.896 5.460 18.630 24.752 49.803 61.122 35.390 24.993]	[27.790 22.370 15.385 13.970 9.805 34.200 45.726 28.644 5.385 8.700 6.854 9.198 15.750 28.679 18.908 13.211 10.059 22.744 19.926 0.561 22.320 48.735 64.678 72.519 60.349]	[32.902 22.112 3.125 14.798 33.517 42.171 31.249 14.406 1.595 12.987 16.889 21.642 26.531 23.104 24.618 20.482 20.998 15.264 5.366 29.569 58.266 77.569 85.953]	Nucs_200nMNaCl_dataset1.xlsx
150	asc	161.242	99.458	37.05	0.792	0.164	0.033	0.045	1295	3365	0.417	49	70	1.042	[[0.000 0.000 0.000 0.000 0.000 0.000 0.000 0.000 0.003 0.000 0.000] [0.000 0.000 0.000 0.001 0.007 0.010 0.005 0.002 0.004 0.004 0.000] [0.000 0.000 0.008 0.065 0.170 0.200 0.140 0.060 0.013 0.001 0.000] [0.001 0.006 0.088 0.304 0.503 0.569 0.477 0.307 0.107 0.009 0.000] [0.001 0.026 0.228 0.489 0.683 0.767 0.663 0.495 0.249 0.032 0.001] [0.001 0.038 0.291 0.550 0.722 0.788 0.720 0.550 0.291 0.0…	[11.771 6.904 8.414 42.577 24.341 13.762 3.144 11.929 7.122 19.414 0.087 1.546 6.342 24.811 10.190 22.210 12.575 0.138 7.328 4.224 16.378 13.955 2.355 11.079 22.132 23.488 22.201 13.034 5.901 34.448]	[16.996 33.154 58.954 52.510 24.360 2.228 17.062 3.379 15.810 10.394 1.668 17.974 22.887 13.321 23.403 23.611 2.485 5.285 8.749 25.468 23.321 14.872 23.323 39.416 45.655 40.462 27.085 4.806]	[53.806 71.369 64.041 37.742 3.743 7.729 3.189 11.155 9.408 4.492 18.496 29.130 27.588 32.020 21.456 12.121 5.018 14.871 26.852 31.559 31.819 39.860 53.380 61.182 55.917 28.215]	[79.759 68.559 45.637 21.449 2.892 0.742 6.439 0.184 5.200 19.491 35.411 34.333 36.105 27.614 18.556 19.097 21.709 30.270 39.265 47.188 57.750 67.227 71.089 57.983]	Nucs_200nMNaCl_dataset1.xlsx
151	asc	158.745	129.206	42.235	0.806	0.171	0.035	0.046	1298	1359	0.721	96	28	1.042	[[0.000 0.000 0.000 0.000 0.000 0.000 0.000 0.000 0.003 0.000 0.000] [0.000 0.000 0.000 0.001 0.007 0.010 0.005 0.002 0.004 0.004 0.000] [0.000 0.000 0.008 0.065 0.170 0.200 0.140 0.060 0.013 0.001 0.000] [0.001 0.006 0.088 0.304 0.503 0.569 0.477 0.307 0.107 0.009 0.000] [0.001 0.026 0.228 0.489 0.683 0.767 0.663 0.495 0.249 0.032 0.001] [0.001 0.038 0.291 0.550 0.722 0.788 0.720 0.550 0.291 0.0…	[12.097 2.244 15.310 21.074 10.063 14.747 1.388 6.652 6.519 11.657 3.468 18.112 11.173 8.660 3.663 19.001 5.458 15.188 20.604 4.345 7.574 10.591 8.323 17.455 4.713 1.325 1.810 7.619 23.611]	[11.460 24.725 33.760 27.973 20.472 12.087 10.606 4.017 6.663 6.696 25.433 15.899 1.241 10.167 19.898 7.364 22.761 30.370 10.860 10.697 10.216 5.700 15.650 14.103 4.587 1.337 18.519]	[35.291 42.155 39.556 31.575 21.193 12.939 4.800 3.228 13.695 21.100 19.879 0.927 12.902 18.025 0.042 20.475 29.286 14.598 2.134 14.460 14.500 19.024 15.063 8.928 8.620]	[49.755 46.505 42.606 28.016 17.488 13.376 11.332 16.696 21.481 14.204 1.557 5.947 9.224 2.772 18.277 21.358 17.220 1.586 12.657 18.151 23.054 16.296 3.244]	Nucs_200nMNaCl_dataset1.xlsx
152	asc	159.248	143.353	42.409	0.788	0.163	0.037	0.046	1298	2791	0.303	40	94	1.042	[[0.000 0.000 0.000 0.000 0.000 0.000 0.000 0.000 0.003 0.000 0.000] [0.000 0.000 0.000 0.001 0.007 0.010 0.005 0.002 0.004 0.004 0.000] [0.000 0.000 0.008 0.065 0.170 0.200 0.140 0.060 0.013 0.001 0.000] [0.001 0.006 0.088 0.304 0.503 0.569 0.477 0.307 0.107 0.009 0.000] [0.001 0.026 0.228 0.489 0.683 0.767 0.663 0.495 0.249 0.032 0.001] [0.001 0.038 0.291 0.550 0.722 0.788 0.720 0.550 0.291 0.0…	[0.452 23.300 1.074 6.606 5.925 24.207 12.634 1.235 8.385 15.718 4.444 8.938 0.000 15.759 9.838 5.036 16.557 2.916 26.980 23.008 8.621 17.538 16.739 19.591 23.585 33.949 17.765 17.123 27.350]	[23.611 16.027 10.105 2.876 27.562 24.120 9.274 15.627 22.133 7.835 6.716 3.411 20.678 15.200 8.395 17.617 18.852 37.026 32.188 5.886 13.479 17.766 39.753 16.406 31.039 43.301 39.681]	[22.883 10.948 9.729 26.073 28.797 26.000 23.746 20.882 11.775 4.484 9.325 17.663 11.505 3.318 23.622 35.523 43.021 28.517 9.574 2.045 23.038 29.228 13.496 29.217 52.915]	[8.164 7.137 27.151 33.349 34.166 31.479 23.403 17.385 14.660 14.948 13.139 8.100 7.380 28.371 39.366 42.876 34.984 21.688 22.174 22.915 17.394 3.272 30.720]	Nucs_200nMNaCl_dataset1.xlsx
153	asc	158.518	88.874	34.817	0.774	0.16	0.03	0.04	1299	1571	0.428	64	46	1.042	[[0.000 0.000 0.000 0.000 0.000 0.000 0.000 0.000 0.003 0.000 0.000] [0.000 0.000 0.000 0.001 0.007 0.010 0.005 0.002 0.004 0.004 0.000] [0.000 0.000 0.008 0.065 0.170 0.200 0.140 0.060 0.013 0.001 0.000] [0.001 0.006 0.088 0.304 0.503 0.569 0.477 0.307 0.107 0.009 0.000] [0.001 0.026 0.228 0.489 0.683 0.767 0.663 0.495 0.249 0.032 0.001] [0.001 0.038 0.291 0.550 0.722 0.788 0.720 0.550 0.291 0.0…	[4.857 5.742 14.848 8.517 6.433 0.131 7.390 14.615 0.804 4.491 16.057 23.896 8.117 21.908 3.029 2.040 19.138 18.419 7.388 15.207 19.198 3.799 15.767 24.119 7.257 1.470 5.409 33.596 4.071]	[4.110 16.235 12.724 2.109 6.781 0.017 11.322 10.356 12.921 30.251 35.983 31.019 27.481 12.963 9.044 27.327 31.682 8.994 21.112 24.902 2.083 29.726 35.631 20.051 2.394 21.472 38.336]	[16.172 12.258 1.805 1.372 0.578 11.763 16.409 28.501 38.024 48.780 45.117 36.556 25.390 26.138 33.560 30.376 9.525 15.723 19.105 4.404 30.486 41.245 27.827 0.350 25.937]	[11.398 6.006 5.226 4.127 14.359 25.309 36.636 50.947 56.231 52.849 49.895 42.019 38.707 38.256 25.742 10.243 4.325 5.717 9.348 27.466 37.868 24.580 0.967]	Nucs_200nMNaCl_dataset1.xlsx
154	asc	158.277	104.754	30.902	0.747	0.122	0.025	0.033	1305	1476	0.489	69	33	1.042	[[0.000 0.000 0.000 0.000 0.000 0.000 0.000 0.000 0.003 0.000 0.000] [0.000 0.000 0.000 0.001 0.007 0.010 0.005 0.002 0.004 0.004 0.000] [0.000 0.000 0.008 0.065 0.170 0.200 0.140 0.060 0.013 0.001 0.000] [0.001 0.006 0.088 0.304 0.503 0.569 0.477 0.307 0.107 0.009 0.000] [0.001 0.026 0.228 0.489 0.683 0.767 0.663 0.495 0.249 0.032 0.001] [0.001 0.038 0.291 0.550 0.722 0.788 0.720 0.550 0.291 0.0…	[11.141 33.563 2.367 1.671 20.495 12.926 8.992 33.391 36.064 54.756 4.974 4.510 6.833 13.441 15.202 38.562 42.322 5.872 1.879 10.132 4.455 26.703 9.358 18.174 5.806 22.266 11.686 7.188 5.260]	[26.809 13.579 13.101 27.793 18.677 14.167 46.927 80.138 75.275 34.607 10.414 2.367 2.424 10.800 52.122 64.539 26.093 6.123 11.420 22.873 24.252 5.093 25.755 3.759 25.207 26.413 10.401]	[8.440 10.199 28.014 32.245 40.643 73.233 94.319 94.809 59.553 25.397 7.615 10.048 31.178 63.444 66.304 49.181 24.033 22.619 25.293 20.778 4.063 12.006 2.277 22.561 27.655]	[9.128 28.104 48.156 66.353 94.934 105.707 104.531 77.679 45.752 13.357 22.422 42.902 66.847 73.134 58.716 48.672 36.114 23.373 17.073 4.606 1.035 7.034 17.554]	Nucs_200nMNaCl_dataset1.xlsx
155	asc	162.517	103.435	36.429	0.771	0.162	0.034	0.047	1311	70	0.484	71	47	1.042	[[0.000 0.000 0.000 0.000 0.000 0.000 0.000 0.000 0.003 0.000 0.000] [0.000 0.000 0.000 0.001 0.007 0.010 0.005 0.002 0.004 0.004 0.000] [0.000 0.000 0.008 0.065 0.170 0.200 0.140 0.060 0.013 0.001 0.000] [0.001 0.006 0.088 0.304 0.503 0.569 0.477 0.307 0.107 0.009 0.000] [0.001 0.026 0.228 0.489 0.683 0.767 0.663 0.495 0.249 0.032 0.001] [0.001 0.038 0.291 0.550 0.722 0.788 0.720 0.550 0.291 0.0…	[16.416 22.284 36.266 1.387 0.493 3.676 22.491 22.719 14.573 16.084 7.004 27.116 19.053 3.284 2.788 6.874 6.045 1.506 4.626 13.035 1.821 9.235 13.384 1.257 1.762 0.007 30.967 4.351 2.895 12.950]	[48.625 48.101 19.274 2.038 7.817 32.013 41.251 33.974 26.872 28.604 40.144 30.969 7.637 4.583 5.245 3.360 2.215 2.644 9.811 0.079 16.838 18.630 7.068 1.137 14.596 33.139 18.387 7.195]	[57.393 34.105 7.309 18.756 40.257 51.589 50.295 46.933 47.094 48.752 38.303 22.529 9.498 3.105 0.007 4.501 6.480 6.164 5.280 15.462 20.402 12.090 13.731 21.468 32.311 18.871]	[40.242 9.999 19.174 48.067 58.676 64.306 67.322 61.209 57.382 47.695 30.456 18.165 7.930 2.385 4.498 4.362 2.528 7.925 15.480 18.022 22.678 24.727 27.481 28.984]	Nucs_200nMNaCl_dataset1.xlsx
156	asc	155.793	87.217	32.584	0.793	0.19	0.043	0.052	1314	1948	0.553	41	66	1.042	[[0.000 0.000 0.000 0.000 0.000 0.000 0.000 0.000 0.003 0.000 0.000] [0.000 0.000 0.000 0.001 0.007 0.010 0.005 0.002 0.004 0.004 0.000] [0.000 0.000 0.008 0.065 0.170 0.200 0.140 0.060 0.013 0.001 0.000] [0.001 0.006 0.088 0.304 0.503 0.569 0.477 0.307 0.107 0.009 0.000] [0.001 0.026 0.228 0.489 0.683 0.767 0.663 0.495 0.249 0.032 0.001] [0.001 0.038 0.291 0.550 0.722 0.788 0.720 0.550 0.291 0.0…	[4.555 0.405 7.871 6.039 9.504 2.936 5.805 19.370 14.731 15.524 18.631 21.413 4.833 10.793 4.917 15.198 2.413 18.789 0.376 5.460 9.203 10.638 42.778 15.800 49.588 18.487 8.374 13.778 5.276]	[5.808 4.649 2.649 5.017 1.086 2.412 23.833 32.178 32.205 37.100 33.145 20.936 15.668 17.913 18.863 0.617 17.770 7.040 0.671 11.792 36.629 55.997 61.983 66.731 47.468 24.506 20.603]	[8.262 4.434 4.212 3.961 13.252 29.513 42.266 51.317 49.827 45.838 34.179 29.433 24.682 17.433 1.524 10.561 11.546 10.707 26.643 49.149 79.352 88.139 89.116 67.626 47.527]	[5.011 8.541 12.113 21.051 39.352 51.862 60.842 63.684 57.123 48.503 41.570 28.619 17.811 6.051 8.008 12.618 25.882 43.209 66.848 95.201 105.860 107.099 89.205]	Nucs_200nMNaCl_dataset1.xlsx
157	asc	159.645	114.492	38.438	0.787	0.153	0.032	0.038	1327	2452	0.535	76	52	1.042	[[0.000 0.000 0.000 0.000 0.000 0.000 0.000 0.000 0.003 0.000 0.000] [0.000 0.000 0.000 0.001 0.007 0.010 0.005 0.002 0.004 0.004 0.000] [0.000 0.000 0.008 0.065 0.170 0.200 0.140 0.060 0.013 0.001 0.000] [0.001 0.006 0.088 0.304 0.503 0.569 0.477 0.307 0.107 0.009 0.000] [0.001 0.026 0.228 0.489 0.683 0.767 0.663 0.495 0.249 0.032 0.001] [0.001 0.038 0.291 0.550 0.722 0.788 0.720 0.550 0.291 0.0…	[4.162 8.433 5.676 0.077 0.153 20.840 33.113 6.428 3.833 2.710 9.782 19.543 3.244 19.073 8.153 6.750 7.784 2.661 12.074 0.762 20.239 4.408 11.224 5.752 4.860 9.131 17.240 8.900 9.073]	[3.514 1.421 2.838 10.535 37.473 46.747 24.901 8.402 9.517 20.909 22.812 16.064 21.528 21.065 6.934 5.739 0.515 10.363 4.845 18.416 0.099 10.553 2.570 12.302 20.181 26.256 12.984]	[1.441 7.909 26.765 45.308 52.656 39.068 24.045 20.407 24.833 31.148 28.548 31.091 21.710 12.430 1.679 2.203 0.487 5.638 10.055 3.806 1.981 3.073 16.763 28.772 27.858]	[19.405 34.804 51.606 56.262 48.800 41.968 33.128 33.141 38.330 37.191 36.382 26.222 17.452 9.910 0.541 1.709 5.153 7.960 3.821 4.804 12.656 20.153 27.983]	Nucs_200nMNaCl_dataset1.xlsx
158	asc	160.838	136.356	42.801	0.795	0.132	0.028	0.038	1328	2428	0.314	31	96	1.042	[[0.000 0.000 0.000 0.000 0.000 0.000 0.000 0.000 0.003 0.000 0.000] [0.000 0.000 0.000 0.001 0.007 0.010 0.005 0.002 0.004 0.004 0.000] [0.000 0.000 0.008 0.065 0.170 0.200 0.140 0.060 0.013 0.001 0.000] [0.001 0.006 0.088 0.304 0.503 0.569 0.477 0.307 0.107 0.009 0.000] [0.001 0.026 0.228 0.489 0.683 0.767 0.663 0.495 0.249 0.032 0.001] [0.001 0.038 0.291 0.550 0.722 0.788 0.720 0.550 0.291 0.0…	[4.494 6.939 16.308 6.481 2.657 10.403 11.272 22.974 11.306 18.794 24.335 6.107 15.598 7.871 23.885 26.921 35.065 13.576 17.258 6.693 9.519 9.133 1.629 10.174 12.902 24.963 26.905 6.845 14.352 3.507]	[1.032 16.079 15.963 11.099 6.096 5.416 22.991 13.396 25.309 30.678 13.859 16.479 3.727 33.410 56.396 41.738 4.672 20.700 2.823 8.299 3.559 2.149 4.537 4.666 31.964 35.964 0.569 16.021]	[15.390 20.276 15.566 14.476 15.698 20.199 2.270 17.875 34.214 29.466 16.913 8.625 42.950 59.134 46.221 9.638 7.031 6.055 2.685 3.919 1.193 7.939 20.015 35.453 29.911 11.030]	[18.486 21.824 25.533 17.694 13.507 0.692 20.789 32.239 28.480 15.238 17.194 46.263 52.143 48.284 25.337 4.088 1.253 0.949 0.108 8.611 18.566 23.929 33.953 30.304]	Nucs_200nMNaCl_dataset1.xlsx
159	asc	159.579	45.221	30.914	0.786	0.154	0.029	0.038	1335	3202	0.579	48	50	1.042	[[0.000 0.000 0.000 0.000 0.000 0.000 0.000 0.000 0.003 0.000 0.000] [0.000 0.000 0.000 0.001 0.007 0.010 0.005 0.002 0.004 0.004 0.000] [0.000 0.000 0.008 0.065 0.170 0.200 0.140 0.060 0.013 0.001 0.000] [0.001 0.006 0.088 0.304 0.503 0.569 0.477 0.307 0.107 0.009 0.000] [0.001 0.026 0.228 0.489 0.683 0.767 0.663 0.495 0.249 0.032 0.001] [0.001 0.038 0.291 0.550 0.722 0.788 0.720 0.550 0.291 0.0…	[17.391 6.821 3.249 21.269 13.601 1.897 1.142 25.362 3.866 15.085 21.521 5.303 4.238 1.658 0.891 7.298 14.547 19.948 26.414 20.941 18.288 10.092 2.381 1.645 2.686 8.499 25.072 17.832 26.160]	[13.893 10.797 26.446 23.287 5.474 12.875 27.866 24.090 6.258 11.327 3.339 7.718 3.331 3.587 14.126 28.171 40.429 46.858 43.292 33.805 20.427 8.249 1.492 2.386 19.692 38.237 43.448]	[25.823 29.820 25.841 23.369 22.675 33.081 24.088 13.442 5.210 0.621 1.429 8.088 11.326 23.576 41.159 56.738 64.664 60.845 48.526 31.383 15.378 7.633 13.149 29.973 50.381]	[36.100 35.086 32.672 36.560 33.696 24.922 18.511 4.481 1.483 3.868 8.711 21.434 35.808 53.375 69.326 78.054 73.983 61.386 42.660 26.231 21.368 25.528 42.137]	Nucs_200nMNaCl_dataset1.xlsx
160	asc	158.058	91.174	35.832	0.852	0.161	0.034	0.047	1336	1647	0.577	57	65	1.042	[[0.000 0.000 0.000 0.000 0.000 0.000 0.000 0.000 0.003 0.000 0.000] [0.000 0.000 0.000 0.001 0.007 0.010 0.005 0.002 0.004 0.004 0.000] [0.000 0.000 0.008 0.065 0.170 0.200 0.140 0.060 0.013 0.001 0.000] [0.001 0.006 0.088 0.304 0.503 0.569 0.477 0.307 0.107 0.009 0.000] [0.001 0.026 0.228 0.489 0.683 0.767 0.663 0.495 0.249 0.032 0.001] [0.001 0.038 0.291 0.550 0.722 0.788 0.720 0.550 0.291 0.0…	[1.020 3.249 7.894 5.828 13.230 17.842 8.000 17.708 2.406 27.843 3.047 1.541 11.016 6.959 14.042 11.055 7.450 21.497 3.637 46.297 20.180 8.221 5.618 18.759 1.621 25.254 12.885 43.283 38.317]	[0.188 3.356 4.734 19.237 28.457 8.067 14.911 25.182 30.570 17.739 2.444 6.767 8.472 11.994 7.759 2.229 19.590 37.534 58.206 47.439 15.502 7.873 15.140 4.869 19.622 21.900 68.885]	[5.911 13.100 26.566 24.153 11.691 17.248 31.220 37.870 19.863 7.735 0.333 5.794 5.149 2.825 5.456 30.268 53.616 72.076 56.304 39.077 18.536 8.324 3.516 2.495 37.230]	[19.088 24.949 23.365 5.261 15.997 30.151 36.798 27.064 17.072 7.959 3.357 7.500 6.286 21.899 44.584 61.155 75.800 70.766 52.420 28.148 13.055 9.770 21.391]	Nucs_200nMNaCl_dataset1.xlsx
161	asc	160.191	105.02	33.804	0.78	0.161	0.027	0.035	1345	3385	0.536	38	72	1.042	[[0.000 0.000 0.000 0.000 0.000 0.000 0.000 0.000 0.003 0.000 0.000] [0.000 0.000 0.000 0.001 0.007 0.010 0.005 0.002 0.004 0.004 0.000] [0.000 0.000 0.008 0.065 0.170 0.200 0.140 0.060 0.013 0.001 0.000] [0.001 0.006 0.088 0.304 0.503 0.569 0.477 0.307 0.107 0.009 0.000] [0.001 0.026 0.228 0.489 0.683 0.767 0.663 0.495 0.249 0.032 0.001] [0.001 0.038 0.291 0.550 0.722 0.788 0.720 0.550 0.291 0.0…	[13.564 14.582 10.450 17.452 6.845 1.724 4.983 5.088 11.181 5.527 14.984 26.964 6.792 18.180 18.060 3.237 1.073 0.303 33.039 2.558 14.594 5.685 24.059 39.543 32.607 34.430 2.066 1.895 9.196 2.420]	[16.139 5.567 15.650 16.434 2.656 6.665 13.170 10.961 7.429 31.230 37.852 29.364 30.606 28.769 12.804 2.844 17.359 31.911 6.664 13.030 13.641 40.988 67.876 69.594 51.767 18.334 3.736 9.458]	[17.739 20.492 14.481 7.061 8.665 13.447 7.570 15.257 35.278 49.370 47.995 44.746 34.990 22.153 20.298 23.392 27.042 11.873 9.607 33.846 62.531 86.895 91.088 69.926 37.727 17.728]	[25.036 15.891 3.899 3.976 8.135 1.106 19.825 40.546 56.792 59.667 55.907 44.758 36.686 33.091 27.110 26.820 8.755 16.930 43.941 82.600 101.196 100.103 87.933 57.562]	Nucs_200nMNaCl_dataset1.xlsx
162	asc	160.812	122.417	36.539	0.782	0.183	0.03	0.056	1351	483	0.422	45	80	1.042	[[0.000 0.000 0.000 0.000 0.000 0.000 0.000 0.000 0.003 0.000 0.000] [0.000 0.000 0.000 0.001 0.007 0.010 0.005 0.002 0.004 0.004 0.000] [0.000 0.000 0.008 0.065 0.170 0.200 0.140 0.060 0.013 0.001 0.000] [0.001 0.006 0.088 0.304 0.503 0.569 0.477 0.307 0.107 0.009 0.000] [0.001 0.026 0.228 0.489 0.683 0.767 0.663 0.495 0.249 0.032 0.001] [0.001 0.038 0.291 0.550 0.722 0.788 0.720 0.550 0.291 0.0…	[14.770 8.628 21.358 15.091 13.616 16.466 18.626 16.655 4.299 37.586 13.485 3.330 9.707 33.297 19.057 17.629 0.500 9.797 2.434 16.475 11.531 15.540 29.660 1.397 2.610 7.012 21.755 12.011 0.114 9.857]	[11.922 33.218 32.579 29.395 13.961 2.066 5.193 14.764 46.478 30.613 8.266 24.691 47.679 44.520 26.908 13.213 8.330 5.773 23.458 27.538 36.136 36.732 14.738 1.594 16.584 31.266 22.831 10.820]	[36.790 46.810 35.509 23.723 6.581 5.409 29.251 42.795 41.230 35.300 40.701 57.249 56.283 44.189 23.319 8.226 10.910 27.689 43.467 48.103 43.815 23.086 0.402 24.292 33.535 32.108]	[45.526 45.021 32.776 5.426 10.967 31.530 48.038 50.239 55.291 62.194 65.355 63.765 55.043 32.234 9.989 12.971 37.091 48.888 55.387 49.697 24.858 1.081 20.860 37.479]	Nucs_200nMNaCl_dataset1.xlsx
163	asc	159.42	130.099	39.908	0.763	0.158	0.034	0.045	1356	1698	0.716	92	29	1.042	[[0.000 0.000 0.000 0.000 0.000 0.000 0.000 0.000 0.003 0.000 0.000] [0.000 0.000 0.000 0.001 0.007 0.010 0.005 0.002 0.004 0.004 0.000] [0.000 0.000 0.008 0.065 0.170 0.200 0.140 0.060 0.013 0.001 0.000] [0.001 0.006 0.088 0.304 0.503 0.569 0.477 0.307 0.107 0.009 0.000] [0.001 0.026 0.228 0.489 0.683 0.767 0.663 0.495 0.249 0.032 0.001] [0.001 0.038 0.291 0.550 0.722 0.788 0.720 0.550 0.291 0.0…	[16.683 45.657 13.650 18.071 12.013 38.525 18.328 23.655 3.695 16.749 36.140 20.071 6.683 3.239 1.483 1.175 3.196 19.693 25.055 8.134 0.556 19.704 12.109 1.512 8.415 4.781 10.316 2.344 13.335]	[60.823 45.514 18.890 22.240 53.695 49.418 30.971 0.242 36.666 54.549 34.799 4.972 0.639 2.515 1.164 12.455 33.818 30.835 4.672 13.363 25.480 22.717 3.359 10.050 3.830 9.098 0.835]	[58.189 21.336 27.480 60.564 62.884 40.400 4.748 42.374 59.724 46.610 21.171 6.059 1.696 9.553 24.340 35.447 34.045 9.012 13.743 30.627 23.292 8.913 3.128 2.225 1.451]	[22.501 25.498 59.842 60.670 40.067 3.215 39.117 57.174 53.927 33.573 18.182 11.163 18.186 29.227 36.765 30.468 9.084 9.486 24.854 24.417 14.221 5.774 1.737]	Nucs_200nMNaCl_dataset1.xlsx
164	asc	79.151	67.207	19.846	0.817	0.181	0.042	0.05	1398	2893	0.656	44	23	1.042	[[0.000 0.000 0.000 0.000 0.000 0.000 0.000 0.000 0.003 0.000 0.000] [0.000 0.000 0.000 0.001 0.007 0.010 0.005 0.002 0.004 0.004 0.000] [0.000 0.000 0.008 0.065 0.170 0.200 0.140 0.060 0.013 0.001 0.000] [0.001 0.006 0.088 0.304 0.503 0.569 0.477 0.307 0.107 0.009 0.000] [0.001 0.026 0.228 0.489 0.683 0.767 0.663 0.495 0.249 0.032 0.001] [0.001 0.038 0.291 0.550 0.722 0.788 0.720 0.550 0.291 0.0…	[4.506 14.342 15.974 24.376 12.196 2.244 22.196 21.248 33.656 18.811 6.870 17.633 34.779]	[20.076 35.333 38.461 23.262 7.244 33.942 49.174 53.685 39.074 7.459 31.587]	[44.424 47.200 24.983 7.946 44.848 65.729 70.075 47.205 7.308]	[44.946 24.243 12.315 49.341 72.783 74.538 48.558]	Nucs_200nMNaCl_dataset1.xlsx
165	asc	160.841	109.472	40.587	0.752	0.167	0.04	0.049	1403	1891	0.555	81	43	1.042	[[0.000 0.000 0.000 0.000 0.000 0.000 0.000 0.000 0.003 0.000 0.000] [0.000 0.000 0.000 0.001 0.007 0.010 0.005 0.002 0.004 0.004 0.000] [0.000 0.000 0.008 0.065 0.170 0.200 0.140 0.060 0.013 0.001 0.000] [0.001 0.006 0.088 0.304 0.503 0.569 0.477 0.307 0.107 0.009 0.000] [0.001 0.026 0.228 0.489 0.683 0.767 0.663 0.495 0.249 0.032 0.001] [0.001 0.038 0.291 0.550 0.722 0.788 0.720 0.550 0.291 0.0…	[9.440 0.099 3.558 26.998 12.959 8.270 22.074 4.798 6.340 10.074 14.428 6.830 6.401 12.277 6.004 6.841 22.410 37.576 7.413 24.433 7.350 6.660 7.402 9.739 8.621 4.119 28.976 17.537 1.395 16.300]	[3.040 9.991 31.699 30.593 25.786 28.608 19.005 13.776 20.458 22.880 10.843 9.125 18.479 8.722 15.044 44.618 45.074 0.842 31.815 22.897 14.036 15.602 9.130 5.811 22.917 39.804 31.328 0.777]	[22.067 36.064 42.648 42.178 37.209 29.904 28.360 27.810 25.680 11.466 7.248 15.988 4.356 25.974 47.682 41.837 6.542 24.105 33.089 27.810 17.908 9.772 11.952 31.888 45.837 31.993]	[46.029 49.975 51.268 50.583 42.174 39.519 35.317 25.225 11.865 2.066 5.621 8.393 28.546 39.838 36.756 10.518 16.500 31.104 34.506 24.017 4.861 17.789 34.273 42.316]	Nucs_200nMNaCl_dataset1.xlsx
166	asc	73.62	50.849	18.062	0.819	0.188	0.034	0.051	1420	1857	0.426	28	33	1.042	[[0.000 0.000 0.000 0.000 0.000 0.000 0.000 0.000 0.003 0.000 0.000] [0.000 0.000 0.000 0.001 0.007 0.010 0.005 0.002 0.004 0.004 0.000] [0.000 0.000 0.008 0.065 0.170 0.200 0.140 0.060 0.013 0.001 0.000] [0.001 0.006 0.088 0.304 0.503 0.569 0.477 0.307 0.107 0.009 0.000] [0.001 0.026 0.228 0.489 0.683 0.767 0.663 0.495 0.249 0.032 0.001] [0.001 0.038 0.291 0.550 0.722 0.788 0.720 0.550 0.291 0.0…	[19.433 25.490 12.278 12.555 17.494 30.244 29.074 6.716 8.573 5.945 0.697 13.013]	[29.068 6.744 15.163 38.894 53.529 40.839 12.107 8.187 9.883 4.231]	[25.429 34.480 51.637 63.311 53.578 30.429 17.463 4.627]	[56.096 63.011 67.277 64.676 44.121 26.139]	Nucs_200nMNaCl_dataset1.xlsx
167	asc	158.803	49.111	32.616	0.822	0.202	0.044	0.056	1446	83	0.434	43	60	1.042	[[0.000 0.000 0.000 0.000 0.000 0.000 0.000 0.000 0.003 0.000 0.000] [0.000 0.000 0.000 0.001 0.007 0.010 0.005 0.002 0.004 0.004 0.000] [0.000 0.000 0.008 0.065 0.170 0.200 0.140 0.060 0.013 0.001 0.000] [0.001 0.006 0.088 0.304 0.503 0.569 0.477 0.307 0.107 0.009 0.000] [0.001 0.026 0.228 0.489 0.683 0.767 0.663 0.495 0.249 0.032 0.001] [0.001 0.038 0.291 0.550 0.722 0.788 0.720 0.550 0.291 0.0…	[17.669 17.625 49.014 11.486 29.516 39.052 4.253 32.354 0.961 6.257 20.561 10.715 19.714 10.820 17.564 35.918 7.406 5.631 0.447 11.795 15.676 1.315 9.645 8.501 17.856 34.644 32.986 24.242 15.426]	[50.967 63.570 50.752 54.786 55.937 7.602 29.747 18.344 16.056 29.047 11.138 19.766 29.458 40.932 48.403 28.180 9.111 8.266 19.409 22.231 4.331 13.237 4.395 30.928 60.065 62.430 48.449]	[84.020 83.157 80.629 54.841 18.961 18.213 30.274 33.596 24.981 9.766 18.802 43.837 57.951 58.072 41.044 25.944 18.851 24.279 21.060 6.445 3.275 8.753 43.102 73.916 83.603]	[105.829 90.286 65.608 26.447 10.241 29.081 36.498 28.156 4.480 25.201 48.219 65.256 67.669 53.258 42.846 33.151 26.132 19.763 11.893 12.967 27.303 55.929 82.507]	Nucs_200nMNaCl_dataset1.xlsx
168	asc	160.548	146.616	41.464	0.822	0.168	0.028	0.042	1453	32	0.305	43	94	1.042	[[0.000 0.000 0.000 0.000 0.000 0.000 0.000 0.000 0.003 0.000 0.000] [0.000 0.000 0.000 0.001 0.007 0.010 0.005 0.002 0.004 0.004 0.000] [0.000 0.000 0.008 0.065 0.170 0.200 0.140 0.060 0.013 0.001 0.000] [0.001 0.006 0.088 0.304 0.503 0.569 0.477 0.307 0.107 0.009 0.000] [0.001 0.026 0.228 0.489 0.683 0.767 0.663 0.495 0.249 0.032 0.001] [0.001 0.038 0.291 0.550 0.722 0.788 0.720 0.550 0.291 0.0…	[18.973 7.540 42.835 1.127 9.535 4.168 9.141 12.467 5.667 26.643 16.137 18.947 8.227 17.263 13.657 2.201 3.372 17.013 6.750 19.435 10.680 24.332 6.856 16.347 0.038 22.693 8.073 1.720 8.454 11.621]	[19.471 47.169 27.312 8.015 5.171 13.291 14.204 12.755 37.544 19.984 6.765 7.385 28.205 23.389 7.344 6.235 18.702 5.538 21.400 32.564 33.100 27.196 19.756 3.211 18.676 4.133 1.910 3.503]	[45.470 37.545 24.511 12.812 15.964 4.603 17.527 30.689 25.985 11.822 17.070 26.286 28.276 20.456 16.252 13.529 0.429 24.448 39.974 47.895 37.611 21.412 0.715 12.476 11.075 5.647]	[39.918 38.201 25.462 10.990 1.898 16.153 27.054 30.127 26.162 29.070 28.519 30.178 30.823 20.628 11.675 7.540 28.615 43.474 53.701 41.949 26.958 8.213 9.762 7.494]	Nucs_200nMNaCl_dataset1.xlsx
169	asc	108.062	102.884	30.349	0.783	0.137	0.036	0.043	1454	324	0.315	36	65	1.042	[[0.000 0.000 0.000 0.000 0.000 0.000 0.000 0.000 0.003 0.000 0.000] [0.000 0.000 0.000 0.001 0.007 0.010 0.005 0.002 0.004 0.004 0.000] [0.000 0.000 0.008 0.065 0.170 0.200 0.140 0.060 0.013 0.001 0.000] [0.001 0.006 0.088 0.304 0.503 0.569 0.477 0.307 0.107 0.009 0.000] [0.001 0.026 0.228 0.489 0.683 0.767 0.663 0.495 0.249 0.032 0.001] [0.001 0.038 0.291 0.550 0.722 0.788 0.720 0.550 0.291 0.0…	[0.569 8.993 9.481 0.636 22.809 5.829 11.039 15.937 6.548 0.318 8.575 26.440 16.668 8.675 24.421 2.757 6.143 5.504 22.855]	[4.538 5.302 16.781 20.213 0.056 5.985 7.144 1.579 1.331 21.954 22.394 0.890 11.869 21.462 11.896 7.517 20.003]	[11.272 17.243 18.831 7.596 1.099 2.368 3.458 15.700 18.656 24.046 1.571 10.867 23.985 10.234 7.459]	[14.537 19.880 12.093 4.922 7.837 9.402 16.050 23.190 17.162 1.271 6.640 17.266 7.960]	Nucs_200nMNaCl_dataset1.xlsx
170	asc	160.746	60.273	33.862	0.815	0.149	0.028	0.038	1459	388	0.369	53	56	1.042	[[0.000 0.000 0.000 0.000 0.000 0.000 0.000 0.000 0.003 0.000 0.000] [0.000 0.000 0.000 0.001 0.007 0.010 0.005 0.002 0.004 0.004 0.000] [0.000 0.000 0.008 0.065 0.170 0.200 0.140 0.060 0.013 0.001 0.000] [0.001 0.006 0.088 0.304 0.503 0.569 0.477 0.307 0.107 0.009 0.000] [0.001 0.026 0.228 0.489 0.683 0.767 0.663 0.495 0.249 0.032 0.001] [0.001 0.038 0.291 0.550 0.722 0.788 0.720 0.550 0.291 0.0…	[6.060 0.026 20.900 11.810 6.981 16.156 0.959 7.638 18.187 12.003 16.116 15.647 19.571 26.721 3.427 9.410 23.131 6.712 3.772 11.049 6.302 8.524 7.139 8.112 19.835 16.575 20.053 38.814 13.517 3.474]	[7.446 26.818 18.769 7.001 13.144 5.217 1.935 20.369 29.154 29.940 33.490 40.755 34.793 5.228 0.442 21.782 16.392 5.940 9.784 5.039 8.105 1.179 14.460 15.604 3.369 31.173 55.599 31.187]	[24.443 26.515 18.924 13.533 10.371 14.519 26.773 37.547 47.090 52.292 52.101 39.587 22.405 14.874 18.928 12.815 3.088 4.285 0.973 6.987 12.627 13.873 18.518 25.406 46.321 54.495]	[29.099 23.065 23.420 18.894 23.098 37.909 46.832 60.327 65.571 58.400 51.797 36.698 25.989 21.399 11.725 7.464 2.381 2.654 10.393 11.466 20.198 31.396 38.574 55.064]	Nucs_200nMNaCl_dataset1.xlsx
171	asc	162.939	155.584	45.771	0.812	0.173	0.037	0.047	1462	3354	0.58	87	67	1.042	[[0.000 0.000 0.000 0.000 0.000 0.000 0.000 0.000 0.003 0.000 0.000] [0.000 0.000 0.000 0.001 0.007 0.010 0.005 0.002 0.004 0.004 0.000] [0.000 0.000 0.008 0.065 0.170 0.200 0.140 0.060 0.013 0.001 0.000] [0.001 0.006 0.088 0.304 0.503 0.569 0.477 0.307 0.107 0.009 0.000] [0.001 0.026 0.228 0.489 0.683 0.767 0.663 0.495 0.249 0.032 0.001] [0.001 0.038 0.291 0.550 0.722 0.788 0.720 0.550 0.291 0.0…	[14.062 1.151 28.902 19.416 13.365 9.255 6.131 21.981 25.067 11.347 9.143 11.845 0.614 18.648 5.759 1.523 2.200 14.370 9.277 22.023 18.111 1.273 8.561 5.383 21.614 2.912 5.617 23.982 7.543 1.043]	[22.633 39.185 27.184 8.285 19.003 21.749 12.513 19.750 19.309 2.453 6.966 4.016 21.834 14.321 0.256 4.224 17.908 5.450 26.441 28.487 3.503 6.505 11.910 25.762 16.528 4.917 24.945 19.012]	[42.822 27.162 0.898 23.044 22.997 8.579 12.831 18.540 14.397 2.936 10.152 18.447 16.672 11.815 11.388 11.246 2.615 22.731 26.009 14.203 7.353 14.675 26.162 14.946 3.852 23.948]	[29.115 0.664 11.771 15.925 12.232 10.018 16.470 10.260 5.608 9.997 18.485 18.440 20.121 14.047 4.878 6.808 19.233 22.496 22.695 20.490 21.986 20.076 10.062 1.653]	Nucs_200nMNaCl_dataset1.xlsx
172	asc	159.581	114.642	39.358	0.844	0.173	0.031	0.039	1482	2279	0.593	82	40	1.042	[[0.000 0.000 0.000 0.000 0.000 0.000 0.000 0.000 0.003 0.000 0.000] [0.000 0.000 0.000 0.001 0.007 0.010 0.005 0.002 0.004 0.004 0.000] [0.000 0.000 0.008 0.065 0.170 0.200 0.140 0.060 0.013 0.001 0.000] [0.001 0.006 0.088 0.304 0.503 0.569 0.477 0.307 0.107 0.009 0.000] [0.001 0.026 0.228 0.489 0.683 0.767 0.663 0.495 0.249 0.032 0.001] [0.001 0.038 0.291 0.550 0.722 0.788 0.720 0.550 0.291 0.0…	[34.852 8.605 38.187 20.166 9.624 10.402 13.076 22.233 10.206 14.955 6.783 14.851 18.786 3.946 17.011 23.744 2.478 16.509 3.627 2.706 13.759 11.822 12.292 3.131 0.138 13.145 11.990 10.762 28.594]	[6.937 43.967 34.447 4.742 21.752 29.393 33.874 28.801 23.450 6.835 2.066 13.333 21.844 30.856 31.011 1.139 15.935 5.981 7.772 9.201 11.088 19.768 9.346 4.869 19.072 13.182 19.064]	[31.280 33.002 4.986 26.177 41.498 46.200 41.684 28.690 16.545 8.511 19.423 30.711 40.918 29.289 9.263 8.773 14.604 11.006 2.377 10.982 17.713 10.986 6.450 16.411 4.128]	[20.102 2.803 21.959 46.228 56.505 47.026 39.338 27.852 20.581 32.013 36.397 38.070 33.953 13.728 4.389 10.004 10.193 2.268 11.876 12.729 5.376 1.608 5.005]	Nucs_200nMNaCl_dataset1.xlsx
173	asc	158.367	102.214	37.846	0.822	0.132	0.027	0.034	1485	3751	0.442	67	56	1.042	[[0.000 0.000 0.000 0.000 0.000 0.000 0.000 0.000 0.003 0.000 0.000] [0.000 0.000 0.000 0.001 0.007 0.010 0.005 0.002 0.004 0.004 0.000] [0.000 0.000 0.008 0.065 0.170 0.200 0.140 0.060 0.013 0.001 0.000] [0.001 0.006 0.088 0.304 0.503 0.569 0.477 0.307 0.107 0.009 0.000] [0.001 0.026 0.228 0.489 0.683 0.767 0.663 0.495 0.249 0.032 0.001] [0.001 0.038 0.291 0.550 0.722 0.788 0.720 0.550 0.291 0.0…	[7.463 30.694 6.141 11.916 8.733 5.503 6.160 29.079 0.428 10.560 5.869 0.481 0.400 15.493 10.492 9.813 20.534 6.680 24.139 23.744 13.226 17.975 28.316 12.690 20.458 16.873 14.253 10.165 3.965]	[37.496 27.446 10.620 5.527 6.790 17.948 31.945 8.831 13.709 11.390 3.616 8.387 20.939 13.332 5.700 12.288 8.483 39.351 42.426 34.085 38.746 43.648 37.077 35.239 19.975 10.900 19.275]	[34.262 18.444 0.349 6.332 18.918 27.550 12.127 5.319 13.511 13.325 16.517 19.640 21.270 13.807 5.063 20.272 42.061 56.922 58.422 57.865 59.970 56.941 44.727 21.877 4.311]	[25.964 16.812 14.508 19.669 21.703 12.240 0.443 11.211 20.922 20.754 25.579 23.695 11.964 0.536 27.003 50.338 65.811 75.860 78.466 78.186 66.723 51.524 28.699]	Nucs_200nMNaCl_dataset1.xlsx
174	asc	160.668	76.846	32.65	0.825	0.145	0.034	0.041	1488	833	0.553	68	43	1.042	[[0.000 0.000 0.000 0.000 0.000 0.000 0.000 0.000 0.003 0.000 0.000] [0.000 0.000 0.000 0.001 0.007 0.010 0.005 0.002 0.004 0.004 0.000] [0.000 0.000 0.008 0.065 0.170 0.200 0.140 0.060 0.013 0.001 0.000] [0.001 0.006 0.088 0.304 0.503 0.569 0.477 0.307 0.107 0.009 0.000] [0.001 0.026 0.228 0.489 0.683 0.767 0.663 0.495 0.249 0.032 0.001] [0.001 0.038 0.291 0.550 0.722 0.788 0.720 0.550 0.291 0.0…	[20.922 1.080 10.397 5.005 21.588 17.227 10.830 12.296 13.039 23.562 15.284 36.941 41.337 4.448 14.077 4.209 4.672 7.078 17.074 14.767 14.840 27.737 48.732 13.522 2.862 8.074 22.586 2.721 13.515]	[6.342 7.355 10.987 27.698 22.606 3.932 0.361 4.889 24.684 8.595 49.967 57.583 9.183 18.405 13.584 3.238 13.279 27.996 30.724 36.092 59.523 69.361 39.319 5.586 4.650 17.189 15.330]	[6.577 21.732 29.586 26.857 11.666 9.991 12.399 16.889 11.637 45.254 53.263 24.752 7.853 15.845 1.771 18.875 35.025 47.571 64.520 80.154 82.251 55.054 29.647 12.515 20.842]	[19.216 33.349 28.318 20.280 23.915 11.079 0.650 18.554 42.336 44.015 28.120 7.948 2.523 1.512 21.893 44.224 65.770 85.264 95.473 90.405 72.772 48.422 31.072]	Nucs_200nMNaCl_dataset1.xlsx
175	asc	157.53	57.204	32.037	0.833	0.186	0.042	0.048	1503	676	0.428	55	42	1.042	[[0.000 0.000 0.000 0.000 0.000 0.000 0.000 0.000 0.003 0.000 0.000] [0.000 0.000 0.000 0.001 0.007 0.010 0.005 0.002 0.004 0.004 0.000] [0.000 0.000 0.008 0.065 0.170 0.200 0.140 0.060 0.013 0.001 0.000] [0.001 0.006 0.088 0.304 0.503 0.569 0.477 0.307 0.107 0.009 0.000] [0.001 0.026 0.228 0.489 0.683 0.767 0.663 0.495 0.249 0.032 0.001] [0.001 0.038 0.291 0.550 0.722 0.788 0.720 0.550 0.291 0.0…	[1.977 1.489 2.161 5.042 2.234 28.992 4.529 17.671 21.329 15.752 3.636 11.284 5.997 2.260 1.937 16.538 25.100 16.939 18.846 18.530 20.175 31.272 5.081 2.455 22.373 26.285 12.328 2.055 30.887]	[3.559 5.427 5.005 14.209 32.374 27.861 30.600 38.040 24.599 9.883 12.465 10.509 0.231 5.201 28.119 41.838 20.066 19.641 17.865 26.546 38.819 11.782 11.101 36.743 31.307 1.842 11.335]	[6.430 4.070 19.102 37.684 43.571 49.745 43.944 37.222 23.471 17.347 10.157 9.700 17.882 36.935 40.483 20.507 4.850 1.682 20.781 35.949 31.667 33.043 35.734 34.528 24.235]	[9.397 25.570 45.040 54.122 59.197 56.778 46.259 34.145 24.543 18.026 19.892 31.357 38.090 34.642 25.375 14.391 11.671 22.717 35.377 43.343 46.124 43.456 42.487]	Nucs_200nMNaCl_dataset1.xlsx
176	asc	155.507	127.584	38.901	0.854	0.146	0.032	0.04	1513	553	0.65	88	40	1.042	[[0.000 0.000 0.000 0.000 0.000 0.000 0.000 0.000 0.003 0.000 0.000] [0.000 0.000 0.000 0.001 0.007 0.010 0.005 0.002 0.004 0.004 0.000] [0.000 0.000 0.008 0.065 0.170 0.200 0.140 0.060 0.013 0.001 0.000] [0.001 0.006 0.088 0.304 0.503 0.569 0.477 0.307 0.107 0.009 0.000] [0.001 0.026 0.228 0.489 0.683 0.767 0.663 0.495 0.249 0.032 0.001] [0.001 0.038 0.291 0.550 0.722 0.788 0.720 0.550 0.291 0.0…	[19.577 0.582 10.642 17.932 3.140 18.271 1.446 7.163 4.230 16.600 18.787 3.831 9.789 31.243 12.203 12.660 15.973 11.489 24.388 14.876 19.440 5.607 14.573 22.605 6.613 0.093 4.738 4.930 7.297]	[15.691 19.899 21.683 3.310 19.118 4.108 10.001 0.488 23.879 25.172 0.668 3.917 32.450 21.495 1.429 3.899 15.697 37.571 36.790 29.682 22.614 28.679 33.198 17.869 0.844 2.320 1.088]	[28.449 17.070 0.668 11.053 5.623 0.647 7.828 22.658 22.641 18.079 18.954 27.343 26.711 12.547 4.109 26.351 43.090 49.901 46.004 40.752 42.087 38.583 24.947 10.278 1.744]	[19.927 4.636 3.300 6.007 11.418 15.181 19.212 27.339 28.893 27.357 33.495 25.440 9.874 4.277 33.456 50.518 56.034 62.706 57.584 52.488 44.891 31.184 16.844]	Nucs_200nMNaCl_dataset1.xlsx
177	asc	162.476	151.418	44.936	0.787	0.13	0.028	0.034	1536	1319	0.197	30	103	1.042	[[0.000 0.000 0.000 0.000 0.000 0.000 0.000 0.000 0.003 0.000 0.000] [0.000 0.000 0.000 0.001 0.007 0.010 0.005 0.002 0.004 0.004 0.000] [0.000 0.000 0.008 0.065 0.170 0.200 0.140 0.060 0.013 0.001 0.000] [0.001 0.006 0.088 0.304 0.503 0.569 0.477 0.307 0.107 0.009 0.000] [0.001 0.026 0.228 0.489 0.683 0.767 0.663 0.495 0.249 0.032 0.001] [0.001 0.038 0.291 0.550 0.722 0.788 0.720 0.550 0.291 0.0…	[11.202 0.096 1.294 11.217 15.127 9.339 1.436 6.059 4.706 27.194 6.709 4.235 11.748 15.786 4.422 9.411 8.409 3.897 9.420 7.021 1.430 9.756 24.183 11.311 5.602 0.402 9.054 5.650 2.007 21.187]	[5.050 4.363 3.007 4.849 1.057 0.203 9.130 5.861 21.487 4.771 1.716 1.738 12.123 7.610 2.995 5.652 3.391 10.982 12.446 9.819 22.562 23.405 3.581 0.255 2.128 6.430 2.126 15.425]	[4.928 3.418 2.326 0.024 5.865 1.967 6.710 16.152 10.996 2.877 5.327 9.175 7.554 5.688 3.067 2.260 9.181 16.204 23.743 25.403 25.494 11.734 2.835 4.590 3.019 7.836]	[6.057 2.560 1.996 0.672 2.135 8.381 16.064 8.606 2.957 0.273 11.486 9.567 4.747 3.958 4.341 13.065 21.903 27.008 30.585 28.191 13.927 8.242 0.708 1.093]	Nucs_200nMNaCl_dataset1.xlsx
178	asc	158.769	45.997	29.135	0.801	0.162	0.033	0.043	1547	2291	0.6	55	45	1.042	[[0.000 0.000 0.000 0.000 0.000 0.000 0.000 0.000 0.003 0.000 0.000] [0.000 0.000 0.000 0.001 0.007 0.010 0.005 0.002 0.004 0.004 0.000] [0.000 0.000 0.008 0.065 0.170 0.200 0.140 0.060 0.013 0.001 0.000] [0.001 0.006 0.088 0.304 0.503 0.569 0.477 0.307 0.107 0.009 0.000] [0.001 0.026 0.228 0.489 0.683 0.767 0.663 0.495 0.249 0.032 0.001] [0.001 0.038 0.291 0.550 0.722 0.788 0.720 0.550 0.291 0.0…	[19.146 18.153 28.520 9.195 6.284 7.990 21.169 2.207 12.362 27.266 9.697 22.185 7.026 3.389 18.928 7.328 9.094 12.898 25.667 6.533 1.351 2.124 2.440 4.552 1.339 7.356 13.981 12.774 2.296]	[22.840 42.194 20.313 5.682 21.717 26.268 18.972 27.098 38.296 34.423 30.546 16.424 9.588 20.897 21.339 19.208 30.279 35.383 20.042 5.679 4.020 5.779 6.442 0.063 0.304 16.690 20.913]	[38.249 27.507 3.100 24.003 34.175 36.259 42.360 50.058 49.282 41.191 29.135 23.731 26.925 29.189 37.328 40.777 42.112 29.634 16.409 8.345 7.788 5.329 4.944 8.636 18.813]	[21.060 2.163 21.254 42.461 49.087 57.515 63.014 56.456 54.438 43.989 35.574 38.616 41.129 47.399 51.040 47.849 37.362 26.216 17.134 8.585 8.603 11.154 14.019]	Nucs_200nMNaCl_dataset1.xlsx
179	asc	156.4	88.361	32.524	0.769	0.1	0.024	0.031	1551	164	0.6	63	51	1.042	[[0.000 0.000 0.000 0.000 0.000 0.000 0.000 0.000 0.003 0.000 0.000] [0.000 0.000 0.000 0.001 0.007 0.010 0.005 0.002 0.004 0.004 0.000] [0.000 0.000 0.008 0.065 0.170 0.200 0.140 0.060 0.013 0.001 0.000] [0.001 0.006 0.088 0.304 0.503 0.569 0.477 0.307 0.107 0.009 0.000] [0.001 0.026 0.228 0.489 0.683 0.767 0.663 0.495 0.249 0.032 0.001] [0.001 0.038 0.291 0.550 0.722 0.788 0.720 0.550 0.291 0.0…	[22.715 8.138 4.846 14.659 25.290 8.249 21.878 2.465 9.527 1.705 6.027 3.883 18.044 5.567 3.515 23.406 42.271 27.015 12.292 8.544 17.609 11.164 8.507 15.260 6.087 16.190 24.006 5.312]	[5.643 8.107 29.727 28.495 6.543 27.235 8.640 7.442 0.045 4.938 8.153 18.885 16.346 18.001 46.299 67.482 42.005 3.056 5.885 18.920 24.222 6.459 7.963 6.552 7.231 18.566]	[25.108 29.311 23.953 1.882 17.441 14.067 2.507 1.103 7.402 14.618 22.348 26.402 42.534 65.129 73.025 52.321 19.642 7.743 18.106 20.639 13.649 3.562 1.522 2.676]	[29.240 18.926 4.148 9.307 11.879 8.627 8.296 10.657 16.352 30.266 42.747 61.053 76.127 75.025 63.067 40.270 26.582 20.633 17.286 19.202 7.670 0.463]	Nucs_200nMNaCl_dataset1.xlsx
180	asc	205.904	141.787	47.886	0.793	0.15	0.027	0.034	1561	638	0.571	91	65	1.042	[[0.000 0.000 0.000 0.000 0.000 0.000 0.000 0.000 0.003 0.000 0.000] [0.000 0.000 0.000 0.001 0.007 0.010 0.005 0.002 0.004 0.004 0.000] [0.000 0.000 0.008 0.065 0.170 0.200 0.140 0.060 0.013 0.001 0.000] [0.001 0.006 0.088 0.304 0.503 0.569 0.477 0.307 0.107 0.009 0.000] [0.001 0.026 0.228 0.489 0.683 0.767 0.663 0.495 0.249 0.032 0.001] [0.001 0.038 0.291 0.550 0.722 0.788 0.720 0.550 0.291 0.0…	[9.477 15.363 4.407 8.495 16.363 1.892 10.139 12.815 19.947 11.235 0.777 2.747 3.604 0.660 8.032 1.395 9.082 9.433 7.618 10.275 2.850 2.012 3.921 0.652 0.582 10.340 36.846 15.367 29.143 16.305 7.609 7.169 18.438 5.743 6.295 1.030 15.121 6.529]	[17.898 7.522 14.473 21.556 5.003 15.601 27.858 31.972 20.820 6.214 0.557 2.560 6.479 7.665 1.920 14.496 17.783 17.472 12.658 1.281 1.476 3.241 2.903 6.078 29.054 49.700 48.362 28.674 5.538 19.346 20.193 24.894 11.814 2.909 9.678 17.870]	[20.107 22.230 18.441 4.627 18.602 36.026 39.112 29.235 13.956 3.346 5.147 7.038 5.720 5.017 16.166 24.456 22.836 15.924 6.508 2.342 2.258 6.425 21.246 40.889 63.778 57.612 37.986 0.902 19.646 31.893 27.483 16.601 0.694 13.526]	[25.920 17.529 1.574 20.835 35.854 42.911 35.108 20.908 7.651 3.293 5.240 1.709 7.573 19.397 25.079 25.374 20.808 11.640 6.299 6.913 16.302 32.482 54.942 67.074 60.468 43.877 8.346 17.452 28.861 33.072 17.144 0.605]	Nucs_200nMNaCl_dataset1.xlsx
181	asc	160.144	101.905	38.613	0.787	0.168	0.038	0.045	1565	3068	0.594	79	42	1.042	[[0.000 0.000 0.000 0.000 0.000 0.000 0.000 0.000 0.003 0.000 0.000] [0.000 0.000 0.000 0.001 0.007 0.010 0.005 0.002 0.004 0.004 0.000] [0.000 0.000 0.008 0.065 0.170 0.200 0.140 0.060 0.013 0.001 0.000] [0.001 0.006 0.088 0.304 0.503 0.569 0.477 0.307 0.107 0.009 0.000] [0.001 0.026 0.228 0.489 0.683 0.767 0.663 0.495 0.249 0.032 0.001] [0.001 0.038 0.291 0.550 0.722 0.788 0.720 0.550 0.291 0.0…	[14.528 22.341 4.453 17.492 15.720 6.221 14.337 10.764 19.422 11.227 15.008 8.209 7.764 1.420 3.423 17.288 24.027 27.977 7.636 9.903 4.177 14.619 8.025 10.516 9.051 40.644 16.710 9.953 37.311]	[27.379 15.464 23.126 21.356 8.808 5.845 13.306 30.417 13.434 5.290 4.587 11.159 0.751 12.777 6.986 29.371 43.808 26.576 11.633 8.084 16.543 10.077 1.978 24.115 53.525 42.009 36.964]	[32.240 30.353 26.538 16.045 1.810 20.001 24.287 20.529 6.979 6.657 6.145 1.529 5.274 5.252 32.641 46.595 39.554 26.294 17.408 16.977 12.394 18.942 37.733 57.648 65.967]	[41.172 31.977 13.790 1.262 15.642 24.842 22.410 15.508 11.660 2.165 0.418 7.341 15.523 36.413 46.098 45.435 41.571 26.242 21.366 25.818 32.954 50.813 70.603]	Nucs_200nMNaCl_dataset1.xlsx
182	asc	159.706	145.699	42.136	0.816	0.171	0.037	0.048	1574	3883	0.259	39	98	1.042	[[0.000 0.000 0.000 0.000 0.000 0.000 0.000 0.000 0.003 0.000 0.000] [0.000 0.000 0.000 0.001 0.007 0.010 0.005 0.002 0.004 0.004 0.000] [0.000 0.000 0.008 0.065 0.170 0.200 0.140 0.060 0.013 0.001 0.000] [0.001 0.006 0.088 0.304 0.503 0.569 0.477 0.307 0.107 0.009 0.000] [0.001 0.026 0.228 0.489 0.683 0.767 0.663 0.495 0.249 0.032 0.001] [0.001 0.038 0.291 0.550 0.722 0.788 0.720 0.550 0.291 0.0…	[18.874 4.051 2.585 7.534 0.522 1.761 6.299 27.603 3.279 22.243 4.074 16.172 13.649 11.096 9.109 29.695 7.564 26.846 30.058 29.476 9.690 26.996 2.203 4.521 9.267 6.644 19.812 10.338 10.865]	[6.679 4.326 9.088 5.170 5.172 6.622 22.814 0.599 21.846 1.038 11.385 0.015 8.826 0.191 28.923 8.989 38.093 58.219 49.350 10.930 21.050 13.556 8.054 14.850 1.371 11.321 5.864]	[11.359 8.842 9.681 0.335 9.726 13.265 0.429 7.207 5.678 6.108 8.948 3.617 10.497 16.057 3.502 41.907 68.479 55.995 22.022 10.879 18.688 20.382 9.383 4.572 1.784]	[14.989 4.072 1.698 3.738 9.304 3.282 4.771 0.733 4.882 0.408 0.069 4.706 5.794 19.932 48.725 59.219 58.176 33.260 0.807 15.528 19.242 15.881 8.352]	Nucs_200nMNaCl_dataset1.xlsx
183	asc	159.688	40.858	28.459	0.75	0.14	0.029	0.035	1579	2869	0.34	43	50	1.042	[[0.000 0.000 0.000 0.000 0.000 0.000 0.000 0.000 0.003 0.000 0.000] [0.000 0.000 0.000 0.001 0.007 0.010 0.005 0.002 0.004 0.004 0.000] [0.000 0.000 0.008 0.065 0.170 0.200 0.140 0.060 0.013 0.001 0.000] [0.001 0.006 0.088 0.304 0.503 0.569 0.477 0.307 0.107 0.009 0.000] [0.001 0.026 0.228 0.489 0.683 0.767 0.663 0.495 0.249 0.032 0.001] [0.001 0.038 0.291 0.550 0.722 0.788 0.720 0.550 0.291 0.0…	[5.412 5.192 21.051 29.298 12.514 25.555 4.811 9.659 18.964 25.849 22.191 1.686 6.357 8.514 11.667 18.269 44.156 8.228 28.044 5.572 10.462 12.398 13.087 14.466 0.264 7.127 9.256 0.876 18.421]	[2.627 33.104 46.080 39.940 29.406 3.137 21.547 10.869 27.463 35.959 9.603 1.257 11.169 25.059 46.181 57.404 44.328 34.944 14.363 1.477 13.710 12.053 8.054 11.060 11.887 12.382 5.458]	[39.615 58.400 54.631 37.114 3.749 8.383 2.344 25.356 32.074 23.660 11.678 18.680 41.667 61.491 74.973 64.867 48.054 24.284 15.122 11.174 8.116 4.156 13.370 17.994 7.398]	[62.146 58.350 41.609 17.649 6.814 8.899 21.462 29.836 28.945 28.951 38.153 53.291 74.475 87.482 75.560 62.750 42.839 22.003 16.758 5.766 7.124 11.224 13.185]	Nucs_200nMNaCl_dataset1.xlsx
184	asc	160.067	123.378	43.138	0.75	0.174	0.036	0.044	1591	448	0.647	89	35	1.042	[[0.000 0.000 0.000 0.000 0.000 0.000 0.000 0.000 0.003 0.000 0.000] [0.000 0.000 0.000 0.001 0.007 0.010 0.005 0.002 0.004 0.004 0.000] [0.000 0.000 0.008 0.065 0.170 0.200 0.140 0.060 0.013 0.001 0.000] [0.001 0.006 0.088 0.304 0.503 0.569 0.477 0.307 0.107 0.009 0.000] [0.001 0.026 0.228 0.489 0.683 0.767 0.663 0.495 0.249 0.032 0.001] [0.001 0.038 0.291 0.550 0.722 0.788 0.720 0.550 0.291 0.0…	[11.748 0.504 16.122 4.360 7.313 18.108 14.675 16.641 24.641 12.398 8.137 18.436 2.677 5.521 7.511 9.274 5.171 18.468 2.191 0.280 9.886 16.433 9.865 34.970 34.876 16.768 2.354 19.010 6.809]	[14.439 18.554 8.765 14.186 29.101 15.408 21.624 39.161 20.650 11.156 21.166 3.780 10.615 14.908 15.614 19.042 19.958 7.183 4.128 1.810 16.422 0.596 47.475 43.977 1.847 3.475 23.592]	[20.836 4.411 16.031 25.751 9.965 21.470 36.380 22.893 3.146 16.101 6.174 9.275 19.994 25.695 25.460 23.636 15.354 6.066 4.920 4.744 17.420 40.603 44.573 26.013 17.771]	[1.496 12.618 14.007 2.915 17.461 25.906 20.950 6.475 5.647 1.932 7.856 22.503 30.910 30.119 29.821 17.651 5.892 5.085 8.837 22.725 40.210 45.408 37.917]	Nucs_200nMNaCl_dataset1.xlsx
185	asc	159.061	116.019	35.645	0.802	0.18	0.038	0.049	1594	555	0.522	66	55	1.042	[[0.000 0.000 0.000 0.000 0.000 0.000 0.000 0.000 0.003 0.000 0.000] [0.000 0.000 0.000 0.001 0.007 0.010 0.005 0.002 0.004 0.004 0.000] [0.000 0.000 0.008 0.065 0.170 0.200 0.140 0.060 0.013 0.001 0.000] [0.001 0.006 0.088 0.304 0.503 0.569 0.477 0.307 0.107 0.009 0.000] [0.001 0.026 0.228 0.489 0.683 0.767 0.663 0.495 0.249 0.032 0.001] [0.001 0.038 0.291 0.550 0.722 0.788 0.720 0.550 0.291 0.0…	[10.945 9.477 11.859 10.431 7.452 5.205 5.624 12.811 3.463 19.719 22.447 17.869 13.557 33.868 31.233 14.944 6.021 5.176 28.825 7.767 1.819 11.107 11.955 29.772 2.796 19.935 8.856 11.650 5.828]	[20.879 21.812 12.634 4.839 6.119 9.427 17.354 0.009 29.211 41.241 22.314 21.556 56.263 55.638 33.570 10.905 12.248 30.121 21.271 7.618 16.175 2.622 25.193 27.650 25.761 12.999 10.135]	[26.290 14.796 1.857 1.316 9.377 10.581 6.719 34.104 41.840 19.299 27.235 62.892 70.514 49.292 32.338 25.728 31.956 27.808 24.237 10.551 2.138 26.572 34.963 33.626 13.397]	[20.017 10.772 8.868 7.016 0.168 15.915 31.764 30.633 9.398 29.325 62.273 72.065 68.200 53.234 39.526 39.358 35.554 23.981 14.010 7.522 29.947 32.852 33.253]	Nucs_200nMNaCl_dataset1.xlsx
186	asc	154.776	112.945	33.643	0.749	0.188	0.045	0.05	1608	2094	0.748	78	38	1.042	[[0.000 0.000 0.000 0.000 0.000 0.000 0.000 0.000 0.003 0.000 0.000] [0.000 0.000 0.000 0.001 0.007 0.010 0.005 0.002 0.004 0.004 0.000] [0.000 0.000 0.008 0.065 0.170 0.200 0.140 0.060 0.013 0.001 0.000] [0.001 0.006 0.088 0.304 0.503 0.569 0.477 0.307 0.107 0.009 0.000] [0.001 0.026 0.228 0.489 0.683 0.767 0.663 0.495 0.249 0.032 0.001] [0.001 0.038 0.291 0.550 0.722 0.788 0.720 0.550 0.291 0.0…	[34.062 2.487 4.054 0.389 9.320 11.381 10.882 21.803 21.483]	[17.491 3.005 2.244 3.434 12.162 27.474 37.985]	[11.633 0.153 3.507 19.767 37.058]	[4.717 11.712 29.902]	Nucs_200nMNaCl_dataset1.xlsx
187	asc	161.961	140.174	41.236	0.797	0.15	0.032	0.041	1608	2964	0.425	57	81	1.042	[[0.000 0.000 0.000 0.000 0.000 0.000 0.000 0.000 0.003 0.000 0.000] [0.000 0.000 0.000 0.001 0.007 0.010 0.005 0.002 0.004 0.004 0.000] [0.000 0.000 0.008 0.065 0.170 0.200 0.140 0.060 0.013 0.001 0.000] [0.001 0.006 0.088 0.304 0.503 0.569 0.477 0.307 0.107 0.009 0.000] [0.001 0.026 0.228 0.489 0.683 0.767 0.663 0.495 0.249 0.032 0.001] [0.001 0.038 0.291 0.550 0.722 0.788 0.720 0.550 0.291 0.0…	[10.329 27.244 35.359 16.193 10.234 0.796 12.968 16.995 14.545 12.497 3.013 5.907 27.458 15.183 13.075 33.978 20.088 0.345 5.179 14.156 12.633 26.329 4.477 29.085 6.655 15.476 1.376 15.981 22.579 1.248]	[50.088 40.884 3.631 17.932 10.804 21.067 16.206 12.296 18.264 0.282 6.316 32.096 22.375 22.473 50.560 37.250 7.799 2.072 17.883 32.876 30.407 5.855 27.996 0.149 18.116 1.628 27.959 31.193]	[42.842 10.045 13.043 25.700 22.312 11.513 6.209 12.538 15.326 19.710 28.269 11.726 23.426 51.162 45.803 26.145 15.369 27.927 36.457 26.898 0.149 13.765 4.470 4.046 6.960 27.268]	[16.611 8.162 20.676 23.824 12.447 1.846 13.266 22.401 26.726 21.205 0.419 25.418 43.428 49.722 42.119 36.543 37.000 30.996 25.380 10.667 3.769 3.900 9.729 17.376]	Nucs_200nMNaCl_dataset1.xlsx
188	asc	156.199	64.868	31.238	0.756	0.163	0.035	0.045	1609	743	0.726	70	32	1.042	[[0.000 0.000 0.000 0.000 0.000 0.000 0.000 0.000 0.003 0.000 0.000] [0.000 0.000 0.000 0.001 0.007 0.010 0.005 0.002 0.004 0.004 0.000] [0.000 0.000 0.008 0.065 0.170 0.200 0.140 0.060 0.013 0.001 0.000] [0.001 0.006 0.088 0.304 0.503 0.569 0.477 0.307 0.107 0.009 0.000] [0.001 0.026 0.228 0.489 0.683 0.767 0.663 0.495 0.249 0.032 0.001] [0.001 0.038 0.291 0.550 0.722 0.788 0.720 0.550 0.291 0.0…	[8.315 0.634 1.607 0.090 19.119 46.692 45.388 2.438 3.671 15.058 9.796 1.894 10.906 11.601 0.443 5.414 2.404 9.177 20.474 25.286 6.578 6.006 11.382 27.035 7.622 4.705 5.541 23.699 9.727]	[3.988 1.335 8.666 42.420 78.945 69.953 26.968 12.419 21.791 16.378 8.457 15.759 17.275 8.951 4.434 4.891 18.212 37.706 38.812 16.218 8.408 27.902 36.537 18.787 3.665 3.956 25.793]	[7.872 26.818 64.836 90.906 86.280 55.655 33.343 24.220 23.444 20.778 20.794 20.343 14.622 11.025 14.254 31.412 44.921 44.419 22.513 9.772 33.854 40.144 24.555 13.467 12.972]	[48.560 78.435 97.342 98.295 78.889 53.914 38.952 30.474 28.027 28.397 23.722 19.293 22.085 28.002 39.980 48.357 43.794 21.518 7.442 29.411 38.915 34.886 27.458]	Nucs_200nMNaCl_dataset1.xlsx
189	asc	160	135.329	40.186	0.771	0.18	0.034	0.042	1617	1851	0.635	90	48	1.042	[[0.000 0.000 0.000 0.000 0.000 0.000 0.000 0.000 0.003 0.000 0.000] [0.000 0.000 0.000 0.001 0.007 0.010 0.005 0.002 0.004 0.004 0.000] [0.000 0.000 0.008 0.065 0.170 0.200 0.140 0.060 0.013 0.001 0.000] [0.001 0.006 0.088 0.304 0.503 0.569 0.477 0.307 0.107 0.009 0.000] [0.001 0.026 0.228 0.489 0.683 0.767 0.663 0.495 0.249 0.032 0.001] [0.001 0.038 0.291 0.550 0.722 0.788 0.720 0.550 0.291 0.0…	[14.193 12.168 5.762 17.731 21.020 9.566 10.459 18.016 16.088 17.802 7.791 10.349 10.350 14.545 22.186 2.954 15.886 4.752 19.141 10.931 24.487 35.679 16.256 1.988 3.579 6.719 17.431 10.951 2.200]	[22.145 20.712 31.122 25.102 4.285 6.233 4.743 15.981 21.951 4.065 19.420 22.798 8.628 16.390 21.990 19.739 3.125 22.230 8.258 36.861 56.050 33.101 4.350 1.214 13.644 15.315 3.336]	[37.405 36.448 24.927 9.416 3.203 8.797 16.842 13.864 0.902 21.350 22.138 9.071 16.274 25.076 22.004 0.090 9.828 5.912 40.286 58.554 45.869 20.365 10.764 11.634 12.677]	[40.002 32.389 13.765 1.728 8.403 17.071 9.871 7.451 12.769 16.595 7.300 14.835 19.203 16.808 9.958 5.646 21.530 42.694 54.088 51.352 38.962 22.565 14.131]	Nucs_200nMNaCl_dataset1.xlsx
190	asc	158.478	30.797	24.619	0.797	0.104	0.022	0.026	1632	2820	0.465	38	50	1.042	[[0.000 0.000 0.000 0.000 0.000 0.000 0.000 0.000 0.003 0.000 0.000] [0.000 0.000 0.000 0.001 0.007 0.010 0.005 0.002 0.004 0.004 0.000] [0.000 0.000 0.008 0.065 0.170 0.200 0.140 0.060 0.013 0.001 0.000] [0.001 0.006 0.088 0.304 0.503 0.569 0.477 0.307 0.107 0.009 0.000] [0.001 0.026 0.228 0.489 0.683 0.767 0.663 0.495 0.249 0.032 0.001] [0.001 0.038 0.291 0.550 0.722 0.788 0.720 0.550 0.291 0.0…	[19.367 1.582 8.681 29.969 2.067 5.820 5.398 2.043 5.617 11.124 11.791 8.045 1.601 5.604 13.248 22.901 41.309 18.664 19.580 37.628 0.189 5.944 18.062 19.593 18.554 5.394 40.912 26.891 0.158]	[3.761 24.456 35.343 14.142 7.486 9.330 1.934 10.158 19.828 21.376 14.741 8.426 13.028 27.501 50.180 62.091 49.108 47.726 47.323 21.597 14.880 11.238 1.285 6.060 16.573 57.055 47.268]	[24.086 35.725 19.395 1.153 8.080 0.136 13.801 24.736 26.985 22.550 19.029 25.762 46.210 67.738 80.010 79.515 70.656 58.763 41.641 23.640 15.111 5.041 5.379 36.118 56.283]	[29.732 21.916 9.194 2.690 4.215 16.195 26.251 30.681 31.168 32.719 44.669 62.873 81.947 99.310 98.845 89.746 78.594 51.568 37.716 24.794 1.868 16.395 41.666]	Nucs_200nMNaCl_dataset1.xlsx
191	asc	159.977	132.313	42.534	0.819	0.166	0.035	0.042	1650	3301	0.57	79	63	1.042	[[0.000 0.000 0.000 0.000 0.000 0.000 0.000 0.000 0.003 0.000 0.000] [0.000 0.000 0.000 0.001 0.007 0.010 0.005 0.002 0.004 0.004 0.000] [0.000 0.000 0.008 0.065 0.170 0.200 0.140 0.060 0.013 0.001 0.000] [0.001 0.006 0.088 0.304 0.503 0.569 0.477 0.307 0.107 0.009 0.000] [0.001 0.026 0.228 0.489 0.683 0.767 0.663 0.495 0.249 0.032 0.001] [0.001 0.038 0.291 0.550 0.722 0.788 0.720 0.550 0.291 0.0…	[12.318 8.695 21.960 5.935 1.373 28.547 8.346 5.138 9.693 11.143 16.557 10.059 9.715 14.131 6.430 20.399 4.441 2.872 22.847 9.530 7.057 3.208 28.687 14.675 19.290 12.853 0.681 23.062 10.400]	[13.516 29.275 16.228 15.868 23.688 3.358 4.464 12.696 24.269 27.159 13.481 11.750 22.203 3.296 14.964 7.195 10.772 26.177 24.482 13.426 7.607 34.421 38.663 20.201 3.548 4.424 27.921]	[27.147 32.043 26.142 22.330 10.116 8.947 16.419 30.304 30.684 13.654 9.086 14.750 6.960 9.413 1.363 11.776 31.122 29.616 13.617 13.045 40.388 41.370 29.717 12.110 16.092]	[34.858 32.198 29.495 17.748 19.487 27.935 28.799 27.655 14.545 0.182 8.001 5.556 1.460 7.527 15.647 29.330 26.173 9.394 14.986 37.828 40.737 39.677 29.540]	Nucs_200nMNaCl_dataset1.xlsx
192	asc	163.651	121.873	39.72	0.838	0.167	0.038	0.05	1654	946	0.425	42	84	1.042	[[0.000 0.000 0.000 0.000 0.000 0.000 0.000 0.000 0.003 0.000 0.000] [0.000 0.000 0.000 0.001 0.007 0.010 0.005 0.002 0.004 0.004 0.000] [0.000 0.000 0.008 0.065 0.170 0.200 0.140 0.060 0.013 0.001 0.000] [0.001 0.006 0.088 0.304 0.503 0.569 0.477 0.307 0.107 0.009 0.000] [0.001 0.026 0.228 0.489 0.683 0.767 0.663 0.495 0.249 0.032 0.001] [0.001 0.038 0.291 0.550 0.722 0.788 0.720 0.550 0.291 0.0…	[14.996 0.411 3.356 21.057 1.555 19.926 16.253 3.048 9.553 13.000 8.628 19.238 24.325 9.564 17.122 9.884 2.740 13.278 38.382 27.802 4.935 6.973 8.082 0.234 13.850 19.108 25.242 13.924 23.740 22.171]	[8.764 13.679 23.512 22.046 28.830 27.740 15.951 17.577 13.462 7.491 27.086 38.726 13.165 17.283 17.075 8.841 31.099 58.922 49.460 15.349 8.547 11.452 10.732 23.287 38.654 27.834 10.567 27.864]	[22.663 30.802 35.477 39.814 35.301 31.199 22.770 21.046 24.122 37.299 34.943 17.503 8.388 20.703 30.889 49.813 66.607 59.073 28.708 0.172 15.536 23.058 37.486 40.453 41.263 32.558]	[42.218 42.919 48.586 47.515 37.173 35.073 34.817 35.777 40.436 33.845 18.261 2.441 25.627 46.573 65.062 71.132 61.193 39.451 10.088 15.446 34.164 42.971 49.324 53.411]	Nucs_200nMNaCl_dataset1.xlsx
193	asc	161.748	92.506	36.937	0.819	0.167	0.034	0.056	1672	898	0.5	46	70	1.042	[[0.000 0.000 0.000 0.000 0.000 0.000 0.000 0.000 0.003 0.000 0.000] [0.000 0.000 0.000 0.001 0.007 0.010 0.005 0.002 0.004 0.004 0.000] [0.000 0.000 0.008 0.065 0.170 0.200 0.140 0.060 0.013 0.001 0.000] [0.001 0.006 0.088 0.304 0.503 0.569 0.477 0.307 0.107 0.009 0.000] [0.001 0.026 0.228 0.489 0.683 0.767 0.663 0.495 0.249 0.032 0.001] [0.001 0.038 0.291 0.550 0.722 0.788 0.720 0.550 0.291 0.0…	[21.207 7.782 6.550 41.640 24.541 32.819 9.538 0.309 2.324 5.374 5.920 22.640 23.765 12.241 9.344 10.899 12.957 5.515 6.704 21.234 28.525 22.754 15.752 31.352 17.575 9.760 1.576 10.737 9.941 5.749]	[15.110 23.480 32.645 20.130 49.858 25.793 5.622 4.856 3.575 14.554 37.483 41.206 19.452 2.226 0.252 4.751 2.388 20.078 38.848 27.765 0.615 20.051 48.016 38.131 19.336 11.825 16.495 12.434]	[13.865 16.235 19.491 41.502 40.289 20.151 6.902 4.617 24.567 44.783 45.931 33.050 9.615 1.953 2.899 12.015 29.647 38.916 35.063 24.221 37.053 49.245 50.915 36.407 24.389 19.747]	[0.041 21.171 36.171 38.153 32.076 10.271 12.162 32.877 45.510 49.664 38.265 20.300 10.581 6.319 21.387 31.571 39.728 47.819 43.086 53.357 57.436 54.158 51.606 36.778]	Nucs_200nMNaCl_dataset1.xlsx
194	asc	157.96	34.726	25.064	0.797	0.175	0.036	0.047	1674	3823	0.594	50	43	1.042	[[0.000 0.000 0.000 0.000 0.000 0.000 0.000 0.000 0.003 0.000 0.000] [0.000 0.000 0.000 0.001 0.007 0.010 0.005 0.002 0.004 0.004 0.000] [0.000 0.000 0.008 0.065 0.170 0.200 0.140 0.060 0.013 0.001 0.000] [0.001 0.006 0.088 0.304 0.503 0.569 0.477 0.307 0.107 0.009 0.000] [0.001 0.026 0.228 0.489 0.683 0.767 0.663 0.495 0.249 0.032 0.001] [0.001 0.038 0.291 0.550 0.722 0.788 0.720 0.550 0.291 0.0…	[9.283 28.162 27.394 57.480 11.097 14.466 14.250 13.145 10.621 5.926 0.415 18.149 21.264 19.993 32.244 21.604 21.128 4.203 5.531 13.689 12.576 8.117 19.864 11.453 8.551 6.104 13.854 12.583 9.155]	[19.107 42.053 76.726 32.604 16.043 28.055 25.580 14.231 0.823 5.697 28.574 40.335 46.747 53.043 48.290 29.828 9.126 10.274 22.742 23.479 24.337 18.196 5.797 11.225 8.755 10.614 10.234]	[48.408 68.843 45.207 2.769 32.498 32.571 20.041 11.282 18.342 36.748 57.175 69.075 74.101 62.620 45.183 25.317 23.069 27.072 35.552 30.481 18.969 0.869 0.886 1.623 3.624]	[59.040 40.704 8.960 19.921 33.202 31.081 26.106 32.932 51.254 69.684 85.601 88.284 76.545 61.507 44.319 36.824 39.382 37.719 32.820 24.285 10.796 3.179 0.747]	Nucs_200nMNaCl_dataset1.xlsx
195	asc	157.46	109.384	40.288	0.733	0.168	0.029	0.037	1677	3972	0.761	85	32	1.042	[[0.000 0.000 0.000 0.000 0.000 0.000 0.000 0.000 0.003 0.000 0.000] [0.000 0.000 0.000 0.001 0.007 0.010 0.005 0.002 0.004 0.004 0.000] [0.000 0.000 0.008 0.065 0.170 0.200 0.140 0.060 0.013 0.001 0.000] [0.001 0.006 0.088 0.304 0.503 0.569 0.477 0.307 0.107 0.009 0.000] [0.001 0.026 0.228 0.489 0.683 0.767 0.663 0.495 0.249 0.032 0.001] [0.001 0.038 0.291 0.550 0.722 0.788 0.720 0.550 0.291 0.0…	[17.672 7.434 30.252 25.202 25.082 39.939 23.269 6.928 0.010 2.639 2.311 6.737 1.182 4.562 6.932 3.490 11.710 9.683 3.729 9.878 31.204 2.019 6.111 6.756 36.055 3.452 30.924 11.019 3.076]	[1.144 39.136 52.869 57.652 64.114 46.703 18.568 2.155 1.479 2.377 6.173 6.831 1.687 2.906 5.879 18.297 17.403 3.632 23.615 35.133 10.528 10.498 8.216 34.403 6.017 34.708 24.943]	[44.596 72.697 86.583 82.944 63.167 34.578 11.334 1.029 4.332 8.384 5.634 4.136 2.726 11.428 19.429 17.855 2.750 24.403 33.165 15.904 10.232 13.890 21.599 0.919 23.135]	[84.408 101.542 99.772 77.200 49.825 23.574 4.621 4.718 7.755 6.568 7.708 9.642 15.445 18.659 8.761 4.805 20.294 28.072 26.564 24.249 16.413 11.833 2.477]	Nucs_200nMNaCl_dataset1.xlsx
196	asc	160.462	126.834	40.61	0.787	0.154	0.027	0.035	1685	673	0.358	40	89	1.042	[[0.000 0.000 0.000 0.000 0.000 0.000 0.000 0.000 0.003 0.000 0.000] [0.000 0.000 0.000 0.001 0.007 0.010 0.005 0.002 0.004 0.004 0.000] [0.000 0.000 0.008 0.065 0.170 0.200 0.140 0.060 0.013 0.001 0.000] [0.001 0.006 0.088 0.304 0.503 0.569 0.477 0.307 0.107 0.009 0.000] [0.001 0.026 0.228 0.489 0.683 0.767 0.663 0.495 0.249 0.032 0.001] [0.001 0.038 0.291 0.550 0.722 0.788 0.720 0.550 0.291 0.0…	[18.787 20.737 2.224 7.113 12.956 5.022 15.653 12.711 14.234 5.311 13.637 19.928 18.506 2.384 10.791 8.209 6.140 15.010 7.138 17.765 3.749 23.461 27.203 12.591 1.671 2.046 8.873 9.363 5.008 19.937]	[29.018 11.701 12.479 19.024 19.327 11.808 2.232 10.534 19.247 26.257 17.494 9.734 17.032 16.088 16.674 17.749 14.511 8.516 19.460 16.864 35.188 45.229 25.357 3.602 7.318 14.578 16.304 0.278]	[26.927 22.837 25.504 22.229 19.589 10.691 19.062 26.259 28.999 17.643 5.824 17.986 26.042 25.284 22.834 11.185 5.676 22.807 35.167 49.301 49.472 36.793 11.373 8.005 18.710 12.674]	[36.539 30.720 26.703 26.596 21.537 29.488 29.083 26.608 18.561 4.545 16.609 29.766 32.407 21.552 13.099 8.008 29.543 43.923 57.772 55.505 39.550 18.759 2.983 12.644]	Nucs_200nMNaCl_dataset1.xlsx
197	asc	160.847	79.267	36.084	0.795	0.111	0.027	0.034	1685	3520	0.382	55	65	1.042	[[0.000 0.000 0.000 0.000 0.000 0.000 0.000 0.000 0.003 0.000 0.000] [0.000 0.000 0.000 0.001 0.007 0.010 0.005 0.002 0.004 0.004 0.000] [0.000 0.000 0.008 0.065 0.170 0.200 0.140 0.060 0.013 0.001 0.000] [0.001 0.006 0.088 0.304 0.503 0.569 0.477 0.307 0.107 0.009 0.000] [0.001 0.026 0.228 0.489 0.683 0.767 0.663 0.495 0.249 0.032 0.001] [0.001 0.038 0.291 0.550 0.722 0.788 0.720 0.550 0.291 0.0…	[18.659 10.130 8.964 5.591 34.096 29.184 24.585 17.952 14.008 20.535 1.830 10.589 21.001 1.725 4.355 7.614 0.914 2.950 8.030 1.902 21.964 10.081 18.768 8.176 8.319 13.360 3.302 18.232 13.014]	[5.282 16.824 27.120 51.483 58.524 48.153 37.248 33.251 28.454 6.803 0.826 16.569 14.403 1.411 5.893 3.245 1.522 7.506 5.065 26.054 30.447 19.721 2.951 5.727 7.550 5.738 26.389]	[24.402 47.490 68.518 76.390 71.970 60.160 48.455 33.534 20.164 12.054 17.150 12.561 7.084 3.761 5.247 6.185 0.349 11.782 30.968 33.915 24.535 6.637 0.294 3.162 13.685]	[59.359 84.222 91.149 90.923 80.441 60.487 47.336 31.763 22.260 20.655 11.872 8.054 0.490 6.293 1.955 3.875 19.566 32.168 31.516 29.915 16.012 1.267 7.072]	Nucs_200nMNaCl_dataset1.xlsx
198	asc	70	60.145	20.136	0.725	0.112	0.02	0.028	1693	1449	0.286	20	46	1.042	[[0.000 0.000 0.000 0.000 0.000 0.000 0.000 0.000 0.003 0.000 0.000] [0.000 0.000 0.000 0.001 0.007 0.010 0.005 0.002 0.004 0.004 0.000] [0.000 0.000 0.008 0.065 0.170 0.200 0.140 0.060 0.013 0.001 0.000] [0.001 0.006 0.088 0.304 0.503 0.569 0.477 0.307 0.107 0.009 0.000] [0.001 0.026 0.228 0.489 0.683 0.767 0.663 0.495 0.249 0.032 0.001] [0.001 0.038 0.291 0.550 0.722 0.788 0.720 0.550 0.291 0.0…	[25.925 40.298 16.578 31.184 17.030 20.121 12.497 0.733 22.886 0.442 24.990]	[61.549 21.135 31.410 22.562 5.357 2.070 16.958 22.740 0.610]	[25.764 11.664 23.045 9.576 11.879 16.334 18.579]	[1.789 13.174 18.771 24.595 13.982]	Nucs_200nMNaCl_dataset1.xlsx
199	asc	154.769	113.362	36.287	0.777	0.152	0.033	0.041	1700	1740	0.609	76	37	1.042	[[0.000 0.000 0.000 0.000 0.000 0.000 0.000 0.000 0.003 0.000 0.000] [0.000 0.000 0.000 0.001 0.007 0.010 0.005 0.002 0.004 0.004 0.000] [0.000 0.000 0.008 0.065 0.170 0.200 0.140 0.060 0.013 0.001 0.000] [0.001 0.006 0.088 0.304 0.503 0.569 0.477 0.307 0.107 0.009 0.000] [0.001 0.026 0.228 0.489 0.683 0.767 0.663 0.495 0.249 0.032 0.001] [0.001 0.038 0.291 0.550 0.722 0.788 0.720 0.550 0.291 0.0…	[16.657 20.869 20.225 9.058 6.680 4.948 2.995 12.976 29.211 15.060 10.015 21.841 1.147 10.740 13.227 1.529 6.119 6.361 1.588 11.354 40.243 37.934 14.530 10.368 14.953 7.896 4.001 0.774]	[39.310 26.131 2.286 13.683 9.785 11.958 29.080 43.229 24.659 13.405 27.422 6.698 16.780 19.362 5.083 8.535 10.214 10.445 32.269 64.887 65.320 38.681 10.157 13.717 13.371 0.334]	[31.448 5.273 10.278 18.730 26.783 41.237 45.568 25.079 5.344 20.682 7.535 12.075 18.989 7.734 5.472 14.768 28.519 54.072 78.763 82.033 55.088 19.801 7.138 11.993]	[12.525 6.670 25.219 40.381 46.480 42.554 25.702 4.863 6.913 3.731 5.643 11.772 8.391 4.089 23.293 46.232 71.041 89.979 87.053 65.187 35.096 4.937]	Nucs_200nMNaCl_dataset1.xlsx
200	asc	161.368	132.249	42.584	0.809	0.151	0.032	0.04	1726	2328	0.342	38	90	1.042	[[0.000 0.000 0.000 0.000 0.000 0.000 0.000 0.000 0.003 0.000 0.000] [0.000 0.000 0.000 0.001 0.007 0.010 0.005 0.002 0.004 0.004 0.000] [0.000 0.000 0.008 0.065 0.170 0.200 0.140 0.060 0.013 0.001 0.000] [0.001 0.006 0.088 0.304 0.503 0.569 0.477 0.307 0.107 0.009 0.000] [0.001 0.026 0.228 0.489 0.683 0.767 0.663 0.495 0.249 0.032 0.001] [0.001 0.038 0.291 0.550 0.722 0.788 0.720 0.550 0.291 0.0…	[8.578 15.764 19.530 2.810 1.727 25.332 22.250 14.155 4.978 5.152 10.841 10.057 8.015 1.688 3.031 2.579 5.172 14.035 4.080 10.920 13.694 5.160 10.566 10.497 4.598 3.461 47.455 8.790 6.681]	[10.288 13.053 13.439 15.798 37.320 27.838 5.519 9.479 8.084 18.446 19.485 12.199 0.804 5.164 1.508 10.900 18.661 16.558 19.807 21.734 6.724 13.235 13.481 1.080 17.967 41.329 18.278]	[8.593 20.084 34.412 37.521 28.671 7.490 0.057 7.711 21.995 23.790 16.196 4.124 1.481 2.950 13.172 22.977 27.012 29.167 22.259 7.393 8.040 11.602 19.058 25.965 39.983]	[26.742 36.334 41.206 31.078 17.358 13.529 15.102 19.833 23.936 18.853 9.782 6.354 8.225 16.609 27.777 32.914 32.503 23.394 9.908 1.846 18.712 26.186 34.234]	Nucs_200nMNaCl_dataset1.xlsx
201	asc	130	112.901	34.483	0.908	0.157	0.028	0.038	1731	2367	0.727	80	22	1.042	[[0.000 0.000 0.000 0.000 0.000 0.000 0.000 0.000 0.003 0.000 0.000] [0.000 0.000 0.000 0.001 0.007 0.010 0.005 0.002 0.004 0.004 0.000] [0.000 0.000 0.008 0.065 0.170 0.200 0.140 0.060 0.013 0.001 0.000] [0.001 0.006 0.088 0.304 0.503 0.569 0.477 0.307 0.107 0.009 0.000] [0.001 0.026 0.228 0.489 0.683 0.767 0.663 0.495 0.249 0.032 0.001] [0.001 0.038 0.291 0.550 0.722 0.788 0.720 0.550 0.291 0.0…	[10.185 2.796 6.220 1.658 21.385 26.004 13.466 6.316 1.279 9.342 19.067 22.857 28.995 15.996 34.203 26.214 5.934 25.842 21.657 9.066 12.938 23.039 1.571]	[5.407 3.993 9.240 35.216 29.964 3.622 13.688 0.234 18.236 35.166 17.893 25.564 13.392 39.312 40.348 5.748 39.637 39.111 26.364 28.991 30.294]	[0.443 21.322 33.262 29.760 6.406 4.364 2.584 26.686 30.385 13.939 6.646 4.024 29.528 31.208 1.678 38.611 51.295 48.325 42.085]	[21.603 31.387 27.753 14.338 10.266 15.877 20.278 22.435 20.422 11.656 16.274 23.721 13.962 5.707 33.185 56.352 61.550]	Nucs_200nMNaCl_dataset1.xlsx
202	asc	162.548	132.647	39.96	0.873	0.195	0.034	0.067	1754	3414	0.599	79	55	1.042	[[0.000 0.000 0.000 0.000 0.000 0.000 0.000 0.000 0.003 0.000 0.000] [0.000 0.000 0.000 0.001 0.007 0.010 0.005 0.002 0.004 0.004 0.000] [0.000 0.000 0.008 0.065 0.170 0.200 0.140 0.060 0.013 0.001 0.000] [0.001 0.006 0.088 0.304 0.503 0.569 0.477 0.307 0.107 0.009 0.000] [0.001 0.026 0.228 0.489 0.683 0.767 0.663 0.495 0.249 0.032 0.001] [0.001 0.038 0.291 0.550 0.722 0.788 0.720 0.550 0.291 0.0…	[10.296 7.691 5.137 11.957 6.823 6.087 6.251 11.214 20.146 25.808 8.388 21.219 19.083 20.364 13.294 20.563 3.060 20.683 8.429 23.117 22.219 5.898 2.596 3.406 26.154 7.196 9.022 7.951 27.821 5.483]	[10.270 4.687 12.800 15.845 12.624 14.902 24.413 38.657 31.687 15.126 7.483 18.655 23.258 13.394 25.680 3.120 26.427 30.329 38.441 30.829 6.510 1.350 17.780 31.454 15.761 9.400 26.373 29.055]	[13.672 17.675 19.224 22.513 26.737 39.391 44.147 44.487 23.340 4.703 16.858 10.301 6.062 13.733 1.526 29.156 46.103 48.455 37.435 19.478 16.957 23.093 31.077 17.180 10.063 28.339]	[24.240 25.630 31.146 41.928 46.672 53.715 47.701 25.329 11.551 4.428 6.613 2.513 0.896 11.554 32.687 47.455 54.956 46.700 34.666 32.327 28.977 27.430 11.761 8.197]	Nucs_200nMNaCl_dataset1.xlsx
203	asc	153.96	60.98	30.696	0.819	0.194	0.034	0.044	1758	1429	0.595	64	33	1.042	[[0.000 0.000 0.000 0.000 0.000 0.000 0.000 0.000 0.003 0.000 0.000] [0.000 0.000 0.000 0.001 0.007 0.010 0.005 0.002 0.004 0.004 0.000] [0.000 0.000 0.008 0.065 0.170 0.200 0.140 0.060 0.013 0.001 0.000] [0.001 0.006 0.088 0.304 0.503 0.569 0.477 0.307 0.107 0.009 0.000] [0.001 0.026 0.228 0.489 0.683 0.767 0.663 0.495 0.249 0.032 0.001] [0.001 0.038 0.291 0.550 0.722 0.788 0.720 0.550 0.291 0.0…	[24.749 39.353 5.672 2.834 17.773 23.795 19.504 8.488 10.626 22.402 23.125 5.409 4.659 11.736 16.926 15.051 17.161 21.802 0.826 4.832 13.488 20.059 10.821 2.360 39.283 54.222 22.313 13.604]	[54.564 23.931 8.888 28.253 42.434 35.646 23.553 26.071 39.277 37.030 19.301 13.232 22.529 30.320 14.934 20.537 29.970 7.660 11.989 25.934 32.214 22.031 11.871 65.214 85.020 56.226]	[44.450 33.516 40.174 50.583 50.535 43.884 45.386 49.598 46.816 35.310 29.362 32.954 30.610 11.588 15.790 26.050 11.755 13.799 34.003 38.681 17.415 27.379 78.573 99.297]	[57.030 57.853 58.740 62.853 64.271 62.408 60.739 56.778 50.312 46.707 39.549 26.731 11.185 9.213 16.528 5.106 13.217 33.237 32.459 4.612 39.367 84.068]	Nucs_200nMNaCl_dataset1.xlsx
204	asc	161.061	70.328	27.875	0.779	0.146	0.028	0.037	1768	933	0.336	49	49	1.042	[[0.000 0.000 0.000 0.000 0.000 0.000 0.000 0.000 0.003 0.000 0.000] [0.000 0.000 0.000 0.001 0.007 0.010 0.005 0.002 0.004 0.004 0.000] [0.000 0.000 0.008 0.065 0.170 0.200 0.140 0.060 0.013 0.001 0.000] [0.001 0.006 0.088 0.304 0.503 0.569 0.477 0.307 0.107 0.009 0.000] [0.001 0.026 0.228 0.489 0.683 0.767 0.663 0.495 0.249 0.032 0.001] [0.001 0.038 0.291 0.550 0.722 0.788 0.720 0.550 0.291 0.0…	[8.938 20.164 10.864 22.677 15.963 16.208 16.331 23.056 11.036 10.682 8.650 24.061 10.526 50.502 35.028 21.891 3.761 3.294 14.532 10.424 2.438 10.337 14.300 2.631 19.777 3.050 22.831 15.959 5.947 17.356]	[30.065 32.285 20.128 12.728 16.024 19.755 25.704 5.833 9.489 1.960 24.998 47.807 73.278 71.224 41.286 16.354 12.441 21.391 18.909 12.818 4.406 7.816 5.370 19.568 4.577 32.336 30.348 22.605]	[37.104 20.560 2.512 0.743 11.898 24.733 19.831 8.770 7.530 37.935 69.597 96.310 88.753 65.129 36.866 26.224 25.749 26.290 16.340 6.768 1.721 8.739 7.182 9.539 30.936 41.974]	[27.162 13.275 6.955 16.362 22.438 16.733 9.814 18.057 55.977 84.113 106.936 104.371 85.043 60.959 42.069 35.904 27.348 19.619 16.498 8.377 5.298 0.423 17.202 33.844]	Nucs_200nMNaCl_dataset1.xlsx
205	asc	155	51.306	26.733	0.829	0.126	0.026	0.032	1771	2092	0.42	32	61	1.042	[[0.000 0.000 0.000 0.000 0.000 0.000 0.000 0.000 0.003 0.000 0.000] [0.000 0.000 0.000 0.001 0.007 0.010 0.005 0.002 0.004 0.004 0.000] [0.000 0.000 0.008 0.065 0.170 0.200 0.140 0.060 0.013 0.001 0.000] [0.001 0.006 0.088 0.304 0.503 0.569 0.477 0.307 0.107 0.009 0.000] [0.001 0.026 0.228 0.489 0.683 0.767 0.663 0.495 0.249 0.032 0.001] [0.001 0.038 0.291 0.550 0.722 0.788 0.720 0.550 0.291 0.0…	[5.390 9.895 11.815 23.542 19.589 31.406 16.452 31.499 34.111 22.776 4.851 8.324 1.481 23.824 12.093 26.324 3.750 17.991 3.088 1.710 2.756 1.152 5.345 7.100 13.191 24.999 1.965 1.306]	[6.682 4.903 27.429 47.063 49.427 47.905 56.781 61.249 37.406 2.375 10.010 9.231 30.610 37.166 34.245 25.907 21.410 11.229 1.213 2.477 5.203 9.471 16.368 4.242 19.386 13.811]	[18.839 42.360 57.916 73.597 76.374 83.284 74.342 50.062 16.481 4.878 14.290 38.784 47.407 50.732 38.470 30.672 16.138 8.541 5.195 8.349 16.151 11.505 2.320 14.702]	[55.548 73.486 91.061 102.582 100.568 86.402 61.326 37.258 23.528 28.944 42.775 54.874 60.300 50.186 39.094 25.327 14.517 12.788 13.970 12.807 9.246 1.993]	Nucs_200nMNaCl_dataset1.xlsx
206	asc	155	124.263	40.581	0.85	0.154	0.035	0.044	1781	592	0.668	88	34	1.042	[[0.000 0.000 0.000 0.000 0.000 0.000 0.000 0.000 0.003 0.000 0.000] [0.000 0.000 0.000 0.001 0.007 0.010 0.005 0.002 0.004 0.004 0.000] [0.000 0.000 0.008 0.065 0.170 0.200 0.140 0.060 0.013 0.001 0.000] [0.001 0.006 0.088 0.304 0.503 0.569 0.477 0.307 0.107 0.009 0.000] [0.001 0.026 0.228 0.489 0.683 0.767 0.663 0.495 0.249 0.032 0.001] [0.001 0.038 0.291 0.550 0.722 0.788 0.720 0.550 0.291 0.0…	[16.707 15.256 22.866 15.702 4.860 1.307 23.091 23.130 13.235 16.720 1.208 3.283 1.824 10.416 13.499 1.962 16.483 25.333 4.729 18.082 9.806 3.817 0.592 3.327 13.291 30.324 38.466 15.579]	[35.042 38.345 24.705 3.645 10.423 12.179 18.202 33.160 23.942 7.927 3.591 8.674 4.579 9.271 16.952 30.130 35.938 8.354 20.621 16.938 1.382 2.980 9.676 30.117 56.203 45.838]	[47.453 33.275 21.702 10.932 2.455 21.633 32.480 32.908 13.984 1.606 6.049 3.062 12.724 26.849 40.820 34.131 11.828 11.828 17.949 8.006 5.322 23.033 48.171 60.803]	[47.471 28.850 13.491 2.671 24.951 30.992 31.184 20.095 6.058 0.085 2.087 19.803 32.713 38.959 34.133 15.087 3.433 11.297 6.885 9.350 36.313 54.842]	Nucs_200nMNaCl_dataset1.xlsx
207	asc	112.005	94.865	28.69	0.716	0.164	0.027	0.035	1782	1865	0.34	30	65	1.042	[[0.000 0.000 0.000 0.000 0.000 0.000 0.000 0.000 0.003 0.000 0.000] [0.000 0.000 0.000 0.001 0.007 0.010 0.005 0.002 0.004 0.004 0.000] [0.000 0.000 0.008 0.065 0.170 0.200 0.140 0.060 0.013 0.001 0.000] [0.001 0.006 0.088 0.304 0.503 0.569 0.477 0.307 0.107 0.009 0.000] [0.001 0.026 0.228 0.489 0.683 0.767 0.663 0.495 0.249 0.032 0.001] [0.001 0.038 0.291 0.550 0.722 0.788 0.720 0.550 0.291 0.0…	[10.259 21.080 18.769 12.943 14.512 10.554 15.204 12.382 16.163 3.769 3.608 2.760 5.658 14.940 18.957 2.445 1.874 15.545 56.157 49.827]	[35.594 35.781 15.071 13.317 25.412 26.671 28.065 24.238 10.046 3.104 7.393 0.432 21.590 25.204 7.970 7.121 42.686 88.842]	[40.069 19.263 11.743 30.177 40.695 38.100 30.786 15.359 0.547 2.704 7.558 22.090 26.029 11.272 21.585 69.538]	[20.255 8.850 31.921 45.475 45.823 36.033 20.392 9.198 8.332 11.536 21.904 21.877 1.112 36.514]	Nucs_200nMNaCl_dataset1.xlsx
208	asc	155.296	114.717	34.275	0.765	0.232	0.035	0.049	1787	1485	0.609	81	34	1.042	[[0.000 0.000 0.000 0.000 0.000 0.000 0.000 0.000 0.003 0.000 0.000] [0.000 0.000 0.000 0.001 0.007 0.010 0.005 0.002 0.004 0.004 0.000] [0.000 0.000 0.008 0.065 0.170 0.200 0.140 0.060 0.013 0.001 0.000] [0.001 0.006 0.088 0.304 0.503 0.569 0.477 0.307 0.107 0.009 0.000] [0.001 0.026 0.228 0.489 0.683 0.767 0.663 0.495 0.249 0.032 0.001] [0.001 0.038 0.291 0.550 0.722 0.788 0.720 0.550 0.291 0.0…	[8.083 2.814 8.404 7.292 35.965 27.414 31.916 38.730 13.561 26.511 9.366 13.825 4.549 18.282 5.234 12.876 24.027 27.415 25.254 15.125 5.625 8.494 1.283 6.600 20.630 0.049 1.834 6.362 3.359]	[11.057 6.165 21.072 53.318 61.355 64.989 61.469 19.671 24.413 29.533 20.782 2.320 18.624 20.813 27.506 16.757 28.029 46.524 30.564 17.434 10.665 6.264 4.357 17.355 11.281 1.322 7.124]	[3.653 34.020 66.866 88.075 92.665 69.419 29.289 15.702 33.263 25.763 2.935 18.425 32.446 29.246 7.645 28.989 47.434 47.651 29.291 18.613 3.794 5.229 17.301 10.719 3.348]	[46.404 82.192 103.428 102.024 79.734 37.785 4.633 21.010 23.655 6.498 21.852 27.933 22.822 3.620 29.592 46.793 49.931 43.582 23.604 6.270 4.714 13.564 9.916]	Nucs_200nMNaCl_dataset1.xlsx
209	asc	160.178	130.252	37.985	0.839	0.169	0.033	0.046	1788	3565	0.667	87	40	1.042	[[0.000 0.000 0.000 0.000 0.000 0.000 0.000 0.000 0.003 0.000 0.000] [0.000 0.000 0.000 0.001 0.007 0.010 0.005 0.002 0.004 0.004 0.000] [0.000 0.000 0.008 0.065 0.170 0.200 0.140 0.060 0.013 0.001 0.000] [0.001 0.006 0.088 0.304 0.503 0.569 0.477 0.307 0.107 0.009 0.000] [0.001 0.026 0.228 0.489 0.683 0.767 0.663 0.495 0.249 0.032 0.001] [0.001 0.038 0.291 0.550 0.722 0.788 0.720 0.550 0.291 0.0…	[5.586 10.494 4.461 20.022 5.014 20.744 25.197 0.466 14.329 29.652 1.600 3.576 14.793 31.533 17.681 6.517 5.925 4.366 15.137 0.681 19.059 17.300 0.321 10.728 13.739 4.072 6.060 26.975 21.712]	[11.057 9.225 24.759 25.397 35.850 35.802 20.229 29.388 37.616 14.638 10.172 32.347 47.769 36.706 18.321 7.001 8.971 16.979 2.643 28.050 26.990 14.335 17.758 21.139 13.972 5.391 34.801]	[10.655 29.713 42.074 47.738 45.816 43.528 43.385 39.246 18.974 12.949 43.706 56.589 50.110 31.162 8.197 8.120 9.292 7.601 26.140 34.046 29.921 27.218 25.737 11.909 11.933]	[36.940 48.088 58.429 62.947 57.254 54.578 42.581 13.728 15.278 43.852 62.086 56.696 37.782 16.513 1.458 0.463 11.731 26.756 37.162 39.032 38.164 25.623 5.633]	Nucs_200nMNaCl_dataset1.xlsx
210	asc	160.119	131.039	40.519	0.738	0.227	0.034	0.044	1796	813	0.658	90	27	1.042	[[0.000 0.000 0.000 0.000 0.000 0.000 0.000 0.000 0.003 0.000 0.000] [0.000 0.000 0.000 0.001 0.007 0.010 0.005 0.002 0.004 0.004 0.000] [0.000 0.000 0.008 0.065 0.170 0.200 0.140 0.060 0.013 0.001 0.000] [0.001 0.006 0.088 0.304 0.503 0.569 0.477 0.307 0.107 0.009 0.000] [0.001 0.026 0.228 0.489 0.683 0.767 0.663 0.495 0.249 0.032 0.001] [0.001 0.038 0.291 0.550 0.722 0.788 0.720 0.550 0.291 0.0…	[20.522 12.584 3.417 20.415 20.034 18.938 7.246 22.042 13.032 2.447 4.417 8.267 7.321 17.402 2.255 0.846 18.779 21.640 17.244 22.193 17.015 0.085 29.266 21.528 3.131 2.839 18.068 6.084 3.381]	[4.032 19.917 12.106 0.358 12.544 27.737 32.181 25.277 11.171 9.774 14.137 20.156 22.190 11.379 7.416 29.176 39.652 39.160 39.322 28.154 6.041 39.988 37.726 15.314 13.438 22.529 13.428]	[11.858 19.862 9.828 24.544 32.252 42.666 33.299 24.133 18.335 22.684 26.684 26.823 10.650 11.586 37.667 52.761 58.452 52.264 27.988 7.985 38.998 44.140 35.038 26.159 23.933]	[20.420 23.484 34.696 40.314 44.013 44.061 34.363 32.327 30.812 30.771 25.579 7.048 16.179 43.090 63.048 68.094 56.139 27.934 5.565 33.771 47.458 46.751 38.736]	Nucs_200nMNaCl_dataset1.xlsx
211	asc	128.294	122.356	36.609	0.815	0.192	0.044	0.056	1800	3227	0.646	74	47	1.042	[[0.000 0.000 0.000 0.000 0.000 0.000 0.000 0.000 0.003 0.000 0.000] [0.000 0.000 0.000 0.001 0.007 0.010 0.005 0.002 0.004 0.004 0.000] [0.000 0.000 0.008 0.065 0.170 0.200 0.140 0.060 0.013 0.001 0.000] [0.001 0.006 0.088 0.304 0.503 0.569 0.477 0.307 0.107 0.009 0.000] [0.001 0.026 0.228 0.489 0.683 0.767 0.663 0.495 0.249 0.032 0.001] [0.001 0.038 0.291 0.550 0.722 0.788 0.720 0.550 0.291 0.0…	[8.328 11.417 7.142 2.935 14.216 16.894 10.110 14.539 2.075 1.920 13.194 20.164 1.887 6.881 0.750 5.681 17.825 23.278 1.146 15.377 22.956 7.158 11.289]	[3.682 0.034 6.472 24.131 29.057 11.288 10.522 8.385 5.715 2.152 12.623 4.754 7.450 0.149 2.857 26.624 32.764 20.473 4.472 18.846 24.280]	[4.373 17.079 28.446 29.252 15.724 2.932 11.505 6.360 0.234 8.451 2.808 0.948 6.615 15.715 29.740 39.151 25.229 6.099 20.836]	[22.870 29.800 27.032 19.209 1.130 3.817 4.634 3.935 6.031 3.744 2.579 10.670 23.066 36.847 36.414 24.461 8.517]	Nucs_200nMNaCl_dataset1.xlsx
0	asc	165	151.615	42.593	0.86	0.281	0.059	0.078	70	460	0.637	91	57	1.036	[[0.000 0.000 0.001 0.002 0.003 0.004 0.006 0.004 0.001 0.000 0.000] [0.000 0.000 0.003 0.002 0.004 0.005 0.008 0.004 0.003 0.004 0.000] [0.000 0.000 0.003 0.024 0.068 0.087 0.066 0.026 0.006 0.003 0.000] [0.002 0.001 0.029 0.161 0.310 0.370 0.308 0.147 0.027 0.003 0.001] [0.001 0.004 0.097 0.349 0.547 0.646 0.572 0.340 0.084 0.004 0.000] [0.000 0.005 0.133 0.444 0.681 0.744 0.676 0.440 0.126 0.0…	[3.035 4.841 13.369 14.197 9.147 6.592 23.188 16.974 5.723 39.757 38.503 11.617 13.019 9.426 12.877 8.450 1.512 4.045 15.209 1.476 6.143 4.399 4.816 6.933 12.906 14.721 1.931 0.543 12.612 2.842]	[10.009 22.888 25.455 19.541 0.429 11.405 8.241 34.089 23.367 24.433 37.378 23.541 22.374 21.815 14.133 0.691 12.405 16.493 9.200 7.604 9.879 10.482 15.794 23.733 22.140 9.020 5.883 11.462]	[28.110 33.033 19.758 7.633 2.500 20.465 22.722 19.374 21.878 35.629 43.875 33.391 28.624 17.829 0.657 11.896 19.473 15.591 14.755 13.523 18.710 25.115 29.607 26.753 11.496 1.828]	[30.262 25.348 16.435 14.937 19.375 15.794 8.264 18.727 36.549 46.319 47.657 33.921 19.144 3.346 9.978 19.949 20.370 21.087 22.337 26.113 31.837 33.506 27.126 15.196]	Nucs_200nMNaCl_dataset1.xlsx
1	asc	149.35	110.282	35.569	0.726	0.208	0.036	0.045	109	2819	0.537	74	48	1.036	[[0.000 0.000 0.001 0.002 0.003 0.004 0.006 0.004 0.001 0.000 0.000] [0.000 0.000 0.003 0.002 0.004 0.005 0.008 0.004 0.003 0.004 0.000] [0.000 0.000 0.003 0.024 0.068 0.087 0.066 0.026 0.006 0.003 0.000] [0.002 0.001 0.029 0.161 0.310 0.370 0.308 0.147 0.027 0.003 0.001] [0.001 0.004 0.097 0.349 0.547 0.646 0.572 0.340 0.084 0.004 0.000] [0.000 0.005 0.133 0.444 0.681 0.744 0.676 0.440 0.126 0.0…	[31.496 5.161 9.213 39.769 2.387 11.730 4.981 2.747 0.248 3.347 10.136 20.459 15.475 23.365 0.764 37.039 14.322 6.937 10.208 14.400 10.832 14.433 32.742 2.856 37.617 0.040 19.126]	[5.980 31.678 45.569 16.407 13.027 12.219 5.362 3.295 8.539 1.580 23.129 14.022 16.009 6.073 43.818 36.310 19.202 20.877 24.920 10.816 7.354 26.953 0.419 36.209 9.285]	[29.818 45.320 22.796 1.387 13.923 11.251 9.344 4.366 6.376 15.092 9.854 5.389 18.564 40.666 46.975 40.164 32.813 25.926 25.120 20.511 16.284 5.408 18.629]	[36.121 26.612 7.039 5.896 16.139 10.174 0.315 3.766 10.809 16.214 17.405 31.738 45.469 49.802 53.658 43.957 38.112 34.815 20.025 14.254 0.574]	Nucs_200nMNaCl_dataset1.xlsx
2	asc	136.11	60.219	29.812	0.762	0.261	0.047	0.064	114	835	0.62	47	48	1.036	[[0.000 0.000 0.001 0.002 0.003 0.004 0.006 0.004 0.001 0.000 0.000] [0.000 0.000 0.003 0.002 0.004 0.005 0.008 0.004 0.003 0.004 0.000] [0.000 0.000 0.003 0.024 0.068 0.087 0.066 0.026 0.006 0.003 0.000] [0.002 0.001 0.029 0.161 0.310 0.370 0.308 0.147 0.027 0.003 0.001] [0.001 0.004 0.097 0.349 0.547 0.646 0.572 0.340 0.084 0.004 0.000] [0.000 0.005 0.133 0.444 0.681 0.744 0.676 0.440 0.126 0.0…	[9.556 0.354 8.121 16.504 7.073 8.876 26.010 58.223 27.087 9.160 10.974 8.763 9.090 12.612 7.962 8.054 8.763 24.541 26.078 3.819 14.301 10.387 3.104 11.274 6.680]	[9.193 16.550 24.101 10.887 7.665 50.684 84.772 51.619 9.870 2.012 7.822 7.166 4.085 5.683 7.653 17.006 41.961 40.258 9.708 7.198 1.684 7.727 13.062]	[24.922 23.794 23.533 36.960 71.399 87.660 73.234 31.595 4.997 6.357 5.520 4.363 5.034 4.792 25.775 46.435 43.218 23.336 2.749 3.806 8.797]	[32.482 42.759 62.040 83.740 93.644 79.755 48.401 22.420 0.902 9.007 3.649 0.857 15.114 34.535 43.032 45.257 31.788 16.556 13.020]	Nucs_200nMNaCl_dataset1.xlsx
3	asc	70.305	53.166	16.728	0.74	0.217	0.044	0.053	136	337	0.415	19	39	1.036	[[0.000 0.000 0.001 0.002 0.003 0.004 0.006 0.004 0.001 0.000 0.000] [0.000 0.000 0.003 0.002 0.004 0.005 0.008 0.004 0.003 0.004 0.000] [0.000 0.000 0.003 0.024 0.068 0.087 0.066 0.026 0.006 0.003 0.000] [0.002 0.001 0.029 0.161 0.310 0.370 0.308 0.147 0.027 0.003 0.001] [0.001 0.004 0.097 0.349 0.547 0.646 0.572 0.340 0.084 0.004 0.000] [0.000 0.005 0.133 0.444 0.681 0.744 0.676 0.440 0.126 0.0…	[42.769 15.088 7.904 26.775 22.670 6.100 37.715 47.862 5.721 13.258 2.445]	[2.344 2.061 11.488 6.232 13.623 64.696 69.580 23.023 11.620]	[6.432 3.390 8.965 40.699 68.573 74.688 40.901]	[19.310 23.472 55.280 73.618 70.700]	Nucs_200nMNaCl_dataset1.xlsx
4	asc	155.888	124.856	38.999	0.761	0.299	0.063	0.08	150	3727	0.64	81	42	1.036	[[0.000 0.000 0.001 0.002 0.003 0.004 0.006 0.004 0.001 0.000 0.000] [0.000 0.000 0.003 0.002 0.004 0.005 0.008 0.004 0.003 0.004 0.000] [0.000 0.000 0.003 0.024 0.068 0.087 0.066 0.026 0.006 0.003 0.000] [0.002 0.001 0.029 0.161 0.310 0.370 0.308 0.147 0.027 0.003 0.001] [0.001 0.004 0.097 0.349 0.547 0.646 0.572 0.340 0.084 0.004 0.000] [0.000 0.005 0.133 0.444 0.681 0.744 0.676 0.440 0.126 0.0…	[62.949 3.064 13.920 12.224 36.987 5.860 45.947 11.246 6.777 37.429 18.172 9.135 15.679 4.597 11.202 12.057 11.999 9.709 8.573 16.151 5.377 1.924 13.282 21.457 14.572 8.397 9.750 12.504 17.793]	[21.451 21.564 37.677 40.169 10.340 43.254 8.339 31.114 49.904 41.454 10.381 13.410 6.835 14.932 23.657 22.882 19.995 5.352 14.554 12.491 7.405 23.048 20.812 8.042 20.559 20.201 26.276]	[16.156 45.386 31.002 3.963 27.905 5.048 30.446 60.878 46.496 21.458 2.892 0.517 14.967 29.234 33.104 22.057 6.460 10.145 16.424 22.988 23.224 17.149 4.644 21.607 34.438]	[22.681 29.393 4.606 8.053 11.221 30.729 51.102 50.693 32.053 14.211 10.171 19.687 30.258 33.033 24.544 10.505 8.262 21.229 25.075 25.212 14.223 6.500 23.227]	Nucs_200nMNaCl_dataset1.xlsx
5	asc	159.085	152.351	43.441	0.818	0.346	0.051	0.067	181	2944	0.858	105	14	1.036	[[0.000 0.000 0.001 0.002 0.003 0.004 0.006 0.004 0.001 0.000 0.000] [0.000 0.000 0.003 0.002 0.004 0.005 0.008 0.004 0.003 0.004 0.000] [0.000 0.000 0.003 0.024 0.068 0.087 0.066 0.026 0.006 0.003 0.000] [0.002 0.001 0.029 0.161 0.310 0.370 0.308 0.147 0.027 0.003 0.001] [0.001 0.004 0.097 0.349 0.547 0.646 0.572 0.340 0.084 0.004 0.000] [0.000 0.005 0.133 0.444 0.681 0.744 0.676 0.440 0.126 0.0…	[32.319 2.604 9.998 5.911 19.552 24.351 6.591 3.374 14.631 7.141 9.743 12.740 0.257 0.909 9.723 9.623 23.130 0.986 12.689 5.624 3.499 6.740 1.787 5.359 11.161 6.530 3.728 24.209 11.014]	[18.554 5.741 10.687 10.332 17.870 20.453 13.985 19.889 9.585 12.543 17.483 5.658 5.899 5.366 16.327 27.449 4.235 15.993 13.718 9.681 9.383 7.836 0.672 11.747 10.247 12.567 20.566]	[8.501 4.993 1.657 14.829 23.383 27.963 20.587 7.299 8.535 16.379 7.647 0.113 3.649 17.970 21.423 7.360 10.596 18.998 16.558 13.923 7.300 0.828 10.103 1.695 8.134]	[7.413 2.882 19.467 25.169 27.665 23.742 7.843 5.428 9.757 9.264 10.920 11.203 15.505 16.769 5.590 7.133 16.308 21.602 16.557 6.806 0.228 1.612 0.351]	Nucs_200nMNaCl_dataset1.xlsx
6	asc	106.042	83.509	26.692	0.739	0.222	0.038	0.045	192	151	0.607	52	37	1.036	[[0.000 0.000 0.001 0.002 0.003 0.004 0.006 0.004 0.001 0.000 0.000] [0.000 0.000 0.003 0.002 0.004 0.005 0.008 0.004 0.003 0.004 0.000] [0.000 0.000 0.003 0.024 0.068 0.087 0.066 0.026 0.006 0.003 0.000] [0.002 0.001 0.029 0.161 0.310 0.370 0.308 0.147 0.027 0.003 0.001] [0.001 0.004 0.097 0.349 0.547 0.646 0.572 0.340 0.084 0.004 0.000] [0.000 0.005 0.133 0.444 0.681 0.744 0.676 0.440 0.126 0.0…	[14.486 5.969 40.377 25.021 3.929 18.199 15.954 42.925 10.782 1.549 0.956 6.473 5.146 2.632 24.681 2.431 8.726 15.357 14.529]	[6.976 49.903 43.245 0.518 12.186 28.317 56.293 33.019 7.419 1.505 3.422 3.225 7.136 22.149 14.272 15.189 12.456]	[46.998 41.484 19.113 12.008 35.096 55.187 46.484 21.125 2.978 1.010 5.277 11.787 22.498 24.113 20.667]	[40.765 38.467 36.951 45.179 53.890 46.854 33.774 16.009 3.249 8.603 16.057 28.099 24.092]	Nucs_200nMNaCl_dataset1.xlsx
7	asc	118.209	112.802	31.333	0.65	0.216	0.038	0.046	239	1489	0.583	63	48	1.036	[[0.000 0.000 0.001 0.002 0.003 0.004 0.006 0.004 0.001 0.000 0.000] [0.000 0.000 0.003 0.002 0.004 0.005 0.008 0.004 0.003 0.004 0.000] [0.000 0.000 0.003 0.024 0.068 0.087 0.066 0.026 0.006 0.003 0.000] [0.002 0.001 0.029 0.161 0.310 0.370 0.308 0.147 0.027 0.003 0.001] [0.001 0.004 0.097 0.349 0.547 0.646 0.572 0.340 0.084 0.004 0.000] [0.000 0.005 0.133 0.444 0.681 0.744 0.676 0.440 0.126 0.0…	[13.743 9.821 7.033 2.250 15.052 24.974 6.134 0.367 0.848 14.260 33.023 11.151 11.658 4.233 9.935 10.207 1.319 10.115 14.699 10.734 3.963]	[0.567 0.997 8.792 26.414 35.567 18.805 3.858 6.099 30.348 34.578 0.468 15.117 6.564 2.716 4.579 8.841 16.805 14.389 1.403]	[8.579 17.453 34.665 38.481 28.397 8.527 17.196 31.921 30.939 9.438 8.623 10.475 4.630 7.482 13.800 18.850 15.169]	[26.925 36.427 41.908 29.134 6.728 14.126 28.182 30.065 11.749 0.790 4.500 5.838 9.667 14.674 18.386]	Nucs_200nMNaCl_dataset1.xlsx
8	asc	122.783	112.679	30.794	0.801	0.277	0.058	0.07	246	1286	0.686	72	37	1.036	[[0.000 0.000 0.001 0.002 0.003 0.004 0.006 0.004 0.001 0.000 0.000] [0.000 0.000 0.003 0.002 0.004 0.005 0.008 0.004 0.003 0.004 0.000] [0.000 0.000 0.003 0.024 0.068 0.087 0.066 0.026 0.006 0.003 0.000] [0.002 0.001 0.029 0.161 0.310 0.370 0.308 0.147 0.027 0.003 0.001] [0.001 0.004 0.097 0.349 0.547 0.646 0.572 0.340 0.084 0.004 0.000] [0.000 0.005 0.133 0.444 0.681 0.744 0.676 0.440 0.126 0.0…	[19.090 1.769 0.015 38.860 7.039 1.503 10.107 8.260 21.065 19.892 4.695 1.341 7.572 21.044 21.271 10.701 4.872 9.144 8.551 26.675 24.927 15.565]	[11.307 20.300 35.334 11.640 10.076 14.988 2.781 26.881 28.077 5.922 2.780 2.279 27.893 26.443 2.371 4.093 7.304 17.317 18.487 3.807]	[31.216 34.245 14.726 2.892 11.947 5.179 23.905 28.507 18.996 2.869 14.216 26.160 27.277 16.789 8.071 5.672 10.237 17.912]	[35.915 14.606 6.227 4.015 6.330 22.360 28.066 18.318 2.864 12.647 27.698 29.640 20.074 8.677 0.666 13.351]	Nucs_200nMNaCl_dataset1.xlsx
9	asc	93.559	78.352	22.867	0.806	0.219	0.034	0.041	343	3810	0.645	52	20	1.036	[[0.000 0.000 0.001 0.002 0.003 0.004 0.006 0.004 0.001 0.000 0.000] [0.000 0.000 0.003 0.002 0.004 0.005 0.008 0.004 0.003 0.004 0.000] [0.000 0.000 0.003 0.024 0.068 0.087 0.066 0.026 0.006 0.003 0.000] [0.002 0.001 0.029 0.161 0.310 0.370 0.308 0.147 0.027 0.003 0.001] [0.001 0.004 0.097 0.349 0.547 0.646 0.572 0.340 0.084 0.004 0.000] [0.000 0.005 0.133 0.444 0.681 0.744 0.676 0.440 0.126 0.0…	[15.667 20.292 19.213 3.691 0.515 16.555 19.934 3.567 19.004 10.124 7.785 31.368 17.716 7.252 4.235 3.925]	[37.732 31.204 13.040 9.608 26.265 26.428 3.102 25.849 23.518 28.531 44.119 37.026 13.992 2.572]	[40.278 28.415 25.979 29.563 22.135 0.815 24.105 39.508 47.799 54.185 44.797 25.242]	[44.983 38.370 31.186 18.354 1.695 26.720 47.015 60.336 62.845 50.252]	Nucs_200nMNaCl_dataset1.xlsx
10	asc	148.439	40.858	23.798	0.694	0.216	0.047	0.058	368	3792	0.664	50	31	1.036	[[0.000 0.000 0.001 0.002 0.003 0.004 0.006 0.004 0.001 0.000 0.000] [0.000 0.000 0.003 0.002 0.004 0.005 0.008 0.004 0.003 0.004 0.000] [0.000 0.000 0.003 0.024 0.068 0.087 0.066 0.026 0.006 0.003 0.000] [0.002 0.001 0.029 0.161 0.310 0.370 0.308 0.147 0.027 0.003 0.001] [0.001 0.004 0.097 0.349 0.547 0.646 0.572 0.340 0.084 0.004 0.000] [0.000 0.005 0.133 0.444 0.681 0.744 0.676 0.440 0.126 0.0…	[11.672 3.556 43.421 50.829 34.502 16.265 15.881 27.115 16.935 17.059 5.954 9.925 2.278 6.680 4.228 15.109 27.143 19.703 50.359 13.464 16.822 8.237 5.105 6.199 16.483 28.070 14.769]	[12.319 67.058 89.791 68.049 41.456 37.571 43.523 21.963 11.569 19.446 11.763 0.656 5.705 8.442 30.794 44.549 58.454 66.943 47.055 27.673 19.200 6.124 4.595 27.418 43.696]	[83.136 107.500 99.335 75.163 61.826 48.707 27.014 4.091 17.523 15.812 3.284 2.945 18.041 40.436 67.872 81.659 87.041 68.279 49.110 25.289 17.538 20.192 37.795]	[117.284 122.107 107.312 80.901 58.044 31.166 4.323 8.232 14.667 13.237 15.352 30.317 56.023 82.407 98.707 103.156 87.076 64.057 43.905 33.437 36.019]	Nucs_200nMNaCl_dataset1.xlsx
11	asc	107.476	82.67	26.482	0.639	0.207	0.044	0.052	388	721	0.61	58	26	1.036	[[0.000 0.000 0.001 0.002 0.003 0.004 0.006 0.004 0.001 0.000 0.000] [0.000 0.000 0.003 0.002 0.004 0.005 0.008 0.004 0.003 0.004 0.000] [0.000 0.000 0.003 0.024 0.068 0.087 0.066 0.026 0.006 0.003 0.000] [0.002 0.001 0.029 0.161 0.310 0.370 0.308 0.147 0.027 0.003 0.001] [0.001 0.004 0.097 0.349 0.547 0.646 0.572 0.340 0.084 0.004 0.000] [0.000 0.005 0.133 0.444 0.681 0.744 0.676 0.440 0.126 0.0…	[6.514 9.398 13.417 38.632 14.287 4.667 17.711 20.004 18.814 3.990 14.595 6.249 3.246 14.056 35.290 5.792 6.272 10.181 2.540]	[12.849 37.432 38.197 2.696 20.666 10.043 20.555 26.821 12.714 15.724 11.924 6.907 30.079 39.423 14.989 1.715 5.776]	[38.567 39.624 7.250 6.494 5.955 17.842 28.420 27.040 21.274 17.170 26.679 35.694 41.816 23.432 8.109]	[34.328 16.956 8.711 4.777 16.574 29.621 28.985 32.477 32.935 34.548 43.688 42.030 27.507]	Nucs_200nMNaCl_dataset1.xlsx
12	asc	92.584	83.701	24.184	0.639	0.23	0.051	0.075	390	3574	0.613	50	35	1.036	[[0.000 0.000 0.001 0.002 0.003 0.004 0.006 0.004 0.001 0.000 0.000] [0.000 0.000 0.003 0.002 0.004 0.005 0.008 0.004 0.003 0.004 0.000] [0.000 0.000 0.003 0.024 0.068 0.087 0.066 0.026 0.006 0.003 0.000] [0.002 0.001 0.029 0.161 0.310 0.370 0.308 0.147 0.027 0.003 0.001] [0.001 0.004 0.097 0.349 0.547 0.646 0.572 0.340 0.084 0.004 0.000] [0.000 0.005 0.133 0.444 0.681 0.744 0.676 0.440 0.126 0.0…	[4.639 31.960 10.808 6.419 28.797 4.062 6.575 29.405 1.138 45.788 19.308 1.687 10.725 19.168 21.259 25.977]	[24.237 1.963 2.576 23.557 7.049 23.309 32.124 36.458 35.564 4.429 13.330 19.466 35.160 43.831]	[14.312 14.898 16.023 1.010 19.069 49.281 44.935 42.405 8.756 9.496 35.863 48.544]	[18.295 13.058 7.720 29.305 46.304 50.610 44.915 13.453 12.880 39.121]	Nucs_200nMNaCl_dataset1.xlsx
13	asc	115	81.931	28.356	0.621	0.171	0.031	0.041	401	1842	0.653	63	26	1.036	[[0.000 0.000 0.001 0.002 0.003 0.004 0.006 0.004 0.001 0.000 0.000] [0.000 0.000 0.003 0.002 0.004 0.005 0.008 0.004 0.003 0.004 0.000] [0.000 0.000 0.003 0.024 0.068 0.087 0.066 0.026 0.006 0.003 0.000] [0.002 0.001 0.029 0.161 0.310 0.370 0.308 0.147 0.027 0.003 0.001] [0.001 0.004 0.097 0.349 0.547 0.646 0.572 0.340 0.084 0.004 0.000] [0.000 0.005 0.133 0.444 0.681 0.744 0.676 0.440 0.126 0.0…	[18.466 0.952 32.334 13.031 3.493 18.204 17.644 20.713 6.062 13.831 6.145 13.351 21.874 8.563 0.070 20.029 3.646 8.399 17.165 3.416]	[26.352 26.295 4.883 6.080 28.773 37.103 32.566 23.334 19.934 6.385 21.216 24.268 2.409 14.226 18.171 2.169 1.639 11.257]	[31.572 17.348 23.577 34.841 46.846 47.179 37.053 24.380 1.253 16.395 23.040 3.916 10.515 17.607 9.836 6.143]	[32.544 37.786 47.536 51.873 57.003 45.114 25.612 5.839 12.464 14.009 4.024 3.208 16.163 14.962]	Nucs_200nMNaCl_dataset1.xlsx
14	asc	160	141.369	41.909	0.635	0.18	0.039	0.051	437	639	0.706	94	32	1.036	[[0.000 0.000 0.001 0.002 0.003 0.004 0.006 0.004 0.001 0.000 0.000] [0.000 0.000 0.003 0.002 0.004 0.005 0.008 0.004 0.003 0.004 0.000] [0.000 0.000 0.003 0.024 0.068 0.087 0.066 0.026 0.006 0.003 0.000] [0.002 0.001 0.029 0.161 0.310 0.370 0.308 0.147 0.027 0.003 0.001] [0.001 0.004 0.097 0.349 0.547 0.646 0.572 0.340 0.084 0.004 0.000] [0.000 0.005 0.133 0.444 0.681 0.744 0.676 0.440 0.126 0.0…	[8.374 35.400 20.121 27.989 24.839 2.214 2.543 1.404 0.302 1.426 53.210 18.799 47.270 8.347 20.606 22.967 15.690 0.260 13.442 11.015 14.460 6.797 28.785 16.154 23.517 12.011 14.890 6.220 54.892]	[29.527 16.416 50.470 37.727 8.934 4.352 2.524 0.314 25.027 61.896 21.769 33.697 25.591 4.949 4.819 4.337 14.826 19.080 24.966 23.366 28.420 24.106 13.520 37.599 31.214 24.006 41.111]	[20.490 45.448 47.962 21.472 3.375 3.160 17.683 41.402 49.030 25.361 19.120 23.039 20.446 1.443 11.930 15.685 30.984 31.993 40.288 33.911 19.564 14.326 37.641 45.140 52.337]	[40.129 43.682 33.017 14.375 9.913 32.580 37.308 44.797 21.734 4.971 12.423 23.894 14.935 16.351 24.901 32.926 46.406 44.931 34.113 16.929 14.846 37.523 57.303]	Nucs_200nMNaCl_dataset1.xlsx
15	asc	88.784	54.199	16.848	0.92	0.388	0.038	0.057	470	3558	0.575	46	23	1.036	[[0.000 0.000 0.001 0.002 0.003 0.004 0.006 0.004 0.001 0.000 0.000] [0.000 0.000 0.003 0.002 0.004 0.005 0.008 0.004 0.003 0.004 0.000] [0.000 0.000 0.003 0.024 0.068 0.087 0.066 0.026 0.006 0.003 0.000] [0.002 0.001 0.029 0.161 0.310 0.370 0.308 0.147 0.027 0.003 0.001] [0.001 0.004 0.097 0.349 0.547 0.646 0.572 0.340 0.084 0.004 0.000] [0.000 0.005 0.133 0.444 0.681 0.744 0.676 0.440 0.126 0.0…	[59.589 18.374 7.930 9.067 1.682 18.822 0.344 2.264 5.789 5.388 43.642 10.041 19.291 1.512 6.287]	[44.204 5.791 4.261 12.263 17.810 10.199 4.986 4.226 19.327 45.968 41.507 25.067 14.301]	[28.495 15.033 14.176 21.247 15.103 10.346 17.879 32.086 55.070 50.993 43.217]	[33.650 20.278 22.429 18.475 23.198 32.242 43.227 60.640 58.723]	Nucs_200nMNaCl_dataset1.xlsx
16	asc	157.998	120.732	35.839	0.692	0.291	0.046	0.059	472	1341	0.561	68	52	1.036	[[0.000 0.000 0.001 0.002 0.003 0.004 0.006 0.004 0.001 0.000 0.000] [0.000 0.000 0.003 0.002 0.004 0.005 0.008 0.004 0.003 0.004 0.000] [0.000 0.000 0.003 0.024 0.068 0.087 0.066 0.026 0.006 0.003 0.000] [0.002 0.001 0.029 0.161 0.310 0.370 0.308 0.147 0.027 0.003 0.001] [0.001 0.004 0.097 0.349 0.547 0.646 0.572 0.340 0.084 0.004 0.000] [0.000 0.005 0.133 0.444 0.681 0.744 0.676 0.440 0.126 0.0…	[5.683 14.340 15.156 2.638 8.339 6.683 7.047 2.462 14.170 2.419 14.148 19.423 7.999 12.405 2.262 12.492 11.754 0.890 12.383 38.896 29.210 40.457 14.784 7.033 30.866 26.970 13.954 19.207 39.507]	[19.076 23.645 14.386 13.000 7.329 2.475 6.023 14.191 2.408 25.069 30.497 23.914 17.536 14.710 19.500 18.445 0.576 7.510 47.309 28.429 18.460 8.961 15.792 13.864 4.560 9.135 31.984]	[27.359 25.314 17.239 9.247 6.538 8.640 7.147 8.019 26.696 39.135 34.723 29.839 25.454 26.265 17.317 17.506 27.997 36.793 28.984 0.714 3.208 0.913 17.779 5.783 19.309]	[27.626 23.538 17.503 11.125 8.482 0.511 14.677 29.982 40.479 43.894 42.469 35.865 28.545 29.445 33.666 30.884 38.253 27.676 13.317 12.131 4.363 4.924 12.106]	Nucs_200nMNaCl_dataset1.xlsx
17	asc	134.068	92.575	27.542	0.577	0.203	0.037	0.048	505	988	0.47	37	65	1.036	[[0.000 0.000 0.001 0.002 0.003 0.004 0.006 0.004 0.001 0.000 0.000] [0.000 0.000 0.003 0.002 0.004 0.005 0.008 0.004 0.003 0.004 0.000] [0.000 0.000 0.003 0.024 0.068 0.087 0.066 0.026 0.006 0.003 0.000] [0.002 0.001 0.029 0.161 0.310 0.370 0.308 0.147 0.027 0.003 0.001] [0.001 0.004 0.097 0.349 0.547 0.646 0.572 0.340 0.084 0.004 0.000] [0.000 0.005 0.133 0.444 0.681 0.744 0.676 0.440 0.126 0.0…	[2.787 36.128 14.044 7.707 30.890 29.225 29.225 15.933 52.067 40.296 12.146 20.241 3.307 0.503 5.267 15.778 15.031 7.415 17.817 2.780 8.346 11.689 35.076 8.335]	[44.544 35.962 0.716 41.649 30.058 6.646 27.354 80.182 72.402 22.173 15.822 13.679 4.790 2.371 5.629 3.434 8.808 20.135 1.956 15.580 33.400 45.089]	[34.165 1.492 30.729 33.149 27.749 54.936 84.187 82.418 41.225 1.421 14.836 7.674 1.210 4.549 4.592 13.635 13.118 2.144 23.540 44.558]	[6.582 20.756 43.582 53.315 80.677 88.250 78.664 56.659 15.862 1.679 9.876 6.139 7.630 7.833 12.616 10.653 9.946 28.097]	Nucs_200nMNaCl_dataset1.xlsx
18	asc	113.262	106.944	31.989	0.722	0.263	0.063	0.081	513	448	0.795	73	22	1.036	[[0.000 0.000 0.001 0.002 0.003 0.004 0.006 0.004 0.001 0.000 0.000] [0.000 0.000 0.003 0.002 0.004 0.005 0.008 0.004 0.003 0.004 0.000] [0.000 0.000 0.003 0.024 0.068 0.087 0.066 0.026 0.006 0.003 0.000] [0.002 0.001 0.029 0.161 0.310 0.370 0.308 0.147 0.027 0.003 0.001] [0.001 0.004 0.097 0.349 0.547 0.646 0.572 0.340 0.084 0.004 0.000] [0.000 0.005 0.133 0.444 0.681 0.744 0.676 0.440 0.126 0.0…	[8.514 3.802 2.755 2.429 6.086 11.849 9.979 10.096 28.970 10.311 2.372 5.302 5.309 4.236 5.540 15.496 7.025 3.254 21.195 5.162]	[9.436 5.871 0.764 1.053 3.816 9.103 0.601 29.077 23.610 5.435 1.462 4.776 4.121 11.170 21.779 13.146 10.339 20.240]	[7.716 5.426 1.020 1.417 1.214 10.078 24.998 26.476 15.801 2.204 3.542 2.833 13.637 21.376 10.030 5.853]	[7.382 0.567 3.902 5.963 13.307 27.251 24.036 17.586 11.014 3.499 7.496 15.385 14.589 8.638]	Nucs_200nMNaCl_dataset1.xlsx
19	asc	132.834	115.193	33.825	0.748	0.252	0.066	0.086	521	2777	0.702	79	26	1.036	[[0.000 0.000 0.001 0.002 0.003 0.004 0.006 0.004 0.001 0.000 0.000] [0.000 0.000 0.003 0.002 0.004 0.005 0.008 0.004 0.003 0.004 0.000] [0.000 0.000 0.003 0.024 0.068 0.087 0.066 0.026 0.006 0.003 0.000] [0.002 0.001 0.029 0.161 0.310 0.370 0.308 0.147 0.027 0.003 0.001] [0.001 0.004 0.097 0.349 0.547 0.646 0.572 0.340 0.084 0.004 0.000] [0.000 0.005 0.133 0.444 0.681 0.744 0.676 0.440 0.126 0.0…	[2.790 10.127 1.545 14.253 11.482 16.538 2.356 0.714 10.277 1.508 34.623 21.387 0.280 0.412 28.866 11.007 7.402 15.759 19.027 8.889 6.888 21.801 38.879 5.392]	[9.505 13.735 20.766 26.877 23.456 10.267 5.602 9.166 20.943 23.176 3.935 10.620 14.705 34.575 29.140 20.785 28.974 31.351 14.959 13.344 44.684 52.475]	[20.706 31.804 33.342 30.268 20.171 12.701 20.973 21.021 22.840 1.392 12.197 30.352 38.858 40.651 41.071 40.039 35.648 15.036 21.863 51.417]	[37.275 38.918 36.661 28.307 27.549 25.759 21.736 22.403 0.474 16.176 31.421 50.205 51.011 53.841 50.845 35.148 7.860 24.200]	Nucs_200nMNaCl_dataset1.xlsx
20	asc	94.111	88.195	24.139	0.886	0.41	0.049	0.064	639	1002	0.834	61	14	1.036	[[0.000 0.000 0.001 0.002 0.003 0.004 0.006 0.004 0.001 0.000 0.000] [0.000 0.000 0.003 0.002 0.004 0.005 0.008 0.004 0.003 0.004 0.000] [0.000 0.000 0.003 0.024 0.068 0.087 0.066 0.026 0.006 0.003 0.000] [0.002 0.001 0.029 0.161 0.310 0.370 0.308 0.147 0.027 0.003 0.001] [0.001 0.004 0.097 0.349 0.547 0.646 0.572 0.340 0.084 0.004 0.000] [0.000 0.005 0.133 0.444 0.681 0.744 0.676 0.440 0.126 0.0…	[3.885 17.887 11.771 20.082 17.766 25.285 2.303 29.142 5.831 0.604 0.034 1.714 4.365 3.783 6.991 2.340]	[13.944 7.213 23.079 40.449 35.319 0.374 30.906 20.100 2.328 1.126 3.880 3.331 5.095 7.712]	[20.800 38.415 44.917 35.712 3.653 22.935 24.183 12.331 1.024 3.542 0.646 4.182]	[47.835 44.248 31.454 10.479 14.520 19.350 15.851 7.093 0.170 0.037]	Nucs_200nMNaCl_dataset1.xlsx
21	asc	146.271	102.036	34.498	0.715	0.291	0.069	0.097	672	342	0.681	71	48	1.036	[[0.000 0.000 0.001 0.002 0.003 0.004 0.006 0.004 0.001 0.000 0.000] [0.000 0.000 0.003 0.002 0.004 0.005 0.008 0.004 0.003 0.004 0.000] [0.000 0.000 0.003 0.024 0.068 0.087 0.066 0.026 0.006 0.003 0.000] [0.002 0.001 0.029 0.161 0.310 0.370 0.308 0.147 0.027 0.003 0.001] [0.001 0.004 0.097 0.349 0.547 0.646 0.572 0.340 0.084 0.004 0.000] [0.000 0.005 0.133 0.444 0.681 0.744 0.676 0.440 0.126 0.0…	[2.135 24.273 26.066 2.851 30.296 6.452 12.302 17.824 4.465 22.828 4.170 6.352 8.860 3.887 6.325 4.197 9.059 4.810 23.164 6.653 22.686 23.133 37.155 11.082 11.246 10.524 27.525]	[38.374 36.777 4.966 34.948 15.450 17.988 21.743 6.967 27.146 18.760 4.007 7.628 5.155 2.283 5.564 13.563 20.921 22.242 16.272 30.926 53.053 54.262 35.282 11.525 8.862]	[31.143 0.156 23.764 13.600 8.441 13.344 5.124 24.772 22.213 9.480 3.717 4.858 5.031 8.923 20.618 25.499 32.493 33.282 53.526 64.784 71.279 47.778 32.897]	[6.640 7.825 7.045 2.968 0.559 7.393 18.303 18.442 15.000 2.806 5.929 8.310 18.508 23.538 31.845 44.338 52.868 69.415 79.271 75.639 66.669]	Nucs_200nMNaCl_dataset1.xlsx
22	asc	142.568	96.38	28.061	0.697	0.287	0.059	0.073	685	3927	0.532	66	39	1.036	[[0.000 0.000 0.001 0.002 0.003 0.004 0.006 0.004 0.001 0.000 0.000] [0.000 0.000 0.003 0.002 0.004 0.005 0.008 0.004 0.003 0.004 0.000] [0.000 0.000 0.003 0.024 0.068 0.087 0.066 0.026 0.006 0.003 0.000] [0.002 0.001 0.029 0.161 0.310 0.370 0.308 0.147 0.027 0.003 0.001] [0.001 0.004 0.097 0.349 0.547 0.646 0.572 0.340 0.084 0.004 0.000] [0.000 0.005 0.133 0.444 0.681 0.744 0.676 0.440 0.126 0.0…	[24.365 16.715 33.266 4.726 29.768 5.530 10.258 16.801 28.106 15.893 30.998 35.311 49.923 0.685 12.412 14.775 16.403 14.860 18.228 2.350 2.140 13.380 2.781 40.826 18.028 11.722]	[21.165 43.987 36.243 34.896 25.543 21.423 35.983 28.560 17.339 56.600 75.771 67.236 18.071 5.366 0.368 16.445 13.948 11.973 10.394 5.725 10.919 24.322 48.450 44.302]	[49.216 54.470 50.939 39.491 44.212 38.915 21.964 23.804 71.874 94.961 79.298 41.547 7.653 9.630 14.514 7.894 3.713 12.560 13.475 24.254 39.012 59.377]	[59.899 67.435 61.330 53.163 39.919 11.619 35.628 76.864 93.925 93.460 57.500 19.111 2.019 13.128 8.533 6.603 8.871 23.490 40.152 50.040]	Nucs_200nMNaCl_dataset1.xlsx
23	asc	143.577	102.015	31.007	0.756	0.28	0.064	0.077	708	322	0.587	66	47	1.036	[[0.000 0.000 0.001 0.002 0.003 0.004 0.006 0.004 0.001 0.000 0.000] [0.000 0.000 0.003 0.002 0.004 0.005 0.008 0.004 0.003 0.004 0.000] [0.000 0.000 0.003 0.024 0.068 0.087 0.066 0.026 0.006 0.003 0.000] [0.002 0.001 0.029 0.161 0.310 0.370 0.308 0.147 0.027 0.003 0.001] [0.001 0.004 0.097 0.349 0.547 0.646 0.572 0.340 0.084 0.004 0.000] [0.000 0.005 0.133 0.444 0.681 0.744 0.676 0.440 0.126 0.0…	[10.373 8.667 2.493 25.549 15.115 7.438 34.115 18.873 1.767 4.779 22.024 4.507 7.502 6.679 2.517 41.230 16.004 3.633 33.585 15.501 30.113]	[2.234 10.934 19.238 6.060 2.062 39.832 36.813 8.813 14.908 26.668 19.271 6.417 4.186 14.759 31.970 2.795 28.428 43.153 47.350]	[12.157 11.750 9.140 20.238 37.333 38.815 15.053 13.575 30.126 23.608 12.505 11.645 17.753 25.428 2.557 28.375 61.562]	[19.135 19.264 30.556 41.272 30.478 15.514 6.645 25.496 24.699 26.890 21.276 19.412 15.911 11.065 36.148]	Nucs_200nMNaCl_dataset1.xlsx
24	asc	161.391	85.037	33.995	0.801	0.245	0.059	0.075	741	2766	0.642	76	34	1.036	[[0.000 0.000 0.001 0.002 0.003 0.004 0.006 0.004 0.001 0.000 0.000] [0.000 0.000 0.003 0.002 0.004 0.005 0.008 0.004 0.003 0.004 0.000] [0.000 0.000 0.003 0.024 0.068 0.087 0.066 0.026 0.006 0.003 0.000] [0.002 0.001 0.029 0.161 0.310 0.370 0.308 0.147 0.027 0.003 0.001] [0.001 0.004 0.097 0.349 0.547 0.646 0.572 0.340 0.084 0.004 0.000] [0.000 0.005 0.133 0.444 0.681 0.744 0.676 0.440 0.126 0.0…	[15.892 16.413 11.512 5.609 14.336 19.048 19.741 18.073 8.717 17.362 10.906 9.683 23.126 1.083 20.120 0.666 9.837 7.714 2.740 10.827 10.875 22.928 44.026 2.410 30.195 10.630 6.204 18.353 17.784 10.513]	[30.115 22.523 18.533 26.665 16.346 19.254 23.585 9.001 7.550 2.616 15.793 27.426 20.540 19.912 5.807 13.361 14.002 1.184 14.894 27.752 50.378 56.695 39.521 26.085 7.570 10.065 30.347 32.217]	[36.257 34.622 27.996 11.294 11.385 24.833 17.836 13.535 11.865 23.305 31.899 31.291 24.231 4.615 8.777 12.273 0.316 21.265 46.709 64.306 74.549 56.459 41.095 20.644 27.314 34.330]	[41.699 28.241 13.761 10.338 19.156 19.934 27.104 20.852 29.867 38.685 31.421 26.927 9.038 3.996 3.685 5.893 32.135 55.815 78.019 83.698 69.517 59.136 42.003 39.315]	Nucs_200nMNaCl_dataset1.xlsx
25	asc	164.789	156.416	43.859	0.867	0.219	0.046	0.06	748	2514	0.614	90	62	1.036	[[0.000 0.000 0.001 0.002 0.003 0.004 0.006 0.004 0.001 0.000 0.000] [0.000 0.000 0.003 0.002 0.004 0.005 0.008 0.004 0.003 0.004 0.000] [0.000 0.000 0.003 0.024 0.068 0.087 0.066 0.026 0.006 0.003 0.000] [0.002 0.001 0.029 0.161 0.310 0.370 0.308 0.147 0.027 0.003 0.001] [0.001 0.004 0.097 0.349 0.547 0.646 0.572 0.340 0.084 0.004 0.000] [0.000 0.005 0.133 0.444 0.681 0.744 0.676 0.440 0.126 0.0…	[22.563 0.376 7.061 31.253 34.762 0.700 10.700 12.316 0.209 1.935 30.323 13.664 3.476 24.376 15.650 9.647 9.025 14.116 39.122 10.874 26.997 2.132 9.573 9.090 18.787 10.503 9.302 13.907 37.137 26.241]	[8.127 22.499 17.403 19.485 23.430 4.891 7.071 5.399 13.331 22.524 3.236 15.544 30.463 32.662 12.960 11.260 38.190 40.744 4.811 33.500 10.844 3.962 13.697 28.583 15.246 11.004 37.126 30.970]	[8.446 12.261 15.452 16.343 14.298 4.439 13.569 17.975 21.147 0.237 17.065 40.274 34.204 17.435 19.535 39.485 35.404 1.431 19.551 20.504 13.054 19.472 25.551 15.263 17.454 32.524]	[1.408 10.459 10.989 11.741 2.154 14.169 18.505 17.505 5.142 20.735 35.374 34.877 9.724 15.495 29.287 29.598 9.354 11.183 20.026 27.034 26.714 21.106 4.048 12.038]	Nucs_200nMNaCl_dataset1.xlsx
26	asc	112.293	104.744	31.661	0.82	0.281	0.056	0.073	760	294	0.495	55	54	1.036	[[0.000 0.000 0.001 0.002 0.003 0.004 0.006 0.004 0.001 0.000 0.000] [0.000 0.000 0.003 0.002 0.004 0.005 0.008 0.004 0.003 0.004 0.000] [0.000 0.000 0.003 0.024 0.068 0.087 0.066 0.026 0.006 0.003 0.000] [0.002 0.001 0.029 0.161 0.310 0.370 0.308 0.147 0.027 0.003 0.001] [0.001 0.004 0.097 0.349 0.547 0.646 0.572 0.340 0.084 0.004 0.000] [0.000 0.005 0.133 0.444 0.681 0.744 0.676 0.440 0.126 0.0…	[26.973 0.395 7.099 9.709 10.408 4.365 5.135 1.183 0.073 29.547 6.135 6.943 23.394 20.342 7.225 2.489 19.084 0.277 9.436 7.773]	[9.542 2.442 11.364 13.080 3.407 3.544 3.714 14.254 32.651 17.437 15.572 37.036 28.427 1.702 15.643 20.190 4.547 13.462]	[11.496 10.328 13.315 9.630 6.459 6.647 19.439 30.975 13.593 15.529 37.140 32.668 6.119 13.191 19.823 4.422]	[17.779 13.630 10.953 3.068 10.898 21.341 23.085 6.301 13.586 29.315 28.515 10.258 3.853 12.622]	Nucs_200nMNaCl_dataset1.xlsx
27	asc	163.647	97.387	33.455	0.757	0.258	0.05	0.062	778	3282	0.664	70	49	1.036	[[0.000 0.000 0.001 0.002 0.003 0.004 0.006 0.004 0.001 0.000 0.000] [0.000 0.000 0.003 0.002 0.004 0.005 0.008 0.004 0.003 0.004 0.000] [0.000 0.000 0.003 0.024 0.068 0.087 0.066 0.026 0.006 0.003 0.000] [0.002 0.001 0.029 0.161 0.310 0.370 0.308 0.147 0.027 0.003 0.001] [0.001 0.004 0.097 0.349 0.547 0.646 0.572 0.340 0.084 0.004 0.000] [0.000 0.005 0.133 0.444 0.681 0.744 0.676 0.440 0.126 0.0…	[0.594 1.473 5.868 4.785 1.511 11.807 0.847 1.447 5.997 4.067 2.433 2.906 14.616 6.306 1.519 15.088 34.701 5.923 2.841 21.642 15.172 22.880 24.587 4.281 14.525 20.903 46.145 21.966 18.604 11.888]	[1.758 2.739 1.095 6.785 10.628 5.780 4.022 8.755 5.849 1.053 5.619 10.010 1.761 5.910 33.198 45.206 21.853 10.942 27.807 37.433 42.760 38.168 23.837 6.214 36.713 45.614 8.196 23.643]	[2.398 4.287 7.317 12.312 9.489 10.168 8.580 7.895 0.651 5.004 9.791 8.504 23.598 39.305 48.283 39.589 32.001 39.415 52.115 58.058 52.627 31.017 3.293 33.240 34.354 7.851]	[5.530 8.312 13.185 13.556 12.263 12.164 5.064 0.430 3.580 12.428 20.784 33.609 45.258 53.597 52.692 52.153 59.696 62.225 68.734 59.987 27.737 2.320 20.645 30.582]	Nucs_200nMNaCl_dataset1.xlsx
28	asc	167.678	107.294	40.88	0.811	0.314	0.057	0.073	789	2825	0.514	45	75	1.036	[[0.000 0.000 0.001 0.002 0.003 0.004 0.006 0.004 0.001 0.000 0.000] [0.000 0.000 0.003 0.002 0.004 0.005 0.008 0.004 0.003 0.004 0.000] [0.000 0.000 0.003 0.024 0.068 0.087 0.066 0.026 0.006 0.003 0.000] [0.002 0.001 0.029 0.161 0.310 0.370 0.308 0.147 0.027 0.003 0.001] [0.001 0.004 0.097 0.349 0.547 0.646 0.572 0.340 0.084 0.004 0.000] [0.000 0.005 0.133 0.444 0.681 0.744 0.676 0.440 0.126 0.0…	[2.831 18.133 4.282 0.423 8.855 28.111 8.145 26.585 27.332 13.406 10.761 37.895 21.658 6.992 12.219 24.682 5.854 27.726 19.465 4.750 3.917 2.182 13.868 14.354 27.866 13.847 11.868 5.810 2.431 6.591 47.401]	[21.689 13.560 1.863 22.699 36.611 35.494 16.992 7.336 5.641 14.889 43.343 44.101 11.711 3.618 21.499 4.332 15.066 7.977 12.524 2.633 11.075 7.782 21.353 41.967 21.846 7.849 10.528 2.822 15.894]	[14.674 5.869 28.712 48.074 38.487 27.521 1.456 9.478 21.809 52.015 44.021 33.883 18.090 13.579 6.277 1.073 4.743 5.110 0.363 7.660 2.126 27.668 38.070 27.457 3.484 5.282 16.474]	[9.326 33.738 45.928 43.312 32.439 17.643 24.485 33.933 46.449 53.518 44.311 27.203 19.836 10.207 1.966 8.833 0.577 2.578 5.699 11.891 26.855 34.124 27.367 14.539 7.336]	Nucs_200nMNaCl_dataset1.xlsx
29	asc	159.702	72.846	31.07	0.83	0.313	0.051	0.066	799	4024	0.663	53	52	1.036	[[0.000 0.000 0.001 0.002 0.003 0.004 0.006 0.004 0.001 0.000 0.000] [0.000 0.000 0.003 0.002 0.004 0.005 0.008 0.004 0.003 0.004 0.000] [0.000 0.000 0.003 0.024 0.068 0.087 0.066 0.026 0.006 0.003 0.000] [0.002 0.001 0.029 0.161 0.310 0.370 0.308 0.147 0.027 0.003 0.001] [0.001 0.004 0.097 0.349 0.547 0.646 0.572 0.340 0.084 0.004 0.000] [0.000 0.005 0.133 0.444 0.681 0.744 0.676 0.440 0.126 0.0…	[5.263 16.065 9.519 23.288 19.385 15.739 23.428 15.485 8.168 3.591 22.156 17.170 5.555 13.263 17.237 30.766 31.095 9.864 25.204 11.866 21.035 10.948 10.192 2.081 0.287 8.890 11.556 7.774 10.931]	[18.193 29.196 37.740 23.159 17.761 39.040 31.283 14.115 10.585 32.537 31.025 20.771 24.659 8.486 6.600 20.644 38.013 36.068 34.985 32.442 26.561 16.707 7.034 5.199 2.968 10.998 8.086]	[40.499 42.629 19.895 15.917 40.504 40.650 16.519 13.529 35.151 41.300 38.925 23.886 17.911 9.332 31.242 41.060 56.872 49.753 47.965 36.462 25.750 15.293 6.564 0.909 7.259]	[37.997 18.316 14.573 34.615 34.944 17.454 10.745 35.919 48.627 41.309 36.774 29.340 24.927 42.969 52.230 62.447 67.233 58.863 47.510 35.516 21.707 8.033 2.434]	Nucs_200nMNaCl_dataset1.xlsx
30	asc	80.543	77.36	22.662	0.828	0.291	0.057	0.074	810	3477	0.748	51	22	1.036	[[0.000 0.000 0.001 0.002 0.003 0.004 0.006 0.004 0.001 0.000 0.000] [0.000 0.000 0.003 0.002 0.004 0.005 0.008 0.004 0.003 0.004 0.000] [0.000 0.000 0.003 0.024 0.068 0.087 0.066 0.026 0.006 0.003 0.000] [0.002 0.001 0.029 0.161 0.310 0.370 0.308 0.147 0.027 0.003 0.001] [0.001 0.004 0.097 0.349 0.547 0.646 0.572 0.340 0.084 0.004 0.000] [0.000 0.005 0.133 0.444 0.681 0.744 0.676 0.440 0.126 0.0…	[15.713 7.266 14.984 0.665 11.497 14.428 6.553 14.928 11.149 5.680 17.646 0.726 0.477 3.511]	[7.631 11.019 1.079 19.044 16.900 6.803 23.779 15.773 8.929 20.849 9.310 1.641]	[0.652 5.563 14.393 12.992 6.772 20.027 13.660 5.310 18.041 15.262]	[11.200 10.139 4.491 5.158 10.895 8.744 1.703 13.812]	Nucs_200nMNaCl_dataset1.xlsx
31	asc	99.326	94.264	25.766	0.794	0.256	0.055	0.076	846	1176	0.629	55	36	1.036	[[0.000 0.000 0.001 0.002 0.003 0.004 0.006 0.004 0.001 0.000 0.000] [0.000 0.000 0.003 0.002 0.004 0.005 0.008 0.004 0.003 0.004 0.000] [0.000 0.000 0.003 0.024 0.068 0.087 0.066 0.026 0.006 0.003 0.000] [0.002 0.001 0.029 0.161 0.310 0.370 0.308 0.147 0.027 0.003 0.001] [0.001 0.004 0.097 0.349 0.547 0.646 0.572 0.340 0.084 0.004 0.000] [0.000 0.005 0.133 0.444 0.681 0.744 0.676 0.440 0.126 0.0…	[5.529 6.314 6.874 4.205 7.145 2.700 10.217 7.538 18.098 8.432 15.063 25.243 14.215 10.840 37.871 31.921 25.312]	[5.641 1.614 2.805 6.393 11.381 15.336 3.598 18.545 9.950 23.468 25.667 3.826 22.667 27.330 25.642]	[0.400 3.937 11.834 15.389 13.394 0.350 10.269 0.395 15.519 26.615 27.280 24.238 10.537]	[5.668 14.860 14.575 9.262 4.310 0.735 4.696 16.125 31.760 29.112 22.471]	Nucs_200nMNaCl_dataset1.xlsx
32	asc	152.258	95.316	36.066	0.728	0.205	0.047	0.055	872	600	0.564	65	54	1.036	[[0.000 0.000 0.001 0.002 0.003 0.004 0.006 0.004 0.001 0.000 0.000] [0.000 0.000 0.003 0.002 0.004 0.005 0.008 0.004 0.003 0.004 0.000] [0.000 0.000 0.003 0.024 0.068 0.087 0.066 0.026 0.006 0.003 0.000] [0.002 0.001 0.029 0.161 0.310 0.370 0.308 0.147 0.027 0.003 0.001] [0.001 0.004 0.097 0.349 0.547 0.646 0.572 0.340 0.084 0.004 0.000] [0.000 0.005 0.133 0.444 0.681 0.744 0.676 0.440 0.126 0.0…	[27.353 33.127 59.179 5.030 32.797 30.014 0.720 0.754 9.262 6.007 39.768 17.644 0.270 8.168 0.738 22.198 38.133 16.158 0.387 16.309 18.047 2.127 3.957 4.226 31.648 3.051 6.898 6.357]	[76.393 73.227 40.958 45.289 46.772 15.350 5.025 6.636 21.260 51.593 37.663 13.176 8.672 6.277 40.895 41.153 2.714 16.621 7.479 10.956 9.172 0.781 18.071 35.286 15.426 2.194]	[97.956 78.499 68.795 50.531 28.024 5.451 7.441 32.295 52.558 49.354 30.657 7.340 20.972 39.058 41.807 11.247 3.323 9.170 7.127 7.474 16.674 24.551 32.881 23.224]	[105.552 88.830 63.693 35.082 28.164 26.556 38.175 54.892 52.941 36.006 7.058 20.392 37.954 36.007 20.048 9.365 1.547 2.255 14.272 22.316 30.486 33.800]	Nucs_200nMNaCl_dataset1.xlsx
33	asc	92.896	86.674	24.796	0.767	0.22	0.062	0.076	917	354	0.354	33	52	1.036	[[0.000 0.000 0.001 0.002 0.003 0.004 0.006 0.004 0.001 0.000 0.000] [0.000 0.000 0.003 0.002 0.004 0.005 0.008 0.004 0.003 0.004 0.000] [0.000 0.000 0.003 0.024 0.068 0.087 0.066 0.026 0.006 0.003 0.000] [0.002 0.001 0.029 0.161 0.310 0.370 0.308 0.147 0.027 0.003 0.001] [0.001 0.004 0.097 0.349 0.547 0.646 0.572 0.340 0.084 0.004 0.000] [0.000 0.005 0.133 0.444 0.681 0.744 0.676 0.440 0.126 0.0…	[16.675 9.498 22.208 5.201 34.689 12.627 8.503 26.936 5.402 16.059 14.298 14.194 18.930 6.342 7.396 42.560]	[6.731 20.060 1.040 38.402 25.720 15.658 28.487 16.096 20.507 15.230 2.420 15.004 19.506 10.712]	[2.363 10.702 29.453 19.590 4.941 30.139 30.966 26.177 20.070 15.451 20.937 5.172]	[17.566 20.642 11.992 4.527 26.132 31.634 35.944 30.730 22.518 17.440]	Nucs_200nMNaCl_dataset1.xlsx
34	asc	162.46	87.069	34.375	0.602	0.223	0.036	0.053	933	2046	0.55	46	64	1.036	[[0.000 0.000 0.001 0.002 0.003 0.004 0.006 0.004 0.001 0.000 0.000] [0.000 0.000 0.003 0.002 0.004 0.005 0.008 0.004 0.003 0.004 0.000] [0.000 0.000 0.003 0.024 0.068 0.087 0.066 0.026 0.006 0.003 0.000] [0.002 0.001 0.029 0.161 0.310 0.370 0.308 0.147 0.027 0.003 0.001] [0.001 0.004 0.097 0.349 0.547 0.646 0.572 0.340 0.084 0.004 0.000] [0.000 0.005 0.133 0.444 0.681 0.744 0.676 0.440 0.126 0.0…	[24.601 4.815 15.285 3.340 4.409 5.532 22.642 34.005 46.733 13.230 16.009 36.336 29.618 50.023 11.845 6.076 11.653 20.158 30.891 25.868 15.146 14.601 5.596 12.027 14.824 5.249 14.488 0.465 1.852 5.552]	[15.129 11.208 6.507 0.027 14.649 8.406 0.683 36.346 28.592 27.562 29.532 13.562 29.291 10.129 6.172 18.694 41.430 53.904 48.886 20.779 4.230 4.309 22.237 18.213 5.081 17.345 8.636 0.691]	[19.482 6.346 3.911 7.411 17.970 19.088 35.140 10.310 6.369 39.619 29.873 32.586 11.363 16.868 27.274 55.191 70.623 58.523 34.743 11.772 13.874 19.031 16.402 1.174 13.978 11.273]	[6.762 1.464 11.739 26.950 22.926 27.172 14.360 16.366 30.647 32.965 41.152 26.351 28.634 50.316 63.152 73.799 67.820 50.036 30.926 23.734 17.590 11.688 1.744 7.914]	Nucs_200nMNaCl_dataset1.xlsx
35	asc	111.033	84.961	26.852	0.684	0.192	0.035	0.043	944	3337	0.392	27	60	1.036	[[0.000 0.000 0.001 0.002 0.003 0.004 0.006 0.004 0.001 0.000 0.000] [0.000 0.000 0.003 0.002 0.004 0.005 0.008 0.004 0.003 0.004 0.000] [0.000 0.000 0.003 0.024 0.068 0.087 0.066 0.026 0.006 0.003 0.000] [0.002 0.001 0.029 0.161 0.310 0.370 0.308 0.147 0.027 0.003 0.001] [0.001 0.004 0.097 0.349 0.547 0.646 0.572 0.340 0.084 0.004 0.000] [0.000 0.005 0.133 0.444 0.681 0.744 0.676 0.440 0.126 0.0…	[33.884 4.757 33.169 13.973 12.854 25.082 1.895 3.430 10.017 27.360 34.860 6.508 3.183 11.304 3.767 9.453 35.755 15.729 27.460 24.374]	[5.115 23.804 9.038 18.408 30.562 8.931 9.386 1.948 39.782 51.794 25.530 0.785 7.829 2.842 6.541 23.164 11.581 47.511]	[13.860 23.515 30.713 26.578 13.566 6.033 16.792 45.145 55.186 37.357 12.657 1.356 8.236 10.419 8.649 21.420]	[21.813 34.869 30.315 19.173 25.290 32.635 48.147 53.174 41.954 27.726 1.443 8.312 4.605 1.843]	Nucs_200nMNaCl_dataset1.xlsx
36	asc	113.096	75.222	27.517	0.71	0.217	0.053	0.066	951	442	0.66	60	26	1.036	[[0.000 0.000 0.001 0.002 0.003 0.004 0.006 0.004 0.001 0.000 0.000] [0.000 0.000 0.003 0.002 0.004 0.005 0.008 0.004 0.003 0.004 0.000] [0.000 0.000 0.003 0.024 0.068 0.087 0.066 0.026 0.006 0.003 0.000] [0.002 0.001 0.029 0.161 0.310 0.370 0.308 0.147 0.027 0.003 0.001] [0.001 0.004 0.097 0.349 0.547 0.646 0.572 0.340 0.084 0.004 0.000] [0.000 0.005 0.133 0.444 0.681 0.744 0.676 0.440 0.126 0.0…	[43.264 34.970 7.301 22.213 13.968 16.517 15.966 24.586 14.816 8.729 8.491 20.013 2.116 3.941 1.786 9.670 2.736 9.761 21.928 1.280]	[60.252 35.893 32.848 33.333 31.484 36.517 39.977 22.745 5.567 22.862 23.201 9.862 3.777 1.078 10.145 2.690 19.357 27.449]	[64.305 53.338 47.601 51.964 53.038 47.698 27.940 3.014 22.032 28.487 17.320 7.147 3.654 5.737 5.176 19.807]	[77.518 69.154 67.956 64.600 52.946 29.765 2.792 16.574 27.865 20.827 10.290 2.471 1.334 10.519]	Nucs_200nMNaCl_dataset1.xlsx
37	asc	102.674	97.926	26.843	0.476	0.15	0.043	0.053	952	1571	0.277	27	64	1.036	[[0.000 0.000 0.001 0.002 0.003 0.004 0.006 0.004 0.001 0.000 0.000] [0.000 0.000 0.003 0.002 0.004 0.005 0.008 0.004 0.003 0.004 0.000] [0.000 0.000 0.003 0.024 0.068 0.087 0.066 0.026 0.006 0.003 0.000] [0.002 0.001 0.029 0.161 0.310 0.370 0.308 0.147 0.027 0.003 0.001] [0.001 0.004 0.097 0.349 0.547 0.646 0.572 0.340 0.084 0.004 0.000] [0.000 0.005 0.133 0.444 0.681 0.744 0.676 0.440 0.126 0.0…	[4.572 15.778 20.428 7.589 0.265 14.708 34.018 29.450 29.761 5.232 25.128 22.475 19.850 9.555 6.479 6.128 23.897 0.650]	[3.278 8.744 2.757 3.824 2.168 41.389 31.579 12.420 2.916 16.507 19.836 26.310 2.870 8.193 14.837 27.286]	[6.453 5.818 0.495 20.223 33.725 29.082 12.917 4.519 2.854 13.952 17.874 8.873 5.751 14.829]	[0.046 12.242 16.676 33.160 34.152 16.724 8.656 2.863 16.940 13.879 14.345 18.509]	Nucs_200nMNaCl_dataset1.xlsx
38	asc	155	93.545	36.103	0.669	0.211	0.041	0.053	989	122	0.387	29	78	1.036	[[0.000 0.000 0.001 0.002 0.003 0.004 0.006 0.004 0.001 0.000 0.000] [0.000 0.000 0.003 0.002 0.004 0.005 0.008 0.004 0.003 0.004 0.000] [0.000 0.000 0.003 0.024 0.068 0.087 0.066 0.026 0.006 0.003 0.000] [0.002 0.001 0.029 0.161 0.310 0.370 0.308 0.147 0.027 0.003 0.001] [0.001 0.004 0.097 0.349 0.547 0.646 0.572 0.340 0.084 0.004 0.000] [0.000 0.005 0.133 0.444 0.681 0.744 0.676 0.440 0.126 0.0…	[2.858 18.139 17.664 54.907 1.647 30.345 5.941 33.122 9.406 33.403 23.427 10.545 4.369 31.113 6.193 14.088 0.435 3.886 4.653 29.482 36.006 10.768]	[28.399 54.187 62.916 40.979 32.492 37.675 40.796 42.669 26.392 1.453 3.353 14.653 36.394 28.793 17.402 5.536 5.995 21.337 49.812 56.131]	[67.433 81.646 64.093 61.738 51.119 64.283 48.035 38.424 7.738 7.021 28.092 39.322 38.076 27.438 7.763 11.722 38.627 61.710]	[93.436 88.408 84.119 78.592 70.130 60.833 45.118 12.685 8.228 29.980 46.760 39.019 32.609 9.223 21.550 47.088]	Nucs_200nMNaCl_dataset1.xlsx
39	asc	160	148.375	46.15	0.608	0.26	0.038	0.046	992	2545	0.586	84	63	1.036	[[0.000 0.000 0.001 0.002 0.003 0.004 0.006 0.004 0.001 0.000 0.000] [0.000 0.000 0.003 0.002 0.004 0.005 0.008 0.004 0.003 0.004 0.000] [0.000 0.000 0.003 0.024 0.068 0.087 0.066 0.026 0.006 0.003 0.000] [0.002 0.001 0.029 0.161 0.310 0.370 0.308 0.147 0.027 0.003 0.001] [0.001 0.004 0.097 0.349 0.547 0.646 0.572 0.340 0.084 0.004 0.000] [0.000 0.005 0.133 0.444 0.681 0.744 0.676 0.440 0.126 0.0…	[20.482 5.751 4.838 15.392 17.483 14.812 9.689 15.830 3.874 29.545 6.885 24.266 13.395 11.061 16.468 18.710 20.316 32.423 15.734 39.316 14.049 5.969 10.430 14.235 14.502 26.736 18.902 11.359 4.865]	[6.909 5.733 21.714 32.584 28.398 25.010 22.612 2.983 24.166 20.021 27.521 19.997 12.598 31.354 37.102 13.459 14.398 20.136 24.425 8.594 4.160 20.533 12.200 20.752 24.535 0.145 4.340]	[8.263 30.688 39.254 43.326 37.243 20.025 0.215 25.177 32.306 34.703 14.457 11.313 38.605 36.092 21.915 15.195 20.676 32.253 14.422 21.323 14.374 4.694 13.014 22.838 13.047]	[32.543 47.960 50.637 39.823 24.677 0.537 26.602 31.619 33.323 14.345 17.301 28.083 36.190 19.237 8.019 17.738 33.685 28.994 22.449 14.431 2.044 10.526 20.608]	Nucs_200nMNaCl_dataset1.xlsx
40	asc	104.327	73.257	23.642	0.571	0.254	0.059	0.069	1014	1287	0.543	50	30	1.036	[[0.000 0.000 0.001 0.002 0.003 0.004 0.006 0.004 0.001 0.000 0.000] [0.000 0.000 0.003 0.002 0.004 0.005 0.008 0.004 0.003 0.004 0.000] [0.000 0.000 0.003 0.024 0.068 0.087 0.066 0.026 0.006 0.003 0.000] [0.002 0.001 0.029 0.161 0.310 0.370 0.308 0.147 0.027 0.003 0.001] [0.001 0.004 0.097 0.349 0.547 0.646 0.572 0.340 0.084 0.004 0.000] [0.000 0.005 0.133 0.444 0.681 0.744 0.676 0.440 0.126 0.0…	[14.299 22.181 46.436 9.944 6.631 28.978 8.571 8.265 12.924 16.304 12.059 4.107 15.269 1.794 15.704 35.577 24.237 21.083]	[6.112 30.374 9.959 26.092 36.579 27.192 6.088 0.640 15.871 22.264 17.771 18.219 17.280 34.389 31.310 4.093]	[17.994 0.323 20.324 45.179 31.417 20.345 10.346 19.862 26.420 28.359 28.432 35.458 37.543 37.573]	[11.494 24.825 34.845 40.109 32.327 23.936 27.791 31.055 34.341 46.059 41.731 45.576]	Nucs_200nMNaCl_dataset1.xlsx
41	asc	167.357	149.536	43.678	0.644	0.196	0.042	0.053	1018	3914	0.38	59	91	1.036	[[0.000 0.000 0.001 0.002 0.003 0.004 0.006 0.004 0.001 0.000 0.000] [0.000 0.000 0.003 0.002 0.004 0.005 0.008 0.004 0.003 0.004 0.000] [0.000 0.000 0.003 0.024 0.068 0.087 0.066 0.026 0.006 0.003 0.000] [0.002 0.001 0.029 0.161 0.310 0.370 0.308 0.147 0.027 0.003 0.001] [0.001 0.004 0.097 0.349 0.547 0.646 0.572 0.340 0.084 0.004 0.000] [0.000 0.005 0.133 0.444 0.681 0.744 0.676 0.440 0.126 0.0…	[16.052 3.266 49.186 9.152 30.800 17.361 0.426 47.290 33.361 2.871 2.372 16.648 8.967 15.408 11.030 24.435 19.610 4.167 3.856 14.773 3.835 49.753 18.170 25.527 1.786 13.379 31.283 9.302 8.059 26.447 29.918]	[13.301 42.977 0.041 44.057 32.548 15.391 30.823 8.281 12.624 4.516 10.978 7.061 5.410 8.892 9.115 9.476 15.900 1.447 10.928 21.324 60.755 30.283 17.335 7.860 3.155 19.942 2.310 25.933 45.435]	[25.455 3.483 32.276 25.471 1.060 20.399 1.439 7.373 14.819 13.270 7.943 15.767 5.968 7.726 11.054 6.712 4.558 7.777 35.154 50.966 35.483 5.769 14.207 14.058 14.062 6.984 31.439]	[9.604 15.136 17.456 11.056 8.407 2.538 2.355 12.009 19.857 13.746 15.441 7.629 3.815 4.279 5.855 13.420 27.141 36.300 46.569 37.459 11.697 3.268 12.943 11.025 18.417]	Nucs_200nMNaCl_dataset1.xlsx
42	asc	85.318	72.269	22.437	0.561	0.17	0.035	0.043	1023	279	0.333	19	49	1.036	[[0.000 0.000 0.001 0.002 0.003 0.004 0.006 0.004 0.001 0.000 0.000] [0.000 0.000 0.003 0.002 0.004 0.005 0.008 0.004 0.003 0.004 0.000] [0.000 0.000 0.003 0.024 0.068 0.087 0.066 0.026 0.006 0.003 0.000] [0.002 0.001 0.029 0.161 0.310 0.370 0.308 0.147 0.027 0.003 0.001] [0.001 0.004 0.097 0.349 0.547 0.646 0.572 0.340 0.084 0.004 0.000] [0.000 0.005 0.133 0.444 0.681 0.744 0.676 0.440 0.126 0.0…	[12.659 6.297 3.617 2.462 41.001 2.682 11.545 4.955 47.850 2.796 10.057 4.743 24.949 25.098 5.213]	[10.818 0.762 19.847 38.429 23.591 12.682 13.198 46.771 31.749 13.826 22.246 39.870 34.966]	[6.991 24.532 42.623 33.432 10.897 21.546 45.917 41.696 38.801 37.382 46.491]	[26.610 44.387 27.522 8.504 18.337 47.339 49.639 56.896 55.110]	Nucs_200nMNaCl_dataset1.xlsx
43	asc	121.355	102.267	30.279	0.591	0.193	0.055	0.078	1042	2756	0.397	45	60	1.036	[[0.000 0.000 0.001 0.002 0.003 0.004 0.006 0.004 0.001 0.000 0.000] [0.000 0.000 0.003 0.002 0.004 0.005 0.008 0.004 0.003 0.004 0.000] [0.000 0.000 0.003 0.024 0.068 0.087 0.066 0.026 0.006 0.003 0.000] [0.002 0.001 0.029 0.161 0.310 0.370 0.308 0.147 0.027 0.003 0.001] [0.001 0.004 0.097 0.349 0.547 0.646 0.572 0.340 0.084 0.004 0.000] [0.000 0.005 0.133 0.444 0.681 0.744 0.676 0.440 0.126 0.0…	[13.806 2.463 12.057 12.671 12.262 24.249 27.613 46.851 27.208 5.371 6.582 20.304 14.648 30.633 12.468 4.903 25.945 22.027 8.362 32.201 9.454 19.604]	[1.589 6.953 0.512 18.051 16.573 7.937 19.440 1.097 4.942 0.884 24.337 9.484 17.075 0.397 24.110 39.410 39.181 35.476 41.109 15.753]	[4.751 12.385 14.738 25.481 14.800 20.191 0.515 0.555 17.305 13.685 9.714 4.174 8.758 27.706 50.886 57.183 56.442 44.834]	[8.470 25.380 26.042 16.465 25.321 2.558 7.354 6.103 18.228 9.727 7.067 23.917 35.408 56.757 71.904 63.339]	Nucs_200nMNaCl_dataset1.xlsx
[truncated: 6,231 more rows]

## Sheet: Nucleosomes
Unnamed: 0	File	length_arm1_50	length_arm2_50	length_arm1_60	length_arm2_60	length_arm1_70	length_arm2_70	length_etoe	angle_arms	nucleosome_volume	nucleosome_volume_core	ell_a	ell_b	ell_height	ell_rot	radius_of_gyration	nuc_max_height	position_row	position_col	rightness_arm1	rightness_arm2	extension_right	extension_bot	arm1_end_r	arm1_end_c	arm2_end_r	arm2_end_c	ell_center_r	ell_center_c	z_nuc_cutout_str	z_angles_arm1_1	z_angles_arm1_2	z_angles_arm2_1	z_angles_arm2_2	Source File
[truncated: 2,257 more rows]
