# Supplementary material for: Nucleosome interaction of the CPC secures centromeric chromatin integrity and chromosome segregation fidelity
Source: EMBO J. 2025 Oct 27;44(22):6556–97. doi: 10.1038/s44318-025-00594-y (PMC12624148; doi:10.1038/s44318-025-00594-y)
Supplement: Supplementary file 8 — Source data Fig. 6 [file 44318_2025_594_MOESM8_ESM.zip]

Archive with 8 entries (5 files):
- Figure 6/
- Figure 6/Fig6A/
- Figure 6/Fig6A/Fig6A_aSat_INCENP_MNase_3rd-trial_HighExpose.tif
- Figure 6/Fig6A/Fig6A_cropped_area.tiff
- Figure 6/Fig6A_B_C_D_E.xlsx
- Figure 6/Fig6B/
- Figure 6/Fig6B/Fig6B_aSat_Boreali_rep1.tif
- Figure 6/Fig6B/Fig6B_aSat_Boreali_rep1_Cropped_area.tif
