# Supplementary material for: Nucleosome interaction of the CPC secures centromeric chromatin integrity and chromosome segregation fidelity
Source: EMBO J. 2025 Oct 27;44(22):6556–97. doi: 10.1038/s44318-025-00594-y (PMC12624148; doi:10.1038/s44318-025-00594-y)
Supplement: Supplementary file 8 — Source data Fig. 6 [file 44318_2025_594_MOESM8_ESM.zip › Figure 6/Fig6A_B_C_D_E.xlsx]

## Sheet: A
	INCENP
	WT			6A
0.5	77.1352	74.1564	75.8945	77.4014	69.6211	80.5758
1	74.5465	65.8603	73.375	64.6444	60.9674	65.169
1.5	67.8931	61.0083	59.22	52.7065	43.7075	49.7706
2	57.5676	41.5895	57.6247	35.9291	24.5457	25.4187
2.5	43.7667	35.6957	38.6553	22.8735	12.9959	13.4161

## Sheet: B
	Borealin
	WT			DN			5A
0.5	70.0228			61.3867			61.9955
1	67.4685			54.0197			50.0529
1.5	62.2163			47.1274			39.7403
2	57.8158			39.412			28.3636
2.5	40.2083			34.5569			26.6411

## Sheet: C
	Time(s)	Wild type										6A mutant
	-8.551	1	1	1	1	1	1	1	1	1	1	1	1	1	1	1	1	1	1	1	1
	-4.85	1.03403	0.993491	1.0232	0.981961	0.976786	0.994377	1.03146	0.950153	0.946582	1.0562	0.981178	1.03256	0.999829	1.00472	0.972787	1.08041	0.989586	1.02067	0.930483	1.02197
	0	0	0	0	0	0	0	0	0	0	0	0	0	0	0	0	0	0	0	0	0
	3.71	0.0237776	0.0150077	0.0252242	0.0125936	0.017386	0.0242951	0.0116263	-0.0184825	0.0120551	0.0248245	0.0384719	0.0329462	0.044963	0.0288719	0.0328676	0.0520269	0.0416359	0.0018155	0.0435327	0.0303428
	7.42	0.0511575	0.0236212	0.0423659	0.0326919	0.0448698	0.0347699	0.0170492	-0.0125531	0.0337973	0.023192	0.0662563	0.0684975	0.0622903	0.0972305	0.0754088	0.0539541	0.0758382	0.0480477	0.0717896	0.0159454
	11.13	0.0514831	0.0398491	0.0676421	0.0411036	0.0488875	0.0483528	0.0099104	0.0374038	0.0249354	0.0507656	0.0878103	0.0728424	0.0863183	0.110721	0.092641	0.069922	0.119113	0.0564643	0.0700066	0.140438
	14.84	0.0660937	0.0492989	0.0769346	0.0534635	0.0552592	0.0656849	0.02996	0.033391	0.0787123	0.0259421	0.0941572	0.157093	0.0904783	0.114388	0.113202	0.0964963	0.14252	0.0614304	0.0673726	0.157031
	18.55	0.0963853	0.0593454	0.0945143	0.080169	0.07011	0.0652824	0.0584801	0.0822003	0.0708134	0.0549335	0.13634	0.155443	0.120382	0.123654	0.118097	0.0772542	0.164239	0.0138187	0.0729071	0.141206
	22.26	0.109415	0.0714339	0.0572712	0.0933991	0.107375	0.0886887	0.101559	0.0853409	0.0840263	0.0805346	0.14111	0.145439	0.199387	0.138164	0.147853	0.160581	0.198506	0.137854	0.132633	0.196821
	25.97	0.121549	0.0819318	0.064509	0.106491	0.133463	0.109161	0.107083	0.101355	0.095539	0.0555652	0.184828	0.185215	0.204279	0.144185	0.151342	0.195343	0.217878	0.135998	0.234274	0.210909
	29.68	0.13834	0.0792861	0.0646614	0.0983438	0.147125	0.107356	0.126547	0.127532	0.0910833	0.0396859	0.218967	0.196988	0.215522	0.159065	0.158296	0.208673	0.221586	0.163624	0.221818	0.266788
	33.39	0.133699	0.0807197	0.0856814	0.138874	0.155033	0.136064	0.142451	0.110573	0.120369	0.0104808	0.235488	0.221511	0.364746	0.203281	0.177632	0.23362	0.24202	0.178889	0.266181	0.289159
	37.1	0.140087	0.109791	0.152194	0.145648	0.163337	0.150216	0.13085	0.143916	0.114169	0.0446379	0.277932	0.240086	0.396097	0.208136	0.172466	0.248366	0.269801	0.230719	0.272869	0.284661
	40.81	0.167438	0.113449	0.173432	0.110824	0.201119	0.161681	0.141728	0.127979	0.134943	0.0525802	0.303126	0.254301	0.388054	0.211398	0.190008	0.253987	0.276282	0.236001	0.280192	0.271087
	44.52	0.150919	0.119836	0.18098	0.142216	0.193583	0.167371	0.175126	0.140084	0.143387	0.142431	0.308794	0.275912	0.354886	0.212948	0.2004	0.277001	0.31857	0.247145	0.326694	0.297833
	48.23	0.167382	0.116149	0.184963	0.14238	0.195302	0.171314	0.183138	0.152225	0.147394	0.119136	0.341541	0.286644	0.369345	0.23632	0.226712	0.291652	0.321861	0.232656	0.360341	0.299975
	51.94	0.163077	0.126124	0.181189	0.141353	0.210787	0.179776	0.191695	0.161013	0.160347	0.204218	0.37917	0.315793	0.399143	0.251849	0.239757	0.318386	0.299045	0.310133	0.404179	0.29997
	55.65	0.1475	0.142965	0.188314	0.144257	0.199135	0.190304	0.212717	0.141973	0.187078	0.190898	0.399143	0.369238	0.372119	0.255605	0.231048	0.368086	0.339927	0.299671	0.372729	0.348906
	59.36	0.107422	0.141906	0.189622	0.152496	0.210418	0.179196	0.230723	0.180803	0.186614	0.268665	0.406258	0.368024	0.437841	0.257128	0.239872	0.39197	0.327557	0.307189	0.41641	0.386929
	63.07	0.219262	0.146575	0.185951	0.156123	0.256743	0.166812	0.285518	0.17601	0.177344	0.228011	0.42922	0.366177	0.421131	0.265238	0.254843	0.443473	0.318286	0.295209	0.387149	0.437291
	66.78	0.200036	0.157908	0.184755	0.146556	0.26986	0.150476	0.23496	0.18651	0.17307	0.234063	0.499428	0.352943	0.464697	0.278748	0.25039	0.402038	0.388575	0.260844	0.371902	0.445218
	70.49	0.209262	0.156811	0.181184	0.151178	0.280521	0.182207	0.282138	0.203525	0.206569	0.266007	0.515471	0.351241	0.515089	0.260283	0.270917	0.414763	0.396264	0.347051	0.350583	0.399958
	74.2	0.231433	0.163845	0.170554	0.14826	0.271264	0.186991	0.294079	0.196878	0.181103	0.331105	0.538423	0.389235	0.491608	0.256193	0.287297	0.486832	0.391832	0.363958	0.346338	0.302806
	77.91	0.22528	0.176157	0.23904	0.202692	0.303719	0.19714	0.307537	0.198156	0.195751	0.264789	0.515653	0.380559	0.538635	0.279608	0.297822	0.468596	0.396069	0.347624	0.370663	0.293162
	81.62	0.222076	0.18234	0.237447	0.227349	0.301241	0.176617	0.324107	0.225173	0.199703	0.315279	0.510876	0.359264	0.405566	0.265033	0.319985	0.460933	0.409555	0.410413	0.316231	0.410498
	85.33	0.235936	0.20264	0.211645	0.245373	0.318922	0.232731	0.391481	0.250993	0.199234	0.283895	0.501265	0.385225	0.445311	0.256044	0.314226	0.443119	0.380144	0.471266	0.416431	0.39832
	89.04	0.229808	0.175274	0.315366	0.214357	0.333602	0.191098	0.323597	0.24892	0.193004	0.249923	0.538121	0.400394	0.452306	0.307398	0.309825	0.426753	0.395059	0.460337	0.411448	0.424785
	92.75	0.244957	0.166596	0.300593	0.239596	0.289605	0.217492	0.363497	0.204159	0.17425	0.367321	0.538617	0.425859	0.442041	0.29719	0.319209	0.373171	0.456796	0.408954	0.442063	0.349061
	96.46	0.237982	0.179078	0.282328	0.224215	0.297444	0.211166	0.383236	0.195042	0.234838	0.353642	0.539456	0.439462	0.510653	0.288643	0.365161	0.428505	0.44153	0.435646	0.42575	0.464946
	100.17	0.217708	0.189909	0.28215	0.252836	0.334069	0.255198	0.363956	0.253884	0.256558	0.380103	0.551084	0.405072	0.502038	0.268604	0.359615	0.479947	0.474263	0.411229	0.436134	0.508363
	103.88	0.245693	0.190896	0.279803	0.267457	0.331964	0.276872	0.390507	0.217937	0.242039	0.36926	0.574783	0.44949	0.549928	0.246491	0.393622	0.395129	0.488892	0.406277	0.444595	0.50275
	107.59	0.275816	0.212358	0.29057	0.250431	0.303099	0.246308	0.348796	0.280982	0.253936	0.385708	0.577156	0.443463	0.584032	0.326331	0.40804	0.48403	0.506448	0.445428	0.421535	0.603206
	111.3	0.258322	0.219134	0.291188	0.270648	0.326128	0.260948	0.347729	0.254366	0.264364	0.373371	0.630519	0.450971	0.582872	0.361801	0.411111	0.428405	0.53722	0.422989	0.491454	0.562876
	115.01	0.285863	0.21646	0.304563	0.262671	0.375093	0.321437	0.37185	0.28882	0.272497	0.338519	0.630176	0.499958	0.627782	0.348829	0.392004	0.533417	0.541396	0.408136	0.42892	0.557507
	118.72	0.270763	0.242401	0.319863	0.273579	0.372924	0.314972	0.357712	0.266523	0.310672	0.316725	0.558571	0.52664	0.603121	0.397298	0.428439	0.525193	0.528667	0.450881	0.411977	0.733327
	122.43	0.2771	0.244124	0.349359	0.270287	0.369523	0.308433	0.401113	0.292944	0.319078	0.323125	0.553957	0.549599	0.600072	0.40978	0.454596	0.596341	0.56922	0.431006	0.422492	0.853956
	126.14	0.270795	0.26639	0.3263	0.241167	0.399448	0.355435	0.389795	0.267714	0.343935	0.419354	0.579133	0.564546	0.573439	0.419693	0.423737	0.542649	0.560104	0.381658	0.411937	0.850547
	129.85	0.242421	0.275136	0.338902	0.274956	0.403271	0.342247	0.41873	0.300009	0.345365	0.363824	0.633911	0.557154	0.520289	0.373526	0.447611	0.4739	0.625582	0.485111	0.510553	0.591325
	133.56	0.245375	0.286863	0.297241	0.288548	0.413695	0.35695	0.389582	0.238792	0.333771	0.301166	0.628604	0.583578	0.496685	0.33652	0.466382	0.503565	0.63686	0.486577	0.53813	0.78342
	137.27	0.231446	0.285917	0.389412	0.221559	0.392152	0.394993	0.43191	0.288526	0.33397	0.399412	0.642718	0.547631	0.509068	0.357466	0.418875	0.474671	0.638453	0.485003	0.496646	0.672746
	140.98	0.254771	0.297299	0.371681	0.21744	0.342186	0.386028	0.452696	0.310212	0.346853	0.39648	0.645801	0.56311	0.609803	0.365914	0.392271	0.470532	0.711872	0.430803	0.511333	0.7749
	144.69	0.245229	0.304676	0.393537	0.204287	0.392003	0.339772	0.473695	0.32499	0.34876	0.352941	0.666755	0.580883	0.574878	0.358154	0.38494	0.508209	0.630602	0.514463	0.518654	0.694016
	148.4	0.252928	0.265026	0.417509	0.194443	0.361191	0.42092	0.480386	0.316177	0.326106	0.342955	0.668511	0.605358	0.542549	0.376467	0.400816	0.529199	0.605958	0.408691	0.493662	0.755447
	152.11	0.204183	0.281497	0.413419	0.180598	0.333511	0.446278	0.41775	0.303452	0.350608	0.368736	0.669268	0.649552	0.703727	0.378716	0.399131	0.496862	0.635651	0.499737	0.478244	0.718212
	155.82	0.262125	0.27515	0.42531	0.236154	0.468313	0.398672	0.444956	0.303925	0.342267	0.375468	0.709978	0.654382	0.720703	0.37574	0.370714	0.534893	0.637534	0.504567	0.443277	0.695688
	159.53	0.30359	0.300021	0.425062	0.263038	0.480931	0.425245	0.504829	0.329459	0.378215	0.394534	0.614383	0.621927	0.700179	0.358183	0.383986	0.556003	0.633676	0.47439	0.471081	0.69936
	163.24	0.327756	0.340547	0.380543	0.264886	0.48002	0.376892	0.521996	0.317574	0.374633	0.40598	0.634568	0.673039	0.732246	0.443304	0.368876	0.56188	0.641293	0.483418	0.469082	0.69317
	166.95	0.336858	0.353541	0.402758	0.23891	0.471274	0.346872	0.577213	0.293118	0.399158	0.41454	0.651949	0.609856	0.696211	0.392383	0.420862	0.556485	0.651317	0.528521	0.463489	0.72065
	170.66	0.35013	0.386053	0.467325	0.247725	0.44611	0.4106	0.589554	0.279287	0.413302	0.408681	0.650008	0.631318	0.691406	0.396475	0.351308	0.551824	0.720684	0.550043	0.488997	0.697
	174.37	0.335219	0.396358	0.429774	0.261903	0.42609	0.375734	0.542824	0.303686	0.435596	0.438691	0.662378	0.660706	0.700101	0.387606	0.41893	0.561468	0.736739	0.531644	0.542798	0.685458
	178.08	0.323276	0.387721	0.370182	0.305607	0.522531	0.372876	0.519129	0.344801	0.421108	0.460288	0.684127	0.666632	0.729914	0.439678	0.434692	0.569561	0.694262	0.549158	0.514392	0.709315
	181.79	0.328703	0.382021	0.400089	0.315875	0.506842	0.362744	0.563038	0.370286	0.424832	0.470492	0.655424	0.71645	0.702476	0.440873	0.448387	0.562694	0.710884	0.59803	0.510985	0.734502
	185.5	0.297909	0.379378	0.364711	0.323625	0.542168	0.393281	0.590821	0.350982	0.380975	0.496982	0.705024	0.707605	0.761244	0.427173	0.450924	0.643624	0.772995	0.480839	0.536291	0.673349
	189.21	0.266856	0.359486	0.479334	0.288767	0.571245	0.42091	0.603547	0.342183	0.408138	0.487281	0.713696	0.722767	0.723009	0.446925	0.467518	0.521068	0.7824	0.625818	0.639497	0.712766
	192.92	0.387405	0.39799	0.436644	0.333036	0.612439	0.422389	0.585994	0.358511	0.411484	0.472307	0.752469	0.737534	0.711369	0.460115	0.487114	0.613879	0.782328	0.653071	0.590762	0.698362
	196.63	0.365956	0.381583	0.436107	0.351278	0.558635	0.44081	0.519214	0.335378	0.401378	0.430223	0.699131	0.733637	0.756207	0.528567	0.435406	0.590693	0.683213	0.722756	0.618548	0.711538
	200.34	0.322874	0.378404	0.423431	0.336675	0.538467	0.361181	0.602486	0.376517	0.392904	0.430546	0.68728	0.764174	0.728818	0.56649	0.488046	0.662047	0.615689	0.651582	0.636259	0.718059
	204.05	0.422028	0.373725	0.457493	0.318235	0.547971	0.358189	0.580564	0.403906	0.398214	0.414344	0.684504	0.767002	0.770501	0.599274	0.500306	0.667	0.667842	0.707198	0.623048	0.712966
	207.76	0.370175	0.393515	0.475911	0.346608	0.544086	0.40946	0.569387	0.380201	0.418993	0.453964	0.690085	0.785677	0.768234	0.587724	0.529849	0.729107	0.602419	0.699922	0.682735	0.691602
	211.47	0.327888	0.405313	0.45064	0.348844	0.546427	0.376657	0.586294	0.366916	0.421599	0.449924	0.69241	0.811483	0.774013	0.576178	0.518378	0.722968	0.708913	0.720932	0.597541	0.701544

## Sheet: D
	INCENP Wt	INCENP 6A			Borealin Wt	Borealin dN	Borealin 5A
	1.11292	1.4309			0.781146	1.24226	0.958777
	1.06216	1.12067			0.790107	0.921556	1.01028
	1.6395	1.23927			0.884589	0.93674	0.856365
	1.12672	1.16762			0.886646	1.16353	1.24152
	1.05345	1.10654			0.738114	0.955264	0.809605
	1.1633	1.33387			0.849514	0.907429	0.949089
	1.00304	1.2248			0.9912	0.731864	0.874604
	1.02511	1.16818			0.726615	1.19453	0.80418
	0.954749	1.1357			0.82372	0.968626	0.987314
	1.28767	1.14553			0.8456	0.976005	1.1333
	1.24474	1.33242			1.38615	1.21298	1.1109
	1.59145	1.45621			0.860169	1.2503	0.804105
	1.04813	1.80704			0.910544	1.20454	0.833751
	0.94911	1.35286			1.20234	1.21342	0.576823
	0.871455	1.22787			0.951292	1.17553	0.705028
	0.96408	1.89828			1.10429	1.14	1.05235
	0.904883	1.4359			1.21666	0.972282	1.01244
	1.26711	0.962285			1.08411	1.17087	1.04778
	1.25891	1.31824			1.47267	1.20673	0.83
	1.11939	1.21806			1.13371	1.54425	1.2
	0.967825	1.34448			1.059	1.1608	0.865941
	1.25906	1.37579			1.0028	0.953952	0.904859
	1.05274	1.2524			1.04984	0.888119	1.09655
	1.28718	1.36091			1.60977	0.948256	0.86871
	1.34775	1.40159			1.62522	0.904925	1.55701
	1.0007	1.0865			1.30525	1.15752	1.01942
	1.15684	1.34931			1.37486	1.13209	0.844602
	1.05408	1.50988			1.23057	1.09076	0.739083
	1.40395	0.962485			1.29771	1.23888	1.36261
	1.15822	0.955348			1.60791	1.07705	1.09685
	1.28933	1.21459			1.2253	0.93544	1.17307
	1.09187	1.6164			1.07962	0.949843	1.59335
	1.23826	1.84679			1.37055	0.949792	1.43756
	0.96624	0.969982			1.01894	0.897025	1.30075
	0.925898	1.05345			1.52192	1.23057	1.27286
	1.0218	1.37263			1.16749	1.10827	0.902172
	0.8158	1.3066			0.967923	0.988099	0.969435
	1.24444	0.995177			1.4443	0.872913	1.17466
	1.24684	1.37545			1.21445	1.21832	0.972866
	1.25373	1.23332			1.25894	0.83883	0.896232
	1.2184	1.19295			1.08915	1.13718	1.18628
	0.970559	1.10465			0.925429	1.12787	1.07096
	1.01178	1.56287			0.90802	0.77336	1.29363
	1.28773	1.0198			1.33971	1.32841	0.76037
	1.06626	1.3251			0.950689	1.05776	1.06483
	1.26069	1.30034			1.2862	0.972223	0.649111
	0.981852	1.50606			1.29847	0.780247	0.780167
	1.54924	1.38336			1.10548	0.924987	0.927436
	1.55486	1.72553			0.903414	0.996134	0.754724
	1.24931	1.01953			0.846981	0.977434	0.792774
	1.05683	1.35796			1.04062	1.067	0.80418
	1.47531	1.51905			1.1007	1.03486	0.920811
	1.26189	1.36393			1.08358	1.05049	1.09473
	1.04188	1.32961			0.944312	1.04585	1.02337
	1.09464	1.57368			1.09255	0.765442	0.805047
	1.18286	1.19466			1.037	0.929648	0.949792
	1.40336	1.82766			0.93515	0.712475	0.883383
	1.13432	1.34931			1.51412	0.792774	0.882001
	1.39759	1.35707			1.36022	0.89085	0.696735
	0.901641	1.30555			0.980366	0.933541	0.8958
	1.17128	1.19734			1.5188	1.08108	0.870615
	0.903782	1.83279			1.39344	1.39724	0.810827
	0.957318	1.43366			0.785754	1.00839	1.07244
	1.22088	1.77634			1.10064	1.07457	0.791
	1.17575	1.11016			0.859638	1.20721	0.702456
	0.901568	1.28284			1.04585	0.871639	1.12194
	1.16545	1.34159			0.775121	1.63346	0.779803
	1.05865	1.03813			0.769519	1.48285	0.959488
	1.33058	1.13272			1.03154	0.885818	1.34989
	0.963084	1.65346			0.952283	1.11586	0.771622
	0.94785	1.69885			1.0879	0.819481	0.901353
	0.89181	1.43635			0.859538	0.72072	1.23012
	0.824714	1.68982			0.777376	1.11856	0.882543
	0.920185	1.60841			0.914899	0.923918	0.895221
	0.816138	1.34701			1.54557	1.0708	0.966673
	1.22828	1.74457			0.85973	0.902721	0.929797
	0.898392	1.39641			1.00954	1.18548	1.25292
	0.98892	1.60993			0.883861	0.917536	1.26342
	0.929288	1.1451			0.871613	1.03211	0.936313
	0.962485	1.60876			1.22416	1.24903	0.904403
	0.956095	1.56399			1.15222	1.37269	1.2215
	1.19585	1.23927			0.943314	1.17903	0.788977
	0.93898	1.7106			0.935342	0.989421	0.863964
	1.28536	1.32542			0.844148	1.37106	0.8
	1.10224	1.55441			0.854953	0.839497	0.94411
	0.995687	1.64264			1.03	1.51533	1.41295
	0.88058	1.76263			0.99757	1.2471	0.791051
	0.856006	1.12493			0.824915	0.873716	0.848842
	1.39907	1.28644			0.896407	0.936389	1.10338
	1.37235	1.08272			0.929131	1.06764	0.990404
	1.19548	1.35505			1.13972	0.868751	1.42995
	0.940696	1.39729			0.865384	1.31772	1.26873
	0.929777	1.12811			1.45218	1.12294	1.12
	1.16279	1.64966			0.789325	0.881728	0.943534
	1.07531	1.27039			0.932174	1.13009	0.977231
	1.37831	1.39686			1.07203	0.987735	1.1742
	1.58931	1.71106			1.36622	0.73128	1.19064
	1.14736	1.2524			1.07339	1.01412	0.969435
	1.0034	1.19267			1.03663	1.1967	0.959052
	1.5337	1.68687			0.915918	0.990202	0.818653
	0.934805	1.20345			0.958136	0.904326	0.820625
	1.58056	1.58435			1.21508	0.943534	0.93013
	0.995858	1.34024			0.922239	0.907628	1.19026
	0.898109	1.29324			1.27645	0.974649	0.887884
	1.25614	1.2471			0.800212	1.01703	1.36068
	1.17236	1.57391			1.10982	1.34374	0.749537
	0.703046	1.73254			0.897377	1.43868	0.976087
	1.43224	1.40008			1.12532	0.885694	0.817
	1.26325	1.7822			0.975833	0.872584	0.850681
	1.13792	1.45322			1.27476	1.054	0.680825
	0.952312	1.84187			1.09249	1.32657	0.844602
	0.868242	1.65717			0.943314	0.983734	0.633534
	1.05468	1.49805			0.970631	0.773638	0.779803
	1.18233	1.66843			0.863158	0.727165	1.05408
	1.05524	1.52896			1.05551	1.05926	0.946282
	0.985248	1.13727			0.994934	0.793333	1.05212
	0.90208	1.41538			1.12377	0.850259	0.725751
	0.94148	1.58677			1.07863	0.860285	0.702883
	1.44701	1.66018			0.964261	0.906021	0.688102
	1.25935	1.56985			1.03371	1.02965	1.43695
	1.17038	1.61694			1.01508	1.07202	0.873579
	1.13705	1.64387			1.055	1.19275	0.874851
	1.28281	1.07299			1.094	1.26796	0.801938
	1.0834	1.80067			1.05408	0.989406	1.00176
	1.51224	1.67148			1.06021	0.789878	1.23012
	0.999928	1.6263			1.24152	0.7327	0.882543
	1.12493	1.32924			1.03005	0.847586	0.895221
	0.893505	1.56668			0.988	1.02804	0.966673
	1.02243	0.862481			1.244	0.919198	0.929797
	1.01825	1.15617			1.20795	1.01883	1.25292
	1.12123	1.34716			0.938178	0.66564	1.26342
	1.65158	1.73879			1.24361	1.14714	0.936313
	0.981485	1.05417			1.39856	1.46336	0.904403
	1.53183	1.56668			1.12996	1.04434	1.2215
	1.03324	1.30097			1.32336	1.28682	0.788977
	1.6549	1.21524			1.2656	1.1858	0.863964
	0.897357	1.05648			1.35326	0.886527	0.8
	1.35746	1.12096			0.9912	1.03068	0.94411
	1.23359	1.27064			1.2409	0.843807	1.41295
		1.67053			0.873579	1.21247	0.791051
		1.31539			0.914253	0.774318	0.848842
		1.36328			1.42714	0.70516	1.10338
		1.77163			1.09689	1.073	0.990404
		1.15617			0.939388	0.681006	1.42995
		1.36661			1.02937	0.839497	1.26873
		1.53979			0.977231	0.988099	1.12
		1.62905			0.857124	0.968626	0.943534
		1.10844			0.879289	0.873716	0.977231
					0.956432	0.868751	1.1742
					1.06708	0.7327	1.19064
					1.06827	1.67089	0.969435
					0.752868	1.2477	0.959052
					0.923866	1.08195	0.818653
					1.04108	1.14527	0.820625
					0.91236	1.03801	0.93013
					0.874686	1.2122	1.19026
					0.991153	1.04666	0.887884
					1.45052	1.44111	1.36068
					1.25261	1.34573	0.749537
					0.962102	1.08225	0.976087
					1.18784	1.0335	0.817
					0.97582	1.05311	0.850681
					0.810827	1.39514	0.680825
					0.886617	0.927587	0.844602
					0.994703	1.20932	0.633534
					0.789535	1.39714	0.779803
					0.73674	1.28621	1.05408
					1.0261	1.40329	0.946282
					1.09685	1.1791	1.05212
					0.954139	1.0131	0.725751
					1.24152	1.03486	0.702883
					0.838346	1.50509	0.688102
					0.949843	1.47297	1.43695
					1.05624	1.55515	0.873579
					1.37544	1.42266	0.874851
					1.156	1.36165	0.801938
					0.800505	1.25183	1.00176
					1.23167	1.26211	1.25106
					1.11421	1.40881	0.989368
					0.830292	1.34492	1.12125
					0.980796	0.87765	0.74392
					1.17746	1.02582	1.1014
					0.930953	0.778738	0.883577
					0.961325	0.783421	0.960918
					1.03214	0.667313	1.38007
					0.972174	0.921621	0.933541
					1.24544	0.935813	1.09574
					1.09469	1.26037	1.58454
					1.21817	1.33264	0.783798
					0.904737	0.825621	0.8958
					0.990419	1.36786	1.09885
					1.28353	1.0004	0.950508
					0.963669	1.23976	0.892247
					1.26357	0.905207	0.780794
					1.09605	1.39706	0.791107
					1.32564	1.265	0.977255
					0.979192	0.909093	0.761712
					0.928897	1.22945	0.959409
					1.19103	1.4919	0.822164
					1.093	0.98788	1.14883
					1.13786	1.14366	1.06393
					0.963459	0.904887	0.78924
					1.40437	1.1635	0.875441
					1.32918	1.77671	0.85426
					0.860001	1.30887	0.608713
					0.967647	0.866589	0.604822
					0.994047	0.962102	0.945019
					1.0158	1.10345	0.957008
					1.46283	1.1967	0.709057
					1.02106	1.93898	0.896059
					0.866833	1.06271	1.10396
					1.26137	1.10792	0.571994
					1.33763	1.26193	1.03437
					1.24819	0.987342	1.08766
					1.68306	0.957748	0.478573
					1.09141	1.50223	0.764995
					1.48001	0.875982	0.712119
					1.05624	0.930663	0.915879
					1.06425	1.13872	0.817
					0.952698	1.27949	0.866942
					1.07107	1.03315	0.978228
					1.03296	1.4851	0.949164
					1.03452	0.878968	0.936426
					0.878146	1.16804	0.745123
					0.768794	1.42558	0.979439
					1.0289	1.32595	0.72136
					1.2174	1.16068	0.785188
					1.65797	1.19621	0.999141
					1.11879	1.03211	0.678638
					1.25808	0.971957	1.0542
					1.17682	0.816971	0.973124
					0.948895	0.739333	1.0081
					0.963459	1.03994	0.542407
					1.27715	1.34852	1.05205
					0.931769	1.23121	1.0081
					0.973124	1.05292	0.961325
					0.950529	1.28806	0.858878
					0.95426	0.977231	0.794363
					1.30971	0.938331	1.06472
					1.00511	1.3586	1.35686
					1.12944	1.29259	0.886434
					0.981968	0.932391	1.17877
					1.10827	0.976226	0.945846
					0.953449	1.08289	0.986201
					1.34366	1.01288	1.04515
					1.26563	1.4515	0.97582
					1.67986	1.199	0.973042
					1.12624	1.42587	0.876915
					1.3837	1.01339	0.978686
					1.51055	1.1081	1.09524
					1.71878	1.18784	0.93112
					1.23973	0.912172	0.965137
					1.29259	0.900654	0.879291
					1.36786	0.846038	1.0612
					1.36123	1.25183	1.09599
					1.4293	1.13804	1.08371
					1.37322	0.778062	0.909824
					0.958379	1.13125	0.936313
					1.1192	1.07564	0.790312
					1.21413	1.06201	1.14396
					1.30475	0.805047	1.22094
					1.12525	0.983005	0.902318
					1.33436	1.00843	0.972866
					1.01615	0.92272	1.41946
					1.17404	1.2174	0.998547
					1.1751	1.33782	1.44277
					1.20299	1.14651	0.715052
					1.09248	0.990764	0.825537
					1.41646	1.09431	0.96243
					1.03137	1.06425	0.687431
					1.12177	1.06425	1.06136
					1.02501	1.13123	0.687047
					0.885818	0.809002	0.925378
					1.20744	1.44843	0.777638
					0.945019	0.778621	0.791961
					0.938022	0.951034	0.972247
					1.2996	0.991194	0.949356
					1.25794	1.15486	0.929067
					0.963869	1.22407	0.90786
					1.26563	1.1942	0.72089
					1.25063	0.733062	0.989421
					0.940877	1.14448	0.817414
					1.05177	0.73076	0.594281
					1.47373	0.685462	0.99367
					1.09141	0.965137	0.791124
					1.02011	1.164	1.18359
					1.06295	1.08044	0.767842
					1.00218	1.02146	0.752868
					1.05493	0.944976	0.978572
					0.902721	0.945846	0.913657
					1.5476	1.35965	1.74562
					1.33105	1.40602	1.03338
					1.31453	1.09574	1.52016
					1.1671	1.36816	1.16688
					0.90802	0.920811	1.33412
					1.02849	1.5412	0.979331
					1.09222	1.10114	1.21256
					0.782269	0.878601	1.01358
					0.973598	1.00081	0.907429
					1.40647	0.920492	1.26555
					0.986955	0.983179	0.928453
					0.961298	0.941983	0.932459
					1.12622	0.98287	1.03141
					1.70951	1.1894	1.16287
					1.11808	1.35693	0.909093
					1.06452	1.32233	0.660213
					1.24752	1.02792	1.15305
					0.962831	0.936426	0.974889
					1.71999	1.41478	0.704347
					1.15521	0.879204	0.792934
					1.01947	0.928001	0.830963
					1.65325	0.996097	0.814764
					1.16764	1.24618	0.77157
					1.03484	1.35103	1.24344
					1.08645	1.38065	1.07313
					1.0542	1.16701	0.797939
					0.998738	0.935468	1.24241
					1.36047	1.40869	0.751113
					1.21256		0.672503
					0.973222		1.1612
					0.984672		0.713393
					1.28247		0.925953
					1.03353		0.968512
					0.834909		1.18129
					1.28552		0.981968
					0.807643		0.671465
					1.30889		0.984334
					1.36092		1.04353
					1.14586		0.775604
					1.30856		1.2415
					1.03805		0.63233
					1.29475		0.881138
					1.23532		0.684205
					1.53147		1.00305
					1.22547		0.713855
					0.889221		0.731904
					1.06681		1.21929
					1.08261

## Sheet: E
	Borealin
	Wt			dN			5A
	5	3	3	16	12	14	11	10	8
	INCENP
	Wt			6A
	3	4	5	15	11	13
