# Supplementary material for: Nucleosome interaction of the CPC secures centromeric chromatin integrity and chromosome segregation fidelity
Source: EMBO J. 2025 Oct 27;44(22):6556–97. doi: 10.1038/s44318-025-00594-y (PMC12624148; doi:10.1038/s44318-025-00594-y)
Supplement: Supplementary file 9 — EV Figure Source Data [file 44318_2025_594_MOESM9_ESM.zip]

Archive with 68 entries (45 files):
- Source_Data_EV_Figures/
- Source_Data_EV_Figures/Fig_EV1/
- Source_Data_EV_Figures/Fig_EV1/Fig_EV1C/
- Source_Data_EV_Figures/Fig_EV1/Fig_EV1C/Fig_EV1C.xlsx
- Source_Data_EV_Figures/Fig_EV1/Fig_EV1C/Fig_EV1C_210325_CPC_1_190_NCP_SEC 20250324_173828_Co_Gel.jpg
- Source_Data_EV_Figures/Fig_EV1/Fig_EV1C/Fig_EV1C_210325_CPC_1_190_NCP_SEC 20250324_173828_Co_Gel_crop.tif
- Source_Data_EV_Figures/Fig_EV1/Fig_EV1D/
- Source_Data_EV_Figures/Fig_EV1/Fig_EV1D/Fig_EV1D.csv
- Source_Data_EV_Figures/Fig_EV10/
- Source_Data_EV_Figures/Fig_EV10/Fig_EV10A.xlsx
- Source_Data_EV_Figures/Fig_EV5/
- Source_Data_EV_Figures/Fig_EV5/Fig_EV5C_140825_CPC_constrcts_sample_15percentgel099.tif
- Source_Data_EV_Figures/Fig_EV5/Fig_EV5C_140825_CPC_constrcts_sample_15percentgel099_crop.tif
- Source_Data_EV_Figures/Fig_EV6/
- Source_Data_EV_Figures/Fig_EV6/Fig_EV6A.xlsx
- Source_Data_EV_Figures/Fig_EV6/Fig_EV6C_270325_CPC_NCP_EDC_crosslinking138.tif
- Source_Data_EV_Figures/Fig_EV6/Fig_EV6C_270325_CPC_NCP_EDC_crosslinking138_crop.tif
- Source_Data_EV_Figures/Fig_EV7/
- Source_Data_EV_Figures/Fig_EV7/Fig_EV7A/
- Source_Data_EV_Figures/Fig_EV7/Fig_EV7A/Fig_EV7A_AFMNCPs.png
- Source_Data_EV_Figures/Fig_EV7/Fig_EV7A/Fig_EV7A_AFMNCPs_crop.tif
- Source_Data_EV_Figures/Fig_EV7/Fig_EV7B-F/
- Source_Data_EV_Figures/Fig_EV7/Fig_EV7B-F/Fig_EV7B-F_Nucs_200mMNaCl_withCPC_complete.xlsx
- Source_Data_EV_Figures/Fig_EV7/Fig_EV7B-F/Fig_EV7B-F_Nucs_200nMNaCl_complete.xlsx
- Source_Data_EV_Figures/Fig_EV8/
- Source_Data_EV_Figures/Fig_EV8/Fig_EV8A/
- Source_Data_EV_Figures/Fig_EV8/Fig_EV8A/Fig_EV8A_090525_and_140525_mnase_inputs_17percent049.tif
- Source_Data_EV_Figures/Fig_EV8/Fig_EV8A/Fig_EV8A_090525_and_140525_mnase_inputs_17percent_crop.tiff
- Source_Data_EV_Figures/Fig_EV8/Fig_EV8B/
- Source_Data_EV_Figures/Fig_EV8/Fig_EV8B/Fig_EV8B_02_09_and_03_09_25_CPC_MNase_controls_15percent001.tif
- Source_Data_EV_Figures/Fig_EV8/Fig_EV8B/Fig_EV8B_02_09_and_03_09_25_CPC_MNase_controls_15percent001_crop.tif
- Source_Data_EV_Figures/Fig_EV8/Fig_EV8C/
- Source_Data_EV_Figures/Fig_EV8/Fig_EV8C/Fig_EV8C.xlsx
- Source_Data_EV_Figures/Fig_EV8/Fig_EV8D/
- Source_Data_EV_Figures/Fig_EV8/Fig_EV8D/Fig_EV8D.xlsx
- Source_Data_EV_Figures/Fig_EV8/Fig_EV8D/Fig_EV8D_Array_Agarose_JP lab 2025-09-03 15h27m15s(SYBR® Safe).tif
- Source_Data_EV_Figures/Fig_EV8/Fig_EV8D/Fig_EV8D_Array_Agarose_JP lab 2025-09-03 15h27m15s(SYBR® Safe)_crop.tif
- Source_Data_EV_Figures/Fig_EV9/
- Source_Data_EV_Figures/Fig_EV9/Fig_EV9A/
- Source_Data_EV_Figures/Fig_EV9/Fig_EV9A/anti-Aurora B(EV9A).tif
- Source_Data_EV_Figures/Fig_EV9/Fig_EV9A/anti-Aurora B(EV9A)_crop.tif
- Source_Data_EV_Figures/Fig_EV9/Fig_EV9A/anti-FLAG(EV9A).tif
- Source_Data_EV_Figures/Fig_EV9/Fig_EV9A/anti-FLAG(EV9A)_crop.tif
- Source_Data_EV_Figures/Fig_EV9/Fig_EV9A/anti-INCENP(EV9A).tif
- Source_Data_EV_Figures/Fig_EV9/Fig_EV9A/anti-INCENP(EV9A)_crop.tif
- Source_Data_EV_Figures/Fig_EV9/Fig_EV9A/anti-Tubulin(EV9A).tif
- Source_Data_EV_Figures/Fig_EV9/Fig_EV9A/anti-Tubulin(EV9A)_crop.tif
- Source_Data_EV_Figures/Fig_EV9/Fig_EV9B/
- Source_Data_EV_Figures/Fig_EV9/Fig_EV9B/anti-Aurora B(EV9B).tif
- Source_Data_EV_Figures/Fig_EV9/Fig_EV9B/anti-Aurora B(EV9B)_crop.tif
- Source_Data_EV_Figures/Fig_EV9/Fig_EV9B/anti-Borealin(EV9B).tif
- Source_Data_EV_Figures/Fig_EV9/Fig_EV9B/anti-Borealin(EV9B)_crop.tif
- Source_Data_EV_Figures/Fig_EV9/Fig_EV9B/anti-mCherry(EV9B).tif
- Source_Data_EV_Figures/Fig_EV9/Fig_EV9B/anti-mCherry(EV9B)_crop.tif
- Source_Data_EV_Figures/Fig_EV9/Fig_EV9B/anti-Tubulin(EV9B).tif
- Source_Data_EV_Figures/Fig_EV9/Fig_EV9B/anti-Tubulin(EV9B)_crop.tif
- Source_Data_EV_Figures/Fig_EV9/Fig_EV9C/
- Source_Data_EV_Figures/Fig_EV9/Fig_EV9C/Fig_EV9C_EtBr_INCENP_MNase_3rd-trial.tif
- Source_Data_EV_Figures/Fig_EV9/Fig_EV9D/
- Source_Data_EV_Figures/Fig_EV9/Fig_EV9D/Fig_EV9D_EtBr_Borealin_rep1.tif
- Source_Data_EV_Figures/Fig_EV9/Fig_EV9E/
- Source_Data_EV_Figures/Fig_EV9/Fig_EV9E/Fig_EV9E.xlsx
- Source_Data_EV_Figures/Fig_EV9/Fig_EV9F/
- Source_Data_EV_Figures/Fig_EV9/Fig_EV9F/Fig_EV9F.xlsx
- Source_Data_EV_Figures/Fig_EV9/Fig_EV9H/
- Source_Data_EV_Figures/Fig_EV9/Fig_EV9H/Alpha_fold_model_SGOmotif_H2AT120NCP_full_data_0.json
- Source_Data_EV_Figures/Fig_EV9/Fig_EV9H/Alpha_fold_model_SGOmotif_H2AT120NCP_summary_confidences_0.json
- Source_Data_EV_Figures/Fig_EV9/Fig_EV9H/Alpha_fold_model_SGOmotif_H2AT120phNCP.pdb
