# Supplementary material for: Nucleosome interaction of the CPC secures centromeric chromatin integrity and chromosome segregation fidelity
Source: EMBO J. 2025 Oct 27;44(22):6556–97. doi: 10.1038/s44318-025-00594-y (PMC12624148; doi:10.1038/s44318-025-00594-y)
Supplement: Supplementary file 9 — EV Figure Source Data [file 44318_2025_594_MOESM9_ESM.zip › Source_Data_EV_Figures/Fig_EV1/Fig_EV1C/Fig_EV1C.xlsx]

## Sheet: Sheet1
Chrom.1
UV 1_280
ml	mAU	Normalised mAU
-0.305854	0.059403	0.000153586
-0.305522	0.952859	0.00246361
-0.305189	0.963984	0.00249238
-0.304857	0.975003	0.00252087
-0.304524	0.986001	0.0025493
-0.304192	0.997574	0.00257922
-0.303859	1.0028	0.00259273
-0.303527	1.00692	0.00260337
-0.303194	1.01018	0.00261181
-0.302862	1.01441	0.00262276
-0.30253	1.01872	0.00263391
-0.302197	1.02281	0.00264447
-0.301865	1.38852	0.00359001
-0.301532	1.81827	0.00470112
-0.3012	1.85901	0.00480645
-0.300867	1.85791	0.00480362
-0.300535	1.8566	0.00480024
-0.300202	1.85489	0.00479581
-0.29987	1.85318	0.00479139
-0.299537	1.85136	0.00478667
-0.299205	1.8495	0.00478188
-0.298873	1.84794	0.00477783
-0.29854	1.84654	0.00477422
-0.298208	1.84515	0.00477062
-0.297875	1.84577	0.00477222
-0.297543	1.8467	0.00477464
-0.29721	1.848	0.00477799
-0.296878	1.84933	0.00478143
-0.296545	1.85123	0.00478636
-0.296213	1.85446	0.00479469
-0.29588	1.8574	0.0048023
-0.295548	1.86007	0.0048092
-0.295215	1.86271	0.00481603
-0.294883	1.8655	0.00482326
-0.294551	1.86839	0.00483071
-0.294218	1.87185	0.00483966
-0.293886	1.87543	0.00484891
-0.293553	1.87772	0.00485483
-0.293221	1.86968	0.00483405
-0.292888	0.31611	0.000817301
-0.292556	-0.016064	-4.15334e-05
-0.292223	-0.024473	-6.32749e-05
-0.291891	-0.039599	-0.000102383
-0.291558	-0.063679	-0.000164642
-0.291226	-0.09082	-0.000234815
-0.290893	-0.117988	-0.000305058
-0.290561	-0.145197	-0.000375406
-0.290229	-0.175804	-0.000454541
-0.289896	-0.210571	-0.000544431
-0.289564	-0.247215	-0.000639173
-0.289231	-0.285087	-0.000737091
-0.288899	-0.323143	-0.000835485
-0.288566	-0.361321	-0.000934194
-0.288234	-0.400104	-0.00103447
-0.287901	-0.439674	-0.00113678
-0.287569	-0.480499	-0.00124233
-0.287236	-0.519557	-0.00134331
-0.286904	-0.554016	-0.00143241
-0.286572	-0.585821	-0.00151464
-0.286239	-0.618139	-0.0015982
-0.285907	-0.650353	-0.00168148
-0.285574	-0.682428	-0.00176442
-0.285242	-0.713347	-0.00184436
-0.284909	-0.740509	-0.00191458
-0.284577	-0.758733	-0.0019617
-0.284244	-0.778081	-0.00201173
-0.283912	-0.802572	-0.00207505
-0.283579	-0.830142	-0.00214633
-0.283247	-0.847988	-0.00219247
-0.282914	-0.858295	-0.00221912
-0.282582	-0.869322	-0.00224763
-0.28225	-0.882957	-0.00228288
-0.281917	-0.895809	-0.00231611
-0.281585	-0.902915	-0.00233448
-0.281252	-0.908698	-0.00234943
-0.28092	-0.914303	-0.00236393
-0.280587	-0.919572	-0.00237755
-0.280255	-0.924702	-0.00239081
-0.279922	-0.929559	-0.00240337
-0.27959	-0.933722	-0.00241413
-0.279257	-0.934387	-0.00241585
-0.278925	-0.934198	-0.00241537
-0.278592	-0.939003	-0.00242779
-0.27826	-0.946693	-0.00244767
-0.277928	-0.951596	-0.00246035
-0.277595	-0.945576	-0.00244478
-0.277263	-0.939759	-0.00242974
-0.27693	-0.934907	-0.0024172
-0.276598	-0.928784	-0.00240137
-0.276265	-0.915378	-0.00236671
-0.275933	-0.892533	-0.00230764
-0.2756	-0.865127	-0.00223678
-0.275268	-0.831779	-0.00215056
-0.274935	-0.795738	-0.00205738
-0.274603	-0.748381	-0.00193494
-0.274271	-0.697908	-0.00180444
-0.273938	-0.644064	-0.00166522
-0.273606	-0.588345	-0.00152116
-0.273273	-0.525993	-0.00135995
-0.272941	-0.446835	-0.00115529
-0.272608	-0.368009	-0.000951486
-0.272276	-0.289015	-0.000747247
-0.271943	-0.209547	-0.000541783
-0.271611	-0.119621	-0.00030928
-0.271278	-0.024809	-6.41436e-05
-0.270946	0.067485	0.000174482
-0.270613	0.157327	0.000406768
-0.270281	0.246191	0.000636526
-0.269949	0.331945	0.000858243
-0.269616	0.415053	0.00107312
-0.269284	0.486817	0.00125866
-0.268951	0.558361	0.00144364
-0.268619	0.622259	0.00160885
-0.268286	0.676334	0.00174866
-0.267954	0.722978	0.00186926
-0.267621	0.761169	0.001968
-0.267289	0.797507	0.00206195
-0.266956	0.821136	0.00212304
-0.266624	0.837951	0.00216652
-0.266291	0.84286	0.00217921
-0.265959	0.844759	0.00218412
-0.265627	0.843401	0.00218061
-0.265294	0.83018	0.00214643
-0.264962	0.809756	0.00209362
-0.264629	0.772558	0.00199745
-0.264297	0.734677	0.0018995
-0.263964	0.691969	0.00178908
-0.263632	0.643537	0.00166386
-0.263299	0.58446	0.00151112
-0.262967	0.520946	0.0013469
-0.262634	0.458644	0.00118582
-0.262302	0.388839	0.00100534
-0.26197	0.318616	0.000823781
-0.261637	0.250365	0.000647318
-0.261305	0.183428	0.000474252
-0.260972	0.117341	0.000303385
-0.26064	0.044933	0.000116174
-0.260307	-0.020566	-5.31733e-05
-0.259975	-0.076456	-0.000197677
-0.259642	-0.132398	-0.000342315
-0.25931	-0.188105	-0.000486345
-0.258977	-0.246967	-0.000638532
-0.258645	-0.291663	-0.000754094
-0.258312	-0.331479	-0.000857038
-0.25798	-0.370621	-0.000958239
-0.257648	-0.411853	-0.00106484
-0.257315	-0.452547	-0.00117006
-0.256983	-0.480662	-0.00124275
-0.25665	-0.508442	-0.00131457
-0.256318	-0.536905	-0.00138817
-0.255985	-0.565849	-0.001463
-0.255653	-0.590712	-0.00152728
-0.25532	-0.610322	-0.00157799
-0.254988	-0.62982	-0.0016284
-0.254655	-0.650155	-0.00168097
-0.254323	-0.670567	-0.00173375
-0.253991	-0.685783	-0.00177309
-0.253658	-0.699875	-0.00180952
-0.253326	-0.714108	-0.00184632
-0.252993	-0.729194	-0.00188533
-0.252661	-0.743593	-0.00192256
-0.252328	-0.753504	-0.00194818
-0.251996	-0.763238	-0.00197335
-0.251663	-0.773362	-0.00199952
-0.251331	-0.784388	-0.00202803
-0.250998	-0.793883	-0.00205258
-0.250666	-0.802049	-0.00207369
-0.250333	-0.810178	-0.00209471
-0.250001	-0.818867	-0.00211718
-0.249669	-0.827648	-0.00213988
-0.249336	-0.833767	-0.0021557
-0.249004	-0.839732	-0.00217112
-0.248671	-0.845768	-0.00218673
-0.248339	-0.851846	-0.00220244
-0.248006	-0.857319	-0.0022166
-0.247674	-0.861939	-0.00222854
-0.247341	-0.866525	-0.0022404
-0.247009	-0.87124	-0.00225259
-0.246676	-0.876159	-0.00226531
-0.246344	-0.88035	-0.00227614
-0.246011	-0.884153	-0.00228597
-0.245679	-0.88797	-0.00229584
-0.245347	-0.892765	-0.00230824
-0.245014	-0.897602	-0.00232075
-0.244682	-0.901439	-0.00233067
-0.244349	-0.905132	-0.00234022
-0.244017	-0.908771	-0.00234962
-0.243684	-0.912213	-0.00235852
-0.243352	-0.915007	-0.00236575
-0.243019	-0.917105	-0.00237117
-0.242687	-0.919125	-0.00237639
-0.242354	-0.921345	-0.00238213
-0.242022	-0.92363	-0.00238804
-0.24169	-0.925461	-0.00239278
-0.241357	-0.927119	-0.00239706
-0.241025	-0.928753	-0.00240129
-0.240692	-0.93039	-0.00240552
-0.24036	-0.932007	-0.0024097
-0.240027	-0.933514	-0.0024136
-0.239695	-0.934968	-0.00241736
-0.239362	-0.936915	-0.00242239
-0.23903	-0.93934	-0.00242866
-0.238697	-0.941764	-0.00243493
-0.238365	-0.94405	-0.00244084
-0.238032	-0.94629	-0.00244663
-0.2377	-0.948205	-0.00245158
-0.237368	-0.949949	-0.00245609
-0.237035	-0.950927	-0.00245862
-0.236703	-0.951542	-0.00246021
-0.23637	-0.952366	-0.00246234
-0.236038	-0.953784	-0.002466
-0.235705	-0.95552	-0.00247049
-0.235373	-0.957408	-0.00247538
-0.23504	-0.959346	-0.00248039
-0.234708	-0.961454	-0.00248584
-0.234375	-0.963775	-0.00249184
-0.234043	-0.96601	-0.00249761
-0.23371	-0.968121	-0.00250307
-0.233378	-0.970211	-0.00250848
-0.233046	-0.971466	-0.00251172
-0.232713	-0.972291	-0.00251386
-0.232381	-0.973118	-0.00251599
-0.232048	-0.973936	-0.00251811
-0.231716	-0.974892	-0.00252058
-0.231383	-0.976131	-0.00252378
-0.231051	-0.97704	-0.00252613
-0.230718	-0.977427	-0.00252713
-0.230386	-0.97766	-0.00252774
-0.230053	-0.977917	-0.0025284
-0.229721	-0.978192	-0.00252911
-0.229389	-0.978804	-0.00253069
-0.229056	-0.979581	-0.0025327
-0.228724	-0.980337	-0.00253466
-0.228391	-0.980993	-0.00253635
-0.228059	-0.981399	-0.0025374
-0.227726	-0.981209	-0.00253691
-0.227394	-0.980779	-0.0025358
-0.227061	-0.980346	-0.00253468
-0.226729	-0.97991	-0.00253355
-0.226396	-0.979296	-0.00253197
-0.226064	-0.978476	-0.00252985
-0.225731	-0.977606	-0.0025276
-0.225399	-0.977441	-0.00252717
-0.225067	-0.977609	-0.00252761
-0.224734	-0.978634	-0.00253025
-0.224402	-0.980083	-0.002534
-0.224069	-0.981475	-0.0025376
-0.223737	-0.982814	-0.00254106
-0.223404	-0.98399	-0.0025441
-0.223072	-0.984899	-0.00254645
-0.222739	-0.985699	-0.00254852
-0.222407	-0.98658	-0.0025508
-0.222074	-0.98754	-0.00255328
-0.221742	-0.988478	-0.00255571
-0.221409	-0.989409	-0.00255811
-0.221077	-0.990311	-0.00256045
-0.220745	-0.991145	-0.0025626
-0.220412	-0.991973	-0.00256474
-0.22008	-0.992909	-0.00256716
-0.219747	-0.993884	-0.00256968
-0.219415	-0.994941	-0.00257242
-0.219082	-0.996172	-0.0025756
-0.21875	-0.997445	-0.00257889
-0.218417	-0.99874	-0.00258224
-0.218085	-1.00003	-0.00258556
-0.217752	-1.00141	-0.00258914
-0.21742	-1.00285	-0.00259287
-0.217088	-1.00354	-0.00259464
-0.216755	-1.00393	-0.00259567
-0.216423	-1.00429	-0.00259659
-0.21609	-1.00447	-0.00259704
-0.215758	-1.00461	-0.00259742
-0.215425	-1.00482	-0.00259796
-0.215093	-1.00505	-0.00259856
-0.21476	-1.0059	-0.00260076
-0.214428	-1.00738	-0.00260457
-0.214095	-1.00889	-0.00260848
-0.213763	-1.01038	-0.00261234
-0.21343	-1.01183	-0.00261609
-0.213098	-1.01283	-0.00261867
-0.212766	-1.01366	-0.0026208
-0.212433	-1.01453	-0.00262306
-0.212101	-1.01544	-0.00262542
-0.211768	-1.01613	-0.0026272
-0.211436	-1.01628	-0.00262758
-0.211103	-1.01616	-0.00262729
-0.210771	-1.01588	-0.00262656
-0.210438	-1.01555	-0.00262571
-0.210106	-1.01565	-0.00262596
-0.209773	-1.01605	-0.002627
-0.209441	-1.01642	-0.00262795
-0.209109	-1.01674	-0.00262877
-0.208776	-1.01708	-0.00262965
-0.208444	-1.01775	-0.00263138
-0.208111	-1.01855	-0.00263346
-0.207779	-1.01954	-0.00263602
-0.207446	-1.02059	-0.00263872
-0.207114	-1.02147	-0.00264101
-0.206781	-1.02211	-0.00264266
-0.206449	-1.02207	-0.00264255
-0.206116	-1.02139	-0.0026408
-0.205784	-1.02059	-0.00263874
-0.205451	-1.01936	-0.00263555
-0.205119	-1.01795	-0.00263191
-0.204787	-1.01703	-0.00262954
-0.204454	-1.01626	-0.00262753
-0.204122	-1.01571	-0.0026261
-0.203789	-1.01565	-0.00262597
-0.203457	-1.01594	-0.00262671
-0.203124	-1.0168	-0.00262892
-0.202792	-1.01779	-0.0026315
-0.202459	-1.01912	-0.00263493
-0.202127	-1.02066	-0.0026389
-0.201794	-1.02181	-0.00264187
-0.201462	-1.02264	-0.00264403
-0.201129	-1.02334	-0.00264583
-0.200797	-1.02316	-0.00264539
-0.200465	-1.02275	-0.00264431
-0.200132	-1.022	-0.00264237
-0.1998	-1.02117	-0.00264022
-0.199467	-1.02054	-0.0026386
-0.199135	-1.02018	-0.00263768
-0.198802	-1.02005	-0.00263734
-0.19847	-1.02015	-0.00263759
-0.198137	-1.02029	-0.00263794
-0.197805	-1.02053	-0.00263858
-0.197472	-1.02082	-0.00263932
-0.19714	-1.02156	-0.00264125
-0.196808	-1.02244	-0.00264352
-0.196475	-1.02351	-0.00264628
-0.196143	-1.02505	-0.00265027
-0.19581	-1.02645	-0.0026539
-0.195478	-1.02736	-0.00265624
-0.195145	-1.02816	-0.00265831
-0.194813	-1.02809	-0.00265813
-0.19448	-1.02751	-0.00265661
-0.194148	-1.0265	-0.00265401
-0.193815	-1.0253	-0.00265091
-0.193483	-1.02403	-0.00264763
-0.19315	-1.02385	-0.00264716
-0.192818	-1.02395	-0.00264743
-0.192486	-1.02498	-0.00265007
-0.192153	-1.02615	-0.00265309
-0.191821	-1.02717	-0.00265575
-0.191488	-1.02786	-0.00265752
-0.191156	-1.02827	-0.0026586
-0.190823	-1.02843	-0.00265899
-0.190491	-1.02855	-0.0026593
-0.190158	-1.02869	-0.00265967
-0.189826	-1.02886	-0.00266011
-0.189493	-1.02892	-0.00266026
-0.189161	-1.02894	-0.00266033
-0.188828	-1.02897	-0.0026604
-0.188496	-1.02947	-0.00266168
-0.188164	-1.02997	-0.00266297
-0.187831	-1.03002	-0.00266312
-0.187499	-1.03001	-0.0026631
-0.187166	-1.03002	-0.00266312
-0.186834	-1.03009	-0.0026633
-0.186501	-1.03099	-0.00266562
-0.186169	-1.0323	-0.002669
-0.185836	-1.03365	-0.0026725
-0.185504	-1.03478	-0.00267541
-0.185171	-1.03563	-0.00267763
-0.184839	-1.03603	-0.00267865
-0.184507	-1.0356	-0.00267754
-0.184174	-1.03516	-0.00267639
-0.183842	-1.03468	-0.00267516
-0.183509	-1.03413	-0.00267375
-0.183177	-1.03379	-0.00267287
-0.182844	-1.03375	-0.00267277
-0.182512	-1.0338	-0.00267288
-0.182179	-1.03427	-0.00267411
-0.181847	-1.03521	-0.00267654
-0.181514	-1.03613	-0.0026789
-0.181182	-1.03702	-0.0026812
-0.180849	-1.03779	-0.0026832
-0.180517	-1.03808	-0.00268395
-0.180185	-1.03806	-0.00268391
-0.179852	-1.03759	-0.0026827
-0.17952	-1.03702	-0.00268122
-0.179187	-1.03651	-0.00267989
-0.178855	-1.03618	-0.00267904
-0.178522	-1.03582	-0.0026781
-0.17819	-1.0354	-0.00267703
-0.177857	-1.03501	-0.002676
-0.177525	-1.03471	-0.00267525
-0.177192	-1.03463	-0.00267504
-0.17686	-1.03496	-0.00267587
-0.176527	-1.0355	-0.00267728
-0.176195	-1.03614	-0.00267893
-0.175863	-1.03706	-0.00268131
-0.17553	-1.03807	-0.00268393
-0.175198	-1.03917	-0.00268677
-0.174865	-1.04025	-0.00268955
-0.174533	-1.04112	-0.0026918
-0.1742	-1.04154	-0.00269288
-0.173868	-1.04151	-0.00269281
-0.173535	-1.04104	-0.00269161
-0.173203	-1.04059	-0.00269043
-0.17287	-1.04019	-0.00268941
-0.172538	-1.03997	-0.00268883
-0.172206	-1.04021	-0.00268947
-0.171873	-1.04063	-0.00269055
-0.171541	-1.04114	-0.00269187
-0.171208	-1.0419	-0.00269383
-0.170876	-1.04263	-0.00269572
-0.170543	-1.04318	-0.00269714
-0.170211	-1.04377	-0.00269866
-0.169878	-1.04458	-0.00270076
-0.169546	-1.04565	-0.00270352
-0.169213	-1.04661	-0.00270601
-0.168881	-1.04747	-0.00270824
-0.168548	-1.04813	-0.00270994
-0.168216	-1.04817	-0.00271004
-0.167884	-1.04788	-0.0027093
-0.167551	-1.04732	-0.00270784
-0.167219	-1.04674	-0.00270634
-0.166886	-1.0466	-0.00270599
-0.166554	-1.04737	-0.00270797
-0.166221	-1.04836	-0.00271054
-0.165889	-1.04969	-0.00271397
-0.165556	-1.05087	-0.00271701
-0.165224	-1.05149	-0.00271862
-0.164891	-1.05171	-0.00271921
-0.164559	-1.05188	-0.00271965
-0.164226	-1.05203	-0.00272001
-0.163894	-1.05207	-0.00272011
-0.163562	-1.05186	-0.00271958
-0.163229	-1.05153	-0.00271872
-0.162897	-1.05095	-0.00271724
-0.162564	-1.05041	-0.00271583
-0.162232	-1.05014	-0.00271514
-0.161899	-1.05014	-0.00271512
-0.161567	-1.04989	-0.0027145
-0.161234	-1.0494	-0.00271322
-0.160902	-1.04904	-0.00271228
-0.160569	-1.04906	-0.00271233
-0.160237	-1.0495	-0.00271349
-0.159905	-1.05056	-0.00271622
-0.159572	-1.05182	-0.00271948
-0.15924	-1.05274	-0.00272185
-0.158907	-1.05292	-0.00272232
-0.158575	-1.05261	-0.00272152
-0.158242	-1.05146	-0.00271855
-0.15791	-1.05039	-0.00271579
-0.157577	-1.04953	-0.00271355
-0.157245	-1.04901	-0.00271222
-0.156912	-1.04904	-0.00271229
-0.15658	-1.04943	-0.0027133
-0.156247	-1.04978	-0.00271421
-0.155915	-1.05007	-0.00271495
-0.155583	-1.05044	-0.00271592
-0.15525	-1.05106	-0.00271752
-0.154918	-1.05172	-0.00271922
-0.154585	-1.05245	-0.00272112
-0.154253	-1.05325	-0.00272317
-0.15392	-1.05377	-0.00272453
-0.153588	-1.05399	-0.00272509
-0.153255	-1.05414	-0.00272547
-0.152923	-1.05409	-0.00272535
-0.15259	-1.05377	-0.00272453
-0.152258	-1.05307	-0.00272272
-0.151925	-1.05219	-0.00272043
-0.151593	-1.05132	-0.00271818
-0.151261	-1.05047	-0.00271598
-0.150928	-1.04997	-0.00271469
-0.150596	-1.05016	-0.00271518
-0.150263	-1.05046	-0.00271596
-0.149931	-1.05126	-0.00271802
-0.149598	-1.05249	-0.0027212
-0.149266	-1.05351	-0.00272384
-0.148933	-1.05437	-0.00272608
-0.148601	-1.05513	-0.00272804
-0.148268	-1.05565	-0.00272938
-0.147936	-1.05612	-0.00273061
-0.147604	-1.05666	-0.002732
-0.147271	-1.0572	-0.00273337
-0.146939	-1.05751	-0.00273419
-0.146606	-1.05749	-0.00273414
-0.146274	-1.05739	-0.00273389
-0.145941	-1.05717	-0.00273331
-0.145609	-1.05689	-0.00273259
-0.145276	-1.05642	-0.00273136
-0.144944	-1.05585	-0.00272989
-0.144611	-1.05548	-0.00272894
-0.144279	-1.05524	-0.00272832
-0.143946	-1.05528	-0.00272843
-0.143614	-1.05596	-0.00273019
-0.143282	-1.05685	-0.00273248
-0.142949	-1.05771	-0.00273471
-0.142617	-1.05858	-0.00273695
-0.142284	-1.05959	-0.00273956
-0.141952	-1.0607	-0.00274243
-0.141619	-1.06131	-0.002744
-0.141287	-1.06143	-0.00274432
-0.140954	-1.06157	-0.00274468
-0.140622	-1.06175	-0.00274516
-0.140289	-1.06208	-0.00274599
-0.139957	-1.06263	-0.00274742
-0.139624	-1.06326	-0.00274904
-0.139292	-1.06394	-0.00275082
-0.13896	-1.06476	-0.00275293
-0.138627	-1.06583	-0.0027557
-0.138295	-1.06723	-0.00275931
-0.137962	-1.06861	-0.00276288
-0.13763	-1.06996	-0.00276637
-0.137297	-1.07135	-0.00276997
-0.136965	-1.07293	-0.00277406
-0.136632	-1.07467	-0.00277856
-0.1363	-1.07633	-0.00278286
-0.135967	-1.0778	-0.00278666
-0.135635	-1.07884	-0.00278934
-0.135303	-1.07926	-0.00279043
-0.13497	-1.07948	-0.00279099
-0.134638	-1.07973	-0.00279164
-0.134305	-1.08	-0.00279235
-0.133973	-1.08013	-0.00279266
-0.13364	-1.08005	-0.00279247
-0.133308	-1.07998	-0.0027923
-0.132975	-1.07992	-0.00279214
-0.132643	-1.07986	-0.00279198
-0.13231	-1.07977	-0.00279174
-0.131978	-1.07964	-0.00279141
-0.131645	-1.07951	-0.00279108
-0.131313	-1.07986	-0.00279198
-0.130981	-1.08063	-0.00279397
-0.130648	-1.08139	-0.00279593
-0.130316	-1.08209	-0.00279773
-0.129983	-1.08278	-0.00279952
-0.129651	-1.0829	-0.00279983
-0.129318	-1.08283	-0.00279966
-0.128986	-1.08281	-0.0027996
-0.128653	-1.0828	-0.00279957
-0.128321	-1.08272	-0.00279936
-0.127988	-1.08251	-0.00279883
-0.127656	-1.08242	-0.00279858
-0.127323	-1.08251	-0.00279882
-0.126991	-1.08265	-0.00279918
-0.126659	-1.08267	-0.00279924
-0.126326	-1.08263	-0.00279914
-0.125994	-1.08254	-0.0027989
-0.125661	-1.08241	-0.00279858
-0.125329	-1.08228	-0.00279824
-0.124996	-1.08215	-0.00279789
-0.124664	-1.08201	-0.00279753
-0.124331	-1.08186	-0.00279714
-0.123999	-1.08171	-0.00279675
-0.123666	-1.08141	-0.00279598
-0.123334	-1.08092	-0.00279473
-0.123002	-1.07991	-0.00279211
-0.122669	-1.07844	-0.00278831
-0.122337	-1.07688	-0.00278428
-0.122004	-1.07511	-0.00277969
-0.121672	-1.07324	-0.00277486
-0.121339	-1.07197	-0.00277159
-0.121007	-1.07086	-0.0027687
-0.120674	-1.06979	-0.00276595
-0.120342	-1.06888	-0.00276359
-0.120009	-1.06808	-0.00276151
-0.119677	-1.06741	-0.00275978
-0.119344	-1.06677	-0.00275812
-0.119012	-1.06632	-0.00275697
-0.11868	-1.06605	-0.00275628
-0.118347	-1.06594	-0.00275599
-0.118015	-1.06589	-0.00275584
-0.117682	-1.06584	-0.00275572
-0.11735	-1.06554	-0.00275494
-0.117017	-1.06515	-0.00275394
-0.116685	-1.06476	-0.00275294
-0.116352	-1.06437	-0.00275193
-0.11602	-1.06407	-0.00275114
-0.115687	-1.06397	-0.00275088
-0.115355	-1.06406	-0.00275112
-0.115022	-1.06434	-0.00275185
-0.11469	-1.06465	-0.00275266
-0.114358	-1.06523	-0.00275416
-0.114025	-1.06605	-0.00275628
-0.113693	-1.06714	-0.00275908
-0.11336	-1.06831	-0.0027621
-0.113028	-1.06946	-0.00276509
-0.112695	-1.07014	-0.00276684
-0.112363	-1.07068	-0.00276825
-0.11203	-1.07106	-0.00276923
-0.111698	-1.07141	-0.00277012
-0.111365	-1.07172	-0.00277094
-0.111033	-1.072	-0.00277165
-0.110701	-1.07206	-0.00277181
-0.110368	-1.07194	-0.0027715
-0.110036	-1.0718	-0.00277113
-0.109703	-1.07192	-0.00277144
-0.109371	-1.07215	-0.00277205
-0.109038	-1.07266	-0.00277337
-0.108706	-1.07325	-0.00277489
-0.108373	-1.07392	-0.00277663
-0.108041	-1.07495	-0.00277928
-0.107708	-1.07598	-0.00278195
-0.107376	-1.0768	-0.00278407
-0.107043	-1.07757	-0.00278605
-0.106711	-1.07857	-0.00278863
-0.106379	-1.07975	-0.00279169
-0.106046	-1.08068	-0.00279409
-0.105714	-1.08138	-0.0027959
-0.105381	-1.08203	-0.00279759
-0.105049	-1.08219	-0.00279801
-0.104716	-1.08226	-0.00279819
-0.104384	-1.08284	-0.00279968
-0.104051	-1.0835	-0.00280139
-0.103719	-1.08415	-0.00280307
-0.103386	-1.0848	-0.00280474
-0.103054	-1.08548	-0.0028065
-0.102721	-1.08619	-0.00280835
-0.102389	-1.08691	-0.0028102
-0.102057	-1.08767	-0.00281218
-0.101724	-1.08844	-0.00281416
-0.101392	-1.08893	-0.00281543
-0.101059	-1.08932	-0.00281643
-0.100727	-1.08979	-0.00281765
-0.100394	-1.09062	-0.00281979
-0.100062	-1.09141	-0.00282183
-0.099729	-1.0918	-0.00282285
-0.099397	-1.09216	-0.00282378
-0.099064	-1.09245	-0.00282453
-0.098732	-1.09269	-0.00282514
-0.0984	-1.09268	-0.00282512
-0.098067	-1.09249	-0.00282463
-0.097735	-1.09229	-0.00282411
-0.097402	-1.09155	-0.0028222
-0.09707	-1.09077	-0.00282018
-0.096737	-1.09053	-0.00281956
-0.096405	-1.09035	-0.00281909
-0.096072	-1.0903	-0.00281896
-0.09574	-1.09059	-0.00281971
-0.095407	-1.09092	-0.00282057
-0.095075	-1.09125	-0.00282142
-0.094742	-1.09157	-0.00282226
-0.09441	-1.09197	-0.00282327
-0.094078	-1.09238	-0.00282435
-0.093745	-1.09276	-0.00282532
-0.093413	-1.09312	-0.00282627
-0.09308	-1.09347	-0.00282715
-0.092748	-1.09366	-0.00282765
-0.092415	-1.09375	-0.00282789
-0.092083	-1.09346	-0.00282714
-0.09175	-1.09315	-0.00282633
-0.091418	-1.09275	-0.00282529
-0.091085	-1.09225	-0.00282401
-0.090753	-1.0918	-0.00282286
-0.09042	-1.09143	-0.00282189
-0.090088	-1.09105	-0.0028209
-0.089756	-1.09123	-0.00282138
-0.089423	-1.09151	-0.0028221
-0.089091	-1.09234	-0.00282424
-0.088758	-1.09322	-0.0028265
-0.088426	-1.09398	-0.00282849
-0.088093	-1.09455	-0.00282995
-0.087761	-1.09496	-0.00283102
-0.087428	-1.09502	-0.00283118
-0.087096	-1.09507	-0.0028313
-0.086763	-1.09541	-0.00283218
-0.086431	-1.09588	-0.0028334
-0.086099	-1.09631	-0.00283449
-0.085766	-1.09672	-0.00283555
-0.085434	-1.09702	-0.00283634
-0.085101	-1.09646	-0.00283489
-0.084769	-1.09588	-0.00283339
-0.084436	-1.09548	-0.00283236
-0.084104	-1.09508	-0.00283132
-0.083771	-1.09499	-0.0028311
-0.083439	-1.09523	-0.00283171
-0.083106	-1.09557	-0.00283259
-0.082774	-1.09602	-0.00283375
-0.082441	-1.09645	-0.00283488
-0.082109	-1.09699	-0.00283627
-0.081777	-1.09757	-0.00283776
-0.081444	-1.09755	-0.00283771
-0.081112	-1.09747	-0.00283749
-0.080779	-1.09738	-0.00283727
-0.080447	-1.09728	-0.00283701
-0.080114	-1.09726	-0.00283697
-0.079782	-1.09746	-0.00283747
-0.079449	-1.09764	-0.00283795
-0.079117	-1.09788	-0.00283856
-0.078784	-1.09818	-0.00283934
-0.078452	-1.09835	-0.00283978
-0.07812	-1.09835	-0.00283978
-0.077787	-1.09828	-0.00283961
-0.077455	-1.09816	-0.0028393
-0.077122	-1.09795	-0.00283875
-0.07679	-1.09806	-0.00283904
-0.076457	-1.09877	-0.00284087
-0.076125	-1.09947	-0.00284269
-0.075792	-1.10016	-0.00284445
-0.07546	-1.10069	-0.00284584
-0.075127	-1.10091	-0.00284641
-0.074795	-1.10092	-0.00284642
-0.074462	-1.10095	-0.00284651
-0.07413	-1.10106	-0.00284679
-0.073798	-1.10118	-0.00284709
-0.073465	-1.10122	-0.0028472
-0.073133	-1.10123	-0.00284724
-0.0728	-1.10114	-0.00284698
-0.072468	-1.10082	-0.00284616
-0.072135	-1.10051	-0.00284536
-0.071803	-1.10021	-0.00284459
-0.07147	-1.10001	-0.00284407
-0.071138	-1.10013	-0.00284437
-0.070805	-1.10047	-0.00284526
-0.070473	-1.10073	-0.00284594
-0.07014	-1.10094	-0.00284649
-0.069808	-1.10093	-0.00284646
-0.069476	-1.10048	-0.00284529
-0.069143	-1.09999	-0.00284403
-0.068811	-1.09963	-0.00284308
-0.068478	-1.09927	-0.00284216
-0.068146	-1.09884	-0.00284105
-0.067813	-1.09834	-0.00283975
-0.067481	-1.09786	-0.00283852
-0.067148	-1.09742	-0.00283737
-0.066816	-1.09698	-0.00283625
-0.066483	-1.09657	-0.00283517
-0.066151	-1.09613	-0.00283404
-0.065819	-1.09562	-0.00283272
-0.065486	-1.09507	-0.0028313
-0.065154	-1.09481	-0.00283062
-0.064821	-1.09502	-0.00283116
-0.064489	-1.09535	-0.00283203
-0.064156	-1.0959	-0.00283344
-0.063824	-1.09641	-0.00283476
-0.063491	-1.09678	-0.00283573
-0.063159	-1.09693	-0.00283611
-0.062826	-1.09675	-0.00283565
-0.062494	-1.09633	-0.00283456
-0.062161	-1.09571	-0.00283297
-0.061829	-1.0947	-0.00283033
-0.061497	-1.09379	-0.00282798
-0.061164	-1.09331	-0.00282674
-0.060832	-1.09292	-0.00282574
-0.060499	-1.09276	-0.00282534
-0.060167	-1.09297	-0.00282586
-0.059834	-1.09324	-0.00282658
-0.059502	-1.0936	-0.0028275
-0.059169	-1.09402	-0.00282857
-0.058837	-1.09462	-0.00283014
-0.058504	-1.09535	-0.00283203
-0.058172	-1.09606	-0.00283386
-0.057839	-1.09676	-0.00283566
-0.057507	-1.09747	-0.00283752
-0.057175	-1.09822	-0.00283945
-0.056842	-1.09865	-0.00284056
-0.05651	-1.09864	-0.00284054
-0.056177	-1.09863	-0.0028405
-0.055845	-1.09856	-0.00284033
-0.055512	-1.09848	-0.00284012
-0.05518	-1.09854	-0.00284027
-0.054847	-1.09871	-0.00284072
-0.054515	-1.09869	-0.00284066
-0.054182	-1.09828	-0.00283959
-0.05385	-1.09792	-0.00283868
-0.053518	-1.09795	-0.00283874
-0.053185	-1.09809	-0.00283912
-0.052853	-1.09853	-0.00284024
-0.05252	-1.09932	-0.00284229
-0.052188	-1.09985	-0.00284366
-0.051855	-1.10006	-0.00284421
-0.051523	-1.10032	-0.00284487
-0.05119	-1.1008	-0.00284611
-0.050858	-1.10141	-0.0028477
-0.050525	-1.10184	-0.00284881
-0.050193	-1.10214	-0.00284959
-0.04986	-1.10228	-0.00284995
-0.049528	-1.10212	-0.00284953
-0.049196	-1.10181	-0.00284874
-0.048863	-1.10148	-0.00284788
-0.048531	-1.10114	-0.002847
-0.048198	-1.10096	-0.00284653
-0.047866	-1.10099	-0.0028466
-0.047533	-1.10109	-0.00284685
-0.047201	-1.10123	-0.00284724
-0.046868	-1.10129	-0.00284737
-0.046536	-1.10101	-0.00284667
-0.046203	-1.10072	-0.00284591
-0.045871	-1.10081	-0.00284613
-0.045538	-1.10105	-0.00284676
-0.045206	-1.10141	-0.00284769
-0.044874	-1.10195	-0.00284909
-0.044541	-1.10222	-0.0028498
-0.044209	-1.10217	-0.00284966
-0.043876	-1.10213	-0.00284955
-0.043544	-1.10217	-0.00284966
-0.043211	-1.10224	-0.00284985
-0.042879	-1.10208	-0.00284943
-0.042546	-1.10173	-0.00284852
-0.042214	-1.10153	-0.00284802
-0.041881	-1.10166	-0.00284834
-0.041549	-1.10212	-0.00284953
-0.041217	-1.10288	-0.00285148
-0.040884	-1.10375	-0.00285374
-0.040552	-1.10428	-0.00285511
-0.040219	-1.1044	-0.00285541
-0.039887	-1.10426	-0.00285505
-0.039554	-1.10394	-0.00285422
-0.039222	-1.10362	-0.0028534
-0.038889	-1.1035	-0.0028531
-0.038557	-1.10365	-0.00285349
-0.038224	-1.10414	-0.00285476
-0.037892	-1.10485	-0.00285658
-0.037559	-1.10558	-0.00285847
-0.037227	-1.10637	-0.00286052
-0.036895	-1.10706	-0.0028623
-0.036562	-1.10758	-0.00286364
-0.03623	-1.10804	-0.00286484
-0.035897	-1.10851	-0.00286606
-0.035565	-1.10898	-0.00286726
-0.035232	-1.10935	-0.00286823
-0.0349	-1.10966	-0.00286901
-0.034567	-1.11003	-0.00286998
-0.034235	-1.11066	-0.0028716
-0.033902	-1.11126	-0.00287317
-0.03357	-1.11155	-0.0028739
-0.033237	-1.11169	-0.00287427
-0.032905	-1.11183	-0.00287462
-0.032573	-1.11195	-0.00287493
-0.03224	-1.11243	-0.00287618
-0.031908	-1.1133	-0.00287843
-0.031575	-1.11425	-0.00288089
-0.031243	-1.11474	-0.00288215
-0.03091	-1.1147	-0.00288206
-0.030578	-1.11437	-0.00288119
-0.030245	-1.11388	-0.00287992
-0.029913	-1.11347	-0.00287888
-0.02958	-1.11349	-0.00287892
-0.029248	-1.11374	-0.00287958
-0.028916	-1.11394	-0.0028801
-0.028583	-1.11412	-0.00288056
-0.028251	-1.11431	-0.00288104
-0.027918	-1.11451	-0.00288156
-0.027586	-1.11471	-0.00288209
-0.027253	-1.11491	-0.0028826
-0.026921	-1.11511	-0.00288311
-0.026588	-1.11543	-0.00288395
-0.026256	-1.1158	-0.00288489
-0.025923	-1.11598	-0.00288536
-0.025591	-1.11599	-0.0028854
-0.025258	-1.11601	-0.00288544
-0.024926	-1.11604	-0.00288552
-0.024594	-1.11613	-0.00288575
-0.024261	-1.11623	-0.00288602
-0.023929	-1.11635	-0.00288633
-0.023596	-1.11648	-0.00288665
-0.023264	-1.11644	-0.00288655
-0.022931	-1.11628	-0.00288614
-0.022599	-1.11688	-0.00288769
-0.022266	-1.11775	-0.00288993
-0.021934	-1.11863	-0.00289221
-0.021601	-1.11965	-0.00289485
-0.021269	-1.12054	-0.00289716
-0.020936	-1.12085	-0.00289797
-0.020604	-1.12111	-0.00289864
-0.020272	-1.12119	-0.00289884
-0.019939	-1.12098	-0.00289829
-0.019607	-1.12073	-0.00289765
-0.019274	-1.12047	-0.00289697
-0.018942	-1.12021	-0.00289629
-0.018609	-1.1204	-0.00289679
-0.018277	-1.12075	-0.00289769
-0.017944	-1.12088	-0.00289804
-0.017612	-1.12095	-0.0028982
-0.017279	-1.12079	-0.0028978
-0.016947	-1.11975	-0.00289512
-0.016615	-1.11865	-0.00289228
-0.016282	-1.11748	-0.00288925
-0.01595	-1.11632	-0.00288624
-0.015617	-1.1153	-0.00288361
-0.015285	-1.11439	-0.00288124
-0.014952	-1.11364	-0.00287931
-0.01462	-1.11302	-0.00287772
-0.014287	-1.11241	-0.00287613
-0.013955	-1.11236	-0.00287599
-0.013622	-1.11233	-0.00287593
-0.01329	-1.11216	-0.00287549
-0.012957	-1.11199	-0.00287503
-0.012625	-1.1118	-0.00287457
-0.012293	-1.11162	-0.00287408
-0.01196	-1.11162	-0.00287408
-0.011628	-1.11191	-0.00287483
-0.011295	-1.11221	-0.00287563
-0.010963	-1.11248	-0.00287631
-0.01063	-1.11272	-0.00287694
-0.010298	-1.1125	-0.00287636
-0.009965	-1.11213	-0.00287542
-0.009633	-1.11169	-0.00287428
-0.0093	-1.11093	-0.00287231
-0.008968	-1.11041	-0.00287097
-0.008635	-1.11078	-0.00287191
-0.008303	-1.11117	-0.00287292
-0.007971	-1.11153	-0.00287384
-0.007638	-1.11182	-0.0028746
-0.007306	-1.11196	-0.00287496
-0.006973	-1.11198	-0.00287502
-0.006641	-1.11201	-0.00287509
-0.006308	-1.11219	-0.00287557
-0.005976	-1.11242	-0.00287617
-0.005643	-1.11208	-0.00287528
-0.005311	-1.11172	-0.00287435
-0.004978	-1.11148	-0.00287372
-0.004646	-0.001417	-3.66365e-06
-0.004314	-0.000448	-1.1583e-06
-0.003981	-0.000686	-1.77365e-06
-0.003649	-0.000919	-2.37607e-06
-0.003316	-0.001196	-3.09225e-06
-0.002984	-0.00149	-3.85239e-06
-0.002651	-0.001832	-4.73663e-06
-0.002319	-0.002177	-5.62863e-06
-0.001986	-0.002517	-6.50769e-06
-0.001654	-0.002095	-5.41662e-06
-0.001321	-0.001756	-4.54013e-06
-0.000989	-0.001725	-4.45998e-06
-0.000656	-0.001696	-4.385e-06
-0.000324	-0.001915	-4.95123e-06
8e-06	-0.00253	-6.54131e-06
0.000341	-0.003163	-8.17793e-06
0.000673	-0.003868	-1.00007e-05
0.001006	-0.00455	-1.1764e-05
0.001338	-0.004146	-1.07195e-05
0.001671	-0.003471	-8.97426e-06
0.002003	-0.002636	-6.81537e-06
0.002336	-0.001753	-4.53238e-06
0.002668	-0.001127	-2.91385e-06
0.003001	-0.001332	-3.44388e-06
0.003333	-0.001411	-3.64814e-06
0.003666	-0.001036	-2.67857e-06
0.003998	-0.000668	-1.72711e-06
0.00433	-0.000281	-7.26524e-07
0.004663	0.000101	2.61135E-07
0.004995	0.000542	1.40134E-06
0.005328	0.000981	2.53637E-06
0.00566	0.001425	3.68433E-06
0.005993	0.001759	4.54789E-06
0.006325	0.002051	5.30285E-06
0.006658	0.001602	4.14197E-06
0.00699	0.001165	3.0121E-06
0.007323	0.000788	2.03737E-06
0.007655	0.00055	1.42202E-06
0.007987	0.000574	1.48407E-06
0.00832	0.000952	2.46139E-06
0.008652	0.001348	3.48525E-06
0.008985	0.001965	5.0805E-06
0.009317	0.002659	6.87483E-06
0.00965	0.002304	5.95698E-06
0.009982	0.001702	4.40051E-06
0.010315	0.001078	2.78717E-06
0.010647	0.000208	5.37783E-07
0.01098	-0.000484	-1.25138e-06
0.011312	-0.00036	-9.30779e-07
0.011645	-0.000254	-6.56716e-07
0.011977	-0.000376	-9.72147e-07
0.012309	-0.001174	-3.03537e-06
0.012642	-0.002014	-5.20719e-06
0.012974	-0.002848	-7.36349e-06
0.013307	-0.003642	-9.41638e-06
0.013639	-0.004237	-1.09547e-05
0.013972	-0.00469	-1.2126e-05
0.014304	-0.005023	-1.29869e-05
0.014637	-0.005363	-1.3866e-05
0.014969	-0.0056	-1.44788e-05
0.015302	-0.005023	-1.29869e-05
0.015634	-0.004505	-1.16477e-05
0.015967	-0.004097	-1.05928e-05
0.016299	-0.003733	-9.65166e-06
0.016631	-0.003696	-9.55599e-06
0.016964	-0.004107	-1.06186e-05
0.017296	-0.004751	-1.22837e-05
0.017629	-0.005517	-1.42642e-05
0.017961	-0.00629	-1.62628e-05
0.018294	-0.007074	-1.82898e-05
0.018626	-0.007803	-2.01746e-05
0.018959	-0.008273	-2.13898e-05
0.019291	-0.008687	-2.24602e-05
0.019624	-0.00913	-2.36056e-05
0.019956	-0.009613	-2.48544e-05
0.020288	-0.009837	-2.54335e-05
0.020621	-0.009414	-2.43399e-05
0.020953	-0.00893	-2.30885e-05
0.021286	-0.008016	-2.07253e-05
0.021618	-0.006759	-1.74754e-05
0.021951	-0.005717	-1.47813e-05
0.022283	-0.004805	-1.24233e-05
0.022616	-0.003938	-1.01817e-05
0.022948	-0.003385	-8.75191e-06
0.023281	-0.003088	-7.98401e-06
0.023613	-0.003587	-9.27418e-06
0.023946	-0.00408	-1.05488e-05
0.024278	-0.004572	-1.18209e-05
0.02461	-0.004936	-1.2762e-05
0.024943	-0.004958	-1.28189e-05
0.025275	-0.004582	-1.18467e-05
0.025608	-0.004229	-1.09341e-05
0.02594	-0.004086	-1.05643e-05
0.026273	-0.004277	-1.10582e-05
0.026605	-0.004472	-1.15623e-05
0.026938	-0.004663	-1.20562e-05
0.02727	-0.004834	-1.24983e-05
0.027603	-0.004812	-1.24414e-05
0.027935	-0.004699	-1.21492e-05
0.028268	-0.004527	-1.17045e-05
0.0286	-0.004334	-1.12055e-05
0.028932	-0.004152	-1.0735e-05
0.029265	-0.004116	-1.06419e-05
0.029597	-0.004429	-1.14512e-05
0.02993	-0.005174	-1.33774e-05
0.030262	-0.006139	-1.58724e-05
0.030595	-0.007077	-1.82976e-05
0.030927	-0.007959	-2.0578e-05
0.03126	-0.008642	-2.23439e-05
0.031592	-0.00908	-2.34763e-05
0.031925	-0.009445	-2.442e-05
0.032257	-0.009866	-2.55085e-05
0.032589	-0.010361	-2.67883e-05
0.032922	-0.010913	-2.82155e-05
0.033254	-0.011508	-2.97539e-05
0.033587	-0.012021	-3.10803e-05
0.033919	-0.012103	-3.12923e-05
0.034252	-0.011762	-3.04106e-05
0.034584	-0.011131	-2.87792e-05
0.034917	-0.010308	-2.66513e-05
0.035249	-0.009594	-2.48053e-05
0.035582	-0.009145	-2.36444e-05
0.035914	-0.00896	-2.3166e-05
0.036247	-0.008931	-2.30911e-05
0.036579	-0.008947	-2.31324e-05
0.036911	-0.008992	-2.32488e-05
0.037244	-0.009051	-2.34013e-05
0.037576	-0.008951	-2.31428e-05
0.037909	-0.008715	-2.25326e-05
0.038241	-0.008518	-2.20233e-05
0.038574	-0.008508	-2.19974e-05
0.038906	-0.008667	-2.24085e-05
0.039239	-0.008883	-2.2967e-05
0.039571	-0.009127	-2.35978e-05
0.039904	-0.009411	-2.43321e-05
0.040236	-0.009756	-2.52241e-05
0.040569	-0.010063	-2.60179e-05
0.040901	-0.010302	-2.66358e-05
0.041233	-0.010525	-2.72123e-05
0.041566	-0.010758	-2.78148e-05
0.041898	-0.01109	-2.86732e-05
0.042231	-0.011875	-3.07028e-05
0.042563	-0.012965	-3.3521e-05
0.042896	-0.013966	-3.6109e-05
0.043228	-0.014768	-3.81826e-05
0.043561	-0.015344	-3.96719e-05
0.043893	-0.015652	-4.04682e-05
0.044226	-0.015819	-4.09e-05
0.044558	-0.016409	-4.24254e-05
0.04489	-0.017447	-4.51092e-05
0.045223	-0.018544	-4.79454e-05
0.045555	-0.01961	-5.07016e-05
0.045888	-0.02056	-5.31578e-05
0.04622	-0.020961	-5.41946e-05
0.046553	-0.020972	-5.4223e-05
0.046885	-0.020781	-5.37292e-05
0.047218	-0.020466	-5.29148e-05
0.04755	-0.020279	-5.24313e-05
0.047883	-0.020267	-5.24003e-05
0.048215	-0.020273	-5.24158e-05
0.048548	-0.020218	-5.22736e-05
0.04888	-0.020141	-5.20745e-05
0.049212	-0.019705	-5.09472e-05
0.049545	-0.019004	-4.91348e-05
0.049877	-0.018299	-4.7312e-05
0.05021	-0.01759	-4.54789e-05
0.050542	-0.016977	-4.3894e-05
0.050875	-0.016644	-4.3033e-05
0.051207	-0.016559	-4.28132e-05
0.05154	-0.016686	-4.31416e-05
0.051872	-0.016909	-4.37182e-05
0.052205	-0.017172	-4.43981e-05
0.052537	-0.017477	-4.51867e-05
0.052869	-0.017335	-4.48196e-05
0.053202	-0.016774	-4.33691e-05
0.053534	-0.016136	-4.17196e-05
0.053867	-0.014991	-3.87592e-05
0.054199	-0.013644	-3.52765e-05
0.054532	-0.012874	-3.32857e-05
0.054864	-0.012416	-3.21015e-05
0.055197	-0.01217	-3.14655e-05
0.055529	-0.012372	-3.19878e-05
0.055862	-0.012637	-3.26729e-05
0.056194	-0.01273	-3.29134e-05
0.056527	-0.012767	-3.3009e-05
0.056859	-0.012524	-3.23808e-05
0.057191	-0.012037	-3.11216e-05
0.057524	-0.011901	-3.077e-05
0.057856	-0.011994	-3.10104e-05
0.058189	-0.012179	-3.14888e-05
0.058521	-0.012785	-3.30556e-05
0.058854	-0.013495	-3.48913e-05
0.059186	-0.013914	-3.59746e-05
0.059519	-0.014202	-3.67192e-05
0.059851	-0.014091	-3.64322e-05
0.060184	-0.013495	-3.48913e-05
0.060516	-0.012708	-3.28565e-05
0.060849	-0.011878	-3.07105e-05
0.061181	-0.011036	-2.85335e-05
0.061513	-0.010903	-2.81897e-05
0.061846	-0.011235	-2.90481e-05
0.062178	-0.012144	-3.13983e-05
0.062511	-0.013347	-3.45086e-05
0.062843	-0.014517	-3.75337e-05
0.063176	-0.015605	-4.03467e-05
0.063508	-0.016439	-4.2503e-05
0.063841	-0.01682	-4.3488e-05
0.064173	-0.017023	-4.40129e-05
0.064506	-0.017084	-4.41706e-05
0.064838	-0.016977	-4.3894e-05
0.06517	-0.017122	-4.42689e-05
0.065503	-0.017495	-4.52333e-05
0.065835	-0.017904	-4.62907e-05
0.066168	-0.018065	-4.6707e-05
0.0665	-0.017983	-4.6495e-05
0.066833	-0.017448	-4.51117e-05
0.067165	-0.016728	-4.32502e-05
0.067498	-0.016126	-4.16937e-05
0.06783	-0.015832	-4.09336e-05
0.068163	-0.016076	-4.15644e-05
0.068495	-0.016804	-4.34467e-05
0.068828	-0.01766	-4.56599e-05
0.06916	-0.018626	-4.81575e-05
0.069492	-0.019699	-5.09317e-05
0.069825	-0.020035	-5.18004e-05
0.070157	-0.019949	-5.15781e-05
0.07049	-0.019753	-5.10713e-05
0.070822	-0.018878	-4.8809e-05
0.071155	-0.017748	-4.58874e-05
0.071487	-0.016695	-4.31649e-05
0.07182	-0.015662	-4.0494e-05
0.072152	-0.014834	-3.83533e-05
0.072485	-0.0144	-3.72311e-05
0.072817	-0.014241	-3.68201e-05
0.07315	-0.014247	-3.68356e-05
0.073482	-0.014295	-3.69597e-05
0.073814	-0.01421	-3.67399e-05
0.074147	-0.01404	-3.63004e-05
0.074479	-0.014112	-3.64865e-05
0.074812	-0.014322	-3.70295e-05
0.075144	-0.01455	-3.7619e-05
0.075477	-0.014814	-3.83015e-05
0.075809	-0.014975	-3.87178e-05
0.076142	-0.014814	-3.83015e-05
0.076474	-0.014545	-3.7606e-05
0.076807	-0.01446	-3.73863e-05
0.077139	-0.014563	-3.76526e-05
0.077471	-0.014592	-3.77276e-05
0.077804	-0.014528	-3.75621e-05
0.078136	-0.014444	-3.73449e-05
0.078469	-0.014274	-3.69054e-05
0.078801	-0.014153	-3.65925e-05
0.079134	-0.014749	-3.81335e-05
0.079466	-0.015594	-4.03182e-05
0.079799	-0.016516	-4.27021e-05
0.080131	-0.017579	-4.54504e-05
0.080464	-0.018459	-4.77257e-05
0.080796	-0.018977	-4.9065e-05
0.081129	-0.019343	-5.00113e-05
0.081461	-0.019778	-5.11359e-05
0.081793	-0.020355	-5.26278e-05
0.082126	-0.021044	-5.44092e-05
0.082458	-0.021904	-5.66327e-05
0.082791	-0.022841	-5.90553e-05
0.083123	-0.023789	-6.15064e-05
0.083456	-0.024668	-6.3779e-05
0.083788	-0.025536	-6.60232e-05
0.084121	-0.026364	-6.8164e-05
0.084453	-0.027146	-7.01859e-05
0.084786	-0.027387	-7.0809e-05
0.085118	-0.027106	-7.00825e-05
0.085451	-0.026577	-6.87147e-05
0.085783	-0.0259	-6.69644e-05
0.086115	-0.025261	-6.53122e-05
0.086448	-0.025031	-6.47176e-05
0.08678	-0.024857	-6.42677e-05
0.087113	-0.024788	-6.40893e-05
0.087445	-0.024732	-6.39445e-05
0.087778	-0.024805	-6.41332e-05
0.08811	-0.025123	-6.49554e-05
0.088443	-0.025318	-6.54596e-05
0.088775	-0.025356	-6.55578e-05
0.089108	-0.025382	-6.56251e-05
0.08944	-0.025316	-6.54544e-05
0.089772	-0.02519	-6.51287e-05
0.090105	-0.024859	-6.42729e-05
0.090437	-0.024442	-6.31947e-05
0.09077	-0.023979	-6.19976e-05
0.091102	-0.023315	-6.02808e-05
0.091435	-0.022668	-5.8608e-05
0.091767	-0.022076	-5.70774e-05
0.0921	-0.021495	-5.55752e-05
0.092432	-0.02098	-5.42437e-05
0.092765	-0.020582	-5.32147e-05
0.093097	-0.02073	-5.35973e-05
0.09343	-0.021361	-5.52288e-05
0.093762	-0.021957	-5.67697e-05
0.094094	-0.022304	-5.76669e-05
0.094427	-0.022575	-5.83676e-05
0.094759	-0.022448	-5.80392e-05
0.095092	-0.022262	-5.75583e-05
0.095424	-0.021936	-5.67154e-05
0.095757	-0.021194	-5.4797e-05
0.096089	-0.02033	-5.25631e-05
0.096422	-0.019224	-4.97036e-05
0.096754	-0.018224	-4.71181e-05
0.097087	-0.017964	-4.64459e-05
0.097419	-0.018172	-4.69836e-05
0.097751	-0.018472	-4.77593e-05
0.098084	-0.018811	-4.86358e-05
0.098416	-0.01908	-4.93313e-05
0.098749	-0.018918	-4.89124e-05
0.099081	-0.018811	-4.86358e-05
0.099414	-0.018894	-4.88504e-05
0.099746	-0.018935	-4.89564e-05
0.100079	-0.018627	-4.816e-05
0.100411	-0.017932	-4.63631e-05
0.100744	-0.017143	-4.43232e-05
0.101076	-0.016313	-4.21772e-05
0.101409	-0.015525	-4.01398e-05
0.101741	-0.015017	-3.88264e-05
0.102073	-0.014653	-3.78853e-05
0.102406	-0.014523	-3.75492e-05
0.102738	-0.014434	-3.73191e-05
0.103071	-0.014552	-3.76241e-05
0.103403	-0.015341	-3.96641e-05
0.103736	-0.01629	-4.21177e-05
0.104068	-0.017593	-4.54866e-05
0.104401	-0.018829	-4.86823e-05
0.104733	-0.019649	-5.08024e-05
0.105066	-0.019972	-5.16375e-05
0.105398	-0.01955	-5.05465e-05
0.105731	-0.018691	-4.83255e-05
0.106063	-0.017821	-4.60761e-05
0.106395	-0.016825	-4.3501e-05
0.106728	-0.015864	-4.10163e-05
0.10706	-0.015323	-3.96176e-05
0.107393	-0.014846	-3.83843e-05
0.107725	-0.0147	-3.80068e-05
0.108058	-0.015122	-3.90979e-05
0.10839	-0.015907	-4.11275e-05
0.108723	-0.017067	-4.41267e-05
0.109055	-0.018164	-4.6963e-05
0.109388	-0.018909	-4.88892e-05
0.10972	-0.019468	-5.03344e-05
0.110052	-0.019767	-5.11075e-05
0.110385	-0.019962	-5.16117e-05
0.110717	-0.020157	-5.21159e-05
0.11105	-0.020338	-5.25838e-05
0.111382	-0.020299	-5.2483e-05
0.111715	-0.019625	-5.07404e-05
0.112047	-0.019011	-4.91529e-05
0.11238	-0.018752	-4.84832e-05
0.112712	-0.018849	-4.8734e-05
0.113045	-0.019373	-5.00888e-05
0.113377	-0.020235	-5.23175e-05
0.11371	-0.020992	-5.42747e-05
0.114042	-0.021327	-5.51409e-05
0.114374	-0.021599	-5.58441e-05
0.114707	-0.02201	-5.69068e-05
0.115039	-0.022425	-5.79798e-05
0.115372	-0.022969	-5.93863e-05
0.115704	-0.023865	-6.17029e-05
0.116037	-0.024402	-6.30913e-05
0.116369	-0.024453	-6.32231e-05
0.116702	-0.024447	-6.32076e-05
0.117034	-0.024108	-6.23311e-05
0.117367	-0.023409	-6.05239e-05
0.117699	-0.023038	-5.95647e-05
0.118032	-0.022798	-5.89441e-05
0.118364	-0.022667	-5.86054e-05
0.118696	-0.02299	-5.94406e-05
0.119029	-0.02348	-6.07075e-05
0.119361	-0.02396	-6.19485e-05
0.119694	-0.024419	-6.31352e-05
0.120026	-0.02465	-6.37325e-05
0.120359	-0.024289	-6.27991e-05
0.120691	-0.023595	-6.10048e-05
0.121024	-0.022635	-5.85227e-05
0.121356	-0.02174	-5.62087e-05
0.121689	-0.021096	-5.45436e-05
0.122021	-0.020836	-5.38714e-05
0.122353	-0.020984	-5.42541e-05
0.122686	-0.021226	-5.48797e-05
0.123018	-0.021442	-5.54382e-05
0.123351	-0.021569	-5.57666e-05
0.123683	-0.021533	-5.56735e-05
0.124016	-0.0211	-5.4554e-05
0.124348	-0.020694	-5.35043e-05
0.124681	-0.020452	-5.28786e-05
0.125013	-0.020535	-5.30932e-05
0.125346	-0.020967	-5.42101e-05
0.125678	-0.021821	-5.64181e-05
0.126011	-0.022682	-5.86442e-05
0.126343	-0.023553	-6.08962e-05
0.126675	-0.024303	-6.28353e-05
0.127008	-0.024623	-6.36627e-05
0.12734	-0.024785	-6.40815e-05
0.127673	-0.024885	-6.43401e-05
0.128005	-0.024837	-6.4216e-05
0.128338	-0.025027	-6.47072e-05
0.12867	-0.025697	-6.64395e-05
0.129003	-0.026381	-6.8208e-05
0.129335	-0.027107	-7.00851e-05
0.129668	-0.027823	-7.19363e-05
0.13	-0.028282	-7.3123e-05
0.130333	-0.028502	-7.36918e-05
0.130665	-0.028842	-7.45709e-05
0.130997	-0.029502	-7.62773e-05
0.13133	-0.030322	-7.83974e-05
0.131662	-0.031223	-8.0727e-05
0.131995	-0.032123	-8.30539e-05
0.132327	-0.032776	-8.47422e-05
0.13266	-0.032973	-8.52516e-05
0.132992	-0.032994	-8.53059e-05
0.133325	-0.032775	-8.47396e-05
0.133657	-0.032588	-8.42562e-05
0.13399	-0.032485	-8.39899e-05
0.134322	-0.032442	-8.38787e-05
0.134654	-0.032385	-8.37313e-05
0.134987	-0.032309	-8.35348e-05
0.135319	-0.032231	-8.33331e-05
0.135652	-0.032297	-8.35038e-05
0.135984	-0.032434	-8.3858e-05
0.136317	-0.032727	-8.46155e-05
0.136649	-0.033117	-8.56239e-05
0.136982	-0.033345	-8.62134e-05
0.137314	-0.033072	-8.55075e-05
0.137647	-0.032559	-8.41812e-05
0.137979	-0.031979	-8.26816e-05
0.138312	-0.031373	-8.11148e-05
0.138644	-0.030866	-7.98039e-05
0.138976	-0.030455	-7.87413e-05
0.139309	-0.029804	-7.70581e-05
0.139641	-0.028906	-7.47364e-05
0.139974	-0.027961	-7.22931e-05
0.140306	-0.027102	-7.00721e-05
0.140639	-0.026334	-6.80865e-05
0.140971	-0.026008	-6.72436e-05
0.141304	-0.025888	-6.69333e-05
0.141636	-0.025841	-6.68118e-05
0.141969	-0.025906	-6.69799e-05
0.142301	-0.025947	-6.70859e-05
0.142634	-0.0259	-6.69644e-05
0.142966	-0.025825	-6.67704e-05
0.143298	-0.025325	-6.54777e-05
0.143631	-0.024585	-6.35644e-05
0.143963	-0.023673	-6.12065e-05
0.144296	-0.022681	-5.86416e-05
0.144628	-0.021844	-5.64776e-05
0.144961	-0.021462	-5.54899e-05
0.145293	-0.021434	-5.54175e-05
0.145626	-0.021923	-5.66818e-05
0.145958	-0.022602	-5.84374e-05
0.146291	-0.022934	-5.92958e-05
0.146623	-0.022966	-5.93785e-05
0.146955	-0.022828	-5.90217e-05
0.147288	-0.022599	-5.84296e-05
0.14762	-0.022349	-5.77833e-05
0.147953	-0.022691	-5.86675e-05
0.148285	-0.023275	-6.01774e-05
0.148618	-0.023768	-6.14521e-05
0.14895	-0.024225	-6.26337e-05
0.149283	-0.024763	-6.40246e-05
0.149615	-0.025463	-6.58345e-05
0.149948	-0.026132	-6.75642e-05
0.15028	-0.026693	-6.90147e-05
0.150613	-0.027225	-7.03901e-05
0.150945	-0.027577	-7.13002e-05
0.151277	-0.027812	-7.19078e-05
0.15161	-0.028474	-7.36194e-05
0.151942	-0.029354	-7.58947e-05
0.152275	-0.030323	-7.84e-05
0.152607	-0.031928	-8.25497e-05
0.15294	-0.033594	-8.68572e-05
0.153272	-0.034779	-8.9921e-05
0.153605	-0.035823	-9.26202e-05
0.153937	-0.036802	-9.51514e-05
0.15427	-0.037691	-9.74499e-05
0.154602	-0.038932	-0.000100659
0.154935	-0.040465	-0.000104622
0.155267	-0.042024	-0.000108653
0.155599	-0.043284	-0.000111911
0.155932	-0.044339	-0.000114638
0.156264	-0.044738	-0.00011567
0.156597	-0.044924	-0.000116151
0.156929	-0.044977	-0.000116288
0.157262	-0.044463	-0.000114959
0.157594	-0.043681	-0.000112937
0.157927	-0.042746	-0.00011052
0.158259	-0.041763	-0.000107978
0.158592	-0.041096	-0.000106254
0.158924	-0.040744	-0.000105343
0.159256	-0.040657	-0.000105119
0.159589	-0.040677	-0.00010517
0.159921	-0.040712	-0.000105261
0.160254	-0.040707	-0.000105248
0.160586	-0.040617	-0.000105015
0.160919	-0.039866	-0.000103073
0.161251	-0.038922	-0.000100633
0.161584	-0.038015	-9.82876e-05
0.161916	-0.037266	-9.63511e-05
0.162249	-0.036614	-9.46654e-05
0.162581	-0.03605	-9.32071e-05
0.162914	-0.035515	-9.18239e-05
0.163246	-0.034444	-8.90548e-05
0.163578	-0.032869	-8.49827e-05
0.163911	-0.031515	-8.14819e-05
0.164243	-0.030358	-7.84905e-05
0.164576	-0.029229	-7.55715e-05
0.164908	-0.02855	-7.38159e-05
0.165241	-0.028141	-7.27585e-05
0.165573	-0.028322	-7.32264e-05
0.165906	-0.028651	-7.40771e-05
0.166238	-0.028852	-7.45967e-05
0.166571	-0.028835	-7.45528e-05
0.166903	-0.028434	-7.3516e-05
0.167236	-0.027724	-7.16803e-05
0.167568	-0.026955	-6.96921e-05
0.1679	-0.026442	-6.83657e-05
0.168233	-0.026102	-6.74866e-05
0.168565	-0.02583	-6.67834e-05
0.168898	-0.025572	-6.61163e-05
0.16923	-0.025318	-6.54596e-05
0.169563	-0.025249	-6.52812e-05
0.169895	-0.025205	-6.51674e-05
0.170228	-0.025002	-6.46426e-05
0.17056	-0.024764	-6.40272e-05
0.170893	-0.024471	-6.32697e-05
0.171225	-0.024034	-6.21398e-05
0.171557	-0.024143	-6.24216e-05
0.17189	-0.024756	-6.40065e-05
0.172222	-0.025443	-6.57828e-05
0.172555	-0.026071	-6.74065e-05
0.172887	-0.026656	-6.8919e-05
0.17322	-0.026752	-6.91672e-05
0.173552	-0.02675	-6.9162e-05
0.173885	-0.026821	-6.93456e-05
0.174217	-0.027575	-7.12951e-05
0.17455	-0.028576	-7.38831e-05
0.174882	-0.0298	-7.70478e-05
0.175215	-0.031067	-8.03236e-05
0.175547	-0.032098	-8.29893e-05
0.175879	-0.032754	-8.46853e-05
0.176212	-0.033081	-8.55308e-05
0.176544	-0.033239	-8.59393e-05
0.176877	-0.033378	-8.62987e-05
0.177209	-0.033962	-8.78086e-05
0.177542	-0.03473	-8.97943e-05
0.177874	-0.035315	-9.13068e-05
0.178207	-0.03585	-9.269e-05
0.178539	-0.036294	-9.3838e-05
0.178872	-0.036348	-9.39776e-05
0.179204	-0.0364	-9.41121e-05
0.179537	-0.036596	-9.46188e-05
0.179869	-0.036817	-9.51902e-05
0.180201	-0.036992	-9.56427e-05
0.180534	-0.037132	-9.60047e-05
0.180866	-0.037329	-9.6514e-05
0.181199	-0.037561	-9.71138e-05
0.181531	-0.037799	-9.77292e-05
0.181864	-0.03802	-9.83006e-05
0.182196	-0.038156	-9.86522e-05
0.182529	-0.037588	-9.71836e-05
0.182861	-0.03693	-9.54824e-05
0.183194	-0.036355	-9.39957e-05
0.183526	-0.036009	-9.31011e-05
0.183858	-0.035926	-9.28865e-05
0.184191	-0.036229	-9.367e-05
0.184523	-0.036576	-9.45671e-05
0.184856	-0.036263	-9.37579e-05
0.185188	-0.035591	-9.20204e-05
0.185521	-0.034425	-8.90057e-05
0.185853	-0.033075	-8.55153e-05
0.186186	-0.03172	-8.20119e-05
0.186518	-0.031292	-8.09054e-05
0.186851	-0.031063	-8.03133e-05
0.187183	-0.031213	-8.07011e-05
0.187516	-0.031403	-8.11923e-05
0.187848	-0.031448	-8.13087e-05
0.18818	-0.031183	-8.06235e-05
0.188513	-0.030761	-7.95325e-05
0.188845	-0.03036	-7.84957e-05
0.189178	-0.029964	-7.74718e-05
0.18951	-0.029689	-7.67608e-05
0.189843	-0.029902	-7.73115e-05
0.190175	-0.030315	-7.83793e-05
0.190508	-0.030742	-7.94833e-05
0.19084	-0.031173	-8.05977e-05
0.191173	-0.031605	-8.17146e-05
0.191505	-0.03203	-8.28135e-05
0.191838	-0.032318	-8.35581e-05
0.19217	-0.032424	-8.38321e-05
0.192502	-0.032487	-8.3995e-05
0.192835	-0.032369	-8.36899e-05
0.193167	-0.032297	-8.35038e-05
0.1935	-0.032851	-8.49361e-05
0.193832	-0.033653	-8.70097e-05
0.194165	-0.034337	-8.87782e-05
0.194497	-0.03466	-8.96133e-05
0.19483	-0.034691	-8.96935e-05
0.195162	-0.033948	-8.77724e-05
0.195495	-0.033271	-8.60221e-05
0.195827	-0.03294	-8.51663e-05
0.196159	-0.033093	-8.55618e-05
0.196492	-0.03353	-8.66917e-05
0.196824	-0.034341	-8.87885e-05
0.197157	-0.035109	-9.07742e-05
0.197489	-0.035732	-9.2385e-05
0.197822	-0.036163	-9.34993e-05
0.198154	-0.036097	-9.33287e-05
0.198487	-0.035828	-9.26332e-05
0.198819	-0.035339	-9.13689e-05
0.199152	-0.034414	-8.89773e-05
0.199484	-0.033485	-8.65753e-05
0.199817	-0.032527	-8.40984e-05
0.200149	-0.031639	-8.18025e-05
0.200481	-0.03091	-7.99177e-05
0.200814	-0.03036	-7.84957e-05
0.201146	-0.029989	-7.75365e-05
0.201479	-0.029749	-7.69159e-05
0.201811	-0.029707	-7.68073e-05
0.202144	-0.030187	-7.80484e-05
0.202476	-0.030856	-7.97781e-05
0.202809	-0.031854	-8.23584e-05
0.203141	-0.032872	-8.49904e-05
0.203474	-0.033724	-8.71933e-05
0.203806	-0.034297	-8.86748e-05
0.204138	-0.034521	-8.92539e-05
0.204471	-0.034334	-8.87704e-05
0.204803	-0.034387	-8.89075e-05
0.205136	-0.035134	-9.08388e-05
0.205468	-0.036163	-9.34993e-05
0.205801	-0.037337	-9.65347e-05
0.206133	-0.038528	-9.9614e-05
0.206466	-0.039368	-0.000101786
0.206798	-0.03963	-0.000102463
0.207131	-0.040117	-0.000103722
0.207463	-0.041039	-0.000106106
0.207796	-0.041938	-0.000108431
0.208128	-0.042761	-0.000110558
0.20846	-0.043472	-0.000112397
0.208793	-0.044013	-0.000113795
0.209125	-0.044429	-0.000114871
0.209458	-0.045102	-0.000116611
0.20979	-0.046319	-0.000119758
0.210123	-0.047351	-0.000122426
0.210455	-0.047891	-0.000123822
0.210788	-0.048351	-0.000125011
0.21112	-0.048656	-0.0001258
0.211453	-0.048823	-0.000126232
0.211785	-0.049164	-0.000127113
0.212118	-0.049702	-0.000128504
0.21245	-0.050063	-0.000129438
0.212782	-0.050001	-0.000129277
0.213115	-0.049445	-0.00012784
0.213447	-0.048234	-0.000124709
0.21378	-0.046777	-0.000120942
0.214112	-0.045334	-0.000117211
0.214445	-0.04394	-0.000113607
0.214777	-0.042889	-0.000110889
0.21511	-0.042417	-0.000109669
0.215442	-0.041986	-0.000108555
0.215775	-0.041748	-0.000107939
0.216107	-0.041776	-0.000108012
0.21644	-0.041878	-0.000108275
0.216772	-0.04203	-0.000108668
0.217104	-0.042118	-0.000108896
0.217437	-0.042051	-0.000108723
0.217769	-0.04164	-0.00010766
0.218102	-0.040712	-0.000105261
0.218434	-0.039722	-0.000102701
0.218767	-0.038767	-0.000100232
0.219099	-0.037939	-9.80911e-05
0.219432	-0.037293	-9.64209e-05
0.219764	-0.036809	-9.51695e-05
0.220097	-0.036416	-9.41534e-05
0.220429	-0.036372	-9.40397e-05
0.220761	-0.03677	-9.50687e-05
0.221094	-0.037604	-9.7225e-05
0.221426	-0.038629	-9.98751e-05
0.221759	-0.039313	-0.000101644
0.222091	-0.039377	-0.000101809
0.222424	-0.039307	-0.000101628
0.222756	-0.039234	-0.000101439
0.223089	-0.039221	-0.000101406
0.223421	-0.039552	-0.000102262
0.223754	-0.040239	-0.000104038
0.224086	-0.040712	-0.000105261
0.224419	-0.040962	-0.000105907
0.224751	-0.041084	-0.000106223
0.225083	-0.040915	-0.000105786
0.225416	-0.040684	-0.000105188
0.225748	-0.040605	-0.000104984
0.226081	-0.040596	-0.000104961
0.226413	-0.040603	-0.000104979
0.226746	-0.04063	-0.000105049
0.227078	-0.040603	-0.000104979
0.227411	-0.040499	-0.00010471
0.227743	-0.040409	-0.000104477
0.228076	-0.040381	-0.000104405
0.228408	-0.040285	-0.000104157
0.22874	-0.039851	-0.000103035
0.229073	-0.039162	-0.000101253
0.229405	-0.038374	-9.92158e-05
0.229738	-0.037416	-9.67389e-05
0.23007	-0.036764	-9.50532e-05
0.230403	-0.03671	-9.49136e-05
0.230735	-0.036794	-9.51308e-05
0.231068	-0.036997	-9.56556e-05
0.2314	-0.03727	-9.63615e-05
0.231733	-0.037173	-9.61107e-05
0.232065	-0.036725	-9.49524e-05
0.232398	-0.036328	-9.39259e-05
0.23273	-0.036189	-9.35665e-05
0.233062	-0.036451	-9.42439e-05
0.233395	-0.036997	-9.56556e-05
0.233727	-0.037669	-9.73931e-05
0.23406	-0.038102	-9.85126e-05
0.234392	-0.038086	-9.84712e-05
0.234725	-0.037858	-9.78817e-05
0.235057	-0.037612	-9.72457e-05
0.23539	-0.037367	-9.66122e-05
0.235722	-0.037309	-9.64623e-05
0.236055	-0.037453	-9.68346e-05
0.236387	-0.037534	-9.7044e-05
0.23672	-0.037566	-9.71268e-05
0.237052	-0.037581	-9.71655e-05
0.237384	-0.037533	-9.70414e-05
0.237717	-0.037544	-9.70699e-05
0.238049	-0.037726	-9.75404e-05
0.238382	-0.037961	-9.8148e-05
0.238714	-0.038175	-9.87013e-05
0.239047	-0.038339	-9.91253e-05
0.239379	-0.038356	-9.91693e-05
0.239712	-0.038246	-9.88849e-05
0.240044	-0.038136	-9.86005e-05
0.240377	-0.037978	-9.8192e-05
0.240709	-0.037721	-9.75275e-05
0.241042	-0.037269	-9.63589e-05
0.241374	-0.036566	-9.45413e-05
0.241706	-0.035877	-9.27599e-05
0.242039	-0.035295	-9.12551e-05
0.242371	-0.03498	-9.04407e-05
0.242704	-0.035107	-9.0769e-05
0.243036	-0.0356	-9.20437e-05
0.243369	-0.036158	-9.34864e-05
0.243701	-0.037071	-9.58469e-05
0.244034	-0.038213	-9.87996e-05
0.244366	-0.039059	-0.000100987
0.244699	-0.039822	-0.00010296
0.245031	-0.040589	-0.000104943
0.245363	-0.041113	-0.000106298
0.245696	-0.041585	-0.000107518
0.246028	-0.042131	-0.00010893
0.246361	-0.042697	-0.000110393
0.246693	-0.04314	-0.000111538
0.247026	-0.043285	-0.000111913
0.247358	-0.043408	-0.000112231
0.247691	-0.043564	-0.000112635
0.248023	-0.043726	-0.000113053
0.248356	-0.043989	-0.000113733
0.248688	-0.044339	-0.000114638
0.249021	-0.044797	-0.000115822
0.249353	-0.045287	-0.000117089
0.249685	-0.045776	-0.000118354
0.250018	-0.04622	-0.000119502
0.25035	-0.046523	-0.000120285
0.250683	-0.046521	-0.00012028
0.251015	-0.046466	-0.000120138
0.251348	-0.046325	-0.000119773
0.25168	-0.045966	-0.000118845
0.252013	-0.0452	-0.000116864
0.252345	-0.044224	-0.000114341
0.252678	-0.043216	-0.000111735
0.25301	-0.04242	-0.000109677
0.253342	-0.041897	-0.000108325
0.253675	-0.041668	-0.000107732
0.254007	-0.041509	-0.000107321
0.25434	-0.041352	-0.000106915
0.254672	-0.041412	-0.000107071
0.255005	-0.041654	-0.000107696
0.255337	-0.042204	-0.000109118
0.25567	-0.042798	-0.000110654
0.256002	-0.043354	-0.000112092
0.256335	-0.043774	-0.000113178
0.256667	-0.044076	-0.000113958
0.257	-0.044287	-0.000114504
0.257332	-0.044491	-0.000115031
0.257664	-0.044627	-0.000115383
0.257997	-0.044723	-0.000115631
0.258329	-0.044865	-0.000115998
0.258662	-0.045019	-0.000116396
0.258994	-0.045116	-0.000116647
0.259327	-0.044671	-0.000115497
0.259659	-0.044253	-0.000114416
0.259992	-0.044054	-0.000113901
0.260324	-0.04388	-0.000113452
0.260657	-0.044154	-0.00011416
0.260989	-0.044925	-0.000116153
0.261322	-0.045502	-0.000117645
0.261654	-0.045823	-0.000118475
0.261986	-0.046114	-0.000119228
0.262319	-0.046189	-0.000119421
0.262651	-0.046214	-0.000119486
0.262984	-0.046009	-0.000118956
0.263316	-0.045762	-0.000118317
0.263649	-0.04558	-0.000117847
0.263981	-0.045691	-0.000118134
0.264314	-0.045881	-0.000118625
0.264646	-0.046202	-0.000119455
0.264979	-0.046534	-0.000120313
0.265311	-0.046701	-0.000120745
0.265644	-0.046745	-0.000120859
0.265976	-0.046852	-0.000121136
0.266308	-0.046994	-0.000121503
0.266641	-0.047141	-0.000121883
0.266973	-0.046946	-0.000121379
0.267306	-0.046707	-0.000120761
0.267638	-0.04702	-0.00012157
0.267971	-0.047378	-0.000122496
0.268303	-0.047735	-0.000123419
0.268636	-0.048544	-0.00012551
0.268968	-0.048973	-0.00012662
0.269301	-0.048912	-0.000126462
0.269633	-0.048818	-0.000126219
0.269965	-0.048618	-0.000125702
0.270298	-0.047987	-0.00012407
0.27063	-0.047554	-0.000122951
0.270963	-0.047168	-0.000121953
0.271295	-0.046784	-0.00012096
0.271628	-0.046629	-0.000120559
0.27196	-0.046651	-0.000120616
0.272293	-0.046383	-0.000119923
0.272625	-0.046095	-0.000119178
0.272958	-0.045812	-0.000118447
0.27329	-0.045979	-0.000118879
0.273622	-0.046384	-0.000119926
0.273955	-0.04691	-0.000121286
0.274287	-0.047442	-0.000122661
0.27462	-0.047592	-0.000123049
0.274952	-0.04683	-0.000121079
0.275285	-0.046384	-0.000119926
0.275617	-0.046039	-0.000119034
0.27595	-0.045703	-0.000118165
0.276282	-0.045671	-0.000118082
0.276615	-0.045782	-0.000118369
0.276947	-0.045426	-0.000117449
0.27728	-0.044996	-0.000116337
0.277612	-0.044609	-0.000115336
0.277944	-0.044567	-0.000115228
0.278277	-0.044638	-0.000115411
0.278609	-0.045156	-0.000116751
0.278942	-0.045679	-0.000118103
0.279274	-0.04594	-0.000118778
0.279607	-0.045786	-0.00011838
0.279939	-0.045381	-0.000117332
0.280272	-0.044734	-0.00011566
0.280604	-0.044083	-0.000113976
0.280937	-0.042993	-0.000111158
0.281269	-0.041781	-0.000108025
0.281602	-0.040122	-0.000103735
0.281934	-0.038403	-9.92908e-05
0.282266	-0.036854	-9.52859e-05
0.282599	-0.03588	-9.27676e-05
0.282931	-0.035307	-9.12861e-05
0.283264	-0.035654	-9.21833e-05
0.283596	-0.036003	-9.30856e-05
0.283929	-0.036423	-9.41715e-05
0.284261	-0.036901	-9.54074e-05
0.284594	-0.037063	-9.58263e-05
0.284926	-0.037091	-9.58986e-05
0.285259	-0.037128	-9.59943e-05
0.285591	-0.037801	-9.77344e-05
0.285924	-0.038505	-9.95545e-05
0.286256	-0.038868	-0.000100493
0.286588	-0.039231	-0.000101432
0.286921	-0.03948	-0.000102075
0.287253	-0.039501	-0.00010213
0.287586	-0.039795	-0.00010289
0.287918	-0.040492	-0.000104692
0.288251	-0.041161	-0.000106422
0.288583	-0.041263	-0.000106685
0.288916	-0.041141	-0.00010637
0.289248	-0.041443	-0.000107151
0.289581	-0.041852	-0.000108208
0.289913	-0.042298	-0.000109361
0.290246	-0.042974	-0.000111109
0.290578	-0.043475	-0.000112404
0.29091	-0.043417	-0.000112254
0.291243	-0.043367	-0.000112125
0.291575	-0.043479	-0.000112415
0.291908	-0.043807	-0.000113263
0.29224	-0.044068	-0.000113938
0.292573	-0.044267	-0.000114452
0.292905	-0.044481	-0.000115005
0.293238	-0.044908	-0.000116109
0.29357	-0.045339	-0.000117224
0.293903	-0.045175	-0.0001168
0.294235	-0.04495	-0.000116218
0.294567	-0.044675	-0.000115507
0.2949	-0.043955	-0.000113645
0.295232	-0.043188	-0.000111662
0.295565	-0.042549	-0.00011001
0.295897	-0.041992	-0.00010857
0.29623	-0.0414	-0.00010704
0.296562	-0.040755	-0.000105372
0.296895	-0.040306	-0.000104211
0.297227	-0.040309	-0.000104219
0.29756	-0.040463	-0.000104617
0.297892	-0.040977	-0.000105946
0.298224	-0.042085	-0.000108811
0.298557	-0.043138	-0.000111533
0.298889	-0.044043	-0.000113873
0.299222	-0.044853	-0.000115967
0.299554	-0.045294	-0.000117107
0.299887	-0.045332	-0.000117206
0.300219	-0.045182	-0.000116818
0.300552	-0.044892	-0.000116068
0.300884	-0.044703	-0.000115579
0.301217	-0.044698	-0.000115567
0.301549	-0.04466	-0.000115468
0.301882	-0.044471	-0.00011498
0.302214	-0.044228	-0.000114351
0.302546	-0.043773	-0.000113175
0.302879	-0.043106	-0.00011145
0.303211	-0.042741	-0.000110507
0.303544	-0.042744	-0.000110514
0.303876	-0.042735	-0.000110491
0.304209	-0.042608	-0.000110163
0.304541	-0.042364	-0.000109532
0.304874	-0.042159	-0.000109002
0.305206	-0.041977	-0.000108531
0.305539	-0.042005	-0.000108604
0.305871	-0.042515	-0.000109922
0.306204	-0.042893	-0.0001109
0.306536	-0.042707	-0.000110419
0.306868	-0.042463	-0.000109788
0.307201	-0.042117	-0.000108893
0.307533	-0.041736	-0.000107908
0.307866	-0.041725	-0.00010788
0.308198	-0.042028	-0.000108663
0.308531	-0.042271	-0.000109292
0.308863	-0.042316	-0.000109408
0.309196	-0.042089	-0.000108821
0.309528	-0.041682	-0.000107769
0.309861	-0.041219	-0.000106572
0.310193	-0.040902	-0.000105752
0.310526	-0.040835	-0.000105579
0.310858	-0.041063	-0.000106168
0.31119	-0.041523	-0.000107358
0.311523	-0.04199	-0.000108565
0.311855	-0.042453	-0.000109762
0.312188	-0.042913	-0.000110951
0.31252	-0.043493	-0.000112451
0.312853	-0.0442	-0.000114279
0.313185	-0.044816	-0.000115872
0.313518	-0.045168	-0.000116782
0.31385	-0.045127	-0.000116676
0.314183	-0.044592	-0.000115292
0.314515	-0.043815	-0.000113284
0.314847	-0.043277	-0.000111893
0.31518	-0.043092	-0.000111414
0.315512	-0.043125	-0.0001115
0.315845	-0.043295	-0.000111939
0.316177	-0.043481	-0.00011242
0.31651	-0.043718	-0.000113033
0.316842	-0.044067	-0.000113935
0.317175	-0.04462	-0.000115365
0.317507	-0.04532	-0.000117175
0.31784	-0.046057	-0.00011908
0.318172	-0.046867	-0.000121174
0.318505	-0.047553	-0.000122948
0.318837	-0.048013	-0.000124137
0.319169	-0.048405	-0.000125151
0.319502	-0.04866	-0.00012581
0.319834	-0.048759	-0.000126066
0.320167	-0.04885	-0.000126302
0.320499	-0.048951	-0.000126563
0.320832	-0.04903	-0.000126767
0.321164	-0.049032	-0.000126772
0.321497	-0.049087	-0.000126914
0.321829	-0.049404	-0.000127734
0.322162	-0.049874	-0.000128949
0.322494	-0.050373	-0.000130239
0.322826	-0.050899	-0.000131599
0.323159	-0.051178	-0.000132321
0.323491	-0.051105	-0.000132132
0.323824	-0.050932	-0.000131685
0.324156	-0.050726	-0.000131152
0.324489	-0.050489	-0.000130539
0.324821	-0.050196	-0.000129782
0.325154	-0.049859	-0.00012891
0.325486	-0.049591	-0.000128217
0.325819	-0.049479	-0.000127928
0.326151	-0.049419	-0.000127773
0.326484	-0.049292	-0.000127444
0.326816	-0.049132	-0.000127031
0.327148	-0.048488	-0.000125366
0.327481	-0.047307	-0.000122312
0.327813	-0.046175	-0.000119385
0.328146	-0.045183	-0.00011682
0.328478	-0.044302	-0.000114543
0.328811	-0.043889	-0.000113475
0.329143	-0.043816	-0.000113286
0.329476	-0.043822	-0.000113302
0.329808	-0.043878	-0.000113446
0.330141	-0.044038	-0.00011386
0.330473	-0.044351	-0.000114669
0.330806	-0.044695	-0.000115559
0.331138	-0.045011	-0.000116376
0.33147	-0.04532	-0.000117175
0.331803	-0.045433	-0.000117467
0.332135	-0.045342	-0.000117232
0.332468	-0.045247	-0.000116986
0.3328	-0.045177	-0.000116805
0.333133	-0.045158	-0.000116756
0.333465	-0.045384	-0.00011734
0.333798	-0.0457	-0.000118157
0.33413	-0.045858	-0.000118566
0.334463	-0.045934	-0.000118762
0.334795	-0.045878	-0.000118617
0.335128	-0.045642	-0.000118007
0.33546	-0.045865	-0.000118584
0.335792	-0.046602	-0.000120489
0.336125	-0.047416	-0.000122594
0.336457	-0.048103	-0.00012437
0.33679	-0.048606	-0.000125671
0.337122	-0.048624	-0.000125717
0.337455	-0.048349	-0.000125006
0.337787	-0.048072	-0.00012429
0.33812	-0.047794	-0.000123571
0.338452	-0.0474	-0.000122553
0.338785	-0.046863	-0.000121164
0.339117	-0.046277	-0.000119649
0.339449	-0.045988	-0.000118902
0.339782	-0.045981	-0.000118884
0.340114	-0.046245	-0.000119566
0.340447	-0.046693	-0.000120725
0.340779	-0.047218	-0.000122082
0.341112	-0.047935	-0.000123936
0.341444	-0.048688	-0.000125883
0.341777	-0.049185	-0.000127168
0.342109	-0.049541	-0.000128088
0.342442	-0.049378	-0.000127667
0.342774	-0.048534	-0.000125484
0.343107	-0.047617	-0.000123114
0.343439	-0.046873	-0.00012119
0.343771	-0.046198	-0.000119445
0.344104	-0.046153	-0.000119328
0.344436	-0.046488	-0.000120195
0.344769	-0.046962	-0.00012142
0.345101	-0.047518	-0.000122858
0.345434	-0.047845	-0.000123703
0.345766	-0.047708	-0.000123349
0.346099	-0.047385	-0.000122514
0.346431	-0.047064	-0.000121684
0.346764	-0.046739	-0.000120844
0.347096	-0.046862	-0.000121162
0.347428	-0.047312	-0.000122325
0.347761	-0.047568	-0.000122987
0.348093	-0.047559	-0.000122964
0.348426	-0.047488	-0.00012278
0.348758	-0.047426	-0.00012262
0.349091	-0.04739	-0.000122527
0.349423	-0.047293	-0.000122276
0.349756	-0.046938	-0.000121358
0.350088	-0.046577	-0.000120425
0.350421	-0.04625	-0.000119579
0.350753	-0.045954	-0.000118814
0.351086	-0.046485	-0.000120187
0.351418	-0.047596	-0.000123059
0.35175	-0.048702	-0.000125919
0.352083	-0.04948	-0.00012793
0.352415	-0.050238	-0.00012989
0.352748	-0.050003	-0.000129283
0.35308	-0.049752	-0.000128634
0.353413	-0.049447	-0.000127845
0.353745	-0.049012	-0.00012672
0.354078	-0.048927	-0.000126501
0.35441	-0.049369	-0.000127643
0.354743	-0.049815	-0.000128797
0.355075	-0.05065	-0.000130955
0.355408	-0.051665	-0.00013358
0.35574	-0.051979	-0.000134392
0.356072	-0.052118	-0.000134751
0.356405	-0.052278	-0.000135165
0.356737	-0.052576	-0.000135935
0.35707	-0.052867	-0.000136687
0.357402	-0.05312	-0.000137342
0.357735	-0.053373	-0.000137996
[truncated: 7,783 more rows]
