# Supplementary material for: Nucleosome interaction of the CPC secures centromeric chromatin integrity and chromosome segregation fidelity
Source: EMBO J. 2025 Oct 27;44(22):6556–97. doi: 10.1038/s44318-025-00594-y (PMC12624148; doi:10.1038/s44318-025-00594-y)
Supplement: Supplementary file 9 — EV Figure Source Data [file 44318_2025_594_MOESM9_ESM.zip › Source_Data_EV_Figures/Fig_EV1/Fig_EV1D/Fig_EV1D.csv]

frame_indices	x_coords	y_coords	contrasts	calibrated_values	fit_errors	diffblur_errors	neareast_neighbour_distances	selections
5.000000000000000000e+00	3.841522326775002227e+01	8.907129113380619856e+00	-1.28E-02	3.708396642633684337e+02	3.466272472349041234e-02	nan	1.156497431608806714e+01	1.000000000000000000e+00
5.000000000000000000e+00	8.053266544222988443e+01	1.536491127384962496e+01	-1.22E-02	3.547491588814935994e+02	3.273465717781376405e-02	nan	8.988009229810471012e+00	1.000000000000000000e+00
5.000000000000000000e+00	1.641535233521293335e+01	2.606778276648625337e+01	-9.36E-03	2.707414873451032804e+02	9.323977564561469755e-02	nan	1.613361569470204060e+01	1.000000000000000000e+00
5.000000000000000000e+00	3.374118301302383571e+01	2.830244199194375199e+01	-3.82E-03	1.081804255487228090e+02	1.949963486148366121e-01	nan	1.424596822645809979e+01	1.000000000000000000e+00
5.000000000000000000e+00	1.023803155493988442e+02	3.218413489304461450e+01	-9.48E-03	2.741400738547694118e+02	1.307971902436694256e-01	nan	1.245714400336941274e+01	1.000000000000000000e+00
5.000000000000000000e+00	6.259399857522026878e+01	4.031092295588939578e+01	-2.88E-01	8.438237351147170557e+03	8.845171623689473961e-03	nan	2.009498035280324757e+01	1.000000000000000000e+00
5.000000000000000000e+00	1.437045327526750214e+02	4.479000808839149528e+01	-1.56E-02	4.528934771153417955e+02	3.523982278159976111e-02	nan	9.399431645133379476e+00	1.000000000000000000e+00
6.000000000000000000e+00	1.175539710863176452e+02	2.128482196673266102e+01	-5.00E-03	1.429603086256419999e+02	1.490539396354655377e-01	nan	9.630210815877328301e+00	1.000000000000000000e+00
6.000000000000000000e+00	7.045200903463229913e+00	3.920147293834637026e+01	-8.57E-03	2.475539830983251477e+02	5.642103008054999425e-02	nan	1.613361569470204060e+01	1.000000000000000000e+00
7.000000000000000000e+00	4.747342873621072101e+01	2.102116436269193045e+01	-3.01E-02	8.798764171144393913e+02	2.322917500402799096e-01	nan	4.682106189139949137e+00	1.000000000000000000e+00
8.000000000000000000e+00	7.325689349604552092e+01	2.064197982582759039e+01	-1.09E-02	3.161672728832623420e+02	2.558425791211593747e-02	nan	6.505090820261750117e+00	1.000000000000000000e+00
8.000000000000000000e+00	9.321487248873857823e+01	9.538392621185648679e+00	-4.31E-03	1.226989823518134983e+02	2.155626895038365021e-01	nan	6.401307995066940038e+00	1.000000000000000000e+00
8.000000000000000000e+00	1.111780198209751802e+02	1.406760603396339881e+01	-3.32E-03	9.352688469484380107e+01	1.921970530799687049e-01	nan	9.630210815877328301e+00	1.000000000000000000e+00
8.000000000000000000e+00	2.859649394505083109e+01	1.501787255582227942e+01	-2.27E-03	6.269464586216135871e+01	2.549923845440676962e-01	nan	1.156497431608806714e+01	1.000000000000000000e+00
9.000000000000000000e+00	1.274241318329150232e+02	1.335123925460695560e+01	-5.77E-02	1.689074779985530540e+03	4.609123682384308474e-03	nan	1.266340427427836701e+01	1.000000000000000000e+00
9.000000000000000000e+00	9.078683890183792471e+01	1.546134770700136585e+01	-5.12E-03	1.463936886450085240e+02	1.645785802003510989e-01	nan	6.401307995066940038e+00	1.000000000000000000e+00
9.000000000000000000e+00	4.911689559041749220e+01	2.540535585776902394e+01	-3.94E-02	1.152052104786302152e+03	1.669106289874806581e-01	nan	4.682106189139949137e+00	1.000000000000000000e+00
9.000000000000000000e+00	1.396911973131793729e+02	3.629045198812231376e+01	3.255542043068371943e-03	-9.16E+01	2.699690714829817706e-01	nan	9.399431645133379476e+00	1.000000000000000000e+00
1.000000000000000000e+01	8.010041829190801366e+01	5.271529965197404266e+01	-2.54E-03	7.057049941880586630e+01	3.144771546567900478e-01	nan	1.466265033333846723e+01	1.000000000000000000e+00
1.100000000000000000e+01	8.089554868860814452e+01	1.000146041565320054e+01	-1.08E-02	3.127704666239445146e+02	3.525191756391610198e-02	nan	6.633702808698020981e+00	1.000000000000000000e+00
1.100000000000000000e+01	1.209629264774314663e+02	3.313660680241547851e+01	-1.19E-02	3.443397892904259265e+02	2.143336029794629116e-02	nan	1.233230637998931556e+01	1.000000000000000000e+00
1.200000000000000000e+01	1.368862511334051746e+01	3.948195830898674075e+01	-1.22E-02	3.551444294851022505e+02	2.351558661649888471e-02	nan	1.906739623657998806e+01	1.000000000000000000e+00
1.300000000000000000e+01	8.178701673636668090e+01	2.538572978698018545e+01	-1.28E-02	3.719400658141286158e+02	5.523762794754216721e-02	nan	9.183463391868247783e+00	1.000000000000000000e+00
1.300000000000000000e+01	7.745640927219189109e+01	1.567405532703018700e+01	-5.35E-03	1.532020559376049391e+02	2.416521601128899244e-01	nan	6.505090820261750117e+00	1.000000000000000000e+00
1.300000000000000000e+01	4.800828481420364113e+01	4.128693312752246669e+01	-3.15E-03	8.844203854639133056e+01	1.336576680826213614e-01	nan	1.592022344153142477e+01	1.000000000000000000e+00
1.400000000000000000e+01	9.171563015244404937e+01	8.366349348293725896e+00	-1.37E-02	3.982145540115005815e+02	3.304448244954938385e-02	nan	7.155533166526907962e+00	1.000000000000000000e+00
1.400000000000000000e+01	1.403189288248870810e+02	6.083013347803805537e+00	-3.32E-03	9.356367003013704675e+01	1.296534718307135181e-01	nan	1.480212475614552048e+01	1.000000000000000000e+00
1.400000000000000000e+01	3.257358717984910612e+01	3.003785493490476100e+01	-3.01E-03	8.435345388521439247e+01	1.460721119826059455e-01	nan	1.717967115130106848e+01	1.000000000000000000e+00
1.400000000000000000e+01	6.881477791500419983e+01	3.169887170771675855e+01	-2.81E-03	7.847885476915269010e+01	2.353378161233690147e-01	nan	1.442687564754840857e+01	1.000000000000000000e+00
1.500000000000000000e+01	9.456054130069016139e+01	5.028668742095818800e+01	-1.18E-02	3.429307040327987011e+02	4.722474823591593651e-02	nan	1.222857953941704068e+01	1.000000000000000000e+00
1.500000000000000000e+01	1.241628731041190719e+02	1.566400849406132956e+01	-2.41E-03	6.684178066469370094e+01	1.991859514880363058e-01	nan	5.730909046921857097e+00	1.000000000000000000e+00
1.600000000000000000e+01	1.236162371788351066e+02	5.628812121629231946e+00	-3.75E-03	1.062726666399557729e+02	2.969874753428479730e-01	nan	4.551734002731139483e+00	1.000000000000000000e+00
1.700000000000000000e+01	8.801183060464720143e+01	1.863386395781512661e+01	-5.14E-02	1.505269760862120620e+03	6.084231915298832227e-03	nan	9.183463391868247783e+00	1.000000000000000000e+00
1.700000000000000000e+01	8.292389821888654922e+01	4.652813778864505423e+01	-1.36E-02	3.944327871343352854e+02	2.904861195474217617e-02	nan	6.270095385137230082e+00	1.000000000000000000e+00
1.700000000000000000e+01	1.198165265257253509e+01	5.623440273167977566e+00	-1.11E-02	3.232184620859455890e+02	3.078127383602458078e-02	nan	1.541132342694238666e+01	1.000000000000000000e+00
1.800000000000000000e+01	1.012796928811423101e+02	2.718736113480649053e+01	-3.58E-03	1.011383741646762218e+02	1.687760085897467288e-01	nan	8.186594640313746396e+00	1.000000000000000000e+00
1.900000000000000000e+01	3.594621484009403645e+01	6.468311778701615999e+00	-1.10E-02	3.179123121197303590e+02	1.929205344675166689e-02	nan	8.992797015462919319e+00	1.000000000000000000e+00
1.900000000000000000e+01	1.110779058533622106e+02	1.145521011263344846e+01	-2.07E-02	6.022580012471515829e+02	9.684974686265945820e-03	nan	8.298892745314324415e+00	1.000000000000000000e+00
2.000000000000000000e+01	1.231002558786878751e+02	2.958756351531820528e+01	-3.27E-03	9.210614763169822083e+01	1.827314623274197691e-01	nan	1.396404453579802407e+01	1.000000000000000000e+00
2.000000000000000000e+01	1.227785660735812314e+02	1.010280246035836171e+01	-2.65E-03	7.381549085792582332e+01	2.679445201888509542e-01	nan	4.551734002731139483e+00	1.000000000000000000e+00
2.000000000000000000e+01	7.501314838757734549e+01	1.855522136905334207e+01	-1.10E-02	3.196611852688590716e+02	4.058557080989300125e-02	nan	1.261569846706351150e+01	1.000000000000000000e+00
2.000000000000000000e+01	4.496618185823685820e+01	3.450919677070594105e+01	-2.42E-03	6.720802736162846713e+01	2.446140047180720423e-01	nan	9.445374298201313579e+00	1.000000000000000000e+00
2.000000000000000000e+01	3.037553879182509320e+01	3.712295790709720933e+01	-2.85E-03	7.975950119866111265e+01	3.034391125510890186e-01	nan	6.412920243178984236e+00	1.000000000000000000e+00
2.000000000000000000e+01	8.446991985979441608e+01	4.045163277140333946e+01	-5.92E-03	1.697586987245926764e+02	1.297439295294439132e-01	nan	6.270095385137230082e+00	1.000000000000000000e+00
2.000000000000000000e+01	3.410207760052702497e+01	3.190391062309860715e+01	-2.65E-03	7.374490625703818125e+01	3.083507703740827610e-01	nan	6.412920243178984236e+00	1.000000000000000000e+00
2.100000000000000000e+01	4.492154420260579428e+01	7.028544762158569270e+00	-2.19E-03	6.042928222762066071e+01	3.207721389953885893e-01	nan	8.992797015462919319e+00	1.000000000000000000e+00
2.200000000000000000e+01	5.233354532889244837e+01	1.904625982387979377e+01	-5.96E-03	1.709101948060113898e+02	1.310467191661359720e-01	nan	7.709953162190004150e+00	1.000000000000000000e+00
2.300000000000000000e+01	1.013925192652130107e+02	4.061369936194235919e+01	-3.85E-03	1.091094153936655715e+02	1.377087354438134570e-01	nan	4.650995059669035925e+00	1.000000000000000000e+00
2.300000000000000000e+01	8.883670577950258718e+00	4.444982136592550148e+00	-2.98E-03	8.357446043169566963e+01	2.639914095676526573e-01	nan	2.713807592260601709e+01	1.000000000000000000e+00
2.300000000000000000e+01	1.086786849718608181e+02	1.939972771661661355e+01	-3.68E-03	1.041667666648758370e+02	2.731420925194771865e-01	nan	4.766135502509659005e+00	1.000000000000000000e+00
2.300000000000000000e+01	7.537053641108205682e+01	4.167976816810143958e+01	-3.83E-03	1.084901720304100934e+02	1.697313553883750270e-01	nan	8.781021906707380253e+00	1.000000000000000000e+00
2.300000000000000000e+01	3.974302294929054824e+01	4.281070253760192657e+01	-3.64E-03	1.029165373062706124e+02	2.014972515828322708e-01	nan	9.807975682367514381e+00	1.000000000000000000e+00
2.400000000000000000e+01	1.357374414150453674e+02	2.227490152815831337e+01	-1.07E-02	3.114704219979307140e+02	2.541414664172958471e-02	nan	1.198431537464236207e+01	1.000000000000000000e+00
2.400000000000000000e+01	7.756687314296669911e+01	6.200694357241832932e+00	-8.50E-03	2.456567116138144229e+02	6.171602145316934518e-02	nan	1.261569846706351150e+01	1.000000000000000000e+00
2.400000000000000000e+01	9.493474312205972154e+00	3.176833597868523995e+01	-2.33E-03	6.457422145282853876e+01	3.428663826013506055e-01	nan	7.694749041424869596e+00	1.000000000000000000e+00
2.500000000000000000e+01	4.859183094059968511e+01	2.578739854071440263e+01	-1.25E-02	3.625721287650748081e+02	3.801051145849965174e-02	nan	5.638410471676941427e+00	1.000000000000000000e+00
2.500000000000000000e+01	1.370171654823879521e+02	4.955388761803720854e+01	-1.37E-02	3.980963216722262246e+02	2.788668102368385693e-02	nan	1.549386646675094248e+01	1.000000000000000000e+00
2.500000000000000000e+01	1.057411421706062100e+02	2.603512143200354600e+01	-4.02E-03	1.141128422608339577e+02	2.464894065205498475e-01	nan	3.661195158965560026e+00	1.000000000000000000e+00
2.600000000000000000e+01	1.717770076061144024e+01	3.217061287354105303e+01	3.616360113886975258e-03	-1.02E+02	1.867435890328170700e-01	nan	7.694749041424869596e+00	1.000000000000000000e+00
2.600000000000000000e+01	6.411856262455999911e+01	2.708427875481497793e+01	-2.67E-03	7.444510129859300207e+01	2.983213888986637752e-01	nan	1.330841692546998800e+01	1.000000000000000000e+00
2.700000000000000000e+01	1.378025911301651547e+02	3.407994162351715772e+01	-2.53E-03	7.026465564632079008e+01	2.688997009120672743e-01	nan	1.198431537464236207e+01	1.000000000000000000e+00
2.700000000000000000e+01	8.130865083994633835e+01	3.521098599865186429e+01	-7.99E-03	2.305093650939911072e+02	8.373884101749917708e-02	nan	8.781021906707380253e+00	1.000000000000000000e+00
2.800000000000000000e+01	9.302387598788111234e+01	1.219477665583988113e+01	-8.34E-03	2.407315129167963619e+02	4.052310117348512097e-02	nan	7.827367411341895398e+00	1.000000000000000000e+00
2.800000000000000000e+01	1.005391054664217165e+02	3.604167137284404276e+01	-2.84E-03	7.958880299668180669e+01	1.933823163227041952e-01	nan	4.650995059669035925e+00	1.000000000000000000e+00
2.900000000000000000e+01	4.745101557111282631e+01	2.026560418200647007e+01	-2.79E-03	7.807357487901023774e+01	3.514519947788402598e-01	nan	5.638410471676941427e+00	1.000000000000000000e+00
2.900000000000000000e+01	6.302980749674321714e+01	4.034808564928493269e+01	-1.66E-02	4.827066121043217777e+02	1.663299692820618958e-02	nan	1.135985546492750231e+01	1.000000000000000000e+00
3.000000000000000000e+01	1.263361233241653423e+02	1.968036530935538764e+01	-1.42E-02	4.120189924270601409e+02	1.382607004825420205e-01	nan	6.789720530908600615e+00	1.000000000000000000e+00
3.000000000000000000e+01	1.222252848108633998e+02	2.595569718027748962e+01	-1.22E-02	3.554873281335574688e+02	9.870328570790554146e-02	nan	7.501918646096958021e+00	1.000000000000000000e+00
3.000000000000000000e+01	1.294440183860688762e+02	1.364370288943845111e+01	-1.25E-02	3.633695880516293641e+02	1.957593057602589059e-01	nan	6.789720530908600615e+00	1.000000000000000000e+00
3.000000000000000000e+01	1.160752037387581836e+01	2.277507718235335687e+01	-6.62E-03	1.903430161105632408e+02	1.081811030060477741e-01	nan	1.092259128893670805e+01	1.000000000000000000e+00
3.100000000000000000e+01	3.023579852436288462e+01	3.695375404924194385e+01	-1.25E-02	3.643136219983984461e+02	2.942563416956767153e-02	nan	5.739367674001876196e+00	1.000000000000000000e+00
3.300000000000000000e+01	2.389729813217114085e+01	1.226378486185803496e+01	-1.26E-02	3.664777972174123306e+02	1.824205472467721467e-02	nan	1.617176253830096044e+01	1.000000000000000000e+00
3.300000000000000000e+01	9.443446312010134136e+01	1.989399249477775555e+01	-5.27E-03	1.507295370168972966e+02	6.586142581665233031e-02	nan	7.827367411341895398e+00	1.000000000000000000e+00
3.300000000000000000e+01	4.077475776619851189e+01	3.596048108003726895e+01	-3.60E-03	1.016134963665509474e+02	2.157154760143201733e-01	nan	1.058566261943130549e+01	1.000000000000000000e+00
3.400000000000000000e+01	1.134306255966274506e+02	4.392119770540624302e+01	-9.45E-03	2.733569719551727530e+02	4.550189663025272502e-02	nan	1.072795539413648314e+01	1.000000000000000000e+00
3.400000000000000000e+01	1.180858156165311499e+02	1.265767053791294394e+01	-4.31E-03	1.225056194809506565e+02	9.174158416632283153e-02	nan	1.083447364312144146e+01	1.000000000000000000e+00
3.400000000000000000e+01	5.516469662586187184e+01	9.437930459221625767e+00	-2.25E-03	6.210849906873632165e+01	2.320254644986213810e-01	nan	1.126925166289838387e+01	1.000000000000000000e+00
3.500000000000000000e+01	7.721662018888849843e+01	2.366481391860558503e+01	-1.18E-02	3.409313093059382140e+02	1.515494302177000652e-02	nan	1.508345160983757438e+01	1.000000000000000000e+00
3.600000000000000000e+01	1.148700169568571425e+02	2.361916923652114875e+01	-1.07E-02	3.100550963416747550e+02	7.740115220693655207e-02	nan	8.632798312120222306e+00	1.000000000000000000e+00
3.600000000000000000e+01	2.664165261117859629e+01	5.153863900278511778e+01	-1.11E-02	3.226590826185999390e+02	2.469648926935652522e-02	nan	1.178895271463412975e+01	1.000000000000000000e+00
3.700000000000000000e+01	1.228379132802993325e+02	4.907793750640622932e+01	-5.15E-03	1.472563324173461581e+02	1.053621379812311742e-01	nan	1.072795539413648314e+01	1.000000000000000000e+00
3.700000000000000000e+01	6.226273100130001126e+01	4.065945042407425092e+01	1.312474196412179682e-02	-3.81E+02	2.586190753904604733e-02	nan	2.199575656004216029e+01	1.000000000000000000e+00
3.900000000000000000e+01	1.327056742940911533e+02	1.728907449873314661e+01	-1.31E-02	3.799413801629336263e+02	1.921289993762398396e-02	nan	1.149527257308580808e+01	1.000000000000000000e+00
3.900000000000000000e+01	1.234861653429031918e+02	2.415507378714731601e+01	-1.18E-02	3.433528069978170834e+02	2.735144343479445350e-02	nan	8.632798312120222306e+00	1.000000000000000000e+00
4.000000000000000000e+01	9.175634163711507085e+01	1.107552414229046533e+01	-8.23E-03	2.376985193146990412e+02	6.419356513637963779e-02	nan	1.923262116467883587e+01	1.000000000000000000e+00
4.000000000000000000e+01	3.989721594511544822e+01	2.802358078363293004e+01	-2.05E-02	5.978701581210839322e+02	9.380178658295879046e-03	nan	1.315610019710460854e+01	1.000000000000000000e+00
4.000000000000000000e+01	1.625930589167275997e+01	3.950896065699122062e+01	-2.73E-03	7.636888884153412960e+01	2.293241126819419717e-01	nan	8.537950042929969285e+00	1.000000000000000000e+00
4.300000000000000000e+01	5.261809048450679427e+01	3.137951930352880581e+01	-4.10E-02	1.199251463309642986e+03	5.346562920711006583e-03	nan	1.288153825232133443e+01	1.000000000000000000e+00
4.400000000000000000e+01	2.767566803530371544e+01	3.436788350159280014e+01	-7.91E-03	2.280696161304742873e+02	2.360410648118003163e-01	nan	6.333096720684242342e+00	1.000000000000000000e+00
4.400000000000000000e+01	6.410630815408379135e+01	7.162972414485126116e+00	-3.55E-02	1.038682751174346549e+03	5.565850246401438106e-03	nan	2.157958452052055165e+01	1.000000000000000000e+00
4.500000000000000000e+01	3.015638133474333671e+01	4.609119859777303319e+00	-1.15E-02	3.342464177349343686e+02	3.444697572128352370e-02	nan	2.535982727191542807e+01	1.000000000000000000e+00
4.500000000000000000e+01	9.438521801835831582e+01	5.031556463252201183e+01	-3.33E-03	9.392770568559022593e+01	2.326466642008058194e-01	nan	4.193395870113419299e+00	1.000000000000000000e+00
4.600000000000000000e+01	2.069819579445454849e+01	3.048586298235331427e+01	-2.85E-02	8.315612878768378096e+02	8.537932099457412605e-03	nan	7.984685478064687203e+00	1.000000000000000000e+00
4.600000000000000000e+01	1.358877113562424768e+02	2.176694608728590907e+01	-4.30E-03	1.224113884556038272e+02	1.547877201115512857e-01	nan	1.039587162355616812e+01	1.000000000000000000e+00
4.600000000000000000e+01	1.635965200831875777e+01	4.927611063823757576e+01	-1.05E-02	3.044606934621831442e+02	8.449067561805800874e-02	nan	1.553435521017282639e+01	1.000000000000000000e+00
4.600000000000000000e+01	7.557983945872774889e+00	3.647584380061493192e+01	-4.60E-03	1.311643085749679472e+02	1.943977628325063156e-01	nan	1.444108851952479888e+01	1.000000000000000000e+00
4.700000000000000000e+01	1.440969893366955432e+02	1.538870950864532361e+01	-1.21E-02	3.499190281687226047e+02	1.433772752444884002e-02	nan	1.039587162355616812e+01	1.000000000000000000e+00
4.700000000000000000e+01	9.240389134670084559e+01	2.957323506893952469e+01	-6.06E-03	1.737861282115816266e+02	9.374177528826466155e-02	nan	4.173793753748176627e+00	1.000000000000000000e+00
4.700000000000000000e+01	9.532356350911318543e+01	1.025059881504704506e+01	-2.31E-03	6.392043629755865197e+01	2.188378628762362998e-01	nan	8.480926834324787222e+00	1.000000000000000000e+00
4.700000000000000000e+01	8.784074102766790304e+01	1.424227611667693871e+01	-3.82E-03	1.082979180487096755e+02	1.044682860874786012e-01	nan	8.480926834324787222e+00	1.000000000000000000e+00
4.700000000000000000e+01	1.256583628173869869e+02	2.684019005970247207e+01	-3.25E-03	9.139108076080933074e+01	1.272084212406049408e-01	nan	1.141829128779984792e+01	1.000000000000000000e+00
4.700000000000000000e+01	4.321280632058760318e+01	4.018148826177608157e+01	-2.40E-03	6.667653226801867561e+01	3.154763330117423825e-01	nan	1.288153825232133443e+01	1.000000000000000000e+00
4.900000000000000000e+01	9.688341547813703869e+01	4.694754171463095105e+01	-2.80E-03	7.824232365312209936e+01	3.026561659002576787e-01	nan	4.193395870113419299e+00	1.000000000000000000e+00
4.900000000000000000e+01	1.240935879374278699e+02	4.473530762527311566e+01	-1.36E-02	3.938163790810404521e+02	1.913967684415074366e-02	nan	7.202971477329431771e+00	1.000000000000000000e+00
5.000000000000000000e+01	1.000627309082797467e+02	2.502013316690516476e+01	-4.03E-03	1.144354360828946824e+02	1.315287207967972272e-01	nan	8.910025833874726686e+00	1.000000000000000000e+00
5.000000000000000000e+01	1.110854593889199862e+02	1.460341794284294181e+01	-3.20E-03	9.010435591992002458e+01	2.556574634526271872e-01	nan	1.478136501617498411e+01	1.000000000000000000e+00
5.100000000000000000e+01	5.553476496182454270e+01	3.615530321127594249e+01	-6.69E-02	1.958084454039375942e+03	1.164230474506211532e-02	nan	9.461560797416261437e+00	1.000000000000000000e+00
5.100000000000000000e+01	1.234416153978149993e+02	6.490825236115371766e+00	-2.52E-03	7.020311793588631133e+01	2.652114189330618821e-01	nan	1.478136501617498411e+01	1.000000000000000000e+00
5.200000000000000000e+01	3.610465003438719833e+01	2.564489352361416508e+01	-1.20E-02	3.489489716012740246e+02	4.974291694275290165e-02	nan	1.167655189798802695e+01	1.000000000000000000e+00
5.200000000000000000e+01	4.304252379511287785e+01	1.313976188174908799e+01	-3.47E-03	9.804535923733944003e+01	1.703767397056263899e-01	nan	9.074052023315049453e+00	1.000000000000000000e+00
5.200000000000000000e+01	9.106470779447235486e+01	5.132780478490520437e+01	-7.71E-03	2.222641376932297703e+02	1.265617526372088131e-01	nan	7.283135566000873418e+00	1.000000000000000000e+00
5.300000000000000000e+01	5.594701250467814191e+01	4.985453460349121002e+01	-1.13E-02	3.279960456599175700e+02	5.216299048025319074e-02	nan	1.234035237437160326e+01	1.000000000000000000e+00
5.400000000000000000e+01	6.420632615487224371e+01	4.829016504930624620e+00	-1.16E-02	3.350461294944623774e+02	3.520868303911872665e-02	nan	9.417349134898977070e+00	1.000000000000000000e+00
5.400000000000000000e+01	3.402543954265368598e+01	1.415495235938390373e+01	-1.22E-02	3.533724467427558125e+02	1.407769423903848516e-02	nan	9.074052023315049453e+00	1.000000000000000000e+00
5.400000000000000000e+01	7.874571248146446578e+01	3.543845022428966018e+01	-1.13E-02	3.267258689503781852e+02	4.504731466351319380e-02	nan	1.300791042483861304e+01	1.000000000000000000e+00
5.400000000000000000e+01	1.311317088557094621e+02	4.626751258638909547e+01	-7.12E-02	2.085001690343902737e+03	7.127267133366754770e-03	nan	7.202971477329431771e+00	1.000000000000000000e+00
5.500000000000000000e+01	1.073533289764847183e+02	4.096417473636727635e+01	-1.21E-02	3.519578234095997118e+02	2.671434267311578736e-02	nan	9.812999678651500801e+00	1.000000000000000000e+00
5.500000000000000000e+01	6.933818974662916901e+01	4.669537162598695090e+01	-9.21E-03	2.664082412370780730e+02	1.373544615688819803e-01	nan	8.231201991807239438e+00	1.000000000000000000e+00
5.500000000000000000e+01	8.242077035635514903e+01	4.877890879964481741e+01	-3.32E-02	9.687598937833755599e+02	7.775130771947247332e-03	nan	9.011910184736683149e+00	1.000000000000000000e+00
5.500000000000000000e+01	3.828972776838418213e+01	4.162115321371951637e+01	-1.10E-02	3.181655078965007988e+02	3.077641739488612416e-02	nan	8.294376530341198261e+00	1.000000000000000000e+00
5.600000000000000000e+01	9.036686232415250686e+01	2.959425567290648473e+01	-1.08E-02	3.135633587165046379e+02	2.313562721709894188e-02	nan	1.300791042483861304e+01	1.000000000000000000e+00
5.600000000000000000e+01	1.002860236712125754e+02	4.777212291590615223e+01	-6.19E-03	1.778220015277838115e+02	1.326309272321574140e-01	nan	9.812999678651500801e+00	1.000000000000000000e+00
5.600000000000000000e+01	6.395682406389193631e+01	4.046692160863997856e+01	-1.32E-02	3.845324632918614043e+02	1.975988846001649479e-01	nan	8.231201991807239438e+00	1.000000000000000000e+00
5.700000000000000000e+01	6.506899810086422598e+00	1.030660986664640433e+01	3.698821881526029830e-03	-1.05E+02	1.194375548957118394e-01	nan	1.698363091562668714e+01	1.000000000000000000e+00
5.700000000000000000e+01	1.217113667886464725e+02	1.985668375584506862e+01	-4.32E-03	1.228206500585984315e+02	2.008916221139539493e-01	nan	8.595630894482553686e+00	1.000000000000000000e+00
5.700000000000000000e+01	6.160337281565315948e+01	2.154111977487431062e+01	2.707292817225960980e-03	-7.56E+01	3.332121451164974379e-01	nan	9.641818630777688526e+00	1.000000000000000000e+00
5.700000000000000000e+01	4.673326360514189304e+01	4.164532465734210120e+01	-4.26E-03	1.211040307856081171e+02	2.816542558133987573e-01	nan	8.443570434673862479e+00	1.000000000000000000e+00
5.900000000000000000e+01	5.736374477780518077e+01	1.129937544604026911e+01	-1.09E-02	3.160965539487878573e+02	3.890799389554144838e-02	nan	9.417349134898977070e+00	1.000000000000000000e+00
6.000000000000000000e+01	2.139070571869423176e+01	1.848683240354122148e+01	-1.17E-02	3.395272782743616631e+02	1.255249505870866811e-01	nan	8.169133110650440344e+00	1.000000000000000000e+00
6.000000000000000000e+01	1.199084944209965471e+02	2.871895684281849270e+01	-4.22E-03	1.200296697182411094e+02	1.783138586404388048e-01	nan	9.043795278649838565e+00	1.000000000000000000e+00
6.000000000000000000e+01	2.999946610003804892e+01	4.188238777771458388e+01	-1.09E-02	3.163217151515941055e+02	4.569607574152723117e-02	nan	8.294376530341198261e+00	1.000000000000000000e+00
6.100000000000000000e+01	3.757860144620378406e+01	4.655318996559433486e+01	-4.22E-03	1.199354274014103225e+02	2.786103880119148446e-01	nan	8.902790892400037848e+00	1.000000000000000000e+00
6.200000000000000000e+01	3.938096470716499908e+01	5.528366238693402046e+00	-8.58E-03	2.478524499338625162e+02	8.716439141799969814e-02	nan	1.888610405404714498e+01	1.000000000000000000e+00
6.200000000000000000e+01	1.290409577466964777e+02	1.536647586958250145e+01	-1.27E-01	3.732443649247470148e+03	5.450090255880613022e-03	nan	8.595630894482553686e+00	1.000000000000000000e+00
6.200000000000000000e+01	6.905632177795756377e+01	1.542407651247233069e+01	-8.70E-03	2.514532731133828349e+02	1.074526262684140088e-01	nan	9.641818630777688526e+00	1.000000000000000000e+00
6.200000000000000000e+01	1.002427657940944670e+02	2.253152110162313093e+01	-1.16E-02	3.352997681358423279e+02	4.724354061121316395e-02	nan	1.662430434913308730e+01	1.000000000000000000e+00
6.300000000000000000e+01	1.253057726601555686e+02	4.945101491014203532e+01	-2.16E-03	5.961882638475108820e+01	3.132094612897685648e-01	nan	2.053076711273634913e+01	1.000000000000000000e+00
6.400000000000000000e+01	5.548059195539927657e+00	2.908650084378028211e+01	-1.19E-02	3.438994118660027084e+02	3.771905535674324739e-02	nan	1.258459933558913590e+01	1.000000000000000000e+00
6.400000000000000000e+01	1.399559240256168380e+01	1.501594853612583158e+01	-4.43E-03	1.262228101014525663e+02	1.682596510597982320e-01	nan	8.169133110650440344e+00	1.000000000000000000e+00
6.500000000000000000e+01	8.383238835477006035e+01	1.987313674425156762e+01	-3.66E-01	1.074717944775056276e+04	4.292678482179956845e-03	nan	1.407686167796828691e+01	1.000000000000000000e+00
6.600000000000000000e+01	4.358275398549030655e+01	3.726618797095197522e+01	-3.19E-03	8.966222799917746045e+01	2.013359226996827012e-01	nan	1.105885408907776224e+01	1.000000000000000000e+00
6.600000000000000000e+01	1.050218974240772098e+02	4.627661675543244968e+01	-1.13E-02	3.266352527819939837e+02	3.689617824695201609e-02	nan	1.273570758495258737e+01	1.000000000000000000e+00
6.800000000000000000e+01	1.811429403486666345e+01	2.976612014912813464e+01	-7.48E-02	2.191929777927683517e+03	6.893268539459374011e-03	nan	1.258459933558913590e+01	1.000000000000000000e+00
6.800000000000000000e+01	9.741732432132305064e+01	1.618429553252841657e+01	-1.14E-02	3.300597994846914389e+02	6.089293998270539632e-02	nan	1.261323330929483966e+01	1.000000000000000000e+00
6.800000000000000000e+01	3.014925569141471939e+01	3.422849591413073256e+01	-6.87E-03	1.978174449551287637e+02	1.308165414501032409e-01	nan	1.283561839346528899e+01	1.000000000000000000e+00
6.800000000000000000e+01	8.886177543564673442e+01	3.483937076517118925e+01	-5.40E-03	1.546033255649504383e+02	8.842008959711278315e-02	nan	1.013132957809795975e+01	1.000000000000000000e+00
6.900000000000000000e+01	6.766571044661213818e+01	2.832774840191539667e+01	-1.18E-02	3.414702043903010917e+02	3.546460438905274515e-02	nan	1.070217428083959099e+01	1.000000000000000000e+00
7.000000000000000000e+01	1.041691139107131647e+02	4.778612572890111210e+00	-2.80E-03	7.841683220348753025e+01	2.371752144954042407e-01	nan	1.325429237776126357e+01	1.000000000000000000e+00
7.000000000000000000e+01	1.851284503687696770e+01	4.678388684655678986e+01	-5.37E-03	1.537159909248519227e+02	1.397693044150254416e-01	nan	1.171835276595527375e+01	1.000000000000000000e+00
7.000000000000000000e+01	9.243759186992699028e+01	4.431868381245335087e+01	-2.96E-03	8.304023855605797166e+01	3.015054284828464493e-01	nan	1.013132957809795975e+01	1.000000000000000000e+00
7.100000000000000000e+01	8.507218648309176956e+01	1.877103600458493204e+01	-1.87E-02	5.453794462561899081e+02	1.194561102426072718e-02	nan	9.738364563560196530e+00	1.000000000000000000e+00
7.200000000000000000e+01	7.827175288204808901e+00	5.159390281011494750e+01	-9.17E-03	2.651974259530862810e+02	3.004730043242787030e-02	nan	1.068714879811612839e+01	1.000000000000000000e+00
7.300000000000000000e+01	7.563865235660625785e+01	2.118850953230725409e+01	-1.03E-02	2.995802887770071834e+02	3.365616044061492396e-02	nan	9.738364563560196530e+00	1.000000000000000000e+00
7.300000000000000000e+01	5.879621388592197206e+01	4.193001624426172214e+01	-3.44E-02	1.005960836338611443e+03	4.377138953064896310e-02	nan	1.623852393830867058e+01	1.000000000000000000e+00
7.400000000000000000e+01	7.704329787154510711e+01	3.432546629511882941e+01	-1.14E-02	3.305513248973459213e+02	2.560349914972048779e-02	nan	1.113156618983661161e+01	1.000000000000000000e+00
7.400000000000000000e+01	3.756883357469969553e+01	4.137460774095045934e+01	-5.97E-03	1.712335981317003188e+02	1.398025798815537568e-01	nan	7.503148609699158200e+00	1.000000000000000000e+00
7.500000000000000000e+01	6.096423570678131121e+00	4.104783017973004888e+01	-3.49E-02	1.018879833394670868e+03	1.260746163320070057e-02	nan	7.890851614980086026e+00	1.000000000000000000e+00
7.500000000000000000e+01	1.296121651619055797e+02	4.266307559434061147e+01	-5.51E-03	1.577878095145689770e+02	9.166405412817479892e-02	nan	9.142999941288506349e+00	1.000000000000000000e+00
7.600000000000000000e+01	2.402017145394180986e+01	5.737917540756593660e+00	2.636358218720526170e-03	-7.35E+01	2.912255531221685789e-01	nan	1.054861321740512636e+01	1.000000000000000000e+00
7.600000000000000000e+01	5.382222822065426016e+01	1.162638829325904766e+01	-8.46E-03	2.443072125548205520e+02	5.326667891327596660e-02	nan	1.015153813140719485e+01	1.000000000000000000e+00
7.600000000000000000e+01	1.233830696435904741e+02	4.935581919843215815e+01	-2.42E-03	6.714767040371559403e+01	3.259166998826990014e-01	nan	9.142999941288506349e+00	1.000000000000000000e+00
7.700000000000000000e+01	1.361268237086079012e+02	1.658801832268907006e+01	-1.04E-02	3.009931350762019520e+02	6.397849026592428157e-02	nan	9.131280083464702102e+00	1.000000000000000000e+00
7.700000000000000000e+01	1.046328049469641854e+02	1.680902152325198529e+01	-1.17E-02	3.403083153135266912e+02	2.720753446368795458e-02	nan	1.270514428053830791e+01	1.000000000000000000e+00
7.700000000000000000e+01	6.174169158799856660e+01	1.797743752993686428e+01	-1.41E-02	4.104585698718968274e+02	1.846935785378900352e-02	nan	8.890028447485486041e+00	1.000000000000000000e+00
7.700000000000000000e+01	3.288207282997668557e+01	3.551529781733711388e+01	-7.59E-03	2.187094405317885162e+02	5.208131652665271005e-02	nan	7.503148609699158200e+00	1.000000000000000000e+00
7.800000000000000000e+01	1.300417360621118235e+02	9.779789162537367631e+00	-1.06E-02	3.058065365485468874e+02	6.542921062762174778e-02	nan	9.131280083464702102e+00	1.000000000000000000e+00
7.900000000000000000e+01	8.881834752701897173e+01	7.233654235685412992e+00	-2.28E-02	6.638769634582848767e+02	1.000926538950852596e-02	nan	1.848742064699833065e+01	1.000000000000000000e+00
7.900000000000000000e+01	9.858534474591769481e+01	2.798260269967228453e+01	-1.62E-02	4.702981696973884027e+02	1.352407034054037283e-02	nan	1.270514428053830791e+01	1.000000000000000000e+00
7.900000000000000000e+01	2.495974741468642577e+01	1.624460292789962779e+01	-2.04E-03	5.601785368429641210e+01	3.530598233871402591e-01	nan	1.054861321740512636e+01	1.000000000000000000e+00
8.000000000000000000e+01	4.692168646328187265e+01	2.663294192625484413e+01	-2.07E-02	6.020996936532743575e+02	1.561241921098477370e-02	nan	1.651708595622179843e+01	1.000000000000000000e+00
8.100000000000000000e+01	4.758748375522647223e+01	4.601737085880995437e+01	-1.19E-02	3.456697101199907252e+02	2.041868244959499368e-02	nan	9.019767338565834791e+00	1.000000000000000000e+00
8.100000000000000000e+01	7.475860205531378710e+01	4.804703795742288008e+01	-1.15E-02	3.348412760742481851e+02	1.525160482655540939e-02	nan	2.185879389729858246e+01	1.000000000000000000e+00
8.100000000000000000e+01	6.931118986064012688e+01	2.263955096673542045e+01	-1.31E-02	3.809563294664308728e+02	2.804054624505381010e-02	nan	8.890028447485486041e+00	1.000000000000000000e+00
8.100000000000000000e+01	1.393767990766047831e+02	4.665990449139277985e+01	-5.93E-03	1.700961266339468523e+02	8.230403876814917918e-02	nan	1.621935070476310514e+01	1.000000000000000000e+00
8.200000000000000000e+01	1.172677982835780170e+02	6.359044680468152855e+00	-9.92E-03	2.870439819246565207e+02	4.215978000545639315e-02	nan	1.322403036829015299e+01	1.000000000000000000e+00
8.300000000000000000e+01	1.349125358330866220e+02	2.818804053716837998e+01	-1.20E-02	3.476646496448955190e+02	1.675931972304978146e-02	nan	1.900366817882279236e+01	1.000000000000000000e+00
8.300000000000000000e+01	2.983568833772398321e+01	3.978023927011766858e+01	-1.53E-02	4.449640396120310015e+02	7.943903212738434583e-02	nan	8.675823890027388074e+00	1.000000000000000000e+00
8.300000000000000000e+01	6.272694374322613342e+00	4.979553706444401229e+01	-1.88E-03	5.114396975906087306e+01	2.859322641680372978e-01	nan	1.690933184624988428e+01	1.000000000000000000e+00
8.400000000000000000e+01	3.030150056936863834e+01	3.111692932901431519e+01	-3.63E-02	1.059710139858597813e+03	1.385605605857986866e-02	nan	8.675823890027388074e+00	1.000000000000000000e+00
8.400000000000000000e+01	1.087380290086619681e+02	3.758885507533447168e+01	-4.92E-03	1.404784322311405447e+02	1.400106754252082863e-01	nan	1.397701979836512365e+01	1.000000000000000000e+00
8.400000000000000000e+01	6.042082669378712012e+01	1.616630034870711796e+01	-3.15E-03	8.860867655000956233e+01	2.409314741493016054e-01	nan	1.099734198805967900e+01	1.000000000000000000e+00
8.500000000000000000e+01	1.159838566931084500e+02	2.505302462026397237e+01	-6.13E-03	1.759010581035723817e+02	9.911303575999352855e-02	nan	1.447926324199418957e+01	1.000000000000000000e+00
8.500000000000000000e+01	8.707014664255490288e+01	2.267210949366238282e+01	-3.25E-03	9.146024555550249602e+01	1.637729599508968015e-01	nan	1.606443456241901657e+01	1.000000000000000000e+00
8.500000000000000000e+01	2.849922902183821094e+01	1.106868828939105498e+01	-6.14E-03	1.762077343608143565e+02	6.411152893359417515e-02	nan	1.973105444969502287e+01	1.000000000000000000e+00
8.600000000000000000e+01	1.049318286989311559e+02	1.151055730776596420e+01	-1.11E-02	3.228110527419581786e+02	3.791584992341534566e-02	nan	7.481705787484504100e+00	1.000000000000000000e+00
8.600000000000000000e+01	1.397179547887478179e+01	3.474065926127057935e+01	-1.26E-02	3.661852779027456108e+02	4.329025609422865184e-02	nan	1.664513332186371741e+01	1.000000000000000000e+00
8.700000000000000000e+01	8.889292572362886347e+01	3.863279664152170767e+01	-3.07E-03	8.610958413516094367e+01	1.484461631959219652e-01	nan	1.606443456241901657e+01	1.000000000000000000e+00
8.700000000000000000e+01	1.405957520821681328e+02	4.920769031186625142e+01	3.285767938161361298e-03	-9.25E+01	2.004276062655048207e-01	nan	7.996782781301162935e+00	1.000000000000000000e+00
9.000000000000000000e+01	4.822697752991502540e+01	1.142986483749848681e+01	-1.09E-02	3.152928565673720414e+02	3.823853719770875514e-02	nan	1.973105444969502287e+01	1.000000000000000000e+00
9.000000000000000000e+01	4.560780702554840360e+01	5.323518802045314402e+01	-3.25E-03	9.145403050343561802e+01	2.325093558404129901e-01	nan	7.841019613822224343e+00	1.000000000000000000e+00
9.100000000000000000e+01	1.200012803944322002e+02	9.611318718084534751e+00	-1.39E-02	4.052171919957417572e+02	1.596713722810483294e-02	nan	8.030380047257700937e+00	1.000000000000000000e+00
9.100000000000000000e+01	1.241905290336844985e+02	5.149816639244600935e+01	-2.44E-03	6.780490349334480982e+01	3.372098074120110089e-01	nan	9.583343828628578365e+00	1.000000000000000000e+00
9.100000000000000000e+01	1.337685974730790974e+02	5.337164213614437358e+01	-4.82E-03	1.376767155674579897e+02	1.686941975582173514e-01	nan	7.996782781301162935e+00	1.000000000000000000e+00
9.200000000000000000e+01	1.292285550203089315e+02	4.334594135287488825e+01	-8.54E-03	2.466430106579048527e+02	6.104061474684907562e-02	nan	9.583343828628578365e+00	1.000000000000000000e+00
9.300000000000000000e+01	8.217642194720899340e+01	7.337610495088446427e+00	-8.20E-03	2.366521554408642487e+02	8.752809974547837157e-02	nan	2.459801013560919003e+01	1.000000000000000000e+00
9.400000000000000000e+01	6.381831349256959385e+01	4.039818942593766593e+01	-1.09E-02	3.159184423148245742e+02	1.450179380625155057e-01	nan	2.228028452917540392e+01	1.000000000000000000e+00
9.400000000000000000e+01	1.290402547709865821e+01	5.329275906220018300e+01	-3.95E-03	1.121262400862953541e+02	2.195113510422020964e-01	nan	2.923585901620973360e+01	1.000000000000000000e+00
9.500000000000000000e+01	9.931850257024360928e+01	3.518743463286367046e+01	-1.01E-01	2.944822110158944270e+03	5.450423804899906521e-03	nan	1.060189484578618213e+01	1.000000000000000000e+00
9.500000000000000000e+01	1.428477879287311225e+02	1.684147986213441328e+01	-1.14E-02	3.292613025542322589e+02	4.620330307974040984e-02	nan	2.396326640263605512e+01	1.000000000000000000e+00
9.800000000000000000e+01	1.263375462938643210e+02	4.685120683152639032e+01	-5.15E-03	1.473037495142802982e+02	2.514647552443458611e-01	nan	1.014826412969231306e+01	1.000000000000000000e+00
9.800000000000000000e+01	1.065301681441026176e+02	1.079552154206778347e+01	-1.01E-02	2.937243886164227433e+02	1.968486862430474105e-02	nan	1.587450776736496039e+01	1.000000000000000000e+00
9.800000000000000000e+01	2.927000170295177739e+01	2.104638278161213094e+01	-5.98E-03	1.716927190601365680e+02	1.249324349806473222e-01	nan	8.654598645579639538e+00	1.000000000000000000e+00
9.900000000000000000e+01	1.888209566768065528e+01	2.467461570501911439e+01	-1.27E-02	3.691530838484925425e+02	4.415325227167354871e-02	nan	6.471195565079067791e+00	1.000000000000000000e+00
1.000000000000000000e+02	5.425243639665706041e+01	4.017264316829985660e+01	-1.37E-02	3.983020847117375638e+02	5.483007948447338187e-02	nan	1.021503007861327816e+01	1.000000000000000000e+00
1.000000000000000000e+02	9.012465706373055241e+01	2.990791011606508931e+01	-4.79E-03	1.365192691175442690e+02	1.643007788558089599e-01	nan	5.849387332948420060e+00	1.000000000000000000e+00
1.010000000000000000e+02	4.443287400177925406e+01	3.735785474284482177e+01	-5.41E-02	1.583630751800210419e+03	5.137766337933613592e-03	nan	1.021503007861327816e+01	1.000000000000000000e+00
1.010000000000000000e+02	6.189511694243819306e+00	3.769213696781446998e+01	3.431623196899298914e-03	-9.68E+01	1.765146793503113987e-01	nan	6.440221677009725809e+00	1.000000000000000000e+00
1.010000000000000000e+02	1.343264934078450779e+02	5.310932067325364159e+01	-3.22E-03	9.050064653585823748e+01	1.836234601550716938e-01	nan	1.014826412969231306e+01	1.000000000000000000e+00
1.010000000000000000e+02	1.239070103575663317e+01	4.141274846530624387e+01	-3.08E-03	8.662908474987888496e+01	3.722165524134459780e-01	nan	7.231714814935673807e+00	1.000000000000000000e+00
1.020000000000000000e+02	7.377992740054887122e+01	4.965294264802570723e+01	-3.94E-02	1.152838469145769977e+03	1.265709812792248368e-02	nan	1.422786090231530132e+01	1.000000000000000000e+00
1.020000000000000000e+02	2.032114659453210237e+01	1.836545534317800943e+01	-6.92E-03	1.991821035088516965e+02	7.479852935952557846e-02	nan	6.471195565079067791e+00	1.000000000000000000e+00
1.030000000000000000e+02	8.638192470551658175e+01	2.541265854739448571e+01	3.488394275880799238e-03	-9.85E+01	2.968565336118434983e-01	nan	4.120709747773593890e+00	1.000000000000000000e+00
1.030000000000000000e+02	1.213671994654493886e+02	5.150833913376061446e+00	-2.10E-03	5.759809865505826565e+01	3.542640612924717880e-01	nan	1.587450776736496039e+01	1.000000000000000000e+00
1.030000000000000000e+02	3.791958475452059929e+01	2.134098548031378684e+01	-2.22E-03	6.132447015683388258e+01	3.150473904542235859e-01	nan	8.654598645579639538e+00	1.000000000000000000e+00
1.030000000000000000e+02	9.810951249122675222e+01	3.020080862783410325e+01	-2.31E-03	6.389596997086293584e+01	3.068904550629237837e-01	nan	7.990225637377959877e+00	1.000000000000000000e+00
1.040000000000000000e+02	5.506649179349624745e+01	1.993686948265237291e+01	-1.13E-02	3.267637087856591620e+02	3.012289816064039893e-02	nan	1.135389278085118114e+01	1.000000000000000000e+00
1.040000000000000000e+02	8.020368827412816870e+01	4.990998783768237246e+00	-2.76E-03	7.717149390547977816e+01	2.343401116164804954e-01	nan	1.871157100523959116e+01	1.000000000000000000e+00
1.040000000000000000e+02	1.074004220071584115e+02	3.971072328839495214e+01	3.008847913190723384e-03	-8.44E+01	3.580048150150226816e-01	nan	9.548268759729870325e+00	1.000000000000000000e+00
1.040000000000000000e+02	8.224261622380788594e+01	3.821550745755055800e+01	-3.32E-03	9.352234974871805662e+01	3.129109591471577190e-01	nan	1.145175713113342475e+01	1.000000000000000000e+00
1.050000000000000000e+02	2.381656785296047474e+01	3.530711058879645492e+01	-1.77E-02	5.168410962147009968e+02	1.955168055220857237e-02	nan	1.295489275924547456e+01	1.000000000000000000e+00
1.050000000000000000e+02	5.325981968267873157e+01	5.132898548440554976e+01	-3.55E-03	1.003398850625960819e+02	1.937637552327459156e-01	nan	1.120041346625202472e+01	1.000000000000000000e+00
1.060000000000000000e+02	1.025645727111736427e+01	3.269850012441319365e+01	3.417570626138889851e-03	-9.64E+01	1.297974592440308550e-01	nan	4.730207240229669985e+00	1.000000000000000000e+00
1.060000000000000000e+02	8.839234069474530031e+01	2.181564918187292434e+01	-3.62E-03	1.024632343136501902e+02	1.596867889484678837e-01	nan	4.120709747773593890e+00	1.000000000000000000e+00
1.060000000000000000e+02	6.567213475415422330e+00	2.389324770048574464e+01	-2.21E-03	6.110245725084837431e+01	3.300778302808484721e-01	nan	9.546883786514083425e+00	1.000000000000000000e+00
1.070000000000000000e+02	5.238070159715664431e+01	8.905214470809832861e+00	-1.17E-02	3.393394679317185592e+02	2.777577405743814065e-02	nan	1.135389278085118114e+01	1.000000000000000000e+00
1.070000000000000000e+02	3.152391289044380329e+01	9.304442689355170160e+00	-1.12E-02	3.238231556866462029e+02	2.540137023002886352e-02	nan	1.363022307049746829e+01	1.000000000000000000e+00
1.070000000000000000e+02	4.499962697879948337e+01	3.216914967916487456e+01	-2.31E-03	6.375792704433040115e+01	2.952475665244149727e-01	nan	1.098548075839638827e+01	1.000000000000000000e+00
1.080000000000000000e+02	6.408829365329323480e+01	3.986454601844324230e+01	1.228721402408869054e-02	-3.57E+02	1.221473108903163851e-01	nan	1.576988334772930145e+01	1.000000000000000000e+00
1.080000000000000000e+02	6.972492983445521020e+01	2.185835865801540123e+01	3.055295443006391526e-03	-8.58E+01	2.719464648920945082e-01	nan	1.478384004417222286e+01	1.000000000000000000e+00
1.080000000000000000e+02	1.129961248533585518e+02	4.744748914791668426e+01	-2.34E-03	6.482884065872276835e+01	3.376259631059090882e-01	nan	9.548268759729870325e+00	1.000000000000000000e+00
1.090000000000000000e+02	1.414584185933824756e+02	5.484687246068308042e+00	-8.10E-03	2.336378824622887862e+02	4.320748519228467810e-02	nan	2.188220926133152133e+01	1.000000000000000000e+00
1.090000000000000000e+02	1.386466513966708760e+02	2.718549477454981300e+01	-3.04E-03	8.523385927418202357e+01	2.481831714406795841e-01	nan	9.670632653089541009e+00	1.000000000000000000e+00
1.100000000000000000e+02	5.447346763439792738e+01	2.527354182029459650e+01	-1.32E-02	3.847463240839010723e+02	1.490209244566587099e-02	nan	1.171763903314074184e+01	1.000000000000000000e+00
1.100000000000000000e+02	8.345640513003942829e+01	3.842454172213007979e+01	-5.24E-02	1.534238392373511715e+03	5.554346082266903295e-03	nan	9.527588763473907818e+00	1.000000000000000000e+00
1.110000000000000000e+02	1.160763837575333071e+02	2.030076880609029999e+01	-1.19E-02	3.448065903777699077e+02	2.721699970483149045e-02	nan	1.299480449167241147e+01	1.000000000000000000e+00
1.110000000000000000e+02	1.024945125988215544e+01	3.742870217626338558e+01	3.915460794593442206e-03	-1.11E+02	1.207595388638595946e-01	nan	4.730207240229669985e+00	1.000000000000000000e+00
1.110000000000000000e+02	1.088762764925982083e+02	3.817540086819575862e+01	4.103752254914025226e-03	-1.17E+02	1.745002099010375396e-01	nan	1.014617029142512727e+01	1.000000000000000000e+00
1.110000000000000000e+02	3.798577049645610515e+01	4.062412482627128441e+01	-4.52E-03	1.287434169397726862e+02	1.632678820989221791e-01	nan	7.813191306612263354e+00	1.000000000000000000e+00
1.110000000000000000e+02	1.354554884440838975e+02	5.087356477818253353e+01	-2.44E-03	6.770124848671461848e+01	3.091852418262646118e-01	nan	5.661157755073320530e+00	1.000000000000000000e+00
1.120000000000000000e+02	9.006339083425996250e+01	5.271464343741042313e+01	-1.22E-02	3.538277638690865388e+02	8.849183466317678270e-02	nan	8.030042673850962487e+00	1.000000000000000000e+00
1.130000000000000000e+02	1.294332160460955379e+02	3.012381826793347628e+01	-1.15E-02	3.335606978426574187e+02	1.749391894864193997e-02	nan	9.670632653089541009e+00	1.000000000000000000e+00
1.130000000000000000e+02	9.700090472353809901e+01	9.632008434016828602e+00	-4.85E-03	1.383273505252336975e+02	1.227566078429239704e-01	nan	9.279630848813873456e+00	1.000000000000000000e+00
1.130000000000000000e+02	2.156170783559598902e+01	4.982460184302281903e+01	-3.77E-03	1.067338426973780088e+02	2.987963224960384911e-01	nan	1.091800148655091718e+01	1.000000000000000000e+00
1.130000000000000000e+02	7.358205465622540942e+01	7.187320231900807599e+00	-3.24E-03	9.107297580842811158e+01	1.876035564108743392e-01	nan	1.516960053499256666e+01	1.000000000000000000e+00
1.140000000000000000e+02	4.270146098571498072e+01	3.439450031084221848e+01	-1.20E-02	3.495889147601019999e+02	3.251284290727218806e-02	nan	7.813191306612263354e+00	1.000000000000000000e+00
1.140000000000000000e+02	1.409938554912374684e+02	4.970087659335664654e+01	-3.04E-03	8.532376108344146814e+01	2.372684027410507657e-01	nan	5.661157755073320530e+00	1.000000000000000000e+00
1.140000000000000000e+02	3.219056241078880731e+01	5.232064007985548670e+01	-2.89E-03	8.077922035556113656e+01	2.282811860929463421e-01	nan	1.091800148655091718e+01	1.000000000000000000e+00
1.150000000000000000e+02	7.878595972230172606e+01	4.672887115557719540e+01	-5.51E-02	1.613230072076826218e+03	3.657627696463605638e-03	nan	9.527588763473907818e+00	1.000000000000000000e+00
1.150000000000000000e+02	1.218823762347828250e+02	5.198394943464234075e+01	-1.49E-02	4.329933815501447611e+02	1.270841979800474419e-02	nan	1.361845546057184997e+01	1.000000000000000000e+00
1.160000000000000000e+02	1.059195892040424667e+02	1.219493953482087178e+01	-1.87E-02	5.436053095769136689e+02	2.611050035953299542e-02	nan	9.279630848813873456e+00	1.000000000000000000e+00
1.170000000000000000e+02	9.070480118694058547e+01	4.471025850767711773e+01	-3.60E-03	1.017939917701516350e+02	1.913588799999484946e-01	nan	8.030042673850962487e+00	1.000000000000000000e+00
1.180000000000000000e+02	4.746539985317321708e+01	2.035564088926048498e+01	-2.37E-02	6.911278559698458821e+02	3.396510433823973774e-02	nan	7.097072741307005828e+00	1.000000000000000000e+00
1.180000000000000000e+02	6.202007770868442549e+01	4.087936786042858017e+01	-7.95E-02	2.327460761934400580e+03	7.977374321076702302e-03	nan	4.412293057258062312e+00	1.000000000000000000e+00
1.180000000000000000e+02	1.251588481194134772e+02	2.081051525712750205e+01	2.697012772401279155e-03	-7.53E+01	2.291515897958034120e-01	nan	8.433271488200707822e+00	1.000000000000000000e+00
1.190000000000000000e+02	6.460640544981515632e+01	1.663413025353503372e+01	-5.62E-03	1.611577433554217578e+02	7.234565932630698804e-02	nan	1.754034532943772717e+01	1.000000000000000000e+00
1.190000000000000000e+02	8.886485342515570096e+01	5.268480939213968384e+01	-6.43E-03	1.847767357396703289e+02	1.036231403786664895e-01	nan	8.184061923945828099e+00	1.000000000000000000e+00
1.200000000000000000e+02	8.411803176432474061e+01	2.964590416818433027e+01	-8.77E-03	2.535436628165116133e+02	5.708254041264626544e-02	nan	3.798717938996256205e+00	1.000000000000000000e+00
1.200000000000000000e+02	1.445000419846285808e+02	3.396085595050230665e+01	-5.13E-03	1.465852822204573442e+02	1.096413869707342226e-01	nan	2.338831418644070936e+01	1.000000000000000000e+00
1.210000000000000000e+02	9.291099083880050102e+01	7.234345633667355280e+00	-6.97E-03	2.006983425603132787e+02	6.641114475889131619e-02	nan	7.765227113338417197e+00	1.000000000000000000e+00
1.210000000000000000e+02	2.172251492868484135e+01	2.003195497644223977e+01	-3.07E-03	8.613627415624029027e+01	1.822238347549232085e-01	nan	9.892721785411701774e+00	1.000000000000000000e+00
1.210000000000000000e+02	1.072601572217223236e+02	5.248524702575721079e+01	-2.53E-03	7.030105333455142613e+01	3.228856851283801177e-01	nan	7.938657528977510758e+00	1.000000000000000000e+00
1.220000000000000000e+02	1.989027298779985742e+01	3.672022865432127503e+01	-4.27E-03	1.212804831044480096e+02	2.110506877491042932e-01	nan	1.027310007736832631e+01	1.000000000000000000e+00
1.230000000000000000e+02	6.590116657610897732e+01	4.297829120973910477e+01	-8.48E-03	2.450008514829937099e+02	1.679008023344585876e-01	nan	4.412293057258062312e+00	1.000000000000000000e+00
1.230000000000000000e+02	1.167766361138209561e+02	1.988391400146269916e+01	-1.18E-02	3.434976674247430992e+02	1.981818638002985633e-02	nan	7.667855790840398811e+00	1.000000000000000000e+00
1.230000000000000000e+02	4.734416393594195682e+01	2.745167804726466443e+01	-1.13E-02	3.269378820231835334e+02	1.591327737411335486e-01	nan	7.097072741307005828e+00	1.000000000000000000e+00
1.240000000000000000e+02	4.546212050390938941e+01	1.676841760782563284e+01	-1.41E-01	4.119869226496511146e+03	4.133784871848567022e-03	nan	1.063398244999664577e+01	1.000000000000000000e+00
1.250000000000000000e+02	8.051930455096233175e+01	2.842958988977730783e+01	-1.29E-02	3.748279507517393654e+02	4.453462367078997453e-02	nan	3.798717938996256205e+00	1.000000000000000000e+00
1.250000000000000000e+02	7.896818736995273014e+01	4.184105846086902858e+01	-1.18E-02	3.408759158160060565e+02	3.410984618543710933e-02	nan	7.935511044030132410e+00	1.000000000000000000e+00
1.250000000000000000e+02	1.477022954764026608e+01	1.299408084400187846e+01	-5.47E-03	1.566831662501192284e+02	2.217565269502767000e-01	nan	4.554632585891191354e+00	1.000000000000000000e+00
1.250000000000000000e+02	1.177251200075280124e+01	3.042431396646201947e+01	-3.17E-03	8.902379253421854344e+01	1.472706835733355035e-01	nan	1.027310007736832631e+01	1.000000000000000000e+00
1.260000000000000000e+02	3.645164029069282208e+01	4.866102194459048746e+01	-1.32E-02	3.836187198318172591e+02	2.313019060955245898e-02	nan	2.041718470657182394e+01	1.000000000000000000e+00
1.260000000000000000e+02	8.518562083602716939e+01	6.448590937864612016e+00	-1.20E-02	3.474347546879942001e+02	2.047872579897991319e-02	nan	7.765227113338417197e+00	1.000000000000000000e+00
1.260000000000000000e+02	3.515451109225883641e+01	1.938275709681507664e+01	-4.34E-03	1.234581438852735573e+02	2.943772339526075088e-01	nan	1.063398244999664577e+01	1.000000000000000000e+00
1.270000000000000000e+02	1.183771473530231049e+02	3.010305839289759433e+01	-1.18E-02	3.415713532666541710e+02	2.948403989920922452e-02	nan	1.010288518073502750e+01	1.000000000000000000e+00
1.270000000000000000e+02	7.333569732306646216e+00	5.110104764831889668e+01	3.732759534241859509e-03	-1.06E+02	1.832604427124471247e-01	nan	1.909132660620095834e+01	1.000000000000000000e+00
1.270000000000000000e+02	7.634911379162994649e+01	4.933190548382015095e+01	-1.28E-02	3.721111678084412233e+02	4.589202719001439501e-02	nan	7.935511044030132410e+00	1.000000000000000000e+00
1.280000000000000000e+02	8.664842184413650727e+01	2.865044758846936190e+01	-7.63E-03	2.199529832575325656e+02	9.336142667789937288e-02	nan	6.133095215024652269e+00	1.000000000000000000e+00
1.290000000000000000e+02	6.161415182661706780e+01	5.307736290183391503e+01	-5.82E-02	1.705006537334850236e+03	7.471280694779758313e-03	nan	1.520353759427491092e+01	1.000000000000000000e+00
1.300000000000000000e+02	1.015463311204038064e+02	3.831887771965868694e+01	-3.39E-02	9.897450395672104833e+02	9.212060810908639930e-03	nan	7.547398975237987528e+00	1.000000000000000000e+00
1.310000000000000000e+02	4.367580509081545870e+01	5.395064669020601222e+00	-1.08E-02	3.128399038510805212e+02	4.983135666553650811e-02	nan	1.637888857231820694e+01	1.000000000000000000e+00
1.310000000000000000e+02	1.239573047627689562e+02	4.003885471583939903e+01	-2.53E-03	7.040044629481664629e+01	3.179753841649428647e-01	nan	1.139553444505896884e+01	1.000000000000000000e+00
1.320000000000000000e+02	1.049364545442582255e+02	4.506204422082540617e+01	-9.30E-03	2.689066157104097670e+02	2.299354332479303098e-01	nan	7.547398975237987528e+00	1.000000000000000000e+00
1.320000000000000000e+02	8.482954841659295653e+01	2.127930112484337144e+01	-5.41E-03	1.547372834273001274e+02	2.289478821063013481e-01	nan	7.592239507131606224e+00	1.000000000000000000e+00
1.320000000000000000e+02	1.145610797634357851e+02	2.074859864757736361e+01	-2.02E-03	5.528877870471635703e+01	2.050968070625385220e-01	nan	9.988918465873258157e+00	1.000000000000000000e+00
1.340000000000000000e+02	7.757606158755331194e+01	4.962164831571612034e+00	-2.36E-03	6.540352063752538925e+01	3.260289140091734428e-01	nan	1.070707500026957781e+01	1.000000000000000000e+00
1.340000000000000000e+02	2.143705228234185967e+01	1.198843165674824895e+01	-1.15E-02	3.325898707138606483e+02	2.881133177851324945e-02	nan	6.001666411421447300e+00	1.000000000000000000e+00
1.360000000000000000e+02	1.367215891989007730e+02	2.867412193446713431e+01	-1.31E-02	3.803221841429051437e+02	3.341176717147120723e-02	nan	4.798091175166784517e+00	1.000000000000000000e+00
1.360000000000000000e+02	7.266075860517435814e+00	1.757322586328666247e+01	-8.51E-03	2.459179668474878326e+02	3.532539692179159641e-02	nan	9.024580620136921638e+00	1.000000000000000000e+00
1.360000000000000000e+02	5.584681204121675080e+01	5.245841080191156180e+01	-7.46E-03	2.148823662660769287e+02	4.472259599759820237e-02	nan	1.959218857541677039e+01	1.000000000000000000e+00
1.360000000000000000e+02	1.225801097267172679e+02	7.046436859831007204e+00	-2.24E-03	6.189804978515758194e+01	2.404691178271467500e-01	nan	1.587621111000929730e+01	1.000000000000000000e+00
1.370000000000000000e+02	1.047061334540632487e+02	2.345811953971176678e+01	-1.10E-02	3.180432073615000377e+02	3.626729780527959690e-02	nan	1.022063942351593724e+01	1.000000000000000000e+00
1.370000000000000000e+02	8.749745872227624943e+01	8.987998156053548016e+00	-3.40E-03	9.599598414477351582e+01	2.183114380067466831e-01	nan	1.070707500026957781e+01	1.000000000000000000e+00
1.380000000000000000e+02	1.398619966249483753e+02	7.234817872616018164e+00	-1.13E-02	3.282057184088240547e+02	3.344415834647629371e-02	nan	1.300424613489668957e+01	1.000000000000000000e+00
1.380000000000000000e+02	4.486435538123001265e+01	1.985801355084733544e+01	-5.02E-02	1.468484367196572066e+03	6.681415101625676201e-03	nan	1.139426593845394997e+01	1.000000000000000000e+00
1.380000000000000000e+02	1.582977663835518456e+01	1.472610725721981240e+01	-4.89E-03	1.395400464978893638e+02	1.931943222041289099e-01	nan	6.239904473713000499e+00	1.000000000000000000e+00
1.390000000000000000e+02	8.979525418045741958e+01	5.069295972993844401e+01	-3.13E-03	8.809596462823897411e+01	2.812079211646520971e-01	nan	1.280416596742895941e+01	1.000000000000000000e+00
1.400000000000000000e+02	1.067835401507426951e+02	1.040905510534752310e+01	-3.34E-03	9.410446141161567368e+01	2.536113174724954344e-01	nan	1.270431557257233912e+01	1.000000000000000000e+00
1.400000000000000000e+02	6.205211136085102908e+01	1.272124930835083667e+01	-2.58E-03	7.172911389463951082e+01	2.481805670924891460e-01	nan	8.931092448101596304e+00	1.000000000000000000e+00
1.410000000000000000e+02	1.326944657894636919e+02	3.128256130895472964e+01	-4.47E-03	1.271435278891164558e+02	1.508005433741722578e-01	nan	4.798091175166784517e+00	1.000000000000000000e+00
1.410000000000000000e+02	1.796553343408454140e+01	4.953024888304218720e+00	-2.38E-03	6.592733679252727086e+01	3.021166157185377621e-01	nan	1.000372910869306686e+01	1.000000000000000000e+00
1.410000000000000000e+02	2.661697296165566229e+01	2.880095394853413993e+01	-2.21E-03	6.092718979315913685e+01	1.774594211594554549e-01	nan	1.136108338783487426e+01	1.000000000000000000e+00
1.410000000000000000e+02	3.791354611632837646e+01	3.657296993773123006e+01	-4.07E-03	1.155036808829149919e+02	1.116497946020235110e-01	nan	9.627541081147912294e+00	1.000000000000000000e+00
1.410000000000000000e+02	1.313418583093286998e+02	4.377973395148002567e+01	2.496104043617905152e-03	-6.94E+01	1.894063793105069671e-01	nan	7.033503961773985402e+00	1.000000000000000000e+00
1.420000000000000000e+02	5.156997655829069060e+01	4.956939169342679463e+01	-2.81E-03	7.863065327815144201e+01	1.540924252571393982e-01	nan	9.378991494807467078e+00	1.000000000000000000e+00
1.420000000000000000e+02	1.271943054067413925e+02	1.017420841099930406e+01	2.771352362362599926e-03	-7.74E+01	2.147294256097104226e-01	nan	1.300424613489668957e+01	1.000000000000000000e+00
1.420000000000000000e+02	5.025537148338380433e+01	3.882695260635814805e+01	2.997176206489287741e-03	-8.41E+01	2.015262030948674621e-01	nan	1.082257751380655186e+01	1.000000000000000000e+00
1.430000000000000000e+02	3.347070046490983231e+01	1.974001387277627728e+01	-3.07E-03	8.629699127682890492e+01	1.627755660878291710e-01	nan	7.328353490506394508e+00	1.000000000000000000e+00
1.430000000000000000e+02	8.179910198133734411e+01	2.877461621864650709e+01	-6.14E-03	1.761372862019526906e+02	1.123968676245162834e-01	nan	1.354833181026423183e+01	1.000000000000000000e+00
1.430000000000000000e+02	9.444945468785901710e+01	3.876462859107544290e+01	-1.08E-02	3.120149154384181429e+02	3.144779071610925847e-02	nan	1.262711159598662825e+01	1.000000000000000000e+00
1.430000000000000000e+02	1.046843207895347803e+02	2.460937559387370044e+01	-2.48E-03	6.880895131378851204e+01	3.033631714281880276e-01	nan	7.100102739629027937e+00	1.000000000000000000e+00
1.440000000000000000e+02	8.228135705045123416e+01	1.523487010251376539e+01	-9.21E-02	2.697499699146193052e+03	3.258800342624934565e-03	nan	9.155104397234387292e+00	1.000000000000000000e+00
1.440000000000000000e+02	4.060839024895638971e+01	1.807924615014476188e+01	-3.40E-03	9.579778767009236162e+01	1.745380250712680326e-01	nan	7.328353490506394508e+00	1.000000000000000000e+00
1.440000000000000000e+02	1.135211562381667818e+02	4.883874221555554129e+01	-3.84E-03	1.089200359107704088e+02	1.765292681048399315e-01	nan	8.628311314098715101e+00	1.000000000000000000e+00
1.440000000000000000e+02	1.341876041105390129e+02	5.021183382750684387e+01	-2.31E-03	6.376995245025080550e+01	3.666751064883850830e-01	nan	7.033503961773985402e+00	1.000000000000000000e+00
1.440000000000000000e+02	1.963635080331718896e+01	4.086712953034131601e+01	-7.06E-03	2.033383085941656248e+02	9.830359129102095306e-02	nan	5.187957603818686536e+00	1.000000000000000000e+00
1.450000000000000000e+02	1.113816732718074576e+02	2.225206173240263396e+01	-2.58E-03	7.186313863080629005e+01	2.266821467833902704e-01	nan	7.100102739629027937e+00	1.000000000000000000e+00
1.450000000000000000e+02	9.660457177451895916e+01	5.120646999820993273e+01	3.842994817536618014e-03	-1.09E+02	2.432498284653457077e-01	nan	1.262711159598662825e+01	1.000000000000000000e+00
1.450000000000000000e+02	1.221182934885261204e+02	3.103530714932765733e+01	-1.85E-03	5.041762500588012585e+01	3.149857356587697499e-01	nan	1.057906211148096176e+01	1.000000000000000000e+00
1.450000000000000000e+02	4.289485087306912448e+01	5.313417440844321504e+01	-2.96E-03	8.295816633824820485e+01	1.998571848132620898e-01	nan	9.378991494807467078e+00	1.000000000000000000e+00
1.460000000000000000e+02	9.210356254272943133e+00	3.033276913461028101e+01	-1.17E-02	3.405499380207460831e+02	1.649016907378753061e-02	nan	1.482140719647924776e+01	1.000000000000000000e+00
1.460000000000000000e+02	3.797321592996436834e+01	2.694561376988684387e+01	-3.11E-03	8.734631415881146665e+01	3.061380976101727436e-01	nan	4.070975912026689514e+00	1.000000000000000000e+00
1.470000000000000000e+02	1.932152976161379243e+01	1.571818110216790387e+01	-1.12E-02	3.243611609571934764e+02	1.768059655472775660e-02	nan	1.116202965113352263e+01	1.000000000000000000e+00
1.470000000000000000e+02	6.407358845122263347e+01	2.867089648215259601e+01	-4.43E-03	1.262071402776827398e+02	8.104977649807043605e-02	nan	7.236190713479935255e+00	1.000000000000000000e+00
1.470000000000000000e+02	7.924274855911581028e+01	4.851454785880309828e+01	-1.15E-02	3.322477253667302648e+02	3.071617346109378754e-02	nan	1.652565510020439632e+01	1.000000000000000000e+00
1.470000000000000000e+02	5.389361476598600120e+01	7.836821595733720613e+00	-3.74E-03	1.058459251474629639e+02	2.796504472123262364e-01	nan	1.240724590000454164e+01	1.000000000000000000e+00
1.480000000000000000e+02	5.698902706372930282e+01	1.985173622423437578e+01	-2.91E-03	8.154428823333579146e+01	2.412032123754049850e-01	nan	1.131232061550615775e+01	1.000000000000000000e+00
1.490000000000000000e+02	2.113737263362476781e+01	4.704842798231586798e+00	-1.19E-02	3.452743525386578654e+02	6.243064898562045162e-02	nan	1.116202965113352263e+01	1.000000000000000000e+00
1.490000000000000000e+02	9.110473622577977437e+01	1.279275699034245406e+01	-1.15E-02	3.345021157152541491e+02	2.872092265333725525e-02	nan	9.155104397234387292e+00	1.000000000000000000e+00
1.490000000000000000e+02	1.998248948871203368e+01	4.604352712997498998e+01	-2.15E-02	6.265987481799090801e+02	7.691867021462295284e-03	nan	5.187957603818686536e+00	1.000000000000000000e+00
1.490000000000000000e+02	1.414534748350787368e+02	3.873731596549953338e+01	-3.21E-03	9.024585811075505148e+01	1.628448748479345287e-01	nan	1.136591638043677577e+01	1.000000000000000000e+00
1.490000000000000000e+02	1.207092705293938337e+02	4.406603134339270866e+01	-1.13E-02	3.268146990084323420e+02	4.898630763552358491e-02	nan	8.628311314098715101e+00	1.000000000000000000e+00
1.490000000000000000e+02	3.396297600113011583e+01	2.764619966004234897e+01	3.933902627485144979e-03	-1.12E+02	1.854248209613265086e-01	nan	4.070975912026689514e+00	1.000000000000000000e+00
1.500000000000000000e+02	4.605893145497414309e+01	2.725544183018643807e+01	-1.46E-02	4.251198330445160423e+02	2.153542006254716146e-02	nan	8.091649336095398937e+00	1.000000000000000000e+00
1.510000000000000000e+02	1.085074132984644848e+02	1.125966266480222089e+01	-5.73E-03	1.643224618100938414e+02	1.263542510853934431e-01	nan	1.065055233358855169e+01	1.000000000000000000e+00
1.510000000000000000e+02	1.318062507576941300e+02	1.591043379133516744e+01	-2.48E-02	7.238973601569786069e+02	1.073017715475943490e-02	nan	2.110731334147301297e+01	1.000000000000000000e+00
1.510000000000000000e+02	1.118244073762661515e+02	2.271077286929352823e+01	-3.41E-02	9.969710041706840684e+02	1.636533867379452722e-02	nan	1.192184443060620858e+01	1.000000000000000000e+00
1.510000000000000000e+02	1.294406799739818439e+02	5.177731025253818586e+01	-1.25E-02	3.635213552670290937e+02	3.397999921985406235e-02	nan	1.021619425521723556e+01	1.000000000000000000e+00
1.510000000000000000e+02	9.557420552033727290e+01	5.104057042692924284e+01	-2.61E-03	7.282383073737217671e+01	3.338222370282015738e-01	nan	1.549893636912596762e+01	1.000000000000000000e+00
1.520000000000000000e+02	4.386826884632277057e+01	1.802517724076160732e+01	-4.15E-03	1.178373983337816782e+02	1.360881817114887316e-01	nan	9.486663641962497451e+00	1.000000000000000000e+00
1.530000000000000000e+02	6.003943533268855504e+01	5.110175392684622508e+00	4.061350572789257027e-03	-1.15E+02	2.184268917133103116e-01	nan	1.457149499377200641e+01	1.000000000000000000e+00
1.530000000000000000e+02	6.522801453814501826e+00	1.537986112450167120e+01	-7.60E-03	2.192449203781726794e+02	5.327113069091349296e-02	nan	1.809811335570486790e+01	1.000000000000000000e+00
1.530000000000000000e+02	9.922029166685585722e+01	6.045869725855025578e+00	-2.13E-03	5.874474689460748067e+01	2.459759559066746482e-01	nan	1.055380158411566249e+01	1.000000000000000000e+00
1.530000000000000000e+02	1.394888647601920866e+02	4.993215238327424288e+01	-2.65E-03	7.373492603398415213e+01	1.761549948169910396e-01	nan	1.021619425521723556e+01	1.000000000000000000e+00
1.540000000000000000e+02	2.886978726211410873e+01	3.761803277977580251e+01	-6.72E-03	1.932079242084931252e+02	1.648378034981672347e-01	nan	1.119723301977111163e+01	1.000000000000000000e+00
1.540000000000000000e+02	7.096172006583272207e+01	1.475549356066894546e+01	-1.05E-02	3.032113801118245533e+02	5.047036240632674087e-02	nan	1.457149499377200641e+01	1.000000000000000000e+00
1.550000000000000000e+02	8.314421165720676754e+01	4.178247768939665718e+01	-1.05E-02	3.045273292544446804e+02	4.899556713764308125e-02	nan	1.549893636912596762e+01	1.000000000000000000e+00
1.550000000000000000e+02	3.303713861342033908e+01	1.530574931357339707e+01	-1.18E-02	3.429984399099589041e+02	4.516301087965435279e-02	nan	5.011057702628127331e+00	1.000000000000000000e+00
1.560000000000000000e+02	7.071534720723937539e+01	3.148495630426081249e+01	-1.09E-01	3.194461009386619025e+03	6.879988763187294687e-03	nan	1.614049621892069553e+01	1.000000000000000000e+00
1.560000000000000000e+02	2.433440783266851781e+01	1.140169153475622643e+01	-1.00E-02	2.900620709902605654e+02	4.104416815393541196e-02	nan	9.538301221003038677e+00	1.000000000000000000e+00
1.580000000000000000e+02	5.683308325079827483e+01	4.864690827255880379e+01	-1.25E-02	3.622945114088455512e+02	3.752989844453702428e-02	nan	6.711179944150496013e+00	1.000000000000000000e+00
1.590000000000000000e+02	1.427821097854391041e+02	2.533356873846539870e+01	-3.13E-03	8.803853888737035049e+01	1.405453096212847530e-01	nan	1.384943445690694475e+01	1.000000000000000000e+00
1.600000000000000000e+02	5.028355570455903489e+01	4.718279585753690242e+01	-1.01E-02	2.929835027407814323e+02	4.964537886222575302e-02	nan	6.711179944150496013e+00	1.000000000000000000e+00
1.600000000000000000e+02	1.238562233105288755e+02	1.296062848084139851e+01	-5.37E-03	1.535745851552512136e+02	1.002772010417538606e-01	nan	1.236285690343752819e+01	1.000000000000000000e+00
1.600000000000000000e+02	5.768882078690510617e+00	3.888848624537964582e+01	-2.19E-03	6.033415190070722645e+01	3.131045653380339910e-01	nan	1.879969794430707708e+01	1.000000000000000000e+00
1.600000000000000000e+02	3.792083890637369592e+01	1.642832258408894930e+01	-5.03E-03	1.436032826386571060e+02	1.852973813621054955e-01	nan	5.011057702628127331e+00	1.000000000000000000e+00
1.620000000000000000e+02	7.110942152278967399e+01	7.074686011718117840e+00	-1.15E-02	3.332032182761238914e+02	2.028628887214312115e-02	nan	1.465807394910751071e+01	1.000000000000000000e+00
1.620000000000000000e+02	2.916544947653970965e+01	2.160792958269539454e+01	-1.17E-02	3.385281989292165576e+02	2.444225774028840892e-02	nan	1.017276622792746466e+01	1.000000000000000000e+00
1.630000000000000000e+02	6.763253041883916694e+01	4.143431923523229443e+01	-1.11E-02	3.221736673886112499e+02	6.838966700413984245e-02	nan	4.158947509262739040e+00	1.000000000000000000e+00
1.630000000000000000e+02	3.995555072946607567e+01	3.662498308231569411e+01	3.503064956504127383e-03	-9.89E+01	2.106334370613451856e-01	nan	1.172941101276485298e+01	1.000000000000000000e+00
1.640000000000000000e+02	8.413205450307646061e+01	1.380299650977415915e+01	-1.19E-02	3.440701917196535078e+02	8.816030029432386783e-02	nan	7.561081593581372218e+00	1.000000000000000000e+00
1.640000000000000000e+02	2.138913041245367808e+01	2.842729679155783273e+01	-1.26E-02	3.655346036369742251e+02	2.823066945471830458e-02	nan	1.034286746099823873e+01	1.000000000000000000e+00
1.640000000000000000e+02	1.296996470437635480e+02	2.987845634860849842e+01	-3.39E-03	9.572728841959860802e+01	2.246978012000684366e-01	nan	7.473655991662000453e+00	1.000000000000000000e+00
1.640000000000000000e+02	9.453125931158248818e+01	7.217836222268449120e+00	-3.15E-03	8.849642130342323298e+01	2.729802286675996337e-01	nan	1.230885033873583012e+01	1.000000000000000000e+00
1.640000000000000000e+02	6.466571280348394168e+01	5.083492914162820853e+01	-2.90E-03	8.120807606300638781e+01	2.022456402640623319e-01	nan	9.857660644139210504e+00	1.000000000000000000e+00
1.650000000000000000e+02	1.363776362458151254e+02	5.194864996397502921e+01	-2.83E-03	7.923503001548078828e+01	2.221228109439328247e-01	nan	7.863323116022790771e+00	1.000000000000000000e+00
1.650000000000000000e+02	1.142886429221305065e+02	2.079016463098515288e+01	-3.48E-03	9.813701405319936555e+01	1.589976776959868277e-01	nan	1.146101784665685486e+01	1.000000000000000000e+00
1.660000000000000000e+02	6.362451453620100494e+01	4.032407013285797603e+01	1.744219147256856339e-02	-5.08E+02	6.731759370009204879e-02	nan	4.158947509262739040e+00	1.000000000000000000e+00
1.670000000000000000e+02	4.043725987599511740e+01	1.923557306559096247e+01	-7.39E-03	2.128785524959491795e+02	1.213918251182343200e-01	nan	1.151875796800674934e+01	1.000000000000000000e+00
1.670000000000000000e+02	5.155897745723638081e+01	4.094274816800741235e+01	-1.19E-02	3.455922840748413023e+02	3.140392408763481580e-02	nan	8.009835169527029564e+00	1.000000000000000000e+00
1.670000000000000000e+02	1.511220055881312518e+01	1.289820092712963806e+01	-3.58E-03	1.012395357272925764e+02	3.051382295067532890e-01	nan	6.094367206663125813e+00	1.000000000000000000e+00
1.680000000000000000e+02	7.822290830790763039e+01	2.182410087844484181e+01	-1.50E-02	4.351584040496055081e+02	3.342048437524131055e-01	nan	6.647924720912792296e+00	1.000000000000000000e+00
1.680000000000000000e+02	5.377898384857029868e+01	1.924178114351885682e+01	-2.90E-03	8.108329562287072179e+01	2.721958358022010804e-01	nan	4.996697898060502574e+00	1.000000000000000000e+00
1.680000000000000000e+02	4.597929678055273683e+01	4.668945357103924465e+01	-6.61E-03	1.900710547750240096e+02	1.829430165541665598e-01	nan	8.009835169527029564e+00	1.000000000000000000e+00
1.690000000000000000e+02	7.667727317699777245e+01	1.506640073849254335e+01	-5.05E-02	1.478448459158519881e+03	7.285862196631853749e-03	nan	6.932207378563775002e+00	1.000000000000000000e+00
1.690000000000000000e+02	1.222767700065846981e+02	2.900872629127561453e+01	-2.88E-03	8.070354777111859335e+01	2.436021518925681750e-01	nan	5.484948038889850608e+00	1.000000000000000000e+00
1.690000000000000000e+02	7.920104312698211402e+01	5.101212033637381182e+01	-9.10E-03	2.630707236406234415e+02	3.192389601681788758e-02	nan	1.453641029734304269e+01	1.000000000000000000e+00
1.690000000000000000e+02	8.621033049865360454e+01	2.975987926167909237e+01	-1.21E-02	3.509638106738955230e+02	1.775116415335098452e-02	nan	1.125946232290997173e+01	1.000000000000000000e+00
1.690000000000000000e+02	2.587803332601620454e+01	1.417597425114353626e+01	-5.47E-02	1.601918312870688851e+03	2.049485365900685085e-01	nan	5.642106229877934531e+00	1.000000000000000000e+00
1.700000000000000000e+02	7.998640782419271567e+00	2.105925869813604834e+01	-1.10E-02	3.199371813214470990e+02	4.636365551749310754e-02	nan	9.408435428563647562e+00	1.000000000000000000e+00
1.700000000000000000e+02	3.035428822268308835e+01	4.628285221008810879e+01	-5.33E-03	1.526149782575224378e+02	8.941389116355291655e-02	nan	1.496218147885693206e+01	1.000000000000000000e+00
1.700000000000000000e+02	1.437331016864703486e+02	4.916854590507632849e+01	-1.10E-02	3.187635900030272182e+02	5.933238675147434193e-02	nan	7.863323116022790771e+00	1.000000000000000000e+00
1.700000000000000000e+02	1.297828450865756906e+02	1.785977691646692378e+01	-2.49E-03	6.905923781342464451e+01	2.076604964160989608e-01	nan	1.344024684551994753e+01	1.000000000000000000e+00
1.700000000000000000e+02	7.190847801240155945e+01	2.390325290225612065e+01	-1.06E-02	3.083872123451196217e+02	1.617089148819489397e-01	nan	5.390490461780078846e+00	1.000000000000000000e+00
1.710000000000000000e+02	3.061520742850451882e+01	2.940940050359031943e+01	-1.14E-02	3.304964059014257032e+02	1.203374894441611165e-01	nan	4.463454354057931894e+00	1.000000000000000000e+00
1.710000000000000000e+02	2.785096548078456635e+01	8.890058869498794536e+00	-6.73E-02	1.970944525151748167e+03	1.056733877853464065e-01	nan	5.642106229877934531e+00	1.000000000000000000e+00
1.710000000000000000e+02	9.132915371002807703e+00	1.171944722406735195e+01	-1.38E-02	3.997594782243753571e+02	3.461679692472097170e-02	nan	6.094367206663125813e+00	1.000000000000000000e+00
1.710000000000000000e+02	5.224556446807743271e+01	2.399736889773085480e+01	-2.92E-03	8.189853400890555690e+01	3.343438486369767482e-01	nan	4.393075692346808836e+00	1.000000000000000000e+00
1.730000000000000000e+02	1.106860641680906241e+02	1.413442843342713928e+01	-4.13E-03	1.171653775552616139e+02	2.023519398617306120e-01	nan	1.751396830472127064e+01	1.000000000000000000e+00
1.730000000000000000e+02	1.169911887941197364e+02	3.047408844301799036e+01	-7.52E-03	2.166702101705685948e+02	1.645360209774183735e-01	nan	4.477780190075788092e+00	1.000000000000000000e+00
1.730000000000000000e+02	1.046671054622080277e+02	5.255789439192889745e+01	-6.84E-03	1.969353712973094161e+02	5.582049252778664705e-02	nan	2.114966741845005416e+01	1.000000000000000000e+00
1.740000000000000000e+02	4.435165782903759890e+01	3.435512762044066193e+01	-3.08E-03	8.662530194658505422e+01	2.661822061766352387e-01	nan	1.170823822014612858e+01	1.000000000000000000e+00
1.740000000000000000e+02	2.681220817420090441e+01	3.174598378747404581e+01	-9.83E-03	2.846603753548116060e+02	1.506007130708015840e-01	nan	4.463454354057931894e+00	1.000000000000000000e+00
1.740000000000000000e+02	4.919256775472140220e+01	2.083852019813701872e+01	4.132074766972920407e-03	-1.17E+02	2.387872727945224982e-01	nan	4.393075692346808836e+00	1.000000000000000000e+00
1.750000000000000000e+02	4.522344790630248923e+01	7.328112423071148740e+00	-5.41E-03	1.549430200591746996e+02	7.052086437756444059e-02	nan	1.408137175916015948e+01	1.000000000000000000e+00
1.750000000000000000e+02	5.763141171092149762e+01	2.809395831723065839e+01	-5.18E-03	1.481640866816052551e+02	1.212421485893518946e-01	nan	6.628571221417947967e+00	1.000000000000000000e+00
1.750000000000000000e+02	6.677802055100700329e+01	2.224922942740368370e+01	-5.00E-03	1.427230395931757982e+02	1.136474013024630914e-01	nan	5.390490461780078846e+00	1.000000000000000000e+00
1.760000000000000000e+02	1.163067164242448825e+02	3.489924527701981560e+01	-1.13E-02	3.286086626326371061e+02	1.242053646702195868e-01	nan	4.477780190075788092e+00	1.000000000000000000e+00
1.760000000000000000e+02	6.304652782035852709e+01	3.993434222455636728e+01	-2.14E-02	6.237837807857158623e+02	2.559287279646960123e-02	nan	6.648221625857965833e+00	1.000000000000000000e+00
1.770000000000000000e+02	1.436339610946818652e+02	4.590832898546641161e+01	-7.57E-03	2.181846317254639018e+02	9.492373527486619444e-02	nan	2.025383999458777140e+01	1.000000000000000000e+00
1.780000000000000000e+02	1.348066132288617496e+02	1.012073355535357067e+01	-2.39E-01	7.019550704305359432e+03	1.176531427197768931e-02	nan	2.203606403666327651e+01	1.000000000000000000e+00
1.780000000000000000e+02	6.370776815346688693e+01	4.654959822930752722e+01	-8.31E-03	2.398177439263791371e+02	1.769492765488445141e-01	nan	6.648221625857965833e+00	1.000000000000000000e+00
1.780000000000000000e+02	6.401969899048914669e+01	2.986250067497174143e+01	-3.07E-03	8.605829970672857598e+01	3.278553240082525688e-01	nan	6.628571221417947967e+00	1.000000000000000000e+00
1.780000000000000000e+02	1.286931617315151755e+02	3.223388022451224089e+01	-1.14E-02	3.319720719135251557e+02	4.278229829384061489e-02	nan	8.392640900188743203e+00	1.000000000000000000e+00
1.780000000000000000e+02	7.614693561650480547e+01	5.277394831516606644e+01	-1.30E-02	3.788955805540252868e+02	5.373085818363754207e-02	nan	1.390954424720049687e+01	1.000000000000000000e+00
1.790000000000000000e+02	9.701064735379436854e+01	1.185310316696345723e+01	-3.34E-02	9.753940277299956279e+02	6.520164403409633991e-03	nan	1.911477055816632387e+01	1.000000000000000000e+00
1.790000000000000000e+02	1.469958100641518861e+01	6.984058470730288626e+00	-2.48E-03	6.898638192081979525e+01	3.106453761454530671e-01	nan	4.354452600207707746e+00	1.000000000000000000e+00
1.790000000000000000e+02	4.063378580755468050e+01	2.325286344363577484e+01	-1.97E-01	5.770708859944274081e+03	4.106278966734211444e-03	nan	8.892794933328467266e+00	1.000000000000000000e+00
1.790000000000000000e+02	8.166286986927890723e+01	2.954203259878279297e+01	-1.13E-02	3.276206586509987346e+02	5.816050360370750294e-02	nan	7.251693886965617786e+00	1.000000000000000000e+00
1.800000000000000000e+02	1.038430848927612686e+02	4.118041120827364665e+01	-3.74E-02	1.092510604486837792e+03	5.162338439618885388e-03	nan	1.395690353941505180e+01	1.000000000000000000e+00
1.800000000000000000e+02	6.728358049749731151e+01	6.618803696138085613e+00	-3.58E-03	1.010401283845847331e+02	2.336828466640112900e-01	nan	1.026147682741057388e+01	1.000000000000000000e+00
1.810000000000000000e+02	1.201604232374384829e+01	2.227078038623637468e+01	-1.09E-02	3.160735763548093473e+02	1.495261608263864783e-02	nan	1.507400863214318321e+01	1.000000000000000000e+00
1.810000000000000000e+02	3.077800155087326672e+01	4.928627394914836657e+01	-6.27E-02	1.836329370666081104e+03	7.753861072584800063e-03	nan	1.249467043137247835e+01	1.000000000000000000e+00
1.820000000000000000e+02	2.349640778382524431e+01	3.578100146990330188e+01	-7.08E-03	2.038277847326244796e+02	1.379433121962931885e-01	nan	7.297802072576298649e+00	1.000000000000000000e+00
1.820000000000000000e+02	5.088979864978159640e+01	4.625503001434507411e+01	-3.00E-03	8.408187109968267237e+01	2.084151379176343299e-01	nan	6.769599321664411029e+00	1.000000000000000000e+00
1.830000000000000000e+02	7.123773892678748609e+01	1.608783415313618548e+01	-2.56E-03	7.115209442938270001e+01	3.061236481439253421e-01	nan	1.026147682741057388e+01	1.000000000000000000e+00
1.830000000000000000e+02	1.357421563813222178e+02	3.678888798592303999e+01	-1.22E-02	3.540250676158797205e+02	3.080829971277865287e-02	nan	8.392640900188743203e+00	1.000000000000000000e+00
1.830000000000000000e+02	1.035578267438982714e+01	7.288481692823070013e+00	3.162244525530643127e-03	-8.89E+01	1.701198730649172708e-01	nan	4.354452600207707746e+00	1.000000000000000000e+00
1.830000000000000000e+02	1.146910195560059549e+02	1.911801144460921975e+01	-4.22E-03	1.198496112627325516e+02	2.218242261153474670e-01	nan	1.547918663708009568e+01	1.000000000000000000e+00
1.830000000000000000e+02	4.886892639856171883e+01	3.979410513317451858e+01	-2.68E-03	7.486349814979074324e+01	2.387261148274004707e-01	nan	6.769599321664411029e+00	1.000000000000000000e+00
1.840000000000000000e+02	7.563866540002362626e+01	2.550519909430688870e+01	-1.07E-02	3.100748775247001845e+02	7.733447064939313886e-02	nan	7.251693886965617786e+00	1.000000000000000000e+00
1.840000000000000000e+02	7.741541941879259525e+01	3.882399573829619754e+01	-9.98E-02	2.924612957982513308e+03	6.202145966357042184e-03	nan	1.020762827754919400e+01	1.000000000000000000e+00
1.840000000000000000e+02	1.571660352986826226e+01	5.146556298632399518e+01	-6.04E-03	1.734335495753500993e+02	1.424920112454053367e-01	nan	9.996355652651358170e+00	1.000000000000000000e+00
1.850000000000000000e+02	4.430562074566811503e+01	1.818299384609802161e+01	-2.93E-03	8.202159103579053578e+01	2.039821167691058257e-01	nan	9.987033983852127150e+00	1.000000000000000000e+00
1.850000000000000000e+02	3.072388048622640611e+01	3.679172073188704672e+01	-1.01E-02	2.934739633163558210e+02	5.095959377106595856e-02	nan	7.297802072576298649e+00	1.000000000000000000e+00
1.850000000000000000e+02	1.033922842073487089e+02	8.537661806409060361e+00	-2.80E-03	7.824480421967932386e+01	2.304828865861420217e-01	nan	1.502003798491022835e+01	1.000000000000000000e+00
1.870000000000000000e+02	9.048953769912810685e+01	1.622665872491196737e+01	-6.47E-03	1.858305530261269212e+02	1.287196648124729892e-01	nan	1.502003798491022835e+01	1.000000000000000000e+00
1.870000000000000000e+02	5.722447424529236493e+00	5.167525341626637925e+01	3.341511165040259371e-03	-9.42E+01	2.264954593645729375e-01	nan	9.996355652651358170e+00	1.000000000000000000e+00
1.870000000000000000e+02	2.979702170376133097e+01	2.941841963181214581e+01	-2.35E-03	6.496432558540817581e+01	3.463840440883512173e-01	nan	7.431328031718044791e+00	1.000000000000000000e+00
1.870000000000000000e+02	8.923123213340002735e+01	3.987073053340436246e+01	-1.15E-02	3.333408279533975929e+02	4.308265405387667890e-02	nan	8.342280215066606885e+00	1.000000000000000000e+00
1.890000000000000000e+02	1.270318674055285690e+01	5.620683409221207683e+00	-6.90E-03	1.986534503687832114e+02	1.645464209842226744e-01	nan	6.506352324496525341e+00	1.000000000000000000e+00
1.890000000000000000e+02	1.418013453794637968e+01	2.419781315061520743e+01	-1.21E-02	3.522939744671783728e+02	2.128202825643210616e-02	nan	1.277447458575462313e+01	1.000000000000000000e+00
1.890000000000000000e+02	3.955495233196724314e+01	5.168367428114265749e+01	-1.06E-02	3.079965935815415037e+02	3.095224548473995974e-02	nan	7.361711633953925471e+00	1.000000000000000000e+00
1.900000000000000000e+02	5.158888780224626913e+01	1.134962946409842921e+01	-1.03E-02	2.995478109572692915e+02	6.740195663244996638e-02	nan	7.225367353844526441e+00	1.000000000000000000e+00
1.900000000000000000e+02	1.260042490962436119e+02	1.227009557109964888e+01	-7.78E-03	2.243437809685723039e+02	1.780325432841867173e-01	nan	7.217866099892975562e+00	1.000000000000000000e+00
1.910000000000000000e+02	1.215247746674391323e+02	6.610422446468597002e+00	-6.87E-03	1.976155412840159613e+02	1.907255281997098928e-01	nan	7.217866099892975562e+00	1.000000000000000000e+00
1.910000000000000000e+02	1.422108477092551766e+02	2.189837768348602154e+01	-5.25E-03	1.501269247208463185e+02	7.354142889287529350e-02	nan	1.885093247133859506e+01	1.000000000000000000e+00
1.910000000000000000e+02	1.119406392197785465e+02	3.476240615819583724e+01	-5.85E-03	1.678726474139789104e+02	2.382050655092083913e-01	nan	6.130388209132981103e+00	1.000000000000000000e+00
1.910000000000000000e+02	3.220679815873474894e+01	5.213024838238282399e+01	3.528313903727466928e-03	-9.96E+01	3.176097830186166426e-01	nan	7.361711633953925471e+00	1.000000000000000000e+00
1.920000000000000000e+02	3.777081065795674419e+01	6.407318744217343820e+00	-1.09E-02	3.168898284223600967e+02	3.332446210918837970e-02	nan	1.467534296762389268e+01	1.000000000000000000e+00
1.920000000000000000e+02	1.181825177344806121e+02	2.172751889460561614e+01	-1.22E-02	3.539057047689183833e+02	1.280218812918552107e-01	nan	7.314412594973573434e+00	1.000000000000000000e+00
1.920000000000000000e+02	4.748403296857902944e+01	5.150258391522842061e+01	-1.10E-02	3.193183359478728676e+02	3.500535153850403702e-02	nan	7.716665926655617902e+00	1.000000000000000000e+00
1.930000000000000000e+02	8.480323590585088311e+01	4.717854435734106566e+00	-1.21E-02	3.506790361107253489e+02	2.979740054281265760e-02	nan	2.189137349087010875e+01	1.000000000000000000e+00
1.930000000000000000e+02	1.550609007202417011e+01	1.149234020138032975e+01	-1.42E-02	4.118239747239264830e+02	1.801476159221770956e-02	nan	6.506352324496525341e+00	1.000000000000000000e+00
1.930000000000000000e+02	1.121564939284749727e+02	4.088899300075428300e+01	-1.22E-02	3.526333588549690035e+02	2.812555198627020303e-02	nan	6.130388209132981103e+00	1.000000000000000000e+00
1.930000000000000000e+02	5.285514286725167210e+01	1.846317509959908421e+01	-1.64E-02	4.778376129275160338e+02	4.221428576902785945e-02	nan	7.225367353844526441e+00	1.000000000000000000e+00
1.940000000000000000e+02	1.059967949467085191e+02	1.020103676887350908e+01	-1.18E-02	3.433920524803322678e+02	8.882348408765905479e-02	nan	1.025290002691710711e+01	1.000000000000000000e+00
1.940000000000000000e+02	3.922393611988876216e+01	2.795647795586383921e+01	-1.46E-02	4.250968162499897289e+02	2.342133745247609866e-02	nan	7.994928560895149694e+00	1.000000000000000000e+00
1.940000000000000000e+02	8.573080498269428062e+01	4.060618232195519539e+01	-1.17E-02	3.381645068086067454e+02	5.169080727658392771e-02	nan	1.065097947655684685e+01	1.000000000000000000e+00
1.950000000000000000e+02	4.453933057082733171e+01	4.436986628361820806e+01	-3.48E-03	9.819034840079727644e+01	2.274385149472353262e-01	nan	7.716665926655617902e+00	1.000000000000000000e+00
1.960000000000000000e+02	2.114367911910127873e+01	2.887486320276727625e+01	-7.17E-03	2.065256135581078354e+02	8.639557935672048661e-02	nan	7.196036584794402557e+00	1.000000000000000000e+00
1.960000000000000000e+02	4.686449306544385252e+01	3.031036245930636142e+01	-9.57E-03	2.768369550910427961e+02	1.126133718132381611e-01	nan	7.994928560895149694e+00	1.000000000000000000e+00
1.970000000000000000e+02	1.334380847193359045e+02	2.000040702270195325e+01	-2.23E-02	6.512972074430792873e+02	1.570562763735772194e-02	nan	6.911428040278258855e+00	1.000000000000000000e+00
1.980000000000000000e+02	4.302198818712160033e+00	4.058957808227086161e+01	-4.15E-03	1.178325142031570607e+02	2.931683181582420694e-01	nan	1.867364661677696347e+01	1.000000000000000000e+00
1.980000000000000000e+02	1.146223065814953515e+02	4.744407191547669100e+01	3.714464264830643313e-03	-1.05E+02	3.404308670657927305e-01	nan	4.196780230525942734e+00	1.000000000000000000e+00
1.990000000000000000e+02	2.840564126411017298e+01	1.223947540002158263e+01	2.989278632715829543e-03	-8.38E+01	2.974502775472194216e-01	nan	1.736337704328827414e+01	1.000000000000000000e+00
2.000000000000000000e+02	1.493421156395860017e+01	2.523818130695484641e+01	-3.06E-03	8.605204487233018540e+01	2.292727103867372440e-01	nan	7.196036584794402557e+00	1.000000000000000000e+00
2.010000000000000000e+02	1.142876652745867574e+02	5.162748911903694449e+01	-8.00E-03	2.309561086920391233e+02	6.164474680623444058e-02	nan	4.196780230525942734e+00	1.000000000000000000e+00
2.010000000000000000e+02	1.366024681653746597e+02	2.614487729786648273e+01	-1.09E-02	3.151109370871249666e+02	1.071936893737756025e-01	nan	6.911428040278258855e+00	1.000000000000000000e+00
2.010000000000000000e+02	7.303899397774885927e+01	3.309286655111629472e+01	-9.02E-03	2.606852597588043068e+02	4.932117211658260114e-02	nan	2.093917557375389649e+01	1.000000000000000000e+00
2.020000000000000000e+02	9.128467050665645388e+01	1.421713867511879315e+01	-1.73E-02	5.036693209470679449e+02	1.021343602992685895e-02	nan	2.513913836702653626e+01	1.000000000000000000e+00
2.020000000000000000e+02	4.322593391393189677e+01	4.490279240587948095e+01	-2.64E-03	7.368472276489040951e+01	3.404436863552091630e-01	nan	5.560735848959491356e+00	1.000000000000000000e+00
2.030000000000000000e+02	5.455357142120094238e+01	4.292842584453531884e+01	-1.15E-02	3.345767230859823371e+02	4.365074616272979213e-02	nan	1.149841270848470032e+01	1.000000000000000000e+00
2.030000000000000000e+02	4.572355248629752111e+01	1.098376315279780080e+01	-2.80E-03	7.829780847544482469e+01	2.820257569953094068e-01	nan	1.565703157671075196e+01	1.000000000000000000e+00
2.040000000000000000e+02	3.150289697806428535e+01	3.062354847953566406e+01	-1.10E-02	3.184664457693975805e+02	2.023233929740209103e-02	nan	8.355790151352454842e+00	1.000000000000000000e+00
2.050000000000000000e+02	4.595657642452163572e+01	3.095128616102776675e+01	-2.65E-03	7.390053689687751159e+01	2.963331440479942680e-01	nan	8.410707797753312676e+00	1.000000000000000000e+00
2.060000000000000000e+02	1.642076788995436587e+01	3.337361749860301785e+01	-9.80E-03	2.836026340715310994e+02	4.979299431920158892e-02	nan	1.232192562354416054e+01	1.000000000000000000e+00
2.060000000000000000e+02	4.075334094384144379e+01	3.992202266755965923e+01	-3.76E-03	1.063451951443695975e+02	2.860432993825914316e-01	nan	5.560735848959491356e+00	1.000000000000000000e+00
2.060000000000000000e+02	1.156431456598330954e+02	2.043332448706021509e+01	-2.90E-03	8.120987084106789666e+01	3.345910187552959547e-01	nan	1.159800826918109884e+01	1.000000000000000000e+00
2.070000000000000000e+02	2.782246893439765856e+01	5.004572279122429990e+01	-7.83E-03	2.257534595676966092e+02	5.287885966094341139e-02	nan	1.193401576784485840e+01	1.000000000000000000e+00
2.070000000000000000e+02	1.130477412806210253e+02	4.657022670690112420e+01	-4.92E-03	1.405941695476015809e+02	1.026681898748436073e-01	nan	2.626544843594256662e+01	1.000000000000000000e+00
2.080000000000000000e+02	1.108592601204475159e+01	9.593977407848285566e+00	-2.96E-03	8.310432998075947353e+01	1.676779262327346975e-01	nan	2.437071645865438896e+01	1.000000000000000000e+00
2.080000000000000000e+02	2.779530373732211856e+01	3.811173794125748060e+01	-3.40E-03	9.578619116446400028e+01	2.994619672814625710e-01	nan	8.355790151352454842e+00	1.000000000000000000e+00
2.090000000000000000e+02	4.975218837446296760e+01	3.845683981046968825e+01	-1.16E-02	3.362840755435205438e+02	1.864775452059308503e-02	nan	8.410707797753312676e+00	1.000000000000000000e+00
2.090000000000000000e+02	8.162853426879968310e+01	4.748661463967348340e+01	-1.15E-02	3.329946147836458294e+02	2.123744695380291869e-02	nan	3.143256807985968848e+01	1.000000000000000000e+00
2.100000000000000000e+02	5.832955072771223115e+01	1.267210212674382852e+01	-5.55E-03	1.589071124824061769e+02	7.488986774692540926e-02	nan	3.819535081896167750e+00	1.000000000000000000e+00
2.100000000000000000e+02	1.075266477173582587e+02	1.214862431374103480e+01	-3.60E-03	1.017493076377616177e+02	2.604624556274668379e-01	nan	8.333540428109001752e+00	1.000000000000000000e+00
2.120000000000000000e+02	7.309003511853191526e+01	1.066988808432384062e+01	-1.68E-02	4.899299029613224548e+02	1.857332966877400793e-02	nan	1.341836253022885472e+01	1.000000000000000000e+00
2.130000000000000000e+02	1.014998215627709044e+02	1.790407934087042463e+01	-2.73E-03	7.610522872225575952e+01	2.337442949259823655e-01	nan	8.333540428109001752e+00	1.000000000000000000e+00
2.150000000000000000e+02	1.767873182863728942e+01	5.265812068241464061e+01	-1.39E-02	4.045452907737106329e+02	1.429754606533173433e-02	nan	4.042304407298954061e+01	1.000000000000000000e+00
2.150000000000000000e+02	1.317453277441141779e+02	1.373502317889651536e+01	-7.07E-03	2.035220897761589072e+02	1.396206922590278454e-01	nan	1.109159756765146199e+01	1.000000000000000000e+00
2.160000000000000000e+02	8.033474606425470199e+01	3.804853155766078743e+01	-5.00E-02	1.461795702663872817e+03	5.203003099461089853e-03	nan	1.691490117973214424e+01	1.000000000000000000e+00
2.160000000000000000e+02	1.145480928036530059e+02	2.128343480210681804e+01	-2.94E-03	8.244225632872090159e+01	2.321763912051417744e-01	nan	6.506679074476488189e+00	1.000000000000000000e+00
2.170000000000000000e+02	9.137459214395991580e+01	9.657442676905862555e+00	-1.19E-02	3.462844974254959425e+02	8.029288584123395189e-02	nan	6.251265982887953321e+00	1.000000000000000000e+00
2.170000000000000000e+02	4.476668741303990373e+01	2.018502425190223448e+01	-1.15E-02	3.332065201585349428e+02	2.539497469769991245e-02	nan	1.264195006162175972e+01	1.000000000000000000e+00
2.180000000000000000e+02	1.300305805413861293e+01	1.250640133091836326e+01	-9.25E-03	2.676385333853854718e+02	2.838943019483197716e-02	nan	1.291630386587133472e+01	1.000000000000000000e+00
2.180000000000000000e+02	1.416633402252080600e+02	1.870056091690614863e+01	-1.20E-02	3.484542105151361966e+02	2.692301897512550113e-02	nan	1.109159756765146199e+01	1.000000000000000000e+00
2.180000000000000000e+02	1.195275321322673250e+02	3.429819884312906453e+01	-2.79E-03	7.795525292603528555e+01	2.620304083377426041e-01	nan	6.355025188150248638e+00	1.000000000000000000e+00
2.180000000000000000e+02	6.348927617926387512e+01	3.957955287494249319e+01	1.129978647045204281e-02	-3.28E+02	4.515612669554702752e-02	nan	1.691490117973214424e+01	1.000000000000000000e+00
2.190000000000000000e+02	7.099537458442532056e+01	2.080306100916196144e+01	-3.61E-02	1.054043276353987949e+03	8.159073791119131336e-03	nan	1.961198903929407322e+01	1.000000000000000000e+00
2.190000000000000000e+02	8.584223958299244828e+01	6.746875458996473895e+00	-9.48E-03	2.743419364032727685e+02	1.717283052502562857e-01	nan	5.389891744476897451e+00	1.000000000000000000e+00
2.190000000000000000e+02	1.206402525780635528e+02	6.095241183128718987e+00	-2.67E-03	7.448260632043746909e+01	2.620161110700323093e-01	nan	1.246089529655784389e+01	1.000000000000000000e+00
2.190000000000000000e+02	1.075559181228605183e+02	2.768745187822165121e+01	3.099732259918063643e-03	-8.71E+01	2.890751842749642586e-01	nan	3.936562562295933265e+00	1.000000000000000000e+00
2.190000000000000000e+02	9.525563140196405243e+01	4.703586962812309480e+01	-2.01E-03	5.518630715770832751e+01	2.858391025138948827e-01	nan	5.543813808482987326e+00	1.000000000000000000e+00
2.210000000000000000e+02	1.085854004848738157e+02	2.388788731459420234e+01	-3.20E-03	8.999182219502920077e+01	3.345477086053838534e-01	nan	3.936562562295933265e+00	1.000000000000000000e+00
2.210000000000000000e+02	9.420334060933814158e+01	2.813385861383475728e+01	-1.26E-02	3.644392159753630835e+02	6.974807642235003602e-02	nan	7.090552700574074940e+00	1.000000000000000000e+00
2.210000000000000000e+02	5.766370064750702795e+00	4.542563054042637560e+01	-1.01E-02	2.926687224395383282e+02	1.082906025713736842e-01	nan	1.430590687437844721e+01	1.000000000000000000e+00
2.210000000000000000e+02	3.347367877671540981e+01	1.450287172839155225e+01	3.740018814721722713e-03	-1.06E+02	2.128351746564995928e-01	nan	1.010287410463483759e+01	1.000000000000000000e+00
2.210000000000000000e+02	1.254424241283438874e+02	3.197432324043998619e+01	-3.11E-03	8.730317581324574405e+01	2.371140744673914114e-01	nan	6.355025188150248638e+00	1.000000000000000000e+00
2.220000000000000000e+02	1.248893947638072603e+02	1.780927986656794459e+01	-2.68E-03	7.462225940577997108e+01	1.907869263492731893e-01	nan	1.212367058822070653e+01	1.000000000000000000e+00
2.220000000000000000e+02	8.849517869533968906e+01	3.234014262269528928e+01	-7.28E-03	2.098552481052459200e+02	1.999552694164404842e-01	nan	7.090552700574074940e+00	1.000000000000000000e+00
2.220000000000000000e+02	2.430833964248332890e+01	1.875312157147314451e+01	-3.03E-03	8.516103518598121980e+01	1.314361299811324102e-01	nan	1.010287410463483759e+01	1.000000000000000000e+00
2.230000000000000000e+02	9.112312572770080976e+01	5.668369759518036233e+00	-3.77E-03	1.066405172686815490e+02	3.141607210693784236e-01	nan	5.389891744476897451e+00	1.000000000000000000e+00
2.240000000000000000e+02	1.368708733415708139e+02	2.819753364899068870e+01	-3.06E-03	8.580242618665350562e+01	2.061021154181498227e-01	nan	8.427902887400914977e+00	1.000000000000000000e+00
2.240000000000000000e+02	1.142453261837425487e+02	3.330891485705344479e+01	-1.16E-02	3.369398975559508926e+02	3.648278786840231103e-02	nan	8.737792983778565059e+00	1.000000000000000000e+00
2.240000000000000000e+02	1.007958976285629689e+02	4.683757267521144030e+01	-3.51E-03	9.925019106878559683e+01	8.932614986620490694e-02	nan	5.543813808482987326e+00	1.000000000000000000e+00
2.250000000000000000e+02	1.325868711848093540e+02	3.948152702158206040e+01	-3.21E-03	9.036199337571791546e+01	1.999034868070664883e-01	nan	8.744144032677022338e+00	1.000000000000000000e+00
2.250000000000000000e+02	1.442127176160266515e+02	2.405907140691324031e+01	-5.90E-03	1.692421861103422032e+02	6.696061552914067683e-02	nan	8.427902887400914977e+00	1.000000000000000000e+00
2.250000000000000000e+02	1.350379292048858133e+02	1.117673606875324488e+01	-1.01E-02	2.910732101871506075e+02	7.719239612614658963e-02	nan	1.212367058822070653e+01	1.000000000000000000e+00
2.260000000000000000e+02	2.598560953941602847e+01	4.758752478117281726e+01	-4.49E-03	1.278306793419668850e+02	1.300692342899243403e-01	nan	7.257020874260169840e+00	1.000000000000000000e+00
2.260000000000000000e+02	1.227644714140051008e+02	5.220098720331217379e+01	-2.72E-03	7.598994354005809271e+01	2.275088435375594020e-01	nan	8.072389308720730128e+00	1.000000000000000000e+00
2.270000000000000000e+02	9.170307569776232981e+01	1.273736807708153940e+01	-5.91E-03	1.694767385924071732e+02	1.056349242550937984e-01	nan	7.092748351766753778e+00	1.000000000000000000e+00
2.270000000000000000e+02	4.023031094609802949e+01	2.012324031501547594e+01	-5.20E-02	1.521881975190801995e+03	7.619340670031116147e-03	nan	7.783069580911299745e+00	1.000000000000000000e+00
2.270000000000000000e+02	9.977626592529436778e+01	3.133174601429810480e+01	-8.76E-03	2.531377196681245039e+02	1.503765410194142227e-01	nan	5.471395034698128157e+00	1.000000000000000000e+00
2.270000000000000000e+02	1.240299950597072183e+02	4.128150642253592650e+01	3.507042039420462699e-03	-9.90E+01	1.945294680612261740e-01	nan	3.950574686187577012e+00	1.000000000000000000e+00
2.270000000000000000e+02	4.478193571969389808e+01	4.224179204969946966e+01	-2.46E-03	6.833645571830315646e+01	3.115022420741774267e-01	nan	7.520812572681150776e+00	1.000000000000000000e+00
2.280000000000000000e+02	5.906965778113450227e+01	2.930674370212112834e+01	-8.45E-02	2.474209112049133637e+03	4.164443341411860899e-03	nan	6.375921428011175784e+00	1.000000000000000000e+00
2.280000000000000000e+02	8.288031976918998112e+01	4.878742219333218344e+01	4.184430829148963298e-03	-1.19E+02	2.051281261673089107e-01	nan	1.321347572260278014e+01	1.000000000000000000e+00
2.280000000000000000e+02	3.245949946872207903e+01	1.968659276333450237e+01	-1.09E-02	3.156896557704403108e+02	2.631769158661106944e-01	nan	6.392419174026545470e+00	1.000000000000000000e+00
2.280000000000000000e+02	1.037661308316822328e+02	2.170149510567089379e+01	-1.01E-02	2.925397939415963151e+02	4.713691672994235748e-02	nan	7.141722788988490223e+00	1.000000000000000000e+00
2.290000000000000000e+02	1.005851498333629621e+02	1.323171777257054238e+01	-3.77E-03	1.067977857187268995e+02	2.411020155996510539e-01	nan	8.895820511438827793e+00	1.000000000000000000e+00
2.290000000000000000e+02	6.838326705979691056e+00	3.503510788773622409e+01	3.643047174814768082e-03	-1.03E+02	2.344681623020501426e-01	nan	1.250091714098932272e+01	1.000000000000000000e+00
2.300000000000000000e+02	1.433570552266540155e+01	2.503199635956694991e+01	-1.13E-02	3.282500983614302186e+02	2.679525596688325795e-02	nan	1.207713694682704819e+01	1.000000000000000000e+00
2.300000000000000000e+02	9.305954588738167388e+01	4.036250104791265159e+01	-2.00E-02	5.820386329300080206e+02	8.883390367495969109e-03	nan	1.125472632029994635e+01	1.000000000000000000e+00
2.300000000000000000e+02	1.157783112133344190e+02	3.888208050013541595e+01	-2.58E-03	7.190930506977073833e+01	2.510272869990045619e-01	nan	8.593458620228373590e+00	1.000000000000000000e+00
2.300000000000000000e+02	4.375126867799578179e+01	4.969164756524848769e+01	-8.21E-03	2.369557621095543709e+02	6.768723222023886876e-02	nan	7.520812572681150776e+00	1.000000000000000000e+00
2.310000000000000000e+02	1.046223335454261445e+02	2.879170817071591415e+01	-1.23E-02	3.578028349911067494e+02	5.725592104567689411e-02	nan	5.471395034698128157e+00	1.000000000000000000e+00
2.310000000000000000e+02	1.258989805901456549e+02	4.476201406340641142e+01	-4.26E-03	1.211979511250665382e+02	1.140701482524968391e-01	nan	3.950574686187577012e+00	1.000000000000000000e+00
2.310000000000000000e+02	5.567401717779257098e+01	4.876631309230214839e+01	-1.33E-02	3.848986888850720334e+02	2.639361895917913259e-02	nan	1.195860258041170354e+01	1.000000000000000000e+00
2.320000000000000000e+02	1.756192888513020023e+01	7.789895422018883409e+00	-1.83E-03	4.992386215658127924e+01	2.780102491800333642e-01	nan	1.216516253852012674e+01	1.000000000000000000e+00
2.330000000000000000e+02	5.989792024064838927e+01	3.562863862012886784e+01	-1.24E-02	3.600632871020347920e+02	2.590341402880879107e-01	nan	6.257674320265945056e+00	1.000000000000000000e+00
2.330000000000000000e+02	3.827861181377885913e+01	4.245146356587890324e+01	-7.35E-03	2.119122945989548441e+02	5.248324328533671146e-02	nan	9.075805060609662078e+00	1.000000000000000000e+00
2.330000000000000000e+02	2.680494287854217816e+01	2.266803749113263322e+01	-2.85E-03	7.979478118217663507e+01	2.712375411161382921e-01	nan	6.392419174026545470e+00	1.000000000000000000e+00
2.340000000000000000e+02	1.343357372469527320e+02	5.090110698379137943e+01	3.331435889946235841e-03	-9.39E+01	1.390176177463188223e-01	nan	1.043395058313481627e+01	1.000000000000000000e+00
2.350000000000000000e+02	8.596998509462346760e+01	7.967470006105464186e+00	-1.14E-02	3.292945200195861162e+02	3.867163789006899943e-02	nan	1.222888293776272484e+01	1.000000000000000000e+00
2.350000000000000000e+02	2.023056718058214898e+01	5.083276034522189946e+01	-2.86E-03	8.002089727211847503e+01	2.617478286271439636e-01	nan	1.485404655942845586e+01	1.000000000000000000e+00
2.350000000000000000e+02	1.938537559127644982e+01	3.600277887635164120e+01	-2.83E-03	7.924374657262387700e+01	2.449667765980011458e-01	nan	6.242357164603314246e+00	1.000000000000000000e+00
2.360000000000000000e+02	1.092232081662304353e+02	7.575406534517640900e+00	-6.48E-03	1.862445454231713313e+02	6.422520406365872514e-02	nan	1.116399259520463083e+01	1.000000000000000000e+00
2.370000000000000000e+02	2.708970047465516728e+01	1.535380632356011787e+01	-2.13E-02	6.205870189447495022e+02	1.334193836265817890e-02	nan	7.319772159106678444e+00	1.000000000000000000e+00
2.370000000000000000e+02	1.537627966215946351e+01	3.121799332194986221e+01	-2.62E-03	7.300450268681882449e+01	2.967326381232070487e-01	nan	6.242357164603314246e+00	1.000000000000000000e+00
2.380000000000000000e+02	1.142004521071185366e+02	3.629775409409251807e+01	-8.22E-02	2.406509403858615315e+03	3.502553310433031974e-03	nan	1.307695942097293518e+01	1.000000000000000000e+00
2.380000000000000000e+02	1.402525721621786658e+02	1.840955464298494348e+01	-1.22E-02	3.538611454154612943e+02	3.300892695176960157e-02	nan	1.340585096185924563e+01	1.000000000000000000e+00
2.380000000000000000e+02	9.815546321348116976e+01	1.930626693847274566e+01	-6.69E-03	1.925162484546409871e+02	6.062794257663906006e-02	nan	7.663675631517920195e+00	1.000000000000000000e+00
2.380000000000000000e+02	8.356071919809957649e+01	4.935030680384700474e+01	-1.11E-02	3.219170278897623234e+02	2.262668803366474357e-02	nan	1.263357703381957720e+01	1.000000000000000000e+00
2.380000000000000000e+02	6.200038055444566254e+01	4.152254636689784206e+01	7.305679088991777308e-03	-2.10E+02	2.362801352983588954e-01	nan	6.257674320265945056e+00	1.000000000000000000e+00
2.390000000000000000e+02	9.811085130899395779e+01	6.502906770781888390e+00	-1.02E-02	2.950983667054545094e+02	1.951738970726768496e-02	nan	1.116399259520463083e+01	1.000000000000000000e+00
2.390000000000000000e+02	7.128962643539600208e+01	4.634571846622446145e+01	-1.16E-02	3.369963073812916718e+02	3.188879711006009643e-02	nan	1.046676063242470356e+01	1.000000000000000000e+00
2.390000000000000000e+02	7.396180261792920874e+01	2.202541446802790048e+01	-3.89E-03	1.103313255066237843e+02	1.143491116110438854e-01	nan	1.802595478634477288e+01	1.000000000000000000e+00
2.400000000000000000e+02	1.324220749250751510e+02	3.924135490646181523e+01	-3.06E-03	8.578582802053709599e+01	2.979628464889677586e-01	nan	8.786803409398793008e+00	1.000000000000000000e+00
2.410000000000000000e+02	4.657440961345527342e+01	4.039168374205267042e+01	-5.22E-02	1.528530048618720684e+03	5.608119670185485184e-03	nan	1.546736660678059927e+01	1.000000000000000000e+00
2.410000000000000000e+02	9.107717123680041027e+01	1.636863066453099336e+01	-2.31E-03	6.383423137312725260e+01	3.407149738529494654e-01	nan	7.663675631517920195e+00	1.000000000000000000e+00
2.410000000000000000e+02	1.228187677784731164e+02	2.646253662386559569e+01	-2.62E-03	7.297317205649508765e+01	1.788718663236592565e-01	nan	8.630987863433201568e+00	1.000000000000000000e+00
2.420000000000000000e+02	1.136527105696557385e+02	7.947524072390577565e+00	-2.69E-03	7.497910399996160891e+01	3.593036094244019818e-01	nan	6.291269950320828030e+00	1.000000000000000000e+00
2.420000000000000000e+02	1.270669342471414609e+02	1.598968010385780580e+01	-2.37E-03	6.554545509662675329e+01	3.107802630744415096e-01	nan	1.025469519618031811e+01	1.000000000000000000e+00
2.440000000000000000e+02	1.344653233294584425e+02	6.647782216580205628e+00	-1.09E-02	3.145704813557268267e+02	3.287440777780281653e-02	nan	1.049971226464960417e+01	1.000000000000000000e+00
2.440000000000000000e+02	1.086668083536541900e+02	1.178430093328315209e+01	-2.26E-03	6.251925732604995289e+01	3.445546274829451860e-01	nan	6.291269950320828030e+00	1.000000000000000000e+00
2.440000000000000000e+02	1.074269506613270693e+02	3.789150688979053427e+01	-3.02E-03	8.477327456394715455e+01	3.209866120901205822e-01	nan	1.098527393091975490e+01	1.000000000000000000e+00
2.450000000000000000e+02	6.297081395390832625e+01	2.585307299569289086e+01	-1.12E-01	3.292381690921970858e+03	4.580198593810758112e-03	nan	1.770953346477705992e+01	1.000000000000000000e+00
2.450000000000000000e+02	9.574988186979862803e+01	3.584007419539202743e+01	-1.03E-02	2.986065636568587820e+02	3.989836838026361576e-02	nan	1.185589775857292949e+01	1.000000000000000000e+00
2.450000000000000000e+02	1.173191928856491160e+02	3.311450080724414846e+01	-1.98E-03	5.409014171073199861e+01	3.535427884815852684e-01	nan	7.998847962910103249e+00	1.000000000000000000e+00
2.470000000000000000e+02	1.372926816444748965e+02	1.675965655316788983e+01	-2.86E-03	7.999002936875163527e+01	1.911199618358345731e-01	nan	7.339559128616935268e+00	1.000000000000000000e+00
2.480000000000000000e+02	9.227963267323836760e+01	1.709241059554933528e+01	-3.22E-02	9.405757679694033868e+02	6.823296644473675343e-03	nan	1.025214784052235117e+01	1.000000000000000000e+00
2.480000000000000000e+02	8.504625684987836109e+01	4.962944202218685774e+01	-4.02E-03	1.140061174289843962e+02	1.633632229954582460e-01	nan	8.085696857723192466e+00	1.000000000000000000e+00
2.480000000000000000e+02	1.193259923712405310e+02	2.537148301323249200e+01	-4.12E-03	1.170669385597671521e+02	7.514252875920079955e-02	nan	7.998847962910103249e+00	1.000000000000000000e+00
2.490000000000000000e+02	1.001088314053216806e+02	2.371133668347871648e+01	-1.00E-02	2.897910205493161016e+02	1.026339346838830435e-01	nan	1.025214784052235117e+01	1.000000000000000000e+00
2.500000000000000000e+02	1.153133919715016198e+01	1.267156627891444209e+01	-3.18E-03	8.940506934091386881e+01	2.272060714865876685e-01	nan	6.264724574786738387e+00	1.000000000000000000e+00
2.510000000000000000e+02	2.058325067814180542e+01	2.595094497062193284e+01	-5.81E-03	1.666455029734654261e+02	3.426011053524320449e-01	nan	5.801475452406333666e+00	1.000000000000000000e+00
2.510000000000000000e+02	9.239458438621215919e+01	4.625593107752502675e+01	3.369932105855323167e-03	-9.50E+01	2.148914702159668844e-01	nan	8.085696857723192466e+00	1.000000000000000000e+00
2.520000000000000000e+02	1.299544322396418465e+02	1.662100636408913346e+01	3.260375531804071084e-03	-9.18E+01	2.768522589064967843e-01	nan	7.339559128616935268e+00	1.000000000000000000e+00
2.520000000000000000e+02	1.478768042025194696e+01	2.568925276451760098e+01	-1.13E-02	3.267905294124161060e+02	6.688580711253555577e-02	nan	5.801475452406333666e+00	1.000000000000000000e+00
2.530000000000000000e+02	1.258331040825412543e+02	3.881704764388662454e+01	-7.31E-03	2.105371422181904677e+02	1.922693894656883895e-01	nan	1.493739304766545928e+01	1.000000000000000000e+00
2.540000000000000000e+02	5.839970994965386630e+00	1.528979124730369676e+01	3.269042374059244298e-03	-9.20E+01	1.924102448096500773e-01	nan	6.264724574786738387e+00	1.000000000000000000e+00
2.550000000000000000e+02	4.967604831439572877e+01	5.196738137075390540e+01	-5.26E-02	1.540266733631842044e+03	7.879564135467975738e-03	nan	2.054805526854868702e+01	1.000000000000000000e+00
2.550000000000000000e+02	6.170468225711747579e+01	1.794943714117130540e+01	-1.45E-02	4.224940263094442798e+02	1.299880953698606678e-02	nan	1.202860937439172240e+01	1.000000000000000000e+00
2.560000000000000000e+02	4.665705058927559179e+01	5.721693821725576612e+00	-1.40E-02	4.057515062312054965e+02	2.866830878157999862e-02	nan	1.702158603835778905e+01	1.000000000000000000e+00
2.570000000000000000e+02	1.399003859144064279e+02	1.453558925924862599e+01	-3.58E-03	1.011160456095332165e+02	2.317080376485405324e-01	nan	1.016223198917070825e+01	1.000000000000000000e+00
2.580000000000000000e+02	9.521714245435572366e+01	4.997949671558303208e+01	-9.89E-02	2.896564532627548488e+03	9.053816586218732532e-03	nan	2.914922305853600903e+01	1.000000000000000000e+00
2.580000000000000000e+02	6.905610387911947612e+01	3.279539080747590418e+01	-1.18E-02	3.429155113014354583e+02	4.120493507181988146e-02	nan	1.174317955685764581e+01	1.000000000000000000e+00
2.590000000000000000e+02	1.133793161397553320e+02	1.915377092894987143e+01	-8.58E-02	2.512359547576631940e+03	3.553906403333972897e-03	nan	1.650518508236739379e+01	1.000000000000000000e+00
2.590000000000000000e+02	1.304230381445343596e+02	1.027822349424510584e+01	-5.12E-03	1.462390684096233144e+02	1.333080025653762268e-01	nan	1.038967198751351795e+01	1.000000000000000000e+00
2.590000000000000000e+02	7.338034552933390842e+01	1.505697614134421869e+01	2.703325296158261889e-03	-7.54E+01	2.324051766295062160e-01	nan	1.200350735386246015e+01	1.000000000000000000e+00
2.600000000000000000e+02	3.117699262506117108e+01	1.279998434174370736e+01	-1.15E-02	3.332039084574338972e+02	3.815459168128032541e-02	nan	8.410850171699124189e+00	1.000000000000000000e+00
2.600000000000000000e+02	1.992984939714312631e+01	2.184238241336521114e+01	-1.23E-02	3.559838409782124700e+02	2.176593996683562349e-02	nan	1.443132681616513757e+01	1.000000000000000000e+00
2.600000000000000000e+02	1.523882769486298727e+01	5.220264522448635347e+01	-2.82E-03	7.890209739604738104e+01	1.776882401697726932e-01	nan	6.357342206317420974e+00	1.000000000000000000e+00
2.600000000000000000e+02	3.022709080223511791e+01	4.533710030510497546e+01	-2.20E-03	6.079892921207500933e+01	3.686047574904969260e-01	nan	1.133403959057862309e+01	1.000000000000000000e+00
2.620000000000000000e+02	1.354123672925484527e+02	4.799165255823755416e+01	-1.48E-02	4.312699505508796847e+02	1.829491255213444578e-02	nan	8.810811163206178520e+00	1.000000000000000000e+00
2.620000000000000000e+02	9.445965240041026334e+01	2.084011762586217742e+01	-1.16E-02	3.379126019451549610e+02	2.648874075525409211e-02	nan	9.532064278013189451e+00	1.000000000000000000e+00
2.620000000000000000e+02	9.047575422024804581e+00	3.676510712199730335e+01	3.319658729624946469e-03	-9.35E+01	1.493619067507968579e-01	nan	7.186179524222522375e+00	1.000000000000000000e+00
2.620000000000000000e+02	9.842377580285733529e+01	1.217143981143473397e+01	-2.96E-03	8.311837649889135093e+01	2.649661363017865590e-01	nan	9.532064278013189451e+00	1.000000000000000000e+00
2.630000000000000000e+02	5.044394199059079398e+01	4.222343030749325976e+01	-3.66E-03	1.035886501491567486e+02	1.527496427876190443e-01	nan	9.491392550533193528e+00	1.000000000000000000e+00
2.630000000000000000e+02	6.380287153745580753e+01	2.229273323574206245e+01	-4.10E-03	1.164806029183941405e+02	2.312077799024059299e-01	nan	7.036063988896135157e+00	1.000000000000000000e+00
2.630000000000000000e+02	2.421285719959879046e+01	3.573036060769859290e+01	-2.51E-03	6.974895628637953848e+01	2.250796607978795549e-01	nan	1.066844587170413128e+01	1.000000000000000000e+00
2.630000000000000000e+02	4.869052693998058601e+01	3.220258660918582194e+01	-2.52E-03	6.991703492562918143e+01	2.920585368621484434e-01	nan	1.017309062014166265e+01	1.000000000000000000e+00
2.640000000000000000e+02	3.957510923554416138e+01	1.233734192312983424e+01	-4.90E-03	1.397680602378275125e+02	7.762658516663722974e-02	nan	7.599224145496576099e+00	1.000000000000000000e+00
2.650000000000000000e+02	8.142727706901057161e+01	1.328067230440921875e+01	-1.16E-02	3.378735000913617341e+02	2.724352702553356487e-02	nan	1.157008311261183309e+01	1.000000000000000000e+00
2.650000000000000000e+02	9.401621852587322081e+00	4.968414807675564759e+01	-3.12E-03	8.763278115191937445e+01	1.895855315592007706e-01	nan	6.357342206317420974e+00	1.000000000000000000e+00
2.650000000000000000e+02	6.739216459978979401e+01	1.174262006056681074e+01	-2.50E-03	6.953818149737482202e+01	1.938393109446057139e-01	nan	1.114396306061381914e+01	1.000000000000000000e+00
2.660000000000000000e+02	1.201006974210015272e+02	1.492600566603671375e+01	-1.09E-02	3.163703916260482742e+02	2.085587752275541717e-01	nan	1.430638180311524010e+01	1.000000000000000000e+00
2.660000000000000000e+02	1.427949314412075310e+01	3.183882930770653985e+01	-4.58E-03	1.306281035362913485e+02	1.005091615046262987e-01	nan	7.186179524222522375e+00	1.000000000000000000e+00
2.660000000000000000e+02	8.597130234119728698e+01	4.465173793124050405e+01	4.384081776440247775e-03	-1.25E+02	1.275024735551868460e-01	nan	1.344250149145113227e+01	1.000000000000000000e+00
2.660000000000000000e+02	1.422318291507036179e+02	4.627358738411783357e+00	-2.24E-03	6.180578379192396454e+01	2.398042204390378185e-01	nan	1.920550661549082605e+01	1.000000000000000000e+00
2.670000000000000000e+02	5.794440196082958039e+01	2.618946656964956787e+01	-1.26E-02	3.669997818590363750e+02	1.905399698774812300e-02	nan	7.036063988896135157e+00	1.000000000000000000e+00
2.670000000000000000e+02	1.410237406399189979e+02	4.119879730362642078e+01	-1.17E-02	3.408002181149514058e+02	2.305192086553575770e-02	nan	8.810811163206178520e+00	1.000000000000000000e+00
2.670000000000000000e+02	1.113012481802644515e+02	4.632088956448892958e+01	-8.09E-03	2.334585063153093643e+02	2.307864397457304317e-02	nan	1.236699460516956428e+01	1.000000000000000000e+00
2.670000000000000000e+02	9.933498766921358936e+01	4.319820403021592625e+01	3.157145433919473360e-03	-8.88E+01	1.830148533253822540e-01	nan	6.596686263829015573e+00	1.000000000000000000e+00
2.680000000000000000e+02	7.593317256575100593e+00	8.916377271060198950e+00	-5.15E-03	1.472041982393153603e+02	6.724376703310885883e-02	nan	1.003312740477626797e+01	1.000000000000000000e+00
2.680000000000000000e+02	1.230899487004570716e+02	2.891660740737651381e+01	-2.75E-03	7.685240738834963281e+01	1.579692403261899747e-01	nan	1.037485326061237600e+01	1.000000000000000000e+00
2.680000000000000000e+02	2.386153502597308673e+01	4.754011292260910437e+01	-1.15E-02	3.331117096243491460e+02	2.261098084919288542e-02	nan	1.181497680950814555e+01	1.000000000000000000e+00
2.680000000000000000e+02	8.968165093651685993e+01	2.138820801436294161e+01	-8.70E-03	2.513745871044123419e+02	3.439125676148713229e-02	nan	1.157008311261183309e+01	1.000000000000000000e+00
2.680000000000000000e+02	4.095701961943678526e+01	4.251469731903868166e+01	-2.98E-03	8.345004861610186708e+01	1.430769450612565663e-01	nan	9.491392550533193528e+00	1.000000000000000000e+00
2.690000000000000000e+02	6.289696023610301268e+01	3.999554046967489995e+01	1.425350801920876632e-02	-4.14E+02	2.520795670170772329e-02	nan	1.466749842348517241e+01	1.000000000000000000e+00
2.690000000000000000e+02	3.286228668594004176e+01	8.775569747509301521e+00	-3.87E-03	1.096672736668817549e+02	1.455423347458810746e-01	nan	7.599224145496576099e+00	1.000000000000000000e+00
2.690000000000000000e+02	1.444083097599776799e+01	1.624953493899499790e+01	-2.59E-03	7.206104169752006783e+01	2.409489002973362881e-01	nan	1.003312740477626797e+01	1.000000000000000000e+00
2.690000000000000000e+02	1.339916103414959423e+02	2.197527729753702275e+01	-2.49E-03	6.931784612665502721e+01	2.705017234981222929e-01	nan	1.180164323510667401e+01	1.000000000000000000e+00
2.700000000000000000e+02	3.621138414018096086e+01	5.297335352379979412e+01	-1.09E-02	3.165710378080739247e+02	4.173355160727476587e-02	nan	1.148497042709992222e+01	1.000000000000000000e+00
2.710000000000000000e+02	4.563829619310383379e+01	2.526088689356975081e+01	-3.32E-03	9.354343558034851469e+01	3.117663688384060272e-01	nan	3.342477952081485792e+00	1.000000000000000000e+00
2.720000000000000000e+02	9.280544411212680700e+01	4.413699612620784762e+01	-1.03E-02	2.976446027877328788e+02	2.945646620135367044e-02	nan	6.500341866586887285e+00	1.000000000000000000e+00
2.720000000000000000e+02	1.269159634589868944e+02	9.599067264159355517e+00	-2.79E-03	7.801838970324565992e+01	1.735039667107878270e-01	nan	8.394471966805829410e+00	1.000000000000000000e+00
2.730000000000000000e+02	1.765289007626443407e+01	5.219045471164519334e+00	-4.25E-03	1.209467169140983316e+02	1.822405294916601415e-01	nan	1.071752153033303756e+01	1.000000000000000000e+00
2.730000000000000000e+02	1.237342767275654154e+02	5.169315396884742597e+01	-4.49E-03	1.278542402991704705e+02	6.972244394669802059e-02	nan	1.294495092130022762e+01	1.000000000000000000e+00
2.730000000000000000e+02	1.352855637601393539e+02	1.024478423035863806e+01	4.535983793822259171e-03	-1.29E+02	1.396155493401828318e-01	nan	8.394471966805829410e+00	1.000000000000000000e+00
2.730000000000000000e+02	1.209104614743047819e+02	3.905995082117643591e+01	-1.99E-03	5.437766527052537668e+01	3.233113466673572800e-01	nan	1.037485326061237600e+01	1.000000000000000000e+00
2.740000000000000000e+02	1.045275789655937615e+02	6.623025722622530864e+00	-3.43E-03	9.669540875561089877e+01	2.327650134653701519e-01	nan	7.120501355470363336e+00	1.000000000000000000e+00
2.740000000000000000e+02	7.267930751786991550e+01	1.529758602984651006e+01	-1.11E-02	3.218086857479070204e+02	3.842839363039651790e-02	nan	9.345655281754808641e+00	1.000000000000000000e+00
2.740000000000000000e+02	1.180236618572494223e+02	2.319439852419755255e+01	-2.02E-03	5.552043565268377989e+01	2.308433000235339261e-01	nan	3.616207061479730367e+00	1.000000000000000000e+00
2.740000000000000000e+02	9.788978337648950401e+01	2.407225526332705812e+01	-2.59E-03	7.215325215269079706e+01	3.731371374928961204e-01	nan	5.389670742730389819e+00	1.000000000000000000e+00
2.740000000000000000e+02	8.803092941802644589e+01	2.616593822565904404e+01	-2.18E-03	6.018035256360212060e+01	2.933329009251627317e-01	nan	1.007871567815373837e+01	1.000000000000000000e+00
2.740000000000000000e+02	1.065630055113154384e+02	4.607047889045367128e+01	-4.32E-03	1.230176560466801448e+02	2.329167559846289093e-01	nan	5.130269294994613816e+00	1.000000000000000000e+00
2.760000000000000000e+02	1.977629695477042659e+01	2.334709274841419102e+01	-1.29E-02	3.747352966924190127e+02	1.134009445491879209e-02	nan	1.256472808395220220e+01	1.000000000000000000e+00
2.760000000000000000e+02	1.116048443149486786e+02	7.406514540714727701e+00	-2.33E-03	6.457304895600294969e+01	3.423212744446130218e-01	nan	4.612109631367959928e+00	1.000000000000000000e+00
2.770000000000000000e+02	5.138795993194817946e+00	1.117153623736409962e+01	-2.57E-03	7.160050796002265372e+01	2.274875376515704817e-01	nan	1.385765842563631622e+01	1.000000000000000000e+00
2.770000000000000000e+02	1.256964863743697158e+01	3.363964402853575564e+01	-8.96E-03	2.591112653846197418e+02	5.056065975480505958e-02	nan	1.256472808395220220e+01	1.000000000000000000e+00
2.780000000000000000e+02	6.355146985135715454e+01	1.730354021157210909e+01	-3.07E-03	8.614395282821418220e+01	2.451829326134380427e-01	nan	9.345655281754808641e+00	1.000000000000000000e+00
2.780000000000000000e+02	1.187486980865112542e+02	2.673717652708647918e+01	-3.46E-03	9.773068582956132389e+01	2.914563390416328170e-01	nan	3.616207061479730367e+00	1.000000000000000000e+00
2.780000000000000000e+02	1.334164485124472890e+02	2.852747722070574099e+01	-2.26E-03	6.248986870228220880e+01	2.483666849527829124e-01	nan	9.742595473182126042e+00	1.000000000000000000e+00
2.780000000000000000e+02	1.059553972386221119e+02	3.950274994171299880e+01	3.547562880429322094e-03	-1.00E+02	1.322688012428575588e-01	nan	6.595775265817629851e+00	1.000000000000000000e+00
2.790000000000000000e+02	1.206905446534680806e+02	1.011501919487701784e+01	-2.37E-03	6.560984328278327382e+01	2.611100954018251707e-01	nan	9.480820012160886989e+00	1.000000000000000000e+00
2.790000000000000000e+02	1.349584790037168034e+02	5.149868782369112807e+01	-1.10E-02	3.182058184865111343e+02	5.850381637973833815e-02	nan	1.336506590377923942e+01	1.000000000000000000e+00
2.800000000000000000e+02	6.121946687040174595e+01	5.398354169491440757e+00	-2.14E-02	6.248044203509044792e+02	7.430981486032384176e-03	nan	1.213143407020527320e+01	1.000000000000000000e+00
2.800000000000000000e+02	1.180283211709508464e+02	4.413114811706820007e+01	-2.27E-02	6.616823782501820688e+02	1.439954182987035480e-02	nan	7.887130383338037731e+00	1.000000000000000000e+00
2.800000000000000000e+02	1.173151155721534877e+02	2.283307919717346124e+01	4.540742450557216058e-03	-1.29E+02	2.400209332389637851e-01	nan	4.158982422048245198e+00	1.000000000000000000e+00
2.810000000000000000e+02	1.069929979360566676e+02	7.357237474469446425e+00	-2.25E-03	6.210313068930985736e+01	2.729766006083634844e-01	nan	4.612109631367959928e+00	1.000000000000000000e+00
2.810000000000000000e+02	1.353350820516106410e+02	9.941850525275164330e+00	-3.27E-03	9.214938281355657068e+01	2.186830453230802496e-01	nan	9.145770746001300466e+00	1.000000000000000000e+00
2.820000000000000000e+02	2.872593590848714129e+01	2.551740179972903277e+01	-4.16E-03	1.183184416653791828e+02	1.072710077108224302e-01	nan	8.908006785065433419e+00	1.000000000000000000e+00
2.820000000000000000e+02	1.423338537464241256e+02	1.582932173983670587e+01	-4.54E-03	1.292356722299083742e+02	1.954257929871139332e-01	nan	9.145770746001300466e+00	1.000000000000000000e+00
2.820000000000000000e+02	4.613229750091149128e+01	4.094584731536043876e+01	-3.68E-03	1.041165322929080048e+02	1.204463717994262995e-01	nan	1.090029525672191113e+01	1.000000000000000000e+00
2.830000000000000000e+02	2.019510758385598237e+01	4.922840214119699453e+01	-2.33E-02	6.806451888191921853e+02	9.090302575327835477e-03	nan	7.671124781360647127e+00	1.000000000000000000e+00
2.830000000000000000e+02	1.737023791027882780e+01	4.717800621849778331e+00	-3.93E-03	1.114901158703532644e+02	1.477957674345521388e-01	nan	7.782197070379199388e+00	1.000000000000000000e+00
2.830000000000000000e+02	1.174966158685134019e+02	3.626196041088569189e+01	-4.65E-03	1.324279881362140827e+02	1.925211001018386492e-01	nan	7.887130383338037731e+00	1.000000000000000000e+00
2.830000000000000000e+02	1.042019038390626946e+02	5.055140017866078495e+01	-2.61E-03	7.259858157020643432e+01	2.915313191235728851e-01	nan	7.778532037233468088e+00	1.000000000000000000e+00
2.840000000000000000e+02	1.255518451401053426e+02	2.794306077756674256e+01	-1.69E-02	4.927984684734248049e+02	1.361833367819165197e-02	nan	9.693071016325577105e+00	1.000000000000000000e+00
2.840000000000000000e+02	6.063621982088751139e+00	3.658120773520125368e+01	-1.72E-02	5.020938072327219288e+02	1.204929784893848943e-02	nan	1.102005523798814224e+01	1.000000000000000000e+00
2.840000000000000000e+02	4.610164494474755514e+01	5.184609947320132051e+01	-1.90E-03	5.177465537394986228e+01	3.379468485536908373e-01	nan	1.090029525672191113e+01	1.000000000000000000e+00
2.850000000000000000e+02	1.136735463544091118e+02	2.022146577719220772e+01	4.779641242876309613e-03	-1.36E+02	2.038751984990945232e-01	nan	4.481244361006166521e+00	1.000000000000000000e+00
2.850000000000000000e+02	2.962465498745776316e+01	4.095626608461628138e+01	-1.90E-03	5.199668009950155323e+01	3.025354557388376664e-01	nan	5.874127224763355137e+00	1.000000000000000000e+00
2.860000000000000000e+02	4.225782581216459022e+01	6.649109961401921787e+00	2.939757723865541600e-03	-8.24E+01	2.583772659610196198e-01	nan	4.787129909132198158e+00	1.000000000000000000e+00
2.860000000000000000e+02	6.564784271850035680e+01	1.501450152063287646e+01	-1.35E-02	3.913156449469356062e+02	1.935565388515014806e-02	nan	2.210648015940392952e+01	1.000000000000000000e+00
2.860000000000000000e+02	1.996383462677607312e+01	2.905243956179403497e+01	-2.19E-03	6.046693044411644280e+01	3.733383997765438167e-01	nan	6.906939330896096685e+00	1.000000000000000000e+00
2.870000000000000000e+02	3.741416730651161515e+01	2.355087693155332218e+01	-1.19E-02	3.438495209361666980e+02	4.281717945725338481e-02	nan	8.908006785065433419e+00	1.000000000000000000e+00
2.870000000000000000e+02	1.700837399750443879e+01	3.529512034728232805e+01	-3.29E-03	9.269512152112099557e+01	1.937195546646909294e-01	nan	6.906939330896096685e+00	1.000000000000000000e+00
2.880000000000000000e+02	6.879721359135177572e+00	5.129137170214032437e+01	3.340971655839986357e-03	-9.41E+01	2.061787643272429138e-01	nan	9.560181361622170471e+00	1.000000000000000000e+00
2.880000000000000000e+02	1.214004298017339423e+01	1.048040873235998482e+01	-2.49E-03	6.908889893349919475e+01	2.509623619329590660e-01	nan	7.782197070379199388e+00	1.000000000000000000e+00
2.880000000000000000e+02	1.390295173062495735e+02	1.437001492518784218e+01	-3.17E-03	8.912224448743481275e+01	2.870970300912173423e-01	nan	1.912786503321369125e+01	1.000000000000000000e+00
2.880000000000000000e+02	2.730734505927921063e+01	4.635399202703602839e+01	-2.65E-03	7.383184039170987489e+01	2.156827797343655595e-01	nan	5.874127224763355137e+00	1.000000000000000000e+00
2.890000000000000000e+02	1.274327392999861246e+02	3.799677022766999812e+01	-1.00E-02	2.903768711295554112e+02	8.577321836575724223e-02	nan	1.022813944702403610e+01	1.000000000000000000e+00
2.890000000000000000e+02	1.556984647779953157e+01	4.730655136879193634e+01	-6.48E-03	1.863372838095238251e+02	1.211239589080060908e-01	nan	9.560181361622170471e+00	1.000000000000000000e+00
2.890000000000000000e+02	8.946670845565812158e+01	1.793930168346807363e+01	3.163222657300682888e-03	-8.89E+01	2.234155135129631820e-01	nan	8.370147264486694993e+00	1.000000000000000000e+00
2.890000000000000000e+02	3.988680306537958131e+01	1.080781936470676463e+01	-2.01E-03	5.517296961524525045e+01	2.895092808627437453e-01	nan	4.787129909132198158e+00	1.000000000000000000e+00
2.890000000000000000e+02	9.063620521577296074e+01	2.622734382605367998e+01	3.601465324376154284e-03	-1.02E+02	2.000719860554481810e-01	nan	8.370147264486694993e+00	1.000000000000000000e+00
2.900000000000000000e+02	1.220315807183153822e+02	2.335307351103474005e+01	-1.26E-02	3.666096304746388910e+02	1.552643421926676037e-01	nan	8.925452673500680945e+00	1.000000000000000000e+00
2.910000000000000000e+02	9.471561589403582104e+01	3.584432397926855174e+01	-1.44E-02	4.176369530023145558e+02	5.339781431395318467e-02	nan	8.766737767038346618e+00	1.000000000000000000e+00
2.910000000000000000e+02	3.115478058629781444e+01	3.893098602357255800e+01	-2.68E-03	7.468958192809213870e+01	3.031433450090718074e-01	nan	8.360847939175766186e+00	1.000000000000000000e+00
2.920000000000000000e+02	1.128709197349743789e+02	3.096724126732176430e+01	-2.30E-01	6.734449039445260496e+03	7.435281236781277059e-03	nan	1.191189574637837190e+01	1.000000000000000000e+00
2.930000000000000000e+02	5.201708093105155939e+01	4.471761534112314251e+01	-1.53E-03	4.113673116853995992e+01	3.460591582626668661e-01	nan	1.862565889727386548e+01	1.000000000000000000e+00
2.940000000000000000e+02	6.977905480504738023e+01	5.349642101443938458e+01	-3.02E-02	8.815253702294518234e+02	6.677484314699944079e-03	nan	1.293588681099591753e+01	1.000000000000000000e+00
2.950000000000000000e+02	8.150461724335582403e+01	1.414382805467386639e+01	-1.30E-02	3.783641007481808742e+02	2.764259843741190270e-02	nan	1.697493805530718802e+01	1.000000000000000000e+00
2.950000000000000000e+02	7.562211219500491666e+01	4.195537045894138117e+01	-1.04E-02	3.025462959929434419e+02	3.011746504102219557e-02	nan	6.919267153743684950e+00	1.000000000000000000e+00
2.960000000000000000e+02	1.378295560911295183e+02	1.241918211400192895e+01	-1.20E-02	3.485708345854960157e+02	6.546061112626033740e-02	nan	1.000640992729328183e+01	1.000000000000000000e+00
2.960000000000000000e+02	3.658183420951496601e+01	1.727366857515825771e+01	-2.11E-03	5.817199524566894553e+01	2.954151848722675888e-01	nan	2.037666268793737245e+01	1.000000000000000000e+00
2.960000000000000000e+02	1.349401625246588878e+02	4.989228042489793324e+01	-1.85E-03	5.034457964836945365e+01	3.449267259449146916e-01	nan	2.907170631796904559e+01	1.000000000000000000e+00
2.970000000000000000e+02	9.358700125174085116e+00	1.046815362597922672e+01	-1.13E-02	3.288765568457528161e+02	2.321338607485579075e-02	nan	1.531798393477664355e+01	1.000000000000000000e+00
2.970000000000000000e+02	1.047592149680062619e+02	7.478442609454038603e+00	3.545304569750313758e-03	-1.00E+02	2.908332925222564258e-01	nan	1.480045756424616776e+01	1.000000000000000000e+00
2.980000000000000000e+02	2.902493288479601929e+01	3.978067000548919196e+01	3.685881115085571508e-03	-1.04E+02	1.891286957993691953e-01	nan	8.123284877491592226e+00	1.000000000000000000e+00
2.990000000000000000e+02	5.903241912188467211e+01	5.911182905086241668e+00	-1.19E-02	3.451014635822423884e+02	4.122911647919980105e-02	nan	1.431231761077278541e+01	1.000000000000000000e+00
2.990000000000000000e+02	1.144567879337827634e+02	2.104667204895147492e+01	-9.15E-03	2.645130187001974491e+02	5.961439486446151736e-02	nan	6.642235508167892100e+00	1.000000000000000000e+00
2.990000000000000000e+02	1.195573217800394588e+02	7.214664500604342834e+00	-3.16E-03	8.870323825043203669e+01	2.155163984593745363e-01	nan	1.474245157137516671e+01	1.000000000000000000e+00
3.000000000000000000e+02	5.666256597376477089e+01	3.520987646353825795e+01	-6.83E-03	1.964743250467974462e+02	1.335806947423168189e-01	nan	6.953823228161361669e+00	1.000000000000000000e+00
3.000000000000000000e+02	6.879986624645965776e+01	4.317986022003954361e+01	-1.31E-02	3.804673539986553692e+02	2.422153414338527044e-01	nan	6.931263590246473427e+00	1.000000000000000000e+00
3.000000000000000000e+02	1.417443106329939724e+02	2.162803310150222558e+01	-3.56E-03	1.006134539048233165e+02	2.538859607214742908e-01	nan	1.000640992729328183e+01	1.000000000000000000e+00
3.000000000000000000e+02	7.782452099287824865e+01	4.851476474743527945e+01	-4.61E-03	1.313032910785114495e+02	7.415820219388480350e-02	nan	6.919267153743684950e+00	1.000000000000000000e+00
3.010000000000000000e+02	1.285659302516367397e+01	2.538141541159399495e+01	-2.82E-03	7.888644576577284795e+01	2.014959641307636495e-01	nan	1.077036502718967981e+01	1.000000000000000000e+00
3.010000000000000000e+02	1.143722939710971360e+02	2.768837012370886796e+01	-6.70E-03	1.926024337966847497e+02	1.634960987914017005e-01	nan	6.642235508167892100e+00	1.000000000000000000e+00
3.020000000000000000e+02	4.474190983068142913e+01	5.121385722468692059e+00	-1.13E-02	3.263190404177590835e+02	5.590990798939110551e-02	nan	1.349964539913638895e+01	1.000000000000000000e+00
3.020000000000000000e+02	5.112937321772543697e+01	3.942169737770713311e+01	-4.73E-03	1.349581378870520609e+02	2.476255540002703093e-01	nan	6.953823228161361669e+00	1.000000000000000000e+00
3.020000000000000000e+02	2.979125064247109478e+01	3.169361156034639393e+01	-2.11E-03	5.812817696356651709e+01	2.977777810901426347e-01	nan	8.123284877491592226e+00	1.000000000000000000e+00
3.030000000000000000e+02	8.635335171375955099e+01	2.911713894230824451e+01	-3.32E-03	9.359864220618709396e+01	1.399870223284618298e-01	nan	1.035932534119251969e+01	1.000000000000000000e+00
3.030000000000000000e+02	5.136385593428416385e+00	3.289135283010090660e+01	-8.39E-03	2.422392344526253964e+02	3.592440247596062619e-02	nan	1.077036502718967981e+01	1.000000000000000000e+00
3.040000000000000000e+02	8.337319695918210982e+01	1.919573283412766074e+01	-9.23E-03	2.667885216822505754e+02	3.550510296632147789e-02	nan	1.025558790415776755e+01	1.000000000000000000e+00
3.050000000000000000e+02	5.438329848426601387e+01	2.777743722285321226e+01	-8.97E-03	2.594172087542566487e+02	3.822089662413541422e-02	nan	7.774073150875342009e+00	1.000000000000000000e+00
3.050000000000000000e+02	4.731915925277201751e+01	4.696601565563047842e+01	-5.73E-03	1.642561651615174867e+02	1.624053808522174513e-01	nan	4.886367487534460707e+00	1.000000000000000000e+00
3.050000000000000000e+02	1.387193813968035272e+01	8.060748845450055100e+00	-1.78E-03	4.822001614649186507e+01	3.049761071712320248e-01	nan	1.735040103274588219e+01	1.000000000000000000e+00
3.050000000000000000e+02	5.994431057588675316e+01	1.778085976267693624e+01	-3.06E-03	8.603618438414524405e+01	1.902767245333270019e-01	nan	7.716311056118601464e+00	1.000000000000000000e+00
3.060000000000000000e+02	1.022341937119131359e+02	1.240970210218058867e+01	-1.11E-02	3.212484347079044369e+02	3.518497603925152539e-02	nan	1.224102498325621013e+01	1.000000000000000000e+00
3.060000000000000000e+02	6.589719845604280124e+01	1.287121800374284852e+01	-2.54E-03	7.052844497779425126e+01	3.006929016453562253e-01	nan	7.716311056118601464e+00	1.000000000000000000e+00
3.060000000000000000e+02	8.852137822779006626e+01	4.055256124713030630e+01	-6.13E-03	1.761210956319131924e+02	1.251973159935485524e-01	nan	7.918550513178012729e+00	1.000000000000000000e+00
3.060000000000000000e+02	5.823189467285083509e+01	5.632007755350111111e+00	-2.74E-03	7.641243812120649181e+01	2.728389573558435144e-01	nan	1.054338878677304159e+01	1.000000000000000000e+00
3.060000000000000000e+02	1.844877106883117435e+01	5.138436876085605576e+01	-2.56E-03	7.114708302035353427e+01	3.637440158813126656e-01	nan	7.961012083584376953e+00	1.000000000000000000e+00
3.070000000000000000e+02	8.050524844850359329e+01	9.349314470072433991e+00	-2.26E-03	6.242035992973011105e+01	1.779036717969046943e-01	nan	1.025558790415776755e+01	1.000000000000000000e+00
3.080000000000000000e+02	4.977649403058534006e+01	5.118953231985508978e+01	-3.50E-03	9.867332365321631471e+01	2.609168926686400436e-01	nan	4.886367487534460707e+00	1.000000000000000000e+00
3.090000000000000000e+02	1.086673277932241461e+02	5.128772164130479183e+01	-2.13E-03	5.868764133778150693e+01	3.308436036477290232e-01	nan	1.404925332987300024e+01	1.000000000000000000e+00
3.100000000000000000e+02	1.141986378278905363e+02	1.912961028263731222e+01	-3.68E-03	1.039801580350759167e+02	3.668194896893843815e-01	nan	3.169656469374363628e+00	1.000000000000000000e+00
3.100000000000000000e+02	7.118267506792153654e+01	3.464893289213086547e+01	-4.25E-03	1.206925562438251092e+02	1.672350251136298649e-01	nan	1.007646643624820371e+01	1.000000000000000000e+00
3.100000000000000000e+02	1.217259492370164367e+02	8.928891299646467772e+00	-2.41E-03	6.677119865272480581e+01	3.349183761159293393e-01	nan	9.616853349629765901e+00	1.000000000000000000e+00
3.100000000000000000e+02	9.116157826160755917e+01	1.762888592059098514e+01	-2.00E-03	5.467872834179479469e+01	3.130993072943145661e-01	nan	1.010927627897343406e+01	1.000000000000000000e+00
3.100000000000000000e+02	9.296347268467023639e+01	3.399731609031837820e+01	-2.72E-03	7.587211194440088491e+01	2.319212454980854599e-01	nan	7.299845772839521629e+00	1.000000000000000000e+00
3.100000000000000000e+02	2.591639700180217787e+01	4.862533336416477425e+01	2.142819726150190993e-03	-5.90E+01	2.045499293088293147e-01	nan	7.961012083584376953e+00	1.000000000000000000e+00
3.110000000000000000e+02	8.713406469477982697e+00	2.635544704619773526e+01	-2.37E-02	6.927567097190459435e+02	6.481033037902594884e-03	nan	1.321089605818925961e+01	1.000000000000000000e+00
3.110000000000000000e+02	9.046611809048937403e+01	6.900291769282844712e+00	-2.24E-03	6.193985524317925240e+01	1.989254506182858151e-01	nan	1.025751608400477544e+01	1.000000000000000000e+00
3.110000000000000000e+02	1.154542124265219769e+02	1.621924010667717297e+01	3.807379304665488209e-03	-1.08E+02	2.231009301774158349e-01	nan	3.169656469374363628e+00	1.000000000000000000e+00
3.120000000000000000e+02	6.703050699645871191e+01	5.841899607905300051e+00	-4.51E-03	1.285704025585793886e+02	1.038692978861361915e-01	nan	1.226821838232944195e+01	1.000000000000000000e+00
3.120000000000000000e+02	2.192400179662361737e+01	2.626630803858360608e+01	-3.48E-03	9.813228163941478499e+01	1.491571704101259943e-01	nan	1.321089605818925961e+01	1.000000000000000000e+00
3.120000000000000000e+02	9.499114294469606534e+01	2.698473442420925394e+01	-2.53E-03	7.037739084521700761e+01	2.480003564374079206e-01	nan	7.299845772839521629e+00	1.000000000000000000e+00
3.130000000000000000e+02	7.917300831296829244e+01	4.078813076106595759e+01	-1.18E-02	3.429745555043762124e+02	1.949508295931234869e-02	nan	3.838797032249075869e+00	1.000000000000000000e+00
3.140000000000000000e+02	1.363568952391436184e+01	4.663489273507600075e+01	-9.48E-03	2.743613550080444838e+02	5.327084968762019201e-02	nan	1.215455527927104562e+01	1.000000000000000000e+00
3.140000000000000000e+02	1.853604086884161006e+01	1.123080721529415804e+01	-1.19E-02	3.460653101599635875e+02	1.765877993750974984e-02	nan	1.541248079496987344e+01	1.000000000000000000e+00
3.140000000000000000e+02	1.324134255882889590e+02	1.812315548121254949e+01	-4.00E-03	1.134306382715649733e+02	1.680108268581513853e-01	nan	1.400441223622508424e+01	1.000000000000000000e+00
3.150000000000000000e+02	5.149595367297166604e+01	2.484913618694510618e+01	-5.70E-02	1.668467503565333118e+03	5.954876933977559794e-03	nan	8.715021878899669616e+00	1.000000000000000000e+00
3.150000000000000000e+02	8.519257134073227178e+01	3.379715956880705363e+01	-6.17E-03	1.771370130085564369e+02	9.028815422375757738e-02	nan	7.773478650534802803e+00	1.000000000000000000e+00
3.150000000000000000e+02	4.028797236965753825e+01	8.396372007085156852e+00	-2.95E-03	8.278863513044190370e+01	1.532672786782587337e-01	nan	1.990759387905835354e+01	1.000000000000000000e+00
3.160000000000000000e+02	4.138318752023060654e+01	3.910240523961608972e+01	-1.26E-02	3.644185890234320482e+02	1.523474544763891991e-02	nan	9.433706092473070015e+00	1.000000000000000000e+00
3.160000000000000000e+02	6.006216518515920200e+01	2.645276540785798858e+01	-1.18E-02	3.427739072597441350e+02	2.384452454074399430e-01	nan	8.715021878899669616e+00	1.000000000000000000e+00
3.170000000000000000e+02	1.247439554317724344e+02	6.405528178706583198e+00	-1.11E-02	3.208191255024033808e+02	4.501172581501999836e-02	nan	1.400441223622508424e+01	1.000000000000000000e+00
3.170000000000000000e+02	7.909397850983333456e+01	8.073902592339916140e+00	-2.61E-02	7.613323465590378873e+02	6.530216295718260788e-03	nan	1.215431421059113148e+01	1.000000000000000000e+00
3.180000000000000000e+02	7.559381964450086855e+01	3.940040920026252991e+01	-5.63E-03	1.611643030671273777e+02	4.986723180325858262e-02	nan	3.838797032249075869e+00	1.000000000000000000e+00
3.190000000000000000e+02	3.157601864463251573e+01	3.218509216532113726e+01	-1.09E-02	3.172574741078157103e+02	2.241478281560704833e-02	nan	1.200124083261025909e+01	1.000000000000000000e+00
3.190000000000000000e+02	2.566418015216234139e+01	4.488886087883562936e+01	-1.36E-02	3.950778265777485103e+02	4.616462863519421589e-02	nan	1.215455527927104562e+01	1.000000000000000000e+00
3.190000000000000000e+02	3.965893848124246546e+01	4.837719773814197310e+01	-2.66E-03	7.415067125832084116e+01	3.244129142563091373e-01	nan	9.433706092473070015e+00	1.000000000000000000e+00
3.200000000000000000e+02	9.925044630035196747e+01	3.827059055551177380e+01	-1.20E-02	3.495807098380715274e+02	4.100998039415670871e-02	nan	9.901614593502623407e+00	1.000000000000000000e+00
3.200000000000000000e+02	1.208861547125518285e+02	4.533989425307770915e+01	-8.64E-03	2.494803810792506340e+02	2.899341772445140908e-02	nan	1.775303797475707057e+01	1.000000000000000000e+00
3.210000000000000000e+02	1.076323442078888917e+02	1.061814795755145191e+01	-1.05E-02	3.048305888187672963e+02	1.134007690564259319e-01	nan	7.417277836993600992e+00	1.000000000000000000e+00
3.210000000000000000e+02	1.383574157462588232e+02	4.218943472703421804e+01	-9.89E-03	2.863329704060992640e+02	2.624128871685749154e-02	nan	1.775303797475707057e+01	1.000000000000000000e+00
3.210000000000000000e+02	2.521182575166083950e+01	1.207923572790194733e+01	-3.45E-03	9.744480632581773705e+01	1.670663919520890550e-01	nan	1.163901637947000012e+01	1.000000000000000000e+00
3.210000000000000000e+02	6.783464432853685366e+01	1.265153819641176547e+01	-2.66E-03	7.429955770142895233e+01	2.802809293240371424e-01	nan	6.623526741873225987e+00	1.000000000000000000e+00
3.220000000000000000e+02	4.817733994779652562e+01	1.981528900071167243e+01	-2.86E-03	8.000086819298161345e+01	2.854055234664191198e-01	nan	6.520974161672799418e+00	1.000000000000000000e+00
3.230000000000000000e+02	3.733532853583470512e+01	1.478940766589016675e+01	-2.18E-02	6.360935251939439468e+02	1.310179160722102498e-02	nan	9.104320245960648705e+00	1.000000000000000000e+00
3.230000000000000000e+02	6.161855862124304650e+01	1.036431608653974656e+01	-2.39E-03	6.636759503789679115e+01	3.733532762292367524e-01	nan	6.623526741873225987e+00	1.000000000000000000e+00
3.230000000000000000e+02	1.149092694014516383e+02	1.205424344130183734e+01	-1.21E-02	3.523042190565943770e+02	4.203520173412433891e-02	nan	7.417277836993600992e+00	1.000000000000000000e+00
3.230000000000000000e+02	5.948011512076987373e+01	5.321783198821626115e+01	-2.87E-03	8.024584114666507162e+01	2.765481485127186945e-01	nan	8.522339401713677987e+00	1.000000000000000000e+00
3.230000000000000000e+02	5.646852855239310287e+01	4.891643047388997800e+00	-2.57E-03	7.146700327359901905e+01	3.115920062045876016e-01	nan	7.514849293465974078e+00	1.000000000000000000e+00
3.250000000000000000e+02	9.617224591241142662e+01	5.245894030484035397e+01	-1.02E-02	2.955787990726419139e+02	5.838499287926812720e-02	nan	1.446246635874365971e+01	1.000000000000000000e+00
3.250000000000000000e+02	5.204890610322260613e+01	1.456799641106474219e+01	-4.95E-03	1.413799345883289504e+02	1.770272834690864716e-01	nan	6.520974161672799418e+00	1.000000000000000000e+00
3.250000000000000000e+02	1.438881882305890336e+01	1.636049994598116086e+01	3.512771613272141873e-03	-9.92E+01	2.585863687324583271e-01	nan	3.602505302352653427e+00	1.000000000000000000e+00
3.250000000000000000e+02	7.116034572269835223e+01	2.758240615221891900e+01	-3.42E-03	9.639604293651228772e+01	1.581017402626809787e-01	nan	9.149343913599901512e+00	1.000000000000000000e+00
3.250000000000000000e+02	9.029818242258562577e+01	3.403987631071763076e+01	-2.47E-03	6.845806523678217559e+01	2.788136902734913436e-01	nan	9.124908864244538620e+00	1.000000000000000000e+00
3.260000000000000000e+02	3.771018093416518724e+01	4.757324952013858166e+01	-7.81E-02	2.286708088970168774e+03	8.760531902271995186e-03	nan	6.101321110513634238e+00	1.000000000000000000e+00
3.260000000000000000e+02	5.221365847988830922e+01	4.876486929308960327e+01	-1.12E-02	3.248727968962487012e+02	1.941928946112470022e-02	nan	8.522339401713677987e+00	1.000000000000000000e+00
3.260000000000000000e+02	1.023526981851974540e+02	1.963725502981608528e+01	4.517801174880623979e-03	-1.29E+02	1.200437823726797637e-01	nan	1.045078726727778395e+01	1.000000000000000000e+00
3.260000000000000000e+02	7.665121734908760232e+01	3.590355583133528228e+01	-2.40E-03	6.662244794663206449e+01	3.286509737188254565e-01	nan	9.969513689230025122e+00	1.000000000000000000e+00
3.270000000000000000e+02	1.573192486523982403e+01	3.500631658329425733e+01	-4.37E-02	1.278333029136454797e+03	7.165018477951701215e-03	nan	8.552451236676974489e+00	1.000000000000000000e+00
3.270000000000000000e+02	4.213865956539520141e+01	2.252353063888912743e+01	-1.19E-02	3.442913988804908740e+02	2.746298247880551990e-02	nan	6.430542141617673124e+00	1.000000000000000000e+00
3.270000000000000000e+02	9.860589135774320368e+01	3.820270296730251403e+01	3.323111355166882136e-03	-9.36E+01	2.503106762261556595e-01	nan	9.292316908288842825e+00	1.000000000000000000e+00
3.280000000000000000e+02	1.412980991430438671e+01	1.995368221782109330e+01	-2.44E-03	6.764137226112268308e+01	2.663061738699814551e-01	nan	3.602505302352653427e+00	1.000000000000000000e+00
3.300000000000000000e+02	7.735439813820222810e+01	1.679314828365632906e+01	-2.71E-03	7.552258792101527263e+01	2.495105975637424978e-01	nan	1.002907227126688738e+01	1.000000000000000000e+00
3.300000000000000000e+02	1.254181436473118509e+02	2.020124094497004208e+01	-2.44E-03	6.783828480415901652e+01	2.561768466262840382e-01	nan	2.307233959697771297e+01	1.000000000000000000e+00
3.310000000000000000e+02	3.636719244377466254e+01	1.968768164799170250e+01	-2.94E-03	8.238335950790543905e+01	2.764461940937701367e-01	nan	6.430542141617673124e+00	1.000000000000000000e+00
3.310000000000000000e+02	1.068646965370205635e+02	4.673410198567719931e+01	-8.60E-03	2.484365355659450643e+02	3.823922719744587972e-02	nan	1.187403184263808065e+01	1.000000000000000000e+00
3.310000000000000000e+02	8.400419887819974463e+01	8.793824834718630967e+00	3.393319407078425765e-03	-9.57E+01	1.911420869088332752e-01	nan	7.587871648799795921e+00	1.000000000000000000e+00
3.320000000000000000e+02	9.159199151567638353e+01	8.828452126195843519e+00	-3.36E-03	9.467406466568206724e+01	1.468317842549766716e-01	nan	7.587871648799795921e+00	1.000000000000000000e+00
3.320000000000000000e+02	4.825400501372170936e+01	1.692140815909042928e+01	-2.15E-03	5.920232378994036537e+01	2.978390237174235455e-01	nan	8.293444774702106059e+00	1.000000000000000000e+00
3.320000000000000000e+02	1.116456438397242401e+01	4.223705931069746100e+01	3.498721608005492950e-03	-9.88E+01	2.284100992053830215e-01	nan	8.552451236676974489e+00	1.000000000000000000e+00
3.330000000000000000e+02	7.465329714042307785e+01	3.772239701450421734e+01	-3.97E-03	1.126370971737318598e+02	1.328263513787016903e-01	nan	8.044348068445723143e+00	1.000000000000000000e+00
3.340000000000000000e+02	5.730064216148170431e+01	1.203519535028010345e+01	-1.10E-02	3.186065612870168025e+02	1.488120855894030647e-01	nan	4.426480986934540063e+00	1.000000000000000000e+00
3.340000000000000000e+02	6.741761216914103727e+01	1.252824318674035453e+01	-4.21E-03	1.195322012757050487e+02	3.137481320093485904e-01	nan	6.510487907859484835e+00	1.000000000000000000e+00
3.350000000000000000e+02	1.368772151187788211e+02	4.549483049998916329e+01	-1.13E-01	3.301198881613103822e+03	4.838471995090465327e-03	nan	2.776825510481277348e+01	1.000000000000000000e+00
3.350000000000000000e+02	6.336075495828577431e+01	3.704324898436644276e+01	-1.35E-02	3.929534563250495580e+02	1.570528893468844389e-01	nan	1.131294616720995272e+01	1.000000000000000000e+00
3.350000000000000000e+02	2.860719864529164624e+01	1.238691728778463208e+01	-2.90E-03	8.134596551878425430e+01	1.947134392601751474e-01	nan	9.460444431661080955e+00	1.000000000000000000e+00
3.370000000000000000e+02	6.100794864986458066e+01	1.445379257364889014e+01	-1.16E-02	3.359593097651887206e+02	1.383823144295027729e-01	nan	4.426480986934540063e+00	1.000000000000000000e+00
3.370000000000000000e+02	1.285568301834578051e+02	1.865042919940701438e+01	-1.21E-02	3.500080628921732568e+02	1.953441704271174917e-02	nan	2.360285415482588789e+01	1.000000000000000000e+00
3.370000000000000000e+02	7.955035464508424070e+01	3.134036257066514963e+01	-9.20E-03	2.659301516492454880e+02	6.831561047796452790e-02	nan	8.044348068445723143e+00	1.000000000000000000e+00
3.380000000000000000e+02	1.985646687264848254e+01	8.791823090437283383e+00	-2.41E-03	6.696345901365596376e+01	2.398408563667443483e-01	nan	9.460444431661080955e+00	1.000000000000000000e+00
3.380000000000000000e+02	7.762765935494005021e+01	2.047840685007801653e+01	-2.19E-03	6.036823095580805898e+01	2.649205386834639908e-01	nan	1.103081317286890695e+01	1.000000000000000000e+00
3.380000000000000000e+02	9.355756386497985488e+01	4.600054794125487234e+01	-2.95E-03	8.278815667808461853e+01	2.244085025061508532e-01	nan	1.504193844841276118e+01	1.000000000000000000e+00
3.390000000000000000e+02	2.666166010985084966e+01	5.067224699988840086e+01	-2.66E-03	7.415774317963567341e+01	3.643088655382643593e-01	nan	1.788789290608524851e+01	1.000000000000000000e+00
3.400000000000000000e+02	1.016909870722328435e+02	3.334719505683895591e+01	-1.29E-02	3.739120844826950361e+02	2.550803340203933178e-01	nan	9.835800351193389801e+00	1.000000000000000000e+00
3.400000000000000000e+02	4.977108384455935663e+01	1.972566677604581997e+01	-4.88E-03	1.393217692202446187e+02	8.046586371497077561e-02	nan	1.241208234981566072e+01	1.000000000000000000e+00
3.410000000000000000e+02	1.075829479887856905e+02	7.824950459970236416e+00	-9.22E-03	2.666752724739083646e+02	4.933206800879763598e-02	nan	1.211903006715705011e+01	1.000000000000000000e+00
3.410000000000000000e+02	3.511289913942262331e+01	2.998622253787944203e+01	-1.17E-02	3.407085525425801507e+02	1.865995030575917646e-02	nan	1.789249516952852659e+01	1.000000000000000000e+00
3.410000000000000000e+02	1.100809864468325827e+02	3.848050578606157046e+01	-8.98E-02	2.632089073592713703e+03	4.288823311131673144e-03	nan	9.835800351193389801e+00	1.000000000000000000e+00
3.410000000000000000e+02	5.757618585148819790e+01	8.561735540765191388e+00	-1.12E-02	3.246232747549395867e+02	4.488621747822141295e-02	nan	6.818601908241480380e+00	1.000000000000000000e+00
3.430000000000000000e+02	9.551630630950357670e+01	6.699318036632865514e+00	-3.62E-03	1.023486541497817655e+02	1.696440583665816959e-01	nan	1.035414330942116479e+01	1.000000000000000000e+00
3.430000000000000000e+02	8.383269626103697192e+01	9.265814788155690707e+00	3.566463356528428493e-03	-1.01E+02	1.880108036878024302e-01	nan	1.196217577785107800e+01	1.000000000000000000e+00
3.440000000000000000e+02	1.214002695050065341e+02	2.824289557222209268e+01	-2.46E-03	6.836858479253670851e+01	2.608307485213614552e-01	nan	9.699891039842707841e+00	1.000000000000000000e+00
3.450000000000000000e+02	3.870089520716857834e+01	1.152699743101580587e+01	-1.24E-02	3.594027866293810121e+02	2.066014025474871563e-02	nan	9.695164102013755780e+00	1.000000000000000000e+00
3.450000000000000000e+02	1.733410558346470509e+01	6.037750955001499165e+00	-2.59E-03	7.207779559196335128e+01	2.091343157553928744e-01	nan	1.186109249734706950e+01	1.000000000000000000e+00
3.450000000000000000e+02	1.377234804109428694e+02	1.430683557206901391e+01	-4.50E-03	1.282030108050491890e+02	2.103227042574070671e-01	nan	6.544254964543781306e+00	1.000000000000000000e+00
3.450000000000000000e+02	1.207529892449097844e+02	1.464372882937803233e+01	-2.36E-03	6.533126851750023434e+01	2.566652381425608143e-01	nan	6.627890376987760845e+00	1.000000000000000000e+00
3.470000000000000000e+02	1.393905609319024279e+02	7.978477524550436684e+00	-3.91E-03	1.109768436739676645e+02	1.989060306882466378e-01	nan	6.544254964543781306e+00	1.000000000000000000e+00
3.470000000000000000e+02	6.381414297261715518e+01	1.445645909526594153e+01	3.469196791941332736e-03	-9.79E+01	1.306058107304877147e-01	nan	1.083352640858395866e+01	1.000000000000000000e+00
3.470000000000000000e+02	1.100019040741432690e+02	4.346009048186085977e+01	-5.20E-03	1.485989419947180465e+02	7.976636489192934221e-02	nan	1.275405229832021448e+01	1.000000000000000000e+00
3.470000000000000000e+02	1.236842353793313976e+02	4.667443880817042157e+01	-3.82E-03	1.081074630681598876e+02	1.520216274226974251e-01	nan	5.672590126017182932e+00	1.000000000000000000e+00
3.480000000000000000e+02	1.211655261061048527e+01	1.668963605605675937e+01	-1.19E-02	3.454100531332766764e+02	4.353784611370703495e-02	nan	1.132300435775967173e+01	1.000000000000000000e+00
3.480000000000000000e+02	1.357194880056890156e+02	2.908206602501565996e+01	-2.38E-03	6.594926619796787293e+01	2.703056287056165852e-01	nan	1.434378700061909129e+01	1.000000000000000000e+00
3.480000000000000000e+02	6.500226924842938558e+01	5.052501526354883055e+01	-2.15E-03	5.923789562275069898e+01	2.955940620105903527e-01	nan	1.872188722760359880e+01	1.000000000000000000e+00
3.490000000000000000e+02	4.431476823507499319e+01	3.437173706758346015e+01	-1.11E-02	3.220617148826902962e+02	1.779287293664411074e-02	nan	1.398732988919562281e+01	1.000000000000000000e+00
3.490000000000000000e+02	4.229642692082777700e+01	2.053079433349240190e+01	-1.13E-02	3.289958647762081796e+02	3.680687563086615377e-02	nan	9.695164102013755780e+00	1.000000000000000000e+00
3.490000000000000000e+02	9.536806035485727762e+01	9.167318395891326688e+00	-2.85E-03	7.986923624657663368e+01	2.882476051905188408e-01	nan	1.668647479459355054e+01	1.000000000000000000e+00
3.490000000000000000e+02	1.166035732374864438e+02	1.981202425888918839e+01	-2.25E-03	6.220054983248859770e+01	3.194617380307163135e-01	nan	6.627890376987760845e+00	1.000000000000000000e+00
3.490000000000000000e+02	2.170502456663552593e+01	2.271222961982692823e+01	-2.66E-03	7.408594423761006453e+01	1.624379933668926856e-01	nan	1.051983024585712556e+01	1.000000000000000000e+00
3.490000000000000000e+02	2.849608554124500870e+01	3.074642648328418915e+01	-2.60E-03	7.236131237077609057e+01	2.428095747534290139e-01	nan	1.051983024585712556e+01	1.000000000000000000e+00
3.500000000000000000e+02	7.503592234220914747e+01	3.194344294387730798e+01	-5.71E-03	1.635304402586663457e+02	1.999410412314406305e-01	nan	1.014665768328175233e+01	1.000000000000000000e+00
3.510000000000000000e+02	4.633379374582261789e+01	4.911183311970545162e+01	-1.75E-02	5.106033095865991527e+02	8.840387971150609481e-03	nan	1.487773153537971460e+01	1.000000000000000000e+00
3.510000000000000000e+02	4.823835967342271402e+01	7.278096712062893658e+00	-2.59E-03	7.201344603304498548e+01	2.836594854362913809e-01	nan	7.337295132102861217e+00	1.000000000000000000e+00
3.510000000000000000e+02	7.714014237664875395e+01	5.455075834671240465e+00	-1.74E-03	4.722486095503408876e+01	2.890080811931571292e-01	nan	1.608126738538866007e+01	1.000000000000000000e+00
3.510000000000000000e+02	1.097425422635277101e+02	1.764155646948309197e+01	-5.67E-03	1.625326525167157570e+02	1.136073574175143763e-01	nan	7.196157061270308297e+00	1.000000000000000000e+00
3.520000000000000000e+02	6.839009995472285652e+01	2.427612875077900867e+01	-2.92E-02	8.528255958260323268e+02	1.320341560537297010e-02	nan	1.014665768328175233e+01	1.000000000000000000e+00
3.520000000000000000e+02	8.493487654502598616e+01	4.576747532848326472e+01	-1.12E-02	3.252750457272612152e+02	2.642495301792580076e-02	nan	1.700273994625864660e+01	1.000000000000000000e+00
3.520000000000000000e+02	1.225391829402453254e+02	4.111861900821914162e+01	-5.02E-03	1.433249555843873111e+02	9.752941157190364585e-02	nan	5.672590126017182932e+00	1.000000000000000000e+00
3.540000000000000000e+02	1.636982956604391504e+01	1.224047249843501461e+01	-1.17E-02	3.386277777696587918e+02	2.558723207070334738e-02	nan	1.175253176569882640e+01	1.000000000000000000e+00
3.540000000000000000e+02	1.254396552910709346e+02	2.765792424102790648e+01	-1.44E-02	4.175693297887274298e+02	4.228210172727786542e-02	nan	1.181670396461730022e+01	1.000000000000000000e+00
3.550000000000000000e+02	1.418035379940393739e+02	5.710491308874630967e+00	-3.80E-02	1.111734095721529002e+03	1.141927104869533416e-02	nan	2.737638525130510914e+01	1.000000000000000000e+00
3.560000000000000000e+02	5.547231897585692195e+01	8.505179702860962365e+00	-4.79E-02	1.400716214513303612e+03	4.536807370570494768e-03	nan	7.337295132102861217e+00	1.000000000000000000e+00
3.570000000000000000e+02	6.678758047176740931e+00	4.632030982178238077e+01	-1.21E-02	3.498003691164140037e+02	2.782915153384957208e-02	nan	2.338294535536729413e+01	1.000000000000000000e+00
3.570000000000000000e+02	7.426767480652836539e+00	2.294933176395339913e+01	-3.43E-03	9.689849820482019993e+01	1.850855151048661495e-01	nan	1.010506207975735471e+01	1.000000000000000000e+00
3.580000000000000000e+02	1.222373484549178215e+02	4.202087849257824814e+01	-3.29E-03	9.262404650024373609e+01	2.374080017767810080e-01	nan	1.412642337191160991e+01	1.000000000000000000e+00
3.600000000000000000e+02	1.088629900047874770e+02	3.747309075237778586e+01	-1.38E-02	4.020717428330215171e+02	4.215954598725824010e-02	nan	5.426727973082630108e+00	1.000000000000000000e+00
3.600000000000000000e+02	9.637266052116912363e+01	3.101219000762382905e+01	-1.08E-02	3.140493279656228651e+02	4.831971353422748194e-02	nan	7.107152061234625506e+00	1.000000000000000000e+00
3.600000000000000000e+02	3.970573889422942671e+01	1.928943094497840605e+01	-1.72E-03	4.649955871757202175e+01	3.353450589093028844e-01	nan	9.100889566508175932e+00	1.000000000000000000e+00
3.610000000000000000e+02	7.517609300081524282e+01	1.372735442085763857e+01	4.048992906976362459e-03	-1.15E+02	8.669574422732428953e-02	nan	1.575431605691363934e+01	1.000000000000000000e+00
3.610000000000000000e+02	1.637429474331873536e+01	1.825315933104587884e+01	-2.12E-03	5.842507395213861798e+01	2.371885895872460903e-01	nan	1.010506207975735471e+01	1.000000000000000000e+00
3.620000000000000000e+02	4.156358991491989485e+01	4.339787254276853190e+01	-3.43E-03	9.687250028337707874e+01	2.507215877095704260e-01	nan	7.020103866731894016e+00	1.000000000000000000e+00
3.630000000000000000e+02	7.899173171584224917e+01	4.188301105873899388e+01	2.937362723632142708e-03	-8.23E+01	2.132137680497249166e-01	nan	1.692138781701477512e+01	1.000000000000000000e+00
3.640000000000000000e+02	4.325655179630285829e+01	2.766904421984057194e+01	-6.15E-03	1.766675949116070115e+02	5.053320304374508964e-02	nan	9.100889566508175932e+00	1.000000000000000000e+00
3.640000000000000000e+02	2.740079401043073304e+01	3.290589262067843634e+01	-1.17E-02	3.400982579005753337e+02	5.394585913023908219e-02	nan	1.064071136798571793e+01	1.000000000000000000e+00
3.640000000000000000e+02	1.142423669842103777e+02	3.675777277616548844e+01	-4.94E-03	1.411220364910575711e+02	2.763923716992201518e-01	nan	5.426727973082630108e+00	1.000000000000000000e+00
3.640000000000000000e+02	1.279023808497044534e+01	2.894100966339592418e+01	-2.96E-03	8.283466933529834364e+01	2.700910600234993630e-01	nan	9.922015066591146848e+00	1.000000000000000000e+00
3.650000000000000000e+02	6.012035745883631677e+01	8.195644322824691130e+00	-2.72E-03	7.595575940759070477e+01	3.373141972759170493e-01	nan	6.282785020700332623e+00	1.000000000000000000e+00
3.650000000000000000e+02	6.311594886073611832e+01	2.386399083249054698e+01	4.166649355967662165e-03	-1.18E+02	1.654538293313576602e-01	nan	3.464721592650727988e+00	1.000000000000000000e+00
3.650000000000000000e+02	8.964094079813682470e+01	2.873281290147190248e+01	-1.35E-02	3.931340644773247845e+02	2.020853172524792463e-01	nan	7.107152061234625506e+00	1.000000000000000000e+00
3.660000000000000000e+02	1.301940430197589933e+02	1.220186264346127736e+01	-9.00E-02	2.637572407704815760e+03	7.240016769710089228e-03	nan	1.320781235004766785e+01	1.000000000000000000e+00
3.660000000000000000e+02	4.696716040951586280e+01	5.191965628279595535e+01	-1.07E-02	3.094545050670496948e+02	4.494988548522516059e-02	nan	1.009055856738683765e+01	1.000000000000000000e+00
3.660000000000000000e+02	1.208362619509550342e+02	5.072696455482448386e+01	-1.69E-03	4.574543238384330834e+01	2.710761280931827111e-01	nan	1.409439999031052260e+01	1.000000000000000000e+00
3.670000000000000000e+02	2.144461713026762695e+01	2.408837055441792785e+01	-1.20E-02	3.474108954712939976e+02	2.787477171126651054e-02	nan	9.922015066591146848e+00	1.000000000000000000e+00
3.670000000000000000e+02	1.274954937044493022e+02	2.513105978276243846e+01	-1.29E-02	3.736207799279430333e+02	4.230215389073932464e-02	nan	1.318433700291112309e+01	1.000000000000000000e+00
3.670000000000000000e+02	3.461190457605473370e+01	4.437558888665936507e+01	-4.19E-03	1.190720979022899826e+02	1.327756079808294354e-01	nan	7.020103866731894016e+00	1.000000000000000000e+00
3.670000000000000000e+02	6.345010382589740772e+01	1.352351225919285405e+01	-2.51E-03	6.968723801399538331e+01	2.493740461943126929e-01	nan	4.209098459068050246e+00	1.000000000000000000e+00
3.670000000000000000e+02	6.501196631740630494e+01	2.676388971324175614e+01	-3.20E-03	9.015830802930263133e+01	2.628176437265016263e-01	nan	3.464721592650727988e+00	1.000000000000000000e+00
3.680000000000000000e+02	1.217505951309031786e+01	1.535091693696801940e+01	-3.14E-03	8.829791854430510512e+01	1.847622613358609334e-01	nan	5.721030823400136356e+00	1.000000000000000000e+00
3.690000000000000000e+02	8.095962492151858214e+01	4.755976517343131604e+01	-1.27E-02	3.678708329591644315e+02	2.762354112901943548e-02	nan	2.009180221085461326e+01	1.000000000000000000e+00
3.690000000000000000e+02	1.358159139861309370e+02	3.535834429735928097e+01	-3.39E-03	9.563025334596758853e+01	1.935856166170130122e-01	nan	9.217762205587206381e+00	1.000000000000000000e+00
3.700000000000000000e+02	1.333490506393281123e+02	4.423988275119444324e+01	-3.59E-03	1.013253866737104261e+02	1.625595227076577221e-01	nan	5.461967831495307735e+00	1.000000000000000000e+00
3.710000000000000000e+02	1.161082795448824356e+02	1.706858351175522159e+01	2.835654592920671714e-03	-7.93E+01	2.568953868480332581e-01	nan	1.395249690687636601e+01	1.000000000000000000e+00
3.710000000000000000e+02	7.041831357304512551e+01	1.853308954370844930e+01	-5.76E-03	1.651973412250546573e+02	2.973505756372878395e-01	nan	6.585964174413027727e+00	1.000000000000000000e+00
3.720000000000000000e+02	3.265211200797874369e+01	1.286241385096558965e+01	-4.19E-02	1.225407259786389204e+03	6.941188569185130497e-03	nan	1.364345602346669573e+01	1.000000000000000000e+00
3.720000000000000000e+02	6.755690956839484329e+01	1.260120188219435100e+01	-1.23E-02	3.569398373546071070e+02	7.907194427218844357e-02	nan	4.209098459068050246e+00	1.000000000000000000e+00
3.720000000000000000e+02	5.807880153108914811e+01	1.682639507538330292e+01	-2.97E-03	8.339389624329227502e+01	2.555312373438609619e-01	nan	5.815800294674440707e+00	1.000000000000000000e+00
3.720000000000000000e+02	9.201295898590207401e+01	2.314454043581647014e+01	-2.33E-03	6.454501581564633739e+01	2.299408826507755021e-01	nan	1.150963837027049586e+01	1.000000000000000000e+00
3.720000000000000000e+02	1.002149809615370657e+02	3.132105662577265193e+01	-2.49E-03	6.911419547306863365e+01	2.642343399173547880e-01	nan	4.722613286802017640e+00	1.000000000000000000e+00
3.720000000000000000e+02	1.805694437452110535e+01	4.630335248065824771e+01	2.973670934889892370e-03	-8.34E+01	1.228738314585436919e-01	nan	1.666682272506400153e+01	1.000000000000000000e+00
3.730000000000000000e+02	2.840365137526508832e+01	2.582753916916255577e+01	-1.43E-02	4.151314674222130066e+02	1.182474857113680056e-02	nan	1.111375702192372650e+01	1.000000000000000000e+00
3.730000000000000000e+02	1.332376270458773249e+01	9.746394240061698966e+00	-1.23E-02	3.568776793862201657e+02	2.457620433561880091e-02	nan	5.721030823400136356e+00	1.000000000000000000e+00
3.730000000000000000e+02	1.117326953369066729e+02	3.622334788952365159e+01	3.330919321497179900e-03	-9.39E+01	1.149459560684072956e-01	nan	1.049393861307621023e+01	1.000000000000000000e+00
3.730000000000000000e+02	6.218383186359719161e+01	4.040783458608545686e+01	-1.13E-02	3.266280166990854923e+02	5.584080834204552257e-02	nan	1.750216481742969776e+01	1.000000000000000000e+00
3.740000000000000000e+02	3.160331693662982033e+01	3.647074054082585093e+01	-1.21E-02	3.499056689282053867e+02	2.091948546254196462e-02	nan	1.111375702192372650e+01	1.000000000000000000e+00
3.750000000000000000e+02	1.280375232108082741e+02	4.296678850159192820e+01	-7.00E-03	2.014115324211728648e+02	6.337139513594081119e-02	nan	5.461967831495307735e+00	1.000000000000000000e+00
3.760000000000000000e+02	8.643610037976465321e+01	1.307625242337096516e+01	-1.17E-02	3.385438710641735156e+02	1.700597724030616931e-02	nan	1.150963837027049586e+01	1.000000000000000000e+00
3.760000000000000000e+02	6.389383636446832071e+01	1.673203960854559824e+01	-7.61E-03	2.193329018043581584e+02	1.455562538444626908e-01	nan	5.521043888502541463e+00	1.000000000000000000e+00
3.770000000000000000e+02	6.729924582787676002e+01	5.254978623889625666e+00	-2.72E-03	7.591392032783791421e+01	2.136554965338129941e-01	nan	7.350740558884870879e+00	1.000000000000000000e+00
3.770000000000000000e+02	1.238838478850421012e+02	1.789592975651151363e+01	-2.40E-03	6.667496249426574195e+01	3.482713559151645599e-01	nan	6.582686471210227097e+00	1.000000000000000000e+00
3.780000000000000000e+02	1.174001154151735307e+02	1.903302009479873647e+01	-5.93E-03	1.702109785159197770e+02	7.958864549750588324e-02	nan	6.582686471210227097e+00	1.000000000000000000e+00
3.780000000000000000e+02	9.555312404549331617e+00	4.107154961257712245e+01	-3.43E-03	9.684821549815278274e+01	1.038170034435746958e-01	nan	8.369064605125529965e+00	1.000000000000000000e+00
3.780000000000000000e+02	8.555418667497146856e+00	3.276243083382755117e+01	-3.65E-03	1.031738291407457382e+02	2.002756752676093654e-01	nan	8.369064605125529965e+00	1.000000000000000000e+00
3.780000000000000000e+02	4.505854531627255710e+01	3.679530998845351064e+01	-2.89E-03	8.095930799018732671e+01	2.539711968570366185e-01	nan	8.048750187012524648e+00	1.000000000000000000e+00
3.790000000000000000e+02	1.834099124476059117e+01	2.131433041046330246e+01	-3.39E-03	9.557922579769395099e+01	2.514368683019078121e-01	nan	4.371727497472247315e+00	1.000000000000000000e+00
3.790000000000000000e+02	8.562855024398848514e+01	2.876400538107749583e+01	-5.08E-03	1.452678511295404746e+02	5.536459834804141611e-02	nan	1.076444799260278806e+01	1.000000000000000000e+00
3.790000000000000000e+02	1.122941222671755384e+02	4.005364749148587578e+01	-3.04E-03	8.517631230245561369e+01	2.091358466363768542e-01	nan	9.385810325903383600e+00	1.000000000000000000e+00
3.790000000000000000e+02	1.027129346907692593e+02	8.094793579681811124e+00	-2.59E-03	7.197180585078544368e+01	1.693397112903869406e-01	nan	7.789333184349978012e+00	1.000000000000000000e+00
3.790000000000000000e+02	1.729481060052314945e+01	2.890714597331533042e+01	-2.46E-03	6.830280690734313964e+01	2.783496357124431997e-01	nan	7.664551005236055481e+00	1.000000000000000000e+00
3.800000000000000000e+02	6.182714985550218501e+01	4.053655763440613669e+01	1.245830339128743344e-02	-3.62E+02	1.073015492460643872e-01	nan	1.026336574410363589e+01	1.000000000000000000e+00
3.810000000000000000e+02	9.634739228920886944e+01	2.777417418583970843e+01	-2.90E-03	8.111153194847238979e+01	2.588966089994576558e-01	nan	1.076444799260278806e+01	1.000000000000000000e+00
3.810000000000000000e+02	1.219040976715051698e+02	3.061707259620949628e+01	3.374297612426119860e-03	-9.51E+01	2.466059210795834566e-01	nan	5.380259031695198146e+00	1.000000000000000000e+00
3.820000000000000000e+02	3.511109668086132274e+01	1.220891337455409698e+01	-2.91E-03	8.145319839870528256e+01	3.014211500019764456e-01	nan	9.872081489084633787e+00	1.000000000000000000e+00
3.820000000000000000e+02	1.311434338431261040e+02	2.677754126304535376e+01	-1.08E-02	3.124375173270778987e+02	2.776712381604795610e-02	nan	1.000536524823417928e+01	1.000000000000000000e+00
3.820000000000000000e+02	5.297509909240338288e+01	3.534253475375169273e+01	-7.93E-03	2.289063743142509395e+02	2.604558407069412773e-02	nan	8.048750187012524648e+00	1.000000000000000000e+00
3.820000000000000000e+02	2.538125512877290291e+01	1.387869668336427686e+01	-2.16E-03	5.944879663476743303e+01	3.607494715049097689e-01	nan	8.031231926468997528e+00	1.000000000000000000e+00
3.820000000000000000e+02	1.796416695733933722e+01	1.695887351496262241e+01	-3.83E-03	1.085899350325788930e+02	1.496082759374049997e-01	nan	4.371727497472247315e+00	1.000000000000000000e+00
3.820000000000000000e+02	2.785257443731374494e+01	2.478566473417647131e+01	-2.40E-03	6.662126947518804343e+01	2.705650379020128060e-01	nan	1.012523465485362451e+01	1.000000000000000000e+00
3.820000000000000000e+02	1.206902616104951278e+02	3.585861714577972492e+01	-3.08E-03	8.646084502653496884e+01	3.067289040108817089e-01	nan	5.380259031695198146e+00	1.000000000000000000e+00
3.820000000000000000e+02	1.032293360728598941e+02	5.287955494540583601e+01	-9.22E-03	2.666973627990824411e+02	1.116042804936525634e-01	nan	7.028516961922627537e+00	1.000000000000000000e+00
3.830000000000000000e+02	3.171126353603826686e+01	4.590663186387082106e+01	-3.03E-03	8.494518331103255093e+01	2.223149174688553442e-01	nan	4.964206578852271790e+00	1.000000000000000000e+00
3.830000000000000000e+02	1.103935907648618411e+02	6.798169606310772828e+00	-3.89E-03	1.102625606895203560e+02	1.312109042112479251e-01	nan	7.789333184349978012e+00	1.000000000000000000e+00
3.830000000000000000e+02	1.073152596354779007e+02	2.439976122895908262e+01	3.530899777274284102e-03	-9.97E+01	3.244562999755107313e-01	nan	8.987825336137291288e+00	1.000000000000000000e+00
3.830000000000000000e+02	9.790249065506424131e+01	4.552854509534133598e+01	-3.70E-03	1.047518025678055693e+02	2.394579066671030931e-01	nan	5.303840763230660116e+00	1.000000000000000000e+00
3.840000000000000000e+02	1.948797778473931785e+01	6.361647898672021739e+00	-2.60E-03	7.246113191320755220e+01	2.361484225817904736e-01	nan	7.539467046663070882e+00	1.000000000000000000e+00
3.840000000000000000e+02	7.313283332302410145e+01	2.617742954592419480e+01	-1.44E-02	4.184591370666166199e+02	2.244478242902214760e-02	nan	1.276061581272136891e+01	1.000000000000000000e+00
3.840000000000000000e+02	2.367257860988160800e+01	4.986417087210821819e+01	-1.91E-03	5.222341353889783733e+01	3.271008383932014763e-01	nan	4.999453198341694105e+00	1.000000000000000000e+00
3.850000000000000000e+02	1.162492895701985844e+02	2.538165399215990092e+01	-3.22E-03	9.047637947311925188e+01	3.261096865295572966e-01	nan	7.706261260963788828e+00	1.000000000000000000e+00
3.850000000000000000e+02	1.227263156573498151e+02	4.910068996818197462e+01	-4.53E-03	1.289675785338858987e+02	1.714415359960878016e-01	nan	1.326315024277819710e+01	1.000000000000000000e+00
3.860000000000000000e+02	9.609111761826502729e+00	2.708643542580791674e+01	-3.35E-03	9.446851975827755155e+01	1.598044720496022419e-01	nan	1.312914534834885671e+01	1.000000000000000000e+00
3.870000000000000000e+02	1.373705011545455363e+02	3.843914459307670484e+01	-4.33E-02	1.267688314434950371e+03	7.120054635144978938e-03	nan	1.322003629071973130e+01	1.000000000000000000e+00
3.870000000000000000e+02	8.399767591461561267e+01	1.382749626061036707e+01	-1.91E-02	5.562445876126525945e+02	6.160674883627814680e-03	nan	1.644888010448624271e+01	1.000000000000000000e+00
3.870000000000000000e+02	9.313322954195309933e+01	4.320801169185991597e+01	3.370849043051291245e-03	-9.50E+01	2.070947827130814600e-01	nan	5.303840763230660116e+00	1.000000000000000000e+00
3.880000000000000000e+02	1.260634024964456756e+02	2.692043187549174377e+01	-1.07E-02	3.089008376578294701e+02	2.227524462429464336e-02	nan	9.934014792789543691e+00	1.000000000000000000e+00
3.880000000000000000e+02	3.227446719538291831e+01	3.782705540756271745e+01	-1.12E-02	3.259695638693526121e+02	1.875219505890313165e-02	nan	8.099182309049933082e+00	1.000000000000000000e+00
3.880000000000000000e+02	3.870383089766473717e+01	4.681042104866833853e+01	-3.42E-03	9.638214412775477058e+01	1.918481941612317776e-01	nan	7.050732812796180582e+00	1.000000000000000000e+00
3.880000000000000000e+02	1.913063098779824855e+01	1.389264163219977810e+01	-4.92E-03	1.405936904113827666e+02	9.343392946476036798e-02	nan	7.539467046663070882e+00	1.000000000000000000e+00
3.890000000000000000e+02	6.395678309316566157e+01	4.102262139690731857e+01	-1.20E-02	3.490509543747843395e+02	1.041428091792412358e-01	nan	1.458187063656982652e+01	1.000000000000000000e+00
3.900000000000000000e+02	3.137485650386611269e+01	2.061463440933191649e+01	-2.43E-02	7.088985973131409537e+02	1.362898253114230851e-02	nan	1.396804372072710798e+01	1.000000000000000000e+00
3.900000000000000000e+02	6.010894617025173581e+00	4.804367295361603851e+01	-6.36E-03	1.826913802037676930e+02	4.572971137946069131e-02	nan	1.323486830124675784e+01	1.000000000000000000e+00
3.910000000000000000e+02	1.134629286961991994e+02	8.942250957342256612e+00	-3.70E-02	1.082469378623058674e+03	5.400416305210820056e-03	nan	2.195420071686537611e+01	1.000000000000000000e+00
3.910000000000000000e+02	4.187959422648101793e+01	3.579509485389259282e+01	-3.70E-02	1.080886092112750703e+03	8.243668612931687179e-03	nan	9.817704873095483009e+00	1.000000000000000000e+00
3.920000000000000000e+02	5.071588922480699324e+01	8.752778151545765439e+00	-1.12E-02	3.242361122844443457e+02	3.379773642696637381e-02	nan	1.252629871259821215e+01	1.000000000000000000e+00
3.920000000000000000e+02	9.499250621146610740e+01	2.877784050190096465e+01	2.849584583311757461e-03	-7.97E+01	2.650726366756777086e-01	nan	1.009487775402944720e+01	1.000000000000000000e+00
3.930000000000000000e+02	8.203435940550559735e+01	1.780838302702469633e+01	3.298332801043290900e-03	-9.29E+01	2.009253696140048673e-01	nan	1.228381572908841335e+01	1.000000000000000000e+00
3.940000000000000000e+02	5.672947653315380023e+01	2.835782802515162970e+01	-1.20E-02	3.477959665594752323e+02	1.079563248354035165e-01	nan	8.560869627480352406e+00	1.000000000000000000e+00
3.950000000000000000e+02	7.686263757387177975e+01	5.064364528983612246e+01	-1.11E-02	3.220743797077220165e+02	2.969691697555132404e-02	nan	2.060121896454105794e+01	1.000000000000000000e+00
3.950000000000000000e+02	9.908691338927479819e+01	3.800510373273530007e+01	3.084163739244626459e-03	-8.66E+01	1.991819243473487155e-01	nan	7.156757369654032530e+00	1.000000000000000000e+00
3.950000000000000000e+02	9.659168007358739771e+01	4.471278490795382510e+01	-2.58E-03	7.176289931621089124e+01	2.512366006683105502e-01	nan	7.156757369654032530e+00	1.000000000000000000e+00
3.960000000000000000e+02	1.366744896140039316e+02	1.330773457951372940e+01	-2.40E-01	7.046229007015967909e+03	5.757818029899275381e-03	nan	2.361850984919259133e+01	1.000000000000000000e+00
3.960000000000000000e+02	4.047082678833222502e+01	1.596019482535985112e+01	4.711324081771267082e-03	-1.34E+02	1.319544914192134488e-01	nan	4.291997302227547273e+00	1.000000000000000000e+00
3.960000000000000000e+02	5.545195802992654421e+01	4.821411856117386918e+01	-7.25E-02	2.123288082362338628e+03	6.681827838043608025e-03	nan	1.193807656766015768e+01	1.000000000000000000e+00
3.960000000000000000e+02	4.351408709192961055e+01	4.828418712077626651e+01	-9.32E-03	2.695744291045688215e+02	8.937425214270899865e-02	nan	1.193807656766015768e+01	1.000000000000000000e+00
3.960000000000000000e+02	7.209323260621479790e+01	1.059269686238157249e+01	-3.55E-03	1.003005883712738608e+02	1.622646474541472594e-01	nan	1.228381572908841335e+01	1.000000000000000000e+00
3.980000000000000000e+02	2.560033359476755521e+01	1.747808379808618540e+01	2.935032536011369150e-03	-8.22E+01	1.974810535652957721e-01	nan	1.494776086085730071e+01	1.000000000000000000e+00
3.980000000000000000e+02	6.522494947748178618e+01	2.941396638299436717e+01	-2.82E-03	7.885816356634397550e+01	3.157231177046408988e-01	nan	7.357650465511765603e+00	1.000000000000000000e+00
3.990000000000000000e+02	1.184317591621795316e+02	3.960148367476829634e+01	-5.81E-03	1.665802834477953809e+02	5.640932555301425566e-02	nan	1.435071552539529627e+01	1.000000000000000000e+00
3.990000000000000000e+02	1.389919615212692072e+01	4.527139437169984149e+01	-5.19E-03	1.484901497429211190e+02	1.132183187978532679e-01	nan	1.776590192414852609e+01	1.000000000000000000e+00
3.990000000000000000e+02	1.022468463322688308e+02	7.011922386041682387e+00	-1.61E-03	4.323615827798376188e+01	3.505444711709387873e-01	nan	1.375990148995973783e+01	1.000000000000000000e+00
4.000000000000000000e+02	9.147220185552136229e+01	1.557007203494894299e+01	-1.58E-03	4.240430219841584147e+01	3.025176676466883041e-01	nan	9.643493989128069543e+00	1.000000000000000000e+00
4.010000000000000000e+02	3.978217320388092304e+01	1.172380519703824042e+01	-2.42E-03	6.702642128407248379e+01	2.009195643751647831e-01	nan	4.291997302227547273e+00	1.000000000000000000e+00
4.010000000000000000e+02	7.217071836991746636e+01	3.184116947822936083e+01	-2.51E-03	6.972333233292349064e+01	2.712583859542175846e-01	nan	7.357650465511765603e+00	1.000000000000000000e+00
4.010000000000000000e+02	1.327787938169387019e+02	3.992649552987675321e+01	-3.18E-03	8.949045203506355506e+01	3.203081720987039915e-01	nan	7.164257473637011486e+00	1.000000000000000000e+00
4.010000000000000000e+02	1.370091074743287720e+02	4.570845294139949999e+01	-4.20E-03	1.194865361015006755e+02	1.065049485125469930e-01	nan	7.164257473637011486e+00	1.000000000000000000e+00
4.020000000000000000e+02	6.911597067746893686e+01	1.099162528642031234e+01	-3.06E-03	8.588754682901517867e+01	2.064380162648496997e-01	nan	6.423060181467072027e+00	1.000000000000000000e+00
4.030000000000000000e+02	4.025649934617326409e+01	2.376462263352464177e+01	-7.79E-03	2.246650904582166106e+02	3.140002772613936788e-02	nan	8.148010374581177828e+00	1.000000000000000000e+00
4.030000000000000000e+02	3.124540312972716194e+01	4.911019296875036133e+01	-6.86E-03	1.972608354146791214e+02	2.640670415591372944e-02	nan	1.776590192414852609e+01	1.000000000000000000e+00
4.030000000000000000e+02	8.657607941470088520e+01	2.662690325760955190e+01	-2.73E-03	7.631795045416977530e+01	1.874053496336145486e-01	nan	9.304301444367709450e+00	1.000000000000000000e+00
4.030000000000000000e+02	8.830126761523773382e+01	4.616739705390659054e+01	-3.01E-03	8.438654934041232991e+01	2.787818921241145276e-01	nan	1.880173952687950489e+01	1.000000000000000000e+00
4.040000000000000000e+02	8.214728658333817179e+01	1.311183455965208111e+01	-2.94E-03	8.240108774781445788e+01	1.491833786725296207e-01	nan	9.643493989128069543e+00	1.000000000000000000e+00
4.040000000000000000e+02	7.414135829910910047e+01	2.007993186880318248e+01	-2.62E-03	7.313864490763830872e+01	2.631647408384824027e-01	nan	1.038517391684501234e+01	1.000000000000000000e+00
4.050000000000000000e+02	1.245811068154262244e+02	1.579057546048109728e+01	-8.15E-03	2.351197079949658075e+02	5.802222823115454897e-02	nan	1.582178954682074412e+01	1.000000000000000000e+00
4.050000000000000000e+02	3.247492900301548957e+01	2.134858536999373868e+01	2.630681147886651441e-03	-7.33E+01	1.877748782513546377e-01	nan	8.148010374581177828e+00	1.000000000000000000e+00
4.060000000000000000e+02	6.326022401850999444e+01	1.363093071793804434e+01	-3.67E-03	1.038024399999383149e+02	1.321639457479970581e-01	nan	6.423060181467072027e+00	1.000000000000000000e+00
4.070000000000000000e+02	1.103003691652966864e+02	8.979587526850702162e+00	-2.80E-03	7.827163393556431004e+01	2.051109392630391381e-01	nan	1.356578529537759792e+01	1.000000000000000000e+00
4.070000000000000000e+02	1.273239858629768122e+02	4.321749329574640797e+01	-2.82E-03	7.880163252211997360e+01	2.057786309678534264e-01	nan	1.882389242470573976e+01	1.000000000000000000e+00
4.080000000000000000e+02	7.806854099623804188e+01	3.039410585715762991e+01	-1.21E-02	3.524740095920271870e+02	3.583623391859447338e-02	nan	9.304301444367709450e+00	1.000000000000000000e+00
4.080000000000000000e+02	6.628604265370232440e+01	2.874350278566061689e+01	2.983252436235738544e-03	-8.37E+01	2.030962416835098150e-01	nan	1.092290097314168840e+01	1.000000000000000000e+00
4.080000000000000000e+02	6.381308953499320324e+01	3.938278229800197039e+01	-8.86E-03	2.562060275878125708e+02	2.028078486320722407e-01	nan	1.092290097314168840e+01	1.000000000000000000e+00
4.080000000000000000e+02	1.433821040251836791e+02	5.303970114864262086e+01	-2.67E-03	7.432173967289867278e+01	2.089888407835371886e-01	nan	1.578983887397790475e+01	1.000000000000000000e+00
4.090000000000000000e+02	5.467660304607947808e+01	4.813899997431197164e+01	3.460578070715995738e-03	-9.77E+01	1.450400406065883718e-01	nan	9.211760149966377043e+00	1.000000000000000000e+00
4.100000000000000000e+02	4.846826849980021734e+01	3.433671762658428150e+01	-1.21E-02	3.512328306031145644e+02	2.016874618265740438e-02	nan	1.086960421145603028e+01	1.000000000000000000e+00
4.100000000000000000e+02	7.687596800277125908e+01	5.216038490779676096e+01	-5.87E-03	1.682816044525190762e+02	9.880482336482154793e-02	nan	1.776631531431533162e+01	1.000000000000000000e+00
4.110000000000000000e+02	1.687267921351800481e+01	1.819406999061848751e+01	-2.86E-02	8.340511990199386219e+02	1.264334175463655008e-02	nan	1.008367809321358521e+01	1.000000000000000000e+00
4.110000000000000000e+02	4.647096974910108713e+01	5.232518048356239149e+01	3.753736879995463790e-03	-1.06E+02	2.100059500330279105e-01	nan	9.211760149966377043e+00	1.000000000000000000e+00
4.110000000000000000e+02	1.198309597064744878e+02	1.863351805367216230e+01	-1.14E-02	3.303641291000563456e+02	4.596078307484152692e-02	nan	9.111959537726422198e+00	1.000000000000000000e+00
4.110000000000000000e+02	8.717797106448495015e+01	3.768590071097243310e+01	-5.23E-03	1.495581406927703370e+02	1.133142870852948958e-01	nan	1.166841841718066419e+01	1.000000000000000000e+00
4.120000000000000000e+02	2.864175424587294927e+01	4.822567111847702925e+00	-1.14E-02	3.311756847649449469e+02	1.868844276804659810e-02	nan	1.781314728940890646e+01	1.000000000000000000e+00
4.120000000000000000e+02	7.171395875442838630e+00	1.544349450866189599e+01	-1.03E-02	2.970231192322718812e+02	6.754536433804192441e-02	nan	1.008367809321358521e+01	1.000000000000000000e+00
4.120000000000000000e+02	7.947768402176492941e+01	1.951758048532879997e+01	-3.03E-03	8.504586377720325174e+01	2.771908821234826403e-01	nan	1.096742851494493820e+01	1.000000000000000000e+00
4.130000000000000000e+02	1.336081375026692513e+02	3.803069503948323415e+01	-1.19E-02	3.442811030605864744e+02	2.480711186595896400e-02	nan	1.456987815108078266e+01	1.000000000000000000e+00
4.130000000000000000e+02	1.066558554086978461e+02	4.322876865721910633e+01	-5.25E-03	1.501691877041942860e+02	1.092873236311321383e-01	nan	2.025120647260460771e+01	1.000000000000000000e+00
4.130000000000000000e+02	4.105434598843663707e+01	4.228543127781106392e+01	-2.22E-03	6.116468394677950471e+01	3.543431079153228636e-01	nan	6.009876815877389866e+00	1.000000000000000000e+00
4.130000000000000000e+02	1.276838259351435170e+02	5.134173864200448634e+01	-3.46E-03	9.766975279154839029e+01	2.128665192434344711e-01	nan	1.456987815108078266e+01	1.000000000000000000e+00
4.140000000000000000e+02	6.394720995411060471e+01	3.981352293488333061e+01	1.171241195290052654e-02	-3.40E+02	1.683378037511520375e-01	nan	1.226528304302569161e+01	1.000000000000000000e+00
4.150000000000000000e+02	4.091721029731561998e+01	2.031937421575733538e+01	-4.26E-03	1.211423963349893143e+02	7.984679076098910588e-02	nan	1.086770918407838771e+01	1.000000000000000000e+00
4.150000000000000000e+02	5.813819311946713952e+01	2.901109304432803881e+01	-2.09E-03	5.751862377212539457e+01	3.310996583085306089e-01	nan	1.103946191357044526e+01	1.000000000000000000e+00
4.150000000000000000e+02	1.659025306745096628e+01	3.073905551033465855e+01	-2.65E-03	7.400426072938344646e+01	2.348313298759503454e-01	nan	7.161554758597747927e+00	1.000000000000000000e+00
4.160000000000000000e+02	1.271350493706331122e+02	1.318575880834067782e+01	-2.78E-03	7.759537256468793487e+01	2.519638061978682897e-01	nan	9.111959537726422198e+00	1.000000000000000000e+00
4.170000000000000000e+02	1.152438554829194146e+02	1.227132577708866634e+01	-1.12E-02	3.255536056427429799e+02	2.551044655726353305e-02	nan	1.192630201880886176e+01	1.000000000000000000e+00
4.170000000000000000e+02	5.894387841544138951e+01	8.725399391918230663e+00	-1.19E-02	3.438510602177064470e+02	2.108718716710156205e-02	nan	8.960497823791442329e+00	1.000000000000000000e+00
4.170000000000000000e+02	4.656343899612988935e+01	4.468720428428063229e+01	-4.30E-03	1.223320770773181181e+02	1.112238806809274783e-01	nan	6.009876815877389866e+00	1.000000000000000000e+00
4.180000000000000000e+02	5.501063468499771858e+01	5.166447988500545563e+01	-1.35E-02	3.908564630953262622e+02	1.753735082003937684e-02	nan	1.095616218456523150e+01	1.000000000000000000e+00
4.180000000000000000e+02	7.238422354596556829e+01	1.870941155884196760e+01	-6.03E-03	1.729959410838191900e+02	9.931601206347140387e-02	nan	1.320353343929529366e+01	1.000000000000000000e+00
4.180000000000000000e+02	1.542345512303421984e+01	3.780492057537085060e+01	-9.47E-03	2.739970763910060327e+02	3.062315617897992670e-02	nan	7.161554758597747927e+00	1.000000000000000000e+00
4.180000000000000000e+02	3.193746767201311698e+01	2.644075684495370382e+01	-3.87E-03	1.095828649626116231e+02	1.466477602086614374e-01	nan	1.086770918407838771e+01	1.000000000000000000e+00
4.180000000000000000e+02	2.288956191747705660e+01	4.628795591567800471e+01	-2.63E-03	7.330731434541796432e+01	2.040633888721270495e-01	nan	9.348844577840642600e+00	1.000000000000000000e+00
4.190000000000000000e+02	5.083962640926114496e+00	8.521785121278973918e+00	-3.08E-03	8.659380159496559770e+01	2.990521286119928179e-01	nan	2.502002843563428058e+01	1.000000000000000000e+00
4.190000000000000000e+02	7.909300571610459940e+01	4.395082591577995856e+01	-5.34E-02	1.563664988712691638e+03	4.094707863755764343e-03	nan	6.334301419752763174e+00	1.000000000000000000e+00
4.190000000000000000e+02	3.364976370688548002e+01	1.172711995045650291e+01	-1.19E-02	3.439703568139553340e+02	1.386487999188545928e-02	nan	1.125356002802379862e+01	1.000000000000000000e+00
4.200000000000000000e+02	5.065796768613598289e+01	1.213629438240866421e+01	-9.19E-03	2.658793154386528386e+02	6.130198627984051463e-02	nan	8.960497823791442329e+00	1.000000000000000000e+00
4.200000000000000000e+02	1.139931935838619097e+02	4.746950158092683125e+01	-8.16E-03	2.356159424806236871e+02	7.029456205162121218e-02	nan	9.653246743651459738e+00	1.000000000000000000e+00
4.200000000000000000e+02	3.362004967702690550e+01	3.767707907116179911e+01	-1.11E-02	3.228377668521841315e+02	4.197355900570975962e-02	nan	1.136160285236085166e+01	1.000000000000000000e+00
4.200000000000000000e+02	1.308677278905429091e+02	4.898177949057964753e+01	-4.77E-03	1.362057170536264437e+02	1.454924862464750390e-01	nan	1.003822866770201472e+01	1.000000000000000000e+00
4.210000000000000000e+02	8.371474709724053298e+01	2.548824120241557978e+01	-2.87E-02	8.374094726239621878e+02	6.807923578291519284e-03	nan	6.712934185198280446e+00	1.000000000000000000e+00
4.210000000000000000e+02	6.403501604220039667e+01	3.951648232007422479e+01	-1.25E-02	3.618495515661255695e+02	2.355858263062360347e-01	nan	1.513318551124654476e+01	1.000000000000000000e+00
4.220000000000000000e+02	1.226554143283577645e+02	4.320909027831258697e+01	-5.30E-03	1.515096819868917066e+02	1.427495824474032116e-01	nan	9.653246743651459738e+00	1.000000000000000000e+00
4.220000000000000000e+02	1.601982627983839436e+01	5.262890436284091322e+01	-5.39E-03	1.541283975286739008e+02	6.970460027290237282e-02	nan	9.348844577840642600e+00	1.000000000000000000e+00
4.230000000000000000e+02	1.420601921443167157e+02	3.883089531822459151e+01	-3.22E-03	9.065959543453502079e+01	1.934364816630410600e-01	nan	1.287495559047613547e+01	1.000000000000000000e+00
4.240000000000000000e+02	7.763253349599878561e+01	5.011446083119967909e+01	-1.09E-02	3.173204750895636153e+02	2.645303110308794281e-02	nan	6.334301419752763174e+00	1.000000000000000000e+00
4.240000000000000000e+02	1.163690074287251406e+02	2.487428481972642302e+01	-3.11E-03	8.743186290505941827e+01	2.342576438986642140e-01	nan	1.107396644570193089e+01	1.000000000000000000e+00
4.250000000000000000e+02	1.246075207821586872e+01	9.805757271262343977e+00	-2.95E-02	8.622637804794086378e+02	1.316811347010260480e-02	nan	1.872627079517598858e+01	1.000000000000000000e+00
4.250000000000000000e+02	9.850474476835685778e+01	4.355009667401240137e+01	-2.05E-02	5.971238279380098675e+02	1.237444868808634801e-02	nan	8.948817645625611661e+00	1.000000000000000000e+00
4.260000000000000000e+02	4.486649720770846272e+01	4.926762167320715946e+01	-1.08E-02	3.122454690234416148e+02	1.111157243797655791e-02	nan	1.215240638464627843e+01	1.000000000000000000e+00
4.260000000000000000e+02	1.294473957252046716e+02	3.624596825024625701e+01	-6.66E-03	1.914619714000418185e+02	4.779907701530872188e-02	nan	7.856793040690634555e+00	1.000000000000000000e+00
4.260000000000000000e+02	7.798176499968221265e+01	2.199590650426886640e+01	3.208892074098606672e-03	-9.03E+01	1.929366114454796888e-01	nan	6.712934185198280446e+00	1.000000000000000000e+00
4.270000000000000000e+02	5.868314982941907942e+01	2.977961674404727077e+01	-9.36E-03	2.707197523354132613e+02	5.983809987897514837e-02	nan	1.180793572193513263e+01	1.000000000000000000e+00
4.270000000000000000e+02	9.723365948760148569e+01	3.185905683413239942e+01	-1.27E-02	3.685139098142167313e+02	7.054532265913682210e-02	nan	1.005328000961326751e+01	1.000000000000000000e+00
4.270000000000000000e+02	9.394017336917565331e+01	5.124724063761586734e+01	-1.18E-02	3.432286994953524868e+02	7.538661176359551241e-02	nan	8.948817645625611661e+00	1.000000000000000000e+00
4.280000000000000000e+02	9.594756384819987716e+01	2.188837997857229567e+01	-6.81E-02	1.994536194948754655e+03	5.518415559144673743e-03	nan	1.005328000961326751e+01	1.000000000000000000e+00
4.280000000000000000e+02	6.204479663660896449e+01	4.109892223321319449e+01	-1.69E-02	4.931015806460399631e+02	1.222162205401589041e-01	nan	4.154156246865433388e+00	1.000000000000000000e+00
4.280000000000000000e+02	2.153291543914506079e+01	2.618773120137452537e+01	2.221680085432294668e-03	-6.13E+01	2.562663600285411958e-01	nan	1.177989202092502552e+01	1.000000000000000000e+00
4.280000000000000000e+02	1.952965627861757625e+01	3.779603894886363946e+01	-4.00E-03	1.135533547268512677e+02	1.500707737703970146e-01	nan	8.736772324843789406e+00	1.000000000000000000e+00
4.290000000000000000e+02	7.266847227267116693e+01	1.433883936773323065e+01	2.493375396481527229e-03	-6.93E+01	2.379659154955797717e-01	nan	9.319965490082166681e+00	1.000000000000000000e+00
4.300000000000000000e+02	3.452766171085173141e+01	3.287907246829782082e+01	-4.55E-03	1.295041533310733257e+02	1.028829165668857515e-01	nan	1.461634286052653664e+01	1.000000000000000000e+00
4.300000000000000000e+02	1.372361884248429647e+02	3.521451046327384660e+01	-9.28E-03	2.685160842827498300e+02	5.661832382290821197e-02	nan	7.856793040690634555e+00	1.000000000000000000e+00
4.300000000000000000e+02	3.281277963786669005e+01	4.772202350936269966e+01	-5.39E-03	1.541731168470117552e+02	9.682454583040500662e-02	nan	1.017276087631483428e+01	1.000000000000000000e+00
4.300000000000000000e+02	1.266857406721451724e+02	4.572180523769595339e+01	-2.87E-03	8.044566981999804511e+01	3.319260998083117808e-01	nan	9.870067134767058548e+00	1.000000000000000000e+00
4.310000000000000000e+02	6.526983975510565017e+01	5.992089292403375289e+00	-1.08E-02	3.121385181095214989e+02	3.932332712714126099e-02	nan	7.681402085408161717e+00	1.000000000000000000e+00
4.310000000000000000e+02	6.125089042232695391e+01	1.253823199312954628e+01	-6.26E-03	1.796520123955515658e+02	1.393388697792273812e-01	nan	7.681402085408161717e+00	1.000000000000000000e+00
4.320000000000000000e+02	1.438826775655274446e+02	2.159485644937485915e+01	-1.22E-02	3.533597763692512217e+02	2.582826507214897038e-02	nan	1.515489337988068819e+01	1.000000000000000000e+00
4.320000000000000000e+02	2.280534073075552115e+01	4.589548843794486288e+01	-3.75E-03	1.062114359106840737e+02	1.427913802332529958e-01	nan	8.736772324843789406e+00	1.000000000000000000e+00
4.320000000000000000e+02	6.741347043993290811e+01	5.138234389088364651e+01	-2.82E-03	7.890001614269284858e+01	2.506894422083787433e-01	nan	9.839978164499958879e+00	1.000000000000000000e+00
4.330000000000000000e+02	6.011800856175421615e+01	4.477920779794436612e+01	-4.05E-03	1.149998055880812302e+02	3.725839119607446959e-01	nan	4.154156246865433388e+00	1.000000000000000000e+00
4.340000000000000000e+02	8.320207382892300529e+01	4.833158926725534599e+01	-4.44E-03	1.264973866696822853e+02	1.081635584758648960e-01	nan	1.608064366710546267e+01	1.000000000000000000e+00
4.340000000000000000e+02	2.037907912207355565e+01	2.128196703956337643e+01	3.003465988447783126e-03	-8.42E+01	1.441272234323828227e-01	nan	5.660432957547090638e+00	1.000000000000000000e+00
4.350000000000000000e+02	1.538008234513323735e+01	3.866551206375216054e+01	-6.71E-03	1.930534460732393143e+02	3.171106632312237217e-02	nan	1.036373583533653608e+01	1.000000000000000000e+00
4.360000000000000000e+02	1.195347113211255419e+02	2.586075950161489700e+01	-3.12E-02	9.123154706731114629e+02	1.274491082821394006e-02	nan	1.634872213429696330e+01	1.000000000000000000e+00
4.360000000000000000e+02	4.036727070263065542e+01	4.020780075091149541e+01	-3.20E-03	9.007083492593547192e+01	1.927128940709574856e-01	nan	1.507301980911764439e+01	1.000000000000000000e+00
4.360000000000000000e+02	7.988857944449628690e+01	9.330346977396454022e+00	-2.52E-03	6.997767874969910906e+01	3.361423061899068143e-01	nan	5.625464063030670481e+00	1.000000000000000000e+00
4.370000000000000000e+02	6.770433398472400199e+01	1.019656627585134423e+01	-2.24E-03	6.177881840406168834e+01	3.060761318892606386e-01	nan	1.221499788362639016e+01	1.000000000000000000e+00
4.370000000000000000e+02	2.845511006510617236e+01	3.097219816570541795e+01	-2.77E-03	7.746430018040575760e+01	2.570439706919959155e-01	nan	8.367348721055249072e+00	1.000000000000000000e+00
4.380000000000000000e+02	2.115142778948305846e+01	2.688946013388244793e+01	-4.61E-03	1.313453035005727259e+02	1.819209577463711813e-01	nan	5.660432957547090638e+00	1.000000000000000000e+00
4.380000000000000000e+02	8.343257874296438104e+01	4.961604034980730660e+00	-3.52E-03	9.929587366616661370e+01	2.121533499510608323e-01	nan	5.625464063030670481e+00	1.000000000000000000e+00
4.380000000000000000e+02	4.513317810834897159e+01	7.583265491602295683e+00	-2.81E-03	7.870118376652190761e+01	2.393694965700189359e-01	nan	9.432456596608469468e+00	1.000000000000000000e+00
4.390000000000000000e+02	5.019198647197806729e+00	7.403976371972810000e+00	-1.07E-02	3.111711916248687544e+02	6.333270133897239695e-02	nan	2.070083460086090454e+01	1.000000000000000000e+00
4.390000000000000000e+02	9.298298604250302191e+00	2.789400662498658079e+01	-9.87E-03	2.856326135690011938e+02	6.233544760206521929e-02	nan	6.416061405967541376e+00	1.000000000000000000e+00
4.390000000000000000e+02	7.217529765836006561e+01	2.785210523242544411e+01	-9.16E-03	2.649229186685511763e+02	4.769825796056759160e-02	nan	1.688978021690502374e+01	1.000000000000000000e+00
4.390000000000000000e+02	6.558908537150490758e+01	5.223472179841068197e+01	-2.37E-03	6.571048887307463815e+01	2.603424241028550190e-01	nan	1.804028286798480707e+01	1.000000000000000000e+00
4.400000000000000000e+02	1.231478848051595776e+02	9.916303010447668598e+00	-3.29E-03	9.266987051614304960e+01	1.972856199539957389e-01	nan	1.109195819088436075e+01	1.000000000000000000e+00
4.400000000000000000e+02	9.253271274499202548e+01	3.892834814415563471e+01	-1.04E-02	3.015212699355025165e+02	2.969047321734519240e-02	nan	1.339952253998380272e+01	1.000000000000000000e+00
4.410000000000000000e+02	4.321556561691235032e+01	1.681874056219768221e+01	-3.27E-03	9.203548269069652576e+01	9.940561978116058128e-02	nan	9.432456596608469468e+00	1.000000000000000000e+00
4.410000000000000000e+02	1.314805381658739520e+02	4.156918884719283369e+01	-3.86E-03	1.094150055469022647e+02	1.363763740321511930e-01	nan	1.243401268582989871e+01	1.000000000000000000e+00
4.420000000000000000e+02	9.476799478324416270e+01	5.214011254218367952e+01	-6.06E-03	1.739624137573492817e+02	1.412700366968643317e-01	nan	1.339952253998380272e+01	1.000000000000000000e+00
4.420000000000000000e+02	4.675378752913795921e+01	2.604019863325322603e+01	-2.53E-03	7.027525104547332546e+01	1.802055735826184613e-01	nan	9.876958198574543601e+00	1.000000000000000000e+00
4.420000000000000000e+02	1.428805710406747664e+02	2.911581460909634345e+01	3.456199761911907340e-03	-9.75E+01	1.947301631597562199e-01	nan	1.435246610525424948e+01	1.000000000000000000e+00
4.420000000000000000e+02	1.232570356865935963e+02	3.224295281947786407e+01	-2.42E-03	6.723339074125227910e+01	2.471526138200523803e-01	nan	1.243401268582989871e+01	1.000000000000000000e+00
4.420000000000000000e+02	4.997442872593252261e+00	3.265514975879582238e+01	-5.36E-03	1.534271635088387598e+02	3.444838208424945147e-01	nan	6.416061405967541376e+00	1.000000000000000000e+00
4.440000000000000000e+02	1.338836641807712908e+02	1.270459598402789148e+01	-5.26E-02	1.538705069773700643e+03	1.178679206835553384e-02	nan	1.109195819088436075e+01	1.000000000000000000e+00
4.440000000000000000e+02	8.539385271936043864e+01	1.733856739425423754e+01	-3.55E-03	1.004169262556582964e+02	1.371862612216363519e-01	nan	1.688978021690502374e+01	1.000000000000000000e+00
4.450000000000000000e+02	3.700652333465269805e+01	3.987552745975470003e+01	-1.67E-02	4.866865295176977497e+02	1.197856263940733079e-02	nan	9.311835327484196512e+00	1.000000000000000000e+00
4.450000000000000000e+02	7.173638598004914968e+01	4.846762460349457058e+01	-3.23E-03	9.088731266738824388e+01	1.034450096092571769e-01	nan	7.985444762475408353e+00	1.000000000000000000e+00
4.470000000000000000e+02	7.107089080011560611e+01	3.498659131462147798e+01	-2.74E-03	7.661736287174159088e+01	1.799718196372654955e-01	nan	8.168315708458578683e+00	1.000000000000000000e+00
4.470000000000000000e+02	2.841973553559338583e+01	3.627311820203441073e+01	-5.50E-03	1.576289934412894524e+02	1.339043775698725014e-01	nan	9.311835327484196512e+00	1.000000000000000000e+00
4.470000000000000000e+02	1.333555848320321786e+02	3.985210451891344974e+01	-2.72E-03	7.594356912579489460e+01	1.655217854293841162e-01	nan	1.155191479492953555e+01	1.000000000000000000e+00
4.480000000000000000e+02	1.073981375065629749e+02	3.487875651863052440e+01	-8.24E-03	2.379233865674246715e+02	4.364244645042003601e-02	nan	9.371614329823485079e+00	1.000000000000000000e+00
4.480000000000000000e+02	9.200781357145740458e+01	4.803561962193893464e+01	3.329269933484541987e-03	-9.38E+01	2.139162391841593625e-01	nan	8.380714608101156315e+00	1.000000000000000000e+00
4.480000000000000000e+02	1.257886178945362303e+02	4.858066378125194262e+01	-2.49E-03	6.923047391227271419e+01	2.435415178855522278e-01	nan	1.155191479492953555e+01	1.000000000000000000e+00
4.490000000000000000e+02	8.127119736713618536e+00	4.584482850809978061e+01	-1.11E-02	3.208656167055586366e+02	5.819230179806311742e-02	nan	2.243675319969853987e+01	1.000000000000000000e+00
4.500000000000000000e+02	7.901462445902821230e+01	5.175313410700456274e+01	-2.72E-03	7.578482381108710797e+01	2.951432065851009590e-01	nan	6.728895558849324665e+00	1.000000000000000000e+00
4.510000000000000000e+02	1.033141940086186850e+02	9.098627131335089047e+00	-4.96E-03	1.415752137164731437e+02	1.489807290295203090e-01	nan	9.284737236628769708e+00	1.000000000000000000e+00
4.510000000000000000e+02	6.404418961073074001e+01	3.915154652544289604e+01	-8.82E-03	2.549516591951048383e+02	2.390703667641126406e-01	nan	8.168315708458578683e+00	1.000000000000000000e+00
4.520000000000000000e+02	1.126862257847184168e+02	4.261589277886194793e+01	-8.79E-03	2.539523277112393203e+02	1.143373520139031596e-01	nan	9.371614329823485079e+00	1.000000000000000000e+00
4.520000000000000000e+02	2.121782101449655400e+01	2.738469182416195835e+01	-8.52E-03	2.462244209030821480e+02	2.433376130962872086e-02	nan	1.143991679358045843e+01	1.000000000000000000e+00
4.530000000000000000e+02	4.422011819497706853e+01	2.526118642589929308e+01	-3.42E-03	9.651433769134008855e+01	1.965990763179313872e-01	nan	1.306577454111655356e+01	1.000000000000000000e+00
4.530000000000000000e+02	9.423109271111833607e+01	7.174148923459426008e+00	-1.18E-02	3.413935354355687650e+02	6.089071197637641042e-02	nan	9.284737236628769708e+00	1.000000000000000000e+00
4.530000000000000000e+02	1.029394252525025308e+02	2.279791078536515769e+01	-1.07E-02	3.092600775856076325e+02	1.328686727933413581e-01	nan	1.007165844089132278e+01	1.000000000000000000e+00
4.530000000000000000e+02	1.297821843239408395e+02	3.189171885352645575e+01	-2.45E-02	7.145599628932734504e+02	6.388347405558603143e-03	nan	1.716011234306820654e+01	1.000000000000000000e+00
4.530000000000000000e+02	8.554582990634348505e+01	5.337220508965525312e+01	-4.08E-03	1.157938148458176357e+02	2.033264618423693548e-01	nan	6.728895558849324665e+00	1.000000000000000000e+00
4.540000000000000000e+02	3.138884985846911846e+01	2.038113618905982349e+01	-1.61E-02	4.670569438150174051e+02	1.473072742203940244e-02	nan	1.234907362027179545e+01	1.000000000000000000e+00
4.540000000000000000e+02	1.042726297345309234e+02	4.957044501743211384e+01	-2.95E-03	8.254376559836819638e+01	2.258826103894275850e-01	nan	1.091578651929085098e+01	1.000000000000000000e+00
4.550000000000000000e+02	1.402500984603109089e+02	4.838979243075144865e+01	-2.94E-01	8.630427132936436465e+03	8.911079125682452862e-03	nan	1.953877319910197841e+01	1.000000000000000000e+00
4.560000000000000000e+02	5.588771995784412638e+01	3.550333553191287450e+01	-1.33E-02	3.861694565589216381e+02	2.379859533547079575e-02	nan	7.365080458326767499e+00	1.000000000000000000e+00
4.560000000000000000e+02	7.818055011412670297e+01	3.710035222039724090e+01	-6.10E-03	1.750728681824256228e+02	2.250584670641957441e-01	nan	7.751450182781044695e+00	1.000000000000000000e+00
4.560000000000000000e+02	7.978072646656205791e+01	1.417328437847968914e+01	-2.91E-03	8.160596611918522569e+01	1.681114056282009273e-01	nan	1.210533506283547034e+01	1.000000000000000000e+00
4.570000000000000000e+02	7.769154425202505365e+01	2.936434205992262392e+01	-1.15E-02	3.345496694236013582e+02	4.112303927620897248e-02	nan	7.554981056346560031e+00	1.000000000000000000e+00
4.570000000000000000e+02	1.082743232138683425e+02	3.134057825470939918e+01	-1.22E-02	3.526726702923950256e+02	2.004833523221638547e-02	nan	9.649677438021141640e+00	1.000000000000000000e+00
4.570000000000000000e+02	3.066297358767172199e+01	4.766011969235608348e+01	-4.23E-03	1.203031652962254867e+02	1.219681033518793534e-01	nan	1.289827534600699543e+01	1.000000000000000000e+00
4.570000000000000000e+02	8.517932146431162721e+01	2.835889132472109608e+01	-3.38E-03	9.535747455710539100e+01	3.448023067829377730e-01	nan	7.554981056346560031e+00	1.000000000000000000e+00
4.580000000000000000e+02	6.922202445765778123e+01	5.704813198004595520e+00	-2.70E-03	7.525458879453020700e+01	2.693127461219384511e-01	nan	1.353518349514983221e+01	1.000000000000000000e+00
4.580000000000000000e+02	3.085218058995939572e+01	3.476323217591642134e+01	-2.83E-03	7.902762450392967253e+01	1.996525671485854803e-01	nan	5.886772053809449901e+00	1.000000000000000000e+00
4.590000000000000000e+02	1.250577647985083587e+02	2.510418646683948296e+01	-1.70E-02	4.955674639353604789e+02	1.649907506873482532e-02	nan	5.960157143149920067e+00	1.000000000000000000e+00
4.590000000000000000e+02	8.306636785729050843e+00	3.649851228975321504e+01	-6.97E-03	2.006153511987755564e+02	6.092228437299063160e-02	nan	2.261222550970927259e+01	1.000000000000000000e+00
4.590000000000000000e+02	1.167278758361970432e+02	2.668722218415410552e+01	-1.13E-02	3.277441710429661725e+02	5.955826694475441219e-02	nan	4.376444162515559455e+00	1.000000000000000000e+00
4.610000000000000000e+02	4.110982218970373481e+01	8.210180132700843458e+00	2.571864286726672447e-03	-7.16E+01	2.671392797012284159e-01	nan	6.827808881012459530e+00	1.000000000000000000e+00
4.610000000000000000e+02	9.030977557011000556e+01	8.200156055850918335e+00	-2.19E-03	6.033821028091592353e+01	3.271541320823577736e-01	nan	8.423968314342472397e+00	1.000000000000000000e+00
4.610000000000000000e+02	1.148480507264507935e+02	4.470007915888372452e+01	-2.94E-03	8.238042298051082923e+01	1.961951887321665700e-01	nan	1.143019257146375267e+01	1.000000000000000000e+00
4.620000000000000000e+02	8.690225999511375221e+01	1.590418615490971632e+01	-4.22E-03	1.198341402686101844e+02	1.026457172800064876e-01	nan	8.423968314342472397e+00	1.000000000000000000e+00
4.620000000000000000e+02	9.393156884688856678e+01	3.811993257100616717e+01	-1.54E-02	4.492848248217455307e+02	1.797729655250079883e-02	nan	8.365801776520621402e+00	1.000000000000000000e+00
4.620000000000000000e+02	1.399396373747713085e+02	4.664134146335342734e+01	-1.14E-02	3.315145122679419387e+02	1.842999687361965844e-01	nan	3.588453881183018002e+00	1.000000000000000000e+00
4.640000000000000000e+02	5.935920836340773121e+01	2.988507436363556380e+01	-2.92E-03	8.192274944010844706e+01	2.107531579596803040e-01	nan	8.935993619098951513e+00	1.000000000000000000e+00
4.640000000000000000e+02	1.050174323306401192e+02	3.886842037456738552e+01	3.825818704900007649e-03	-1.08E+02	1.946388114945852843e-01	nan	3.735646621231465847e+00	1.000000000000000000e+00
4.650000000000000000e+02	7.164668373814724589e+01	6.273048387097434286e+00	3.355689188315491046e-03	-9.46E+01	1.360827904213626205e-01	nan	1.804138081286186690e+01	1.000000000000000000e+00
4.650000000000000000e+02	3.618718426264507571e+01	2.363143041240048703e+01	-1.24E-02	3.609800737391023517e+02	1.142076780876866149e-02	nan	6.878082360325267430e+00	1.000000000000000000e+00
4.650000000000000000e+02	3.489716520546045331e+01	1.104247025056761800e+01	-3.20E-03	9.001273805750929569e+01	3.430995666624671037e-01	nan	6.827808881012459530e+00	1.000000000000000000e+00
4.650000000000000000e+02	3.612912461272335207e+01	5.151322369543410673e+01	-6.83E-03	1.965610153630856018e+02	5.233555567660364005e-02	nan	1.274993784980930656e+01	1.000000000000000000e+00
4.660000000000000000e+02	9.980194043309339236e+01	9.320233287980403958e+00	-1.23E-02	3.558261823166097315e+02	1.431319978482992195e-02	nan	9.558021070911658867e+00	1.000000000000000000e+00
4.660000000000000000e+02	1.021369990341372045e+02	3.648973172257540654e+01	-4.21E-03	1.195929896702138535e+02	1.997188711497065450e-01	nan	3.735646621231465847e+00	1.000000000000000000e+00
4.660000000000000000e+02	1.412356000695027376e+02	3.890791884291216007e+01	-8.49E-03	2.451480666160823318e+02	2.153908143020863974e-01	nan	7.479401518179872532e+00	1.000000000000000000e+00
4.660000000000000000e+02	2.500275428127001121e+01	3.378189672008307554e+01	3.768927946736490460e-03	-1.07E+02	2.200044176005175878e-01	nan	8.049612267171546875e+00	1.000000000000000000e+00
4.670000000000000000e+02	1.159076580455062526e+02	3.772289699982287914e+01	3.498318691632283824e-03	-9.88E+01	1.392724906619661196e-01	nan	9.914729471296356067e+00	1.000000000000000000e+00
4.670000000000000000e+02	1.434779046543314678e+02	4.604328969655441739e+01	-2.21E-02	6.440900959078579717e+02	6.120526258769332095e-02	nan	3.588453881183018002e+00	1.000000000000000000e+00
4.670000000000000000e+02	9.984467970353777844e+01	4.842706278462127756e+01	-2.64E-03	7.369225529408997488e+01	3.170806998758108897e-01	nan	4.969481109067305447e+00	1.000000000000000000e+00
4.680000000000000000e+02	1.119936610758176130e+02	2.694439874134154778e+01	-1.16E-02	3.376983040829292690e+02	1.766587190939983287e-02	nan	8.721738731155411983e+00	1.000000000000000000e+00
4.680000000000000000e+02	4.946064203803918247e+01	1.143014970075410019e+01	-2.69E-03	7.491044024995413508e+01	3.241159861253583019e-01	nan	7.793965293742763478e+00	1.000000000000000000e+00
4.680000000000000000e+02	1.913255493461967305e+01	2.827399173884160533e+01	-2.35E-03	6.496288405613449868e+01	3.659519293576979360e-01	nan	8.049612267171546875e+00	1.000000000000000000e+00
4.680000000000000000e+02	2.117155831386189746e+01	4.343781564305499643e+01	-3.98E-03	1.128680871788505868e+02	1.811422162685345505e-01	nan	1.038820642785324111e+01	1.000000000000000000e+00
4.690000000000000000e+02	7.012109429772681324e+01	3.651360951626172380e+01	-1.20E-02	3.468438093758522882e+02	4.806177434942193738e-02	nan	1.052913848800270280e+01	1.000000000000000000e+00
4.690000000000000000e+02	5.162803384603279966e+01	2.540390012662249575e+01	-2.39E-03	6.625497290542504913e+01	2.123014995739613830e-01	nan	7.862917552078197758e+00	1.000000000000000000e+00
4.700000000000000000e+02	3.097621206544490846e+01	5.399014710963859542e+00	-1.23E-02	3.567008866296142742e+02	1.347260503264502418e-02	nan	6.871860297887472768e+00	1.000000000000000000e+00
4.700000000000000000e+02	4.186368717093667868e+01	9.688836475836106743e+00	-5.49E-03	1.572277593905970150e+02	1.872513003969840106e-01	nan	7.096812854483102839e+00	1.000000000000000000e+00
4.700000000000000000e+02	5.066186361215078904e+01	3.673597625671743572e+01	-3.91E-03	1.107662989756080947e+02	1.653159154670630349e-01	nan	1.056044176537420043e+01	1.000000000000000000e+00
4.700000000000000000e+02	4.047706973111766615e+01	3.952755356725892000e+01	3.599413509690255371e-03	-1.02E+02	1.931450033192838589e-01	nan	1.056044176537420043e+01	1.000000000000000000e+00
4.700000000000000000e+02	1.034834297133580918e+02	5.181162196705692935e+01	2.706506003297602225e-03	-7.55E+01	2.577597236145586779e-01	nan	4.969481109067305447e+00	1.000000000000000000e+00
4.710000000000000000e+02	1.281327754362459643e+02	3.191308625310082903e+01	-1.37E-02	3.983305066883352197e+02	1.689093563820709409e-02	nan	1.338334831895711652e+01	1.000000000000000000e+00
4.720000000000000000e+02	8.525413484859650737e+01	4.200302735548779509e+01	-1.39E-02	4.025357430948286606e+02	1.445869266577648471e-02	nan	5.925473615730228794e+00	1.000000000000000000e+00
4.720000000000000000e+02	1.442296321051768473e+02	4.083723764705767678e+01	-1.03E-02	2.977429635417606164e+02	5.123766750301861350e-02	nan	5.260044876464810670e+00	1.000000000000000000e+00
4.720000000000000000e+02	1.151852405407393007e+02	5.043415856296695665e+01	-2.59E-03	7.215388914352763550e+01	2.097510231965842298e-01	nan	7.272859833038386235e+00	1.000000000000000000e+00
4.720000000000000000e+02	3.707807933211686446e+01	5.176689290980561253e+01	-1.57E-02	4.569755327008378458e+02	1.715753669371444801e-02	nan	1.270254160687974121e+01	1.000000000000000000e+00
4.720000000000000000e+02	1.185954773992112763e+02	1.691198723903060852e+01	-2.45E-03	6.813598172649695073e+01	1.959224962261928438e-01	nan	1.200971520559616934e+01	1.000000000000000000e+00
4.730000000000000000e+02	7.268256052010985968e+01	2.630079168320846961e+01	-1.98E-02	5.756400227764830788e+02	1.295634951903668064e-02	nan	1.052913848800270280e+01	1.000000000000000000e+00
4.730000000000000000e+02	7.677845675506365986e+00	2.566918788668911944e+01	-2.42E-02	7.053677945380339906e+02	6.335457038929681595e-03	nan	1.174714294281824856e+01	1.000000000000000000e+00
4.730000000000000000e+02	8.178450598310990927e+01	4.704466078529499384e+00	-3.73E-03	1.056686547980988138e+02	1.257889977950018556e-01	nan	2.343601269061654335e+01	1.000000000000000000e+00
4.740000000000000000e+02	5.913691982852742512e+01	2.773673182494004053e+01	-9.81E-03	2.838966700078198642e+02	3.673100916375138247e-02	nan	7.862917552078197758e+00	1.000000000000000000e+00
4.760000000000000000e+02	1.115412717051205362e+02	4.414003580629447754e+01	-3.24E-03	9.124286314933392816e+01	2.103747562063278398e-01	nan	7.272859833038386235e+00	1.000000000000000000e+00
4.760000000000000000e+02	3.387148842832140616e+01	4.749137784636889847e+00	-2.76E-03	7.714475536134678180e+01	2.570606191679479791e-01	nan	8.111436614076055207e+00	1.000000000000000000e+00
4.760000000000000000e+02	1.220007401185909259e+02	4.380897441202210985e+01	-4.62E-03	1.315535578364827245e+02	1.463697451379364356e-01	nan	4.014963265712242269e+00	1.000000000000000000e+00
4.770000000000000000e+02	2.746004707254477850e+01	3.181264939796695757e+01	-2.84E-02	8.292551857053693993e+02	8.223875695729798707e-03	nan	1.137342443746070764e+01	1.000000000000000000e+00
4.770000000000000000e+02	7.962261079959425558e+01	4.384616990456650143e+01	-1.40E-02	4.073764047821003942e+02	1.048056640979644349e-02	nan	5.925473615730228794e+00	1.000000000000000000e+00
4.770000000000000000e+02	1.410395324485725155e+02	4.938427940631048330e+01	-9.53E-03	2.756921902418957870e+02	7.293581053767994593e-02	nan	9.122974221901451131e+00	1.000000000000000000e+00
4.780000000000000000e+02	1.124618430965155369e+02	8.109008406620748843e+00	-1.07E-02	3.112111727787094537e+02	1.806696140611008250e-02	nan	1.713406036165927659e+01	1.000000000000000000e+00
4.790000000000000000e+02	1.418915696566111251e+02	3.955889032716182641e+01	-1.28E-02	3.706252583202588085e+02	2.876467800868809377e-02	nan	9.862263328492902659e+00	1.000000000000000000e+00
4.790000000000000000e+02	2.134549623874112356e+01	4.140259473334084817e+01	-1.21E-02	3.504064464663185277e+02	2.059601708271563414e-02	nan	1.137342443746070764e+01	1.000000000000000000e+00
4.800000000000000000e+02	1.240759348387177283e+02	3.824822979320855865e+01	-1.17E-02	3.383493816257935123e+02	4.315556222485594784e-02	nan	5.935344458589241867e+00	1.000000000000000000e+00
4.800000000000000000e+02	4.108272597424722505e+01	8.463092146284781236e+00	3.747966136823006628e-03	-1.06E+02	1.583266383286707768e-01	nan	8.111436614076055207e+00	1.000000000000000000e+00
4.800000000000000000e+02	1.362632932758896516e+02	7.616983617405720608e+00	-2.44E-03	6.768201046492438877e+01	2.894231942412679448e-01	nan	3.627835369835174184e+00	1.000000000000000000e+00
4.800000000000000000e+02	1.115446354517945338e+02	2.521850152048736149e+01	-2.67E-03	7.439037485015133200e+01	3.300574936354455646e-01	nan	8.718352475044953920e+00	1.000000000000000000e+00
4.810000000000000000e+02	1.073762391557881699e+02	3.287579491950002364e+01	-6.14E-03	1.761681617061283589e+02	8.016593919306791438e-02	nan	8.403278916039775837e+00	1.000000000000000000e+00
4.810000000000000000e+02	6.478299921230258462e+01	4.248613515712120403e+01	-1.11E-02	3.205317279228544294e+02	7.019071900543205622e-02	nan	1.374755499754325427e+01	1.000000000000000000e+00
4.810000000000000000e+02	1.236367739298761563e+02	4.747548820489814858e+01	-5.73E-03	1.643847488495418077e+02	1.197131903022570221e-01	nan	4.014963265712242269e+00	1.000000000000000000e+00
4.810000000000000000e+02	1.304161283734616461e+02	4.347331231327716949e+01	-5.09E-03	1.453490965230998029e+02	3.433303162290475274e-01	nan	7.872550955010358287e+00	1.000000000000000000e+00
4.820000000000000000e+02	4.322051556666333738e+01	3.883857377428950741e+01	-1.18E-02	3.423127029820660709e+02	3.307145384900478380e-02	nan	1.020116611951657681e+01	1.000000000000000000e+00
4.820000000000000000e+02	8.714876096304965358e+01	2.841745198379696902e+01	-1.10E-02	3.200079539748925868e+02	2.665577387196582659e-02	nan	4.245035693831205492e+00	1.000000000000000000e+00
4.830000000000000000e+02	4.940001684360689183e+01	8.556585154339066079e+00	-2.72E-03	7.607622940149720137e+01	2.465916119675810592e-01	nan	6.197734119353582649e+00	1.000000000000000000e+00
4.830000000000000000e+02	7.057627502282331022e+01	2.923482359214814252e+01	-8.12E-02	2.377689668299359710e+03	4.281187492020555041e-03	nan	1.062470657908440330e+01	1.000000000000000000e+00
4.840000000000000000e+02	1.559805136249526569e+01	1.799532873448967862e+01	-8.52E-02	2.494700193760146249e+03	7.791402473792619077e-03	nan	2.276129128790185163e+01	1.000000000000000000e+00
4.840000000000000000e+02	1.150223202203717534e+02	3.636184438767671878e+01	-1.14E-02	3.302369664725478628e+02	2.866704589528201730e-02	nan	8.403278916039775837e+00	1.000000000000000000e+00
4.840000000000000000e+02	1.349386591794912249e+02	1.099433968114638560e+01	3.861968038576763223e-03	-1.09E+02	1.796669365617447056e-01	nan	3.627835369835174184e+00	1.000000000000000000e+00
4.860000000000000000e+02	8.242945323254895129e+01	1.475755473783884320e+01	-1.06E-02	3.067589948297832620e+02	1.859470505185660816e-01	nan	7.352078128923165146e+00	1.000000000000000000e+00
4.860000000000000000e+02	7.659193720673732741e+01	2.047718701709741396e+01	-1.16E-02	3.372455855399348934e+02	1.505278281208215496e-01	nan	8.172563047266391933e+00	1.000000000000000000e+00
4.860000000000000000e+02	3.750324444459248241e+01	1.181156797514937473e+01	-3.91E-03	1.109267270575445679e+02	1.055808080117127679e-01	nan	1.233402232354560368e+01	1.000000000000000000e+00
4.860000000000000000e+02	5.097596615832766531e+01	2.807050627126021425e+01	-2.73E-03	7.630871041094044926e+01	3.516390427115184680e-01	nan	8.279928843696808372e+00	1.000000000000000000e+00
4.860000000000000000e+02	7.766759531240472825e+01	3.769213351468206952e+01	-5.90E-03	1.691502555066497848e+02	1.314303780434509239e-01	nan	1.086184888718343089e+01	1.000000000000000000e+00
4.870000000000000000e+02	5.504549539442097483e+01	5.999148909484143033e+00	-7.34E-03	2.115773334899553504e+02	5.692965977616004647e-02	nan	6.197734119353582649e+00	1.000000000000000000e+00
4.870000000000000000e+02	8.291040696966928181e+01	2.817936908080382707e+01	-5.02E-03	1.434118799008693088e+02	1.642608349960563707e-01	nan	4.245035693831205492e+00	1.000000000000000000e+00
4.870000000000000000e+02	2.003787340114271132e+01	4.227708604158465278e+01	-5.30E-03	1.516664512075267055e+02	7.169268491578517644e-02	nan	1.897683316826272559e+01	1.000000000000000000e+00
4.870000000000000000e+02	1.128553058585070090e+02	1.234712281495830943e+01	-2.45E-03	6.812790023988887356e+01	2.293488953164193322e-01	nan	1.940409368882946950e+01	1.000000000000000000e+00
4.870000000000000000e+02	3.821518719874194403e+01	4.772735761277125022e+01	-2.52E-03	7.003743888908481097e+01	2.560240873981292076e-01	nan	1.020116611951657681e+01	1.000000000000000000e+00
4.880000000000000000e+02	9.363915513890472653e+01	1.504126523999828180e+01	-1.20E-02	3.473625434754613934e+02	1.379146252531449068e-02	nan	5.124225668650379539e+00	1.000000000000000000e+00
4.880000000000000000e+02	4.279151058487497039e+01	2.932426407197830898e+01	-1.09E-02	3.163290889032474524e+02	3.471138079001190313e-02	nan	8.279928843696808372e+00	1.000000000000000000e+00
4.890000000000000000e+02	6.233022951898880848e+01	3.997769706110784682e+01	1.737708152480122586e-02	-5.06E+02	1.714857474724194031e-01	nan	8.915895687491689259e+00	1.000000000000000000e+00
4.890000000000000000e+02	1.401768589220974377e+02	4.285219467236480995e+01	-3.65E-03	1.033304425352670535e+02	2.023410823094941025e-01	nan	1.241959436356827240e+01	1.000000000000000000e+00
4.900000000000000000e+02	6.722411191895179172e+01	5.319799733709412948e+01	-6.51E-03	1.872136239535929292e+02	7.691492983733261291e-02	nan	1.409703601229387715e+01	1.000000000000000000e+00
4.900000000000000000e+02	1.763065166845514042e+01	2.014980556504677978e+01	2.633810414130311525e-03	-7.34E+01	1.350516457834900486e-01	nan	2.155101273146494378e+01	1.000000000000000000e+00
4.910000000000000000e+02	6.459002752592149932e+01	1.400440872976595585e+01	-1.83E-03	4.984562272716281939e+01	2.286481031259588459e-01	nan	1.245721792373659653e+01	1.000000000000000000e+00
4.920000000000000000e+02	7.919441119854204203e+01	4.558138757570539212e+01	-4.51E-03	1.285937195566168896e+02	9.453005095155220250e-02	nan	1.418805163157510840e+01	1.000000000000000000e+00
4.930000000000000000e+02	5.954956369153160267e+01	3.150650508676063311e+01	-9.13E-03	2.639272435698953245e+02	3.009815492469758436e-02	nan	8.915895687491689259e+00	1.000000000000000000e+00
4.930000000000000000e+02	1.052244342709544469e+02	3.537646419770414496e+01	-2.47E-03	6.867276339236742899e+01	2.320854339470135308e-01	nan	5.911257933584865398e+00	1.000000000000000000e+00
4.930000000000000000e+02	5.068253259725813820e+01	4.718238109161941907e+01	-3.91E-03	1.107194715738307025e+02	1.250945036295652013e-01	nan	1.369585030438061501e+01	1.000000000000000000e+00
4.930000000000000000e+02	1.195218406534738307e+02	3.142101473286231439e+01	-1.91E-03	5.214199995576777269e+01	3.487346243431197479e-01	nan	6.837999334627168579e+00	1.000000000000000000e+00
4.950000000000000000e+02	1.052756898583700149e+02	4.128749991254538543e+01	-2.97E-03	8.328777325626876404e+01	2.755242824347786668e-01	nan	5.911257933584865398e+00	1.000000000000000000e+00
4.960000000000000000e+02	1.851629910446083471e+01	8.727608498955952143e+00	2.740634952207871618e-03	-7.65E+01	2.323244492210206902e-01	nan	2.905078048976026750e+01	1.000000000000000000e+00
4.970000000000000000e+02	1.270785670702536123e+02	6.229981062647010681e+00	-1.25E-02	3.627642269462515969e+02	2.611538563437820759e-02	nan	1.834266501933217697e+01	1.000000000000000000e+00
4.970000000000000000e+02	1.057338399537606222e+02	2.498794836152060128e+01	-3.15E-03	8.857460543205147019e+01	2.936791992280571861e-01	nan	9.982256274989826039e+00	1.000000000000000000e+00
4.980000000000000000e+02	1.397582053929530730e+02	1.948441926337673991e+01	-5.94E-03	1.704000455066778272e+02	6.927813658146719789e-02	nan	1.697217997089045838e+01	1.000000000000000000e+00
4.980000000000000000e+02	1.261025885970088609e+02	2.956306118015410078e+01	-4.62E-03	1.318206695501926333e+02	1.233337611245979293e-01	nan	6.837999334627168579e+00	1.000000000000000000e+00
4.980000000000000000e+02	1.366286575590242691e+01	3.737009497962548465e+01	-1.23E-02	3.566843271453775515e+02	2.818326666589887619e-02	nan	1.195135959129148873e+01	1.000000000000000000e+00
4.980000000000000000e+02	7.329143624418011704e+00	4.888145521183852793e+01	-3.58E-03	1.010303981161051041e+02	1.552257559934169251e-01	nan	1.313877659581101831e+01	1.000000000000000000e+00
4.980000000000000000e+02	1.130918840072305045e+02	1.824223653497699615e+01	-2.61E-03	7.272888060263787224e+01	2.634061891080459183e-01	nan	9.982256274989826039e+00	1.000000000000000000e+00
4.990000000000000000e+02	4.636550939745809785e+01	4.764994117110008176e+01	-1.39E-02	4.048120080060536452e+02	3.646770801037280130e-02	nan	1.797316974219302566e+01	1.000000000000000000e+00
4.990000000000000000e+02	1.243473325504986065e+02	5.179056216985710392e+01	-2.50E-03	6.937366165207198776e+01	3.016035989497817260e-01	nan	2.177250265259342754e+01	1.000000000000000000e+00
5.000000000000000000e+02	8.979735177885629582e+01	1.360067389474257560e+01	-1.12E-01	3.277598309544290714e+03	4.015799161082855839e-03	nan	1.544426599107949016e+01	1.000000000000000000e+00
5.000000000000000000e+02	1.011494520777148978e+02	4.700750440953302700e+01	-3.89E-03	1.102787162067335771e+02	1.311813711673075478e-01	nan	7.052963183518293988e+00	1.000000000000000000e+00
5.010000000000000000e+02	2.502296705804878130e+01	4.108265400074929374e+01	-2.20E-02	6.426874633088547171e+02	1.214449657002802940e-02	nan	1.041591485647925808e+01	1.000000000000000000e+00
5.020000000000000000e+02	6.422913620902916421e+01	4.963127095652257026e+01	-5.13E-03	1.465803445439647987e+02	9.490413261152286228e-02	nan	1.178160448011855266e+01	1.000000000000000000e+00
5.020000000000000000e+02	7.384671006588867215e+01	4.282623772855063748e+01	3.243138849276109518e-03	-9.13E+01	1.600552564657788945e-01	nan	1.178160448011855266e+01	1.000000000000000000e+00
5.030000000000000000e+02	1.079864415962849051e+02	6.262518798577964674e+00	-1.23E-02	3.567733964615764535e+02	1.816326152669334171e-02	nan	1.302225707223120033e+01	1.000000000000000000e+00
5.030000000000000000e+02	6.056088855625481671e+01	2.816595396307101851e+01	-2.94E-03	8.241591201093018526e+01	2.669432729961270789e-01	nan	9.653199530408173246e+00	1.000000000000000000e+00
5.050000000000000000e+02	2.067413941068082295e+01	5.054727128783034118e+01	-1.12E-02	3.242236116167231899e+02	3.958550676311534122e-02	nan	1.041591485647925808e+01	1.000000000000000000e+00
5.050000000000000000e+02	8.425513273948357096e+01	2.801626129598394854e+01	2.208075419150701442e-03	-6.09E+01	3.662486332870024119e-01	nan	1.544426599107949016e+01	1.000000000000000000e+00
5.060000000000000000e+02	1.225876888957685225e+02	1.070523739078674375e+01	-5.96E-02	1.743832365517575909e+03	6.985095842841460012e-03	nan	7.753226965202459020e+00	1.000000000000000000e+00
5.060000000000000000e+02	5.415403864657920252e+01	3.538651733504983810e+01	-5.72E-03	1.639326420907502211e+02	6.126699361202103677e-02	nan	9.653199530408173246e+00	1.000000000000000000e+00
5.060000000000000000e+02	1.336638131900460564e+02	4.064011455384949301e+01	-2.19E-03	6.041216280096099922e+01	3.276811726450400419e-01	nan	2.272021435131934197e+01	1.000000000000000000e+00
5.080000000000000000e+02	1.670732755211418663e+01	2.540157013508466832e+01	-4.43E-02	1.296046242193252510e+03	3.754058436534757348e-03	nan	8.564511838145877576e+00	1.000000000000000000e+00
5.080000000000000000e+02	7.557626086035094204e+01	4.553133509793232037e+01	-5.81E-02	1.701646026076720773e+03	3.923434653166690822e-03	nan	1.722816159280851522e+01	1.000000000000000000e+00
5.080000000000000000e+02	1.086982007388756344e+01	1.724630082623956895e+01	5.279975480967084855e-03	-1.51E+02	3.567089093715407611e-01	nan	1.002920291240248929e+01	1.000000000000000000e+00
5.090000000000000000e+02	9.808975743185008866e+01	1.210780944635047973e+01	-2.70E-03	7.523534809974172788e+01	2.250518714588352065e-01	nan	1.575693184520343770e+01	1.000000000000000000e+00
5.090000000000000000e+02	6.458112114531090242e+01	1.093789558072429813e+01	-1.62E-03	4.359381290371695172e+01	3.691839901099367438e-01	nan	1.777214469630317240e+01	1.000000000000000000e+00
5.090000000000000000e+02	2.643292598988631781e+01	2.030769583072386197e+01	-6.71E-03	1.928985912860669032e+02	1.007937816754548299e-01	nan	1.097883511131408696e+01	1.000000000000000000e+00
5.100000000000000000e+02	1.405421577280309009e+02	8.006966713886646048e+00	-8.38E-02	2.454429959110625987e+03	4.908630430769500563e-03	nan	1.162723737486744113e+01	1.000000000000000000e+00
5.110000000000000000e+02	8.234174293953947199e+01	1.157777102853437867e+01	-2.85E-02	8.327970203786987895e+02	5.736773959426400005e-03	nan	1.575693184520343770e+01	1.000000000000000000e+00
5.110000000000000000e+02	5.016252851731493934e+01	5.149658043115655914e+01	-1.22E-02	3.549130563204186046e+02	2.815444719973447807e-02	nan	8.814137747697520453e+00	1.000000000000000000e+00
5.110000000000000000e+02	5.564626538718457915e+00	8.503986688737466437e+00	-2.61E-03	7.281810764861289442e+01	2.735604407179724751e-01	nan	1.022610067055714111e+01	1.000000000000000000e+00
5.120000000000000000e+02	8.164331349145888339e+01	2.940680644623869355e+01	-1.18E-02	3.429334831545614293e+02	2.857249451566112874e-02	nan	8.984327157564154120e+00	1.000000000000000000e+00
5.130000000000000000e+02	1.153273659323790383e+02	3.076150417598874753e+01	-1.28E-02	3.710791478231492420e+02	2.549325808745106503e-02	nan	1.802869992062986171e+01	1.000000000000000000e+00
5.130000000000000000e+02	1.390046469739182733e+01	3.349307085747978618e+01	-6.79E-03	1.954193178347291848e+02	3.978959424905204045e-02	nan	8.564511838145877576e+00	1.000000000000000000e+00
5.140000000000000000e+02	1.345861645800704309e+02	4.256411715071520518e+01	-8.33E-03	2.404222914595030147e+02	7.479580337630697962e-02	nan	1.150303053122161678e+01	1.000000000000000000e+00
5.150000000000000000e+02	5.892415716108440904e+01	5.053590996525022661e+01	-7.07E-03	2.035086351264498035e+02	5.704841906658586481e-02	nan	8.814137747697520453e+00	1.000000000000000000e+00
5.150000000000000000e+02	9.909093763687714329e+01	1.363266836648800684e+01	2.437006064831338022e-03	-6.76E+01	2.534852474278848078e-01	nan	1.452124149725721836e+01	1.000000000000000000e+00
5.150000000000000000e+02	7.988382556192598827e+01	3.902644392371921356e+01	-2.68E-03	7.474883820742930141e+01	3.723529024358095407e-01	nan	9.779224047557134369e+00	1.000000000000000000e+00
5.170000000000000000e+02	3.712541833126709179e+01	2.237395814271927108e+01	-1.15E-02	3.323789997316280278e+02	2.205550898680874727e-02	nan	1.380060059341036371e+01	1.000000000000000000e+00
5.170000000000000000e+02	8.086468856553071305e+01	2.045628256777950327e+01	-2.64E-03	7.347014307049552428e+01	2.167670722137277073e-01	nan	8.984327157564154120e+00	1.000000000000000000e+00
5.170000000000000000e+02	6.220189989794283036e+01	4.078725351194713511e+01	1.264494253145008809e-02	-3.67E+02	2.519600254786532600e-01	nan	6.985538148729993679e+00	1.000000000000000000e+00
5.180000000000000000e+02	1.581338254625177875e+01	2.047027316859167811e+01	-1.17E-02	3.381525016379732733e+02	3.359312535627079210e-02	nan	7.929458405334674609e+00	1.000000000000000000e+00
5.180000000000000000e+02	7.345751358980733414e+01	7.227052327656690700e+00	-1.23E-02	3.562630155674393677e+02	1.386851013824708101e-02	nan	1.107193217035642974e+01	1.000000000000000000e+00
5.180000000000000000e+02	8.811512381298319951e+01	4.884809456580102704e+01	-3.29E-03	9.270746234607972269e+01	1.672000541648699379e-01	nan	4.674494245512708090e+00	1.000000000000000000e+00
5.190000000000000000e+02	1.476992693501054532e+01	3.031339163471894338e+01	-1.16E-02	3.372193097666072390e+02	4.220204008866723644e-02	nan	7.824246594464189464e+00	1.000000000000000000e+00
5.190000000000000000e+02	1.386084344974842111e+02	3.178724116025837887e+01	3.869491179290286253e-03	-1.10E+02	1.928697154282682513e-01	nan	1.150303053122161678e+01	1.000000000000000000e+00
5.190000000000000000e+02	9.875919794282637554e+01	2.815012005048048849e+01	2.583122075389937111e-03	-7.19E+01	2.727046410014222211e-01	nan	1.025676743595446538e+01	1.000000000000000000e+00
5.200000000000000000e+02	2.156989476046710763e+01	2.644308514249639330e+01	-9.42E-03	2.724393442590812242e+02	8.876694913587634961e-02	nan	7.824246594464189464e+00	1.000000000000000000e+00
5.200000000000000000e+02	1.497454185573540109e+01	4.124612837427758905e+01	-2.23E-02	6.509208285833366290e+02	9.939804413096053892e-03	nan	1.093465133793842803e+01	1.000000000000000000e+00
5.200000000000000000e+02	1.240212228314110376e+02	7.711515841470617083e+00	-2.45E-03	6.804829917100791192e+01	2.651873067432154452e-01	nan	1.889003768167409802e+01	1.000000000000000000e+00
5.210000000000000000e+02	6.758589555577394492e+01	4.523813364780990298e+01	-5.38E-02	1.574063914152314283e+03	7.410200993508531120e-03	nan	6.985538148729993679e+00	1.000000000000000000e+00
5.210000000000000000e+02	1.182706694487964683e+02	5.197799142944658257e+01	-1.64E-02	4.769512558756989620e+02	1.775685468803045453e-02	nan	6.872325428888547805e+00	1.000000000000000000e+00
5.220000000000000000e+02	2.488377686592612648e+01	1.600224008768237383e+01	-1.19E-02	3.461528583673555772e+02	2.892830743646301883e-02	nan	1.011115091008340983e+01	1.000000000000000000e+00
5.220000000000000000e+02	8.553718604871358266e+00	2.365987973683071743e+01	-7.03E-03	2.023331481657155848e+02	1.319537135584795129e-01	nan	7.929458405334674609e+00	1.000000000000000000e+00
5.220000000000000000e+02	6.238731901426105253e+01	7.030904310793636647e+00	-4.36E-03	1.240692087423756931e+02	9.300516584608886639e-02	nan	1.107193217035642974e+01	1.000000000000000000e+00
5.220000000000000000e+02	9.215997514913264865e+01	4.650500384630648654e+01	-2.49E-03	6.923266174293526376e+01	2.523157728617220208e-01	nan	4.674494245512708090e+00	1.000000000000000000e+00
5.230000000000000000e+02	1.085100919759653664e+02	1.849290458320090380e+01	-4.68E-02	1.367941537202702193e+03	7.916939646779086459e-03	nan	1.372376570140169783e+01	1.000000000000000000e+00
5.230000000000000000e+02	8.243358240692380434e+01	3.510464859490779332e+01	-9.88E-03	2.859995830044551326e+02	2.571648931859726872e-02	nan	1.397869115881235480e+01	1.000000000000000000e+00
5.230000000000000000e+02	7.460507106671883548e+01	1.923229793110258612e+01	-2.64E-03	7.366951679055266311e+01	3.111206207600236695e-01	nan	4.385477313347034389e+00	1.000000000000000000e+00
5.230000000000000000e+02	1.399157976281641425e+02	4.879459209218722293e+01	3.216945033916080148e-03	-9.05E+01	2.876708255329223363e-01	nan	1.503213226366213640e+01	1.000000000000000000e+00
5.240000000000000000e+02	6.570638771850846638e+01	2.004067678084599891e+01	-1.11E-02	3.218656981525195420e+02	2.103545871334477901e-02	nan	8.935325494710811611e+00	1.000000000000000000e+00
5.240000000000000000e+02	9.679433550660230878e+01	3.821692658691355859e+01	-9.38E-03	2.713756383841918023e+02	5.943534854635446063e-02	nan	9.495763296362884631e+00	1.000000000000000000e+00
5.240000000000000000e+02	8.302445488043183275e+00	5.196227640807241954e+01	-2.76E-03	7.716580623244701087e+01	2.196168205381676675e-01	nan	1.262349787586532912e+01	1.000000000000000000e+00
5.250000000000000000e+02	1.427391625295049380e+02	1.726819194207991615e+01	2.684081814288488254e-03	-7.49E+01	3.185081104529159379e-01	nan	9.219648005942122637e+00	1.000000000000000000e+00
5.250000000000000000e+02	1.251245581666291287e+02	5.147493452996668140e+01	-3.59E-03	1.015256435408497140e+02	1.714712312790552806e-01	nan	6.872325428888547805e+00	1.000000000000000000e+00
5.250000000000000000e+02	6.186149039196276078e+01	4.104760295941854054e+01	-1.18E-02	3.413841340850790402e+02	2.940504287040287545e-01	nan	7.094318989855047164e+00	1.000000000000000000e+00
5.260000000000000000e+02	1.393158177079273230e+02	8.707665113312291538e+00	-1.10E-02	3.195732269541567234e+02	2.598478644235557855e-02	nan	9.219648005942122637e+00	1.000000000000000000e+00
5.260000000000000000e+02	1.069246828432067815e+02	4.155054160203855673e+01	-2.39E-03	6.631947487294236510e+01	3.203085094103446107e-01	nan	1.066475157841551358e+01	1.000000000000000000e+00
5.270000000000000000e+02	8.342141058321846714e+00	3.471658361906049350e+01	-3.77E-03	1.068319675700781488e+02	1.184814648630616585e-01	nan	7.930303254742820940e+00	1.000000000000000000e+00
5.270000000000000000e+02	7.903709689074356959e+01	2.154486641922972723e+01	-3.43E-03	9.681911526308445559e+01	1.779417710183439638e-01	nan	4.999082507530834718e+00	1.000000000000000000e+00
5.280000000000000000e+02	3.531604089543409941e+01	2.075852435962794829e+01	-5.30E-02	1.550355429839859653e+03	5.801046603875814611e-03	nan	1.128225504245968835e+01	1.000000000000000000e+00
5.280000000000000000e+02	6.433928345304937579e+01	1.101198177619812668e+01	-1.99E-03	5.451658369646197855e+01	3.348745844805203209e-01	nan	9.131610348650990971e+00	1.000000000000000000e+00
5.290000000000000000e+02	1.287624484512560059e+02	3.458646113906082320e+01	-1.35E-02	3.934180898513627085e+02	1.167781565114967002e-02	nan	1.727584380568190525e+01	1.000000000000000000e+00
5.290000000000000000e+02	2.276522120803548788e+01	1.185022698492718085e+01	-3.16E-03	8.890974831682866864e+01	1.523929555572760552e-01	nan	1.146517823564389005e+01	1.000000000000000000e+00
5.310000000000000000e+02	7.408136567167115061e+01	1.516657191341697697e+01	-3.11E-03	8.749653156102294815e+01	1.698290764285486087e-01	nan	8.077246605036281224e+00	1.000000000000000000e+00
5.310000000000000000e+02	5.941043217086732398e+01	2.206586909835688814e+01	3.137422313935999112e-03	-8.82E+01	1.514491410053746545e-01	nan	1.210297483649577188e+01	1.000000000000000000e+00
5.310000000000000000e+02	9.886472191005711352e+01	3.294557223770013366e+01	-2.63E-03	7.331642157923643310e+01	2.382552211477925175e-01	nan	1.179018524049141803e+01	1.000000000000000000e+00
5.310000000000000000e+02	9.338956668061914712e+00	4.258398905874409479e+01	-2.80E-03	7.827321606712143875e+01	2.335084413982516649e-01	nan	7.930303254742820940e+00	1.000000000000000000e+00
5.320000000000000000e+02	2.108111820429957106e+01	2.670538325305322047e+01	-2.55E-03	7.086462332473774950e+01	2.674754810943877903e-01	nan	1.495031339730497777e+01	1.000000000000000000e+00
5.330000000000000000e+02	3.399800630790947054e+01	9.553522634095022781e+00	-1.14E-02	3.311541224048464187e+02	2.297542663148588460e-02	nan	9.981067835767232665e+00	1.000000000000000000e+00
5.330000000000000000e+02	5.207574531125116835e+01	4.217674146445566663e+01	-1.21E-02	3.519668254750584993e+02	2.256164821793071873e-02	nan	5.338664905455880572e+00	1.000000000000000000e+00
5.330000000000000000e+02	4.971590947837944441e+01	7.739674770755914146e+00	2.983788406066118903e-03	-8.37E+01	2.563050745862289759e-01	nan	1.498502784585067182e+01	1.000000000000000000e+00
5.350000000000000000e+02	1.000213822643053732e+02	1.149512203188545634e+01	-2.87E-03	8.022586404502315816e+01	3.035183439283050122e-01	nan	4.402198763837532169e+00	1.000000000000000000e+00
5.350000000000000000e+02	8.610249642383207913e+01	8.536374400086812031e+00	-2.77E-03	7.727640883193492982e+01	2.654723637053999497e-01	nan	9.473225831963787869e+00	1.000000000000000000e+00
5.370000000000000000e+02	1.178587035646495877e+02	5.192234768410251888e+01	-1.18E-02	3.427849402564772276e+02	4.776945021046052897e-02	nan	1.814853598856690553e+01	1.000000000000000000e+00
5.380000000000000000e+02	1.396141539370860301e+02	1.318085179254184780e+01	-3.81E-02	1.113023068032668789e+03	6.890133359004235736e-03	nan	2.227091728067807708e+01	1.000000000000000000e+00
5.380000000000000000e+02	5.398451612725072835e+01	3.719096800944042513e+01	-6.06E-03	1.740414770979113541e+02	1.048787129239421301e-01	nan	5.338664905455880572e+00	1.000000000000000000e+00
5.380000000000000000e+02	1.036428050412299342e+02	1.399805052209541323e+01	2.972635980946352306e-03	-8.33E+01	2.345096323894236834e-01	nan	4.402198763837532169e+00	1.000000000000000000e+00
5.380000000000000000e+02	2.005190033822041329e+01	2.394206714438901074e+01	-2.79E-03	7.797187244727184918e+01	2.488681171009711202e-01	nan	1.556991989565794299e+01	1.000000000000000000e+00
5.390000000000000000e+02	6.734031826993667380e+01	1.065023736927077813e+01	-1.18E-02	3.416642597949566493e+02	1.868497985084460744e-02	nan	9.999262031974648579e+00	1.000000000000000000e+00
5.400000000000000000e+02	7.672441448355509408e+01	7.197125810452817518e+00	-2.94E-03	8.233438656848309734e+01	1.939332380820878443e-01	nan	9.473225831963787869e+00	1.000000000000000000e+00
5.400000000000000000e+02	5.163639144174439366e+01	2.419710027396860852e+01	-4.51E-03	1.283525415184084295e+02	2.647902692624272136e-01	nan	9.578774627683319665e+00	1.000000000000000000e+00
5.400000000000000000e+02	7.676610754079987942e+01	2.560113534637233812e+01	-2.65E-02	7.745636170252172406e+02	4.858134310654094179e-02	nan	1.536243132251564880e+01	1.000000000000000000e+00
5.400000000000000000e+02	1.177587807991776998e+02	3.377408677653210134e+01	-8.50E-03	2.455945469786105093e+02	4.705034134335028817e-02	nan	6.605753528452236623e+00	1.000000000000000000e+00
5.400000000000000000e+02	1.173686903379922057e+02	2.717986133977675323e+01	-3.79E-03	1.074637291294251042e+02	2.782672624822932761e-01	nan	4.984982104194110697e+00	1.000000000000000000e+00
5.410000000000000000e+02	1.421248596178306229e+02	3.689785461547861445e+01	-1.13E-02	3.285309617622771725e+02	4.353027173487500345e-02	nan	2.199835294504516980e+01	1.000000000000000000e+00
5.410000000000000000e+02	1.129057229694635964e+02	6.355155556770515801e+00	-8.61E-03	2.487830671985343542e+02	2.504587015006243256e-02	nan	1.200897547654175490e+01	1.000000000000000000e+00
5.420000000000000000e+02	5.646622898226086562e+01	5.211264322178073627e+01	-2.87E-03	8.033613000690203876e+01	1.607061446200578336e-01	nan	1.512664172370370608e+01	1.000000000000000000e+00
5.440000000000000000e+02	3.295614664720606868e+01	4.328288089937570504e+01	-1.17E-02	3.399229966440918815e+02	5.093220143563292890e-02	nan	8.390153047674784759e+00	1.000000000000000000e+00
5.440000000000000000e+02	7.316747485229054604e+00	1.248377734173169173e+01	-8.14E-03	2.348549710789398546e+02	7.317251930985158026e-02	nan	1.093404084192548176e+01	1.000000000000000000e+00
5.440000000000000000e+02	2.493300615605193116e+01	4.082852053003109205e+01	-1.18E-02	3.421089622486315989e+02	4.017799625709628231e-02	nan	8.390153047674784759e+00	1.000000000000000000e+00
5.440000000000000000e+02	9.592464049567455220e+01	2.542806568328696315e+01	3.258112864330334375e-03	-9.17E+01	3.393993685831895313e-01	nan	8.275629382219882757e+00	1.000000000000000000e+00
5.440000000000000000e+02	7.775301300658082226e+00	4.477972593313916860e+01	4.433651543843798379e-03	-1.26E+02	2.105798960024150013e-01	nan	1.760678448900753068e+01	1.000000000000000000e+00
5.450000000000000000e+02	1.041097749524845852e+02	2.420756758996515501e+01	-1.09E-02	3.155440543069464070e+02	4.759547783532336318e-02	nan	8.275629382219882757e+00	1.000000000000000000e+00
5.450000000000000000e+02	9.880043551319991479e+01	3.374154977263852828e+01	-3.18E-03	8.954932566341938127e+01	2.849780614632997366e-01	nan	8.796829808898506187e+00	1.000000000000000000e+00
5.450000000000000000e+02	6.544269557685777272e+01	1.521919729830719525e+01	-7.34E-03	2.115276768013808351e+02	5.594688175302398037e-02	nan	7.350655531609442406e+00	1.000000000000000000e+00
5.460000000000000000e+02	7.713822457698326218e+01	1.499668531812819516e+01	-1.18E-02	3.412824659862544081e+02	1.049625055468833557e-01	nan	7.202488846417170798e+00	1.000000000000000000e+00
5.460000000000000000e+02	7.214295630462513031e+01	5.025479422410838026e+01	-1.27E-02	3.673250730116338900e+02	2.126587359563525403e-02	nan	1.370913184915425909e+01	1.000000000000000000e+00
5.460000000000000000e+02	9.149772963761404299e+01	5.380329813653876414e+00	4.177338315320339342e-03	-1.19E+02	2.093286288773242854e-01	nan	8.505264802888685693e+00	1.000000000000000000e+00
5.470000000000000000e+02	1.569264107896555061e+01	1.951212392107013827e+01	-4.63E-03	1.320211221353372935e+02	1.172869598237534783e-01	nan	1.093404084192548176e+01	1.000000000000000000e+00
5.470000000000000000e+02	1.234367136709239787e+02	4.345653885884167522e+01	-1.20E-02	3.490980579495235929e+02	1.576798408793722572e-02	nan	1.610447452374580024e+01	1.000000000000000000e+00
5.480000000000000000e+02	9.403259883489165816e+01	1.349907155852729268e+01	-5.66E-03	1.621386319354996601e+02	1.989587173259217412e-01	nan	8.505264802888685693e+00	1.000000000000000000e+00
5.480000000000000000e+02	3.628866926514596258e+01	1.712497392307827937e+01	-5.13E-03	1.466904912467412885e+02	1.401800716302424865e-01	nan	8.594177023991269593e+00	1.000000000000000000e+00
5.480000000000000000e+02	1.366470053385051528e+02	1.185910917300616241e+01	-2.25E-03	6.226879186672464783e+01	3.047026962748499157e-01	nan	1.026021314357898540e+01	1.000000000000000000e+00
5.480000000000000000e+02	1.191592999037395373e+02	2.067023098681108095e+01	-1.91E-03	5.212975827224854442e+01	3.514390644945660780e-01	nan	9.889346542807718521e+00	1.000000000000000000e+00
5.490000000000000000e+02	7.130027276854278284e+01	1.077837235379158898e+01	-1.30E-02	3.761585594362404095e+02	3.621770544431812677e-02	nan	7.202488846417170798e+00	1.000000000000000000e+00
5.490000000000000000e+02	1.074059598774001785e+02	4.191737268932006799e+01	-5.80E-03	1.663384766062342806e+02	1.411963082282587933e-01	nan	1.187009393171677374e+01	1.000000000000000000e+00
5.490000000000000000e+02	3.942784884695464598e+01	9.124634538223729052e+00	-1.85E-03	5.037083592045298985e+01	3.722077090712213598e-01	nan	8.594177023991269593e+00	1.000000000000000000e+00
5.500000000000000000e+02	1.909114557303367476e+01	4.413542613889490696e+01	-3.29E-03	9.253014984875716209e+01	1.294951671196503673e-01	nan	2.485672635136283404e+01	1.000000000000000000e+00
5.510000000000000000e+02	6.321567777738668070e+01	3.985075682728002278e+01	-1.68E-02	4.896713113147563945e+02	1.070803480249246098e-01	nan	6.091758767079603842e+00	1.000000000000000000e+00
5.520000000000000000e+02	6.815532964198118293e+01	4.341577636900756687e+01	-1.46E-02	4.243452528055640869e+02	3.304292984466998817e-01	nan	6.091758767079603842e+00	1.000000000000000000e+00
5.530000000000000000e+02	1.288008960775633795e+02	1.847050412543751108e+01	-1.24E-02	3.613284205974159136e+02	2.627382202280337253e-02	nan	7.013955025158302270e+00	1.000000000000000000e+00
5.530000000000000000e+02	7.916586520365538604e+01	1.813811398292638444e+01	-2.60E-03	7.235535040337057922e+01	3.629311396943615264e-01	nan	1.077187732955218458e+01	1.000000000000000000e+00
5.540000000000000000e+02	8.301043047105699202e+01	4.816069757355359826e+01	-1.22E-02	3.545038278303130141e+02	2.720568299264847223e-02	nan	1.264663040859802123e+01	1.000000000000000000e+00
5.540000000000000000e+02	1.282042102878108381e+02	9.156366321229578276e+00	-2.15E-03	5.924382662475469630e+01	3.206950257831088225e-01	nan	8.748704321071903323e+00	1.000000000000000000e+00
5.540000000000000000e+02	1.701248942794468633e+01	1.640895527440270030e+01	-2.71E-03	7.556636402402621400e+01	3.578740442701134894e-01	nan	1.172230659900623273e+01	1.000000000000000000e+00
5.550000000000000000e+02	1.218813544619502807e+02	4.461656792501585045e+01	-1.09E-01	3.181890106250009921e+03	5.513188581863670557e-03	nan	8.971707283538236766e+00	1.000000000000000000e+00
5.550000000000000000e+02	1.263312263130795543e+02	2.503528107133124081e+01	-8.74E-03	2.524747732554255037e+02	8.258100264530854329e-02	nan	7.013955025158302270e+00	1.000000000000000000e+00
5.550000000000000000e+02	6.159705613000664215e+01	7.016705056991726863e+00	-2.37E-03	6.569912248070619398e+01	2.107747133414183960e-01	nan	1.609095562585570960e+01	1.000000000000000000e+00
5.550000000000000000e+02	1.124622817631736496e+02	1.127560928449451971e+01	2.765835365141522829e-03	-7.73E+01	3.274085218595043090e-01	nan	7.167668601061973455e+00	1.000000000000000000e+00
5.550000000000000000e+02	5.804760727778530338e+01	2.690428539137628405e+01	-2.31E-03	6.386839102795231327e+01	3.032793246110421226e-01	nan	1.393987357652577330e+01	1.000000000000000000e+00
5.550000000000000000e+02	4.413085573904062642e+01	3.919075553410476687e+01	-3.19E-03	8.983871041579405414e+01	1.982763643370391016e-01	nan	9.053665501845269858e+00	1.000000000000000000e+00
5.570000000000000000e+02	1.091677951883121800e+01	6.396223743744299028e+00	-2.07E-02	6.044884470308435311e+02	9.407210868419113581e-03	nan	1.172230659900623273e+01	1.000000000000000000e+00
5.570000000000000000e+02	4.599780751363989140e+01	1.096414670419027537e+01	-5.85E-03	1.679065890916776596e+02	8.686915391183291923e-02	nan	7.525848339888702832e+00	1.000000000000000000e+00
5.570000000000000000e+02	3.913656289318690540e+01	7.871944334792292608e+00	-4.77E-03	1.361605459184696940e+02	8.511744030982681952e-02	nan	7.525848339888702832e+00	1.000000000000000000e+00
5.570000000000000000e+02	1.196156097916495185e+02	1.082243019001724704e+01	-6.70E-03	1.926230339554157354e+02	1.134400138834045224e-01	nan	3.686299571238696338e+00	1.000000000000000000e+00
5.570000000000000000e+02	9.656155948117992693e+01	4.767733972526350783e+00	-2.98E-03	8.364114731838098749e+01	2.072142057036747698e-01	nan	1.702988673861479896e+01	1.000000000000000000e+00
5.570000000000000000e+02	1.443099842840911720e+02	1.164872110689172224e+01	-2.78E-03	7.765753886151763652e+01	2.442466142264495543e-01	nan	1.629747797657271846e+01	1.000000000000000000e+00
5.580000000000000000e+02	1.385682056950354593e+02	3.744910861616227038e+01	-1.45E-02	4.217164001119614909e+02	1.148018679423246091e-02	nan	1.219885499580355770e+01	1.000000000000000000e+00
5.580000000000000000e+02	7.169098595700394583e+01	4.252088936892903348e+01	-4.96E-02	1.451655997351772612e+03	4.842988137467751919e-03	nan	9.273926249397032251e+00	1.000000000000000000e+00
5.580000000000000000e+02	1.698705284998743537e+01	2.918419454414922143e+01	-2.74E-03	7.637413276266235584e+01	3.096374856220748262e-01	nan	1.277526459290655225e+01	1.000000000000000000e+00
5.590000000000000000e+02	7.957958091729440753e+01	6.044231675532892645e+00	-2.50E-03	6.955395352055080593e+01	2.425386688818149672e-01	nan	5.649573314761864751e+00	1.000000000000000000e+00
5.590000000000000000e+02	8.059007199899753005e+01	1.194507378458582281e+01	-2.16E-03	5.938249361634945700e+01	3.693503700868122630e-01	nan	5.986737828080813451e+00	1.000000000000000000e+00
5.590000000000000000e+02	4.187183871481043695e+01	4.795806419204200921e+01	-2.36E-03	6.538128972437758080e+01	2.023273224866984910e-01	nan	9.053665501845269858e+00	1.000000000000000000e+00
5.600000000000000000e+02	6.939331996798215130e+01	5.150567868655623016e+01	-1.24E-02	3.612796537659440332e+02	3.489700741032453202e-02	nan	9.273926249397032251e+00	1.000000000000000000e+00
5.600000000000000000e+02	1.177983042981432504e+02	5.260532458305272030e+01	-9.73E-03	2.816914883510116852e+02	3.442307642116027022e-02	nan	6.791928256090622895e+00	1.000000000000000000e+00
5.600000000000000000e+02	3.111958978727514946e+01	3.671226122324673469e+01	-2.02E-03	5.547561261961580925e+01	3.720216938317364441e-01	nan	4.980221080881389817e+00	1.000000000000000000e+00
5.610000000000000000e+02	5.715609405338649651e+01	5.316010016628261070e+01	-1.16E-02	3.351942909981524963e+02	6.237783566290200366e-02	nan	5.764239494184030477e+00	1.000000000000000000e+00
5.610000000000000000e+02	8.130297251241736944e+01	4.908136132962538056e+01	-1.14E-02	3.310489841818192076e+02	4.216804430685505700e-02	nan	1.163744292740167907e+01	1.000000000000000000e+00
5.620000000000000000e+02	1.090858239399405818e+02	2.275257667789671601e+01	-2.03E-03	5.570826416427601657e+01	3.193888051501999614e-01	nan	1.591240978937861961e+01	1.000000000000000000e+00
5.630000000000000000e+02	7.978101768013192441e+01	2.000612335653984530e+01	2.674934783767117952e-03	-7.46E+01	2.600915679285281668e-01	nan	8.101548561378571378e+00	1.000000000000000000e+00
5.630000000000000000e+02	5.731135099069331318e+01	2.432344651850700501e+01	-2.35E-03	6.506654912284069781e+01	3.043716630205696161e-01	nan	4.322419145717748101e+00	1.000000000000000000e+00
5.630000000000000000e+02	3.392446312875023295e+01	4.082751182955709623e+01	-2.04E-03	5.583825479829003768e+01	3.056245958236655236e-01	nan	4.980221080881389817e+00	1.000000000000000000e+00
5.630000000000000000e+02	1.408072943098794383e+02	4.944071173599230917e+01	-3.05E-03	8.553872606061649719e+01	2.526111429800055319e-01	nan	1.216295267620883003e+01	1.000000000000000000e+00
5.640000000000000000e+02	9.244463044953732833e+01	1.777162821949705673e+01	-8.70E-03	2.513137875145709188e+02	3.461496336766978210e-02	nan	9.598721454894800331e+00	1.000000000000000000e+00
5.640000000000000000e+02	1.057637395726275571e+02	4.858302754634335940e+01	-8.67E-03	2.505636692805654775e+02	3.324979533964500522e-02	nan	1.268895667831471208e+01	1.000000000000000000e+00
5.640000000000000000e+02	7.408755917227378518e+01	7.369137631097287588e+00	-2.72E-03	7.605811944779647149e+01	3.271277907867552459e-01	nan	5.649573314761864751e+00	1.000000000000000000e+00
5.640000000000000000e+02	2.916530699210107969e+01	1.910376264942208024e+01	-2.18E-03	6.019125429405455208e+01	2.550365677264198050e-01	nan	1.102770680517628321e+01	1.000000000000000000e+00
5.640000000000000000e+02	1.326365830051441890e+02	4.043088961908194534e+01	-2.75E-03	7.679942622946329323e+01	2.401536436932600882e-01	nan	7.868563883194589437e+00	1.000000000000000000e+00
5.650000000000000000e+02	5.335366928539034603e+01	4.882789255006193940e+01	-1.21E-02	3.520110935650715192e+02	3.765980847566718914e-02	nan	5.764239494184030477e+00	1.000000000000000000e+00
5.650000000000000000e+02	1.237827692854456672e+02	4.939339864187137152e+01	-7.93E-03	2.287452718150428268e+02	5.106070558197539633e-02	nan	6.791928256090622895e+00	1.000000000000000000e+00
5.650000000000000000e+02	1.907805214115353820e+01	2.355995014020011169e+01	-1.76E-03	4.769593309713475549e+01	3.126068414533657025e-01	nan	3.090800558110837759e+00	1.000000000000000000e+00
5.650000000000000000e+02	1.228751111451891198e+01	3.069029024990508958e+01	-2.50E-03	6.948966641637660757e+01	1.838244485123565752e-01	nan	7.837138061269321554e+00	1.000000000000000000e+00
5.650000000000000000e+02	6.317514413140564500e+01	4.008827039971285444e+01	-1.19E-02	3.466683875268249722e+02	3.136226826731236539e-02	nan	9.494590566149511801e+00	1.000000000000000000e+00
5.660000000000000000e+02	1.315542808329873878e+02	2.835325028350120391e+01	-2.51E-02	7.322531280186044569e+02	1.369873689929523852e-02	nan	1.212603603459195334e+01	1.000000000000000000e+00
5.660000000000000000e+02	3.943728323134077129e+01	1.276606416446860592e+01	-2.13E-03	5.852280141481355002e+01	2.058390112649673975e-01	nan	1.206979361653240268e+01	1.000000000000000000e+00
5.670000000000000000e+02	8.937180307832325354e+01	2.686520757612969845e+01	-2.42E-03	6.706145263938276457e+01	3.257025773928695633e-01	nan	9.445120230140721773e+00	1.000000000000000000e+00
5.670000000000000000e+02	6.857472335141622466e+01	3.227854605978604496e+01	-3.58E-03	1.011409237871037448e+02	1.440573327978619256e-01	nan	9.494590566149511801e+00	1.000000000000000000e+00
5.680000000000000000e+02	5.595830285043523844e+01	2.842863445591151716e+01	-8.20E-03	2.367722582135835410e+02	1.286688566184593929e-01	nan	4.322419145717748101e+00	1.000000000000000000e+00
5.680000000000000000e+02	1.599551721848028762e+01	2.378584069006460666e+01	2.787191269490731441e-03	-7.79E+01	1.474534243397959132e-01	nan	3.090800558110837759e+00	1.000000000000000000e+00
5.690000000000000000e+02	2.625364227183035837e+01	3.179977484232830776e+01	-5.92E-03	1.697939934850996053e+02	1.605243943575586085e-01	nan	1.092628961932039466e+01	1.000000000000000000e+00
5.690000000000000000e+02	5.402499330426271484e+01	2.177985360222785971e+01	-1.01E-02	2.920622179302877726e+02	5.753076044805915945e-02	nan	6.924158623373108945e+00	1.000000000000000000e+00
5.690000000000000000e+02	1.320882802733219705e+02	4.828032664973520127e+01	-1.23E-02	3.567048417897302102e+02	3.039467722851463272e-02	nan	7.868563883194589437e+00	1.000000000000000000e+00
5.700000000000000000e+02	9.577704926174035904e+01	9.402719559985667885e+00	-3.02E-02	8.813570784493308565e+02	8.630948943330718492e-03	nan	1.860015232153095255e+01	1.000000000000000000e+00
5.700000000000000000e+02	8.188048380382547009e+01	3.261763590591804274e+01	-7.59E-03	2.186893400818820510e+02	7.493548535186378423e-02	nan	9.445120230140721773e+00	1.000000000000000000e+00
5.710000000000000000e+02	2.586684207685199155e+01	4.643024665188116273e+01	-6.31E-03	1.812314595227651637e+02	8.569291521927036026e-02	nan	4.665380755754825692e+00	1.000000000000000000e+00
5.710000000000000000e+02	6.275874099290486896e+01	4.003616798340952698e+01	1.556209990606837769e-02	-4.53E+02	3.944695423778077359e-02	nan	8.165230278299921096e+00	1.000000000000000000e+00
5.720000000000000000e+02	7.088968845623537618e+01	1.705868614338247724e+01	-1.28E-02	3.719003591535778810e+02	3.359970931291489382e-02	nan	1.187783966059284957e+01	1.000000000000000000e+00
5.720000000000000000e+02	1.221630205707712093e+02	3.790051977702744068e+01	-4.72E-02	1.380851304579366570e+03	8.312585388056015212e-03	nan	1.436144738101940987e+01	1.000000000000000000e+00
5.720000000000000000e+02	8.412975038821413065e+00	2.788046151240746440e+01	-2.25E-03	6.218175680345724743e+01	2.086292439728124615e-01	nan	7.733455532888477535e+00	1.000000000000000000e+00
5.720000000000000000e+02	5.688132119435864809e+01	4.570422955764482253e+01	-5.22E-03	1.492821210342193865e+02	2.886000489610270892e-01	nan	8.165230278299921096e+00	1.000000000000000000e+00
5.720000000000000000e+02	4.741478239596190747e+01	1.605957316304077409e+01	-2.55E-03	7.099409474407954690e+01	2.929908552854695314e-01	nan	4.415122385785422487e+00	1.000000000000000000e+00
5.720000000000000000e+02	8.158387440154214687e+00	5.215931636553884232e+01	-2.03E-03	5.578426514494790922e+01	2.437221999573258024e-01	nan	1.629541080227006589e+01	1.000000000000000000e+00
5.730000000000000000e+02	3.572344245783249761e+01	5.796628968909630863e+00	-2.78E-03	7.762312366762820659e+01	2.015125739805921912e-01	nan	1.366933248785107935e+01	1.000000000000000000e+00
5.740000000000000000e+02	4.062152531101256869e+01	2.715755701950226353e+01	-1.10E-02	3.182493721544785785e+02	3.754448394980802739e-02	nan	7.264469814556173688e+00	1.000000000000000000e+00
5.740000000000000000e+02	8.368892144090999352e+01	4.493423631191841139e+01	-3.35E-03	9.432710079132223768e+01	1.137751614214236318e-01	nan	1.244865825092456646e+01	1.000000000000000000e+00
5.740000000000000000e+02	1.606474037085990147e+01	2.675938088079467647e+01	-3.05E-03	8.555242003794072048e+01	1.612236957200859910e-01	nan	7.733455532888477535e+00	1.000000000000000000e+00
5.740000000000000000e+02	3.037226394794708995e+01	4.521906897720852925e+01	3.347648254063681061e-03	-9.43E+01	3.566240987622509850e-01	nan	4.665380755754825692e+00	1.000000000000000000e+00
5.750000000000000000e+02	2.008494676027624948e+01	9.406475586619642115e+00	-1.14E-02	3.306546831107741014e+02	3.466520707747322572e-02	nan	1.604972087875292885e+01	1.000000000000000000e+00
5.750000000000000000e+02	4.346123011487606647e+01	4.733675825592591480e+01	-3.31E-03	9.316019522503579253e+01	1.678680133147795184e-01	nan	7.091068086012779048e+00	1.000000000000000000e+00
5.750000000000000000e+02	1.209395083713588264e+02	5.318351729288411178e+01	3.725874090247091597e-03	-1.05E+02	1.567018449766821586e-01	nan	1.533189470260581011e+01	1.000000000000000000e+00
5.760000000000000000e+02	6.417320910576850679e+01	3.146097961554723810e+01	-1.11E-02	3.208237783863061168e+02	3.515883139002129454e-02	nan	8.691062972193257963e+00	1.000000000000000000e+00
5.760000000000000000e+02	3.493878858049498604e+01	1.944342232691868944e+01	-4.62E-03	1.317156219201350780e+02	1.252099032038560544e-01	nan	9.079737376300121454e+00	1.000000000000000000e+00
5.770000000000000000e+02	6.929695235440484602e+00	3.591029397399738343e+01	-2.70E-03	7.544919751286953158e+01	2.097641462946078228e-01	nan	8.165679906555299183e+00	1.000000000000000000e+00
5.780000000000000000e+02	3.578388751106560761e+01	3.257694648724880437e+01	-1.28E-02	3.730474271479108666e+02	2.482280027613303908e-02	nan	7.264469814556173688e+00	1.000000000000000000e+00
5.780000000000000000e+02	6.871856113908931718e+01	4.525462438858897940e+01	-2.80E-03	7.813315313466345913e+01	2.600890704750079552e-01	nan	9.131753283623858408e+00	1.000000000000000000e+00
5.790000000000000000e+02	7.559044793123133843e+01	2.160743511317539145e+01	-1.14E-02	3.295484797148616849e+02	2.599747308629696274e-02	nan	5.882376780535234495e+00	1.000000000000000000e+00
5.790000000000000000e+02	2.593593114362600005e+01	3.444940710072201284e+01	-2.87E-02	8.393064366006774435e+02	8.924549099070477887e-03	nan	1.002438792964452219e+01	1.000000000000000000e+00
5.790000000000000000e+02	5.252163560966675959e+01	3.527517216942475642e+01	-1.64E-02	4.770646349354813651e+02	9.987888348761742030e-03	nan	9.303690052469562488e+00	1.000000000000000000e+00
5.790000000000000000e+02	1.090531100490765226e+02	4.001031156979431103e+01	-7.13E-03	2.052839365650567913e+02	6.365542786887179449e-02	nan	1.150762926733824543e+01	1.000000000000000000e+00
5.790000000000000000e+02	5.051586906165174184e+01	4.805461334652897420e+01	-1.23E-02	3.560337841459261199e+02	3.558824996253007189e-02	nan	7.091068086012779048e+00	1.000000000000000000e+00
5.800000000000000000e+02	4.455063359879795115e+01	2.757508240865472970e+01	-3.37E-03	9.486183199827958390e+01	2.545301353558278024e-01	nan	1.009328892024299940e+01	1.000000000000000000e+00
5.800000000000000000e+02	1.361047875800809379e+02	3.826602566273543005e+01	-3.42E-03	9.646844539005505226e+01	2.850911376819622589e-01	nan	5.251526914102525367e+00	1.000000000000000000e+00
5.810000000000000000e+02	1.210074276486892444e+02	2.267005329376300082e+01	-1.11E-02	3.224625348289857811e+02	2.086698848206003376e-02	nan	1.041968706747418594e+01	1.000000000000000000e+00
5.810000000000000000e+02	9.493611834892773516e+01	5.107589983248355736e+01	-1.24E-02	3.597689683660205446e+02	5.153769143094744098e-02	nan	6.731842736592702714e+00	1.000000000000000000e+00
5.810000000000000000e+02	1.242019836380098212e+02	1.275215580411405725e+01	-2.87E-03	8.038602329835603655e+01	3.235190047291747195e-01	nan	1.041968706747418594e+01	1.000000000000000000e+00
5.820000000000000000e+02	9.978966439095718499e+01	5.702177558208955332e+00	3.412354017897649330e-03	-9.62E+01	1.553026874629188647e-01	nan	5.136404023988539791e+00	1.000000000000000000e+00
5.820000000000000000e+02	3.367024159473153588e+01	2.103233972433366716e+01	-3.99E-03	1.131020513646055718e+02	1.106767892937384756e-01	nan	1.173650051633712543e+01	1.000000000000000000e+00
5.820000000000000000e+02	8.478130808876180424e+01	3.700620017587438326e+01	-2.89E-03	8.091570095066437318e+01	1.433383188262585817e-01	nan	8.437883940061260191e+00	1.000000000000000000e+00
5.820000000000000000e+02	7.484744002540395513e+01	3.516719307753885460e+01	-2.16E-03	5.942125205007237554e+01	2.391256556315208837e-01	nan	1.010265716571286454e+01	1.000000000000000000e+00
5.830000000000000000e+02	5.228394867715921634e+01	6.238869541693621734e+00	3.456401491237920572e-03	-9.75E+01	3.492356708445697455e-01	nan	5.760333720441632721e+00	1.000000000000000000e+00
5.830000000000000000e+02	6.544798626649374285e+01	6.899399948762741985e+00	-1.77E-03	4.805491177857112461e+01	3.139708234937075293e-01	nan	1.318059885104145401e+01	1.000000000000000000e+00
5.830000000000000000e+02	6.125582517566531493e+01	3.999187890992547523e+01	5.849996330248725604e-03	-1.68E+02	2.411620759283037430e-01	nan	8.054416624379872047e+00	1.000000000000000000e+00
5.840000000000000000e+02	1.349535464952540309e+01	3.089931680817213433e+01	-2.59E-03	7.226338544344103809e+01	2.066716260139686012e-01	nan	1.263806261625952310e+01	1.000000000000000000e+00
5.850000000000000000e+02	5.513621405361771366e+01	4.528123628513927201e+01	-2.59E-03	7.208707517374445217e+01	2.060615032890109610e-01	nan	8.088692213690498178e+00	1.000000000000000000e+00
5.860000000000000000e+02	1.108068361000257340e+02	1.287539381004535066e+01	2.288603066115810908e-03	-6.33E+01	2.712162385791666575e-01	nan	5.361139696378969255e+00	1.000000000000000000e+00
5.860000000000000000e+02	1.314067588653358598e+02	2.376348715675013779e+01	-1.11E-02	3.204491243474925000e+02	2.209451994378286432e-02	nan	1.045665756187165840e+01	1.000000000000000000e+00
5.860000000000000000e+02	8.654391392965627006e+01	2.259738813631908627e+01	-3.74E-03	1.058417934506997966e+02	1.477481759540010264e-01	nan	7.519650627873055271e+00	1.000000000000000000e+00
5.870000000000000000e+02	5.697570331853553682e+01	2.739855368477126163e+01	-2.17E-03	5.972289930386723711e+01	3.622623422948598737e-01	nan	6.587889168200598888e+00	1.000000000000000000e+00
5.870000000000000000e+02	6.322018946171454701e+01	3.218067541041394719e+01	-3.48E-03	9.811905565542467400e+01	2.925114834839519506e-01	nan	5.337873284557812070e+00	1.000000000000000000e+00
5.870000000000000000e+02	9.491477070339445277e+01	7.320218915099036217e+00	-2.44E-03	6.774990319362176194e+01	2.634411725463273735e-01	nan	5.136404023988539791e+00	1.000000000000000000e+00
5.870000000000000000e+02	5.295677121957258038e+01	1.195977457475240868e+01	-3.18E-03	8.933043358297516079e+01	1.709665069408019544e-01	nan	5.760333720441632721e+00	1.000000000000000000e+00
5.870000000000000000e+02	9.260674273549801683e+01	3.385018085153490119e+01	-2.10E-03	5.786477451239517222e+01	3.411921597353684277e-01	nan	8.383158318905058692e+00	1.000000000000000000e+00
5.880000000000000000e+02	1.098264906154133485e+02	7.604649880115677441e+00	-2.58E-03	7.190544977044443442e+01	2.380243706830720285e-01	nan	5.361139696378969255e+00	1.000000000000000000e+00
5.880000000000000000e+02	1.139900365621262210e+02	2.869443163242045003e+01	-6.47E-03	1.859972662498329328e+02	1.255249084222784806e-01	nan	1.134364851474071223e+01	1.000000000000000000e+00
5.880000000000000000e+02	8.780815280551271940e+01	4.072410826486061808e+01	-1.86E-03	5.063529082077835142e+01	3.381136151611544571e-01	nan	8.383158318905058692e+00	1.000000000000000000e+00
5.890000000000000000e+02	1.002935601337609626e+02	1.827496227506564708e+01	-1.10E-02	3.181783694384652108e+02	1.614379279373256981e-02	nan	6.392210517276554427e+00	1.000000000000000000e+00
5.890000000000000000e+02	2.059702042043075565e+01	1.913995545865588710e+01	3.598325519155358768e-03	-1.02E+02	2.161537163912988779e-01	nan	1.373740281385623696e+01	1.000000000000000000e+00
5.890000000000000000e+02	6.143297262875699261e+01	2.254746782811476180e+01	-2.12E-03	5.826138881506804523e+01	2.707598765350264225e-01	nan	6.587889168200598888e+00	1.000000000000000000e+00
5.900000000000000000e+02	8.707370623055684433e+00	8.305737027208063950e+00	-3.80E-03	1.076493380541107712e+02	2.568106415200073211e-01	nan	1.608552334630567060e+01	1.000000000000000000e+00
5.900000000000000000e+02	7.806123425079378819e+01	3.670816842666420854e+01	-1.82E-03	4.949839256952284927e+01	3.334665344448969337e-01	nan	9.287096591864091977e+00	1.000000000000000000e+00
5.900000000000000000e+02	1.011037629322080136e+02	4.256469435590830841e+01	-1.63E-03	4.387874206379593289e+01	3.580287450227206403e-01	nan	1.217136384474657262e+01	1.000000000000000000e+00
5.900000000000000000e+02	1.273334507229991459e+02	4.398541450998692426e+01	-1.98E-03	5.421872178498075101e+01	2.559361505346163801e-01	nan	9.874108219968993794e+00	1.000000000000000000e+00
5.900000000000000000e+02	9.125018854154112091e+01	5.087763871468338550e+01	-2.65E-03	7.397335963627763533e+01	2.387279246195948001e-01	nan	5.510436627170729906e+00	1.000000000000000000e+00
5.900000000000000000e+02	8.222511352112050531e+01	5.235584282323033989e+01	-3.18E-03	8.952154283825896641e+01	3.335489718046755758e-01	nan	8.305431356590814218e+00	1.000000000000000000e+00
5.910000000000000000e+02	1.347637874248126479e+02	5.048834535979168692e+01	-3.34E-03	9.406693914163084003e+01	1.957298421328763638e-01	nan	9.874108219968993794e+00	1.000000000000000000e+00
5.910000000000000000e+02	1.003703821814369235e+02	2.466671114921361863e+01	-2.44E-03	6.760775236016354484e+01	3.677871552632268060e-01	nan	3.710793450082962686e+00	1.000000000000000000e+00
5.910000000000000000e+02	2.543835445088727454e+01	3.334034817672830542e+01	3.745883388187990198e-03	-1.06E+02	1.640526865564352343e-01	nan	1.500298865366299239e+01	1.000000000000000000e+00
5.920000000000000000e+02	6.585039498618877474e+01	3.682555539820924650e+01	-1.20E-02	3.491549528918405372e+02	1.176903614555558919e-01	nan	5.337873284557812070e+00	1.000000000000000000e+00
5.920000000000000000e+02	1.216926292086437655e+02	2.036686126959594745e+01	-1.11E-02	3.231536029292422540e+02	2.714595752048987176e-02	nan	1.134364851474071223e+01	1.000000000000000000e+00
5.920000000000000000e+02	1.273639693897694158e+01	4.341942310400644800e+01	-8.08E-02	2.367680948312575310e+03	5.487131100746167611e-03	nan	4.780511445732629205e+00	1.000000000000000000e+00
5.930000000000000000e+02	9.070948380454940718e+01	2.455716382090158234e+01	-7.37E-03	2.123730662015322253e+02	4.979643261363841944e-02	nan	8.318984573761875723e+00	1.000000000000000000e+00
5.930000000000000000e+02	4.610522968947977773e+01	3.769602444588935697e+01	-2.18E-03	6.020263782988346435e+01	1.688363820736155096e-01	nan	1.004710128555966442e+01	1.000000000000000000e+00
5.940000000000000000e+02	7.153048753863016884e+01	1.736468709968457702e+01	-1.19E-02	3.459715878890568206e+02	3.981864630364173596e-02	nan	1.134993495285758947e+01	1.000000000000000000e+00
5.940000000000000000e+02	5.424228150273705751e+01	5.210582084983821716e+01	-4.97E-03	1.418851236221639454e+02	9.042289113459278660e-02	nan	1.149953996802404177e+01	1.000000000000000000e+00
5.950000000000000000e+02	5.342843291787452387e+01	2.240798696454180927e+01	-1.31E-02	3.807872070331076770e+02	1.206439594118902114e-02	nan	9.694045414074196287e+00	1.000000000000000000e+00
5.950000000000000000e+02	4.277485674224973167e+01	4.720145403007071394e+01	-3.69E-03	1.043921486304661244e+02	1.882811482666214564e-01	nan	1.007196979480537991e+01	1.000000000000000000e+00
5.950000000000000000e+02	8.802421234064108546e+01	4.641020215964521611e+01	-2.15E-03	5.924228740196515020e+01	3.537728287179651154e-01	nan	5.510436627170729906e+00	1.000000000000000000e+00
5.960000000000000000e+02	8.894389763336036481e+01	3.941120111161422557e+01	-2.72E-03	7.588927812963343911e+01	1.652701599772573582e-01	nan	7.059166856505309617e+00	1.000000000000000000e+00
5.960000000000000000e+02	6.461606772198801707e+01	4.714356541974785841e+01	-1.13E-02	3.271077682583006663e+02	5.107983988556186183e-02	nan	1.039157806108969062e+01	1.000000000000000000e+00
5.960000000000000000e+02	9.883707229286132190e+01	2.804590466465112542e+01	3.264440842384955591e-03	-9.19E+01	2.019643981770007368e-01	nan	3.710793450082962686e+00	1.000000000000000000e+00
5.970000000000000000e+02	2.977099616559944195e+01	1.253946518009115607e+01	-1.19E-02	3.449425500572233432e+02	3.498546959901016606e-02	nan	1.047079288747275250e+01	1.000000000000000000e+00
5.970000000000000000e+02	5.441688799308811042e+01	3.205150670861956286e+01	-1.19E-02	3.452879902376545829e+02	2.111353337978627565e-02	nan	9.694045414074196287e+00	1.000000000000000000e+00
5.980000000000000000e+02	2.559541742274434384e+01	2.823364712539622801e+01	-1.22E-02	3.540849741289363237e+02	1.845581771034077168e-02	nan	8.507031835211607884e+00	1.000000000000000000e+00
5.980000000000000000e+02	9.563392330680812847e+00	2.136651161750061334e+01	-1.19E-02	3.442082990766317039e+02	3.664693243122296717e-02	nan	1.280209756167777257e+01	1.000000000000000000e+00
5.990000000000000000e+02	1.409942985032488423e+02	4.873205276049937140e+01	-4.93E-03	1.407740592498141439e+02	2.297399181239783150e-01	nan	1.628927005204462120e+01	1.000000000000000000e+00
6.000000000000000000e+02	7.758140509387582995e+01	3.359146059470787549e+01	-6.64E-03	1.908798320320273945e+02	8.530111614605162540e-02	nan	6.935016107063697532e+00	1.000000000000000000e+00
6.000000000000000000e+02	7.712166642737569688e+00	3.403405539800577628e+01	-5.55E-03	1.589379237536426217e+02	8.136164738503726124e-02	nan	8.297735341694334466e+00	1.000000000000000000e+00
6.000000000000000000e+02	9.891988572124309087e+01	1.050621786961322890e+01	-3.23E-03	9.102051497291944315e+01	2.165022794281218355e-01	nan	1.649477673498799746e+01	1.000000000000000000e+00
6.000000000000000000e+02	1.291747405397325394e+02	3.752320052775421289e+01	-2.49E-03	6.920635155270227301e+01	1.855172778951541535e-01	nan	8.947218096767393547e+00	1.000000000000000000e+00
6.010000000000000000e+02	3.804053516588528083e+01	1.896225494896118136e+01	-3.93E-03	1.113424901315068922e+02	1.070673595721893800e-01	nan	1.047079288747275250e+01	1.000000000000000000e+00
6.010000000000000000e+02	1.412631408382134168e+02	2.822761279079486840e+01	-3.15E-03	8.849929886924765299e+01	3.083853916203663781e-01	nan	1.524917614665859489e+01	1.000000000000000000e+00
6.020000000000000000e+02	9.688827040982957328e+01	2.687540229534230818e+01	-4.46E-03	1.268413421914196419e+02	1.082994432212227576e-01	nan	6.151759297533571313e+00	1.000000000000000000e+00
6.020000000000000000e+02	1.115185955333811876e+02	4.542451974950770932e+01	-5.01E-03	1.430485645875343437e+02	7.168351291592933716e-02	nan	1.041424137153049045e+01	1.000000000000000000e+00
6.020000000000000000e+02	1.187915029734936780e+02	3.667679124261732682e+01	-2.46E-03	6.827738940689172864e+01	2.040572122537988031e-01	nan	1.041767877384016217e+01	1.000000000000000000e+00
6.030000000000000000e+02	1.014474676224972569e+02	4.277333021514545663e+01	-1.15E-02	3.328079215221632694e+02	1.525553178768590534e-02	nan	7.349004536890126005e+00	1.000000000000000000e+00
6.030000000000000000e+02	6.573186368891094844e+01	9.366815330056539324e+00	-2.85E-03	7.968979938945284403e+01	2.427069709522327035e-01	nan	9.288285476436350052e+00	1.000000000000000000e+00
6.030000000000000000e+02	5.093904910325051816e+01	1.085295795500681137e+01	-9.92E-03	2.871948389990253077e+02	9.380484200348249146e-02	nan	1.486727894631099112e+01	1.000000000000000000e+00
6.040000000000000000e+02	2.481410800415960338e+01	4.224358464637878541e+01	-2.10E-02	6.119325000361563980e+02	1.421283666210815255e-02	nan	1.066644840924687188e+01	1.000000000000000000e+00
6.040000000000000000e+02	7.813595665748542274e+01	2.667865212285426324e+01	-2.23E-03	6.141067798340175443e+01	3.607716935029993133e-01	nan	6.935016107063697532e+00	1.000000000000000000e+00
6.050000000000000000e+02	1.278086220877386552e+02	1.162997843092936101e+01	-7.95E-03	2.295144000944473817e+02	5.511468992746237916e-02	nan	2.136599029183213716e+01	1.000000000000000000e+00
6.050000000000000000e+02	1.319269865085308595e+02	4.603659314165117422e+01	-3.16E-03	8.881841403557594106e+01	2.146481369871738876e-01	nan	8.947218096767393547e+00	1.000000000000000000e+00
6.060000000000000000e+02	3.228311170754640358e+01	7.042390082848294597e+00	-1.29E-02	3.745795864661261021e+02	1.744238012841714536e-02	nan	1.323748855731415475e+01	1.000000000000000000e+00
6.060000000000000000e+02	6.520459246827317656e+01	1.864012283879718268e+01	-5.15E-03	1.471384372896505397e+02	6.208046267483480207e-02	nan	9.288285476436350052e+00	1.000000000000000000e+00
6.060000000000000000e+02	9.104211736245548536e+01	2.496055582591730371e+01	-2.78E-03	7.778357884238553765e+01	2.112575764834535574e-01	nan	6.151759297533571313e+00	1.000000000000000000e+00
6.060000000000000000e+02	6.681187436335547147e+01	3.150383979374339560e+01	-4.05E-03	1.148413048447652187e+02	1.066578454682102217e-01	nan	7.647760483081991190e+00	1.000000000000000000e+00
6.060000000000000000e+02	8.931518937901573452e+01	5.140664984863972364e+01	-5.19E-03	1.483276940619092841e+02	1.374538459659435663e-01	nan	8.325660236205182585e+00	1.000000000000000000e+00
6.080000000000000000e+02	3.519088911852989554e+01	4.471249845037704773e+01	-7.88E-03	2.273423007943457890e+02	1.179215625239146137e-01	nan	6.406033440422385539e+00	1.000000000000000000e+00
6.080000000000000000e+02	7.225465226305787780e+01	4.761976013393650931e+01	-2.20E-03	6.080937194398926238e+01	3.309513444732210541e-01	nan	1.701019458080768487e+01	1.000000000000000000e+00
6.080000000000000000e+02	9.721635853759127599e+01	4.878212240616502271e+01	-9.07E-03	2.622260487234744915e+02	4.863732442850354776e-02	nan	7.349004536890126005e+00	1.000000000000000000e+00
6.080000000000000000e+02	9.145662130608531015e+01	3.518394189745053779e+01	-2.43E-03	6.750426974567572813e+01	3.171682308794271377e-01	nan	1.023178558644112712e+01	1.000000000000000000e+00
6.090000000000000000e+02	5.201768664906818174e+01	1.288762359978123229e+01	-1.20E-02	3.487162413419886775e+02	2.373985843132597751e-02	nan	1.097179389623799750e+01	1.000000000000000000e+00
6.100000000000000000e+02	1.284094697982039435e+01	4.507911804183206073e+01	-3.45E-03	9.748585476728676724e+01	2.844303283938555138e-01	nan	1.069461394179258562e+01	1.000000000000000000e+00
6.110000000000000000e+02	6.031854415700792771e+01	2.746343099785094921e+01	-1.18E-02	3.426784768247409829e+02	2.895582597073897979e-02	nan	7.647760483081991190e+00	1.000000000000000000e+00
6.110000000000000000e+02	3.627512004635700293e+01	5.102611134118315306e+01	-1.13E-02	3.289330197784919960e+02	6.625855518659806709e-02	nan	6.406033440422385539e+00	1.000000000000000000e+00
6.120000000000000000e+02	7.788256965318355185e+01	1.835912715894477643e+01	-1.43E-02	4.149996422987612732e+02	1.920456815381810234e-02	nan	1.261378529399107684e+01	1.000000000000000000e+00
6.130000000000000000e+02	4.114148317024388746e+01	3.918040033583680781e+01	-1.08E-02	3.121453877723807295e+02	1.817342776690583639e-01	nan	7.413178399978188615e+00	1.000000000000000000e+00
6.130000000000000000e+02	1.347124941529708053e+02	5.052499647751581335e+01	4.737853379264581749e-03	-1.35E+02	3.165284053916244122e-01	nan	1.211228876891452444e+01	1.000000000000000000e+00
6.130000000000000000e+02	3.175914774856275002e+01	7.892679832512143001e+00	-2.28E-03	6.299645748576733695e+01	2.508149098449076186e-01	nan	6.533412394044684213e+00	1.000000000000000000e+00
6.130000000000000000e+02	1.139977067396460200e+02	8.298699994545435388e+00	-2.93E-03	8.216379343609663977e+01	1.937715816058467322e-01	nan	1.212638121200983932e+01	1.000000000000000000e+00
6.130000000000000000e+02	1.469769521211239649e+01	3.454691725729206553e+01	3.021196980821452133e-03	-8.48E+01	2.040102864799709925e-01	nan	1.069461394179258562e+01	1.000000000000000000e+00
6.130000000000000000e+02	2.622093746887023613e+01	3.821417452284474336e+01	-2.69E-03	7.510276766112011160e+01	2.216002479687264604e-01	nan	1.107647265443159590e+01	1.000000000000000000e+00
6.130000000000000000e+02	1.316506238583935442e+02	3.880610192552165927e+01	2.380183343479566095e-03	-6.60E+01	3.436561497527810261e-01	nan	1.211228876891452444e+01	1.000000000000000000e+00
6.140000000000000000e+02	4.450151342699825108e+01	2.088058308906705562e+01	3.877251574184724901e-03	-1.10E+02	1.030974747413625492e-01	nan	1.097179389623799750e+01	1.000000000000000000e+00
6.140000000000000000e+02	4.617877218935082340e+01	3.374156467662739800e+01	-1.24E-02	3.594135159692696107e+02	1.308294117791892752e-01	nan	7.413178399978188615e+00	1.000000000000000000e+00
6.140000000000000000e+02	1.193299013959529589e+02	1.918983498802692012e+01	-2.43E-03	6.755180738483463188e+01	1.954311777910749948e-01	nan	6.370294002502633113e+00	1.000000000000000000e+00
6.150000000000000000e+02	9.338004805493581273e+01	8.377245064787535611e+00	-1.21E-02	3.506523338097124451e+02	2.522372077171919358e-02	nan	4.500212180223496894e+00	1.000000000000000000e+00
6.170000000000000000e+02	9.306420850709503867e+00	5.056821493690119951e+01	-1.07E-02	3.092220918033228259e+02	3.431265213794043589e-02	nan	1.690407698097027733e+01	1.000000000000000000e+00
6.170000000000000000e+02	8.435211097695663796e+01	6.396871159281212194e+00	-1.03E-02	2.992597437070889441e+02	2.153221095315188682e-01	nan	4.335553245460790350e+00	1.000000000000000000e+00
6.170000000000000000e+02	3.827179493341793659e+01	8.413164372392531121e+00	2.641512479153898356e-03	-7.36E+01	3.133263737836669005e-01	nan	6.533412394044684213e+00	1.000000000000000000e+00
6.170000000000000000e+02	1.251097506673235955e+02	1.651140483613620091e+01	2.220720692248874788e-03	-6.13E+01	3.033602273833618801e-01	nan	6.370294002502633113e+00	1.000000000000000000e+00
6.180000000000000000e+02	5.464343177756339287e+01	3.271194611072261438e+01	-1.28E-02	3.707522448011544611e+02	4.123629916036608556e-02	nan	8.527049685299999737e+00	1.000000000000000000e+00
6.180000000000000000e+02	9.211203704287298422e+01	4.833186980593520587e+01	-3.66E-03	1.034291806848810609e+02	1.282195636537104555e-01	nan	9.849761060687969305e+00	1.000000000000000000e+00
6.190000000000000000e+02	7.764397768515486575e+01	1.401308228566808012e+01	-9.17E-03	2.650681643888810868e+02	5.599990523860232106e-02	nan	1.014917357139380094e+01	1.000000000000000000e+00
6.190000000000000000e+02	6.283116776452611418e+01	4.020506445977034815e+01	-2.75E-02	8.025042840480259656e+02	2.383762697582980650e-02	nan	1.109891180184076553e+01	1.000000000000000000e+00
6.200000000000000000e+02	2.424944152142531806e+01	3.764691694452580606e+01	-1.40E-01	4.095198399879310728e+03	5.209645419361863539e-03	nan	1.068484048357970906e+01	1.000000000000000000e+00
6.200000000000000000e+02	9.596621056750096557e+01	4.694355828653137053e+00	4.205310530757965654e-03	-1.20E+02	1.750237212045231416e-01	nan	4.500212180223496894e+00	1.000000000000000000e+00
6.200000000000000000e+02	8.328776049870204190e+01	5.270793383936062071e+01	-6.71E-03	1.928915292949024547e+02	5.819759138828572986e-02	nan	9.849761060687969305e+00	1.000000000000000000e+00
6.200000000000000000e+02	1.104568259761464759e+02	1.363447842035302848e+01	3.282997170872787012e-03	-9.24E+01	1.974221138725512636e-01	nan	6.904044252542004934e+00	1.000000000000000000e+00
6.220000000000000000e+02	4.605744700073463349e+01	4.779281921768219377e+01	-1.12E-02	3.243718084679782123e+02	6.031018267206644801e-02	nan	8.670634088396933947e+00	1.000000000000000000e+00
6.220000000000000000e+02	8.857068829753582406e+01	7.397184777363324137e+00	-1.12E-02	3.236277267994368003e+02	5.722494013772194688e-02	nan	4.335553245460790350e+00	1.000000000000000000e+00
6.220000000000000000e+02	6.438170348718868752e+01	2.692288352120447925e+01	-2.45E-03	6.815029105905406936e+01	3.265424189205906602e-01	nan	1.132904151090668421e+01	1.000000000000000000e+00
6.220000000000000000e+02	1.004728705398630240e+02	3.305201732994532904e+01	-2.26E-03	6.247811906800029647e+01	1.793811624345879041e-01	nan	9.413969940055126884e+00	1.000000000000000000e+00
6.220000000000000000e+02	1.213785047743261316e+02	4.951203112184060728e+01	-3.19E-03	8.966300570834123107e+01	2.246949567610257992e-01	nan	1.034270224196756338e+01	1.000000000000000000e+00
6.230000000000000000e+02	4.060058161737282489e+01	2.100940031308218536e+01	-1.11E-02	3.203943829963045005e+02	1.863323440919184559e-02	nan	1.098418421123303013e+01	1.000000000000000000e+00
6.230000000000000000e+02	1.220152309235487991e+02	3.163025536306197338e+01	-2.70E-03	7.534046045158873994e+01	1.592091559866093409e-01	nan	1.137094647995859376e+01	1.000000000000000000e+00
6.230000000000000000e+02	5.348469641691610121e+01	1.139894049023887312e+01	-3.18E-03	8.930359504298446893e+01	1.787136840092816703e-01	nan	1.281872859896680161e+01	1.000000000000000000e+00
6.240000000000000000e+02	1.306242811120776821e+02	1.508930283764225067e+01	-1.10E-02	3.175647009028763250e+02	2.865092883032172022e-02	nan	1.864722112264447773e+01	1.000000000000000000e+00
6.240000000000000000e+02	2.731085196830724371e+01	4.788379059985955166e+01	-1.24E-02	3.592264150961883047e+02	3.243526973412091952e-02	nan	1.068484048357970906e+01	1.000000000000000000e+00
6.240000000000000000e+02	4.830201585798768349e+01	3.941774870216289628e+01	-3.00E-02	8.769374609880475191e+02	6.698077820384229497e-03	nan	8.670634088396933947e+00	1.000000000000000000e+00
6.240000000000000000e+02	1.041471719043235709e+02	1.083196302610683048e+01	-1.87E-03	5.094716117211914508e+01	3.548154545653426917e-01	nan	6.301700360201111906e+00	1.000000000000000000e+00
6.250000000000000000e+02	5.116794830911082670e+01	2.400657631536287084e+01	-2.78E-03	7.757933955141623983e+01	2.272267694581070474e-01	nan	1.098418421123303013e+01	1.000000000000000000e+00
6.250000000000000000e+02	1.522196933462999802e+01	4.643694481214544112e+01	-4.75E-03	1.355738107386555669e+02	9.970163806826781716e-02	nan	1.217515692154517382e+01	1.000000000000000000e+00
6.260000000000000000e+02	9.276074169620819987e+01	2.765332316087732778e+01	3.201941748445243097e-03	-9.01E+01	2.287120254700627520e-01	nan	9.413969940055126884e+00	1.000000000000000000e+00
6.260000000000000000e+02	1.351882379459348442e+02	3.830810450182546134e+01	-5.17E-03	1.478670822057569012e+02	1.029735320727224179e-01	nan	8.003868320236737333e+00	1.000000000000000000e+00
6.270000000000000000e+02	1.278112071815787232e+02	4.141315284113237283e+01	-3.82E-03	1.081015349869874314e+02	1.590762482460984506e-01	nan	8.003868320236737333e+00	1.000000000000000000e+00
6.280000000000000000e+02	9.697556653700399920e+01	5.266286044580145642e+01	-4.43E-03	1.261225369945197343e+02	1.113955597640736706e-01	nan	2.536221014905048676e+01	1.000000000000000000e+00
6.280000000000000000e+02	1.104305903477976472e+02	1.035229637730930818e+01	-2.94E-03	8.234502137511817921e+01	2.606081424379801392e-01	nan	6.301700360201111906e+00	1.000000000000000000e+00
6.290000000000000000e+02	3.803544885951402676e+01	1.609834856079043064e+01	-5.11E-02	1.494594101783845872e+03	1.512884085402554923e-02	nan	5.403907704412720392e+00	1.000000000000000000e+00
6.290000000000000000e+02	6.302238587570094097e+01	4.104257770210734435e+01	-7.21E-02	2.112886772194241985e+03	5.985137414635721687e-02	nan	1.480977254171892632e+01	1.000000000000000000e+00
6.300000000000000000e+02	1.108135211586362630e+02	2.771533313017665279e+01	-1.69E-02	4.910732041926211764e+02	2.639201176265981719e-02	nan	1.457815251408669432e+01	1.000000000000000000e+00
6.300000000000000000e+02	3.467742950948417047e+01	2.298114227239883078e+01	-1.18E-02	3.433180393815169396e+02	2.936302046834222690e-01	nan	7.658272862188384877e+00	1.000000000000000000e+00
6.310000000000000000e+02	8.212462471029910560e+00	7.852404728380554921e+00	-1.20E-02	3.485186340080817899e+02	1.525419557866510845e-01	nan	8.338754732373310219e+00	1.000000000000000000e+00
6.320000000000000000e+02	1.621503209891218589e+01	1.019627115750454216e+01	-2.59E-02	7.555252692386953868e+02	2.180198980734904257e-02	nan	3.075395615357619405e+00	1.000000000000000000e+00
6.320000000000000000e+02	1.423863656021446218e+02	2.120166358974339005e+01	-4.90E-02	1.434638536567688789e+03	3.816230643616580487e-03	nan	9.605961037432541261e+00	1.000000000000000000e+00
6.320000000000000000e+02	1.251524250231357769e+02	3.034561195353608198e+01	-7.55E-03	2.177193813870532324e+02	3.655560216346465108e-02	nan	4.212861708809077399e+00	1.000000000000000000e+00
6.320000000000000000e+02	1.413188618674699342e+02	3.074812488328706905e+01	-1.24E-02	3.599791159355004879e+02	4.369864230740017064e-02	nan	9.605961037432541261e+00	1.000000000000000000e+00
6.320000000000000000e+02	7.555386308718630062e+01	1.613424642440632795e+01	3.650735525927763150e-03	-1.03E+02	3.078484922688619063e-01	nan	1.545143417814625764e+01	1.000000000000000000e+00
6.330000000000000000e+02	6.132747588259501725e+01	1.010459259797253218e+01	-2.47E-03	6.855051997169560707e+01	2.893574486116196054e-01	nan	1.545143417814625764e+01	1.000000000000000000e+00
6.340000000000000000e+02	3.543764529300699451e+01	1.135982187967376689e+01	-6.20E-02	1.815029759858890429e+03	5.626073947499254935e-03	nan	5.403907704412720392e+00	1.000000000000000000e+00
6.340000000000000000e+02	1.276208614514479791e+02	5.133532985749683064e+01	-1.24E-02	3.611953475580787085e+02	2.332612370523701184e-02	nan	1.777718481019149976e+01	1.000000000000000000e+00
6.340000000000000000e+02	4.292998367607206944e+01	5.136269484786866002e+01	-7.76E-03	2.238519189001454777e+02	2.289502610614086997e-01	nan	6.089031731925487634e+00	1.000000000000000000e+00
6.350000000000000000e+02	2.708728108621214048e+01	4.617448759866778119e+01	-1.13E-02	3.266488488572615552e+02	3.215949920355232194e-02	nan	3.346868309718741052e+00	1.000000000000000000e+00
6.350000000000000000e+02	9.413661174018955080e+01	4.364456575157232265e+01	-6.72E-03	1.932777593608159066e+02	8.742376728975942424e-02	nan	1.343656965563592465e+01	1.000000000000000000e+00
6.360000000000000000e+02	4.413635474083549326e+01	4.539436373385554191e+01	-1.17E-02	3.404776880007193540e+02	4.176185552577615923e-02	nan	6.089031731925487634e+00	1.000000000000000000e+00
6.370000000000000000e+02	8.443857320020968871e+01	2.909689421492432615e+01	-2.69E-03	7.491411128295780486e+01	1.765256233590195567e-01	nan	7.395136963840652555e+00	1.000000000000000000e+00
6.370000000000000000e+02	5.331262358528993417e+01	3.793355502231649723e+01	-1.10E-02	3.187702211933261083e+02	1.876485058434029796e-02	nan	1.109526268619424272e+01	1.000000000000000000e+00
6.370000000000000000e+02	1.232491906411257787e+02	3.410405613493411892e+01	-3.06E-03	8.577754561194855398e+01	1.616615784703284708e-01	nan	4.212861708809077399e+00	1.000000000000000000e+00
6.380000000000000000e+02	7.661944452763609092e+01	5.298750937477323930e+01	-1.14E-02	3.315921263233834679e+02	3.133446469268175161e-02	nan	1.985300336722050218e+01	1.000000000000000000e+00
6.380000000000000000e+02	7.355335829756050714e+01	2.949485396846522534e+01	-4.52E-03	1.286015705763200003e+02	1.000373433035076642e-01	nan	8.783445723260477678e+00	1.000000000000000000e+00
6.380000000000000000e+02	9.798838188581848740e+00	5.128281660604314851e+01	3.687286801082520753e-03	-1.04E+02	2.006712475564054188e-01	nan	1.481753297496081778e+01	1.000000000000000000e+00
6.380000000000000000e+02	1.194067988573515322e+02	1.553050263657656593e+01	-5.86E-03	1.681767878750698628e+02	2.453584893946119116e-01	nan	8.277841089463093383e+00	1.000000000000000000e+00
6.380000000000000000e+02	9.704586583462418048e+01	2.083555605972508573e+01	-2.28E-03	6.300370242559035461e+01	1.954478961660299774e-01	nan	1.021937911750722172e+01	1.000000000000000000e+00
6.390000000000000000e+02	1.015577753194853905e+01	3.646958340835102064e+01	-3.38E-03	9.524160360528516378e+01	1.352869926288534641e-01	nan	1.481753297496081778e+01	1.000000000000000000e+00
6.390000000000000000e+02	6.102227287905601827e+01	4.493571073697739671e+00	-2.68E-03	7.486435562511707076e+01	2.292012264773016783e-01	nan	1.242753173356964957e+01	1.000000000000000000e+00
6.390000000000000000e+02	7.547387629392122221e+01	2.092394215004605584e+01	-2.07E-03	5.695653327718407155e+01	2.681719892022533802e-01	nan	8.783445723260477678e+00	1.000000000000000000e+00
6.390000000000000000e+02	1.431268194885293781e+02	2.881666128823386330e+01	-2.36E-03	6.525221414778224016e+01	2.892646164386645236e-01	nan	1.193632941981755735e+01	1.000000000000000000e+00
6.400000000000000000e+02	1.015295404122984593e+02	3.001882191827780844e+01	-2.85E-03	7.971314567285207886e+01	1.884820662773234456e-01	nan	9.825230395255939442e+00	1.000000000000000000e+00
6.400000000000000000e+02	3.912666962596964026e+01	9.222108776547177200e+00	-4.23E-03	1.201361466576239536e+02	2.687892387631936053e-01	nan	9.997263964809132375e+00	1.000000000000000000e+00
6.400000000000000000e+02	9.171285103160681729e+01	3.042840942159927664e+01	-2.32E-03	6.427457601869870985e+01	2.805064227005649169e-01	nan	7.395136963840652555e+00	1.000000000000000000e+00
6.400000000000000000e+02	3.008737119089726164e+01	4.765805992463305074e+01	3.257588856364508016e-03	-9.17E+01	1.706434235105948050e-01	nan	3.346868309718741052e+00	1.000000000000000000e+00
6.410000000000000000e+02	1.203334631400694406e+02	3.943112581598894195e+01	3.310197699514770726e-03	-9.32E+01	1.453924216893482946e-01	nan	6.072819629070978387e+00	1.000000000000000000e+00
6.410000000000000000e+02	4.899521504877281330e+01	7.623015902402043409e+00	-2.56E-03	7.134169063315373194e+01	2.035715852707503659e-01	nan	9.997263964809132375e+00	1.000000000000000000e+00
6.410000000000000000e+02	5.680400253701834146e+01	2.740192992971648778e+01	3.203091293441410851e-03	-9.01E+01	2.140885239181559152e-01	nan	1.109526268619424272e+01	1.000000000000000000e+00
6.410000000000000000e+02	1.371043871067617204e+02	4.454788553175330890e+01	-3.11E-03	8.749175177497889422e+01	2.756267562053091869e-01	nan	1.635899850987317450e+01	1.000000000000000000e+00
6.420000000000000000e+02	4.000932558090826063e+01	3.955768746416219273e+01	-2.54E-03	7.053420336904905241e+01	2.758359760127619964e-01	nan	6.223337110130976235e+00	1.000000000000000000e+00
6.420000000000000000e+02	1.205199009828691032e+02	7.327841070927780365e+00	6.245494455948965087e-03	-1.79E+02	1.072833407478770429e-01	nan	8.277841089463093383e+00	1.000000000000000000e+00
6.420000000000000000e+02	3.881202792116481248e+01	2.559165126672461454e+01	-2.89E-03	8.086120139146339625e+01	2.403889426597807244e-01	nan	9.936147214912447012e+00	1.000000000000000000e+00
6.430000000000000000e+02	9.106852620177255631e+01	6.089578474473610115e+00	-2.21E-03	6.094777360501090868e+01	1.974953375046483162e-01	nan	1.591139352888984781e+01	1.000000000000000000e+00
6.430000000000000000e+02	4.345583635438710957e+01	3.437584529417789270e+01	-2.59E-03	7.201897895643305958e+01	3.333767475344878717e-01	nan	6.223337110130976235e+00	1.000000000000000000e+00
6.440000000000000000e+02	1.154193671222433437e+02	4.758329826716185096e+01	-3.26E-03	9.180978545732226337e+01	1.660865962805264662e-01	nan	9.518731813959083965e+00	1.000000000000000000e+00
6.440000000000000000e+02	1.311999424087823911e+02	2.929159617114741465e+01	-2.30E-03	6.363378835861858818e+01	1.736945088650788671e-01	nan	1.082927798434707611e+01	1.000000000000000000e+00
6.450000000000000000e+02	3.037888802148580680e+01	4.159774933552313314e+01	-2.54E-03	7.070111167126272278e+01	1.970050951007086271e-01	nan	6.067317899945097182e+00	1.000000000000000000e+00
6.470000000000000000e+02	5.514420196122912188e+01	5.082247431049685815e+01	-2.00E-02	5.827189953989711739e+02	1.081521260904672044e-02	nan	8.248109966629487033e+00	1.000000000000000000e+00
6.470000000000000000e+02	2.538405383735230458e+01	3.382576463814245926e+01	-4.20E-03	1.194456001115286483e+02	1.419587783453558627e-01	nan	6.846670463416046459e+00	1.000000000000000000e+00
6.470000000000000000e+02	1.384829297869772233e+02	5.276308628099577192e+01	2.893006273387668890e-03	-8.10E+01	1.617486597019719419e-01	nan	2.241792708265023393e+01	1.000000000000000000e+00
6.470000000000000000e+02	4.117937907437234912e+01	6.462484439680794779e+00	-1.90E-03	5.201165465553376066e+01	3.323276467421570901e-01	nan	4.471835507997693249e+00	1.000000000000000000e+00
6.480000000000000000e+02	1.419481030623108211e+02	3.061458680913681007e+01	3.805294419164963020e-03	-1.08E+02	1.597241631298483844e-01	nan	6.216603330821744322e+00	1.000000000000000000e+00
6.480000000000000000e+02	4.851792267688744431e+01	4.083054984615872485e+01	-1.13E-02	3.269818231986453156e+02	2.208537802421994822e-02	nan	8.202921966580387192e+00	1.000000000000000000e+00
6.480000000000000000e+02	8.741424882493622306e+01	4.498638833565134831e+01	2.028234215822839054e-03	-5.56E+01	2.933690992042264911e-01	nan	2.416675754596495551e+01	1.000000000000000000e+00
6.490000000000000000e+02	7.410405187567087637e+01	2.456298015292454551e+01	-9.69E-03	2.804528884303784366e+02	5.377806008020591388e-02	nan	6.510248194481999207e+00	1.000000000000000000e+00
6.490000000000000000e+02	1.044523336389444523e+02	1.609115667562327445e+01	3.810429402268813472e-03	-1.08E+02	1.675845618498201794e-01	nan	8.751471127531361915e+00	1.000000000000000000e+00
6.490000000000000000e+02	1.173097512423445465e+02	2.468573791532055850e+01	-3.03E-03	8.515221008575319672e+01	2.400602722988953719e-01	nan	1.462641493483507205e+01	1.000000000000000000e+00
6.490000000000000000e+02	6.232346126263745134e+01	4.676174113719493874e+01	-6.80E-03	1.956046876289188106e+02	2.185453425182887210e-01	nan	8.248109966629487033e+00	1.000000000000000000e+00
6.500000000000000000e+02	2.052095387636312296e+01	8.300332371371583307e+00	-1.22E-02	3.542642755801389285e+02	1.951950539782909555e-02	nan	1.079020049970799811e+01	1.000000000000000000e+00
6.500000000000000000e+02	9.382032811890495339e+01	1.610954035557227826e+01	-1.12E-02	3.237211292401747187e+02	1.817569169943544782e-02	nan	1.063202141353368546e+01	1.000000000000000000e+00
6.500000000000000000e+02	1.427103651404166555e+02	2.444489366465500524e+01	2.944807819782440956e-03	-8.25E+01	1.557222680087002598e-01	nan	6.216603330821744322e+00	1.000000000000000000e+00
6.520000000000000000e+02	4.092760568746368222e+01	1.909975935105126510e+01	-1.10E-02	3.202069187514740065e+02	3.522806824015689564e-02	nan	1.263978271268572762e+01	1.000000000000000000e+00
6.520000000000000000e+02	4.956354388142535150e+00	1.397171805330495786e+01	3.046388552843919649e-03	-8.55E+01	3.305362499720937430e-01	nan	1.656566849788910645e+01	1.000000000000000000e+00
6.520000000000000000e+02	3.684805662488477651e+01	5.350298012343201570e+00	3.290421618982968584e-03	-9.27E+01	1.499457985274637029e-01	nan	4.471835507997693249e+00	1.000000000000000000e+00
6.520000000000000000e+02	2.293800036585537327e+01	4.022058432670221606e+01	-2.48E-03	6.882322766880139397e+01	2.672330159200370092e-01	nan	6.487332789178475778e+00	1.000000000000000000e+00
6.530000000000000000e+02	8.007212544199455806e+01	2.196193623543590334e+01	-6.89E-03	1.982714662239870620e+02	8.222292727884628061e-02	nan	5.652790047944598939e+00	1.000000000000000000e+00
6.530000000000000000e+02	1.116956451419482619e+02	1.117967162866774622e+01	-2.92E-03	8.182879840572779528e+01	2.216718518182348996e-01	nan	8.751471127531361915e+00	1.000000000000000000e+00
6.530000000000000000e+02	5.892081624622538527e+01	3.142056848304538619e+01	-1.12E-02	3.242751098985203271e+02	4.088755082527917306e-02	nan	8.087447426400629524e+00	1.000000000000000000e+00
6.530000000000000000e+02	3.054656933056750745e+01	4.007085535669471454e+01	-3.38E-03	9.516951575890846016e+01	1.394356435549140016e-01	nan	7.610042079728613018e+00	1.000000000000000000e+00
6.540000000000000000e+02	6.606012293187346529e+01	3.522018766436537618e+01	-1.16E-02	3.351063290131255030e+02	6.886272332798737406e-02	nan	8.087447426400629524e+00	1.000000000000000000e+00
6.540000000000000000e+02	1.312466564227323147e+02	3.832888680301229556e+01	-2.16E-03	5.944505547297099923e+01	3.224679940790387001e-01	nan	4.337959063124437797e+00	1.000000000000000000e+00
6.540000000000000000e+02	8.136959698937674546e+01	4.758636662820342877e+01	-2.24E-03	6.185385940832429696e+01	2.270139781804558776e-01	nan	1.633206152743339956e+01	1.000000000000000000e+00
6.550000000000000000e+02	2.284833882487965795e+01	1.883654165770020228e+01	-4.42E-03	1.259352025583356181e+02	1.341468813725708031e-01	nan	5.069612342958532025e+00	1.000000000000000000e+00
6.560000000000000000e+02	9.217014018347028070e+01	8.691421262601418007e+00	-2.70E-02	7.896475360274495188e+02	5.670421251077639724e-03	nan	1.795740873091627776e+01	1.000000000000000000e+00
6.560000000000000000e+02	2.222437180382421573e+01	4.666854687257696099e+01	-2.49E-03	6.923121607865256522e+01	2.293520060381302184e-01	nan	6.487332789178475778e+00	1.000000000000000000e+00
6.560000000000000000e+02	8.904830582574774667e+01	3.317201043924694659e+01	-2.24E-03	6.172193647748397893e+01	2.643873828254077463e-01	nan	3.857496971904874616e+00	1.000000000000000000e+00
6.570000000000000000e+02	9.806429713817522043e+01	4.133942015715734897e+01	-2.72E-03	7.600145402067407474e+01	2.150757933867519789e-01	nan	6.508429585719461841e+00	1.000000000000000000e+00
6.570000000000000000e+02	3.788283828850198631e+01	4.449912885278344277e+01	-2.19E-03	6.029576137052197282e+01	2.241564835825783364e-01	nan	8.569156806787638914e+00	1.000000000000000000e+00
6.580000000000000000e+02	1.334366548286084821e+02	3.458431796059488050e+01	-5.29E-03	1.513926348377406441e+02	8.028453845642236075e-02	nan	4.337959063124437797e+00	1.000000000000000000e+00
6.580000000000000000e+02	5.684732534053613762e+01	1.851180189538687415e+01	-2.48E-03	6.890508359742655387e+01	1.980944834726569015e-01	nan	9.089272895231246707e+00	1.000000000000000000e+00
6.580000000000000000e+02	7.473234443581988273e+01	2.010700385601133888e+01	-2.24E-03	6.174410076801888891e+01	2.959842731505197833e-01	nan	5.652790047944598939e+00	1.000000000000000000e+00
6.580000000000000000e+02	2.710216529715111022e+01	2.159442665379414805e+01	-2.71E-03	7.569146591968821269e+01	2.622291059157703108e-01	nan	5.069612342958532025e+00	1.000000000000000000e+00
6.600000000000000000e+02	8.807481334267879447e+01	3.690464962267514437e+01	3.347297203079857997e-03	-9.43E+01	3.445847454890995643e-01	nan	3.857496971904874616e+00	1.000000000000000000e+00
6.600000000000000000e+02	6.766784704930199723e+01	3.580117786829057280e+01	-3.31E-03	9.324994310964349609e+01	1.968638018606438944e-01	nan	1.314746821939485955e+01	1.000000000000000000e+00
6.610000000000000000e+02	1.048395320274716624e+01	1.482276910853983054e+01	-1.62E-02	4.702739880801656227e+02	6.902096730048590256e-02	nan	5.456686894162015911e+00	1.000000000000000000e+00
6.610000000000000000e+02	1.541732734062808774e+01	2.364936277506509299e+01	-6.92E-03	1.990354374206206955e+02	8.554732658486274843e-02	nan	4.979891291363495398e+00	1.000000000000000000e+00
6.610000000000000000e+02	8.380208660348159810e+01	4.236137876298958815e+01	-5.38E-03	1.540678442008305922e+02	1.462430802425973564e-01	nan	6.930518501425958711e+00	1.000000000000000000e+00
6.610000000000000000e+02	4.863954703093740051e+01	2.241657551039529039e+01	-2.40E-03	6.645493633539413736e+01	2.651531976752903308e-01	nan	9.089272895231246707e+00	1.000000000000000000e+00
6.620000000000000000e+02	1.395674540738797873e+02	1.650183200836471542e+01	-3.08E-03	8.637378170022273594e+01	1.765281105016645036e-01	nan	1.099261250375848142e+01	1.000000000000000000e+00
6.620000000000000000e+02	1.418569993190311607e+02	2.725336735119794440e+01	-6.97E-03	2.005859435446718919e+02	7.509497493463201945e-02	nan	1.099261250375848142e+01	1.000000000000000000e+00
6.620000000000000000e+02	9.740318819169435471e+01	4.781418583887521123e+01	2.557022605018541717e-03	-7.11E+01	2.246853596884238469e-01	nan	5.184744266604512930e+00	1.000000000000000000e+00
6.630000000000000000e+02	6.949158244723794553e+01	8.379437525683568921e+00	-3.10E-02	9.046249797064516542e+02	8.960442668645374198e-03	nan	1.284528700548192681e+01	1.000000000000000000e+00
6.630000000000000000e+02	1.004123700913035151e+02	5.247554476546576474e+00	-2.78E-03	7.756976841214220997e+01	2.220985812110353175e-01	nan	1.834510763753241847e+01	1.000000000000000000e+00
6.630000000000000000e+02	2.621225625247183189e+01	1.536703852686134120e+01	3.391925762244135494e-03	-9.56E+01	1.450140703268615328e-01	nan	6.290651873316920550e+00	1.000000000000000000e+00
6.630000000000000000e+02	6.321687913460893782e+01	4.817230575552748206e+01	-2.93E-03	8.217294216920822691e+01	2.708666311636597213e-01	nan	7.463930901647188421e+00	1.000000000000000000e+00
6.630000000000000000e+02	1.281842720610776496e+02	3.829849431790507452e+01	-3.81E-03	1.077757846789477867e+02	1.838374394267847656e-01	nan	6.432933292818826310e+00	1.000000000000000000e+00
6.640000000000000000e+02	4.702110496346689672e+01	8.151959169924642978e+00	-1.63E-03	4.397390880518938872e+01	3.523693151158276970e-01	nan	1.147759552191560672e+01	1.000000000000000000e+00
6.640000000000000000e+02	3.790618867107671974e+01	2.181962108877640816e+01	-1.51E-03	4.052122438571502272e+01	3.260077279740535294e-01	nan	6.466644317062900882e+00	1.000000000000000000e+00
6.650000000000000000e+02	1.233410023586780255e+02	1.267379372097503598e+01	-1.33E-02	3.854944694340050546e+02	4.158566196627178080e-02	nan	1.494023942197599908e+01	1.000000000000000000e+00
6.650000000000000000e+02	7.728671770412192998e+00	4.052137866537034938e+01	-4.15E-02	1.214703715622992604e+03	4.749604475144941773e-03	nan	1.557351444158365084e+01	1.000000000000000000e+00
6.650000000000000000e+02	9.223970361575392474e+01	4.828322756848319131e+01	-1.78E-03	4.836314089465160038e+01	3.654090464412599326e-01	nan	5.184744266604512930e+00	1.000000000000000000e+00
6.660000000000000000e+02	1.024970130073794508e+02	2.520440959806269632e+01	-1.13E-02	3.288303349210682995e+02	2.075865312980329502e-02	nan	1.639318900929120915e+01	1.000000000000000000e+00
6.660000000000000000e+02	8.410048552499256402e+01	2.523073211939567884e+01	-6.33E-03	1.819025310452987014e+02	9.401726343720551160e-02	nan	9.023134319550560889e+00	1.000000000000000000e+00
6.660000000000000000e+02	1.194430085936873454e+01	2.008041274259486286e+01	-1.07E-02	3.104177523307823776e+02	1.420798320533471770e-01	nan	3.060420204034135949e+00	1.000000000000000000e+00
6.660000000000000000e+02	6.783227784320745002e+01	2.296942031189493960e+01	-2.72E-03	7.587847948856685321e+01	2.361809148826911064e-01	nan	9.035856059063533507e+00	1.000000000000000000e+00
6.660000000000000000e+02	3.107373703482292626e+01	2.544289476014386153e+01	-2.25E-03	6.212095776303733885e+01	2.532303171040410916e-01	nan	7.733725328673867416e+00	1.000000000000000000e+00
6.660000000000000000e+02	4.046211924212727240e+01	5.171493022612636992e+01	-2.57E-03	7.147898707345061098e+01	2.738447371688486065e-01	nan	7.975450562548029865e+00	1.000000000000000000e+00
6.670000000000000000e+02	1.188014762977975778e+02	2.690767784051714173e+01	-2.83E-03	7.913941169392175823e+01	1.503856828327847506e-01	nan	1.442123180146002781e+01	1.000000000000000000e+00
6.670000000000000000e+02	8.504061522964981634e+01	5.189359180182785281e+01	-2.51E-03	6.988510326842775555e+01	1.860429361583005869e-01	nan	8.053670187458227048e+00	1.000000000000000000e+00
6.670000000000000000e+02	5.365473885908240703e+01	1.751839394008336015e+01	-3.08E-03	8.650990830286623634e+01	2.230924304530310653e-01	nan	1.022099231431061206e+01	1.000000000000000000e+00
6.670000000000000000e+02	6.494243251228904512e+01	4.091057524239629117e+01	-2.94E-03	8.231961618833511807e+01	2.903982247298952934e-01	nan	7.463930901647188421e+00	1.000000000000000000e+00
6.670000000000000000e+02	2.278625454911601977e+01	4.449674694072503200e+01	-2.42E-03	6.725444551785203373e+01	2.405476140706591659e-01	nan	4.011633580255466569e+00	1.000000000000000000e+00
6.680000000000000000e+02	4.437279653100024035e+01	2.179790682210079922e+01	-1.96E-03	5.377275107380429375e+01	2.824848700734189366e-01	nan	6.466644317062900882e+00	1.000000000000000000e+00
6.690000000000000000e+02	7.545651576663301796e+01	2.781892449347005680e+01	-1.20E-02	3.469944285503886476e+02	2.279115287543398427e-02	nan	9.023134319550560889e+00	1.000000000000000000e+00
6.700000000000000000e+02	1.094777175996228635e+02	4.886739198528092487e+01	-6.60E-03	1.896586038710539128e+02	5.294309513344486184e-02	nan	1.724790926964522697e+01	1.000000000000000000e+00
6.700000000000000000e+02	7.714148413625632372e+01	1.530055737787615833e+01	5.123498002526023429e-03	-1.46E+02	1.590731012431122471e-01	nan	7.365497861416365311e+00	1.000000000000000000e+00
6.700000000000000000e+02	2.620858659170004046e+01	1.568393748235065743e+01	-1.96E-03	5.362220970144464616e+01	3.582347164494937841e-01	nan	1.090444569815503151e+01	1.000000000000000000e+00
6.700000000000000000e+02	8.944877732247446644e+00	2.068838702638513638e+01	-1.10E-02	3.201655012508025493e+02	6.250594975875956028e-02	nan	3.060420204034135949e+00	1.000000000000000000e+00
6.700000000000000000e+02	4.673138650545715223e+01	4.678501139752604843e+01	1.802765402742166449e-03	-4.90E+01	3.614959833464524985e-01	nan	7.975450562548029865e+00	1.000000000000000000e+00
6.710000000000000000e+02	9.291339074878470683e+01	4.195426129958908490e+01	-9.33E-03	2.697300586483079883e+02	2.854932270228027757e-02	nan	8.822021279183235976e+00	1.000000000000000000e+00
6.710000000000000000e+02	5.162659462808157684e+01	3.821754076096446084e+01	2.336950848777222516e-03	-6.47E+01	2.757209849505328769e-01	nan	9.867350995690442161e+00	1.000000000000000000e+00
6.710000000000000000e+02	1.968514714750460826e+01	4.704161174379497368e+01	2.308399076316905527e-03	-6.39E+01	2.369384395086352457e-01	nan	4.011633580255466569e+00	1.000000000000000000e+00
6.720000000000000000e+02	1.310367978430145399e+02	1.927427536477988568e+01	-2.36E-03	6.529689184480612596e+01	2.318210950784391766e-01	nan	1.442123180146002781e+01	1.000000000000000000e+00
6.730000000000000000e+02	1.152387361097078724e+02	3.161963720142719225e+01	-6.50E-02	1.903600505543172403e+03	8.819361846661100124e-03	nan	6.126245861409437943e+00	1.000000000000000000e+00
6.730000000000000000e+02	9.642617052745227113e+01	7.201515862909070975e+00	-3.66E-03	1.035605632386548365e+02	2.476119052186005476e-01	nan	2.091634773730678276e+01	1.000000000000000000e+00
6.730000000000000000e+02	8.675177186880435443e+01	3.564058469809677376e+01	-2.17E-03	5.988005628076232512e+01	3.470661769614666881e-01	nan	8.822021279183235976e+00	1.000000000000000000e+00
6.740000000000000000e+02	4.972849144545632782e+01	2.704762858927379554e+01	-7.10E-03	2.044877831456695674e+02	5.662446884647565071e-02	nan	1.133003678790035451e+01	1.000000000000000000e+00
6.750000000000000000e+02	7.075511998076899545e+01	1.163110079412487075e+01	-1.41E-02	4.087789746262843096e+02	1.573929724778144745e-02	nan	7.365497861416365311e+00	1.000000000000000000e+00
6.760000000000000000e+02	2.094911122924425939e+01	1.689246201633801192e+01	-9.71E-03	2.810460588599657399e+02	3.050799462306275078e-02	nan	8.753677014025907255e+00	1.000000000000000000e+00
6.760000000000000000e+02	8.517713022472854334e+00	2.716687396259137799e+01	-7.99E-03	2.306693322599958265e+02	2.208505628376384866e-01	nan	6.753175168581019960e+00	1.000000000000000000e+00
6.770000000000000000e+02	4.728885842297272823e+00	4.302582981207444135e+01	-2.43E-03	6.739138491120631613e+01	3.230430950979895632e-01	nan	1.630526577634018182e+01	1.000000000000000000e+00
6.780000000000000000e+02	1.229454312155595730e+01	1.557895064019007947e+01	-1.22E-02	3.546380319145847579e+02	2.889538870519836600e-02	nan	8.753677014025907255e+00	1.000000000000000000e+00
6.780000000000000000e+02	4.231011752253071734e+01	5.335130019048640548e+01	-3.53E-02	1.031418903975925559e+03	2.703164801568636033e-02	nan	2.289853025942789344e+01	1.000000000000000000e+00
6.780000000000000000e+02	1.395282913191973364e+02	4.799972003153342825e+01	-1.01E-02	2.930603024672865331e+02	2.992321154969324049e-02	nan	1.072499377332701442e+01	1.000000000000000000e+00
6.780000000000000000e+02	4.335666179805375720e+01	7.303389495172057266e+00	-2.51E-03	6.966698602897538706e+01	1.888098505735400501e-01	nan	1.526056495612379926e+01	1.000000000000000000e+00
6.780000000000000000e+02	1.323863586991672037e+02	3.198412369687921952e+01	-2.36E-03	6.549464628323467252e+01	2.068719858191224725e-01	nan	4.518946479332455191e+00	1.000000000000000000e+00
6.790000000000000000e+02	3.390679932679316977e+01	1.928608293422550446e+01	-6.55E-03	1.884252136941989590e+02	4.408855585211224337e-02	nan	1.317691549384412042e+01	1.000000000000000000e+00
6.790000000000000000e+02	1.164894015717781883e+02	2.342062642947293583e+01	-2.18E-03	5.995293863020797431e+01	3.426396402187168455e-01	nan	7.090036349349348122e+00	1.000000000000000000e+00
6.800000000000000000e+02	1.492634397778452637e+01	2.929638661485721940e+01	-2.80E-02	8.181269637289261709e+02	6.319713039667829158e-03	nan	6.753175168581019960e+00	1.000000000000000000e+00
6.800000000000000000e+02	1.122651371960517537e+02	4.309349360469263246e+01	-6.00E-03	1.720303913945988938e+02	9.831049632190902443e-02	nan	7.580536420507701934e+00	1.000000000000000000e+00
6.800000000000000000e+02	6.349540072105195776e+01	4.202703976293837940e+01	2.876862329571121257e-03	-8.05E+01	2.848203098525852184e-01	nan	1.764841079093466192e+01	1.000000000000000000e+00
6.810000000000000000e+02	1.024712996661077682e+02	1.311217045534016812e+01	-6.16E-03	1.769266653668123297e+02	9.666043446085903490e-02	nan	5.242715917685205618e+00	1.000000000000000000e+00
6.810000000000000000e+02	1.336993643049050888e+02	3.899699259480863844e+01	-2.66E-03	7.417186126115741729e+01	2.203688773008665169e-01	nan	7.134725916266503098e+00	1.000000000000000000e+00
6.820000000000000000e+02	6.082476429980924593e+01	7.595773541417641717e+00	-1.26E-02	3.649524309711800925e+02	2.451738925540081215e-02	nan	7.886460427700017206e+00	1.000000000000000000e+00
6.820000000000000000e+02	7.650460559099477109e+01	1.680520374939190376e+01	2.867389180589847899e-03	-8.03E+01	2.131614718669523345e-01	nan	1.080987954455973998e+01	1.000000000000000000e+00
6.820000000000000000e+02	2.392200520808390607e+01	3.970505478915991660e+01	-2.65E-03	7.375807881712904646e+01	1.722432335456745012e-01	nan	1.067166719788350449e+01	1.000000000000000000e+00
6.830000000000000000e+02	7.065752867749782240e+01	2.589724352798625873e+01	3.171013002852950818e-03	-8.92E+01	3.319830470006513989e-01	nan	1.080987954455973998e+01	1.000000000000000000e+00
6.830000000000000000e+02	1.358605225056101631e+02	2.909430309188088160e+01	2.983268653782422588e-03	-8.37E+01	3.622911129733761282e-01	nan	4.518946479332455191e+00	1.000000000000000000e+00
6.830000000000000000e+02	8.719057673178836865e+01	2.907115334404777229e+01	-3.03E-03	8.508606216723816829e+01	1.847955903089139040e-01	nan	1.022117308446151895e+01	1.000000000000000000e+00
6.840000000000000000e+02	1.234735922949004845e+02	2.220009565225038273e+01	-3.75E-03	1.062398751514711535e+02	1.112370766483783413e-01	nan	7.090036349349348122e+00	1.000000000000000000e+00
6.840000000000000000e+02	1.309943267505647668e+02	2.667065158248263756e+01	-3.33E-03	9.388824351411972202e+01	2.452906613538911040e-01	nan	5.436354271515996039e+00	1.000000000000000000e+00
6.850000000000000000e+02	1.036010827420572298e+02	7.992633328328781595e+00	-4.25E-03	1.207030271693849954e+02	1.023432619766244667e-01	nan	5.242715917685205618e+00	1.000000000000000000e+00
6.850000000000000000e+02	1.092234044660880414e+02	1.903532344149223121e+01	-6.93E-03	1.995272944369090169e+02	5.887184104744735968e-02	nan	7.371038423934811235e+00	1.000000000000000000e+00
6.850000000000000000e+02	2.672712321858370998e+01	2.338607427407309913e+01	-3.57E-03	1.010061937948943722e+02	2.313922256547501499e-01	nan	8.498283865195361386e+00	1.000000000000000000e+00
6.850000000000000000e+02	4.624449436118077728e+01	4.718242944515844073e+01	-3.50E-03	9.868117067544496024e+01	1.906216236142086462e-01	nan	6.149411712583306766e+00	1.000000000000000000e+00
6.850000000000000000e+02	1.171350604531256465e+02	3.604826635916043642e+01	1.323350434029472132e-03	-3.50E+01	3.238049736716945848e-01	nan	8.564541988394847039e+00	1.000000000000000000e+00
6.860000000000000000e+02	9.843377860813856728e+01	5.218262762595669813e+01	-8.89E-03	2.569773789075690615e+02	1.766588265912676370e-01	nan	6.616593655707017518e+00	1.000000000000000000e+00
6.860000000000000000e+02	1.140341571214285352e+02	2.462002274729713491e+01	-3.77E-03	1.068688958435821519e+02	2.348219752978338848e-01	nan	7.371038423934811235e+00	1.000000000000000000e+00
6.860000000000000000e+02	8.030290998868079555e+01	3.662313494217223564e+01	-2.56E-03	7.129281632598947738e+01	2.494947283220558809e-01	nan	6.335199561343131336e+00	1.000000000000000000e+00
6.870000000000000000e+02	6.835846210727996208e+01	5.263466652650801159e+00	-1.44E-02	4.183123512874608423e+02	1.562837789974891312e-02	nan	7.886460427700017206e+00	1.000000000000000000e+00
6.870000000000000000e+02	2.336220479043439013e+01	5.036202923197351566e+01	-1.14E-02	3.318759585012802518e+02	2.993396263575709426e-02	nan	1.067166719788350449e+01	1.000000000000000000e+00
6.870000000000000000e+02	1.372875756586322780e+02	2.402456071863189635e+01	-2.36E-03	6.527775084507034364e+01	2.265759092544937792e-01	nan	5.266760715341700205e+00	1.000000000000000000e+00
6.870000000000000000e+02	4.104195722081617959e+01	4.390388224952685903e+01	-3.05E-03	8.574830631194801356e+01	2.460037352129977872e-01	nan	6.149411712583306766e+00	1.000000000000000000e+00
6.880000000000000000e+02	4.988313124073897598e+01	1.315254147613061342e+01	-2.58E-03	7.173126294693804539e+01	2.736768356926518875e-01	nan	1.826060503549399172e+01	1.000000000000000000e+00
6.880000000000000000e+02	9.634042975813370902e+01	1.929799909010169046e+01	-2.29E-03	6.339751949048357460e+01	2.343097381510795829e-01	nan	1.288565232427770546e+01	1.000000000000000000e+00
6.890000000000000000e+02	1.212093949320508131e+02	1.474490631226791137e+01	-1.23E-02	3.567610619223617618e+02	6.174237552405315022e-02	nan	7.791433616024954212e+00	1.000000000000000000e+00
6.890000000000000000e+02	5.584490867884932186e+01	4.113610484255880095e+01	-4.79E-02	1.402734105788166289e+03	5.018713047635348090e-03	nan	1.134574793792356751e+01	1.000000000000000000e+00
6.890000000000000000e+02	1.648221124666504167e+01	2.653640716598270188e+01	-6.87E-03	1.978312309319423434e+02	4.847311019324207493e-02	nan	1.071834029326415738e+01	1.000000000000000000e+00
6.890000000000000000e+02	1.427563631399271458e+02	1.542997360701723686e+01	-2.16E-03	5.960618933283895871e+01	2.754235220865465239e-01	nan	1.018698012831576527e+01	1.000000000000000000e+00
6.890000000000000000e+02	7.798975530794784561e+01	2.854665193823157310e+01	2.420265838839437585e-03	-6.71E+01	1.933200062038591405e-01	nan	8.401206002112978410e+00	1.000000000000000000e+00
6.890000000000000000e+02	9.049523785294120160e+01	4.335190696977902292e+01	-2.70E-03	7.545547692793526551e+01	1.880220117946006519e-01	nan	4.007207562179003091e+00	1.000000000000000000e+00
6.900000000000000000e+02	3.196998022153105623e+01	1.669778008944830816e+01	-1.14E-02	3.312124336684597665e+02	1.403747972168190028e-02	nan	8.498283865195361386e+00	1.000000000000000000e+00
6.900000000000000000e+02	7.492688255669801833e+01	3.997471405247395637e+01	-2.88E-03	8.072285088616817461e+01	2.263145582879005913e-01	nan	6.335199561343131336e+00	1.000000000000000000e+00
6.910000000000000000e+02	9.333874062543340244e+01	3.270447901759523290e+01	-2.61E-03	7.283786722685569259e+01	1.730319728345686148e-01	nan	1.085240839171821037e+01	1.000000000000000000e+00
6.910000000000000000e+02	1.306441981160756427e+02	4.549482548800346393e+01	-1.43E-01	4.188192939626850603e+03	3.616186914593377821e-02	nan	5.174436178782816143e+00	1.000000000000000000e+00
6.910000000000000000e+02	1.147767098221240190e+02	8.249646907347406355e+00	-2.12E-03	5.820148805874448783e+01	2.980379219383576528e-01	nan	9.141544314867273258e+00	1.000000000000000000e+00
6.910000000000000000e+02	9.191197320283504268e+01	5.106666801194905503e+01	-2.15E-03	5.928923775440502197e+01	3.651785761008663478e-01	nan	6.616593655707017518e+00	1.000000000000000000e+00
6.920000000000000000e+02	3.368667429364905530e+01	3.347316999859541653e+01	-6.63E-02	1.940430668828076023e+03	8.511891952283301421e-03	nan	1.114189543970331187e+01	1.000000000000000000e+00
6.940000000000000000e+02	8.704895157899548508e+01	4.539661315023575128e+01	-2.17E-03	5.991376734977647089e+01	2.079163580354916885e-01	nan	4.007207562179003091e+00	1.000000000000000000e+00
6.950000000000000000e+02	5.255218891721596464e+01	2.228768074558045242e+01	-1.19E-02	3.444076890703435652e+02	4.927301772678638336e-02	nan	1.107352936711478186e+01	1.000000000000000000e+00
6.950000000000000000e+02	4.439600624801766315e+01	3.654758751747942824e+01	-7.31E-02	2.141240001542393202e+03	1.082977216392422282e-02	nan	1.114189543970331187e+01	1.000000000000000000e+00
6.950000000000000000e+02	2.143015309739439189e+01	2.009899072188626690e+01	-2.38E-03	6.601432112540284436e+01	2.009159493570540356e-01	nan	1.107502548858899694e+01	1.000000000000000000e+00
6.950000000000000000e+02	9.033150132208879768e+01	2.227704981989480970e+01	-2.18E-03	6.003305017668192534e+01	3.185930682524009683e-01	nan	5.981063823615582642e+00	1.000000000000000000e+00
6.960000000000000000e+02	1.494513420483993471e+01	3.640531105126481037e+01	-2.69E-03	7.507270760044357871e+01	2.471420257951655319e-01	nan	1.153071528263348533e+01	1.000000000000000000e+00
6.960000000000000000e+02	1.273359462492605019e+02	2.727154639270127490e+01	-8.81E-03	2.546297304564781143e+02	2.545435595152167885e-02	nan	8.241483073618999455e+00	1.000000000000000000e+00
6.960000000000000000e+02	1.296362626852216806e+02	5.692935841371115302e+00	-2.18E-03	6.016540321314737838e+01	3.401883422614147001e-01	nan	1.210215669228253077e+01	1.000000000000000000e+00
6.970000000000000000e+02	1.397246221960870685e+02	1.237778430518020301e+01	-3.04E-03	8.546588007960033906e+01	3.254025985422519529e-01	nan	1.148651446607190785e+01	1.000000000000000000e+00
6.970000000000000000e+02	1.032702716937471337e+02	3.264468410209057936e+01	2.882287485930779859e-03	-8.07E+01	2.706655962979281904e-01	nan	6.657522189383670685e+00	1.000000000000000000e+00
6.980000000000000000e+02	5.380404658419070785e+00	1.562302798853892227e+01	-2.66E-03	7.403298160185319432e+01	2.306022791482866818e-01	nan	1.666219275319743076e+01	1.000000000000000000e+00
6.990000000000000000e+02	2.161244050079880807e+01	4.581298991935042153e+01	-3.45E-03	9.733107615218700914e+01	1.219315989644679243e-01	nan	1.153071528263348533e+01	1.000000000000000000e+00
6.990000000000000000e+02	8.570986649067903329e+01	1.848052299300907109e+01	2.712258104245979847e-03	-7.57E+01	2.523862057317867169e-01	nan	5.981063823615582642e+00	1.000000000000000000e+00
6.990000000000000000e+02	8.190391497788357356e+01	5.263981645391153563e+01	1.697806764475573828e-03	-4.59E+01	3.602740103342558786e-01	nan	7.075972221458460609e+00	1.000000000000000000e+00
7.000000000000000000e+02	4.152670160777172725e+01	2.125730109048356198e+01	-5.50E-02	1.609169304413442433e+03	6.132008190215421095e-03	nan	1.107352936711478186e+01	1.000000000000000000e+00
7.000000000000000000e+02	1.338860874565797019e+02	2.226977736395480179e+01	-2.24E-03	6.190457106176562974e+01	2.595306425060728284e-01	nan	8.241483073618999455e+00	1.000000000000000000e+00
7.000000000000000000e+02	8.670957927881643457e+01	3.999747161310671828e+01	-4.90E-03	1.400192921346623791e+02	1.593434677368174013e-01	nan	6.449154012164893146e+00	1.000000000000000000e+00
7.000000000000000000e+02	7.157841249489325719e+01	4.665512539251665203e+01	-2.24E-03	6.195175002852356272e+01	2.530790752515674757e-01	nan	1.193450998686494025e+01	1.000000000000000000e+00
7.010000000000000000e+02	6.200908834922011437e+01	2.661819178993605561e+01	-1.27E-02	3.682109507998397362e+02	2.606580522737100836e-02	nan	9.776861535226856859e+00	1.000000000000000000e+00
7.010000000000000000e+02	6.103828827184781858e+01	1.688964777303545972e+01	-2.79E-03	7.796937094858451189e+01	2.527449473532317192e-01	nan	9.776861535226856859e+00	1.000000000000000000e+00
7.010000000000000000e+02	1.406315126959805184e+02	4.913308398828822732e+01	4.086618944992842853e-03	-1.16E+02	1.173697916812611597e-01	nan	2.378660040214162663e+01	1.000000000000000000e+00
7.020000000000000000e+02	1.233084865635795921e+02	1.757424498719339567e+01	-1.44E-02	4.178610186605767467e+02	1.593505788913851529e-02	nan	1.157297131046350280e+01	1.000000000000000000e+00
7.020000000000000000e+02	8.445350274856107831e+01	4.603913580124672933e+01	-4.28E-03	1.218187605439579926e+02	1.544902472604633425e-01	nan	6.449154012164893146e+00	1.000000000000000000e+00
7.030000000000000000e+02	1.286111874389917205e+02	7.040368047561115894e+00	-8.45E-03	2.439729819004462286e+02	3.890027565012044164e-02	nan	8.253996163786814222e+00	1.000000000000000000e+00
7.030000000000000000e+02	7.136521506987872954e+01	1.960737132518564962e+01	-1.25E-02	3.625488048336131328e+02	1.343492097663256946e-02	nan	1.067855038840950499e+01	1.000000000000000000e+00
7.030000000000000000e+02	3.673544958983050179e+01	3.230403840606270194e+01	-5.53E-02	1.617618200502500940e+03	1.011462482894698311e-02	nan	1.204103405936693250e+01	1.000000000000000000e+00
7.030000000000000000e+02	1.126833495523981128e+02	4.490539843099008266e+01	-9.93E-03	2.874948262263353627e+02	3.078968888758104594e-02	nan	1.102443959580424782e+01	1.000000000000000000e+00
7.030000000000000000e+02	5.061245497699112406e+01	4.574124918139111884e+01	-4.18E-02	1.222604332631873149e+03	4.663582982403435828e-03	nan	1.931657091556073880e+01	1.000000000000000000e+00
7.030000000000000000e+02	4.733827325407840192e+01	8.100504993924126040e+00	-2.20E-03	6.067403275532908680e+01	2.007078240561708249e-01	nan	1.438317240829008803e+01	1.000000000000000000e+00
7.030000000000000000e+02	1.433860323224450326e+02	2.550651038315906405e+01	-2.13E-03	5.865903275671109185e+01	3.161426209750710647e-01	nan	1.003620411769749765e+01	1.000000000000000000e+00
7.040000000000000000e+02	6.181254612934327319e+00	3.410321295338726344e+01	3.858495883680239640e-03	-1.09E+02	1.266359893502100320e-01	nan	1.218731315761414713e+01	1.000000000000000000e+00
7.040000000000000000e+02	1.398008302404486614e+01	4.545734618272698313e+00	-2.62E-03	7.294353402764497218e+01	3.576275182765997762e-01	nan	1.036045354908731042e+01	1.000000000000000000e+00
7.050000000000000000e+02	9.434144995412408363e+00	1.385559203837474307e+01	-2.65E-03	7.389443157821470720e+01	2.191846945868441976e-01	nan	1.036045354908731042e+01	1.000000000000000000e+00
7.050000000000000000e+02	8.929475466877966028e+01	6.638922466538841327e+00	-3.57E-03	1.007728819436686081e+02	1.398656565914991878e-01	nan	1.382263138646512424e+01	1.000000000000000000e+00
7.050000000000000000e+02	9.244341517933428065e+01	4.527717265117208001e+01	-3.71E-03	1.051159189908970006e+02	1.727628019117268821e-01	nan	7.794364450384377641e+00	1.000000000000000000e+00
7.060000000000000000e+02	1.193786823495835705e+02	3.614692897928396320e+01	-3.02E-03	8.480151350700164414e+01	2.542207479696223515e-01	nan	1.102443959580424782e+01	1.000000000000000000e+00
7.070000000000000000e+02	1.073417695836966743e+02	1.944709065793940184e+01	-1.43E-02	4.149472454611296257e+02	2.689244167565230104e-02	nan	7.158087942738052156e+00	1.000000000000000000e+00
7.080000000000000000e+02	1.748740687747771005e+01	3.865310558648482697e+01	3.135021501422658157e-03	-8.81E+01	1.170906648536585992e-01	nan	1.202231918719881953e+01	1.000000000000000000e+00
7.090000000000000000e+02	1.061834554793733076e+02	5.269899348094736702e+00	-1.07E-02	3.094235361493583696e+02	1.990500720040488947e-02	nan	8.390060534180140195e+00	1.000000000000000000e+00
7.090000000000000000e+02	6.345154932753802512e+01	4.503871686680365372e+01	3.458830604383062671e-03	-9.76E+01	1.920862331135035905e-01	nan	8.814885155967173702e+00	1.000000000000000000e+00
7.090000000000000000e+02	1.381505174255594284e+02	8.951924349293879146e+00	-2.75E-03	7.673132929773424848e+01	2.290590892186832317e-01	nan	3.591328694342577510e+00	1.000000000000000000e+00
7.090000000000000000e+02	3.121850447710894016e+01	2.778871459647848141e+01	-1.55E-03	4.174720652952889566e+01	3.408923655082043425e-01	nan	5.885094612228765065e+00	1.000000000000000000e+00
7.100000000000000000e+02	4.176890879215826402e+01	1.701400575800773751e+01	-1.10E-02	3.177772961624069126e+02	3.345223804447761129e-02	nan	1.061914737618538496e+01	1.000000000000000000e+00
7.100000000000000000e+02	9.113563722332776251e+01	2.033842208756336944e+01	-4.60E-03	1.310826684966213520e+02	4.356094059483506253e-02	nan	4.492491072169082500e+00	1.000000000000000000e+00
7.120000000000000000e+02	6.369217320788975911e+01	1.218469840651476588e+01	-9.28E-03	2.683017138734661557e+02	3.979001988583630300e-02	nan	1.858142842037121767e+01	1.000000000000000000e+00
7.120000000000000000e+02	9.833968183715643363e+01	2.968186205101422104e+01	-2.42E-03	6.722093764237676794e+01	1.989690311130829503e-01	nan	1.145899462272672054e+01	1.000000000000000000e+00
7.120000000000000000e+02	1.145721969096293265e+02	5.121127766422166161e+00	-2.61E-03	7.264898439636263561e+01	2.173217194596785973e-01	nan	8.390060534180140195e+00	1.000000000000000000e+00
7.120000000000000000e+02	5.585329742911588902e+00	2.147767272229588187e+01	-2.94E-03	8.249861788730777334e+01	2.583561258574874619e-01	nan	1.279807215654913399e+01	1.000000000000000000e+00
7.130000000000000000e+02	4.955132262167332868e+01	2.423898506478209214e+01	5.374958575708268377e-03	-1.54E+02	8.957942333532997736e-02	nan	9.405286797618030548e+00	1.000000000000000000e+00
7.140000000000000000e+02	1.431256800886136489e+02	3.818770417353534441e+01	-1.35E-01	3.950074747813281192e+03	5.460611672061133071e-03	nan	1.212319769385201162e+01	1.000000000000000000e+00
7.140000000000000000e+02	7.224711976726263174e+01	4.445550082387176616e+01	-1.06E-02	3.066147261416546712e+02	1.367494836091167620e-01	nan	4.162697929549626252e+00	1.000000000000000000e+00
7.140000000000000000e+02	7.277304804838968266e+01	5.223765555179478781e+01	-1.00E-02	2.900118509112089669e+02	7.422730149809775302e-02	nan	7.799905945985752709e+00	1.000000000000000000e+00
7.150000000000000000e+02	1.551587376286045128e+01	4.949291439775776524e+01	-1.14E-02	3.311248830052543326e+02	4.851989896391895041e-02	nan	6.908160100513487833e+00	1.000000000000000000e+00
7.150000000000000000e+02	9.529280806108062052e+01	1.863536405588737566e+01	-2.54E-03	7.051531225519097745e+01	2.829263775966015526e-01	nan	4.115971457856476334e+00	1.000000000000000000e+00
7.150000000000000000e+02	1.312568187887413842e+02	3.571747062817709661e+01	-6.60E-03	1.898835507827742504e+02	1.630033185894184111e-01	nan	1.212319769385201162e+01	1.000000000000000000e+00
7.160000000000000000e+02	1.097188590305613189e+02	2.388636216010557689e+01	-2.74E-03	7.650902190240411471e+01	2.583703350025641221e-01	nan	1.155398828738989359e+01	1.000000000000000000e+00
7.160000000000000000e+02	1.531238541946779286e+01	2.979482600869225095e+01	-4.48E-03	1.275194850428925974e+02	1.925755357918947919e-01	nan	1.279807215654913399e+01	1.000000000000000000e+00
7.160000000000000000e+02	5.590492854242779686e+01	3.117376058740730471e+01	-1.73E-02	5.034510964958398631e+02	1.680355718600023973e-02	nan	4.545482679688564787e+00	1.000000000000000000e+00
7.160000000000000000e+02	5.318117882048208855e+01	4.195224241454276637e+01	-3.52E-03	9.934255509617820223e+01	1.434229700464457746e-01	nan	1.111730556590439001e+01	1.000000000000000000e+00
7.160000000000000000e+02	9.469886520692242016e+01	1.259062628547640372e+01	-5.55E-03	1.590122217270085230e+02	1.660556061692548546e-01	nan	6.073847448449672726e+00	1.000000000000000000e+00
7.160000000000000000e+02	1.229596765399348044e+02	4.952108066743891612e+01	-1.97E-03	5.391223740826633559e+01	2.334526885927161732e-01	nan	1.610534754710188921e+01	1.000000000000000000e+00
7.180000000000000000e+02	7.231721270825467229e+01	4.029339306069457649e+01	-1.06E-02	3.074015414915075439e+02	6.408201453135098369e-02	nan	4.162697929549626252e+00	1.000000000000000000e+00
7.180000000000000000e+02	3.036961680105541816e+01	4.653439077949595770e+01	-1.04E-02	3.011580009547437271e+02	2.663794921994422360e-02	nan	7.061232338043721413e+00	1.000000000000000000e+00
7.180000000000000000e+02	1.193879086139468910e+02	3.021124362138009900e+01	-2.77E-03	7.738447496662429614e+01	2.175355746524830769e-01	nan	1.155398828738989359e+01	1.000000000000000000e+00
7.190000000000000000e+02	8.477173419697741963e+01	4.579055824253635620e+01	-6.84E-03	1.967584704204778063e+02	8.135833438260664519e-02	nan	1.259556846371576988e+01	1.000000000000000000e+00
7.200000000000000000e+02	4.930519562864078154e+01	2.303298792832094577e+01	4.821350808878151380e-03	-1.38E+02	1.517380175288419730e-01	nan	7.711455014475012248e+00	1.000000000000000000e+00
7.200000000000000000e+02	8.832925357423127366e+01	1.927677370314171057e+01	-6.72E-03	1.932359527901305398e+02	5.058988692281385369e-02	nan	6.993032062482668287e+00	1.000000000000000000e+00
7.200000000000000000e+02	5.141751751024657580e+01	3.044949888083501577e+01	-4.24E-03	1.204232944563230916e+02	3.372318345763529734e-01	nan	4.545482679688564787e+00	1.000000000000000000e+00
7.220000000000000000e+02	2.390655971130613366e+01	4.937866488486553607e+01	-7.58E-03	2.184908729463888335e+02	4.639991580228852719e-02	nan	7.061232338043721413e+00	1.000000000000000000e+00
7.230000000000000000e+02	3.633785893629094943e+01	1.408640572899625809e+01	-3.01E-03	8.431989453686358615e+01	1.987790188838853833e-01	nan	9.906835667601287199e+00	1.000000000000000000e+00
7.230000000000000000e+02	6.847312937359589569e+01	5.169160255331393472e+01	-4.40E-03	1.252945440846292087e+02	1.018835236817147161e-01	nan	7.353688308358288239e+00	1.000000000000000000e+00
7.230000000000000000e+02	4.365057978332528421e+01	7.402880704115562871e+00	-4.34E-03	1.235331122401034349e+02	7.675850892634594747e-02	nan	9.906835667601287199e+00	1.000000000000000000e+00
7.230000000000000000e+02	1.011284995578725869e+02	1.406853034916505329e+01	-2.38E-03	6.587828602124804434e+01	2.506184224994170151e-01	nan	5.709270830523974993e+00	1.000000000000000000e+00
7.230000000000000000e+02	1.321007398418237528e+02	1.864669296386351860e+01	2.709643889866051366e-03	-7.56E+01	2.456271562197821501e-01	nan	6.334718050256307187e+00	1.000000000000000000e+00
7.240000000000000000e+02	6.402101034620103803e+01	2.079704964672416878e+01	-2.10E-02	6.110403243974283214e+02	1.486127332461628647e-02	nan	1.193280264998231743e+01	1.000000000000000000e+00
7.240000000000000000e+02	7.172445141650968914e+00	1.471296251205171224e+01	3.368951190917273113e-03	-9.50E+01	1.265945432385015001e-01	nan	1.527050140974954218e+01	1.000000000000000000e+00
7.240000000000000000e+02	6.380972479158079835e+01	3.794651645177961541e+01	-8.49E-03	2.452294644548386771e+02	9.034941469158752625e-02	nan	7.229150467797581747e+00	1.000000000000000000e+00
7.240000000000000000e+02	1.419323133222466993e+02	9.336423591107370967e+00	-2.34E-03	6.470254353452885709e+01	3.114712398911340108e-01	nan	1.354034537573679842e+01	1.000000000000000000e+00
7.250000000000000000e+02	2.155530008900929317e+01	9.582495002319983968e+00	-8.21E-03	2.370878855716433407e+02	2.525082406512113575e-02	nan	1.527050140974954218e+01	1.000000000000000000e+00
7.250000000000000000e+02	5.381822780899167924e+01	4.487651351405170885e+01	-2.06E-02	6.017525030965189217e+02	1.414335319329795837e-02	nan	1.215955884216969807e+01	1.000000000000000000e+00
7.250000000000000000e+02	4.002895975697992981e+01	4.044739769873170587e+01	-1.16E-02	3.364815646862320477e+02	2.891770502815382837e-02	nan	4.732621618130408159e+00	1.000000000000000000e+00
7.250000000000000000e+02	9.672441806610042647e+01	2.590917703930109894e+01	-2.67E-03	7.444360511327374752e+01	3.280036909430061876e-01	nan	1.069895139062884226e+01	1.000000000000000000e+00
7.260000000000000000e+02	8.275070377767201535e+01	3.105097126412074360e+01	2.366795489564609868e-03	-6.56E+01	2.426466371216458029e-01	nan	1.488968565366700325e+01	1.000000000000000000e+00
7.270000000000000000e+02	7.077728718833995458e+01	6.582359583166567774e+00	-6.68E-03	1.920662222469807148e+02	6.726446470251823406e-02	nan	1.525639422866551342e+01	1.000000000000000000e+00
7.270000000000000000e+02	1.317552580697515339e+02	2.497198308538434119e+01	-2.49E-03	6.929814828921361425e+01	2.324999335932294020e-01	nan	6.334718050256307187e+00	1.000000000000000000e+00
7.270000000000000000e+02	1.345527537915855021e+02	3.926608468033718680e+01	3.604395734973035378e-03	-1.02E+02	2.487918892327607434e-01	nan	4.917203509277626949e+00	1.000000000000000000e+00
7.270000000000000000e+02	6.678831101531351067e+01	4.453352188625799357e+01	-7.01E-03	2.018857550378616565e+02	9.408494384560694979e-02	nan	7.229150467797581747e+00	1.000000000000000000e+00
7.280000000000000000e+02	5.638049557101130915e+01	1.163111744898604449e+01	-9.38E-03	2.712212836678652366e+02	1.844573968998667324e-01	nan	5.634504668819946716e+00	1.000000000000000000e+00
7.280000000000000000e+02	1.068361508936391999e+02	1.420450698536966883e+01	-4.40E-03	1.252338594434374528e+02	8.711132612656591334e-02	nan	5.709270830523974993e+00	1.000000000000000000e+00
7.290000000000000000e+02	1.282477476547160506e+02	4.814283421558108955e+01	-1.20E-02	3.494391801925625600e+02	3.212658329963591353e-02	nan	1.088805697530162142e+01	1.000000000000000000e+00
7.300000000000000000e+02	4.352177228372433859e+01	3.725397194675114321e+01	7.213794046679107563e-03	-2.08E+02	1.001209463114579590e-01	nan	4.732621618130408159e+00	1.000000000000000000e+00
7.300000000000000000e+02	9.726813970588743530e+01	4.651483373027890877e+01	-1.16E-02	3.354051139873295710e+02	3.368499694440751924e-02	nan	1.207404514914741078e+01	1.000000000000000000e+00
7.300000000000000000e+02	5.565626043494658148e+01	1.721888322169369090e+01	-1.15E-02	3.335432819636846489e+02	1.008730107066354575e-01	nan	5.634504668819946716e+00	1.000000000000000000e+00
7.310000000000000000e+02	8.711858239345031052e+01	9.354149676857376861e+00	2.295244098463642725e-03	-6.35E+01	2.752991896409128225e-01	nan	7.518565778438183855e+00	1.000000000000000000e+00
7.310000000000000000e+02	4.959846424807504661e+01	3.162476483672401528e+01	-3.44E-03	9.701954977789942802e+01	2.563695405684019990e-01	nan	8.283366339670390488e+00	1.000000000000000000e+00
7.320000000000000000e+02	1.418880409284999757e+02	7.795971287541117789e+00	-1.23E-02	3.568393675858775396e+02	1.935287829963736606e-01	nan	6.492433507507656465e+00	1.000000000000000000e+00
7.330000000000000000e+02	1.351136259060778002e+02	2.458397534117341010e+01	-2.39E-03	6.624092773774584941e+01	2.123401344874326080e-01	nan	1.183682388451159362e+01	1.000000000000000000e+00
7.330000000000000000e+02	1.503898170912049892e+01	2.737675947466202331e+01	-2.64E-03	7.372214806449481728e+01	2.784111623177059069e-01	nan	1.163591521466161716e+01	1.000000000000000000e+00
7.340000000000000000e+02	8.519479533366559565e+01	4.638474939844229539e+01	-3.35E-03	9.449004546680852457e+01	2.101394552033190033e-01	nan	9.194866037129019176e+00	1.000000000000000000e+00
7.340000000000000000e+02	3.695659396708022371e+01	5.093344703361520232e+01	-1.12E-02	3.242198363229264828e+02	1.853437075667474510e-02	nan	7.728714260765421784e+00	1.000000000000000000e+00
7.340000000000000000e+02	1.089782617135334277e+02	4.875382586602360568e+00	-2.61E-03	7.261769047705458036e+01	2.525237000814417598e-01	nan	7.085061344340052969e+00	1.000000000000000000e+00
7.340000000000000000e+02	9.787774301948141797e+00	1.193257652201637597e+01	3.324100123002562534e-03	-9.37E+01	3.555741907297488291e-01	nan	4.884432548565432519e+00	1.000000000000000000e+00
7.340000000000000000e+02	7.900566138625117674e+01	1.724276547124029690e+01	-2.04E-03	5.586132314526240350e+01	3.243725099838629111e-01	nan	1.131590678736974453e+01	1.000000000000000000e+00
7.340000000000000000e+02	1.208493605930862813e+01	5.059148601492889696e+01	-8.14E-03	2.349249000294139478e+02	2.445431319732505049e-02	nan	2.188398769838860503e+01	1.000000000000000000e+00
7.340000000000000000e+02	1.027451346197317292e+02	8.243797775615863799e+00	-1.72E-03	4.651354306592119059e+01	3.170599842198484897e-01	nan	7.085061344340052969e+00	1.000000000000000000e+00
7.350000000000000000e+02	1.214526396122636243e+02	6.649497607540596711e+00	-1.01E-02	2.934154786885342219e+02	8.966457606189259799e-02	nan	1.259990428804310625e+01	1.000000000000000000e+00
7.350000000000000000e+02	9.046385808498125414e+01	1.608749668353644324e+01	-5.38E-03	1.540867584608786558e+02	1.241854877602096563e-01	nan	7.518565778438183855e+00	1.000000000000000000e+00
7.350000000000000000e+02	2.114241581905194778e+01	1.747006401408996723e+01	-4.78E-03	1.362434854521195291e+02	1.282906292602407072e-01	nan	1.163591521466161716e+01	1.000000000000000000e+00
7.350000000000000000e+02	1.308325565142916247e+01	8.327374170315689383e+00	3.199029339614167019e-03	-9.00E+01	3.454820728166754229e-01	nan	4.884432548565432519e+00	1.000000000000000000e+00
7.350000000000000000e+02	4.152598839052406987e+01	2.023965712915305204e+01	-2.79E-03	7.807447370748829485e+01	1.769094817866655456e-01	nan	1.395655917422826420e+01	1.000000000000000000e+00
7.350000000000000000e+02	4.853458992487090740e+01	4.555097985139948236e+01	-2.14E-03	5.877187116160608582e+01	2.891914874981590389e-01	nan	9.159711372751379699e+00	1.000000000000000000e+00
7.360000000000000000e+02	6.308493106044151943e+01	1.044919185483136204e+01	-2.19E-03	6.052355528420234521e+01	2.585088795270621409e-01	nan	8.512557901042331565e+00	1.000000000000000000e+00
7.380000000000000000e+02	7.058977907136537056e+01	2.483815674180836197e+01	-3.63E-02	1.061746276412409316e+03	4.089684638346469114e-03	nan	4.915656729855609086e+00	1.000000000000000000e+00
7.380000000000000000e+02	8.330178748004097145e+01	3.738685616130815959e+01	-3.33E-03	9.388893400503009445e+01	1.351147235857228512e-01	nan	9.194866037129019176e+00	1.000000000000000000e+00
7.380000000000000000e+02	3.303677381425871573e+01	4.427251360847926520e+01	-3.03E-03	8.497506569986553870e+01	1.853846640493026499e-01	nan	7.728714260765421784e+00	1.000000000000000000e+00
7.380000000000000000e+02	9.502947117916878028e+01	5.120235488029888415e+01	3.596448337573767903e-03	-1.02E+02	2.031850947855072809e-01	nan	1.095126346888515201e+01	1.000000000000000000e+00
7.390000000000000000e+02	4.398246692127931823e+01	3.760249014628674047e+01	-5.69E-03	1.631482004618111716e+02	8.047236979393856959e-02	nan	9.159711372751379699e+00	1.000000000000000000e+00
7.390000000000000000e+02	7.011539290745258768e+01	5.649582679458855061e+00	-2.36E-03	6.524757081078348619e+01	2.376927874311783873e-01	nan	8.512557901042331565e+00	1.000000000000000000e+00
7.400000000000000000e+02	8.077512375215911788e+01	2.322988143362672986e+01	-1.22E-02	3.534378008777999298e+02	1.767184511829755778e-02	nan	6.633846308846845119e+00	1.000000000000000000e+00
7.400000000000000000e+02	1.112660281510595723e+02	2.718908931271891660e+01	-1.21E-01	3.533141504828769030e+03	3.875177210441282938e-03	nan	1.508869502035324572e+01	1.000000000000000000e+00
7.400000000000000000e+02	1.401267485264562929e+01	3.258985845584345498e+01	-1.47E-02	4.262505925581216388e+02	4.125999133612323622e-02	nan	4.224236457509033649e+00	1.000000000000000000e+00
7.410000000000000000e+02	1.439414020245245354e+02	3.766074995950742021e+01	3.055920748923244765e-03	-8.58E+01	1.130620083289647360e-01	nan	1.943082039398719019e+01	1.000000000000000000e+00
7.410000000000000000e+02	7.254589051969364277e+01	4.972017683949189149e+01	-2.22E-03	6.119332209029900582e+01	2.639145056515775911e-01	nan	1.158919383080484877e+01	1.000000000000000000e+00
7.420000000000000000e+02	1.249521232397457595e+02	3.354200349761647715e+01	-4.05E-03	1.148836432397162923e+02	1.642242396264365079e-01	nan	1.508869502035324572e+01	1.000000000000000000e+00
7.430000000000000000e+02	2.997319661272591418e+01	1.577875895527607142e+01	-6.78E-02	1.985333584616495500e+03	6.911498532709670073e-03	nan	1.642222507862209468e+01	1.000000000000000000e+00
7.430000000000000000e+02	5.803430440478451402e+01	3.111211732358026083e+01	-7.22E-03	2.081020431053754010e+02	6.995985278532002027e-02	nan	6.598498587533815574e+00	1.000000000000000000e+00
7.430000000000000000e+02	1.035596160962392389e+02	4.531042955465715671e+00	-2.84E-03	7.941728840640746512e+01	2.410996632237212278e-01	nan	1.267519313209381338e+01	1.000000000000000000e+00
7.430000000000000000e+02	9.208153083066792988e+01	9.908224333488313107e+00	-2.41E-03	6.684235308291709998e+01	2.700699474487798790e-01	nan	9.968247583019406832e+00	1.000000000000000000e+00
7.430000000000000000e+02	7.433197193635135136e+01	2.165073244513514439e+01	-3.27E-03	9.201746706582865443e+01	3.225562955571288359e-01	nan	4.915656729855609086e+00	1.000000000000000000e+00
7.440000000000000000e+02	1.387658086436358076e+02	8.692175644612822438e+00	-2.89E-03	8.089761460818206729e+01	2.243494466823331424e-01	nan	1.136264615293612934e+01	1.000000000000000000e+00
7.450000000000000000e+02	1.597917208059212868e+01	7.184763730297047069e+00	2.497673946896376146e-03	-6.94E+01	2.359391916959407975e-01	nan	1.642222507862209468e+01	1.000000000000000000e+00
7.450000000000000000e+02	9.801021245484923483e+00	3.291566137516537793e+01	2.945884230623457140e-03	-8.26E+01	2.781556783950809297e-01	nan	4.224236457509033649e+00	1.000000000000000000e+00
7.460000000000000000e+02	1.005106074560591622e+02	1.701921762365126867e+01	-2.68E-03	7.479104058273271960e+01	2.850225659410819956e-01	nan	1.102794442901574534e+01	1.000000000000000000e+00
7.470000000000000000e+02	5.145167028901312989e+01	2.670280885658471703e+01	-1.09E-02	3.169235160384559435e+02	2.892498920964026166e-02	nan	7.922945983612151188e+00	1.000000000000000000e+00
7.470000000000000000e+02	1.422821996363311428e+02	3.939914071745948121e+01	-1.19E-02	3.449269611616933844e+02	3.888982247856087593e-02	nan	7.652012977744161226e+00	1.000000000000000000e+00
7.470000000000000000e+02	5.271100867683165347e+01	1.555652987462408454e+01	-1.09E-02	3.169704273451060885e+02	3.418777808054029865e-02	nan	6.518397937787415941e+00	1.000000000000000000e+00
7.470000000000000000e+02	8.505483500809103248e+01	1.697869148165841224e+01	3.269069862630352447e-03	-9.20E+01	2.115101917448831692e-01	nan	9.968247583019406832e+00	1.000000000000000000e+00
7.480000000000000000e+02	1.949903434567551130e+01	3.096905467277608892e+01	-1.03E-02	2.995662175918731691e+02	2.883054525867634332e-02	nan	9.891447606152254934e+00	1.000000000000000000e+00
7.480000000000000000e+02	7.901351832446864876e+01	3.710370873591543983e+01	-1.16E-02	3.372988768628413823e+02	3.155056621666241234e-02	nan	8.141663342051407071e+00	1.000000000000000000e+00
7.480000000000000000e+02	5.767687714917079944e+01	3.770092824563821665e+01	-1.10E-02	3.197031254096771136e+02	3.167992000892083659e-02	nan	6.598498587533815574e+00	1.000000000000000000e+00
7.480000000000000000e+02	7.284982322654174425e+01	4.631741468458786670e+01	-1.18E-02	3.432148710758858101e+02	4.816351827931009133e-02	nan	8.170102709107295524e+00	1.000000000000000000e+00
7.490000000000000000e+02	1.392682487875666197e+02	3.236569185557126360e+01	-1.18E-02	3.436573857833067791e+02	2.820040520917010962e-02	nan	7.652012977744161226e+00	1.000000000000000000e+00
7.490000000000000000e+02	1.320573081670612510e+02	1.786309429830467366e+01	-2.87E-03	8.042395831551222329e+01	1.992210147710097301e-01	nan	1.136264615293612934e+01	1.000000000000000000e+00
7.490000000000000000e+02	8.906837765381709460e+01	5.176346948303920215e+01	-2.49E-03	6.927147321603915486e+01	2.459883168270853293e-01	nan	5.441702271082558440e+00	1.000000000000000000e+00
7.510000000000000000e+02	1.174018949614307559e+02	6.148304240532775466e+00	-6.54E-03	1.880158994809530668e+02	6.412588526143936374e-02	nan	1.443688754214535841e+01	1.000000000000000000e+00
7.510000000000000000e+02	1.118232613860076974e+01	4.767445612991996029e+01	-1.15E-02	3.344157048537039145e+02	2.340189004751380697e-02	nan	1.866113804798541409e+01	1.000000000000000000e+00
7.510000000000000000e+02	5.871477733985304326e+01	1.301797250551193663e+01	-5.17E-03	1.479394373897359571e+02	1.392049572233229338e-01	nan	6.518397937787415941e+00	1.000000000000000000e+00
7.510000000000000000e+02	8.091623970266526555e+01	4.501991574004672714e+01	-8.80E-03	2.542106856832126596e+02	8.475197154810198974e-02	nan	8.141663342051407071e+00	1.000000000000000000e+00
7.520000000000000000e+02	3.265189634405683705e+01	2.956467568384051248e+01	-3.05E-03	8.571927462839700240e+01	1.667722320269756642e-01	nan	9.981969334670896643e+00	1.000000000000000000e+00
7.530000000000000000e+02	6.933091032384531616e+01	7.175914610904587043e+00	-1.14E-02	3.315671561602585484e+02	1.910059454256030076e-02	nan	1.211742216718361043e+01	1.000000000000000000e+00
7.530000000000000000e+02	5.098804475719189355e+01	2.341142064186280436e+01	-9.35E-03	2.704310362927143387e+02	3.815784361935370406e-02	nan	7.145730781141301335e+00	1.000000000000000000e+00
7.530000000000000000e+02	8.018300240756116182e+01	5.329667940622125144e+01	-2.79E-03	7.807718643394660774e+01	3.014855445323723071e-01	nan	8.309178883417922989e+00	1.000000000000000000e+00
7.560000000000000000e+02	1.366866304465460189e+02	1.204720260972837664e+01	-3.12E-03	8.752015541438112223e+01	2.286342552710716181e-01	nan	1.145020376975826792e+01	1.000000000000000000e+00
7.560000000000000000e+02	1.127552102288362903e+02	1.981695607238603074e+01	3.332574374805363435e-03	-9.39E+01	2.572325183437726981e-01	nan	8.451995382147547531e+00	1.000000000000000000e+00
7.560000000000000000e+02	2.295952474376189656e+01	2.717770175015245115e+01	-2.01E-03	5.500767200290196968e+01	3.393378138272982181e-01	nan	9.027586086192025405e+00	1.000000000000000000e+00
7.570000000000000000e+02	2.109131537507053622e+01	4.753861589705344670e+00	-1.22E-02	3.535842373494837716e+02	2.457243857362889639e-02	nan	1.563444450890448501e+01	1.000000000000000000e+00
7.570000000000000000e+02	3.545895104952665378e+01	1.091883524967417785e+01	-1.08E-02	3.119628318940734744e+02	2.472544764372641701e-02	nan	7.947344468737163048e+00	1.000000000000000000e+00
7.570000000000000000e+02	1.141582347007482099e+02	4.324024623674111467e+01	-6.94E-02	2.032627686909459499e+03	4.385684665220490608e-03	nan	1.523082189081576310e+01	1.000000000000000000e+00
7.570000000000000000e+02	7.666862895282990031e+00	5.139601472452634567e+01	-2.32E-03	6.434122318202966540e+01	2.351998822016546642e-01	nan	1.330720864227626343e+01	1.000000000000000000e+00
7.570000000000000000e+02	1.196528874493392891e+02	2.470144938301687887e+01	-2.84E-03	7.943264416611143020e+01	2.487227051337180805e-01	nan	8.451995382147547531e+00	1.000000000000000000e+00
7.580000000000000000e+02	8.603625399122212514e+01	1.510956036819934667e+01	-6.86E-03	1.975170547226995552e+02	6.145425688803829445e-02	nan	7.607838917675582735e+00	1.000000000000000000e+00
7.580000000000000000e+02	4.422593516511493306e+01	2.110158466039333192e+01	-5.04E-03	1.441257058001583289e+02	9.251466278303410729e-02	nan	7.145730781141301335e+00	1.000000000000000000e+00
7.580000000000000000e+02	8.532876304325416328e+00	3.811701541642971591e+01	-1.86E-03	5.071291848936208879e+01	3.114840456890221043e-01	nan	1.330720864227626343e+01	1.000000000000000000e+00
7.580000000000000000e+02	5.698674532095608214e+01	1.596214284035366049e+01	-2.03E-03	5.569435044242020894e+01	3.396650434852033218e-01	nan	3.885752917508060289e+00	1.000000000000000000e+00
7.580000000000000000e+02	1.072451282459957440e+02	2.966869899204522909e+01	3.012520233746034982e-03	-8.45E+01	2.576237021210975309e-01	nan	1.124659017229900471e+01	1.000000000000000000e+00
7.580000000000000000e+02	2.789148532153138049e+01	3.473898969619283150e+01	-1.82E-03	4.951750269232967838e+01	2.399340123121599389e-01	nan	9.027586086192025405e+00	1.000000000000000000e+00
7.590000000000000000e+02	9.350922907785584925e+01	1.653569372516525959e+01	-4.44E-03	1.262686769793525627e+02	2.377468887831692967e-01	nan	7.607838917675582735e+00	1.000000000000000000e+00
7.600000000000000000e+02	1.319788011164251316e+02	4.183100621191788804e+01	-2.10E-03	5.782754434583723224e+01	2.409797953867481857e-01	nan	1.142056828971891314e+01	1.000000000000000000e+00
7.610000000000000000e+02	7.657052200649071949e+01	1.282530546462730392e+01	-9.35E-03	2.704299407706488410e+02	5.917185842946248719e-02	nan	9.737448457951398240e+00	1.000000000000000000e+00
7.610000000000000000e+02	6.432887688706234997e+01	4.928152270712081418e+01	-1.21E-02	3.497633227827917040e+02	1.780602712938561538e-02	nan	1.084664980782252997e+01	1.000000000000000000e+00
7.610000000000000000e+02	9.606344567890944575e+01	3.087525005709424164e+01	-2.46E-03	6.834209458894650879e+01	2.165609857310093478e-01	nan	9.846260418759070987e+00	1.000000000000000000e+00
7.620000000000000000e+02	4.293582895227886098e+01	1.361263942446174724e+01	-1.13E-02	3.279520704743132455e+02	1.870447518570184098e-02	nan	7.599254883683044248e+00	1.000000000000000000e+00
7.620000000000000000e+02	1.281917495050993523e+02	3.105660970198342241e+01	-3.46E-03	9.750488985264490793e+01	2.153375211788132182e-01	nan	7.229736531132216371e+00	1.000000000000000000e+00
7.630000000000000000e+02	8.546949943819805640e+01	3.771425936056526496e+01	-1.14E-02	3.313869233592059231e+02	8.182557932124900901e-02	nan	5.439471836819870454e+00	1.000000000000000000e+00
7.630000000000000000e+02	9.983058988426863323e+01	4.271068312810540846e+01	-5.07E-03	1.449442010967473493e+02	9.471120359221196772e-02	nan	8.747340928806732308e+00	1.000000000000000000e+00
7.630000000000000000e+02	3.081102659886655815e+01	4.627945973848428451e+01	-1.09E-02	3.163625961286788311e+02	1.583526840869042829e-02	nan	1.190404007331504310e+01	1.000000000000000000e+00
7.630000000000000000e+02	7.830292064159596777e+00	1.579540255220259759e+01	-1.07E-02	3.086512018417616900e+02	3.113349629803618956e-02	nan	7.226163188079444133e+00	1.000000000000000000e+00
7.630000000000000000e+02	5.633043555680762893e+01	1.979206884869974914e+01	-1.16E-02	3.374016921998704674e+02	6.603754804074613016e-02	nan	3.885752917508060289e+00	1.000000000000000000e+00
7.630000000000000000e+02	1.124968348734010171e+01	2.495819012463405073e+01	-6.57E-03	1.889168835968758060e+02	8.140057292103020092e-02	nan	6.307127857127668769e+00	1.000000000000000000e+00
7.640000000000000000e+02	1.112426125754748938e+02	4.968749402751556943e+01	-3.60E-03	1.018579935086750226e+02	1.534002664060843957e-01	nan	5.852323728662848445e+00	1.000000000000000000e+00
7.650000000000000000e+02	6.935040899895980715e+01	3.966726104526038910e+01	-1.01E-02	2.912140620562536242e+02	2.725385313293116063e-02	nan	1.084664980782252997e+01	1.000000000000000000e+00
7.660000000000000000e+02	1.098134949846334933e+02	1.191527095646443968e+01	-2.47E-03	6.870414159461083159e+01	2.960840173116237040e-01	nan	1.596249893836260370e+01	1.000000000000000000e+00
7.660000000000000000e+02	9.596035197351224610e+01	2.102952936625961655e+01	2.903236324094034173e-03	-8.13E+01	2.724229404859177528e-01	nan	6.561235268240229956e+00	1.000000000000000000e+00
7.660000000000000000e+02	8.397471667658048489e+01	4.294431465273259363e+01	-9.85E-03	2.850664781319474059e+02	1.219656161324141896e-01	nan	5.439471836819870454e+00	1.000000000000000000e+00
7.660000000000000000e+02	1.108882211582317439e+02	4.384591035966875694e+01	-3.43E-03	9.670645218741539395e+01	2.834367056315385547e-01	nan	5.688729280072315930e+00	1.000000000000000000e+00
7.660000000000000000e+02	1.309621919091689506e+02	4.783043194950450072e+01	-2.47E-03	6.851000722717954261e+01	1.932392534810010165e-01	nan	1.002662453522343711e+01	1.000000000000000000e+00
7.670000000000000000e+02	5.478265952324971977e+01	2.377276813800887467e+01	-7.33E-03	2.111723344003183058e+02	1.559152492591187045e-01	nan	4.271015977722680823e+00	1.000000000000000000e+00
7.670000000000000000e+02	9.017139498212418403e+01	2.411785985327986381e+01	2.931678660059077769e-03	-8.21E+01	2.457116156313250421e-01	nan	6.561235268240229956e+00	1.000000000000000000e+00
7.670000000000000000e+02	1.122323392975949190e+02	3.831825378120922210e+01	-2.60E-03	7.248059200952397418e+01	3.737255727318684606e-01	nan	5.688729280072315930e+00	1.000000000000000000e+00
7.670000000000000000e+02	9.409033235090126368e+01	1.466909178404815250e+01	-2.30E-03	6.365194379019956017e+01	3.312248426467595541e-01	nan	6.629640987727626111e+00	1.000000000000000000e+00
7.670000000000000000e+02	1.210342713424757903e+02	3.207621583238600493e+01	-1.98E-03	5.433667908184767015e+01	3.291213415291881494e-01	nan	7.229736531132216371e+00	1.000000000000000000e+00
7.670000000000000000e+02	1.327860123000663464e+02	3.797107706431594210e+01	-2.09E-03	5.733838479468195715e+01	2.636114696401608004e-01	nan	8.301632943823737065e+00	1.000000000000000000e+00
7.670000000000000000e+02	1.947939546627095453e+01	3.954670640780878443e+01	2.050984621841865380e-03	-5.63E+01	3.112130483695623173e-01	nan	1.056587060005257683e+01	1.000000000000000000e+00
7.680000000000000000e+02	1.467445572080699812e+01	1.811377660782462939e+01	-6.84E-03	1.967081234350152101e+02	5.189703326266892347e-02	nan	7.226163188079444133e+00	1.000000000000000000e+00
7.680000000000000000e+02	1.032436250208661335e+02	3.465666770217479353e+01	-1.18E-02	3.420680183037854931e+02	2.195915283614846558e-02	nan	8.728360815948434492e+00	1.000000000000000000e+00
7.680000000000000000e+02	7.566715074857083323e+01	1.187613899795515238e+01	-2.26E-03	6.237702497687626391e+01	2.693260717270079541e-01	nan	1.315862523808664619e+01	1.000000000000000000e+00
7.680000000000000000e+02	2.875800719678968420e+01	1.727697364723067253e+01	-2.86E-03	8.000197536440198576e+01	3.007513350290618170e-01	nan	1.410838975119106031e+01	1.000000000000000000e+00
7.680000000000000000e+02	1.516809631640647460e+01	2.990044696813823322e+01	3.461079515583260699e-03	-9.77E+01	1.617436603099526859e-01	nan	6.307127857127668769e+00	1.000000000000000000e+00
7.680000000000000000e+02	7.551415266236234380e+00	5.007394047731360587e+01	-2.08E-03	5.712699068499476596e+01	3.329898747688497807e-01	nan	1.590909704560769278e+01	1.000000000000000000e+00
7.700000000000000000e+02	1.375366992030776885e+02	1.168276879144250202e+01	-3.53E-03	9.964294440953696608e+01	2.703501174146647479e-01	nan	1.677053043665274856e+01	1.000000000000000000e+00
7.700000000000000000e+02	5.679997782779069837e+01	4.576342137366072649e+01	-2.55E-03	7.101156492685484523e+01	3.409929188644752474e-01	nan	9.108129327411720766e+00	1.000000000000000000e+00
7.710000000000000000e+02	6.459303295506880715e+01	1.898341226215800503e+01	3.836807934620955086e-03	-1.09E+02	1.977719420422306973e-01	nan	6.691906783934700620e+00	1.000000000000000000e+00
7.710000000000000000e+02	4.937834878112247594e+01	5.104333066630089633e+01	-1.16E-02	3.367625494599885201e+02	3.227063775014549218e-02	nan	7.016597495232807624e+00	1.000000000000000000e+00
7.710000000000000000e+02	6.770622522669152943e+01	3.636415774293049452e+01	-3.10E-03	8.696830016605628089e+01	2.673016612504124367e-01	nan	9.520438839473422732e+00	1.000000000000000000e+00
7.720000000000000000e+02	1.047150219697069247e+02	2.605322225559201144e+01	-1.60E-02	4.645117315663117665e+02	3.264129377054547643e-02	nan	8.728360815948434492e+00	1.000000000000000000e+00
7.730000000000000000e+02	9.748552555306882539e+01	2.113454920386982749e+01	-1.14E-02	3.295000753325689402e+02	1.906911512108099283e-01	nan	8.744081600026451184e+00	1.000000000000000000e+00
7.730000000000000000e+02	1.441457266435868405e+02	2.709612168486881245e+01	-2.12E-03	5.838748860874381563e+01	2.847071191197103612e-01	nan	1.520427613127375466e+01	1.000000000000000000e+00
7.740000000000000000e+02	8.510052594100456247e+01	3.977797576106084421e+01	-7.37E-03	2.124393811833246275e+02	9.962357067642524378e-02	nan	9.538019453724174923e+00	1.000000000000000000e+00
7.740000000000000000e+02	1.136771306636612735e+02	2.373840608607218883e+01	-1.13E-02	3.275643871597623615e+02	2.412329224960041429e-02	nan	9.256228505224065373e+00	1.000000000000000000e+00
7.740000000000000000e+02	4.698169631653878753e+01	4.444873459268787741e+01	-2.12E-03	5.833149460201944692e+01	3.698347934359594857e-01	nan	7.016597495232807624e+00	1.000000000000000000e+00
7.750000000000000000e+02	7.706821644606417010e+01	3.463445369178659661e+01	-1.18E-02	3.426902042260619510e+02	2.915684097098780736e-02	nan	6.430941657589345439e+00	1.000000000000000000e+00
7.750000000000000000e+02	1.237631707525616491e+02	4.105557409121097834e+01	-4.87E-03	1.391128187571609658e+02	5.775742729236577055e-02	nan	5.511642409212913485e+00	1.000000000000000000e+00
7.750000000000000000e+02	4.317700237138878094e+01	4.879776632856606788e+00	-1.36E-01	3.974375460937550997e+03	6.413901193439319748e-03	nan	2.564291137771251528e+01	1.000000000000000000e+00
7.750000000000000000e+02	5.497273217884406193e+01	3.542186040789356127e+01	-2.93E-03	8.211838503234879738e+01	2.802880116881480976e-01	nan	1.050174794356984620e+01	1.000000000000000000e+00
7.760000000000000000e+02	1.375549802980206380e+02	9.447715046180443110e+00	-1.32E-02	3.819992035793417813e+02	1.178154718461040806e-01	nan	1.883890108992809687e+01	1.000000000000000000e+00
7.760000000000000000e+02	7.069698236832267924e+01	1.624052729094448821e+01	-1.26E-02	3.668893124361642322e+02	1.614576224470876120e-02	nan	6.691906783934700620e+00	1.000000000000000000e+00
7.760000000000000000e+02	2.777019732437004151e+01	3.890679676399221165e+01	-1.00E-02	2.903665681440447770e+02	4.993367976328022539e-02	nan	7.633059585531643876e+00	1.000000000000000000e+00
7.760000000000000000e+02	1.356318801239413290e+02	3.969312252300250066e+01	-2.61E-03	7.282959381620027273e+01	3.436772185343699437e-01	nan	1.177675083647096876e+01	1.000000000000000000e+00
7.790000000000000000e+02	7.070482191335170796e+01	3.556408836431292997e+01	-5.70E-03	1.633385527225566136e+02	1.137203094849172924e-01	nan	6.430941657589345439e+00	1.000000000000000000e+00
7.800000000000000000e+02	1.258006179657002690e+02	4.617680547640614463e+01	-4.24E-03	1.206708829711690498e+02	1.254511716727216841e-01	nan	5.511642409212913485e+00	1.000000000000000000e+00
7.800000000000000000e+02	4.841402610634359860e+01	4.968901470197107528e+01	-1.24E-02	3.604036761404450431e+02	1.833722626319689297e-02	nan	7.366097999043265787e+00	1.000000000000000000e+00
7.810000000000000000e+02	9.096991913974254373e+01	1.286331158547427655e+01	-2.39E-03	6.615339743759216162e+01	2.012439992451048321e-01	nan	1.134930087264469556e+01	1.000000000000000000e+00
7.810000000000000000e+02	9.766045297944806691e+01	2.256506189495784653e+01	-1.14E-02	3.295308391550516944e+02	2.518990523255515424e-02	nan	9.776218347787049012e+00	1.000000000000000000e+00
7.810000000000000000e+02	2.485561632348116134e+01	4.841866266691633314e+01	-2.60E-03	7.242466308528449304e+01	1.810302700656848396e-01	nan	9.948385565806793451e+00	1.000000000000000000e+00
7.820000000000000000e+02	5.979616490718831301e+01	2.889152104906997565e+01	-5.08E-02	1.487184833530112655e+03	8.723383953125884993e-03	nan	6.195935435736775077e+00	1.000000000000000000e+00
7.820000000000000000e+02	8.022808131442162960e+01	9.200041129676819196e+00	-2.62E-03	7.291482645527059958e+01	1.754302978013382308e-01	nan	1.134930087264469556e+01	1.000000000000000000e+00
7.830000000000000000e+02	4.946565360538770051e+01	2.008223300305267500e+01	-1.00E-02	2.907460672943177542e+02	3.373664581681590224e-02	nan	7.594789984367655400e+00	1.000000000000000000e+00
7.830000000000000000e+02	6.025782004164450001e+01	1.619922302631714572e+01	-6.47E-03	1.858670101495908398e+02	9.311694575614171132e-02	nan	9.635773054778985269e+00	1.000000000000000000e+00
7.830000000000000000e+02	3.656150561001859955e+01	3.691888574236620713e+01	-3.66E-03	1.035087530969249912e+02	2.118610916842662562e-01	nan	8.258649465963511460e+00	1.000000000000000000e+00
7.830000000000000000e+02	3.774149719663832059e+01	2.229009885833962201e+01	-2.61E-03	7.267888663580518482e+01	2.974463074492914583e-01	nan	4.724469243546563391e+00	1.000000000000000000e+00
7.840000000000000000e+02	1.406577181595343689e+02	2.133998644526372601e+01	-1.15E-02	3.345903395953493487e+02	3.376874713520250371e-02	nan	7.914750365843535640e+00	1.000000000000000000e+00
7.840000000000000000e+02	4.130626166694354851e+01	4.775534347719958106e+01	-2.60E-03	7.240497699787118790e+01	2.497777202319242384e-01	nan	6.933607363293206483e+00	1.000000000000000000e+00
7.840000000000000000e+02	6.195652536537146204e+01	5.307511003096587388e+01	2.881835494900429357e-03	-8.07E+01	2.137023759288965152e-01	nan	1.330017706725777771e+01	1.000000000000000000e+00
7.850000000000000000e+02	4.368961926898026604e+01	3.274812002530854471e+01	-1.19E-02	3.446276334228758174e+02	1.858631367411467394e-02	nan	8.258649465963511460e+00	1.000000000000000000e+00
7.850000000000000000e+02	1.410089151043862614e+02	1.343303165472982030e+01	-2.64E-03	7.369764174771439968e+01	3.730091227321369329e-01	nan	7.914750365843535640e+00	1.000000000000000000e+00
7.850000000000000000e+02	1.438747814973170591e+02	2.865784263391138964e+01	-4.34E-03	1.235637770695504685e+02	2.020783573585109849e-01	nan	7.993779814145146823e+00	1.000000000000000000e+00
7.850000000000000000e+02	6.505649388365604580e+01	7.843335777125776787e+00	-2.50E-03	6.936289574030169547e+01	2.768791522633885505e-01	nan	9.635773054778985269e+00	1.000000000000000000e+00
7.860000000000000000e+02	1.074242412990437998e+02	2.207223044939650691e+01	-1.28E-02	3.728387283080648444e+02	1.298702614184336079e-01	nan	6.245973878808738000e+00	1.000000000000000000e+00
7.860000000000000000e+02	1.006333339010414250e+02	4.818084514341197888e+01	-1.19E-02	3.455012251235044118e+02	2.693745017914372930e-02	nan	9.667024108926115744e+00	1.000000000000000000e+00
7.860000000000000000e+02	1.397555646378475203e+01	1.270812040468410409e+01	-1.75E-03	4.744981759866369231e+01	2.852552721034200545e-01	nan	1.008851630691221324e+01	1.000000000000000000e+00
7.860000000000000000e+02	3.234723000382156499e+01	2.488528836354806018e+01	-2.89E-03	8.081583915301455079e+01	2.842712604045658509e-01	nan	5.986077773922017897e+00	1.000000000000000000e+00
7.870000000000000000e+02	4.751913754741912754e+01	5.083350597487876854e+01	-7.72E-03	2.226098361409659958e+02	2.823442979037860123e-02	nan	6.933607363293206483e+00	1.000000000000000000e+00
7.870000000000000000e+02	1.218012789593238381e+02	1.604740700237077888e+01	-2.70E-03	7.538999161064793952e+01	2.472833574997290729e-01	nan	9.937164468647306848e+00	1.000000000000000000e+00
7.870000000000000000e+02	4.187135807655728570e+01	1.999557085769713893e+01	-2.59E-03	7.221712143878552581e+01	2.507634618597012199e-01	nan	4.724469243546563391e+00	1.000000000000000000e+00
7.870000000000000000e+02	4.907568445193194684e+00	3.996634093298381885e+01	-2.95E-03	8.272448316518982381e+01	2.213433707122435257e-01	nan	8.802241481679883961e+00	1.000000000000000000e+00
7.870000000000000000e+02	9.413185277844122822e+01	4.102667864164309464e+01	-1.16E-02	3.355383205890121872e+02	2.704576763780475179e-02	nan	9.667024108926115744e+00	1.000000000000000000e+00
7.870000000000000000e+02	6.741631396640546825e+01	4.094723229195362535e+01	-2.36E-03	6.526608364447953647e+01	3.274899188739118783e-01	nan	8.787818766650389080e+00	1.000000000000000000e+00
7.880000000000000000e+02	1.118880860861158908e+02	1.770344578868245478e+01	-1.16E-02	3.377544645573824482e+02	1.805062304638981319e-01	nan	6.245973878808738000e+00	1.000000000000000000e+00
7.880000000000000000e+02	1.382577513952999482e+02	4.195685273202748533e+01	-2.85E-03	7.970183865514751176e+01	1.515257317335614307e-01	nan	9.704500836097013305e+00	1.000000000000000000e+00
7.890000000000000000e+02	1.189714688035118826e+02	3.170736669747223502e+01	-1.55E-02	4.518189994622187555e+02	1.901429153190481447e-02	nan	1.503909284361683163e+01	1.000000000000000000e+00
7.890000000000000000e+02	1.306047671555912473e+02	2.065672726192390485e+01	-6.83E-03	1.965967516319897186e+02	4.931003551177370881e-02	nan	9.937164468647306848e+00	1.000000000000000000e+00
7.890000000000000000e+02	1.010290960635181250e+02	2.928523754864077588e+01	-3.11E-03	8.730329236239417412e+01	1.891059946912032608e-01	nan	7.981106064594746030e+00	1.000000000000000000e+00
7.890000000000000000e+02	8.718544648863577606e+01	3.423557460982463851e+01	-2.32E-03	6.432501988976788709e+01	2.848880050847568679e-01	nan	8.524426414876444369e+00	1.000000000000000000e+00
7.900000000000000000e+02	5.877508160000598281e+01	5.191855266500557065e+01	-7.31E-03	2.107348017877279176e+02	6.230250005382609313e-02	nan	1.124553280778875575e+01	1.000000000000000000e+00
7.900000000000000000e+02	1.429270253580897077e+01	2.279165052284377779e+01	-1.13E-02	3.287880103847275564e+02	1.909265791100100973e-02	nan	7.969295678189937782e+00	1.000000000000000000e+00
7.910000000000000000e+02	1.347083180975333789e+02	3.292475110823507123e+01	-2.72E-03	7.589758682582932181e+01	2.810324478561899708e-01	nan	9.704500836097013305e+00	1.000000000000000000e+00
7.910000000000000000e+02	5.978212643774605262e+00	4.870322688290041668e+01	-2.11E-03	5.795259691461289009e+01	3.077870763347934080e-01	nan	8.802241481679883961e+00	1.000000000000000000e+00
7.920000000000000000e+02	8.139646215697629827e+01	1.061536266308381826e+01	-1.26E-02	3.665209422130663484e+02	1.576558639155711816e-02	nan	1.898568778628865772e+01	1.000000000000000000e+00
7.920000000000000000e+02	1.425452769807391178e+02	2.073606169082153272e+01	-4.02E-03	1.139878366459814885e+02	1.229478904375547188e-01	nan	6.472948247406335121e+00	1.000000000000000000e+00
7.920000000000000000e+02	2.623227172216897074e+01	8.965849005016265139e+00	-2.71E-03	7.564560791558909614e+01	1.527729265878515763e-01	nan	9.149775125913642171e+00	1.000000000000000000e+00
7.930000000000000000e+02	1.197180355878410296e+02	1.321386243526817239e+01	-2.33E-03	6.437840601363718918e+01	2.472647602998664373e-01	nan	6.589970005586856416e+00	1.000000000000000000e+00
7.930000000000000000e+02	3.341543934115812675e+01	1.463334296727980366e+01	3.153509963855345016e-03	-8.86E+01	1.950534509668341299e-01	nan	9.149775125913642171e+00	1.000000000000000000e+00
7.940000000000000000e+02	1.048885815643212140e+02	4.507837087454571190e+01	-1.18E-02	3.430391336741292889e+02	1.951030096703774142e-01	nan	1.554373829671044227e+01	1.000000000000000000e+00
7.940000000000000000e+02	1.043889512129579913e+02	2.204580197747271342e+01	-2.96E-03	8.289396980528782422e+01	2.494451447237856501e-01	nan	7.981106064594746030e+00	1.000000000000000000e+00
7.940000000000000000e+02	7.873458261351431986e+01	3.311810180621353794e+01	-1.67E-03	4.512746942640106340e+01	3.747630066382688918e-01	nan	8.524426414876444369e+00	1.000000000000000000e+00
7.940000000000000000e+02	1.264629435567607345e+02	4.760695014816534609e+01	-2.50E-03	6.960003802147029717e+01	1.805950411652792464e-01	nan	1.099644317084128176e+01	1.000000000000000000e+00
7.940000000000000000e+02	6.140148774201642823e+01	2.051556885205102887e+01	-2.40E-03	6.643029988032084532e+01	2.273448224221646941e-01	nan	9.362277718193800169e+00	1.000000000000000000e+00
7.950000000000000000e+02	3.980877943486515136e+01	5.294410618721496320e+01	-1.21E-02	3.520122106836021203e+02	3.084155264241295047e-02	nan	1.187419921628129238e+01	1.000000000000000000e+00
7.950000000000000000e+02	6.361814182523419703e+01	4.176932728639338421e+01	-4.70E-03	1.339017283659439386e+02	1.629528249818107399e-01	nan	6.621787866324822858e+00	1.000000000000000000e+00
7.950000000000000000e+02	1.368370372517329940e+02	4.396004153709779416e+01	-2.32E-03	6.429383396119904148e+01	2.850801544780005026e-01	nan	1.000568382385449340e+01	1.000000000000000000e+00
7.960000000000000000e+02	1.003794421595039381e+02	1.093600411715059373e+01	-2.14E-03	5.881441782314500699e+01	2.877078978456675262e-01	nan	1.181117146378579896e+01	1.000000000000000000e+00
7.960000000000000000e+02	1.374635664129531278e+02	1.672666314255360831e+01	-2.47E-03	6.851453995799583652e+01	3.271416203359545083e-01	nan	6.339289669746751343e+00	1.000000000000000000e+00
7.970000000000000000e+02	1.584075133458164153e+01	7.799494168493915858e+00	-7.07E-03	2.035168356927601394e+02	2.285706386846206861e-01	nan	9.269044324099450449e+00	1.000000000000000000e+00
7.970000000000000000e+02	9.923041499930268117e+01	3.060104545307613577e+01	-1.18E-02	3.422779861166141018e+02	1.244185415664256222e-02	nan	9.791705032477697301e+00	1.000000000000000000e+00
7.970000000000000000e+02	7.889697798300089460e+01	5.277137532902398220e+01	3.268240639598689063e-03	-9.20E+01	1.940900982699603761e-01	nan	1.241582634076815417e+01	1.000000000000000000e+00
7.970000000000000000e+02	1.312437518748290586e+02	1.795161237754187411e+01	-2.38E-03	6.586968589610256686e+01	2.388018868616783585e-01	nan	6.339289669746751343e+00	1.000000000000000000e+00
7.970000000000000000e+02	1.382022989277807312e+02	3.404793937162054362e+01	-2.06E-03	5.659949152769137726e+01	3.048463842847876082e-01	nan	1.000568382385449340e+01	1.000000000000000000e+00
7.980000000000000000e+02	5.315901962042564932e+00	3.773940263390216643e+01	-1.09E-02	3.145706789684373348e+02	3.918769990509463064e-02	nan	1.753155397649849689e+01	1.000000000000000000e+00
7.980000000000000000e+02	1.131827639729281429e+02	1.406116969585806054e+01	-8.07E-03	2.328391799488158256e+02	4.183043293603394552e-02	nan	6.589970005586856416e+00	1.000000000000000000e+00
7.980000000000000000e+02	3.727618258040808996e+01	2.427055159514919680e+01	-2.58E-03	7.188316260017120385e+01	3.371721127236200211e-01	nan	6.405154725724216291e+00	1.000000000000000000e+00
7.990000000000000000e+02	4.027929054895734140e+01	1.861304776486297641e+01	-3.80E-03	1.074712158717736230e+02	2.330843329839628053e-01	nan	6.405154725724216291e+00	1.000000000000000000e+00
7.990000000000000000e+02	6.966390905969927871e+01	4.447058127172595476e+01	-2.33E-03	6.439264239848607474e+01	2.110065916913390627e-01	nan	6.621787866324822858e+00	1.000000000000000000e+00
8.000000000000000000e+02	1.324408593925623556e+01	1.669738782412049716e+01	-4.23E-02	1.236452298550360410e+03	7.310566336355850403e-03	nan	9.269044324099450449e+00	1.000000000000000000e+00
8.000000000000000000e+02	2.555349267665235047e+01	2.830801910156845480e+01	-6.33E-03	1.817997230855632722e+02	7.130871245529368796e-02	nan	1.239849194236976793e+01	1.000000000000000000e+00
8.000000000000000000e+02	6.535710554237766701e+01	2.901522946906922584e+01	-2.68E-03	7.485774632308549315e+01	2.273164418699308298e-01	nan	6.829267901686051800e+00	1.000000000000000000e+00
8.000000000000000000e+02	3.722536545796997132e+01	6.179613701752651345e+00	-2.90E-03	8.116127843618822624e+01	2.334230019930231270e-01	nan	1.248269256067167987e+01	1.000000000000000000e+00
8.000000000000000000e+02	5.171587441543190522e+01	1.312535092433567208e+01	-6.18E-03	1.773871570479190325e+02	1.314051923107077968e-01	nan	7.781726980169789698e+00	1.000000000000000000e+00
8.000000000000000000e+02	2.810903829350841576e+01	5.091613571080761602e+01	-3.63E-03	1.025617115707046167e+02	2.190381612740261996e-01	nan	1.187419921628129238e+01	1.000000000000000000e+00
8.010000000000000000e+02	1.096951951974894257e+02	4.698296366144922587e+01	-1.06E-01	3.095961296935953669e+03	6.371869044512257219e-03	nan	1.289065698697134010e+01	1.000000000000000000e+00
8.010000000000000000e+02	1.607983355340590137e+01	5.157750805073327882e+01	5.037270210025946229e-03	-1.44E+02	8.203519068408027248e-02	nan	1.204737232973744909e+01	1.000000000000000000e+00
8.010000000000000000e+02	1.153617976403731689e+02	3.099370397253114007e+01	-1.12E-02	3.237327970735320264e+02	5.812378394212247557e-02	nan	1.613616083910701704e+01	1.000000000000000000e+00
8.010000000000000000e+02	7.823826804234585097e+01	3.747942509708980197e+01	-2.42E-03	6.721664333914620215e+01	2.208584459832324542e-01	nan	1.067799068805222085e+01	1.000000000000000000e+00
8.020000000000000000e+02	1.412530469405778035e+02	1.703091413620939321e+01	2.643854855464296359e-03	-7.37E+01	2.457592667681014476e-01	nan	6.731720540722823110e+00	1.000000000000000000e+00
8.020000000000000000e+02	9.862754275374609847e+01	4.037417353463664682e+01	-1.17E-02	3.384854059913450897e+02	3.515438900105838371e-02	nan	9.791705032477697301e+00	1.000000000000000000e+00
8.020000000000000000e+02	5.177986294998172667e+01	4.185802099133335474e+01	-2.31E-03	6.396046443134838455e+01	3.020267744038851454e-01	nan	6.528384540297663463e+00	1.000000000000000000e+00
8.030000000000000000e+02	1.355028885752897736e+02	2.813773712729085830e+01	-2.14E-03	5.882721673232808257e+01	3.485222106791222574e-01	nan	1.250703154953675345e+01	1.000000000000000000e+00
8.040000000000000000e+02	7.199544495894173224e+01	2.741168655929372733e+01	-1.08E-02	3.138077255670783074e+02	3.558158463180727260e-02	nan	6.829267901686051800e+00	1.000000000000000000e+00
8.040000000000000000e+02	9.238978883486662141e+01	2.195867032060864332e+01	-2.62E-03	7.300757037444761011e+01	2.178047851166042825e-01	nan	1.944325930954920878e+01	1.000000000000000000e+00
8.050000000000000000e+02	3.150539163543322019e+01	1.727463569513970398e+01	-9.47E-02	2.775107453906913634e+03	3.806759790660918519e-03	nan	1.172839677116921209e+01	1.000000000000000000e+00
8.050000000000000000e+02	5.750228226885939620e+01	7.922201978966618263e+00	-3.80E-03	1.074877924074857845e+02	1.998542527290289028e-01	nan	7.781726980169789698e+00	1.000000000000000000e+00
8.050000000000000000e+02	5.722758290555320571e+01	4.545554124724100120e+01	-4.58E-03	1.306040944306682547e+02	9.491984888867310843e-02	nan	6.528384540297663463e+00	1.000000000000000000e+00
8.050000000000000000e+02	1.401695182772393196e+02	1.038696748725792141e+01	-3.67E-03	1.037128054218360234e+02	2.345076151386522589e-01	nan	6.731720540722823110e+00	1.000000000000000000e+00
8.050000000000000000e+02	5.923280306346968160e+01	3.593479038175654239e+01	-4.53E-03	1.289924345433535393e+02	7.740474796177421180e-02	nan	9.240530508447479363e+00	1.000000000000000000e+00
8.060000000000000000e+02	8.266825867705840380e+01	4.719511694638643462e+01	-2.67E-03	7.441696815228226569e+01	2.491225542241594093e-01	nan	1.067799068805222085e+01	1.000000000000000000e+00
8.060000000000000000e+02	2.339363734992103616e+01	2.574545225751709410e+01	-1.12E-02	3.247680834774666891e+02	3.609108280599637730e-02	nan	1.172839677116921209e+01	1.000000000000000000e+00
8.060000000000000000e+02	6.260384721320502166e+00	2.713310130651554530e+01	-3.64E-03	1.028404323212314608e+02	2.564479303076449002e-01	nan	1.372442926984933464e+01	1.000000000000000000e+00
8.060000000000000000e+02	1.281298990894356926e+01	3.919226064861864245e+01	-2.78E-03	7.759403928521075500e+01	1.907500862384017282e-01	nan	9.545374165631297814e+00	1.000000000000000000e+00
8.080000000000000000e+02	6.424354266199966901e+01	5.177535615710677774e+01	-4.57E-03	1.302611796115082825e+02	2.498791435912762759e-01	nan	9.442655971655332436e+00	1.000000000000000000e+00
8.090000000000000000e+02	2.230233140436887140e+01	4.022500744483777879e+01	-4.08E-02	1.192251591816851715e+03	7.684071118649438148e-03	nan	9.545374165631297814e+00	1.000000000000000000e+00
8.100000000000000000e+02	7.191061502058552435e+01	7.255826437598960510e+00	-8.21E-03	2.370089093982919621e+02	4.150773787415207305e-02	nan	1.362139643653703480e+01	1.000000000000000000e+00
8.100000000000000000e+02	7.604659796578818032e+01	3.638985162609829160e+01	-3.35E-03	9.450484093481809111e+01	1.732531459376728256e-01	nan	1.267281141724287252e+01	1.000000000000000000e+00
8.110000000000000000e+02	1.408142132234201682e+01	6.103425631205754875e+00	-3.30E-02	9.635554014551900082e+02	1.854147869298905515e-02	nan	2.108577061659185503e+01	1.000000000000000000e+00
8.110000000000000000e+02	3.836704537831671047e+01	2.047165926097364164e+01	-7.00E-02	2.051114681483171807e+03	3.594229849276364686e-02	nan	8.510749017460264909e+00	1.000000000000000000e+00
8.110000000000000000e+02	1.187904141592837846e+02	4.832059826826323956e+01	-1.27E-02	3.691344656401557813e+02	2.030356183190706876e-02	nan	1.507331485209368616e+01	1.000000000000000000e+00
8.120000000000000000e+02	1.393811140422778294e+02	4.696800059449739884e+00	3.681873247111592043e-03	-1.04E+02	2.465683811402682446e-01	nan	7.619190417781095626e+00	1.000000000000000000e+00
8.120000000000000000e+02	9.563999161319685527e+01	4.904668294074322432e+01	-3.21E-03	9.027717855528166524e+01	1.488890228086503509e-01	nan	9.320076602651965914e+00	1.000000000000000000e+00
8.130000000000000000e+02	1.417408331658418206e+02	3.272436777480378822e+01	-1.19E-02	3.452666621189653711e+02	6.362347739129847746e-02	nan	2.088619930739262287e+01	1.000000000000000000e+00
8.140000000000000000e+02	9.058717356953000177e+00	4.018968217010321808e+01	-2.87E-02	8.381653276147528686e+02	6.490166093402138792e-03	nan	7.166562911271089575e+00	1.000000000000000000e+00
8.140000000000000000e+02	2.986508202025902037e+01	2.008504847937894411e+01	-1.61E-01	4.730989173805563041e+03	8.685937109928820732e-03	nan	8.510749017460264909e+00	1.000000000000000000e+00
8.140000000000000000e+02	1.136549610844546692e+02	1.722380773107687446e+01	-2.85E-03	7.981149392392572395e+01	2.009531749978287207e-01	nan	1.770195350129987233e+01	1.000000000000000000e+00
8.150000000000000000e+02	1.322227594561000501e+02	7.306401990962441140e+00	-1.09E-02	3.169919647948515262e+02	4.942785061520105216e-02	nan	7.619190417781095626e+00	1.000000000000000000e+00
8.150000000000000000e+02	1.208652677610931221e+02	3.339076896041758857e+01	-4.43E-03	1.260385525197406622e+02	1.603424608478901670e-01	nan	1.507331485209368616e+01	1.000000000000000000e+00
8.150000000000000000e+02	3.885913958516560029e+01	3.999145202084336859e+01	-2.56E-03	7.123281918869743379e+01	3.511132220036302654e-01	nan	6.360503732573541846e+00	1.000000000000000000e+00
8.160000000000000000e+02	7.729896227292762489e+01	4.545742550045645203e+01	-1.17E-02	3.401869736308316305e+02	4.461591752689875179e-02	nan	6.969493781490514017e+00	1.000000000000000000e+00
8.170000000000000000e+02	2.413731220406175737e+01	4.506106613684958262e+01	4.112393796345432950e-03	-1.17E+02	1.115146116623786376e-01	nan	8.617973241811702323e+00	1.000000000000000000e+00
8.170000000000000000e+02	4.018192423187417006e+01	1.889485004283074332e+01	-3.70E-03	1.047951780811141873e+02	2.804689433785866326e-01	nan	1.038526867913035545e+01	1.000000000000000000e+00
8.180000000000000000e+02	9.173362573769168193e+01	2.860919701740727206e+01	-2.65E-03	7.392576339539606067e+01	1.724389074002455891e-01	nan	6.293605839563879201e+00	1.000000000000000000e+00
8.180000000000000000e+02	6.450140264363349729e+01	3.682078535809885267e+01	-2.53E-03	7.044915092966327563e+01	2.530601994650559794e-01	nan	1.505804041440764962e+01	1.000000000000000000e+00
8.180000000000000000e+02	6.693445518095284541e+00	3.342469044139334500e+01	-2.10E-03	5.766243181236507098e+01	3.180891638390151988e-01	nan	7.166562911271089575e+00	1.000000000000000000e+00
8.200000000000000000e+02	9.831823502832226325e+01	1.710356138720403862e+01	-2.58E-03	7.169801639772987301e+01	1.821294856943403984e-01	nan	6.962973810755917370e+00	1.000000000000000000e+00
8.200000000000000000e+02	3.499097955815128813e+01	4.504054557686811222e+01	-2.70E-03	7.529957344262101060e+01	1.257408489553637487e-01	nan	6.360503732573541846e+00	1.000000000000000000e+00
8.200000000000000000e+02	7.445985800210775096e+01	2.400589370743933060e+01	2.337020926268502420e-03	-6.47E+01	1.751957928071663506e-01	nan	1.622936477946280220e+01	1.000000000000000000e+00
8.210000000000000000e+02	2.914032130257228914e+01	2.066401474061285626e+01	-1.08E-02	3.122194777668958636e+02	1.330119151272334266e-01	nan	1.118243886530332709e+01	1.000000000000000000e+00
8.220000000000000000e+02	1.303500091693720435e+02	4.730700793337644150e+00	-9.61E-03	2.781961183527853905e+02	2.592928895966273295e-02	nan	1.837697117131232361e+01	1.000000000000000000e+00
8.220000000000000000e+02	1.217524648037202581e+02	3.471695056303972393e+01	-3.14E-03	8.815867882121021637e+01	1.706934461496193434e-01	nan	1.162559080844706472e+01	1.000000000000000000e+00
8.220000000000000000e+02	2.110336481220122451e+01	3.699480144865560050e+01	-8.57E-03	2.476165605661557834e+02	3.721130563812780068e-02	nan	8.617973241811702323e+00	1.000000000000000000e+00
[truncated: 4,250 more rows]
