# Supplementary material for: Nucleosome interaction of the CPC secures centromeric chromatin integrity and chromosome segregation fidelity
Source: EMBO J. 2025 Oct 27;44(22):6556–97. doi: 10.1038/s44318-025-00594-y (PMC12624148; doi:10.1038/s44318-025-00594-y)
Supplement: Supplementary file 9 — EV Figure Source Data [file 44318_2025_594_MOESM9_ESM.zip › Source_Data_EV_Figures/Fig_EV10/Fig_EV10A.xlsx]

## Sheet: Fig_EV10A
	INCENP - NEBD to Alignment					INCENP - Alignment to Onset					Borealin - NEBD to Alignment					Borealin - Alignment to Onset
	Wt		6A			Wt		6A			WT	dN	5A			WT	dN	5A
	13		17			8		5			14	13	11			7	8	14
	15		17			6		5			13	15	14			9	8	10
	16		14			7		12			12	13	12			12	7	9
	14		15			15		14			14	11	13			11	9	6
	15		12			8		11			8	12	13			11	7	16
	15		16			7		10			14	12	10			7	8	14
	16		13			13		16			11	13	13			7	12	13
	18		15			8		9			16	13	13			6	7	10
	16		14			8		12			21	13	12			9	8	9
	14		13			8		14			12	12	11			8	10	8
	16		10			14		12			14	15	14			8	7	8
	15		16			6		8			13	14	16			8	6	5
	16		15			4		11			18	13	13			7	8	16
	13		14			8		10			13	15	13			8	8	12
	17		12			7		12			13	12	12			8	8	11
	12		20			11		14			12	8	10			9	9	12
	15		13			7		11			14	11	11			7	8	11
	14		16			7		10			14	11	11			6	7	9
	13		18			8		6			18	12	14			7	5	12
	13		16			6		10			14	13	14			7	8	7
	14		12			11		13			10	11	12			8	6	8
	11		19			10		6			13	12	14			10	9	12
	15		14			7		10			16	12	13			7	8	12
	23		14			7		8			15	13	13			7	11	8
	12		18			8		13			12	13	15			8	10	9
	13		12			10		14			12	12	12			8	4	7
	18		13			5		11			21	11	11			9	10	15
	13		13			7		12			15	12	14			8	8	10
	10		16			10		13			11	12	12			9	14	11
	15		13			8		18			12	10	12			7	9	8
	15		17			8		9			14	12	13			8	7	12
	11		14			11		9			18	13	11			6	5	12
	17		20			6		12			14	11	11			7	10	14
	13		12			9		12			10	18	11			10	9	12
	15		18			9		8			10	10	12			10	6	9
	18		13			4		11			14	12	14			7	7	8
	14		13			9		13			12	18	12			7	5	7
	17		18			8		19			11	11	12			8	7	8
	14		16			6		7			12	15	11			8	5	9
	14		11			10		21			13	14	14			7	7	17
	16		18			7		9			9	11	13			10	11	6
	16		16			10		7			13	13	13			7	8	8
	12		14			9		13			13	14	13			7	8	6
	17		14			7		24			12	12	12			6	6	15
	13		15			9		7			10	15	15			10	6	10
	14		18			7		6			16	16	15			7	10	13
	12		17			8		8			13	14	13			7	12	14
	14		15			9		12			12	14	14			8	7	8
	16		13			9		11			13	13	12			9	7	8
	19		18			7		12			11	16	13			11	5	9
			19					11				15	13				7	8
			17					12				13	13				6	7
			19					16				14	12				10	14
													13					13
													19					11
													12					8
													10					10
