# Supplementary material for: Nucleosome interaction of the CPC secures centromeric chromatin integrity and chromosome segregation fidelity
Source: EMBO J. 2025 Oct 27;44(22):6556–97. doi: 10.1038/s44318-025-00594-y (PMC12624148; doi:10.1038/s44318-025-00594-y)
Supplement: Supplementary file 9 — EV Figure Source Data [file 44318_2025_594_MOESM9_ESM.zip › Source_Data_EV_Figures/Fig_EV6/Fig_EV6A.xlsx]

## Sheet: CPC_1-190_Sensorgram
Cycle: 53CPC 1-190 7.8 nM_X	Cycle: 53 CPC 1-1907.8 nM_Y	Cycle: 54 CPC 1-19015.625 nM_X	Cycle: 54 CPC 1-19015.625 nM_Y	Cycle: 55 CPC 1-19031.25 nM_X	Cycle: 55 CPC 1-19031.25 nM_Y	Cycle: 56 CPC 1-19062.5 nM_X	Cycle: 56 CPC 1-19062.5 nM_Y	Cycle: 57 CPC 1-190125 nM_X	Cycle: 57 CPC 1-190125 nM_Y	Cycle: 58 CPC 1-190250 nM_X	Cycle: 58 CPC 1-190250 nM_Y	Cycle: 59 CPC 1-190500 nM_X	Cycle: 59 CPC 1-190500 nM_Y	Cycle: 60 CPC 1-1901000 nM_X	Cycle: 60 CPC 1-1901000 nM_Y
-60.048	2.8686	-60.048	3.49411	-60.048	3.19754	-60.048	3.34396	-60.048	3.65509	-60.048	3.89658	-60.048	4.52832	-60.048	4.95814
-59.948	2.85329	-59.948	3.4863	-59.948	3.17801	-59.948	3.32661	-59.948	3.65338	-59.948	3.87876	-59.948	4.51863	-59.948	4.95658
-59.848	2.84344	-59.848	3.46848	-59.848	3.17238	-59.848	3.32661	-59.848	3.64166	-59.848	3.8597	-59.848	4.49535	-59.848	4.94642
-59.748	2.83173	-59.748	3.45505	-59.748	3.15457	-59.748	3.32896	-59.748	3.63556	-59.748	3.86158	-59.748	4.48926	-59.748	4.94876
-59.648	2.80813	-59.648	3.44333	-59.648	3.14894	-59.648	3.3424	-59.648	3.62213	-59.648	3.87923	-59.648	4.4877	-59.648	4.95048
-59.548	2.79266	-59.548	3.43552	-59.548	3.14113	-59.548	3.33443	-59.548	3.62213	-59.548	3.88111	-59.548	4.48973	-59.548	4.96033
-59.448	2.78298	-59.448	3.41599	-59.448	3.12941	-59.448	3.34443	-59.448	3.61041	-59.448	3.88486	-59.448	4.47754	-59.448	4.95814
-59.348	2.76532	-59.348	3.41599	-59.348	3.1216	-59.348	3.3424	-59.348	3.6026	-59.348	3.88111	-59.348	4.4641	-59.348	4.94267
-59.248	2.76579	-59.248	3.42005	-59.248	3.1216	-59.248	3.33833	-59.248	3.60666	-59.248	3.87923	-59.248	4.4641	-59.248	4.94642
-59.148	2.75766	-59.148	3.42208	-59.148	3.12566	-59.148	3.32661	-59.148	3.6026	-59.148	3.88111	-59.148	4.4641	-59.148	4.93298
-59.048	2.76188	-59.048	3.41395	-59.048	3.12769	-59.048	3.32286	-59.048	3.59088	-59.048	3.88486	-59.048	4.47426	-59.048	4.92876
-58.948	2.77142	-58.948	3.41036	-58.948	3.1216	-58.948	3.32661	-58.948	3.59494	-58.948	3.87314	-58.948	4.47754	-58.948	4.91517
-58.848	2.76376	-58.848	3.40833	-58.848	3.12394	-58.848	3.32489	-58.848	3.59697	-58.848	3.86533	-58.848	4.4641	-58.848	4.91345
-58.748	2.76751	-58.748	3.40427	-58.748	3.12957	-58.748	3.32849	-58.748	3.6026	-58.748	3.86533	-58.748	4.4641	-58.748	4.91142
-58.648	2.76985	-58.648	3.40427	-58.648	3.12566	-58.648	3.32099	-58.648	3.59478	-58.648	3.85751	-58.648	4.4502	-58.648	4.90736
-58.548	2.76751	-58.548	3.41036	-58.548	3.12941	-58.548	3.31271	-58.548	3.58869	-58.548	3.84376	-58.548	4.43285	-58.548	4.89564
-58.448	2.76376	-58.448	3.42005	-58.448	3.12769	-58.448	3.30708	-58.448	3.57135	-58.448	3.84798	-58.448	4.42504	-58.448	4.88783
-58.348	2.7736	-58.348	3.41599	-58.348	3.13738	-58.348	3.29536	-58.348	3.56353	-58.348	3.84579	-58.348	4.41739	-58.348	4.88173
-58.248	2.78329	-58.248	3.42005	-58.248	3.12941	-58.248	3.29927	-58.248	3.54572	-58.248	3.8397	-58.248	4.41332	-58.248	4.8683
-58.148	2.77923	-58.148	3.4238	-58.148	3.1216	-58.148	3.28755	-58.148	3.53228	-58.148	3.82626	-58.148	4.4016	-58.148	4.86673
-58.048	2.77923	-58.048	3.41599	-58.048	3.1216	-58.048	3.28755	-58.048	3.52619	-58.048	3.83033	-58.048	4.39988	-58.048	4.8683
-57.948	2.77766	-57.948	3.40989	-57.948	3.10769	-57.948	3.27771	-57.948	3.52057	-57.948	3.82236	-57.948	4.39785	-57.948	4.84876
-57.848	2.77923	-57.848	3.4002	-57.848	3.09644	-57.848	3.27177	-57.848	3.51275	-57.848	3.82236	-57.848	4.39785	-57.848	4.85892
-57.748	2.78329	-57.748	3.3888	-57.748	3.09426	-57.748	3.27208	-57.748	3.5051	-57.748	3.81454	-57.748	4.39988	-57.748	4.86048
-57.648	2.79313	-57.648	3.39255	-57.648	3.09832	-57.648	3.27411	-57.648	3.50885	-57.648	3.81861	-57.648	4.39785	-57.648	4.85283
-57.548	2.79876	-57.548	3.40052	-57.548	3.09035	-57.548	3.27208	-57.548	3.50713	-57.548	3.81454	-57.548	4.4077	-57.548	4.84876
-57.448	2.79095	-57.448	3.39255	-57.448	3.09269	-57.448	3.27583	-57.448	3.51275	-57.448	3.80892	-57.448	4.40957	-57.448	4.85283
-57.348	2.79501	-57.348	3.38474	-57.348	3.10613	-57.348	3.27208	-57.348	3.509	-57.348	3.81454	-57.348	4.41176	-57.348	4.84314
-57.248	2.79501	-57.248	3.38474	-57.248	3.09644	-57.248	3.28193	-57.248	3.50103	-57.248	3.81079	-57.248	4.41941	-57.248	4.84111
-57.148	2.79313	-57.148	3.38474	-57.148	3.10613	-57.148	3.28755	-57.148	3.49322	-57.148	3.80283	-57.148	4.41739	-57.148	4.85095
-57.048	2.80891	-57.048	3.38099	-57.048	3.10207	-57.048	3.2838	-57.048	3.48557	-57.048	3.79908	-57.048	4.4016	-57.048	4.84876
-56.948	2.81048	-56.948	3.38067	-56.948	3.09035	-56.948	3.27583	-56.948	3.48932	-56.948	3.79501	-56.948	4.39785	-56.948	4.84501
-56.848	2.80282	-56.848	3.36927	-56.848	3.08254	-56.848	3.27583	-56.848	3.4815	-56.848	3.80111	-56.848	4.38973	-56.848	4.83095
-56.748	2.80485	-56.748	3.3713	-56.748	3.08254	-56.748	3.26192	-56.748	3.4815	-56.748	3.79908	-56.748	4.37832	-56.748	4.82361
-56.648	2.80844	-56.648	3.37489	-56.648	3.07879	-56.648	3.25224	-56.648	3.47775	-56.648	3.79501	-56.648	4.38207	-56.648	4.81142
-56.548	2.81266	-56.548	3.36739	-56.548	3.07082	-56.548	3.24646	-56.548	3.46978	-56.548	3.7772	-56.548	4.37426	-56.548	4.79798
-56.448	2.81048	-56.448	3.3652	-56.448	3.08254	-56.448	3.24052	-56.448	3.46197	-56.448	3.77548	-56.448	4.35645	-56.448	4.78017
-56.348	2.81454	-56.348	3.36927	-56.348	3.07082	-56.348	3.22896	-56.348	3.45588	-56.348	3.76376	-56.348	4.3491	-56.348	4.77283
-56.248	2.80657	-56.248	3.37302	-56.248	3.06863	-56.248	3.22286	-56.248	3.43838	-56.248	3.74986	-56.248	4.35879	-56.248	4.76064
-56.148	2.79876	-56.148	3.35911	-56.148	3.05129	-56.148	3.19942	-56.148	3.42291	-56.148	3.72845	-56.148	4.36254	-56.148	4.7533
-56.048	2.79876	-56.048	3.3377	-56.048	3.05129	-56.048	3.18599	-56.048	3.41306	-56.048	3.71689	-56.048	4.35473	-56.048	4.76298
-55.948	2.79095	-55.948	3.33395	-55.948	3.03738	-55.948	3.18599	-55.948	3.39947	-55.948	3.71689	-55.948	4.34863	-55.948	4.75283
-55.848	2.77313	-55.848	3.33786	-55.848	3.01394	-55.848	3.17989	-55.848	3.39541	-55.848	3.72095	-55.848	4.34301	-55.848	4.74158
-55.748	2.7597	-55.748	3.32005	-55.748	3.00051	-55.748	3.16646	-55.748	3.37775	-55.748	3.71689	-55.748	4.3352	-55.748	4.73939
-55.648	2.7597	-55.648	3.31442	-55.648	3.00051	-55.648	3.16646	-55.648	3.37213	-55.648	3.71689	-55.648	4.33926	-55.648	4.73173
-55.548	2.7597	-55.548	3.30661	-55.548	2.99269	-55.548	3.16036	-55.548	3.35822	-55.548	3.70517	-55.548	4.32723	-55.548	4.72767
-55.448	2.7536	-55.448	3.2888	-55.448	2.97488	-55.448	3.15474	-55.448	3.34088	-55.448	3.70142	-55.448	4.30395	-55.448	4.71986
-55.348	2.74423	-55.348	3.27536	-55.348	2.95738	-55.348	3.14693	-55.348	3.34088	-55.348	3.69345	-55.348	4.29004	-55.348	4.70814
-55.248	2.73626	-55.248	3.26755	-55.248	2.93582	-55.248	3.14693	-55.248	3.33307	-55.248	3.68736	-55.248	4.28442	-55.248	4.70814
-55.148	2.73626	-55.148	3.25583	-55.148	2.93019	-55.148	3.1274	-55.148	3.33307	-55.148	3.67392	-55.148	4.2666	-55.148	4.6983
-55.048	2.72845	-55.048	3.25208	-55.048	2.9341	-55.048	3.1274	-55.048	3.32135	-55.048	3.6722	-55.048	4.25317	-55.048	4.6847
-54.948	2.74017	-54.948	3.24411	-54.948	2.92238	-54.948	3.11958	-54.948	3.3115	-54.948	3.66001	-54.948	4.24707	-54.948	4.68298
-54.848	2.74017	-54.848	3.2363	-54.848	2.92238	-54.848	3.10177	-54.848	3.30182	-54.848	3.64658	-54.848	4.22957	-54.848	4.67689
-54.748	2.73407	-54.748	3.22864	-54.748	2.90847	-54.748	3.10021	-54.748	3.30182	-54.748	3.63486	-54.748	4.20192	-54.748	4.66908
-54.648	2.72845	-54.648	3.22458	-54.648	2.90285	-54.648	3.09208	-54.648	3.2901	-54.648	3.62704	-54.648	4.1727	-54.648	4.66705
-54.548	2.72235	-54.548	3.22458	-54.548	2.89113	-54.548	3.07661	-54.548	3.27619	-54.548	3.62501	-54.548	4.15926	-54.548	4.65736
-54.448	2.71267	-54.448	3.20505	-54.448	2.87722	-54.448	3.06271	-54.448	3.25885	-54.448	3.61126	-54.448	4.14566	-54.448	4.64564
-54.348	2.7011	-54.348	3.20505	-54.348	2.8716	-54.348	3.06115	-54.348	3.24697	-54.348	3.61158	-54.348	4.12801	-54.348	4.63783
-54.248	2.69907	-54.248	3.18552	-54.248	2.86551	-54.248	3.06083	-54.248	3.24322	-54.248	3.60361	-54.248	4.11035	-54.248	4.6183
-54.148	2.68142	-54.148	3.17942	-54.148	2.84801	-54.148	3.04927	-54.148	3.23338	-54.148	3.5897	-54.148	4.09301	-54.148	4.6183
-54.048	2.67548	-54.048	3.15833	-54.048	2.84832	-54.048	3.03146	-54.048	3.21572	-54.048	3.59017	-54.048	4.0791	-54.048	4.61064
-53.948	2.65813	-53.948	3.15427	-53.948	2.83426	-53.948	3.02583	-53.948	3.20822	-53.948	3.57017	-53.948	4.07348	-53.948	4.60658
-53.848	2.6622	-53.848	3.14864	-53.848	2.82691	-53.848	3.01192	-53.848	3.21197	-53.848	3.55845	-53.848	4.05566	-53.848	4.59876
-53.748	2.65407	-53.748	3.14645	-53.748	2.83254	-53.748	3.0063	-53.748	3.20025	-53.748	3.54501	-53.748	4.04988	-53.748	4.58095
-53.648	2.65438	-53.648	3.14442	-53.648	2.82269	-53.648	2.99849	-53.648	3.19244	-53.648	3.52923	-53.648	4.03848	-53.648	4.56345
-53.548	2.65813	-53.548	3.13474	-53.548	2.80504	-53.548	2.98067	-53.548	3.17853	-53.548	3.51939	-53.548	4.03817	-53.548	4.54798
-53.448	2.64423	-53.448	3.11895	-53.448	2.78738	-53.448	2.95552	-53.448	3.17291	-53.448	3.50595	-53.448	4.03067	-53.448	4.53408
-53.348	2.63454	-53.348	3.1152	-53.348	2.78176	-53.348	2.94771	-53.348	3.16119	-53.348	3.49423	-53.348	4.0166	-53.348	4.5208
-53.248	2.63485	-53.248	3.1013	-53.248	2.76223	-53.248	2.94161	-53.248	3.14728	-53.248	3.48032	-53.248	4.00317	-53.248	4.52283
-53.148	2.62844	-53.148	3.08395	-53.148	2.76223	-53.148	2.92427	-53.148	3.12213	-53.148	3.4747	-53.148	3.99145	-53.148	4.50283
-53.048	2.61907	-53.048	3.07614	-53.048	2.75613	-53.048	2.91646	-53.048	3.12213	-53.048	3.46689	-53.048	3.97754	-53.048	4.49548
-52.948	2.61126	-52.948	3.07005	-52.948	2.74269	-52.948	2.90865	-52.948	3.10431	-52.948	3.45517	-52.948	3.97192	-52.948	4.4833
-52.848	2.61126	-52.848	3.06442	-52.848	2.74269	-52.848	2.89693	-52.848	3.09697	-52.848	3.45517	-52.848	3.9641	-52.848	4.45814
-52.748	2.60923	-52.748	3.05661	-52.748	2.73098	-52.748	2.89693	-52.748	3.1026	-52.748	3.44126	-52.748	3.95238	-52.748	4.45814
-52.648	2.60329	-52.648	3.04489	-52.648	2.72723	-52.648	2.8774	-52.648	3.08103	-52.648	3.41001	-52.648	3.93285	-52.648	4.4483
-52.548	2.6036	-52.548	3.03505	-52.548	2.73098	-52.548	2.86755	-52.548	3.08525	-52.548	3.40439	-52.548	3.92504	-52.548	4.43064
-52.448	2.60735	-52.448	3.02911	-52.448	2.71301	-52.448	2.86568	-52.448	3.08307	-52.448	3.37876	-52.448	3.91895	-52.448	4.41908
-52.348	2.59954	-52.348	3.02161	-52.348	2.70363	-52.348	2.85396	-52.348	3.06353	-52.348	3.36533	-52.348	3.89379	-52.348	4.39955
-52.248	2.58173	-52.248	3.0213	-52.248	2.68816	-52.248	2.84208	-52.248	3.06353	-52.248	3.3597	-52.248	3.8877	-52.248	4.3858
-52.148	2.56829	-52.148	3.0038	-52.148	2.69191	-52.148	2.8363	-52.148	3.04963	-52.148	3.35923	-52.148	3.86254	-52.148	4.38376
-52.048	2.56829	-52.048	2.99005	-52.048	2.68582	-52.048	2.8149	-52.048	3.03228	-52.048	3.33408	-52.048	3.86254	-52.048	4.3622
-51.948	2.56219	-51.948	2.97458	-51.948	2.68629	-51.948	2.8149	-51.948	3.02447	-51.948	3.33408	-51.948	3.85879	-51.948	4.34267
-51.848	2.55251	-51.848	2.96067	-51.848	2.69191	-51.848	2.80302	-51.848	3.00666	-51.848	3.32017	-51.848	3.85082	-51.848	4.33142
-51.748	2.54876	-51.748	2.95505	-51.748	2.6841	-51.748	2.79724	-51.748	2.99322	-51.748	3.30283	-51.748	3.83895	-51.748	4.32923
-51.648	2.53485	-51.648	2.94895	-51.648	2.68207	-51.648	2.79364	-51.648	2.99322	-51.648	3.29501	-51.648	3.81567	-51.648	4.31142
-51.548	2.52923	-51.548	2.94333	-51.548	2.67613	-51.548	2.78755	-51.548	2.97541	-51.548	3.2872	-51.548	3.80191	-51.548	4.28783
-51.448	2.53329	-51.448	2.93552	-51.448	2.67238	-51.448	2.78146	-51.448	2.96197	-51.448	3.27548	-51.448	3.78817	-51.448	4.26673
-51.348	2.52517	-51.348	2.92942	-51.348	2.66254	-51.348	2.77208	-51.348	2.96197	-51.348	3.27548	-51.348	3.7766	-51.348	4.25283
-51.248	2.52548	-51.248	2.9238	-51.248	2.64488	-51.248	2.77177	-51.248	2.95416	-51.248	3.24986	-51.248	3.75879	-51.248	4.22923
-51.148	2.51751	-51.148	2.9238	-51.148	2.64113	-51.148	2.76802	-51.148	2.93634	-51.148	3.23642	-51.148	3.74535	-51.148	4.20814
-51.048	2.52142	-51.048	2.91599	-51.048	2.64504	-51.048	2.75411	-51.048	2.92291	-51.048	3.2247	-51.048	3.72754	-51.048	4.19423
-50.948	2.49751	-50.948	2.91599	-50.948	2.63129	-50.948	2.73677	-50.948	2.92291	-50.948	3.21689	-50.948	3.7141	-50.948	4.1708
-50.848	2.48626	-50.848	2.90989	-50.848	2.62941	-50.848	2.73677	-50.848	2.90509	-50.848	3.21486	-50.848	3.69457	-50.848	4.1472
-50.748	2.47438	-50.748	2.90427	-50.748	2.6216	-50.748	2.73302	-50.748	2.89166	-50.748	3.20517	-50.748	3.68848	-50.748	4.12767
-50.648	2.47063	-50.648	2.89817	-50.648	2.61754	-50.648	2.73271	-50.648	2.88556	-50.648	3.19345	-50.648	3.67113	-50.648	4.11048
-50.548	2.46298	-50.548	2.88067	-50.548	2.60004	-50.548	2.71521	-50.548	2.87213	-50.548	3.19345	-50.548	3.66332	-50.548	4.09267
-50.448	2.45282	-50.448	2.85911	-50.448	2.59035	-50.448	2.71724	-50.448	2.86041	-50.448	3.18564	-50.448	3.65551	-50.448	4.08705
-50.348	2.4472	-50.348	2.85349	-50.348	2.58254	-50.348	2.70552	-50.348	2.8526	-50.348	3.16001	-50.348	3.65551	-50.348	4.07314
-50.248	2.43532	-50.248	2.83958	-50.248	2.58254	-50.248	2.69771	-50.248	2.8526	-50.248	3.16048	-50.248	3.64379	-50.248	4.0558
-50.148	2.42548	-50.148	2.83395	-50.148	2.57488	-50.148	2.68599	-50.148	2.8526	-50.148	3.1522	-50.148	3.62988	-50.148	4.04189
-50.048	2.40813	-50.048	2.81442	-50.048	2.57082	-50.048	2.67208	-50.048	2.83869	-50.048	3.14658	-50.048	3.61254	-50.048	4.02048
-49.948	2.39423	-49.948	2.80661	-49.948	2.57082	-49.948	2.65474	-49.948	2.83307	-49.948	3.13486	-49.948	3.59863	-49.948	4.00892
-49.848	2.38251	-49.848	2.79895	-49.848	2.5691	-49.848	2.64693	-49.848	2.82135	-49.848	3.12095	-49.848	3.5852	-49.848	3.99501
-49.748	2.36501	-49.748	2.79661	-49.748	2.56707	-49.748	2.63911	-49.748	2.81353	-49.748	3.10923	-49.748	3.5852	-49.748	3.97158
-49.648	2.34344	-49.648	2.77911	-49.648	2.57082	-49.648	2.6213	-49.648	2.81353	-49.648	3.09798	-49.648	3.56567	-49.648	3.95408
-49.548	2.33782	-49.548	2.77942	-49.548	2.56301	-49.548	2.61568	-49.548	2.80744	-49.548	3.0897	-49.548	3.54785	-49.548	3.93658
-49.448	2.32391	-49.448	2.77536	-49.448	2.55129	-49.448	2.60786	-49.448	2.77619	-49.448	3.08408	-49.448	3.53442	-49.448	3.92283
-49.348	2.31423	-49.348	2.7652	-49.348	2.54754	-49.348	2.60786	-49.348	2.76447	-49.348	3.07626	-49.348	3.52676	-49.348	3.91908
-49.248	2.29657	-49.248	2.74411	-49.248	2.54723	-49.248	2.58224	-49.248	2.74697	-49.248	3.07626	-49.248	3.51863	-49.248	3.89955
-49.148	2.27923	-49.148	2.7363	-49.148	2.54144	-49.148	2.57661	-49.148	2.7315	-49.148	3.05845	-49.148	3.49535	-49.148	3.89345
-49.048	2.27923	-49.048	2.7363	-49.048	2.53785	-49.048	2.5688	-49.048	2.72541	-49.048	3.04501	-49.048	3.48363	-49.048	3.8683
-48.948	2.26938	-48.948	2.71067	-48.948	2.53176	-48.948	2.55708	-48.948	2.71197	-48.948	3.03329	-48.948	3.47379	-48.948	3.8683
-48.848	2.25173	-48.848	2.69724	-48.848	2.52801	-48.848	2.55708	-48.848	2.71197	-48.848	3.03111	-48.848	3.46785	-48.848	3.84673
-48.748	2.24017	-48.748	2.67942	-48.748	2.53176	-48.748	2.55333	-48.748	2.71603	-48.748	3.0097	-48.748	3.44864	-48.748	3.85095
-48.648	2.22235	-48.648	2.6677	-48.648	2.51223	-48.648	2.55708	-48.648	2.71197	-48.648	2.99611	-48.648	3.44629	-48.648	3.84267
-48.548	2.20892	-48.548	2.65427	-48.548	2.50613	-48.548	2.54536	-48.548	2.70588	-48.548	2.97845	-48.548	3.43285	-48.548	3.83142
-48.448	2.19501	-48.448	2.65427	-48.448	2.49269	-48.448	2.51974	-48.448	2.70025	-48.448	2.96689	-48.448	3.41332	-48.448	3.82923
-48.348	2.1736	-48.348	2.64255	-48.348	2.48098	-48.348	2.51239	-48.348	2.69244	-48.348	2.96079	-48.348	3.41332	-48.348	3.82314
-48.248	2.17392	-48.248	2.63474	-48.248	2.47723	-48.248	2.50411	-48.248	2.68072	-48.248	2.94736	-48.248	3.39379	-48.248	3.81376
-48.148	2.16376	-48.148	2.62083	-48.148	2.46926	-48.148	2.49083	-48.148	2.68072	-48.148	2.93564	-48.148	3.38207	-48.148	3.8058
-48.048	2.15813	-48.048	2.6152	-48.048	2.46144	-48.048	2.49458	-48.048	2.67291	-48.048	2.92954	-48.048	3.37426	-48.048	3.79392
-47.948	2.15813	-47.948	2.59739	-47.948	2.45582	-47.948	2.49286	-47.948	2.67697	-47.948	2.90845	-47.948	3.35879	-47.948	3.78814
-47.848	2.15204	-47.848	2.58395	-47.848	2.45363	-47.848	2.50255	-47.848	2.66885	-47.848	2.90814	-47.848	3.35848	-47.848	3.77283
-47.748	2.13454	-47.748	2.58395	-47.748	2.44988	-47.748	2.50458	-47.748	2.65134	-47.748	2.89658	-47.748	3.33316	-47.748	3.76673
-47.648	2.11126	-47.648	2.56442	-47.648	2.43582	-47.648	2.49239	-47.648	2.64947	-47.648	2.89048	-47.648	3.32348	-47.648	3.76455
-47.548	2.10516	-47.548	2.56442	-47.548	2.43019	-47.548	2.47896	-47.548	2.64166	-47.548	2.87704	-47.548	3.31176	-47.548	3.7472
-47.448	2.08001	-47.448	2.55661	-47.448	2.41066	-47.448	2.4713	-47.448	2.64166	-47.448	2.85923	-47.448	3.30395	-47.448	3.7333
-47.348	2.07391	-47.348	2.54489	-47.348	2.40285	-47.348	2.46724	-47.348	2.62994	-47.348	2.84579	-47.348	3.28442	-47.348	3.71189
-47.248	2.06048	-47.248	2.53708	-47.248	2.40691	-47.248	2.46161	-47.248	2.61603	-47.248	2.83408	-47.248	3.2727	-47.248	3.6983
-47.148	2.04876	-47.148	2.52333	-47.148	2.39894	-47.148	2.45739	-47.148	2.6026	-47.148	2.83408	-47.148	3.24707	-47.148	3.6908
-47.048	2.04876	-47.048	2.51364	-47.048	2.40285	-47.048	2.4438	-47.048	2.59088	-47.048	2.82626	-47.048	3.23973	-47.048	3.68251
-46.948	2.04095	-46.948	2.51364	-46.948	2.39113	-46.948	2.43599	-46.948	2.59088	-46.948	2.81861	-46.948	3.23551	-46.948	3.66517
-46.848	2.03891	-46.848	2.50583	-46.848	2.37722	-46.848	2.42255	-46.848	2.58307	-46.848	2.81454	-46.848	3.22192	-46.848	3.66345
-46.748	2.02532	-46.748	2.49411	-46.748	2.35988	-46.748	2.42443	-46.748	2.58307	-46.748	2.80673	-46.748	3.2141	-46.748	3.65517
-46.648	2.03532	-46.648	2.4863	-46.648	2.35207	-46.648	2.42818	-46.648	2.57525	-46.648	2.79501	-46.648	3.2141	-46.648	3.63783
-46.548	2.02313	-46.548	2.47458	-46.548	2.34035	-46.548	2.41646	-46.548	2.55744	-46.548	2.7872	-46.548	3.19629	-46.548	3.63783
-46.448	2.0236	-46.448	2.46067	-46.448	2.32644	-46.448	2.40865	-46.448	2.55182	-46.448	2.77548	-46.448	3.18895	-46.448	3.61626
-46.348	2.01532	-46.348	2.45505	-46.348	2.3091	-46.348	2.40099	-46.348	2.54807	-46.348	2.76564	-46.348	3.18285	-46.348	3.61267
-46.248	1.99798	-46.248	2.44333	-46.248	2.30129	-46.248	2.39693	-46.248	2.5401	-46.248	2.75814	-46.248	3.1791	-46.248	3.59876
-46.148	2.00188	-46.148	2.43958	-46.148	2.28738	-46.148	2.39693	-46.148	2.53228	-46.148	2.75595	-46.148	3.16895	-46.148	3.59111
-46.048	1.98407	-46.048	2.44333	-46.048	2.27004	-46.048	2.38911	-46.048	2.53228	-46.048	2.74814	-46.048	3.16332	-46.048	3.58298
-45.948	1.97845	-45.948	2.43552	-45.948	2.26598	-45.948	2.38911	-45.948	2.51838	-45.948	2.73439	-45.948	3.14379	-45.948	3.56939
-45.848	1.97063	-45.848	2.4238	-45.848	2.24832	-45.848	2.3774	-45.848	2.50103	-45.848	2.7247	-45.848	3.13207	-45.848	3.54392
-45.748	1.97063	-45.748	2.41599	-45.748	2.22488	-45.748	2.37365	-45.748	2.49322	-45.748	2.71298	-45.748	3.12426	-45.748	3.53251
-45.648	1.96298	-45.648	2.42005	-45.648	2.21144	-45.648	2.3774	-45.648	2.47541	-45.648	2.70517	-45.648	3.11254	-45.648	3.52845
-45.548	1.95892	-45.548	2.41599	-45.548	2.20363	-45.548	2.36958	-45.548	2.46978	-45.548	2.69345	-45.548	3.10473	-45.548	3.51673
-45.448	1.95282	-45.448	2.40427	-45.448	2.19191	-45.448	2.35786	-45.448	2.46197	-45.448	2.68564	-45.448	3.0852	-45.448	3.4972
-45.348	1.93938	-45.348	2.40427	-45.348	2.18582	-45.348	2.35177	-45.348	2.45025	-45.348	2.67017	-45.348	3.0852	-45.348	3.48939
-45.248	1.92767	-45.248	2.40052	-45.248	2.17238	-45.248	2.33833	-45.248	2.44244	-45.248	2.67392	-45.248	3.07535	-45.248	3.47767
-45.148	1.92767	-45.148	2.39255	-45.148	2.15457	-45.148	2.32661	-45.148	2.44244	-45.148	2.65439	-45.148	3.06176	-45.148	3.46783
-45.048	1.91376	-45.048	2.38474	-45.048	2.14113	-45.048	2.32286	-45.048	2.43463	-45.048	2.65439	-45.048	3.05395	-45.048	3.45423
-44.948	1.91423	-44.948	2.37302	-44.948	2.14113	-44.948	2.3149	-44.948	2.42088	-44.948	2.63486	-44.948	3.04223	-44.948	3.44642
-44.848	1.90594	-44.848	2.37692	-44.848	2.13332	-44.848	2.30708	-44.848	2.41119	-44.848	2.62704	-44.848	3.03442	-44.848	3.43861
-44.748	1.89267	-44.748	2.3652	-44.748	2.11144	-44.748	2.29927	-44.748	2.41119	-44.748	2.61939	-44.748	3.0227	-44.748	3.43298
-44.648	1.89235	-44.648	2.36927	-44.648	2.09832	-44.648	2.29161	-44.648	2.39166	-44.648	2.61533	-44.648	3.01895	-44.648	3.42314
-44.548	1.88079	-44.548	2.3652	-44.548	2.08629	-44.548	2.28755	-44.548	2.38556	-44.548	2.60361	-44.548	3.01488	-44.548	3.41908
-44.448	1.87876	-44.448	2.3652	-44.448	2.06097	-44.448	2.27583	-44.448	2.37213	-44.448	2.60361	-44.448	3.00317	-44.448	3.40736
-44.348	1.88298	-44.348	2.35349	-44.348	2.04723	-44.348	2.26802	-44.348	2.36041	-44.348	2.59986	-44.348	2.99535	-44.348	3.40361
-44.248	1.88251	-44.248	2.34567	-44.248	2.03176	-44.248	2.27208	-44.248	2.34088	-44.248	2.60361	-44.248	2.9877	-44.248	3.39158
-44.148	1.86907	-44.148	2.33786	-44.148	2.02191	-44.148	2.27021	-44.148	2.33713	-44.148	2.60189	-44.148	2.98363	-44.148	3.37798
-44.048	1.86907	-44.048	2.32411	-44.048	2.00426	-44.048	2.26802	-44.048	2.33681	-44.048	2.59376	-44.048	2.9641	-44.048	3.36439
-43.948	1.86907	-43.948	2.31442	-43.948	1.99269	-43.948	2.26802	-43.948	2.31353	-43.948	2.58408	-43.948	2.95238	-43.948	3.35658
-43.848	1.85516	-43.848	2.3027	-43.848	1.97879	-43.848	2.25817	-43.848	2.30182	-43.848	2.57236	-43.848	2.94457	-43.848	3.34876
-43.748	1.84954	-43.748	2.29489	-43.748	1.96144	-43.748	2.24458	-43.748	2.29197	-43.748	2.57064	-43.748	2.93848	-43.748	3.33705
-43.648	1.83173	-43.648	2.29489	-43.648	1.9577	-43.648	2.23677	-43.648	2.28838	-43.648	2.55673	-43.648	2.93285	-43.648	3.31751
-43.548	1.81423	-43.548	2.28708	-43.548	1.94973	-43.548	2.22505	-43.548	2.28228	-43.548	2.54689	-43.548	2.92504	-43.548	3.31751
-43.448	1.80282	-43.448	2.26926	-43.448	1.94973	-43.448	2.2213	-43.448	2.28635	-43.448	2.53329	-43.448	2.91332	-43.448	3.29798
-43.348	1.79266	-43.348	2.26364	-43.348	1.94191	-43.348	2.21724	-43.348	2.28228	-43.348	2.52548	-43.348	2.89941	-43.348	3.28814
-43.248	1.78704	-43.248	2.25583	-43.248	1.91629	-43.248	2.20552	-43.248	2.26275	-43.248	2.51986	-43.248	2.88207	-43.248	3.27455
-43.148	1.77923	-43.148	2.24411	-43.148	1.91676	-43.148	2.20552	-43.148	2.2551	-43.148	2.51564	-43.148	2.88207	-43.148	3.26673
-43.048	1.77923	-43.048	2.24036	-43.048	1.91457	-43.048	2.19208	-43.048	2.25713	-43.048	2.50814	-43.048	2.87988	-43.048	3.24314
-42.948	1.76751	-42.948	2.24005	-42.948	1.90082	-42.948	2.18786	-42.948	2.25103	-42.948	2.50595	-42.948	2.86254	-42.948	3.22955
-42.848	1.7536	-42.848	2.22239	-42.848	1.88551	-42.848	2.19208	-42.848	2.24322	-42.848	2.49423	-42.848	2.85473	-42.848	3.20814
-42.748	1.73626	-42.748	2.20505	-42.748	1.87722	-42.748	2.18599	-42.748	2.23338	-42.748	2.48642	-42.748	2.84301	-42.748	3.20251
-42.648	1.72845	-42.648	2.20505	-42.648	1.85988	-42.648	2.17818	-42.648	2.21978	-42.648	2.48267	-42.648	2.8352	-42.648	3.18861
-42.548	1.72845	-42.548	2.18348	-42.548	1.85816	-42.548	2.17443	-42.548	2.20634	-42.548	2.46861	-42.548	2.82754	-42.548	3.17876
-42.448	1.71048	-42.448	2.1738	-42.448	1.85004	-42.448	2.16646	-42.448	2.20822	-42.448	2.45517	-42.448	2.81738	-42.448	3.16111
-42.348	1.69345	-42.348	2.16208	-42.348	1.83629	-42.348	2.15865	-42.348	2.20025	-42.348	2.44345	-42.348	2.81004	-42.348	3.13783
-42.248	1.6911	-42.248	2.15427	-42.248	1.81707	-42.248	2.14693	-42.248	2.18681	-42.248	2.44173	-42.248	2.79785	-42.248	3.13001
-42.148	1.67767	-42.148	2.14255	-42.148	1.82082	-42.148	2.13302	-42.148	2.18259	-42.148	2.44126	-42.148	2.7727	-42.148	3.12236
-42.048	1.65813	-42.048	2.13474	-42.048	1.80738	-42.048	2.1274	-42.048	2.17509	-42.048	2.42798	-42.048	2.76488	-42.048	3.10048
-41.948	1.65813	-41.948	2.12692	-41.948	1.80316	-41.948	2.11193	-41.948	2.17291	-41.948	2.42392	-41.948	2.75317	-41.948	3.08705
-41.848	1.65032	-41.848	2.1152	-41.848	1.78957	-41.848	2.10396	-41.848	2.15744	-41.848	2.41611	-41.848	2.73363	-41.848	3.07533
-41.748	1.6386	-41.748	2.1013	-41.748	1.78785	-41.748	2.09615	-41.748	2.15338	-41.748	2.40439	-41.748	2.72582	-41.748	3.06751
-41.648	1.63251	-41.648	2.08395	-41.648	1.78176	-41.648	2.08833	-41.648	2.14572	-41.648	2.39658	-41.648	2.71035	-41.648	3.0597
-41.548	1.62516	-41.548	2.07614	-41.548	1.77191	-41.548	2.07661	-41.548	2.14775	-41.548	2.38892	-41.548	2.69457	-41.548	3.05205
-41.448	1.61907	-41.448	2.05661	-41.448	1.76441	-41.448	2.05708	-41.448	2.13385	-41.448	2.38079	-41.448	2.67504	-41.448	3.04798
-41.348	1.60923	-41.348	2.05458	-41.348	1.76223	-41.348	2.04927	-41.348	2.12213	-41.348	2.36329	-41.348	2.66332	-41.348	3.03626
-41.248	1.59391	-41.248	2.05098	-41.248	1.75848	-41.248	2.03755	-41.248	2.11838	-41.248	2.35361	-41.248	2.65551	-41.248	3.01673
-41.148	1.59954	-41.148	2.04489	-41.148	1.7566	-41.148	2.02771	-41.148	2.1026	-41.148	2.34579	-41.148	2.64176	-41.148	3.00892
-41.048	1.59173	-41.048	2.04895	-41.048	1.74269	-41.048	2.02021	-41.048	2.09088	-41.048	2.33408	-41.048	2.63816	-41.048	3.00126
-40.948	1.58407	-40.948	2.04489	-40.948	1.73285	-40.948	2.01802	-40.948	2.08713	-40.948	2.32626	-40.948	2.62988	-40.948	2.98548
-40.848	1.58001	-40.848	2.02708	-40.848	1.71926	-40.848	2.01021	-40.848	2.08525	-40.848	2.31454	-40.848	2.60473	-40.848	2.97767
-40.748	1.56829	-40.748	2.01973	-40.748	1.71144	-40.748	1.99646	-40.748	2.08307	-40.748	2.30673	-40.748	2.5852	-40.748	2.9622
-40.648	1.56454	-40.648	2.01364	-40.648	1.69973	-40.648	1.98677	-40.648	2.06353	-40.648	2.29501	-40.648	2.57754	-40.648	2.96033
-40.548	1.56829	-40.548	2.00989	-40.548	1.68629	-40.548	1.98114	-40.548	2.06588	-40.548	2.28517	-40.548	2.56785	-40.548	2.95814
-40.448	1.56048	-40.448	1.99411	-40.448	1.68207	-40.448	1.98302	-40.448	2.0615	-40.448	2.26376	-40.448	2.55395	-40.448	2.94267
-40.348	1.54876	-40.348	1.9863	-40.348	1.66832	-40.348	1.96724	-40.348	2.04619	-40.348	2.25814	-40.348	2.5502	-40.348	2.93861
-40.248	1.54876	-40.248	1.97458	-40.248	1.65691	-40.248	1.96724	-40.248	2.044	-40.248	2.25595	-40.248	2.54832	-40.248	2.92689
-40.148	1.54501	-40.148	1.96677	-40.148	1.64113	-40.148	1.95552	-40.148	2.03228	-40.148	2.23642	-40.148	2.54613	-40.148	2.91142
-40.048	1.53532	-40.048	1.95911	-40.048	1.63332	-40.048	1.94771	-40.048	2.01072	-40.048	2.22251	-40.048	2.53067	-40.048	2.91345
-39.948	1.54095	-39.948	1.94333	-39.948	1.62566	-39.948	1.9399	-39.948	2.00103	-39.948	2.20923	-39.948	2.5227	-39.948	2.91142
-39.848	1.51532	-39.848	1.94567	-39.848	1.6216	-39.848	1.93224	-39.848	1.98759	-39.848	2.19345	-39.848	2.51488	-39.848	2.90173
-39.748	1.50204	-39.748	1.94333	-39.748	1.60816	-39.748	1.91646	-39.748	1.98557	-39.748	2.18564	-39.748	2.49942	-39.748	2.89189
-39.648	1.49798	-39.648	1.93552	-39.648	1.60613	-39.648	1.91646	-39.648	1.9815	-39.648	2.18001	-39.648	2.49145	-39.648	2.88783
-39.548	1.47845	-39.548	1.92005	-39.548	1.60816	-39.548	1.90865	-39.548	1.96197	-39.548	2.17579	-39.548	2.47598	-39.548	2.87611
-39.448	1.4747	-39.448	1.91817	-39.448	1.60004	-39.448	1.89318	-39.448	1.95025	-39.448	2.1622	-39.448	2.4602	-39.448	2.86064
-39.348	1.46673	-39.348	1.92005	-39.348	1.59035	-39.348	1.8913	-39.348	1.9465	-39.348	2.15439	-39.348	2.45848	-39.348	2.86267
-39.248	1.46501	-39.248	1.92208	-39.248	1.57691	-39.248	1.89318	-39.248	1.93072	-39.248	2.14095	-39.248	2.44864	-39.248	2.84876
-39.148	1.46298	-39.148	1.92005	-39.148	1.5866	-39.148	1.8774	-39.148	1.92291	-39.148	2.14454	-39.148	2.44457	-39.148	2.8333
-39.048	1.45892	-39.048	1.90427	-39.048	1.58863	-39.048	1.8774	-39.048	1.91728	-39.048	2.12314	-39.048	2.43895	-39.048	2.82923
-38.948	1.44548	-38.948	1.8888	-38.948	1.58254	-38.948	1.86193	-38.948	1.91916	-38.948	2.12923	-38.948	2.42301	-38.948	2.8097
-38.848	1.44345	-38.848	1.89255	-38.848	1.57879	-38.848	1.87177	-38.848	1.91525	-38.848	2.13111	-38.848	2.41941	-38.848	2.79423
-38.748	1.43938	-38.748	1.87911	-38.748	1.56301	-38.748	1.87365	-38.748	1.89947	-38.748	2.11533	-38.748	2.40957	-38.748	2.79236
-38.648	1.43173	-38.648	1.88099	-38.648	1.55129	-38.648	1.86568	-38.648	1.89166	-38.648	2.09579	-38.648	2.4016	-38.648	2.78251
-38.548	1.43376	-38.548	1.8652	-38.548	1.54754	-38.548	1.86193	-38.548	1.87994	-38.548	2.08408	-38.548	2.38816	-38.548	2.76673
-38.448	1.43157	-38.448	1.85349	-38.448	1.53176	-38.448	1.85396	-38.448	1.86447	-38.448	2.08033	-38.448	2.37832	-38.448	2.7472
-38.348	1.42392	-38.348	1.84974	-38.348	1.53582	-38.348	1.85224	-38.348	1.86041	-38.348	2.06454	-38.348	2.37426	-38.348	2.74345
-38.248	1.41985	-38.248	1.84005	-38.248	1.52004	-38.248	1.85005	-38.248	1.84088	-38.248	2.05892	-38.248	2.35473	-38.248	2.74158
-38.148	1.40813	-38.148	1.84192	-38.148	1.51832	-38.148	1.8424	-38.148	1.83307	-38.148	2.06079	-38.148	2.3352	-38.148	2.72767
-38.048	1.40438	-38.048	1.84005	-38.048	1.51629	-38.048	1.82661	-38.048	1.82135	-38.048	2.05111	-38.048	2.32754	-38.048	2.7122
-37.948	1.3947	-37.948	1.82411	-37.948	1.52004	-37.948	1.82286	-37.948	1.80182	-37.948	2.04689	-37.948	2.31785	-37.948	2.70251
-37.848	1.39267	-37.848	1.82833	-37.848	1.5066	-37.848	1.81083	-37.848	1.794	-37.848	2.03939	-37.848	2.31363	-37.848	2.70439
-37.748	1.3886	-37.748	1.81849	-37.748	1.50238	-37.748	1.80333	-37.748	1.78635	-37.748	2.02548	-37.748	2.29832	-37.748	2.68861
-37.648	1.38079	-37.648	1.81442	-37.648	1.48879	-37.648	1.80708	-37.648	1.77057	-37.648	2.02173	-37.648	2.28442	-37.648	2.68095
-37.548	1.37313	-37.548	1.80098	-37.548	1.48098	-37.548	1.78755	-37.548	1.76884	-37.548	2.01986	-37.548	2.26895	-37.548	2.67126
-37.448	1.37516	-37.448	1.79895	-37.448	1.46754	-37.448	1.76802	-37.448	1.76682	-37.448	2.01001	-37.448	2.26488	-37.448	2.66908
-37.348	1.37313	-37.348	1.79489	-37.348	1.46535	-37.348	1.7563	-37.348	1.76275	-37.348	1.99423	-37.348	2.25926	-37.348	2.64955
-37.248	1.37516	-37.248	1.77536	-37.248	1.4516	-37.248	1.74849	-37.248	1.74728	-37.248	1.99048	-37.248	2.24942	-37.248	2.63408
-37.148	1.36298	-37.148	1.77942	-37.148	1.43629	-37.148	1.73864	-37.148	1.75103	-37.148	1.9747	-37.148	2.23363	-37.148	2.62236
-37.048	1.3536	-37.048	1.76973	-37.048	1.4341	-37.048	1.72505	-37.048	1.7315	-37.048	1.95517	-37.048	2.22989	-37.048	2.61267
-36.948	1.33782	-36.948	1.76755	-36.948	1.42645	-36.948	1.71724	-36.948	1.72775	-36.948	1.94579	-36.948	2.22801	-36.948	2.60658
-36.848	1.3261	-36.848	1.75989	-36.848	1.42238	-36.848	1.71161	-36.848	1.72588	-36.848	1.94345	-36.848	2.21817	-36.848	2.59111
-36.748	1.32438	-36.748	1.76192	-36.748	1.40691	-36.748	1.70943	-36.748	1.71603	-36.748	1.93564	-36.748	2.2141	-36.748	2.58142
-36.648	1.32626	-36.648	1.74598	-36.648	1.40504	-36.648	1.6838	-36.648	1.71197	-36.648	1.92017	-36.648	2.19457	-36.648	2.56751
-36.548	1.31657	-36.548	1.73848	-36.548	1.40691	-36.548	1.67052	-36.548	1.70025	-36.548	1.91829	-36.548	2.18285	-36.548	2.56376
-36.448	1.31454	-36.448	1.72864	-36.448	1.40504	-36.448	1.66646	-36.448	1.69244	-36.448	1.91611	-36.448	2.1791	-36.448	2.55205
-36.348	1.31829	-36.348	1.72458	-36.348	1.40285	-36.348	1.65474	-36.348	1.68306	-36.348	1.90064	-36.348	2.17723	-36.348	2.54236
-36.248	1.30282	-36.248	1.71114	-36.248	1.3991	-36.248	1.64693	-36.248	1.68072	-36.248	1.89658	-36.248	2.16332	-36.248	2.54423
-36.148	1.30485	-36.148	1.70301	-36.148	1.39113	-36.148	1.63146	-36.148	1.67291	-36.148	1.87704	-36.148	2.15957	-36.148	2.53626
-36.048	1.30282	-36.048	1.69942	-36.048	1.3716	-36.048	1.63521	-36.048	1.66525	-36.048	1.86939	-36.048	2.14379	-36.048	2.52283
-35.948	1.29876	-35.948	1.68552	-35.948	1.35207	-35.948	1.6274	-35.948	1.64947	-35.948	1.86533	-35.948	2.14613	-35.948	2.51298
-35.848	1.2911	-35.848	1.67005	-35.848	1.34832	-35.848	1.61568	-35.848	1.64166	-35.848	1.85361	-35.848	2.14004	-35.848	2.4972
-35.748	1.29313	-35.748	1.66208	-35.748	1.34035	-35.748	1.60786	-35.748	1.63385	-35.748	1.83814	-35.748	2.13207	-35.748	2.48939
-35.648	1.27923	-35.648	1.65427	-35.648	1.33254	-35.648	1.59615	-35.648	1.62619	-35.648	1.84017	-35.648	2.12426	-35.648	2.48173
-35.548	1.27548	-35.548	1.64645	-35.548	1.32082	-35.548	1.58833	-35.548	1.61041	-35.548	1.83033	-35.548	2.11863	-35.548	2.46595
-35.448	1.26751	-35.448	1.6388	-35.448	1.31144	-35.448	1.58052	-35.448	1.60869	-35.448	1.82236	-35.448	2.10879	-35.448	2.45251
-35.348	1.24798	-35.348	1.63474	-35.348	1.31301	-35.348	1.56677	-35.348	1.60056	-35.348	1.81454	-35.348	2.10879	-35.348	2.45439
-35.248	1.24017	-35.248	1.6213	-35.248	1.30535	-35.248	1.54536	-35.248	1.59697	-35.248	1.80517	-35.248	2.0991	-35.248	2.43861
-35.148	1.22845	-35.148	1.60739	-35.148	1.30129	-35.148	1.53755	-35.148	1.59088	-35.148	1.80283	-35.148	2.08926	-35.148	2.43095
-35.048	1.2247	-35.048	1.59974	-35.048	1.29348	-35.048	1.52583	-35.048	1.58713	-35.048	1.78329	-35.048	2.08738	-35.048	2.43298
-34.948	1.21673	-34.948	1.59567	-34.948	1.27394	-34.948	1.5063	-34.948	1.58307	-34.948	1.77954	-34.948	2.07754	-34.948	2.42923
-34.848	1.21501	-34.848	1.5802	-34.848	1.26629	-34.848	1.48677	-34.848	1.57744	-34.848	1.78157	-34.848	2.07348	-34.848	2.42314
-34.748	1.19907	-34.748	1.57833	-34.748	1.26223	-34.748	1.48302	-34.748	1.5615	-34.748	1.77173	-34.748	2.06004	-34.748	2.41517
-34.648	1.1972	-34.648	1.5802	-34.648	1.2566	-34.648	1.48114	-34.648	1.55963	-34.648	1.76986	-34.648	2.0502	-34.648	2.4058
-34.548	1.18376	-34.548	1.57051	-34.548	1.25848	-34.548	1.48302	-34.548	1.54619	-34.548	1.76001	-34.548	2.03848	-34.548	2.39564
-34.448	1.18563	-34.448	1.5802	-34.448	1.25457	-34.448	1.47505	-34.448	1.544	-34.448	1.75595	-34.448	2.0366	-34.448	2.39189
-34.348	1.18376	-34.348	1.56849	-34.348	1.2566	-34.348	1.46724	-34.348	1.52853	-34.348	1.74048	-34.348	2.0227	-34.348	2.3822
-34.248	1.17954	-34.248	1.57051	-34.248	1.24269	-34.248	1.45177	-34.248	1.53228	-34.248	1.73861	-34.248	2.01895	-34.248	2.3683
-34.148	1.16595	-34.148	1.56442	-34.148	1.24676	-34.148	1.44771	-34.148	1.51682	-34.148	1.7247	-34.148	2.00926	-34.148	2.36455
-34.048	1.16423	-34.048	1.56067	-34.048	1.23098	-34.048	1.43427	-34.048	1.52057	-34.048	1.72095	-34.048	2.01114	-34.048	2.35486
-33.948	1.15813	-33.948	1.5527	-33.948	1.21144	-33.948	1.43224	-33.948	1.50103	-33.948	1.70517	-33.948	2.00723	-33.948	2.35283
-33.848	1.15032	-33.848	1.55098	-33.848	1.20363	-33.848	1.42255	-33.848	1.49931	-33.848	1.6897	-33.848	1.99754	-33.848	2.34111
-33.748	1.13485	-33.748	1.54114	-33.748	1.20207	-33.748	1.42443	-33.748	1.49728	-33.748	1.68782	-33.748	1.99942	-33.748	2.34314
-33.648	1.13079	-33.648	1.53724	-33.648	1.19191	-33.648	1.41646	-33.648	1.49322	-33.648	1.67798	-33.648	1.98363	-33.648	2.32923
-33.548	1.12313	-33.548	1.53926	-33.548	1.18816	-33.548	1.40099	-33.548	1.47369	-33.548	1.68001	-33.548	1.98207	-33.548	2.31376
-33.448	1.12516	-33.448	1.53708	-33.448	1.18019	-33.448	1.40302	-33.448	1.46603	-33.448	1.67017	-33.448	1.97801	-33.448	2.31189
-33.348	1.12313	-33.348	1.52161	-33.348	1.17645	-33.348	1.39318	-33.348	1.46806	-33.348	1.66611	-33.348	1.96817	-33.348	2.30205
-33.248	1.10735	-33.248	1.5238	-33.248	1.16676	-33.248	1.38349	-33.248	1.46197	-33.248	1.66454	-33.248	1.9641	-33.248	2.29798
-33.148	1.10563	-33.148	1.53145	-33.148	1.16066	-33.148	1.37536	-33.148	1.45822	-33.148	1.65439	-33.148	1.94864	-33.148	2.28251
-33.048	1.1036	-33.048	1.52161	-33.048	1.15691	-33.048	1.36005	-33.048	1.44244	-33.048	1.64501	-33.048	1.95848	-33.048	2.27283
-32.948	1.09954	-32.948	1.51364	-32.948	1.14722	-32.948	1.36193	-32.948	1.43478	-32.948	1.64658	-32.948	1.94457	-32.948	2.27689
-32.848	1.09798	-32.848	1.49817	-32.848	1.1491	-32.848	1.35224	-32.848	1.43072	-32.848	1.6372	-32.848	1.9291	-32.848	2.2708
-32.748	1.09954	-32.748	1.5002	-32.748	1.14113	-32.748	1.35021	-32.748	1.42291	-32.748	1.63892	-32.748	1.93113	-32.748	2.26111
-32.648	1.09579	-32.648	1.49036	-32.648	1.13738	-32.648	1.33443	-32.648	1.41728	-32.648	1.62923	-32.648	1.9291	-32.648	2.25126
-32.548	1.08782	-32.548	1.48848	-32.548	1.13551	-32.548	1.33271	-32.548	1.41916	-32.548	1.61939	-32.548	1.91941	-32.548	2.2472
-32.448	1.07235	-32.448	1.49036	-32.448	1.12566	-32.448	1.32286	-32.448	1.41119	-32.448	1.6097	-32.448	1.92129	-32.448	2.23783
-32.348	1.07438	-32.348	1.48848	-32.348	1.1216	-32.348	1.31115	-32.348	1.39572	-32.348	1.61158	-32.348	1.90957	-32.348	2.22767
-32.248	1.06829	-32.248	1.49036	-32.248	1.12004	-32.248	1.30708	-32.248	1.39775	-32.248	1.60189	-32.248	1.9077	-32.248	2.22392
-32.148	1.06454	-32.148	1.47864	-32.148	1.1216	-32.148	1.30146	-32.148	1.38791	-32.148	1.59204	-32.148	1.89785	-32.148	2.22205
-32.048	1.05485	-32.048	1.48067	-32.048	1.11597	-32.048	1.29161	-32.048	1.37822	-32.048	1.59423	-32.048	1.89988	-32.048	2.2122
-31.948	1.06048	-31.948	1.47458	-31.948	1.11785	-31.948	1.29364	-31.948	1.38181	-31.948	1.59986	-31.948	1.89004	-31.948	2.21423
-31.848	1.04501	-31.848	1.4652	-31.848	1.10613	-31.848	1.2838	-31.848	1.3665	-31.848	1.59017	-31.848	1.88816	-31.848	2.20033
-31.748	1.04095	-31.748	1.45911	-31.748	1.10207	-31.748	1.27583	-31.748	1.36432	-31.748	1.58814	-31.748	1.88395	-31.748	2.19267
-31.648	1.02923	-31.648	1.46114	-31.648	1.09644	-31.648	1.26036	-31.648	1.36275	-31.648	1.57845	-31.648	1.86254	-31.648	2.17689
-31.548	1.02548	-31.548	1.4652	-31.548	1.0866	-31.548	1.26239	-31.548	1.35666	-31.548	1.58033	-31.548	1.8491	-31.548	2.16142
-31.448	1.01751	-31.448	1.45911	-31.448	1.09269	-31.448	1.25255	-31.448	1.35869	-31.448	1.5747	-31.448	1.84707	-31.448	2.15173
-31.348	1.01579	-31.348	1.46114	-31.348	1.09644	-31.348	1.25068	-31.348	1.35666	-31.348	1.57626	-31.348	1.83738	-31.348	2.14189
-31.248	1.00595	-31.248	1.4513	-31.248	1.08051	-31.248	1.24083	-31.248	1.34088	-31.248	1.5747	-31.248	1.83926	-31.248	2.13626
-31.148	1.00204	-31.148	1.45348	-31.148	1.07691	-31.148	1.24286	-31.148	1.33713	-31.148	1.56454	-31.148	1.82957	-31.148	2.12611
-31.048	1.00407	-31.048	1.44739	-31.048	1.07488	-31.048	1.23302	-31.048	1.32744	-31.048	1.55517	-31.048	1.81363	-31.048	2.11267
-30.948	1.0097	-30.948	1.44942	-30.948	1.07691	-30.948	1.23302	-30.948	1.32135	-30.948	1.54501	-30.948	1.79223	-30.948	2.10892
-30.848	0.994228	-30.848	1.43958	-30.848	1.06707	-30.848	1.22333	-30.848	1.3176	-30.848	1.54126	-30.848	1.77879	-30.848	2.10283
-30.748	0.996258	-30.748	1.42989	-30.748	1.07691	-30.748	1.21724	-30.748	1.30182	-30.748	1.53939	-30.748	1.78067	-30.748	2.09876
-30.648	0.994228	-30.648	1.4277	-30.648	1.06707	-30.648	1.20177	-30.648	1.29619	-30.648	1.52954	-30.648	1.77098	-30.648	2.07923
-30.548	0.994228	-30.548	1.42005	-30.548	1.05738	-30.548	1.19208	-30.548	1.29807	-30.548	1.52392	-30.548	1.75707	-30.548	2.06376
-30.448	0.986259	-30.448	1.39817	-30.448	1.05926	-30.448	1.18224	-30.448	1.28635	-30.448	1.51376	-30.448	1.7416	-30.448	2.05408
-30.348	0.984539	-30.348	1.38474	-30.348	1.05535	-30.348	1.18427	-30.348	1.28838	-30.348	1.50595	-30.348	1.72989	-30.348	2.04423
-30.248	0.98251	-30.248	1.3713	-30.248	1.05738	-30.248	1.17443	-30.248	1.28228	-30.248	1.49048	-30.248	1.72801	-30.248	2.03455
-30.148	0.978447	-30.148	1.36927	-30.148	1.04348	-30.148	1.17052	-30.148	1.28463	-30.148	1.48079	-30.148	1.71817	-30.148	2.01861
-30.048	0.97282	-30.048	1.35958	-30.048	1.04191	-30.048	1.16083	-30.048	1.27853	-30.048	1.47876	-30.048	1.70848	-30.048	2.0033
-29.948	0.974697	-29.948	1.35536	-29.948	1.03582	-29.948	1.15099	-29.948	1.27057	-29.948	1.46907	-29.948	1.71035	-29.948	1.98939
-29.848	0.958916	-29.848	1.34177	-29.848	1.03785	-29.848	1.15302	-29.848	1.2551	-29.848	1.45923	-29.848	1.70066	-29.848	1.97392
-29.748	0.955166	-29.748	1.32833	-29.748	1.02801	-29.748	1.14318	-29.748	1.25713	-29.748	1.45517	-29.748	1.69864	-29.748	1.9683
-29.648	0.953289	-29.648	1.3302	-29.648	1.02004	-29.648	1.13521	-29.648	1.24728	-29.648	1.44579	-29.648	1.69457	-29.648	1.95814
-29.548	0.943447	-29.548	1.32051	-29.548	1.02238	-29.548	1.13349	-29.548	1.23759	-29.548	1.44345	-29.548	1.6852	-29.548	1.95048
-29.448	0.939384	-29.448	1.31067	-29.448	1.01629	-29.448	1.12365	-29.448	1.23557	-29.448	1.42798	-29.448	1.67504	-29.448	1.93298
-29.348	0.933758	-29.348	1.3088	-29.348	1.01832	-29.348	1.10786	-29.348	1.23759	-29.348	1.41829	-29.348	1.65957	-29.348	1.91908
-29.248	0.923916	-29.248	1.29286	-29.248	1.01223	-29.248	1.1063	-29.248	1.22775	-29.248	1.42017	-29.248	1.64988	-29.248	1.90361
-29.148	0.919853	-29.148	1.27145	-29.148	1.00285	-29.148	1.10786	-29.148	1.21806	-29.148	1.41048	-29.148	1.64004	-29.148	1.89392
-29.048	0.912197	-29.048	1.2738	-29.048	1.00848	-29.048	1.0924	-29.048	1.21603	-29.048	1.40064	-29.048	1.63207	-29.048	1.88408
-28.948	0.908134	-28.948	1.26364	-28.948	1.0066	-28.948	1.08271	-28.948	1.20025	-28.948	1.40064	-28.948	1.6166	-28.948	1.8822
-28.848	0.906414	-28.848	1.26192	-28.848	0.996758	-28.848	1.08458	-28.848	1.20259	-28.848	1.39095	-28.848	1.61863	-28.848	1.86455
-28.748	0.904385	-28.748	1.24802	-28.748	0.996758	-28.748	1.07286	-28.748	1.19244	-28.748	1.38111	-28.748	1.60879	-28.748	1.84876
-28.648	0.904385	-28.648	1.23255	-28.648	0.987068	-28.648	1.07099	-28.648	1.17697	-28.648	1.37142	-28.648	1.60691	-28.648	1.8333
-28.548	0.902508	-28.548	1.22458	-28.548	0.985039	-28.548	1.05708	-28.548	1.16728	-28.548	1.36939	-28.548	1.59707	-28.548	1.82361
-28.448	0.888603	-28.448	1.20911	-28.448	0.975349	-28.448	1.04161	-28.448	1.16916	-28.448	1.35361	-28.448	1.59301	-28.448	1.81376
-28.348	0.884853	-28.348	1.19942	-28.348	0.977226	-28.348	1.04364	-28.348	1.17134	-28.348	1.35189	-28.348	1.57348	-28.348	1.79798
-28.248	0.876884	-28.248	1.18958	-28.248	0.967537	-28.248	1.0338	-28.248	1.16119	-28.248	1.34204	-28.248	1.55801	-28.248	1.78455
-28.148	0.875164	-28.148	1.17989	-28.148	0.957695	-28.148	1.03599	-28.148	1.15181	-28.148	1.32626	-28.148	1.55395	-28.148	1.7747
-28.048	0.873135	-28.048	1.18177	-28.048	0.959881	-28.048	1.03193	-28.048	1.15338	-28.048	1.31861	-28.048	1.54832	-28.048	1.75892
-27.948	0.869072	-27.948	1.16599	-27.948	0.949726	-27.948	1.0338	-27.948	1.13791	-27.948	1.30892	-27.948	1.53442	-27.948	1.74345
-27.848	0.853603	-27.848	1.14645	-27.848	0.945976	-27.848	1.01802	-27.848	1.12822	-27.848	1.29908	-27.848	1.51895	-27.848	1.73376
-27.748	0.855633	-27.748	1.1388	-27.748	0.936287	-27.748	1.00255	-27.748	1.12619	-27.748	1.29501	-27.748	1.50317	-27.748	1.72392
-27.648	0.853603	-27.648	1.12911	-27.648	0.932537	-27.648	1.00068	-27.648	1.1165	-27.648	1.28157	-27.648	1.4877	-27.648	1.71423
-27.548	0.847977	-27.548	1.13099	-27.548	0.938164	-27.548	1.00255	-27.548	1.10666	-27.548	1.27173	-27.548	1.47801	-27.548	1.69267
-27.448	0.849541	-27.448	1.1152	-27.448	0.928474	-27.448	0.992863	-27.448	1.09494	-27.448	1.26001	-27.448	1.46817	-27.448	1.67689
-27.348	0.847977	-27.348	1.09974	-27.348	0.926445	-27.348	0.990833	-27.348	1.10103	-27.348	1.25032	-27.348	1.44457	-27.348	1.67314
-27.248	0.837822	-27.248	1.08395	-27.248	0.916756	-27.248	0.981144	-27.248	1.09697	-27.248	1.25439	-27.248	1.44301	-27.248	1.66751
-27.148	0.834072	-27.148	1.07833	-27.148	0.906914	-27.148	0.976925	-27.148	1.08713	-27.148	1.24423	-27.148	1.43285	-27.148	1.65736
-27.048	0.832195	-27.048	1.0802	-27.048	0.908943	-27.048	0.961613	-27.048	1.08525	-27.048	1.24048	-27.048	1.41739	-27.048	1.64392
-26.948	0.834072	-26.948	1.07051	-26.948	0.899101	-26.948	0.951771	-26.948	1.07541	-26.948	1.23486	-26.948	1.4077	-26.948	1.62236
-26.848	0.826103	-26.848	1.05661	-26.848	0.895195	-26.848	0.942081	-26.848	1.06572	-26.848	1.24251	-26.848	1.39785	-26.848	1.61267
-26.748	0.828445	-26.748	1.04114	-26.748	0.885506	-26.748	0.93224	-26.748	1.05588	-26.748	1.23267	-26.748	1.39379	-26.748	1.60283
-26.648	0.836102	-26.648	1.02942	-26.648	0.875664	-26.648	0.934269	-26.648	1.05791	-26.648	1.22876	-26.648	1.3727	-26.648	1.58705
-26.548	0.82626	-26.548	1.02755	-26.548	0.877693	-26.548	0.924427	-26.548	1.04807	-26.548	1.21907	-26.548	1.37426	-26.548	1.57158
-26.448	0.818291	-26.448	1.0177	-26.448	0.867851	-26.448	0.920521	-26.448	1.04244	-26.448	1.20923	-26.448	1.36082	-26.448	1.54798
-26.348	0.810478	-26.348	1.01973	-26.348	0.870037	-26.348	0.914894	-26.348	1.03635	-26.348	1.19954	-26.348	1.35879	-26.348	1.53861
-26.248	0.802822	-26.248	1.01598	-26.248	0.865974	-26.248	0.910831	-26.248	1.02666	-26.248	1.1897	-26.248	1.34301	-26.248	1.53455
-26.148	0.804852	-26.148	1.02161	-26.148	0.867851	-26.148	0.912708	-26.148	1.01682	-26.148	1.18407	-26.148	1.32754	-26.148	1.51298
-26.048	0.79501	-26.048	1.01973	-26.048	0.856133	-26.048	0.903019	-26.048	1.01119	-26.048	1.18001	-26.048	1.31176	-26.048	1.5033
-25.948	0.793133	-25.948	1.00989	-25.948	0.846443	-25.948	0.899269	-25.948	1.00713	-25.948	1.18189	-25.948	1.29832	-25.948	1.49345
-25.848	0.788914	-25.848	0.998173	-25.848	0.84832	-25.848	0.90099	-25.848	1.009	-25.848	1.1722	-25.848	1.3002	-25.848	1.47767
-25.748	0.78532	-25.748	1.0002	-25.748	0.846443	-25.748	0.8913	-25.748	0.999313	-25.748	1.16236	-25.748	1.28442	-25.748	1.4683
-25.648	0.775478	-25.648	0.99036	-25.648	0.836601	-25.648	0.881458	-25.648	0.989471	-25.648	1.16454	-25.648	1.27676	-25.648	1.45814
-25.548	0.773602	-25.548	0.988483	-25.548	0.826912	-25.548	0.871769	-25.548	0.991657	-25.548	1.15845	-25.548	1.26098	-25.548	1.44876
-25.448	0.78157	-25.448	0.974579	-25.448	0.828789	-25.448	0.879738	-25.448	0.987595	-25.448	1.14876	-25.448	1.25317	-25.448	1.44267
-25.348	0.783291	-25.348	0.95911	-25.348	0.823162	-25.348	0.873646	-25.348	0.977753	-25.348	1.13892	-25.348	1.25145	-25.348	1.43298
-25.248	0.767509	-25.248	0.949421	-25.248	0.819099	-25.248	0.86974	-25.248	0.972126	-25.248	1.12923	-25.248	1.2416	-25.248	1.42314
-25.148	0.769852	-25.148	0.951298	-25.148	0.809258	-25.148	0.86005	-25.148	0.97369	-25.148	1.11939	-25.148	1.2377	-25.148	1.41751
-25.048	0.765789	-25.048	0.939579	-25.048	0.805351	-25.048	0.8563	-25.048	0.964314	-25.048	1.11376	-25.048	1.22801	-25.048	1.40736
-24.948	0.76376	-24.948	0.92989	-24.948	0.795662	-24.948	0.861927	-24.948	0.958221	-24.948	1.1097	-24.948	1.2141	-24.948	1.39189
-24.848	0.752041	-24.848	0.920048	-24.848	0.791912	-24.848	0.863956	-24.848	0.956345	-24.848	1.09986	-24.848	1.19864	-24.848	1.38626
-24.748	0.747978	-24.748	0.918171	-24.748	0.797539	-24.748	0.854115	-24.748	0.944782	-24.748	1.09423	-24.748	1.18895	-24.748	1.39392
-24.648	0.742352	-24.648	0.908329	-24.648	0.787849	-24.648	0.848488	-24.648	0.93869	-24.648	1.09017	-24.648	1.17504	-24.648	1.37236
-24.548	0.738602	-24.548	0.904266	-24.548	0.778008	-24.548	0.852238	-24.548	0.929001	-24.548	1.09204	-24.548	1.16566	-24.548	1.37439
-24.448	0.744228	-24.448	0.884735	-24.448	0.772381	-24.448	0.848488	-24.448	0.926971	-24.448	1.08033	-24.448	1.17129	-24.448	1.35283
-24.348	0.746258	-24.348	0.869267	-24.348	0.768318	-24.348	0.842396	-24.348	0.915253	-24.348	1.07845	-24.348	1.15957	-24.348	1.34314
-24.248	0.736416	-24.248	0.859577	-24.248	0.766289	-24.248	0.836769	-24.248	0.905563	-24.248	1.06861	-24.248	1.1516	-24.248	1.3333
-24.148	0.728447	-24.148	0.845673	-24.148	0.760662	-24.148	0.844425	-24.148	0.895721	-24.148	1.05892	-24.148	1.13816	-24.148	1.31751
-24.048	0.712978	-24.048	0.841923	-24.048	0.756599	-24.048	0.842396	-24.048	0.890095	-24.048	1.04908	-24.048	1.12832	-24.048	1.30205
-23.948	0.715008	-23.948	0.832233	-23.948	0.746758	-23.948	0.836769	-23.948	0.897751	-23.948	1.03939	-23.948	1.11254	-23.948	1.29236
-23.848	0.705166	-23.848	0.830204	-23.848	0.746758	-23.848	0.830677	-23.848	0.887909	-23.848	1.04126	-23.848	1.11488	-23.848	1.28251
-23.748	0.703289	-23.748	0.818485	-23.748	0.737068	-23.748	0.820988	-23.748	0.886032	-23.748	1.02954	-23.748	1.10879	-23.748	1.27283
-23.648	0.693447	-23.648	0.820515	-23.648	0.727226	-23.648	0.822865	-23.648	0.87619	-23.648	1.01986	-23.648	1.0991	-23.648	1.26298
-23.548	0.689384	-23.548	0.816765	-23.548	0.717537	-23.548	0.813175	-23.548	0.866501	-23.548	1.00595	-23.548	1.0852	-23.548	1.2533
-23.448	0.673916	-23.448	0.814423	-23.448	0.7216	-23.448	0.817238	-23.448	0.856659	-23.448	0.990482	-23.448	1.06973	-23.448	1.24345
-23.348	0.672039	-23.348	0.798954	-23.348	0.715508	-23.348	0.822865	-23.348	0.856659	-23.348	0.984856	-23.348	1.0641	-23.348	1.23173
-23.248	0.673916	-23.248	0.800983	-23.248	0.717537	-23.248	0.813175	-23.248	0.84697	-23.248	0.980793	-23.248	1.05395	-23.248	1.22205
-23.148	0.658134	-23.148	0.791142	-23.148	0.707695	-23.148	0.811146	-23.148	0.837128	-23.148	0.974701	-23.148	1.04051	-23.148	1.2122
-23.048	0.652508	-23.048	0.789265	-23.048	0.713787	-23.048	0.799427	-23.048	0.821346	-23.048	0.95142	-23.048	1.03067	-23.048	1.19876
-22.948	0.642666	-22.948	0.779423	-22.948	0.703632	-22.948	0.805519	-22.948	0.81197	-22.948	0.947514	-22.948	1.01488	-22.948	1.1947
-22.848	0.644695	-22.848	0.77536	-22.848	0.695976	-22.848	0.801456	-22.848	0.809628	-22.848	0.937824	-22.848	1.00551	-22.848	1.19095
-22.748	0.634853	-22.748	0.759892	-22.748	0.686287	-22.748	0.787552	-22.748	0.796188	-22.748	0.927982	-22.748	0.995354	-22.748	1.1808
-22.648	0.634853	-22.648	0.758015	-22.648	0.694256	-22.648	0.778175	-22.648	0.798065	-22.648	0.930012	-22.648	0.979885	-22.648	1.16533
-22.548	0.632977	-22.548	0.759892	-22.548	0.688164	-22.548	0.783802	-22.548	0.786346	-22.548	0.926262	-22.548	0.970196	-22.548	1.14798
-22.448	0.630791	-22.448	0.74411	-22.448	0.678474	-22.448	0.774113	-22.448	0.776657	-22.448	0.916107	-22.448	0.960354	-22.448	1.14189
-22.348	0.623135	-22.348	0.734734	-22.348	0.676445	-22.348	0.772083	-22.348	0.784626	-22.348	0.900639	-22.348	0.950665	-22.348	1.1322
-22.248	0.607353	-22.248	0.74239	-22.248	0.666756	-22.248	0.762394	-22.248	0.774471	-22.248	0.902668	-22.248	0.940823	-22.248	1.12236
-22.148	0.609695	-22.148	0.74036	-22.148	0.656914	-22.148	0.758644	-22.148	0.759003	-22.148	0.892826	-22.148	0.925041	-22.148	1.11267
-22.048	0.599541	-22.048	0.724579	-22.048	0.645195	-22.048	0.752552	-22.048	0.749313	-22.048	0.881107	-22.048	0.909573	-22.048	1.10892
-21.948	0.591885	-21.948	0.726921	-21.948	0.651287	-21.948	0.740833	-21.948	0.747284	-21.948	0.871418	-21.948	0.899883	-21.948	1.10283
-21.848	0.593914	-21.848	0.720829	-21.848	0.647224	-21.848	0.725052	-21.848	0.731503	-21.848	0.861576	-21.848	0.903946	-21.848	1.0972
-21.748	0.595791	-21.748	0.718952	-21.748	0.637383	-21.748	0.723331	-21.748	0.716034	-21.748	0.859699	-21.748	0.897854	-21.748	1.08142
-21.648	0.580009	-21.648	0.715202	-21.648	0.635506	-21.648	0.727394	-21.648	0.718063	-21.648	0.849857	-21.648	0.888165	-21.648	1.0833
-21.548	0.578445	-21.548	0.70911	-21.548	0.625664	-21.548	0.721302	-21.548	0.708221	-21.548	0.834076	-21.548	0.878323	-21.548	1.07361
-21.448	0.568291	-21.448	0.71114	-21.448	0.627693	-21.448	0.711613	-21.448	0.706345	-21.448	0.830326	-21.448	0.872696	-21.448	1.06986
-21.348	0.558914	-21.348	0.701298	-21.348	0.617851	-21.348	0.71349	-21.348	0.696503	-21.348	0.820637	-21.348	0.866604	-21.348	1.06376
-21.248	0.560478	-21.248	0.703484	-21.248	0.612225	-21.248	0.7038	-21.248	0.686813	-21.248	0.810795	-21.248	0.856915	-21.248	1.04033
-21.148	0.54501	-21.148	0.703484	-21.148	0.608162	-21.148	0.693958	-21.148	0.68869	-21.148	0.808918	-21.148	0.864883	-21.148	1.03064
-21.048	0.529228	-21.048	0.70911	-21.048	0.59832	-21.048	0.678177	-21.048	0.676971	-21.048	0.805168	-21.048	0.858791	-21.048	1.01673
-20.948	0.519852	-20.948	0.699421	-20.948	0.586601	-20.948	0.670521	-20.948	0.667282	-20.948	0.799076	-20.948	0.837383	-20.948	1.00736
-20.848	0.517509	-20.848	0.695671	-20.848	0.584724	-20.848	0.67255	-20.848	0.653378	-20.848	0.781574	-20.848	0.83926	-20.848	1.00126
-20.748	0.50407	-20.748	0.689579	-20.748	0.580975	-20.748	0.662708	-20.748	0.644001	-20.748	0.779545	-20.748	0.833633	-20.748	1.00736
-20.648	0.505947	-20.648	0.683952	-20.648	0.580975	-20.648	0.653019	-20.648	0.637909	-20.648	0.769855	-20.648	0.823479	-20.648	0.997202
-20.548	0.494228	-20.548	0.687702	-20.548	0.57082	-20.548	0.643177	-20.548	0.62822	-20.548	0.771732	-20.548	0.814102	-20.548	0.972046
-20.448	0.484539	-20.448	0.67786	-20.448	0.561443	-20.448	0.639271	-20.448	0.62619	-20.448	0.766106	-20.448	0.814102	-20.448	0.980015
-20.348	0.474697	-20.348	0.683952	-20.348	0.56707	-20.348	0.629581	-20.348	0.620564	-20.348	0.760014	-20.348	0.814102	-20.348	0.973921
-20.248	0.47282	-20.248	0.683952	-20.248	0.561443	-20.248	0.63755	-20.248	0.610409	-20.248	0.750324	-20.248	0.803947	-20.248	0.958139
-20.148	0.462978	-20.148	0.67989	-20.148	0.557381	-20.148	0.627396	-20.148	0.601032	-20.148	0.740482	-20.148	0.788479	-20.148	0.960484
-20.048	0.46907	-20.048	0.681767	-20.048	0.547539	-20.048	0.618019	-20.048	0.606659	-20.048	0.730793	-20.048	0.77879	-20.048	0.95439
-19.948	0.465008	-19.948	0.67614	-19.948	0.547539	-19.948	0.611927	-19.948	0.59697	-19.948	0.720951	-19.948	0.768948	-19.948	0.952515
-19.848	0.462978	-19.848	0.683952	-19.848	0.537849	-19.848	0.602238	-19.848	0.583065	-19.848	0.712982	-19.848	0.74754	-19.848	0.942671
-19.748	0.457352	-19.748	0.67989	-19.748	0.53582	-19.748	0.600052	-19.748	0.573689	-19.748	0.693451	-19.748	0.749416	-19.748	0.932983
-19.648	0.462978	-19.648	0.670048	-19.648	0.526131	-19.648	0.584583	-19.648	0.567596	-19.648	0.689701	-19.648	0.728008	-19.648	0.92314
-19.548	0.453289	-19.548	0.664421	-19.548	0.523945	-19.548	0.572865	-19.548	0.569782	-19.548	0.684074	-19.548	0.724258	-19.548	0.917515
-19.448	0.461258	-19.448	0.67614	-19.448	0.508476	-19.448	0.570988	-19.448	0.56572	-19.448	0.680012	-19.448	0.718166	-19.448	0.911421
-19.348	0.455166	-19.348	0.670048	-19.348	0.506599	-19.348	0.567238	-19.348	0.555878	-19.348	0.67017	-19.348	0.704727	-19.348	0.901733
-19.248	0.447197	-19.248	0.664421	-19.248	0.496758	-19.248	0.561146	-19.248	0.550251	-19.248	0.672356	-19.248	0.700665	-19.248	0.89189
-19.148	0.43782	-19.148	0.660358	-19.148	0.491131	-19.148	0.551456	-19.148	0.56197	-19.148	0.668293	-19.148	0.704727	-19.148	0.882202
-19.048	0.447197	-19.048	0.656609	-19.048	0.485039	-19.048	0.547707	-19.048	0.555878	-19.048	0.664543	-19.048	0.704727	-19.048	0.884077
-18.948	0.43782	-18.948	0.664421	-18.948	0.487068	-18.948	0.541615	-18.948	0.550251	-18.948	0.664543	-18.948	0.698635	-18.948	0.878452
-18.848	0.433758	-18.848	0.664421	-18.848	0.483318	-18.848	0.531925	-18.848	0.546188	-18.848	0.658451	-18.848	0.693008	-18.848	0.868296
-18.748	0.435635	-18.748	0.658329	-18.748	0.485039	-18.748	0.539894	-18.748	0.554157	-18.748	0.652824	-18.748	0.675041	-18.748	0.854858
-18.648	0.423916	-18.648	0.64864	-18.648	0.475349	-18.648	0.533802	-18.648	0.548065	-18.648	0.66048	-18.648	0.665665	-18.648	0.845015
-18.548	0.414227	-18.548	0.656609	-18.548	0.483318	-18.548	0.528175	-18.548	0.538376	-18.548	0.650639	-18.548	0.667385	-18.548	0.83939
-18.448	0.418289	-18.448	0.650517	-18.448	0.477226	-18.448	0.524113	-18.448	0.534626	-18.448	0.645012	-18.448	0.661758	-18.448	0.829233
-18.348	0.412197	-18.348	0.652702	-18.348	0.467537	-18.348	0.514271	-18.348	0.528534	-18.348	0.63892	-18.348	0.657696	-18.348	0.813765
-18.248	0.414227	-18.248	0.652702	-18.248	0.469414	-18.248	0.516457	-18.248	0.522907	-18.248	0.62923	-18.248	0.653946	-18.248	0.81189
-18.148	0.410477	-18.148	0.660358	-18.148	0.4716	-18.148	0.510365	-18.148	0.522907	-18.148	0.619389	-18.148	0.659573	-18.148	0.802046
-18.048	0.404385	-18.048	0.660671	-18.048	0.467537	-18.048	0.504738	-18.048	0.512753	-18.048	0.621418	-18.048	0.653946	-18.048	0.792358
-17.948	0.40657	-17.948	0.664421	-17.948	0.469414	-17.948	0.500675	-17.948	0.511189	-17.948	0.617668	-17.948	0.649883	-17.948	0.782515
-17.848	0.40657	-17.848	0.660358	-17.848	0.457695	-17.848	0.490833	-17.848	0.507126	-17.848	0.611576	-17.848	0.634415	-17.848	0.766733
-17.748	0.408134	-17.748	0.668327	-17.748	0.448006	-17.748	0.481144	-17.748	0.497284	-17.748	0.613762	-17.748	0.646133	-17.748	0.762983
-17.648	0.398758	-17.648	0.662235	-17.648	0.452068	-17.648	0.477394	-17.648	0.503376	-17.648	0.609699	-17.648	0.640041	-17.648	0.753296
-17.548	0.406414	-17.548	0.656609	-17.548	0.445976	-17.548	0.478958	-17.548	0.503376	-17.548	0.605949	-17.548	0.62426	-17.548	0.739389
-17.448	0.404385	-17.448	0.646454	-17.448	0.441914	-17.448	0.469582	-17.448	0.497284	-17.448	0.610012	-17.448	0.608791	-17.448	0.723921
-17.348	0.398758	-17.348	0.64489	-17.348	0.432537	-17.348	0.46349	-17.348	0.495407	-17.348	0.615326	-17.348	0.599102	-17.348	0.715952
-17.248	0.392666	-17.248	0.64489	-17.248	0.428474	-17.248	0.459583	-17.248	0.485565	-17.248	0.601887	-17.248	0.58926	-17.248	0.700483
-17.148	0.394695	-17.148	0.638798	-17.148	0.426445	-17.148	0.443802	-17.148	0.475876	-17.148	0.592045	-17.148	0.579571	-17.148	0.702515
-17.048	0.392666	-17.048	0.629108	-17.048	0.426445	-17.048	0.430363	-17.048	0.477753	-17.048	0.588139	-17.048	0.569729	-17.048	0.688608
-16.948	0.382977	-16.948	0.619267	-16.948	0.416756	-16.948	0.43224	-16.948	0.468063	-16.948	0.572357	-16.948	0.553947	-16.948	0.67314
-16.848	0.373135	-16.848	0.609577	-16.848	0.410664	-16.848	0.416458	-16.848	0.458221	-16.848	0.552826	-16.848	0.534416	-16.848	0.663452
-16.748	0.363445	-16.748	0.611454	-16.748	0.395195	-16.748	0.403019	-16.748	0.450253	-16.748	0.533295	-16.748	0.522697	-16.748	0.661421
-16.648	0.365322	-16.648	0.605827	-16.648	0.391132	-16.648	0.404896	-16.648	0.440876	-16.648	0.525482	-16.648	0.507229	-16.648	0.645641
-16.548	0.349541	-16.548	0.603485	-16.548	0.371601	-16.548	0.389114	-16.548	0.44244	-16.548	0.494232	-16.548	0.49754	-16.548	0.637829
-16.448	0.330009	-16.448	0.583954	-16.448	0.35207	-16.448	0.369583	-16.448	0.426971	-16.448	0.478764	-16.448	0.483635	-16.448	0.618298
-16.348	0.322353	-16.348	0.564423	-16.348	0.34832	-16.348	0.354115	-16.348	0.41119	-16.348	0.462982	-16.348	0.46207	-16.348	0.602829
-16.248	0.318291	-16.248	0.548954	-16.248	0.332539	-16.248	0.338333	-16.248	0.397751	-16.248	0.443451	-16.248	0.446758	-16.248	0.587048
-16.148	0.298759	-16.148	0.533173	-16.148	0.32082	-16.148	0.332706	-16.148	0.399628	-16.148	0.434074	-16.148	0.432854	-16.148	0.573608
-16.048	0.279228	-16.048	0.513641	-16.048	0.307381	-16.048	0.322865	-16.048	0.383846	-16.048	0.42392	-16.048	0.417385	-16.048	0.557671
-15.948	0.271416	-15.948	0.49411	-15.948	0.291443	-15.948	0.307083	-15.948	0.364315	-15.948	0.42017	-15.948	0.407696	-15.948	0.542358
-15.848	0.259697	-15.848	0.486298	-15.848	0.287849	-15.848	0.303333	-15.848	0.356659	-15.848	0.398762	-15.848	0.409573	-15.848	0.540173
-15.748	0.240166	-15.748	0.466766	-15.748	0.273945	-15.748	0.293644	-15.748	0.34697	-15.748	0.38892	-15.748	0.397854	-15.748	0.532516
-15.648	0.23032	-15.648	0.451298	-15.648	0.266289	-15.648	0.283802	-15.648	0.348846	-15.648	0.373138	-15.648	0.388165	-15.648	0.500484
-15.548	0.208916	-15.548	0.435516	-15.548	0.272381	-15.548	0.275833	-15.548	0.333065	-15.548	0.359699	-15.548	0.37426	-15.548	0.464233
-15.448	0.203289	-15.448	0.42786	-15.448	0.268318	-15.448	0.256302	-15.448	0.31525	-15.448	0.343761	-15.448	0.364883	-15.448	0.442673
-15.348	0.205166	-15.348	0.412079	-15.348	0.258476	-15.348	0.236771	-15.348	0.290096	-15.348	0.340168	-15.348	0.354729	-15.348	0.43861
-15.248	0.195477	-15.248	0.392548	-15.248	0.246758	-15.248	0.221302	-15.248	0.276657	-15.248	0.326263	-15.248	0.33926	-15.248	0.419079
-15.148	0.187351	-15.148	0.390827	-15.148	0.237068	-15.148	0.205521	-15.148	0.274471	-15.148	0.310795	-15.148	0.323479	-15.148	0.391891
-15.048	0.183758	-15.048	0.370827	-15.048	0.230976	-15.048	0.192081	-15.048	0.252907	-15.048	0.295013	-15.048	0.303947	-15.048	0.364391
-14.948	0.169853	-14.948	0.349735	-14.948	0.227226	-14.948	0.176144	-14.948	0.237595	-14.948	0.281574	-14.948	0.288479	-14.948	0.326889
-14.848	0.158134	-14.848	0.333954	-14.848	0.217537	-14.848	0.160831	-14.848	0.22369	-14.848	0.271732	-14.848	0.284416	-14.848	0.297985
-14.748	0.154385	-14.748	0.314423	-14.748	0.207695	-14.748	0.158646	-14.748	0.211971	-14.748	0.255951	-14.748	0.259258	-14.748	0.272358
-14.648	0.138603	-14.648	0.296608	-14.648	0.199726	-14.648	0.143177	-14.648	0.196503	-14.648	0.240482	-14.648	0.249416	-14.648	0.253296
-14.548	0.134853	-14.548	0.267391	-14.548	0.180195	-14.548	0.127396	-14.548	0.19244	-14.548	0.230793	-14.548	0.233635	-14.548	0.234077
-14.448	0.132977	-14.448	0.24411	-14.448	0.182537	-14.448	0.113956	-14.448	0.172909	-14.448	0.216888	-14.448	0.214104	-14.448	0.233765
-14.348	0.119072	-14.348	0.228642	-14.348	0.172382	-14.348	0.104115	-14.348	0.163532	-14.348	0.20142	-14.348	0.216446	-14.348	0.218296
-14.248	0.111259	-14.248	0.21286	-14.248	0.156914	-14.248	0.0883331	-14.248	0.153378	-14.248	0.189701	-14.248	0.206291	-14.248	0.210484
-14.148	0.0957909	-14.148	0.193329	-14.148	0.147224	-14.148	0.080677	-14.148	0.137909	-14.148	0.180012	-14.148	0.190823	-14.148	0.20892
-14.048	0.087822	-14.048	0.17786	-14.048	0.137383	-14.048	0.0827065	-14.048	0.12822	-14.048	0.166107	-14.048	0.181133	-14.048	0.218296
-13.948	0.0682907	-13.948	0.168171	-13.948	0.121601	-13.948	0.0728645	-13.948	0.118378	-13.948	0.150639	-13.948	0.171291	-13.948	0.202827
-13.848	0.0589142	-13.848	0.154266	-13.848	0.117851	-13.848	0.0672379	-13.848	0.110409	-13.848	0.145012	-13.848	0.159573	-13.848	0.218765
-13.748	0.0604782	-13.748	0.150517	-13.748	0.108162	-13.748	0.0750504	-13.748	0.101032	-13.748	0.140949	-13.748	0.153946	-13.748	0.223923
-13.648	0.0528221	-13.648	0.134735	-13.648	0.104412	-13.648	0.0750504	-13.648	0.106659	-13.648	0.137199	-13.648	0.149883	-13.648	0.212669
-13.548	0.0548515	-13.548	0.119267	-13.548	0.09832	-13.548	0.0709877	-13.548	0.0969696	-13.548	0.137199	-13.548	0.146133	-13.548	0.228451
-13.448	0.0450096	-13.448	0.109577	-13.448	0.0886307	-13.448	0.0672379	-13.448	0.0932198	-13.448	0.13892	-13.448	0.147854	-13.448	0.223923
-13.348	0.0292282	-13.348	0.105827	-13.348	0.0926933	-13.348	0.0728645	-13.348	0.0932198	-13.348	0.133293	-13.348	0.138165	-13.348	0.218296
-13.248	0.0198517	-13.248	0.111454	-13.248	0.0866013	-13.248	0.0672379	-13.248	0.0871277	-13.248	0.12923	-13.248	0.134415	-13.248	0.253296
-13.148	0.0276642	-13.148	0.101765	-13.148	0.0809746	-13.148	0.0672379	-13.148	0.081501	-13.148	0.119389	-13.148	0.128323	-13.148	0.272827
-13.048	0.0215721	-13.048	0.0997353	-13.048	0.0886307	-13.048	0.0672379	-13.048	0.081501	-13.048	0.113762	-13.048	0.122696	-13.048	0.255173
-12.948	0.0236015	-12.948	0.0900459	-12.948	0.0848808	-12.948	0.0611458	-12.948	0.0774384	-12.948	0.119389	-12.948	0.118633	-12.948	0.255638
-12.848	0.0198517	-12.848	0.0862961	-12.848	0.0787888	-12.848	0.0672379	-12.848	0.0675964	-12.848	0.113762	-12.848	0.114883	-12.848	0.253609
-12.748	0.0254784	-12.748	0.080204	-12.748	0.0809746	-12.748	0.0631752	-12.748	0.0619698	-12.748	0.109699	-12.748	0.114883	-12.748	0.24564
-12.648	0.0276642	-12.648	0.0745773	-12.648	0.0748825	-12.648	0.0672379	-12.648	0.0736885	-12.648	0.110012	-12.648	0.108791	-12.648	0.237827
-12.548	0.0236015	-12.548	0.0684853	-12.548	0.0651932	-12.548	0.0672379	-12.548	0.0696259	-12.548	0.109699	-12.548	0.103165	-12.548	0.222046
-12.448	0.0198517	-12.448	0.0705147	-12.448	0.0553513	-12.448	0.0672379	-12.448	0.0699387	-12.448	0.105949	-12.448	0.099102	-12.448	0.204391
-12.348	0.0137596	-12.348	0.0667648	-12.348	0.0497246	-12.348	0.0611458	-12.348	0.0736885	-12.348	0.105949	-12.348	0.0953522	-12.348	0.187046
-12.248	0.0198517	-12.248	0.0606728	-12.248	0.0456619	-12.248	0.0514565	-12.248	0.0619698	-12.248	0.0998573	-12.248	0.0814476	-12.248	0.173141
-12.148	0.015789	-12.148	0.0550461	-12.148	0.0419121	-12.148	0.0477066	-12.148	0.0579071	-12.148	0.0825119	-12.148	0.0758209	-12.148	0.155796
-12.048	0.0137596	-12.048	0.0550461	-12.048	0.0536308	-12.048	0.0477066	-12.048	0.0597839	-12.048	0.090168	-12.048	0.0758209	-12.048	0.154076
-11.948	0.00813	-11.948	0.0392647	-11.948	0.0475388	-11.948	0.0416145	-11.948	0.0541573	-11.948	0.0746994	-11.948	0.0580101	-11.948	0.141891
-11.848	0.0198517	-11.848	0.0355148	-11.848	0.0419121	-11.848	0.0359879	-11.848	0.0541573	-11.848	0.0864182	-11.848	0.0641022	-11.848	0.136265
-11.748	0.0137596	-11.748	0.0411415	-11.748	0.0378494	-11.748	0.0359879	-11.748	0.0541573	-11.748	0.0686073	-11.748	0.0600395	-11.748	0.120483
-11.648	0.0118828	-11.648	0.0355148	-11.648	0.0340996	-11.648	0.0319252	-11.648	0.0480652	-11.648	0.0629807	-11.648	0.0445709	-11.648	0.102829
-11.548	0.00813	-11.548	0.0314522	-11.548	0.0280075	-11.548	0.0220833	-11.548	0.0424385	-11.548	0.058918	-11.548	0.0445709	-11.548	0.0776711
-11.448	0.0137596	-11.448	0.0216103	-11.448	0.0223808	-11.448	0.0164566	-11.448	0.0383759	-11.448	0.0551682	-11.448	0.0445709	-11.448	0.0776711
-11.348	0.00407	-11.348	0.0159836	-11.348	0.0183182	-11.348	0.0164566	-11.348	0.034626	-11.348	0.0490761	-11.348	0.0384789	-11.348	0.0720444
-11.248	0.00032	-11.248	0.0119209	-11.248	0.0145683	-11.248	0.012394	-11.248	0.034626	-11.248	0.0434494	-11.248	0.0287895	-11.248	0.0776711
-11.148	0.00032	-11.148	0.00817	-11.148	0.0162888	-11.148	0.0203629	-11.148	0.0285339	-11.148	0.0356369	-11.148	0.0250397	-11.148	0.0698586
-11.048	0.00595	-11.048	0.00989	-11.048	0.0106621	-11.048	0.0142708	-11.048	0.0229073	-11.048	0.0315742	-11.048	0.0250397	-11.048	0.0637665
-10.948	0.00032	-10.948	0.00426	-10.948	0.0106621	-10.948	0.00864	-10.948	0.0188446	-10.948	0.0278244	-10.948	0.0189476	-10.948	0.0464211
-10.848	-0.00374	-10.848	0.00426	-10.848	0.0162888	-10.848	0.00864	-10.848	0.0150948	-10.848	0.0217323	-10.848	0.0016	-10.848	0.0464211
-10.748	-0.00577	-10.748	-0.00183	-10.748	0.0106621	-10.748	0.00255	-10.748	0.0150948	-10.748	0.0161057	-10.748	-0.00246	-10.748	0.0345459
-10.648	-0.0113983	-10.648	-0.0115166	-10.648	0.0066	-10.648	0.00474	-10.648	0.0150948	-10.648	0.0100136	-10.648	-0.00621	-10.648	0.024704
-10.548	0.00032	-10.548	-0.0152664	-10.548	0.00285	-10.548	-0.00714	-10.548	0.0150948	-10.548	0.00439	-10.548	-0.0123024	-10.548	0.00736
-10.448	0.00407	-10.448	-0.0152664	-10.448	-0.00324	-10.448	-0.00307	-10.448	0.0150948	-10.448	0.000324	-10.448	-0.0179291	-10.448	0.00736
-10.348	0.00032	-10.348	-0.0213585	-10.348	0.00285	-10.348	-0.00307	-10.348	0.0150948	-10.348	-0.00952	-10.348	-0.0179291	-10.348	0.00736
-10.248	-0.00577	-10.248	-0.0269852	-10.248	-0.00121	-10.248	-0.00307	-10.248	0.0150948	-10.248	-0.019207	-10.248	-0.0257416	-10.248	0.0033
-10.148	0.00032	-10.148	-0.0269852	-10.148	-0.00496	-10.148	-0.00917	-10.148	0.009	-10.148	-0.0229568	-10.148	-0.0257416	-10.148	-0.00655
-10.048	-0.00577	-10.048	-0.0269852	-10.048	-0.011055	-10.048	-0.00714	-10.048	-0.000687	-10.048	-0.0229568	-10.048	-0.0257416	-10.048	-0.0238914
-9.948	-0.015461	-9.948	-0.0310478	-9.948	-0.0166817	-9.948	-0.0108871	-9.948	-0.0105286	-9.948	-0.0229568	-9.948	-0.0298042	-9.948	-0.0238914
-9.848	-0.0192108	-9.848	-0.0426102	-9.848	-0.0207443	-9.84799	-0.0108871	-9.848	-0.0161552	-9.848	-0.0290489	-9.848	-0.0335541	-9.848	-0.0238914
-9.748	-0.0192108	-9.74799	-0.0426102	-9.748	-0.0244942	-9.74799	-0.0169792	-9.748	-0.0161552	-9.74799	-0.0346756	-9.748	-0.0452728	-9.74799	-0.0317039
-9.64799	-0.0113983	-9.64799	-0.0487022	-9.64799	-0.0227737	-9.64799	-0.0147934	-9.648	-0.0222473	-9.64799	-0.0346756	-9.64799	-0.0452728	-9.64799	-0.0357666
-9.548	-0.0174904	-9.548	-0.0465164	-9.548	-0.0284004	-9.548	-0.0147934	-9.548	-0.027874	-9.548	-0.0387383	-9.548	-0.0513649	-9.548	-0.0456085
-9.448	-0.0113983	-9.448	-0.0505791	-9.448	-0.0324631	-9.448	-0.0147934	-9.448	-0.0319366	-9.448	-0.0424881	-9.448	-0.0648041	-9.448	-0.0512352
-9.348	-0.0113983	-9.348	-0.0543289	-9.348	-0.0362129	-9.34799	-0.00714	-9.348	-0.0356865	-9.348	-0.0424881	-9.348	-0.0648041	-9.348	-0.0512352
-9.248	-0.015461	-9.24799	-0.060421	-9.248	-0.0244942	-9.24799	-0.0108871	-9.248	-0.0417786	-9.24799	-0.0485802	-9.248	-0.0648041	-9.24799	-0.0629539
-9.14799	-0.0192108	-9.14799	-0.0660477	-9.14799	-0.0362129	-9.14799	-0.0108871	-9.148	-0.0395927	-9.14799	-0.0542068	-9.14799	-0.0648041	-9.14799	-0.069046
-9.048	-0.0192108	-9.048	-0.0721397	-9.048	-0.042305	-9.048	-0.0169792	-9.048	-0.0436554	-9.048	-0.0542068	-9.048	-0.0648041	-9.048	-0.0787354
-8.948	-0.0174904	-8.948	-0.0777664	-8.948	-0.0362129	-8.948	-0.0226059	-8.948	-0.0474052	-8.948	-0.0602989	-8.948	-0.0648041	-8.948	-0.0824852
-8.848	-0.0231171	-8.848	-0.0818291	-8.848	-0.0479317	-8.84799	-0.0147934	-8.848	-0.0474052	-8.848	-0.0659256	-8.848	-0.0648041	-8.848	-0.0963898
-8.748	-0.015461	-8.74799	-0.0855789	-8.748	-0.0479317	-8.74799	-0.018856	-8.748	-0.0534973	-8.74799	-0.0699883	-8.748	-0.0648041	-8.74799	-0.102016
-8.64799	-0.0253029	-8.64799	-0.0738602	-8.64799	-0.0540237	-8.64799	-0.028698	-8.648	-0.059124	-8.64799	-0.0737381	-8.64799	-0.0708961	-8.64799	-0.113735
-8.548	-0.0192108	-8.548	-0.0799522	-8.548	-0.0479317	-8.548	-0.0343246	-8.548	-0.0474052	-8.548	-0.0737381	-8.548	-0.0805855	-8.548	-0.113735
-8.448	-0.0253029	-8.448	-0.0896416	-8.448	-0.0519943	-8.448	-0.0343246	-8.448	-0.0514679	-8.448	-0.0737381	-8.448	-0.0843353	-8.448	-0.121548
-8.348	-0.0349922	-8.348	-0.0933914	-8.348	-0.0557442	-8.34799	-0.0404167	-8.348	-0.0474052	-8.348	-0.0798302	-8.348	-0.0843353	-8.348	-0.121548
-8.248	-0.0309296	-8.24799	-0.0933914	-8.248	-0.0557442	-8.24799	-0.0343246	-8.248	-0.0534973	-8.24799	-0.0895195	-8.248	-0.0843353	-8.24799	-0.133266
-8.14799	-0.0309296	-8.14799	-0.0933914	-8.14799	-0.0557442	-8.14799	-0.0383873	-8.148	-0.059124	-8.14799	-0.0932693	-8.14799	-0.0843353	-8.14799	-0.137329
-8.048	-0.0370216	-8.048	-0.0933914	-8.048	-0.0557442	-8.048	-0.0482292	-8.048	-0.059124	-8.048	-0.11108	-8.048	-0.0843353	-8.048	-0.141079
-7.948	-0.0349922	-7.948	-0.091671	-7.948	-0.0618362	-7.948	-0.0538559	-7.948	-0.0631866	-7.948	-0.104988	-7.948	-0.0843353	-7.948	-0.141079
-7.848	-0.0387421	-7.848	-0.0972977	-7.848	-0.0715256	-7.84799	-0.0579185	-7.848	-0.0730286	-7.848	-0.116707	-7.848	-0.0843353	-7.848	-0.147171
-7.748	-0.0370216	-7.74799	-0.10511	-7.748	-0.0752754	-7.74799	-0.0616684	-7.748	-0.0786552	-7.74799	-0.116707	-7.748	-0.0904274	-7.74799	-0.168579
-7.64799	-0.0426483	-7.64799	-0.0972977	-7.64799	-0.0813675	-7.64799	-0.0560417	-7.648	-0.0786552	-7.64799	-0.116707	-7.64799	-0.089962	-7.64799	-0.178421
-7.548	-0.046711	-7.548	-0.0972977	-7.548	-0.0791817	-7.548	-0.0616684	-7.548	-0.0730286	-7.548	-0.104988	-7.548	-0.102146	-7.548	-0.184048
-7.448	-0.0448341	-7.448	-0.10136	-7.448	-0.0869942	-7.448	-0.0616684	-7.448	-0.0827179	-7.448	-0.116707	-7.448	-0.107773	-7.448	-0.184048
-7.348	-0.0504608	-7.348	-0.111202	-7.348	-0.0869942	-7.34799	-0.0616684	-7.348	-0.0864677	-7.348	-0.12077	-7.348	-0.107773	-7.348	-0.184048
-7.248	-0.046711	-7.24799	-0.10511	-7.248	-0.0910568	-7.24799	-0.065731	-7.248	-0.0966225	-7.24799	-0.124519	-7.248	-0.111835	-7.24799	-0.19014
-7.14799	-0.0504608	-7.14799	-0.10511	-7.14799	-0.0948067	-7.14799	-0.0694809	-7.148	-0.105999	-7.14799	-0.124519	-7.14799	-0.115585	-7.14799	-0.195766
-7.048	-0.0448341	-7.048	-0.109173	-7.048	-0.0869942	-7.048	-0.075573	-7.048	-0.105999	-7.048	-0.124519	-7.048	-0.115585	-7.048	-0.195766
-6.948	-0.0504608	-6.948	-0.112923	-6.948	-0.0869942	-6.948	-0.0811996	-6.948	-0.104279	-6.948	-0.130611	-6.948	-0.103867	-6.948	-0.195766
-6.848	-0.0504608	-6.848	-0.112923	-6.848	-0.0930862	-6.84799	-0.0811996	-6.848	-0.109905	-6.848	-0.136238	-6.848	-0.121677	-6.848	-0.195766
-6.748	-0.0565529	-6.74799	-0.119015	-6.748	-0.0987129	-6.74799	-0.0872917	-6.748	-0.113968	-6.74799	-0.136238	-6.748	-0.127304	-6.74799	-0.199829
-6.64799	-0.0543671	-6.64799	-0.116829	-6.64799	-0.0987129	-6.64799	-0.0929184	-6.648	-0.105999	-6.64799	-0.136238	-6.64799	-0.127304	-6.64799	-0.217484
-6.548	-0.0584297	-6.548	-0.130733	-6.548	-0.104805	-6.548	-0.0929184	-6.548	-0.112091	-6.548	-0.136238	-6.548	-0.131367	-6.548	-0.22311
-6.448	-0.0621796	-6.448	-0.13636	-6.448	-0.110432	-6.448	-0.0891685	-6.448	-0.117718	-6.448	-0.136238	-6.448	-0.135117	-6.448	-0.227173
-6.348	-0.0565529	-6.348	-0.13636	-6.348	-0.110432	-6.34799	-0.0929184	-6.348	-0.12178	-6.348	-0.144051	-6.348	-0.135117	-6.348	-0.230923
-6.248	-0.0621796	-6.24799	-0.140423	-6.248	-0.110432	-6.24799	-0.0929184	-6.248	-0.12553	-6.24799	-0.148113	-6.248	-0.141209	-6.24799	-0.237015
-6.14799	-0.0621796	-6.14799	-0.13636	-6.14799	-0.122307	-6.14799	-0.0872917	-6.148	-0.12381	-6.14799	-0.144051	-6.14799	-0.152927	-6.14799	-0.242641
-6.048	-0.0662422	-6.048	-0.13636	-6.048	-0.118244	-6.048	-0.0929184	-6.048	-0.129436	-6.048	-0.150143	-6.048	-0.158554	-6.048	-0.242641
-5.948	-0.0699921	-5.948	-0.124641	-5.948	-0.126057	-5.948	-0.096981	-5.948	-0.129436	-5.948	-0.163582	-5.948	-0.162617	-5.948	-0.242641
-5.848	-0.0760841	-5.848	-0.130733	-5.848	-0.126057	-5.84799	-0.100731	-5.848	-0.129436	-5.848	-0.163582	-5.848	-0.166367	-5.848	-0.246704
-5.748	-0.0817108	-5.74799	-0.13636	-5.748	-0.118244	-5.74799	-0.0929184	-5.748	-0.135529	-5.74799	-0.163582	-5.748	-0.166367	-5.74799	-0.256546
-5.64799	-0.0817108	-5.64799	-0.13636	-5.64799	-0.124336	-5.64799	-0.0990105	-5.648	-0.141155	-5.64799	-0.169674	-5.64799	-0.166367	-5.64799	-0.262173
-5.548	-0.0699921	-5.548	-0.140423	-5.548	-0.129963	-5.548	-0.104637	-5.548	-0.141155	-5.548	-0.175301	-5.548	-0.172459	-5.548	-0.266235
-5.448	-0.0740547	-5.448	-0.144173	-5.448	-0.134026	-5.448	-0.096981	-5.448	-0.133499	-5.448	-0.175301	-5.448	-0.182148	-5.448	-0.269985
-5.348	-0.0699921	-5.348	-0.144173	-5.348	-0.137775	-5.34799	-0.100731	-5.348	-0.148968	-5.348	-0.175301	-5.348	-0.185898	-5.348	-0.281704
-5.248	-0.0699921	-5.24799	-0.144173	-5.248	-0.137775	-5.24799	-0.100731	-5.248	-0.15506	-5.24799	-0.179363	-5.248	-0.174179	-5.24799	-0.287796
-5.14799	-0.0760841	-5.14799	-0.144173	-5.14799	-0.137775	-5.14799	-0.106823	-5.148	-0.160686	-5.14799	-0.183113	-5.14799	-0.180271	-5.14799	-0.293423
-5.048	-0.0817108	-5.048	-0.144173	-5.048	-0.143867	-5.048	-0.11245	-5.048	-0.164749	-5.048	-0.183113	-5.048	-0.18996	-5.048	-0.299515
-4.948	-0.0857735	-4.948	-0.138546	-4.948	-0.149494	-4.948	-0.116512	-4.948	-0.168499	-4.948	-0.175301	-4.948	-0.199802	-4.948	-0.305141
-4.848	-0.0895233	-4.848	-0.159954	-4.848	-0.153557	-4.84799	-0.11245	-4.848	-0.174591	-4.848	-0.175301	-4.848	-0.205429	-4.848	-0.305141
-4.748	-0.0895233	-4.74799	-0.158077	-4.748	-0.157307	-4.74799	-0.11245	-4.748	-0.180218	-4.74799	-0.175301	-4.748	-0.209492	-4.74799	-0.305141
-4.64799	-0.0956154	-4.64799	-0.163704	-4.64799	-0.163399	-4.64799	-0.118542	-4.648	-0.180218	-4.64799	-0.181393	-4.64799	-0.219334	-4.64799	-0.309204
-4.548	-0.101242	-4.548	-0.155891	-4.548	-0.169025	-4.548	-0.124168	-4.548	-0.168499	-4.548	-0.198895	-4.548	-0.22496	-4.548	-0.312954
-4.448	-0.0956154	-4.448	-0.159954	-4.448	-0.157307	-4.448	-0.124168	-4.448	-0.172562	-4.448	-0.194832	-4.448	-0.231052	-4.448	-0.312954
-4.348	-0.105305	-4.348	-0.163704	-4.348	-0.157307	-4.34799	-0.118542	-4.348	-0.176311	-4.348	-0.194832	-4.348	-0.240742	-4.348	-0.319046
-4.248	-0.107334	-4.24799	-0.158077	-4.248	-0.157307	-4.24799	-0.128231	-4.248	-0.182404	-4.24799	-0.194832	-4.248	-0.250584	-4.24799	-0.324673
-4.14799	-0.117023	-4.14799	-0.155891	-4.14799	-0.157307	-4.14799	-0.131981	-4.148	-0.18803	-4.14799	-0.200924	-4.14799	-0.260273	-4.14799	-0.324673
-4.048	-0.120773	-4.048	-0.155891	-4.048	-0.161369	-4.048	-0.149792	-4.048	-0.18803	-4.048	-0.206551	-4.048	-0.270115	-4.048	-0.328735
-3.948	-0.115147	-3.948	-0.161983	-3.948	-0.171211	-3.948	-0.159481	-3.948	-0.18803	-3.948	-0.226082	-3.948	-0.291523	-3.948	-0.34639
-3.848	-0.120773	-3.848	-0.161518	-3.848	-0.176838	-3.84799	-0.163231	-3.848	-0.194122	-3.848	-0.230145	-3.848	-0.283554	-3.848	-0.363735
-3.748	-0.120773	-3.74799	-0.161983	-3.748	-0.176838	-3.74799	-0.163231	-3.748	-0.199749	-3.74799	-0.233894	-3.748	-0.289646	-3.74799	-0.363735
-3.64799	-0.132492	-3.64799	-0.161518	-3.64799	-0.176838	-3.64799	-0.171043	-3.648	-0.203812	-3.64799	-0.233894	-3.64799	-0.299335	-3.64799	-0.367798
-3.548	-0.132492	-3.548	-0.161983	-3.548	-0.18293	-3.548	-0.177135	-3.548	-0.207561	-3.548	-0.233894	-3.548	-0.320896	-3.548	-0.371548
-3.448	-0.120773	-3.448	-0.171673	-3.448	-0.192619	-3.448	-0.182762	-3.448	-0.207561	-3.448	-0.241707	-3.448	-0.336678	-3.448	-0.371548
-3.348	-0.120773	-3.348	-0.175423	-3.348	-0.196369	-3.34799	-0.182762	-3.348	-0.207561	-3.348	-0.237644	-3.348	-0.352146	-3.348	-0.371548
-3.248	-0.120773	-3.24799	-0.181515	-3.248	-0.188557	-3.24799	-0.182762	-3.248	-0.213654	-3.24799	-0.226082	-3.248	-0.369648	-3.24799	-0.359829
-3.14799	-0.124836	-3.14799	-0.175423	-3.14799	-0.188557	-3.14799	-0.192917	-3.148	-0.21928	-3.14799	-0.226082	-3.14799	-0.37949	-3.14799	-0.365921
-3.048	-0.134678	-3.048	-0.175423	-3.048	-0.176838	-3.048	-0.206356	-3.048	-0.235062	-3.048	-0.230145	-3.048	-0.395271	-3.048	-0.37561
-2.948	-0.140305	-2.948	-0.179485	-2.948	-0.18293	-2.948	-0.216198	-2.948	-0.227093	-2.948	-0.239986	-2.948	-0.404648	-2.948	-0.37936
-2.848	-0.140305	-2.848	-0.175423	-2.848	-0.180744	-2.84799	-0.227917	-2.848	-0.227093	-2.848	-0.249676	-2.848	-0.422459	-2.848	-0.385452
-2.748	-0.146397	-2.74799	-0.175423	-2.748	-0.184807	-2.74799	-0.233543	-2.748	-0.238811	-2.74799	-0.249363	-2.748	-0.428085	-2.74799	-0.40733
-2.64799	-0.152023	-2.64799	-0.175423	-2.64799	-0.172775	-2.64799	-0.247761	-2.648	-0.22303	-2.64799	-0.26358	-2.64799	-0.416367	-2.64799	-0.426392
-2.548	-0.152023	-2.548	-0.163704	-2.548	-0.173088	-2.548	-0.253075	-2.548	-0.235062	-2.548	-0.271236	-2.548	-0.43824	-2.548	-0.430141
-2.448	-0.167805	-2.448	-0.185577	-2.448	-0.186993	-2.448	-0.263229	-2.448	-0.252716	-2.448	-0.29483	-2.448	-0.447617	-2.448	-0.431705
-2.348	-0.169991	-2.348	-0.194954	-2.348	-0.196369	-2.34799	-0.277138	-2.348	-0.262405	-2.348	-0.30827	-2.348	-0.459492	-2.348	-0.432484
-2.248	-0.189522	-2.24799	-0.183235	-2.248	-0.230431	-2.24799	-0.324169	-2.248	-0.272247	-2.24799	-0.312019	-2.248	-0.469334	-2.24799	-0.464203
-2.14799	-0.215149	-2.14799	-0.199486	-2.14799	-0.249493	-2.14799	-0.360886	-2.148	-0.288029	-2.14799	-0.323738	-2.14799	-0.485115	-2.14799	-0.505142
-2.048	-0.240303	-2.048	-0.234798	-2.048	-0.249493	-2.048	-0.376354	-2.048	-0.317719	-2.048	-0.307957	-2.048	-0.510742	-2.048	-0.538109
-1.948	-0.258118	-1.948	-0.269798	-1.948	-0.267464	-1.948	-0.398232	-1.948	-0.364437	-1.948	-0.32608	-1.948	-0.551678	-1.948	-0.567486
-1.848	-0.281712	-1.848	-0.305111	-1.848	-0.302464	-1.84799	-0.423386	-1.848	-0.395687	-1.848	-0.35577	-1.848	-0.581055	-1.848	-0.59264
-1.748	-0.309055	-1.74799	-0.344173	-1.748	-0.343399	-1.74799	-0.454636	-1.748	-0.420841	-1.74799	-0.39077	-1.748	-0.624023	-1.74799	-0.62608
-1.64799	-0.349678	-1.64799	-0.367455	-1.64799	-0.359337	-1.64799	-0.514011	-1.648	-0.43428	-1.64799	-0.445614	-1.64799	-0.667149	-1.64799	-0.631702
-1.548	-0.387024	-1.548	-0.394955	-1.548	-0.384026	-1.548	-0.5662	-1.548	-0.423031	-1.548	-0.476082	-1.548	-0.71793	-1.548	-0.671547
-1.448	-0.408115	-1.448	-0.506359	-1.448	-0.482151	-1.448	-0.592918	-1.448	-0.524593	-1.448	-0.494049	-1.448	-0.754646	-1.448	-0.707329
-1.348	-0.425617	-1.348	-0.53558	-1.348	-0.519024	-1.34799	-0.6287	-1.348	-0.579437	-1.348	-0.539207	-1.348	-0.805428	-1.348	-0.772327
-1.248	-0.439522	-1.24799	-0.585579	-1.248	-0.564182	-1.24799	-0.699795	-1.248	-0.58725	-1.24799	-0.602489	-1.248	-0.84449	-1.24799	-0.802799
-1.14799	-0.448898	-1.14799	-0.664486	-1.14799	-0.639339	-1.14799	-0.711201	-1.148	-0.626625	-1.14799	-0.632645	-1.14799	-0.874962	-1.14799	-0.880768
-1.048	-0.444836	-1.048	-0.85183	-1.048	-0.649181	-1.048	-0.696667	-1.048	-0.766155	-1.048	-0.66124	-1.048	-0.94043	-1.048	-0.946705
-0.947998	-0.46093	-0.947998	-0.994953	-0.947998	-0.955276	-0.947998	-1.46886	-0.947998	-1.40912	-0.947998	-1.23077	-0.947998	-1.12043	-0.947998	-1.06467
-0.848	-1.3289	-0.848	-1.67902	-0.848	-1.7484	-0.847992	-2.17432	-0.848	-1.59616	-0.848	-1.90296	-0.848	-1.96512	-0.848	-1.82561
-0.748001	-2.14124	-0.747993	-2.44667	-0.748001	-2.55949	-0.747993	-2.61135	-0.748001	-2.31662	-0.747993	-2.46702	-0.748001	-2.56246	-0.747993	-2.46389
-0.647995	-2.53437	-0.647995	-2.77245	-0.647995	-2.93231	-0.647995	-2.92323	-0.648003	-2.73912	-0.647995	-2.84077	-0.647995	-2.99215	-0.647995	-3.05139
-0.547997	-2.82546	-0.547997	-3.04386	-0.547997	-3.12387	-0.547997	-3.13057	-0.547997	-2.90006	-0.547997	-3.0078	-0.547997	-3.27637	-0.547997	-3.30108
-0.447998	-3.08937	-0.447998	-3.44761	-0.447998	-3.29012	-0.447998	-3.3062	-0.447998	-3.13741	-0.447998	-3.21327	-0.447998	-3.50855	-0.447998	-3.5442
-0.348	-3.30843	-0.348	-3.55261	-0.348	-3.47059	-0.347992	-3.42667	-0.348	-3.32772	-0.348	-3.5639	-0.348	-3.70324	-0.348	-3.8003
-0.248001	-3.42796	-0.247993	-3.56073	-0.248001	-3.58324	-0.247993	-3.45339	-0.248001	-3.49928	-0.247993	-3.46296	-0.248001	-3.78465	-0.247993	-3.95998
-0.147995	-3.46546	-0.147995	-3.5998	-0.147995	-3.57106	-0.147995	-3.4612	-0.148003	-3.5485	-0.147995	-3.63327	-0.147995	-3.79402	-0.147995	-4.08358
-0.0479965	-3.47343	-0.0479965	-3.61261	-0.0479965	-3.51621	-0.0479965	-3.44417	-0.0479965	-3.51522	-0.0479965	-3.62983	-0.0479965	-3.78793	-0.0479965	-4.15077
0.052002	-3.49015	0.052002	-3.58605	0.052002	-3.45559	0.052002	-3.40511	0.052002	-3.45147	0.052002	-3.45421	0.052002	-3.76199	0.052002	-4.06452
0.152	-3.39843	0.152	-3.47902	0.152	-3.37278	0.152008	-3.27261	0.152	-3.33959	0.152	-3.34764	0.152	-3.70215	0.152	-3.93546
0.251999	-3.33843	0.252007	-3.41808	0.251999	-3.23746	0.252007	-3.08651	0.251999	-3.22537	0.252007	-3.19155	0.251999	-3.61887	0.252007	-3.7378
0.352005	-3.0189	0.352005	-3.0998	0.352005	-2.84637	0.352005	-2.76057	0.351997	-2.96256	0.352005	-2.75702	0.352005	-3.15793	0.352005	-3.51826
0.452003	-2.19984	0.452003	-2.53777	0.452003	-2.23293	0.452003	-2.23948	0.452003	-2.65147	0.452003	-3.02967	0.452003	-3.62199	0.452003	-3.43717
0.552002	-0.943741	0.552002	-1.92042	0.552002	-1.70262	0.552002	-1.68276	0.552002	-2.36272	0.552002	-3.00999	0.552002	-4.48043	0.552002	-5.41905
0.652	-0.743587	0.652	-1.07167	0.652	-1.27449	0.652008	-1.38214	0.652	-2.08272	0.652	-3.34515	0.652	-4.77621	0.652	-6.21077
0.751999	-0.272179	0.752007	-0.443859	0.751999	-0.779964	0.752007	-1.30307	0.751999	-2.39116	0.752007	-3.94218	0.751999	-6.20793	0.752007	-8.24358
0.852005	0.117977	0.852005	0.195984	0.852005	-0.187618	0.852005	-0.908855	0.851997	-2.30584	0.852005	-3.41921	0.852005	-4.88902	0.852005	-6.12639
0.952003	0.878757	0.952003	0.83786	0.952003	0.556911	0.952003	-0.0682297	0.952003	-1.49334	0.952003	-0.570457	0.952003	1.74754	0.952003	6.42298
1.052	1.66298	1.052	1.42692	1.052	1.22363	1.052	0.711456	1.052	-0.0384979	1.052	4.21814	1.052	12.1297	1.052	28.9994
1.152	2.21376	1.152	2.00364	1.152	1.85004	1.15201	1.69989	1.152	2.0551	1.152	10.2856	1.152	25.8739	1.152	59.1636
1.252	2.77063	1.25201	2.57114	1.252	2.43144	1.25201	2.85849	1.252	4.82291	1.25201	17.5164	1.252	41.8819	1.25201	94.5336
1.35201	3.31767	1.35201	2.97489	1.35201	2.93457	1.35201	4.02364	1.352	7.93088	1.35201	24.9566	1.35201	59.1707	1.35201	133.116
1.452	3.71985	1.452	3.31192	1.452	3.37738	1.452	5.26286	1.452	11.3073	1.452	33.1763	1.452	77.1682	1.452	172.829
1.552	3.93454	1.552	3.60255	1.552	3.8541	1.552	6.59099	1.552	14.8248	1.552	41.53	1.552	95.556	1.552	213.287
1.652	4.14344	1.652	3.8152	1.652	4.29238	1.65201	7.99505	1.652	18.3271	1.652	50.0617	1.652	113.985	1.652	253.174
1.752	4.36579	1.75201	4.00911	1.752	4.73629	1.75201	9.44458	1.752	22.0754	1.75201	58.6238	1.752	132.269	1.75201	292.999
1.85201	4.49829	1.85201	4.1652	1.85201	5.31082	1.85201	10.973	1.852	25.8628	1.85201	67.1283	1.85201	150.495	1.85201	332.141
1.952	4.54673	1.952	4.30223	1.952	5.90488	1.952	12.6091	1.952	29.712	1.952	75.6113	1.952	168.495	1.952	370.499
2.052	4.73626	2.052	4.4527	2.052	6.53144	2.052	14.3043	2.052	33.6143	2.052	84.0713	2.052	186.425	2.052	408.557
2.152	4.98329	2.152	4.60755	2.152	7.13472	2.15201	15.9941	2.152	37.4538	2.152	92.3438	2.152	204.216	2.152	445.961
2.252	5.23813	2.25201	4.79973	2.252	7.70879	2.25201	17.601	2.252	41.3135	2.25201	100.64	2.252	221.936	2.25201	483.018
2.35201	5.42485	2.35201	4.95911	2.35201	8.34848	2.35201	19.2108	2.352	44.9713	2.35201	108.889	2.35201	239.345	2.35201	519.581
2.452	5.60048	2.452	5.16395	2.452	9.00707	2.452	20.8408	2.452	48.5343	2.452	117.12	2.452	256.678	2.452	555.455
2.552	5.81329	2.552	5.35755	2.552	9.67738	2.552	22.4204	2.552	52.1688	2.552	125.235	2.552	274.101	2.552	590.972
2.652	6.05376	2.652	5.58114	2.652	10.3843	2.65201	24.0416	2.652	55.7729	2.652	133.361	2.652	291.078	2.652	625.332
2.752	6.31548	2.75201	5.82583	2.752	11.0719	2.75201	25.6604	2.752	59.4234	2.75201	141.403	2.752	308.046	2.75201	659.911
2.85201	6.58501	2.85201	6.03801	2.85201	11.7688	2.85201	27.225	2.852	62.8978	2.85201	149.342	2.85201	325.064	2.85201	693.333
2.952	6.8936	2.952	6.30552	2.952	12.4508	2.952	28.6961	2.952	66.3899	2.952	157.318	2.952	341.71	2.952	726.213
3.052	7.19595	3.052	6.58723	3.052	13.1586	3.052	30.1665	3.052	69.847	3.052	165.228	3.052	358.374	3.052	758.882
3.152	7.45985	3.152	6.85786	3.152	13.8891	3.15201	31.6258	3.152	73.2767	3.152	173.059	3.152	374.925	3.152	790.397
3.252	7.75079	3.25201	7.13645	3.252	14.6358	3.25201	33.0961	3.252	76.7181	3.25201	180.908	3.252	391.418	3.25201	821.55
3.35201	8.11063	3.35201	7.45786	3.35201	15.3757	3.35201	34.5322	3.352	80.1376	3.35201	188.753	3.35201	407.973	3.35201	851.663
3.452	8.43985	3.452	7.74739	3.452	16.0911	3.452	35.9616	3.452	83.546	3.452	196.566	3.452	424.086	3.452	881.09
3.552	8.76469	3.552	8.05223	3.552	16.8155	3.552	37.3094	3.552	86.9737	3.552	204.355	3.552	440.164	3.552	910.023
3.652	9.12235	3.652	8.3827	3.652	17.5577	3.65201	38.6063	3.652	90.3603	3.652	212.095	3.652	456.162	3.652	937.654
3.752	9.49141	3.75201	8.72786	3.752	18.2866	3.75201	39.9111	3.752	93.694	3.75201	219.884	3.752	471.982	3.75201	964.811
3.85201	9.84892	3.85201	9.04661	3.85201	18.9914	3.85201	41.2311	3.852	97.0226	3.85201	227.609	3.85201	487.823	3.85201	991.047
3.952	10.2005	3.952	9.36645	3.952	19.6427	3.952	42.5071	3.952	100.362	3.952	235.278	3.952	503.546	3.952	1016.14
4.052	10.5795	4.052	9.71692	4.052	20.3391	4.052	43.786	4.052	103.686	4.052	242.974	4.052	519.029	4.052	1040.49
4.152	10.9625	4.152	10.0718	4.152	20.9997	4.15201	45.0579	4.152	107.003	4.152	250.604	4.152	534.331	4.152	1064.01
4.252	11.3395	4.25201	10.3982	4.252	21.6818	4.25201	46.3274	4.252	110.325	4.25201	258.223	4.252	549.69	4.25201	1086.31
4.35201	11.7224	4.35201	10.738	4.35201	22.3102	4.35201	47.6007	4.352	113.624	4.35201	265.81	4.35201	564.794	4.35201	1107.8
4.452	12.1069	4.452	11.0685	4.452	22.8949	4.452	48.8604	4.452	116.944	4.452	273.354	4.452	579.797	4.452	1128.36
4.552	12.4825	4.552	11.4079	4.552	23.4569	4.552	50.1063	4.552	120.253	4.552	280.858	4.552	594.52	4.552	1147.96
4.652	12.8889	4.652	11.7543	4.652	23.996	4.65201	51.3311	4.652	123.538	4.652	288.358	4.652	609.166	4.652	1166.67
4.752	13.2833	4.75201	12.1015	4.752	24.5546	4.75201	52.5696	4.752	126.823	4.75201	295.871	4.752	623.621	4.75201	1184.2
4.85201	13.6342	4.85201	12.4497	4.85201	25.1175	4.85201	53.7961	4.852	130.13	4.85201	303.317	4.85201	637.965	4.85201	1201.07
4.952	14.0005	4.952	12.799	4.952	25.6585	4.952	55.0343	4.952	133.397	4.952	310.793	4.952	652.063	4.952	1216.88
5.052	14.4005	5.052	13.1396	5.052	26.1663	5.052	56.2493	5.052	136.681	5.052	318.221	5.052	665.955	5.052	1231.96
5.152	14.7833	5.152	13.5005	5.152	26.6802	5.15201	57.4619	5.152	139.971	5.152	325.628	5.152	679.518	5.152	1246.1
5.252	15.1663	5.25201	13.8225	5.252	27.2013	5.25201	58.6693	5.252	143.233	5.25201	333.008	5.252	693.201	5.25201	1259.24
5.35201	15.5456	5.35201	14.1535	5.35201	27.7114	5.35201	59.8721	5.352	146.501	5.35201	340.307	5.35201	706.346	5.35201	1271.85
5.452	15.928	5.452	14.499	5.452	28.2171	5.452	61.0774	5.452	149.754	5.452	347.582	5.452	719.717	5.452	1283.51
5.552	16.2894	5.552	14.8225	5.552	28.7232	5.552	62.2726	5.552	152.987	5.552	354.807	5.552	732.594	5.552	1294.68
5.652	16.6552	5.652	15.1418	5.652	29.2077	5.65201	63.4602	5.652	156.221	5.652	362.041	5.652	745.555	5.652	1304.96
5.752	17.028	5.75201	15.4794	5.752	29.6957	5.75201	64.6611	5.752	159.457	5.75201	369.195	5.752	758.045	5.75201	1314.36
5.85201	17.4013	5.85201	15.8177	5.85201	30.1686	5.85201	65.8507	5.852	162.69	5.85201	376.395	5.85201	770.262	5.85201	1323.48
5.952	17.7667	5.952	16.1316	5.952	30.6411	5.952	67.0383	5.952	165.92	5.952	383.608	5.952	782.297	5.952	1331.72
6.052	18.1216	6.052	16.4327	6.052	31.1216	6.052	68.2218	6.052	169.153	6.052	390.662	6.052	794.251	6.052	1339.58
6.152	18.4683	6.152	16.7393	6.152	31.5903	6.15201	69.4094	6.152	172.396	6.152	397.692	6.152	805.97	6.152	1346.71
6.252	18.8194	6.25201	17.0124	6.252	31.9927	6.25201	70.5713	6.252	175.614	6.25201	404.752	6.252	817.162	6.25201	1353.64
6.35201	19.1317	6.35201	17.3177	6.35201	32.4069	6.35201	71.7591	6.352	178.824	6.35201	411.789	6.35201	828.457	6.35201	1359.9
6.452	19.4599	6.452	17.6043	6.452	32.8386	6.452	72.9424	6.452	182.027	6.452	418.826	6.452	839.427	6.452	1365.69
6.552	19.7784	6.552	17.8997	6.552	33.2544	6.552	74.1086	6.552	185.235	6.552	425.8	6.552	850.12	6.552	1371.19
6.652	20.1013	6.652	18.1832	6.652	33.6569	6.65201	75.2921	6.652	188.414	6.652	432.467	6.652	860.701	6.652	1376.31
6.752	20.4175	6.75201	18.47	6.752	34.0554	6.75201	76.4797	6.752	191.621	6.75201	439.236	6.752	871.047	6.75201	1380.99
6.85201	20.7239	6.85201	18.7279	6.85201	34.4675	6.85201	77.6477	6.852	194.823	6.85201	445.998	6.85201	880.995	6.85201	1385.51
6.952	21.0167	6.952	18.9933	6.952	34.8757	6.952	78.8116	6.952	198.004	6.952	452.767	6.952	890.867	6.952	1389.53
7.052	21.302	7.052	19.2574	7.052	35.2761	7.052	79.9875	7.052	201.174	7.052	459.508	7.052	900.265	7.052	1393.72
7.152	21.6033	7.152	19.5091	7.152	35.6841	7.15201	81.1533	7.152	204.321	7.152	466.162	7.152	909.665	7.152	1397.23
7.252	21.9153	7.25201	19.7632	7.252	36.0927	7.25201	82.3233	7.252	207.467	7.25201	472.812	7.252	918.651	7.25201	1400.66
7.35201	22.202	7.35201	20.0113	7.35201	36.4828	7.35201	83.501	7.352	210.629	7.35201	479.308	7.35201	927.534	7.35201	1403.84
7.452	22.4488	7.452	20.2596	7.452	36.8464	7.452	84.6905	7.452	213.774	7.452	485.786	7.452	936.169	7.452	1406.62
7.552	22.7145	7.552	20.4997	7.552	37.2468	7.552	85.8665	7.552	216.928	7.552	492.261	7.552	944.601	7.552	1409.65
7.652	22.98	7.652	20.7261	7.652	37.6472	7.65201	87.0579	7.652	220.082	7.652	498.726	7.652	952.819	7.652	1412.31
7.752	23.2592	7.75201	20.931	7.752	38.0475	7.75201	88.2335	7.752	223.227	7.75201	505.082	7.752	960.786	7.75201	1414.65
7.85201	23.5191	7.85201	21.1363	7.85201	38.4089	7.85201	89.4094	7.852	226.338	7.85201	511.435	7.85201	968.374	7.85201	1417.05
7.952	23.7378	7.952	21.3786	7.952	38.7663	7.952	90.5713	7.952	229.459	7.952	517.758	7.952	975.966	7.952	1419.32
8.052	23.9503	8.052	21.5855	8.052	39.1513	8.052	91.7591	8.052	232.566	8.052	523.993	8.052	983.212	8.052	1421.23
8.152	24.1653	8.152	21.7944	8.152	39.5261	8.15201	92.9346	8.152	235.69	8.152	530.228	8.152	990.235	8.152	1423.13
8.252	24.3784	8.25201	21.984	8.252	39.9069	8.25201	94.1165	8.252	238.787	8.25201	536.433	8.252	997.05	8.25201	1425.08
8.35201	24.5755	8.35201	22.1815	8.35201	40.2724	8.35201	95.3055	8.352	241.867	8.35201	542.509	8.35201	1003.64	8.35201	1427.07
8.452	24.8044	8.452	22.3647	8.452	40.6569	8.452	96.4758	8.452	244.949	8.452	548.531	8.452	1010.01	8.452	1428.58
8.552	25.013	8.552	22.5527	8.552	41.0457	8.552	97.6477	8.552	248.018	8.552	554.546	8.552	1016.19	8.552	1430.19
8.652	25.1988	8.652	22.7575	8.652	41.413	8.65201	98.7921	8.652	251.086	8.652	560.49	8.652	1022.16	8.652	1431.77
8.752	25.3942	8.75201	22.9471	8.752	41.7858	8.75201	99.968	8.752	254.129	8.75201	566.41	8.752	1028.06	8.75201	1433.25
8.85201	25.6074	8.85201	23.1404	8.85201	42.1668	8.85201	101.132	8.852	257.172	8.85201	572.312	8.85201	1033.81	8.85201	1434.64
8.952	25.8081	8.952	23.32	8.952	42.5536	8.952	102.32	8.952	260.223	8.952	578.132	8.952	1039.15	8.952	1435.92
9.052	25.998	9.052	23.4783	9.052	42.9382	9.052	103.493	9.052	263.25	9.052	583.957	9.052	1044.33	9.052	1437.21
9.152	26.2145	9.152	23.6465	9.152	43.3114	9.15201	104.663	9.152	266.252	9.152	589.821	9.152	1049.49	9.152	1438.45
9.252	26.402	9.25201	23.8083	9.252	43.6668	9.25201	105.833	9.252	269.264	9.25201	595.258	9.252	1054.09	9.25201	1439.64
9.35201	26.5916	9.35201	23.988	9.35201	44.0358	9.35201	106.983	9.352	272.262	9.35201	600.816	9.35201	1058.9	9.35201	1440.85
9.452	26.7792	9.452	24.1425	9.452	44.4168	9.452	108.144	9.452	275.252	9.452	606.371	9.452	1063.49	9.452	1442.04
9.552	26.9528	9.552	24.32	9.552	44.7841	9.552	109.294	9.552	278.227	9.552	611.91	9.552	1067.79	9.552	1443.18
9.652	27.1386	9.652	24.4941	9.652	45.1374	9.65201	110.452	9.652	281.18	9.652	617.343	9.652	1072.01	9.652	1444.17
9.752	27.3044	9.75201	24.6347	9.752	45.5028	9.75201	111.628	9.752	284.139	9.75201	622.685	9.752	1076.18	9.75201	1445.15
9.85201	27.5041	9.85201	24.7908	9.85201	45.8757	9.85201	112.759	9.852	287.098	9.85201	628.025	9.85201	1080.14	9.85201	1446.11
9.952	27.6559	9.952	24.949	9.952	46.2449	9.952	113.911	9.952	290.021	9.952	633.371	9.952	1083.96	9.952	1447
10.052	27.8183	10.052	25.1035	10.052	46.5866	10.052	115.06	10.052	292.949	10.052	638.722	10.052	1087.56	10.052	1447.91
10.152	27.9784	10.152	25.2675	10.152	46.9285	10.152	116.212	10.152	295.877	10.152	643.767	10.152	1091.15	10.152	1448.86
10.252	28.1349	10.252	25.416	10.252	47.2841	10.252	117.348	10.252	298.809	10.252	648.833	10.252	1094.67	10.252	1449.72
10.352	28.2988	10.352	25.57	10.352	47.6435	10.352	118.488	10.352	301.713	10.352	653.917	10.352	1097.75	10.352	1450.56
10.452	28.4434	10.452	25.6855	10.452	47.9889	10.452	119.644	10.452	304.598	10.452	658.947	10.452	1100.78	10.452	1451.36
10.552	28.6074	10.552	25.8379	10.552	48.3427	10.552	120.782	10.552	307.492	10.552	663.903	10.552	1103.77	10.552	1452.21
10.652	28.7675	10.652	25.9725	10.652	48.6863	10.652	121.921	10.652	310.373	10.652	668.759	10.652	1106.73	10.652	1452.98
10.752	28.9081	10.752	26.1113	10.752	49.0593	10.752	123.048	10.752	313.258	10.752	673.642	10.752	1109.73	10.752	1453.7
10.852	29.0666	10.852	26.2519	10.852	49.4208	10.852	124.187	10.852	316.111	10.852	678.452	10.852	1112.23	10.852	1454.45
10.952	29.1991	10.952	26.4043	10.952	49.7818	10.952	125.368	10.952	318.969	10.952	683.242	10.952	1114.83	10.952	1455.15
11.052	29.3517	11.052	26.5449	11.052	50.1239	11.052	126.523	11.052	321.846	11.052	688.11	11.052	1117.39	11.052	1455.84
11.152	29.498	11.152	26.666	11.152	50.485	11.152	127.665	11.152	324.691	11.152	692.601	11.152	1119.87	11.152	1456.49
11.252	29.6325	11.252	26.7949	11.252	50.8582	11.252	128.812	11.252	327.514	11.252	697.117	11.252	1122.14	11.252	1457.14
11.352	29.7853	11.352	26.9472	11.352	51.2138	11.352	129.974	11.352	330.346	11.352	701.616	11.352	1124.37	11.352	1457.8
11.452	29.9295	11.452	27.0607	11.452	51.5788	11.452	131.118	11.452	333.154	11.452	706.036	11.452	1126.54	11.452	1458.43
11.552	30.0683	11.552	27.2129	11.552	51.9403	11.552	132.261	11.552	335.982	11.552	710.423	11.552	1128.63	11.552	1459.06
11.652	30.1972	11.652	27.334	11.652	52.2997	11.652	133.399	11.652	338.783	11.652	714.689	11.652	1130.62	11.652	1459.65
11.752	30.3183	11.752	27.4472	11.752	52.6472	11.752	134.55	11.752	341.527	11.752	718.993	11.752	1132.51	11.752	1460.25
11.852	30.4394	11.852	27.5566	11.852	52.9968	11.852	135.712	11.852	344.318	11.852	723.19	11.852	1134.39	11.852	1460.83
11.952	30.5605	11.952	27.6952	11.952	53.3427	11.952	136.851	11.952	347.031	11.952	727.304	11.952	1136.2	11.952	1461.42
12.052	30.6894	12.052	27.7949	12.052	53.6863	12.052	137.972	12.052	349.748	12.052	731.45	12.052	1137.97	12.052	1461.98
12.152	30.83	12.152	27.8925	12.152	54.0341	12.152	139.103	12.152	352.457	12.152	735.501	12.152	1139.64	12.152	1462.53
12.252	30.9569	12.252	28.0136	12.252	54.3874	12.252	140.227	12.252	355.162	12.252	739.48	12.252	1141.25	12.252	1463.1
12.352	31.0939	12.352	28.1035	12.352	54.7411	12.352	141.362	12.352	357.867	12.352	743.406	12.352	1142.74	12.352	1463.64
12.452	31.2011	12.452	28.1933	12.452	55.1179	12.452	142.493	12.452	360.553	12.452	747.225	12.452	1144.26	12.452	1464.15
12.552	31.3122	12.552	28.3066	12.552	55.4753	12.552	143.612	12.552	363.232	12.552	751.017	12.552	1145.73	12.552	1464.66
12.652	31.4338	12.652	28.3847	12.652	55.8366	12.652	144.739	12.652	365.887	12.652	754.821	12.652	1147.19	12.652	1465.17
12.752	31.5506	12.752	28.498	12.752	56.2175	12.752	145.859	12.752	368.553	12.752	758.628	12.752	1148.51	12.752	1465.71
12.852	31.6838	12.852	28.6115	12.852	56.6044	12.852	146.977	12.852	371.205	12.852	762.401	12.852	1149.81	12.852	1466.18
12.952	31.8183	12.952	28.7168	12.952	56.9716	12.952	148.093	12.952	373.853	12.952	765.982	12.952	1151.11	12.952	1466.66
13.052	31.9552	13.052	28.8144	13.052	57.3483	13.052	149.204	13.052	376.494	13.052	769.482	13.052	1152.31	13.052	1467.13
13.152	32.0878	13.152	28.92	13.152	57.7216	13.152	150.329	13.152	379.086	13.152	772.995	13.152	1153.45	13.152	1467.57
13.252	32.1934	13.252	29.0332	13.252	58.0964	13.252	151.427	13.252	381.687	13.252	776.431	13.252	1154.58	13.252	1468.02
13.352	32.3066	13.352	29.123	13.352	58.446	13.352	152.536	13.352	384.309	13.352	779.788	13.352	1155.67	13.352	1468.47
13.452	32.4081	13.452	29.2363	13.452	58.8074	13.452	153.644	13.452	386.9	13.452	783.05	13.452	1156.79	13.452	1468.89
13.552	32.5292	13.552	29.3261	13.552	59.1491	13.552	154.747	13.552	389.486	13.552	786.328	13.552	1157.88	13.552	1469.32
13.652	32.6447	13.652	29.4355	13.652	59.5107	13.652	155.833	13.652	392.088	13.652	789.565	13.652	1158.84	13.652	1469.72
13.752	32.7559	13.752	29.549	13.752	59.8757	13.752	156.944	13.752	394.644	13.752	792.8	13.752	1159.8	13.752	1470.14
13.852	32.8808	13.852	29.666	13.852	60.2253	13.852	158.059	13.852	397.205	13.852	795.939	13.852	1160.78	13.852	1470.55
13.952	32.9825	13.952	29.7677	13.952	60.5614	13.952	159.173	13.952	399.744	13.952	799.021	13.952	1161.71	13.952	1470.94
14.052	33.0761	14.052	29.8652	14.052	60.9247	14.052	160.28	14.052	402.257	14.052	802.007	14.052	1162.62	14.052	1471.32
14.152	33.1699	14.152	29.9629	14.152	61.2663	14.152	161.388	14.152	404.701	14.152	805.021	14.152	1163.56	14.152	1471.68
14.252	33.2777	14.252	30.051	14.252	61.616	14.252	162.481	14.252	407.164	14.252	807.936	14.252	1164.45	14.252	1472.06
14.352	33.3886	14.352	30.1505	14.352	61.9638	14.352	163.581	14.352	409.623	14.352	810.78	14.352	1165.25	14.352	1472.42
14.452	33.4784	14.452	30.2558	14.452	62.3349	14.452	164.694	14.452	412.063	14.452	813.642	14.452	1166.02	14.452	1472.8
14.552	33.5841	14.552	30.3652	14.552	62.6764	14.552	165.79	14.552	414.514	14.552	816.392	14.552	1166.8	14.552	1473.16
14.652	33.6955	14.652	30.4904	14.652	63.0419	14.652	166.872	14.652	416.943	14.652	819.069	14.652	1167.54	14.652	1473.51
14.752	33.7988	14.752	30.6018	14.752	63.3972	14.752	167.972	14.752	419.357	14.752	821.739	14.752	1168.3	14.752	1473.88
14.852	33.9044	14.852	30.6952	14.852	63.7194	14.852	169.044	14.852	421.777	14.852	824.341	14.852	1169	14.852	1474.21
14.952	33.998	14.952	30.7893	14.952	64.0614	14.952	170.106	14.952	424.166	14.952	826.975	14.952	1169.68	14.952	1474.55
15.052	34.1231	15.052	30.9043	15.052	64.4325	15.052	171.183	15.052	426.572	15.052	829.565	15.052	1170.36	15.052	1474.89
15.152	34.2167	15.152	31.0216	15.152	64.7858	15.152	172.247	15.152	428.939	15.152	832.083	15.152	1171.05	15.152	1475.24
15.252	34.3244	15.252	31.123	15.252	65.1396	15.252	173.333	15.252	431.295	15.252	834.608	15.252	1171.71	15.252	1475.59
15.352	34.4434	15.352	31.2307	15.352	65.4911	15.352	174.413	15.352	433.617	15.352	837.034	15.352	1172.36	15.352	1475.92
15.452	34.5605	15.452	31.3436	15.452	65.8464	15.452	175.493	15.452	435.951	15.452	839.392	15.452	1173.02	15.452	1476.25
15.552	34.6777	15.552	31.4238	15.552	66.1943	15.552	176.542	15.552	438.287	15.552	841.749	15.552	1173.6	15.552	1476.57
15.652	34.795	15.652	31.5315	15.652	66.5419	15.652	177.606	15.652	440.592	15.652	844.028	15.652	1174.21	15.652	1476.88
15.752	34.9142	15.752	31.631	15.752	66.8935	15.752	178.663	15.752	442.892	15.752	846.284	15.752	1174.8	15.752	1477.19
15.852	35.0316	15.852	31.7129	15.852	67.2411	15.852	179.731	15.852	445.209	15.852	848.503	15.852	1175.38	15.852	1477.47
15.952	35.1544	15.952	31.8129	15.952	67.5983	15.952	180.806	15.952	447.494	15.952	850.671	15.952	1175.98	15.952	1477.76
16.052	35.2597	16.052	31.916	16.052	67.9363	16.052	181.882	16.052	449.765	16.052	852.845	16.052	1176.52	16.052	1478.04
16.152	35.3556	16.152	31.9982	16.152	68.2841	16.152	182.95	16.152	452.043	16.152	854.929	16.152	1177.07	16.152	1478.34
16.252	35.4747	16.252	32.09	16.252	68.6239	16.252	184.024	16.252	454.308	16.252	856.905	16.252	1177.62	16.252	1478.61
16.352	35.5841	16.352	32.1779	16.352	68.9833	16.352	185.067	16.352	456.568	16.352	858.897	16.352	1178.16	16.352	1478.88
16.452	35.672	16.452	32.2697	16.452	69.3054	16.452	186.124	16.452	458.828	16.452	860.829	16.452	1178.7	16.452	1479.17
16.552	35.748	16.552	32.3615	16.552	69.6318	16.552	187.177	16.552	461.099	16.552	862.78	16.552	1179.24	16.552	1479.45
16.652	35.8341	16.652	32.4611	16.652	69.9716	16.652	188.231	16.652	463.283	16.652	864.737	16.652	1179.71	16.652	1479.74
16.752	35.9394	16.752	32.549	16.752	70.3269	16.752	189.273	16.752	465.418	16.752	866.565	16.752	1180.18	16.752	1480.01
16.852	36.0333	16.852	32.6347	16.852	70.663	16.852	190.316	16.852	467.556	16.852	868.37	16.852	1180.64	16.852	1480.29
16.952	36.1447	16.952	32.7286	16.952	71.0163	16.952	191.341	16.952	469.693	16.952	870.167	16.952	1181.08	16.952	1480.56
17.052	36.2442	17.052	32.8205	17.052	71.3505	17.052	192.384	17.052	471.838	17.052	871.915	17.052	1181.56	17.052	1480.84
17.152	36.3556	17.152	32.92	17.152	71.6904	17.152	193.427	17.152	473.957	17.152	873.624	17.152	1181.99	17.152	1481.14
17.252	36.4552	17.252	33.0355	17.252	72.0378	17.252	194.433	17.252	476.076	17.252	875.331	17.252	1182.43	17.252	1481.4
17.352	36.537	17.352	33.1347	17.352	72.3857	17.352	195.458	17.352	478.168	17.352	876.969	17.352	1182.84	17.352	1481.64
17.452	36.6447	17.452	33.2347	17.452	72.7255	17.452	196.474	17.452	480.248	17.452	878.565	17.452	1183.25	17.452	1481.88
17.552	36.7499	17.552	33.34	17.552	73.0788	17.552	197.497	17.552	482.336	17.552	880.132	17.552	1183.66	17.552	1482.09
17.652	36.8439	17.652	33.4318	17.652	73.4325	17.652	198.523	17.652	484.427	17.652	881.737	17.652	1184.05	17.652	1482.32
17.752	36.9511	17.752	33.5254	17.752	73.7919	17.752	199.548	17.752	486.498	17.752	883.26	17.752	1184.45	17.752	1482.55
17.852	37.045	17.852	33.5997	17.852	74.1435	17.852	200.552	17.852	488.558	17.852	884.788	17.852	1184.84	17.852	1482.78
17.952	37.133	17.952	33.6916	17.952	74.4968	17.952	201.567	17.952	490.549	17.952	886.262	17.952	1185.23	17.952	1482.99
18.052	37.2324	18.052	33.7794	18.052	74.8388	18.052	202.593	18.052	492.564	18.052	887.743	18.052	1185.6	18.052	1483.23
18.152	37.328	18.152	33.8791	18.152	75.1746	18.152	203.598	18.152	494.558	18.152	889.151	18.152	1185.92	18.152	1483.44
18.252	37.4025	18.252	33.9786	18.252	75.5029	18.252	204.591	18.252	496.537	18.252	890.508	18.252	1186.3	18.252	1483.66
18.352	37.498	18.352	34.0705	18.352	75.8739	18.352	205.606	18.352	498.509	18.352	891.893	18.352	1186.66	18.352	1483.91
18.452	37.5958	18.452	34.1427	18.452	76.2155	18.452	206.601	18.452	500.48	18.452	893.249	18.452	1186.99	18.452	1484.13
18.552	37.6838	18.552	34.2246	18.552	76.5652	18.552	207.598	18.552	502.433	18.552	894.561	18.552	1187.34	18.552	1484.35
18.652	37.7833	18.652	34.3246	18.652	76.9247	18.652	208.609	18.652	504.377	18.652	895.841	18.652	1187.7	18.652	1484.55
18.752	37.8808	18.752	34.42	18.752	77.2724	18.752	209.587	18.752	506.308	18.752	897.093	18.752	1188.04	18.752	1484.77
18.852	37.9747	18.852	34.4941	18.852	77.6374	18.852	210.575	18.852	508.228	18.852	898.301	18.852	1188.38	18.852	1484.96
18.952	38.0683	18.952	34.5705	18.952	77.9716	18.952	211.573	18.952	510.175	18.952	899.471	18.952	1188.7	18.952	1485.18
19.052	38.1759	19.052	34.67	19.052	78.3269	19.052	212.548	19.052	512.119	19.052	900.63	19.052	1189.07	19.052	1485.37
19.152	38.2638	19.152	34.7677	19.152	78.6825	19.152	213.544	19.152	514.015	19.152	901.8	19.152	1189.39	19.152	1485.6
19.252	38.3752	19.252	34.8479	19.252	79.0224	19.252	214.516	19.252	515.896	19.252	902.919	19.252	1189.7	19.252	1485.8
19.352	38.4747	19.352	34.9396	19.352	79.3757	19.352	215.503	19.352	517.748	19.352	904.069	19.352	1189.98	19.352	1486
19.452	38.5683	19.452	35.0315	19.452	79.7216	19.452	216.477	19.452	519.578	19.452	905.171	19.452	1190.26	19.452	1486.19
19.552	38.6739	19.552	35.1193	19.552	80.0536	19.552	217.462	19.552	521.382	19.552	906.27	19.552	1190.57	19.552	1486.38
19.652	38.7736	19.652	35.1994	19.652	80.3894	19.652	218.441	19.652	523.197	19.652	907.331	19.652	1190.88	19.652	1486.58
19.752	38.8848	19.752	35.2911	19.752	80.7077	19.752	219.419	19.752	525.007	19.752	908.391	19.752	1191.16	19.752	1486.79
19.852	38.9902	19.852	35.3791	19.852	81.0419	19.852	220.38	19.852	526.806	19.852	909.428	19.852	1191.43	19.852	1486.97
19.952	39.0939	19.952	35.4708	19.952	81.3739	19.952	221.337	19.952	528.617	19.952	910.469	19.952	1191.7	19.952	1487.16
20.052	39.1934	20.052	35.5685	20.052	81.7077	20.052	222.28	20.052	530.416	20.052	911.46	20.052	1191.96	20.052	1487.33
20.152	39.2988	20.152	35.6604	20.152	82.0419	20.152	223.259	20.152	532.191	20.152	912.37	20.152	1192.27	20.152	1487.54
20.252	39.3927	20.252	35.7482	20.252	82.3777	20.252	224.208	20.252	533.957	20.252	913.301	20.252	1192.55	20.252	1487.71
20.352	39.4728	20.352	35.84	20.352	82.7021	20.352	225.163	20.352	535.666	20.352	914.21	20.352	1192.82	20.352	1487.9
20.452	39.58	20.452	35.92	20.452	83.0358	20.452	226.118	20.452	537.351	20.452	915.149	20.452	1193.09	20.452	1488.08
20.552	39.6795	20.552	36.0002	20.552	83.37	20.552	227.063	20.552	539.029	20.552	916.01	20.552	1193.37	20.552	1488.25
20.652	39.7736	20.652	36.0919	20.652	83.7175	20.652	227.997	20.652	540.718	20.652	916.86	20.652	1193.63	20.652	1488.41
20.752	39.8731	20.752	36.166	20.752	84.0554	20.752	228.927	20.752	542.396	20.752	917.702	20.752	1193.88	20.752	1488.61
20.852	39.965	20.852	36.2404	20.852	84.4013	20.852	229.862	20.852	544.078	20.852	918.579	20.852	1194.18	20.852	1488.79
20.952	40.0605	20.952	36.3283	20.952	84.7216	20.952	230.809	20.952	545.736	20.952	919.428	20.952	1194.39	20.952	1488.96
21.052	40.1544	21.052	36.42	21.052	85.0769	21.052	231.759	21.052	547.382	21.052	920.221	21.052	1194.61	21.052	1489.13
21.152	40.2402	21.152	36.508	21.152	85.3935	21.152	232.688	21.152	549.066	21.152	920.981	21.152	1194.85	21.152	1489.3
21.252	40.3223	21.252	36.5802	21.252	85.7389	21.252	233.622	21.252	550.728	21.252	921.78	21.252	1195.09	21.252	1489.46
21.352	40.3947	21.352	36.6604	21.352	86.0554	21.352	234.556	21.352	552.331	21.352	922.571	21.352	1195.31	21.352	1489.63
21.452	40.4902	21.452	36.7521	21.452	86.3855	21.452	235.477	21.452	553.939	21.452	923.333	21.452	1195.54	21.452	1489.8
21.552	40.5645	21.552	36.834	21.552	86.7077	21.552	236.394	21.552	555.527	21.552	924.03	21.552	1195.78	21.552	1489.95
21.652	40.6759	21.652	36.9083	21.652	87.0302	21.652	237.309	21.652	557.099	21.652	924.692	21.652	1196.02	21.652	1490.09
21.752	40.7559	21.752	36.9941	21.752	87.3464	21.752	238.239	21.752	558.679	21.752	925.37	21.752	1196.26	21.752	1490.26
21.852	40.8378	21.852	37.1058	21.852	87.6747	21.852	239.161	21.852	560.253	21.852	926.051	21.852	1196.52	21.852	1490.38
21.952	40.9434	21.952	37.1855	21.952	87.985	21.952	240.075	21.952	561.806	21.952	926.729	21.952	1196.79	21.952	1490.52
22.052	41.0236	22.052	37.2543	22.052	88.3114	22.052	240.983	22.052	563.359	22.052	927.383	22.052	1197.03	22.052	1490.67
22.152	41.1036	22.152	37.34	22.152	88.62	22.152	241.888	22.152	564.896	22.152	928.061	22.152	1197.28	22.152	1490.81
22.252	41.1838	22.252	37.42	22.252	88.9599	22.252	242.798	22.252	566.418	22.252	928.712	22.252	1197.49	22.252	1490.96
22.352	41.2638	22.352	37.5058	22.352	89.2802	22.352	243.694	22.352	567.966	22.352	929.364	22.352	1197.72	22.352	1491.11
22.452	41.3495	22.452	37.5802	22.452	89.6277	22.452	244.598	22.452	569.492	22.452	930.042	22.452	1197.96	22.452	1491.23
22.552	41.4239	22.552	37.6604	22.552	89.9638	22.552	245.489	22.552	571.009	22.552	930.692	22.552	1198.19	22.552	1491.35
22.652	41.5314	22.652	37.7286	22.652	90.2975	22.652	246.368	22.652	572.437	22.652	931.339	22.652	1198.42	22.652	1491.49
22.752	41.6231	22.752	37.8088	22.752	90.6318	22.752	247.263	22.752	573.851	22.752	931.997	22.752	1198.63	22.752	1491.62
22.852	41.7228	22.852	37.8888	22.852	90.9521	22.852	248.157	22.852	575.279	22.852	932.504	22.852	1198.85	22.852	1491.77
22.952	41.8223	22.952	37.969	22.952	91.2878	22.952	249.056	22.952	576.703	22.952	933.04	22.952	1199.03	22.952	1491.91
23.052	41.9025	23.052	38.0607	23.052	91.6239	23.052	249.933	23.052	578.109	23.052	933.55	23.052	1199.21	23.052	1492.05
23.152	41.9942	23.152	38.1543	23.152	91.9577	23.152	250.817	23.152	579.523	23.152	934.081	23.152	1199.42	23.152	1492.19
23.252	42.0861	23.252	38.2404	23.252	92.2841	23.252	251.688	23.252	580.902	23.252	934.622	23.252	1199.6	23.252	1492.33
23.352	42.1739	23.352	38.34	23.352	92.6122	23.352	252.567	23.352	582.299	23.352	935.133	23.352	1199.8	23.352	1492.47
23.452	42.2833	23.452	38.4513	23.452	92.9343	23.452	253.438	23.452	583.671	23.452	935.651	23.452	1199.98	23.452	1492.58
23.552	42.4025	23.552	38.5393	23.552	93.2489	23.552	254.309	23.552	585.047	23.552	936.161	23.552	1200.17	23.552	1492.71
23.652	42.498	23.652	38.631	23.652	93.5693	23.652	255.181	23.652	586.427	23.652	936.682	23.652	1200.33	23.652	1492.86
23.752	42.5841	23.752	38.7091	23.752	93.8855	23.752	256.04	23.752	587.792	23.752	937.188	23.752	1200.51	23.752	1492.99
23.852	42.6838	23.852	38.7893	23.852	94.1943	23.852	256.903	23.852	589.097	23.852	937.7	23.852	1200.7	23.852	1493.13
23.952	42.7638	23.952	38.8888	23.952	94.5341	23.952	257.735	23.952	590.435	23.952	938.204	23.952	1200.87	23.952	1493.25
24.052	42.8556	24.052	38.969	24.052	94.831	24.052	258.575	24.052	591.792	24.052	938.651	24.052	1201.03	24.052	1493.36
24.152	42.9374	24.152	39.049	24.152	95.1435	24.152	259.427	24.152	593.068	24.152	939.11	24.152	1201.23	24.152	1493.5
24.252	43.0353	24.252	39.1408	24.252	95.4521	24.252	260.286	24.252	594.379	24.252	939.561	24.252	1201.39	24.252	1493.6
24.352	43.1348	24.352	39.2091	24.352	95.7724	24.352	261.144	24.352	595.671	24.352	939.997	24.352	1201.58	24.352	1493.7
24.452	43.2284	24.452	39.2893	24.452	96.0671	24.452	261.989	24.452	596.939	24.452	940.44	24.452	1201.76	24.452	1493.83
24.552	43.3127	24.552	39.3497	24.552	96.3818	24.552	262.837	24.552	598.183	24.552	940.868	24.552	1201.95	24.552	1493.94
24.652	43.4161	24.652	39.4279	24.652	96.6863	24.652	263.677	24.652	599.449	24.652	941.29	24.652	1202.14	24.652	1494.04
24.752	43.5138	24.752	39.5197	24.752	96.995	24.752	264.509	24.752	600.71	24.752	941.71	24.752	1202.32	24.752	1494.14
24.852	43.5939	24.852	39.6193	24.852	97.2858	24.852	265.333	24.852	601.966	24.852	942.106	24.852	1202.5	24.852	1494.26
24.952	43.6934	24.952	39.719	24.952	97.6005	24.952	266.183	24.952	603.152	24.952	942.52	24.952	1202.68	24.952	1494.37
25.052	43.7853	25.052	39.799	25.052	97.9013	25.052	267.028	25.052	604.336	25.052	942.932	25.052	1202.86	25.052	1494.5
25.152	43.8731	25.152	39.8908	25.152	98.2394	25.152	267.868	25.152	605.542	25.152	943.336	25.152	1203.03	25.152	1494.61
25.252	43.9589	25.252	39.9708	25.252	98.5614	25.252	268.688	25.252	606.748	25.252	943.719	25.252	1203.18	25.252	1494.7
25.352	44.0666	25.352	40.0705	25.352	98.8739	25.352	269.497	25.352	607.921	25.352	944.108	25.352	1203.36	25.352	1494.81
25.452	44.1544	25.452	40.17	25.452	99.2021	25.452	270.329	25.452	609.081	25.452	944.497	25.452	1203.52	25.452	1494.93
25.552	44.248	25.552	40.2599	25.552	99.5224	25.552	271.142	25.552	610.242	25.552	944.86	25.552	1203.66	25.552	1495.04
25.652	44.3402	25.652	40.334	25.652	99.8232	25.652	271.966	25.652	611.42	25.652	945.249	25.652	1203.8	25.652	1495.16
25.752	44.4239	25.752	40.4182	25.752	100.137	25.752	272.774	25.752	612.547	25.752	945.625	25.752	1203.95	25.752	1495.28
25.852	44.5158	25.852	40.4904	25.852	100.439	25.852	273.606	25.852	613.71	25.852	945.971	25.852	1204.1	25.852	1495.41
25.952	44.6036	25.952	40.5822	25.952	100.772	25.952	274.434	25.952	614.863	25.952	946.336	25.952	1204.24	25.952	1495.5
26.052	44.6955	26.052	40.6505	26.052	101.073	26.052	275.261	26.052	615.947	26.052	946.68	26.052	1204.36	26.052	1495.6
26.152	44.7833	26.152	40.7286	26.152	101.382	26.152	276.081	26.152	617.042	26.152	947.03	26.152	1204.49	26.152	1495.71
26.252	44.8752	26.252	40.8324	26.252	101.683	26.252	276.894	26.252	618.117	26.252	947.368	26.252	1204.66	26.252	1495.81
26.352	44.9552	26.352	40.9182	26.352	101.983	26.352	277.708	26.352	619.171	26.352	947.708	26.352	1204.81	26.352	1495.92
26.452	45.0216	26.452	41.0043	26.452	102.292	26.452	278.497	26.452	620.23	26.452	948.02	26.452	1204.95	26.452	1496.02
26.552	45.1017	26.552	41.084	26.552	102.587	26.552	279.284	26.552	621.299	26.552	948.362	26.552	1205.09	26.552	1496.11
26.652	45.1856	26.652	41.1505	26.652	102.89	26.652	280.098	26.652	622.355	26.652	948.676	26.652	1205.23	26.652	1496.21
26.752	45.2541	26.752	41.2385	26.752	103.202	26.752	280.884	26.752	623.398	26.752	948.985	26.752	1205.36	26.752	1496.29
26.852	45.3458	26.852	41.3302	26.852	103.491	26.852	281.669	26.852	624.429	26.852	949.266	26.852	1205.49	26.852	1496.4
26.952	45.4259	26.952	41.4144	26.952	103.823	26.952	282.433	26.952	625.459	26.952	949.567	26.952	1205.63	26.952	1496.48
27.052	45.4942	27.052	41.5043	27.052	104.132	27.052	283.22	27.052	626.492	27.052	949.88	27.052	1205.76	27.052	1496.58
27.152	45.5841	27.152	41.6152	27.152	104.436	27.152	283.977	27.152	627.511	27.152	950.165	27.152	1205.91	27.152	1496.66
27.252	45.6525	27.252	41.6761	27.252	104.753	27.252	284.743	27.252	628.511	27.252	950.434	27.252	1206.06	27.252	1496.74
27.352	45.7284	27.352	41.7599	27.352	105.058	27.352	285.497	27.352	629.547	27.352	950.71	27.352	1206.18	27.352	1496.83
27.452	45.8028	27.452	41.84	27.452	105.351	27.452	286.247	27.452	630.531	27.452	950.965	27.452	1206.33	27.452	1496.92
27.552	45.8792	27.552	41.92	27.552	105.663	27.552	287.011	27.552	631.537	27.552	951.235	27.552	1206.45	27.552	1497.03
27.652	45.965	27.652	41.9885	27.652	105.96	27.652	287.778	27.652	632.523	27.652	951.483	27.652	1206.57	27.652	1497.13
27.752	46.0528	27.752	42.0746	27.752	106.237	27.752	288.548	27.752	633.511	27.752	951.751	27.752	1206.71	27.752	1497.22
27.852	46.1642	27.852	42.1583	27.852	106.534	27.852	289.302	27.852	634.492	27.852	952.016	27.852	1206.84	27.852	1497.33
27.952	46.2442	27.952	42.219	27.952	106.843	27.952	290.075	27.952	635.478	27.952	952.28	27.952	1206.99	27.952	1497.4
28.052	46.3341	28.052	42.299	28.052	107.126	28.052	290.825	28.052	636.414	28.052	952.54	28.052	1207.11	28.052	1497.51
28.152	46.4142	28.152	42.3832	28.152	107.401	28.152	291.562	28.152	637.273	28.152	952.805	28.152	1207.23	28.152	1497.6
28.252	46.5199	28.252	42.4416	28.252	107.702	28.252	292.309	28.252	638.156	28.252	953.043	28.252	1207.36	28.252	1497.68
28.352	46.5995	28.352	42.5411	28.352	108.003	28.352	293.059	28.352	639.039	28.352	953.3	28.352	1207.48	28.352	1497.76
28.452	46.6995	28.452	42.5997	28.452	108.311	28.452	293.802	28.452	639.921	28.452	953.555	28.452	1207.6	28.452	1497.82
28.552	46.8145	28.552	42.6682	28.552	108.608	28.552	294.556	28.552	640.812	28.552	953.805	28.552	1207.72	28.552	1497.9
28.652	46.9142	28.652	42.7404	28.652	108.913	28.652	295.286	28.652	641.671	28.652	954.055	28.652	1207.85	28.652	1497.99
28.752	47.0059	28.752	42.8205	28.752	109.214	28.752	296.016	28.752	642.542	28.752	954.297	28.752	1207.98	28.752	1498.06
28.852	47.08	28.852	42.9261	28.852	109.534	28.852	296.733	28.852	643.408	28.852	954.532	28.852	1208.1	28.852	1498.13
28.952	47.1544	28.952	43.0216	28.952	109.835	28.952	297.466	28.952	644.277	28.952	954.762	28.952	1208.22	28.952	1498.21
29.052	47.2345	29.052	43.1058	29.052	110.149	29.052	298.188	29.052	645.152	29.052	955.004	29.052	1208.31	29.052	1498.31
29.152	47.3145	29.152	43.1721	29.152	110.452	29.152	298.913	29.152	645.992	29.152	955.241	29.152	1208.44	29.152	1498.36
29.252	47.3988	29.252	43.2404	29.252	110.761	29.252	299.638	29.252	646.792	29.252	955.434	29.252	1208.58	29.252	1498.42
29.352	47.4728	29.352	43.3441	29.352	111.042	29.352	300.384	29.352	647.638	29.352	955.665	29.352	1208.7	29.352	1498.5
29.452	47.5645	29.452	43.4396	29.452	111.325	29.452	301.106	29.452	648.446	29.452	955.88	29.452	1208.81	29.452	1498.59
29.552	47.6488	29.552	43.5275	29.552	111.62	29.552	301.817	29.552	649.256	29.552	956.114	29.552	1208.92	29.552	1498.69
29.652	47.7345	29.652	43.6035	29.652	111.921	29.652	302.534	29.652	650.062	29.652	956.325	29.652	1209.03	29.652	1498.77
29.752	47.8028	29.752	43.7074	29.752	112.228	29.752	303.278	29.752	650.843	29.752	956.532	29.752	1209.15	29.752	1498.84
29.852	47.8927	29.852	43.7794	29.852	112.505	29.852	304.009	29.852	651.632	29.852	956.762	29.852	1209.24	29.852	1498.93
29.952	47.9845	29.952	43.8754	29.952	112.78	29.952	304.704	29.952	652.398	29.952	956.979	29.952	1209.35	29.952	1499.01
30.052	48.0784	30.052	43.9494	30.052	113.087	30.052	305.388	30.052	653.191	30.052	957.196	30.052	1209.47	30.052	1499.07
30.152	48.1683	30.152	44.0411	30.152	113.374	30.152	306.067	30.152	653.992	30.152	957.393	30.152	1209.58	30.152	1499.14
30.252	48.2638	30.252	44.1254	30.252	113.663	30.252	306.773	30.252	654.749	30.252	957.598	30.252	1209.67	30.252	1499.23
30.352	48.3634	30.352	44.219	30.352	113.933	30.352	307.477	30.352	655.506	30.352	957.805	30.352	1209.79	30.352	1499.34
30.452	48.4747	30.452	44.2911	30.452	114.227	30.452	308.157	30.452	656.242	30.452	958.001	30.452	1209.89	30.452	1499.39
30.552	48.5744	30.552	44.3636	30.552	114.507	30.552	308.848	30.552	657.003	30.552	958.204	30.552	1210.01	30.552	1499.46
30.652	48.6544	30.652	44.4474	30.652	114.772	30.652	309.528	30.652	657.734	30.652	958.407	30.652	1210.11	30.652	1499.55
30.752	48.7463	30.752	44.5393	30.752	115.042	30.752	310.188	30.752	658.464	30.752	958.594	30.752	1210.22	30.752	1499.62
30.852	48.8341	30.852	44.6075	30.852	115.325	30.852	310.837	30.852	659.195	30.852	958.8	30.852	1210.31	30.852	1499.69
30.952	48.8927	30.952	44.6916	30.952	115.608	30.952	311.509	30.952	659.927	30.952	958.977	30.952	1210.42	30.952	1499.75
31.052	48.9728	31.052	44.7482	31.052	115.882	31.052	312.212	31.052	660.671	31.052	959.161	31.052	1210.51	31.052	1499.82
31.152	49.0589	31.152	44.8324	31.152	116.163	31.152	312.872	31.152	661.363	31.152	959.333	31.152	1210.61	31.152	1499.9
31.252	49.1386	31.252	44.9043	31.252	116.433	31.252	313.567	31.252	662.062	31.252	959.524	31.252	1210.71	31.252	1499.98
31.352	49.2191	31.352	45.0043	31.352	116.708	31.352	314.239	31.352	662.759	31.352	959.704	31.352	1210.82	31.352	1500.06
31.452	49.295	31.452	45.0822	31.452	116.997	31.452	314.907	31.452	663.414	31.452	959.875	31.452	1210.89	31.452	1500.12
31.552	49.3634	31.552	45.1505	31.552	117.266	31.552	315.567	31.552	664.058	31.552	960.043	31.552	1210.98	31.552	1500.21
31.652	49.4239	31.652	45.2091	31.652	117.542	31.652	316.239	31.652	664.722	31.652	960.21	31.652	1211.08	31.652	1500.29
31.752	49.4963	31.752	45.3129	31.752	117.831	31.752	316.923	31.752	665.371	31.752	960.368	31.752	1211.19	31.752	1500.34
31.852	49.5763	31.852	45.3986	31.852	118.12	31.852	317.591	31.852	666.023	31.852	960.516	31.852	1211.26	31.852	1500.41
31.952	49.6488	31.952	45.4786	31.952	118.393	31.952	318.271	31.952	666.671	31.952	960.665	31.952	1211.35	31.952	1500.46
32.052	49.7442	32.052	45.5705	32.052	118.671	32.052	318.946	32.052	667.3	32.052	960.836	32.052	1211.44	32.052	1500.56
32.152	49.8127	32.152	45.6566	32.152	118.952	32.152	319.587	32.152	667.941	32.152	961.001	32.152	1211.54	32.152	1500.62
32.252	49.8927	32.252	45.7286	32.252	119.237	32.252	320.255	32.252	668.581	32.252	961.165	32.252	1211.64	32.252	1500.68
32.352	49.9845	32.352	45.805	32.352	119.515	32.352	320.907	32.352	669.203	32.352	961.319	32.352	1211.72	32.352	1500.74
32.452	50.0645	32.452	45.8791	32.452	119.758	32.452	321.556	32.452	669.849	32.452	961.477	32.452	1211.83	32.452	1500.78
32.552	50.1488	32.552	45.9574	32.552	120.042	32.552	322.196	32.552	670.453	32.552	961.625	32.552	1211.93	32.552	1500.85
32.652	50.2345	32.652	46.049	32.652	120.304	32.652	322.837	32.652	671.074	32.652	961.774	32.652	1212.03	32.652	1500.89
32.752	50.3263	32.752	46.1449	32.752	120.593	32.752	323.466	32.752	671.664	32.752	961.919	32.752	1212.11	32.752	1500.96
32.852	50.43	32.852	46.1896	32.852	120.862	32.852	324.091	32.852	672.242	32.852	962.063	32.852	1212.18	32.852	1501.03
32.952	50.5138	32.952	46.258	32.952	121.143	32.952	324.727	32.952	672.824	32.952	962.204	32.952	1212.26	32.952	1501.1
33.052	50.5939	33.052	46.3302	33.052	121.413	33.052	325.348	33.052	673.398	33.052	962.35	33.052	1212.34	33.052	1501.17
33.152	50.6934	33.152	46.3949	33.152	121.69	33.152	325.97	33.152	673.972	33.152	962.485	33.152	1212.42	33.152	1501.22
33.252	50.7736	33.252	46.469	33.252	121.964	33.252	326.598	33.252	674.531	33.252	962.614	33.252	1212.5	33.252	1501.27
33.352	50.8519	33.352	46.5411	33.352	122.241	33.352	327.212	33.352	675.089	33.352	962.754	33.352	1212.59	33.352	1501.33
33.452	50.9552	33.452	46.6136	33.452	122.503	33.452	327.837	33.452	675.652	33.452	962.883	33.452	1212.65	33.452	1501.39
33.552	51.0472	33.552	46.6916	33.552	122.792	33.552	328.454	33.552	676.203	33.552	963.016	33.552	1212.72	33.552	1501.46
33.652	51.1252	33.652	46.7599	33.652	123.061	33.652	329.075	33.652	676.748	33.652	963.157	33.652	1212.79	33.652	1501.53
33.752	51.2113	33.752	46.8246	33.752	123.343	33.752	329.696	33.752	677.292	33.752	963.293	33.752	1212.86	33.752	1501.59
33.852	51.295	33.852	46.8986	33.852	123.612	33.852	330.317	33.852	677.824	33.852	963.434	33.852	1212.94	33.852	1501.66
33.952	51.3597	33.952	46.9904	33.952	123.882	33.952	330.927	33.952	678.367	33.952	963.593	33.952	1213.03	33.952	1501.72
34.052	51.4495	34.052	47.0668	34.052	124.151	34.052	331.536	34.052	678.91	34.052	963.708	34.052	1213.1	34.052	1501.76
34.152	51.5353	34.152	47.1388	34.152	124.413	34.152	332.145	34.152	679.429	34.152	963.836	34.152	1213.17	34.152	1501.83
34.252	51.6036	34.252	47.2035	34.252	124.657	34.252	332.755	34.252	679.96	34.252	963.981	34.252	1213.26	34.252	1501.91
34.352	51.6683	34.352	47.305	34.352	124.929	34.352	333.356	34.352	680.506	34.352	964.114	34.352	1213.35	34.352	1501.96
34.452	51.7442	34.452	47.3596	34.452	125.175	34.452	333.954	34.452	681.042	34.452	964.235	34.452	1213.42	34.452	1502.01
34.552	51.8127	34.552	47.4261	34.552	125.452	34.552	334.548	34.552	681.554	34.552	964.364	34.552	1213.49	34.552	1502.07
34.652	51.8848	34.652	47.5099	34.652	125.714	34.652	335.144	34.652	682.042	34.652	964.497	34.652	1213.56	34.652	1502.13
34.752	51.9455	34.752	47.5746	34.752	125.972	34.752	335.71	34.752	682.549	34.752	964.632	34.752	1213.63	34.752	1502.19
34.852	52.012	34.852	47.6408	34.852	126.222	34.852	336.312	34.852	683.054	34.852	964.766	34.852	1213.72	34.852	1502.23
34.952	52.0841	34.952	47.7152	34.952	126.483	34.952	336.876	34.952	683.554	34.952	964.887	34.952	1213.8	34.952	1502.28
35.052	52.1525	35.052	47.7855	35.052	126.733	35.052	337.458	35.052	684.036	35.052	964.997	35.052	1213.88	35.052	1502.34
35.152	52.2247	35.152	47.838	35.152	126.985	35.152	338.028	35.152	684.509	35.152	965.118	35.152	1213.95	35.152	1502.39
35.252	52.3049	35.252	47.9027	35.252	127.261	35.252	338.598	35.252	684.976	35.252	965.251	35.252	1214.04	35.252	1502.45
35.352	52.3653	35.352	48.0002	35.352	127.511	35.352	339.177	35.352	685.433	35.352	965.364	35.352	1214.12	35.352	1502.5
35.452	52.4613	35.452	48.0668	35.452	127.757	35.452	339.773	35.452	685.894	35.452	965.473	35.452	1214.2	35.452	1502.55
35.552	52.5528	35.552	48.1388	35.552	128.022	35.552	340.348	35.552	686.355	35.552	965.6	35.552	1214.29	35.552	1502.61
35.652	52.6252	35.652	48.2347	35.652	128.265	35.652	340.919	35.652	686.792	35.652	965.727	35.652	1214.35	35.652	1502.65
35.752	52.6856	35.752	48.305	35.752	128.515	35.752	341.489	35.752	687.265	35.752	965.844	35.752	1214.42	35.752	1502.71
35.852	52.7853	35.852	48.3949	35.852	128.766	35.852	342.059	35.852	687.695	35.852	965.958	35.852	1214.5	35.852	1502.77
35.952	52.8597	35.952	48.5002	35.952	129.011	35.952	342.63	35.952	688.132	35.952	966.059	35.952	1214.55	35.952	1502.83
36.052	52.9552	36.052	48.5607	36.052	129.253	36.052	343.2	36.052	688.566	36.052	966.172	36.052	1214.63	36.052	1502.89
36.152	53.0394	36.152	48.6371	36.152	129.503	36.152	343.77	36.152	688.988	36.152	966.293	36.152	1214.69	36.152	1502.93
36.252	53.1056	36.252	48.7152	36.252	129.737	36.252	344.341	36.252	689.421	36.252	966.421	36.252	1214.76	36.252	1502.99
36.352	53.1856	36.352	48.805	36.352	129.983	36.352	344.899	36.352	689.851	36.352	966.516	36.352	1214.83	36.352	1503.04
36.452	53.2581	36.452	48.8693	36.452	130.265	36.452	345.438	36.452	690.253	36.452	966.625	36.452	1214.91	36.452	1503.08
36.552	53.3284	36.552	48.9418	36.552	130.508	36.552	345.989	36.552	690.64	36.552	966.727	36.552	1214.98	36.552	1503.13
36.652	53.4044	36.652	49.0197	36.652	130.759	36.652	346.559	36.652	691.042	36.652	966.843	36.652	1215.04	36.652	1503.17
36.752	53.4769	36.752	49.0941	36.752	131.022	36.752	347.11	36.752	691.441	36.752	966.958	36.752	1215.1	36.752	1503.2
36.852	53.5627	36.852	49.1644	36.852	131.278	36.852	347.665	36.852	691.812	36.852	967.059	36.852	1215.19	36.852	1503.24
36.952	53.6488	36.952	49.2404	36.952	131.522	36.952	348.216	36.952	692.21	36.952	967.168	36.952	1215.26	36.952	1503.28
37.052	53.7247	37.052	49.301	37.052	131.792	37.052	348.747	37.052	692.601	37.052	967.266	37.052	1215.34	37.052	1503.34
37.152	53.8089	37.152	49.3675	37.152	132.042	37.152	349.286	37.152	692.992	37.152	967.372	37.152	1215.4	37.152	1503.39
37.252	53.8947	37.252	49.4396	37.252	132.288	37.252	349.829	37.252	693.371	37.252	967.465	37.252	1215.46	37.252	1503.45
37.352	53.9942	37.352	49.5238	37.352	132.534	37.352	350.348	37.352	693.753	37.352	967.555	37.352	1215.53	37.352	1503.48
37.452	54.0549	37.452	49.6096	37.452	132.766	37.452	350.895	37.452	694.132	37.452	967.676	37.452	1215.58	37.452	1503.53
37.552	54.1409	37.552	49.6896	37.552	132.991	37.552	351.433	37.552	694.511	37.552	967.774	37.552	1215.65	37.552	1503.58
37.652	54.2247	37.652	49.766	37.652	133.241	37.652	351.938	37.652	694.902	37.652	967.883	37.652	1215.69	37.652	1503.61
37.752	54.2972	37.752	49.838	37.752	133.491	37.752	352.45	37.752	695.273	37.752	967.985	37.752	1215.77	37.752	1503.65
37.852	54.3886	37.852	49.9144	37.852	133.735	37.852	352.97	37.852	695.652	37.852	968.086	37.852	1215.81	37.852	1503.69
37.952	54.4691	37.952	49.9885	37.952	133.975	37.952	353.47	37.952	696.031	37.952	968.202	37.952	1215.84	37.952	1503.74
38.052	54.5511	38.052	50.049	38.052	134.222	38.052	353.97	38.052	696.402	38.052	968.286	38.052	1215.88	38.052	1503.79
38.152	54.6191	38.152	50.1332	38.152	134.472	38.152	354.481	38.152	696.761	38.152	968.387	38.152	1215.94	38.152	1503.84
38.252	54.6995	38.252	50.2111	38.252	134.715	38.252	355.016	38.252	697.101	38.252	968.497	38.252	1216	38.252	1503.9
38.352	54.7638	38.352	50.2716	38.352	134.96	38.352	355.516	38.352	697.453	38.352	968.586	38.352	1216.06	38.352	1503.96
38.452	54.8089	38.452	50.3324	38.452	135.202	38.452	356.048	38.452	697.792	38.452	968.688	38.452	1216.11	38.452	1504.03
38.552	54.883	38.552	50.3949	38.552	135.44	38.552	356.528	38.552	698.14	38.552	968.782	38.552	1216.15	38.552	1504.08
38.652	54.9495	38.652	50.469	38.652	135.69	38.652	357.042	38.652	698.472	38.652	968.883	38.652	1216.2	38.652	1504.13
38.752	55.0255	38.752	50.5355	38.752	135.917	38.752	357.567	38.752	698.812	38.752	968.973	38.752	1216.26	38.752	1504.16
38.852	55.0861	38.852	50.5919	38.852	136.132	38.852	358.067	38.852	699.14	38.852	969.063	38.852	1216.32	38.852	1504.23
38.952	55.1427	38.952	50.6604	38.952	136.374	38.952	358.567	38.952	699.453	38.952	969.133	38.952	1216.36	38.952	1504.27
39.052	55.1955	39.052	50.7386	39.052	136.587	39.052	359.079	39.052	699.773	39.052	969.21	39.052	1216.42	39.052	1504.31
39.152	55.2638	39.152	50.8224	39.152	136.811	39.152	359.598	39.152	700.101	39.152	969.305	39.152	1216.48	39.152	1504.35
39.252	55.3284	39.252	50.8754	39.252	137.03	39.252	360.103	39.252	700.414	39.252	969.375	39.252	1216.54	39.252	1504.39
39.352	55.3927	39.352	50.9396	39.352	137.249	39.352	360.587	39.352	700.742	39.352	969.465	39.352	1216.6	39.352	1504.44
39.452	55.4533	39.452	51.008	39.452	137.464	39.452	361.087	39.452	701.05	39.452	969.555	39.452	1216.65	39.452	1504.5
39.552	55.5511	39.552	51.0863	39.552	137.675	39.552	361.567	39.552	701.351	39.552	969.625	39.552	1216.7	39.552	1504.52
39.652	55.6427	39.652	51.1583	39.652	137.913	39.652	362.075	39.652	701.652	39.652	969.712	39.652	1216.75	39.652	1504.56
39.752	55.715	39.752	51.1957	39.752	138.132	39.752	362.575	39.752	701.956	39.752	969.786	39.752	1216.79	39.752	1504.61
39.852	55.8011	39.852	51.2697	39.852	138.374	39.852	363.067	39.852	702.265	39.852	969.864	39.852	1216.84	39.852	1504.66
39.952	55.8909	39.952	51.3558	39.952	138.618	39.952	363.581	39.952	702.566	39.952	969.934	39.952	1216.88	39.952	1504.68
40.052	55.9747	40.052	51.4318	40.052	138.831	40.052	364.067	40.052	702.857	40.052	970.024	40.052	1216.94	40.052	1504.73
40.152	56.0589	40.152	51.5043	40.152	139.061	40.152	364.559	40.152	703.15	40.152	970.094	40.152	1216.98	40.152	1504.75
40.252	56.1447	40.252	51.5588	40.252	139.292	40.252	365.048	40.252	703.427	40.252	970.172	40.252	1217.03	40.252	1504.78
40.352	56.2308	40.352	51.6371	40.352	139.542	40.352	365.536	40.352	703.714	40.352	970.268	40.352	1217.09	40.352	1504.82
40.452	56.295	40.452	51.7013	40.452	139.78	40.452	366.016	40.452	703.972	40.452	970.356	40.452	1217.13	40.452	1504.87
40.552	56.3675	40.552	51.7502	40.552	140.022	40.552	366.489	40.552	704.253	40.552	970.415	40.552	1217.17	40.552	1504.91
40.652	56.4317	40.652	51.8168	40.652	140.257	40.652	366.958	40.652	704.531	40.652	970.504	40.652	1217.22	40.652	1504.95
40.752	56.4924	40.752	51.881	40.752	140.477	40.752	367.407	40.752	704.792	40.752	970.586	40.752	1217.26	40.752	1504.98
40.852	56.5784	40.852	51.9652	40.852	140.714	40.852	367.868	40.852	705.056	40.852	970.676	40.852	1217.31	40.852	1505.01
40.952	56.6605	40.952	52.0294	40.952	140.907	40.952	368.329	40.952	705.312	40.952	970.747	40.952	1217.36	40.952	1505.05
41.052	56.7442	41.052	52.09	41.052	141.12	41.052	368.786	41.052	705.57	41.052	970.805	41.052	1217.39	41.052	1505.11
41.152	56.8127	41.152	52.1566	41.152	141.351	41.152	369.253	41.152	705.831	41.152	970.869	41.152	1217.42	41.152	1505.15
41.252	56.8909	41.252	52.2152	41.252	141.581	41.252	369.696	41.252	706.089	41.252	970.94	41.252	1217.48	41.252	1505.19
41.352	56.9434	41.352	52.2911	41.352	141.811	41.352	370.151	41.352	706.339	41.352	971.016	41.352	1217.53	41.352	1505.22
41.452	57.0081	41.452	52.3596	41.452	142.026	41.452	370.592	41.452	706.597	41.452	971.086	41.452	1217.58	41.452	1505.28
41.552	57.0939	41.552	52.4318	41.552	142.233	41.552	371.032	41.552	706.867	41.552	971.149	41.552	1217.61	41.552	1505.32
41.652	57.1544	41.652	52.5238	41.652	142.464	41.652	371.474	41.652	707.116	41.652	971.211	41.652	1217.65	41.652	1505.36
41.752	57.2386	41.752	52.5863	41.752	142.683	41.752	371.93	41.752	707.374	41.752	971.27	41.752	1217.7	41.752	1505.39
41.852	57.2931	41.852	52.6604	41.852	142.901	41.852	372.38	41.852	707.632	41.852	971.344	41.852	1217.73	41.852	1505.43
41.952	57.3458	41.952	52.7269	41.952	143.124	41.952	372.829	41.952	707.874	41.952	971.379	41.952	1217.78	41.952	1505.46
42.052	57.3792	42.052	52.7794	42.052	143.362	42.052	373.278	42.052	708.101	42.052	971.45	42.052	1217.82	42.052	1505.48
42.152	57.43	42.152	52.838	42.152	143.581	42.152	373.727	42.152	708.343	42.152	971.539	42.152	1217.87	42.152	1505.52
42.252	57.4825	42.252	52.9027	42.252	143.811	42.252	374.169	42.252	708.556	42.252	971.606	42.252	1217.91	42.252	1505.57
42.352	57.5353	42.352	52.9807	42.352	144.028	42.352	374.598	42.352	708.773	42.352	971.665	42.352	1217.95	42.352	1505.6
42.452	57.598	42.452	53.055	42.452	144.218	42.452	375.028	42.452	709.007	42.452	971.747	42.452	1217.99	42.452	1505.63
42.552	57.6622	42.552	53.1193	42.552	144.444	42.552	375.47	42.552	709.234	42.552	971.799	42.552	1218.03	42.552	1505.66
42.652	57.7345	42.652	53.1722	42.652	144.655	42.652	375.907	42.652	709.484	42.652	971.844	42.652	1218.06	42.652	1505.69
42.752	57.8011	42.752	53.2425	42.752	144.874	42.752	376.348	42.752	709.714	42.752	971.903	42.752	1218.11	42.752	1505.73
42.852	57.8731	42.852	53.3088	42.852	145.085	42.852	376.759	42.852	709.925	42.852	971.973	42.852	1218.17	42.852	1505.77
42.952	57.9574	42.952	53.3754	42.952	145.305	42.952	377.192	42.952	710.132	42.952	972.043	42.952	1218.21	42.952	1505.8
43.052	58.0277	43.052	53.4457	43.052	145.522	43.052	377.591	43.052	710.363	43.052	972.11	43.052	1218.24	43.052	1505.83
43.152	58.1134	43.152	53.5099	43.152	145.733	43.152	378.001	43.152	710.593	43.152	972.192	43.152	1218.28	43.152	1505.85
43.252	58.1739	43.252	53.5746	43.252	145.972	43.252	378.411	43.252	710.812	43.252	972.25	43.252	1218.31	43.252	1505.89
43.352	58.2581	43.352	53.6332	43.352	146.19	43.352	378.821	43.352	711.042	43.352	972.305	43.352	1218.36	43.352	1505.93
43.452	58.3244	43.452	53.6957	43.452	146.393	43.452	379.235	43.452	711.273	43.452	972.375	43.452	1218.38	43.452	1505.95
43.552	58.3731	43.552	53.7543	43.552	146.612	43.552	379.657	43.552	711.484	43.552	972.438	43.552	1218.42	43.552	1505.98
43.652	58.4495	43.652	53.7933	43.652	146.811	43.652	380.067	43.652	711.703	43.652	972.497	43.652	1218.47	43.652	1506
43.752	58.5138	43.752	53.8754	43.752	147.042	43.752	380.466	43.752	711.888	43.752	972.567	43.752	1218.51	43.752	1506.03
43.852	58.5784	43.852	53.9416	43.852	147.253	43.852	380.868	43.852	712.07	43.852	972.645	43.852	1218.54	43.852	1506.04
43.952	58.6525	43.952	54.0082	43.952	147.472	43.952	381.28	43.952	712.292	43.952	972.715	43.952	1218.56	43.952	1506.07
44.052	58.7308	44.052	54.0685	44.052	147.671	44.052	381.702	44.052	712.492	44.052	972.778	44.052	1218.6	44.052	1506.1
44.152	58.8089	44.152	54.1254	44.152	147.866	44.152	382.106	44.152	712.671	44.152	972.836	44.152	1218.63	44.152	1506.14
44.252	58.8792	44.252	54.2035	44.252	148.073	44.252	382.516	44.252	712.863	44.252	972.895	44.252	1218.67	44.252	1506.17
44.352	58.9808	44.352	54.2619	44.352	148.247	44.352	382.93	44.352	713.062	44.352	972.958	44.352	1218.7	44.352	1506.19
44.452	59.0645	44.452	54.3168	44.452	148.433	44.452	383.329	44.452	713.261	44.452	973.022	44.452	1218.74	44.452	1506.23
44.552	59.133	44.552	54.381	44.552	148.651	44.552	383.739	44.552	713.453	44.552	973.075	44.552	1218.78	44.552	1506.26
44.652	59.2191	44.652	54.4457	44.652	148.843	44.652	384.118	44.652	713.636	44.652	973.139	44.652	1218.82	44.652	1506.29
44.752	59.3011	44.752	54.516	44.752	149.042	44.752	384.516	44.752	713.804	44.752	973.215	44.752	1218.85	44.752	1506.32
44.852	59.3714	44.852	54.5685	44.852	149.253	44.852	384.927	44.852	714.003	44.852	973.28	44.852	1218.89	44.852	1506.35
44.952	59.4239	44.952	54.6449	44.952	149.446	44.952	385.317	44.952	714.183	44.952	973.356	44.952	1218.92	44.952	1506.38
45.052	59.4886	45.052	54.684	45.052	149.646	45.052	385.688	45.052	714.355	45.052	973.395	45.052	1218.96	45.052	1506.41
45.152	59.5394	45.152	54.7543	45.152	149.874	45.152	386.061	45.152	714.535	45.152	973.452	45.152	1218.99	45.152	1506.44
45.252	59.6056	45.252	54.8088	45.252	150.073	45.252	386.438	45.252	714.714	45.252	973.528	45.252	1219.03	45.252	1506.46
45.352	59.6661	45.352	54.8754	45.352	150.28	45.352	386.825	45.352	714.882	45.352	973.569	45.352	1219.06	45.352	1506.49
45.452	59.7191	45.452	54.9574	45.452	150.485	45.452	387.196	45.452	715.035	45.452	973.625	45.452	1219.09	45.452	1506.53
45.552	59.7777	45.552	55.0099	45.552	150.69	45.552	387.567	45.552	715.195	45.552	973.684	45.552	1219.13	45.552	1506.55
45.652	59.8536	45.652	55.0746	45.652	150.901	45.652	387.946	45.652	715.355	45.652	973.723	45.652	1219.17	45.652	1506.58
45.752	59.9261	45.752	55.1408	45.752	151.116	45.752	388.337	45.752	715.515	45.752	973.774	45.752	1219.18	45.752	1506.61
45.852	59.9886	45.852	55.2074	45.852	151.311	45.852	388.716	45.852	715.683	45.852	973.825	45.852	1219.22	45.852	1506.64
45.952	60.0549	45.952	55.2855	45.952	151.503	45.952	389.075	45.952	715.843	45.952	973.875	45.952	1219.26	45.952	1506.67
46.052	60.1214	46.052	55.3363	46.052	151.702	46.052	389.446	46.052	716.023	46.052	973.915	46.052	1219.29	46.052	1506.7
46.152	60.1683	46.152	55.3949	46.152	151.901	46.152	389.837	46.152	716.195	46.152	973.965	46.152	1219.33	46.152	1506.71
46.252	60.252	46.252	55.4769	46.252	152.093	46.252	390.196	46.252	716.343	46.252	974.024	46.252	1219.35	46.252	1506.73
46.352	60.3167	46.352	55.5355	46.352	152.296	46.352	390.575	46.352	716.496	46.352	974.075	46.352	1219.38	46.352	1506.75
46.452	60.387	46.452	55.588	46.452	152.491	46.452	390.938	46.452	716.664	46.452	974.125	46.452	1219.41	46.452	1506.76
46.552	60.4769	46.552	55.6449	46.552	152.671	46.552	391.294	46.552	716.812	46.552	974.172	46.552	1219.42	46.552	1506.78
46.652	60.5236	46.652	55.7035	46.652	152.876	46.652	391.642	46.652	716.964	46.652	974.208	46.652	1219.45	46.652	1506.8
46.752	60.5784	46.752	55.7738	46.752	153.061	46.752	392.005	46.752	717.124	46.752	974.247	46.752	1219.46	46.752	1506.82
46.852	60.6409	46.852	55.8441	46.852	153.235	46.852	392.356	46.852	717.269	46.852	974.286	46.852	1219.49	46.852	1506.84
46.952	60.6995	46.952	55.8986	46.952	153.421	46.952	392.708	46.952	717.433	46.952	974.336	46.952	1219.49	46.952	1506.86
47.052	60.7699	47.052	55.9457	47.052	153.612	47.052	393.048	47.052	717.577	47.052	974.356	47.052	1219.51	47.052	1506.88
47.152	60.8402	47.152	56.0082	47.152	153.792	47.152	393.388	47.152	717.707	47.152	974.399	47.152	1219.51	47.152	1506.89
47.252	60.9105	47.252	56.0746	47.252	153.987	47.252	393.741	47.252	717.847	47.252	974.434	47.252	1219.53	47.252	1506.9
47.352	60.9691	47.352	56.1193	47.352	154.167	47.352	394.079	47.352	717.984	47.352	974.465	47.352	1219.54	47.352	1506.9
47.452	61.0333	47.452	56.1705	47.452	154.358	47.452	394.413	47.452	718.124	47.452	974.504	47.452	1219.56	47.452	1506.91
47.552	61.0784	47.552	56.2286	47.552	154.526	47.552	394.753	47.552	718.257	47.552	974.524	47.552	1219.56	47.552	1506.92
47.652	61.1292	47.652	56.2738	47.652	154.706	47.652	395.11	47.652	718.398	47.652	974.543	47.652	1219.58	47.652	1506.91
47.752	61.1878	47.752	56.3246	47.752	154.878	47.752	395.458	47.752	718.523	47.752	974.555	47.752	1219.59	47.752	1506.9
47.852	61.2581	47.852	56.3713	47.852	155.069	47.852	395.79	47.852	718.644	47.852	974.559	47.852	1219.61	47.852	1506.9
47.952	61.2931	47.952	56.4183	47.952	155.245	47.952	396.118	47.952	718.765	47.952	974.579	47.952	1219.6	47.952	1506.9
48.052	61.3597	48.052	56.4574	48.052	155.421	48.052	396.438	48.052	718.863	48.052	974.598	48.052	1219.6	48.052	1506.88
48.152	61.3988	48.152	56.5277	48.152	155.624	48.152	396.778	48.152	718.984	48.152	974.606	48.152	1219.58	48.152	1506.87
48.252	61.463	48.252	56.5863	48.252	155.811	48.252	397.098	48.252	719.093	48.252	974.618	48.252	1219.58	48.252	1506.86
48.352	61.5199	48.352	56.631	48.352	155.983	48.352	397.393	48.352	719.214	48.352	974.622	48.352	1219.57	48.352	1506.85
48.452	61.5589	48.452	56.6761	48.452	156.163	48.452	397.727	48.452	719.312	48.452	974.625	48.452	1219.56	48.452	1506.84
48.552	61.6175	48.552	56.7347	48.552	156.354	48.552	398.036	48.552	719.406	48.552	974.645	48.552	1219.53	48.552	1506.81
48.652	61.68	48.652	56.7933	48.652	156.542	48.652	398.356	48.652	719.523	48.652	974.645	48.652	1219.52	48.652	1506.78
48.752	61.7345	48.752	56.8558	48.752	156.722	48.752	398.665	48.752	719.613	48.752	974.653	48.752	1219.51	48.752	1506.75
48.852	61.8011	48.852	56.9083	48.852	156.901	48.852	398.977	48.852	719.714	48.852	974.653	48.852	1219.48	48.852	1506.7
48.952	61.8458	48.952	56.9652	48.952	157.075	48.952	399.286	48.952	719.808	48.952	974.659	48.952	1219.46	48.952	1506.66
49.052	61.9105	49.052	57.0238	49.052	157.255	49.052	399.598	49.052	719.902	49.052	974.676	49.052	1219.44	49.052	1506.61
49.152	61.9808	49.152	57.0824	49.152	157.426	49.152	399.907	49.152	720.003	49.152	974.665	49.152	1219.41	49.152	1506.56
49.252	62.0394	49.252	57.1213	49.252	157.581	49.252	400.196	49.252	720.081	49.252	974.645	49.252	1219.35	49.252	1506.51
49.352	62.0723	49.352	57.1761	49.352	157.741	49.352	400.505	49.352	720.171	49.352	974.645	49.352	1219.31	49.352	1506.44
49.452	62.1292	49.452	57.2347	49.452	157.921	49.452	400.798	49.452	720.253	49.452	974.637	49.452	1219.26	49.452	1506.36
49.552	62.1878	49.552	57.266	49.552	158.093	49.552	401.087	49.552	720.331	49.552	974.637	49.552	1219.2	49.552	1506.27
49.652	62.2228	49.652	57.3302	49.652	158.272	49.652	401.388	49.652	720.433	49.652	974.61	49.652	1219.13	49.652	1506.17
49.752	62.2581	49.752	57.3636	49.752	158.433	49.752	401.665	49.752	720.498	49.752	974.583	49.752	1219.06	49.752	1506.09
49.852	62.3206	49.852	57.4144	49.852	158.608	49.852	401.946	49.852	720.575	49.852	974.561	49.852	1218.97	49.852	1506
49.952	62.3792	49.952	57.4847	49.952	158.772	49.952	402.196	49.952	720.632	49.952	974.504	49.952	1218.89	49.952	1505.93
50.052	62.4239	50.052	57.5355	50.052	158.944	50.052	402.477	50.052	720.691	50.052	974.465	50.052	1218.81	50.052	1505.79
50.152	62.4691	50.152	57.5746	50.152	159.112	50.152	402.755	50.152	720.773	50.152	974.426	50.152	1218.73	50.152	1505.7
50.252	62.5041	50.252	57.6486	50.252	159.284	50.252	403.028	50.252	720.843	50.252	974.387	50.252	1218.62	50.252	1505.61
50.352	62.5589	50.352	57.7074	50.352	159.456	50.352	403.301	50.352	720.882	50.352	974.336	50.352	1218.53	50.352	1505.49
50.452	62.6214	50.452	57.7543	50.452	159.632	50.452	403.579	50.452	720.953	50.452	974.27	50.452	1218.43	50.452	1505.39
50.552	62.6739	50.552	57.805	50.552	159.78	50.552	403.841	50.552	720.992	50.552	974.221	50.552	1218.33	50.552	1505.3
50.652	62.7191	50.652	57.8558	50.652	159.94	50.652	404.098	50.652	721.05	50.652	974.158	50.652	1218.22	50.652	1505.19
50.752	62.7894	50.752	57.9144	50.752	160.101	50.752	404.354	50.752	721.093	50.752	974.089	50.752	1218.11	50.752	1505.09
50.852	62.8556	50.852	57.9591	50.852	160.272	50.852	404.606	50.852	721.121	50.852	974.036	50.852	1218	50.852	1504.98
50.952	62.895	50.952	58.0043	50.952	160.409	50.952	404.862	50.952	721.152	50.952	973.965	50.952	1217.9	50.952	1504.86
51.052	62.9533	51.052	58.055	51.052	160.575	51.052	405.13	51.052	721.183	51.052	973.915	51.052	1217.78	51.052	1504.73
51.152	63.0199	51.152	58.1058	51.152	160.727	51.152	405.362	51.152	721.171	51.152	973.844	51.152	1217.64	51.152	1504.65
51.252	63.0706	51.252	58.1644	51.252	160.87	51.252	405.612	51.252	721.203	51.252	973.772	51.252	1217.51	51.252	1504.53
51.352	63.1231	51.352	58.1994	51.352	161.011	51.352	405.848	51.352	721.203	51.352	973.676	51.352	1217.39	51.352	1504.4
51.452	63.18	51.452	58.2269	51.452	161.151	51.452	406.091	51.452	721.218	51.452	973.567	51.452	1217.28	51.452	1504.27
51.552	63.2267	51.552	58.266	51.552	161.3	51.552	406.317	51.552	721.214	51.552	973.493	51.552	1217.15	51.552	1504.14
51.652	63.2816	51.652	58.2855	51.652	161.46	51.652	406.559	51.652	721.222	51.652	973.395	51.652	1217	51.652	1504.01
51.752	63.3263	51.752	58.3224	51.752	161.596	51.752	406.778	51.752	721.214	51.752	973.286	51.752	1216.87	51.752	1503.86
51.852	63.3597	51.852	58.3497	51.852	161.714	51.852	407.003	51.852	721.208	51.852	973.176	51.852	1216.73	51.852	1503.7
51.952	63.4105	51.952	58.4027	51.952	161.843	51.952	407.216	51.952	721.203	51.952	973.069	51.952	1216.61	51.952	1503.57
52.052	63.4434	52.052	58.4535	52.052	161.991	52.052	407.438	52.052	721.209	52.052	972.951	52.052	1216.45	52.052	1503.42
52.152	63.4769	52.152	58.508	52.152	162.132	52.152	407.657	52.152	721.208	52.152	972.819	52.152	1216.29	52.152	1503.27
52.252	63.5119	52.252	58.5472	52.252	162.266	52.252	407.888	52.252	721.191	52.252	972.708	52.252	1216.17	52.252	1503.08
52.352	63.5511	52.352	58.6058	52.352	162.401	52.352	408.087	52.352	721.189	52.352	972.591	52.352	1215.98	52.352	1502.92
52.452	63.5902	52.452	58.6505	52.452	162.542	52.452	408.298	52.452	721.183	52.452	972.465	52.452	1215.79	52.452	1502.74
52.552	63.6348	52.552	58.6918	52.552	162.683	52.552	408.509	52.552	721.164	52.552	972.333	52.552	1215.63	52.552	1502.56
52.652	63.6759	52.652	58.7347	52.652	162.8	52.652	408.708	52.652	721.175	52.652	972.204	52.652	1215.45	52.652	1502.4
52.752	63.7113	52.752	58.758	52.752	162.94	52.752	408.907	52.752	721.144	52.752	972.069	52.752	1215.29	52.752	1502.21
52.852	63.7503	52.852	58.805	52.852	163.081	52.852	409.106	52.852	721.124	52.852	971.938	52.852	1215.11	52.852	1502.05
52.952	63.795	52.952	58.8441	52.952	163.229	52.952	409.306	52.952	721.105	52.952	971.786	52.952	1214.94	52.952	1501.88
53.052	63.8402	53.052	58.9066	53.052	163.362	53.052	409.497	53.052	721.062	53.052	971.641	53.052	1214.75	53.052	1501.7
53.152	63.8792	53.152	58.9396	53.152	163.479	53.152	409.696	53.152	721.035	53.152	971.504	53.152	1214.58	53.152	1501.53
53.252	63.9183	53.252	58.9847	53.252	163.593	53.252	409.868	53.252	720.988	53.252	971.344	53.252	1214.4	53.252	1501.35
53.352	63.9533	53.352	59.0238	53.352	163.702	53.352	410.036	53.352	720.941	53.352	971.184	53.352	1214.24	53.352	1501.17
53.452	63.9925	53.452	59.0629	53.452	163.823	53.452	410.227	53.452	720.882	53.452	971.024	53.452	1214.08	53.452	1501.01
53.552	64.0316	53.552	59.09	53.552	163.94	53.552	410.407	53.552	720.812	53.552	970.882	53.552	1213.9	53.552	1500.82
53.652	64.0841	53.652	59.1371	53.652	164.042	53.652	410.567	53.652	720.759	53.652	970.715	53.652	1213.7	53.652	1500.64
53.752	64.1292	53.752	59.1583	53.752	164.151	53.752	410.747	53.752	720.714	53.752	970.555	53.752	1213.51	53.752	1500.44
53.852	64.1683	53.852	59.2035	53.852	164.272	53.852	410.925	53.852	720.675	53.852	970.391	53.852	1213.3	53.852	1500.28
53.952	64.213	53.952	59.2502	53.952	164.37	53.952	411.098	53.952	720.629	53.952	970.223	53.952	1213.11	53.952	1500.08
54.052	64.2464	54.052	59.266	54.052	164.479	54.052	411.27	54.052	720.581	54.052	970.043	54.052	1212.92	54.052	1499.9
54.152	64.2814	54.152	59.2911	54.152	164.581	54.152	411.438	54.152	720.511	54.152	969.878	54.152	1212.72	54.152	1499.71
54.252	64.3206	54.252	59.3246	54.252	164.702	54.252	411.598	54.252	720.459	54.252	969.696	54.252	1212.53	54.252	1499.51
54.352	64.3714	54.352	59.3558	54.352	164.831	54.352	411.778	54.352	720.388	54.352	969.543	54.352	1212.31	54.352	1499.32
54.452	64.3988	54.452	59.4066	54.452	164.94	54.452	411.938	54.452	720.3	54.452	969.364	54.452	1212.1	54.452	1499.13
54.552	64.4317	54.552	59.4457	54.552	165.042	54.552	412.079	54.552	720.21	54.552	969.184	54.552	1211.88	54.552	1498.96
54.652	64.4691	54.652	59.4847	54.652	165.171	54.652	412.227	54.652	720.121	54.652	969.01	54.652	1211.67	54.652	1498.74
54.752	64.4924	54.752	59.5099	54.752	165.28	54.752	412.38	54.752	720.029	54.752	968.841	54.752	1211.45	54.752	1498.55
54.852	64.5394	54.852	59.5316	54.852	165.39	54.852	412.524	54.852	719.927	54.852	968.645	54.852	1211.24	54.852	1498.36
54.952	64.5784	54.952	59.5588	54.952	165.503	54.952	412.657	54.952	719.812	54.952	968.454	54.952	1211.03	54.952	1498.14
55.052	64.6036	55.052	59.5941	55.052	165.612	55.052	412.798	55.052	719.691	55.052	968.253	55.052	1210.81	55.052	1497.96
55.152	64.6488	55.152	59.6371	55.152	165.702	55.152	412.915	55.152	719.581	55.152	968.067	55.152	1210.58	55.152	1497.77
55.252	64.68	55.252	59.6583	55.252	165.823	55.252	413.028	55.252	719.48	55.252	967.868	55.252	1210.35	55.252	1497.57
55.352	64.715	55.352	59.6957	55.352	165.933	55.352	413.138	55.352	719.363	55.352	967.645	55.352	1210.13	55.352	1497.38
55.452	64.7386	55.452	59.723	55.452	166.042	55.452	413.253	55.452	719.261	55.452	967.43	55.452	1209.91	55.452	1497.18
55.552	64.7699	55.552	59.7621	55.552	166.132	55.552	413.362	55.552	719.152	55.552	967.235	55.552	1209.68	55.552	1496.98
55.652	64.7833	55.652	59.7933	55.652	166.241	55.652	413.477	55.652	719.062	55.652	967.004	55.652	1209.44	55.652	1496.76
55.752	64.8089	55.752	59.8088	55.752	166.311	55.752	413.575	55.752	718.978	55.752	966.772	55.752	1209.19	55.752	1496.57
55.852	64.8402	55.852	59.8363	55.852	166.401	55.852	413.688	55.852	718.874	55.852	966.555	55.852	1208.98	55.852	1496.36
55.952	64.8675	55.952	59.8675	55.952	166.497	55.952	413.798	55.952	718.753	55.952	966.336	55.952	1208.74	55.952	1496.16
56.052	64.8947	56.052	59.8888	56.052	166.604	56.052	413.895	56.052	718.636	56.052	966.106	56.052	1208.51	56.052	1495.98
56.152	64.9222	56.152	59.9088	56.152	166.669	56.152	414.011	56.152	718.519	56.152	965.895	56.152	1208.26	56.152	1495.77
56.252	64.9417	56.252	59.9457	56.252	166.741	56.252	414.118	56.252	718.416	56.252	965.657	56.252	1208.03	56.252	1495.56
56.352	64.9613	56.352	59.9652	56.352	166.818	56.352	414.227	56.352	718.273	56.352	965.43	56.352	1207.8	56.352	1495.35
56.452	64.9925	56.452	59.9847	56.452	166.895	56.452	414.329	56.452	718.152	56.452	965.223	56.452	1207.54	56.452	1495.19
56.552	65.0138	56.552	60.0043	56.552	166.966	56.552	414.403	56.552	718.029	56.552	964.973	56.552	1207.29	56.552	1495
56.652	65.0394	56.652	60.0099	56.652	167.055	56.652	414.505	56.652	717.906	56.652	964.741	56.652	1207.03	56.652	1494.83
56.752	65.0589	56.752	60.0355	56.752	167.12	56.752	414.595	56.752	717.765	56.752	964.504	56.752	1206.8	56.752	1494.63
56.852	65.0902	56.852	60.055	56.852	167.236	56.852	414.684	56.852	717.605	56.852	964.266	56.852	1206.55	56.852	1494.38
56.952	65.1097	56.952	60.0746	56.952	167.317	56.952	414.774	56.952	717.476	56.952	964.016	56.952	1206.29	56.952	1494.05
57.052	65.1409	57.052	60.1058	57.052	167.407	57.052	414.851	57.052	717.304	57.052	963.753	57.052	1206.03	57.052	1493.78
57.152	65.1605	57.152	60.1254	57.152	167.452	57.152	414.946	57.152	717.168	57.152	963.49	57.152	1205.79	57.152	1493.63
57.252	65.18	57.252	60.1449	57.252	167.534	57.252	415.016	57.252	717.011	57.252	963.221	57.252	1205.56	57.252	1493.5
57.352	65.1995	57.352	60.1604	57.352	167.624	57.352	415.087	57.352	716.851	57.352	962.958	57.352	1205.34	57.352	1493.35
57.452	65.2191	57.452	60.1761	57.452	167.688	57.452	415.138	57.452	716.689	57.452	962.708	57.452	1205.08	57.452	1493.07
57.552	65.2503	57.552	60.1997	57.552	167.761	57.552	415.208	57.552	716.523	57.552	962.446	57.552	1204.83	57.552	1492.82
57.652	65.2699	57.652	60.223	57.652	167.837	57.652	415.286	57.652	716.347	57.652	962.188	57.652	1204.57	57.652	1492.55
57.752	65.2833	57.752	60.2347	57.752	167.913	57.752	415.348	57.752	716.171	57.752	961.93	57.752	1204.33	57.752	1492.3
57.852	65.315	57.852	60.266	57.852	167.983	57.852	415.403	57.852	715.98	57.852	961.676	57.852	1204.08	57.852	1492.08
57.952	65.3341	57.952	60.2738	57.952	168.042	57.952	415.452	57.952	715.812	57.952	961.426	57.952	1203.81	57.952	1491.85
58.052	65.348	58.052	60.2855	58.052	168.112	58.052	415.503	58.052	715.621	58.052	961.165	58.052	1203.58	58.052	1491.59
58.152	65.3675	58.152	60.305	58.152	168.183	58.152	415.536	58.152	715.453	58.152	960.921	58.152	1203.31	58.152	1491.37
58.252	65.387	58.252	60.3129	58.252	168.257	58.252	415.575	58.252	715.242	58.252	960.688	58.252	1203.05	58.252	1491.14
58.352	65.4066	58.352	60.3324	58.352	168.343	58.352	415.626	58.352	715.042	58.352	960.438	58.352	1202.78	58.352	1490.91
58.452	65.4183	58.452	60.3441	58.452	168.401	58.452	415.645	58.452	714.851	58.452	960.168	58.452	1202.49	58.452	1490.69
58.552	65.4338	58.552	60.3636	58.552	168.479	58.552	415.677	58.552	714.652	58.552	959.899	58.552	1202.24	58.552	1490.48
58.652	65.4378	58.652	60.3832	58.652	168.55	58.652	415.71	58.652	714.46	58.652	959.625	58.652	1201.98	58.652	1490.25
58.752	65.4613	58.752	60.3949	58.752	168.612	58.752	415.759	58.752	714.287	58.752	959.375	58.752	1201.71	58.752	1490.02
58.852	65.4691	58.852	60.4144	58.852	168.659	58.852	415.778	58.852	714.105	58.852	959.086	58.852	1201.44	58.852	1489.8
58.952	65.4808	58.952	60.434	58.952	168.716	58.952	415.817	58.952	713.894	58.952	958.805	58.952	1201.19	58.952	1489.56
59.052	65.5003	59.052	60.4457	59.052	168.792	59.052	415.837	59.052	713.677	59.052	958.53	59.052	1200.92	59.052	1489.32
59.152	65.5199	59.152	60.4652	59.152	168.823	59.152	415.868	59.152	713.48	59.152	958.266	59.152	1200.67	59.152	1489.1
59.252	65.5255	59.252	60.473	59.252	168.874	59.252	415.899	59.252	713.292	59.252	957.997	59.252	1200.4	59.252	1488.89
59.352	65.5277	59.352	60.4847	59.352	168.933	59.352	415.907	59.352	713.107	59.352	957.696	59.352	1200.13	59.352	1488.66
59.452	65.5236	59.452	60.5002	59.452	168.983	59.452	415.927	59.452	712.914	59.452	957.399	59.452	1199.88	59.452	1488.43
59.552	65.5394	59.552	60.5122	59.552	169.034	59.552	415.927	59.552	712.703	59.552	957.133	59.552	1199.61	59.552	1488.21
59.652	65.5511	59.652	60.5238	59.652	169.061	59.652	415.927	59.652	712.492	59.652	956.85	59.652	1199.32	59.652	1487.96
59.752	65.5589	59.752	60.5433	59.752	169.112	59.752	415.938	59.752	712.273	59.752	956.567	59.752	1199.05	59.752	1487.74
59.852	65.5706	59.852	60.555	59.852	169.143	59.852	415.946	59.852	712.042	59.852	956.254	59.852	1198.78	59.852	1487.53
59.952	65.5902	59.952	60.5746	59.952	169.194	59.952	415.938	59.952	711.836	59.952	955.965	59.952	1198.51	59.952	1487.29
60.052	65.6019	60.052	60.5824	60.052	169.245	60.052	415.958	60.052	711.632	60.052	955.68	60.052	1198.23	60.052	1487.07
60.152	65.6097	60.152	60.5941	60.152	169.292	60.152	415.958	60.152	711.402	60.152	955.395	60.152	1197.96	60.152	1486.86
60.252	65.6292	60.252	60.6018	60.252	169.339	60.252	415.958	60.252	711.179	60.252	955.094	60.252	1197.7	60.252	1486.64
60.352	65.6292	60.352	60.6058	60.352	169.37	60.352	415.946	60.352	710.966	60.352	954.793	60.352	1197.43	60.352	1486.42
60.452	65.6348	60.452	60.6254	60.452	169.415	60.452	415.964	60.452	710.753	60.452	954.504	60.452	1197.17	60.452	1486.18
60.552	65.6488	60.552	60.6254	60.552	169.464	60.552	415.977	60.552	710.523	60.552	954.204	60.552	1196.92	60.552	1485.96
60.652	65.6488	60.652	60.6371	60.652	169.491	60.652	415.977	60.652	710.312	60.652	953.903	60.652	1196.67	60.652	1485.73
60.752	65.6566	60.752	60.6449	60.752	169.53	60.752	415.97	60.752	710.124	60.752	953.62	60.752	1196.4	60.752	1485.5
60.852	65.6683	60.852	60.6566	60.852	169.573	60.852	415.977	60.852	709.902	60.852	953.33	60.852	1196.12	60.852	1485.27
60.952	65.68	60.952	60.6724	60.952	169.612	60.952	415.958	60.952	709.691	60.952	953.03	60.952	1195.86	60.952	1485.04
61.052	65.6878	61.052	60.684	61.052	169.651	61.052	415.95	61.052	709.468	61.052	952.735	61.052	1195.59	61.052	1484.82
61.152	65.6995	61.152	60.6957	61.152	169.69	61.152	415.919	61.152	709.249	61.152	952.426	61.152	1195.32	61.152	1484.59
61.252	65.7134	61.252	60.6994	61.252	169.733	61.252	415.919	61.252	709.019	61.252	952.12	61.252	1195.04	61.252	1484.37
61.352	65.7308	61.352	60.6957	61.352	169.753	61.352	415.899	61.352	708.792	61.352	951.829	61.352	1194.74	61.352	1484.14
61.452	65.7386	61.452	60.7074	61.452	169.792	61.452	415.892	61.452	708.542	61.452	951.528	61.452	1194.46	61.452	1483.9
61.552	65.7386	61.552	60.7152	61.552	169.823	61.552	415.876	61.552	708.292	61.552	951.212	61.552	1194.18	61.552	1483.68
61.652	65.7442	61.652	60.7269	61.652	169.857	61.652	415.868	61.652	708.05	61.652	950.926	61.652	1193.89	61.652	1483.46
61.752	65.7386	61.752	60.7269	61.752	169.893	61.752	415.848	61.752	707.82	61.752	950.633	61.752	1193.6	61.752	1483.24
61.852	65.7564	61.852	60.7347	61.852	169.907	61.852	415.831	61.852	707.55	61.852	950.319	61.852	1193.33	61.852	1483.02
61.952	65.7638	61.952	60.7465	61.952	169.921	61.952	415.809	61.952	707.32	61.952	950.016	61.952	1193.06	61.952	1482.83
62.052	65.7642	62.052	60.7622	62.052	169.952	62.052	415.778	62.052	707.058	62.052	949.712	62.052	1192.79	62.052	1482.62
62.152	65.7755	62.152	60.7619	62.152	169.964	62.152	415.712	62.152	706.804	62.152	949.426	62.152	1192.52	62.152	1482.41
62.252	65.7777	62.252	60.766	62.252	169.997	62.252	415.677	62.252	706.554	62.252	949.114	62.252	1192.25	62.252	1482.19
62.352	65.7777	62.352	60.766	62.352	170.034	62.352	415.645	62.352	706.292	62.352	948.813	62.352	1192	62.352	1481.97
62.452	65.7736	62.452	60.7599	62.452	170.054	62.452	415.583	62.452	706.042	62.452	948.516	62.452	1191.76	62.452	1481.76
62.552	65.7816	62.552	60.766	62.552	170.073	62.552	415.54	62.552	705.773	62.552	948.235	62.552	1191.5	62.552	1481.57
62.652	65.7833	62.652	60.766	62.652	170.097	62.652	415.489	62.652	705.511	62.652	947.932	62.652	1191.23	62.652	1481.35
62.752	65.7894	62.752	60.766	62.752	170.12	62.752	415.438	62.752	705.246	62.752	947.625	62.752	1190.98	62.752	1481.13
62.852	65.7894	62.852	60.766	62.852	170.143	62.852	415.388	62.852	704.992	62.852	947.336	62.852	1190.74	62.852	1480.92
62.952	65.7972	62.952	60.7738	62.952	170.151	62.952	415.353	62.952	704.73	62.952	947.028	62.952	1190.47	62.952	1480.71
63.052	65.8089	63.052	60.7738	63.052	170.171	63.052	415.286	63.052	704.46	63.052	946.735	63.052	1190.2	63.052	1480.49
63.152	65.8089	63.152	60.7738	63.152	170.183	63.152	415.204	63.152	704.179	63.152	946.446	63.152	1189.94	63.152	1480.26
63.252	65.8206	63.252	60.7738	63.252	170.19	63.252	415.149	63.252	703.916	63.252	946.149	63.252	1189.69	63.252	1480.03
63.352	65.8166	63.352	60.7738	63.352	170.202	63.352	415.087	63.352	703.671	63.352	945.852	63.352	1189.42	63.352	1479.8
63.452	65.8128	63.452	60.7738	63.452	170.21	63.452	415.048	63.452	703.394	63.452	945.542	63.452	1189.14	63.452	1479.57
63.552	65.8067	63.552	60.7738	63.552	170.222	63.552	414.977	63.552	703.132	63.552	945.247	63.552	1188.88	63.552	1479.34
63.652	65.8011	63.652	60.7738	63.652	170.228	63.652	414.919	63.652	702.871	63.652	944.911	63.652	1188.62	63.652	1479.12
63.752	65.8089	63.752	60.7738	63.752	170.233	63.752	414.86	63.752	702.613	63.752	944.602	63.752	1188.35	63.752	1478.89
63.852	65.815	63.852	60.7738	63.852	170.245	63.852	414.782	63.852	702.349	63.852	944.319	63.852	1188.09	63.852	1478.68
63.952	65.8206	63.952	60.7738	63.952	170.245	63.952	414.708	63.952	702.074	63.952	944.004	63.952	1187.83	63.952	1478.44
64.052	65.8206	64.052	60.7738	64.052	170.253	64.052	414.626	64.052	701.792	64.052	943.696	64.052	1187.58	64.052	1478.23
64.152	65.8206	64.152	60.7738	64.152	170.253	64.152	414.556	64.152	701.527	64.152	943.383	64.152	1187.32	64.152	1478.01
64.252	65.8128	64.252	60.7738	64.252	170.257	64.252	414.505	64.252	701.281	64.252	943.081	64.252	1187.07	64.252	1477.8
64.352	65.8206	64.352	60.7738	64.352	170.261	64.352	414.421	64.352	701.011	64.352	942.778	64.352	1186.82	64.352	1477.57
64.452	65.8145	64.452	60.7697	64.452	170.261	64.452	414.356	64.452	700.722	64.452	942.462	64.452	1186.58	64.452	1477.38
64.552	65.8089	64.552	60.77	64.552	170.261	64.552	414.259	64.552	700.472	64.552	942.184	64.552	1186.31	64.552	1477.19
64.652	65.815	64.652	60.7738	64.652	170.261	64.652	414.177	64.652	700.21	64.652	941.882	64.652	1186.06	64.652	1476.98
64.752	65.8206	64.752	60.7738	64.752	170.259	64.752	414.098	64.752	699.959	64.752	941.592	64.752	1185.83	64.752	1476.77
64.852	65.8263	64.852	60.7738	64.852	170.265	64.852	414.016	64.852	699.683	64.852	941.3	64.852	1185.6	64.852	1476.57
64.952	65.8089	64.952	60.7697	64.952	170.265	64.952	413.938	64.952	699.425	64.952	940.985	64.952	1185.35	64.952	1476.35
65.052	65.815	65.052	60.7582	65.052	170.272	65.052	413.88	65.052	699.152	65.052	940.688	65.052	1185.12	65.052	1476.14
65.152	65.8128	65.152	60.7505	65.152	170.272	65.152	413.802	65.152	698.886	65.152	940.375	65.152	1184.86	65.152	1475.93
65.252	65.8011	65.252	60.7502	65.252	170.272	65.252	413.723	65.252	698.597	65.252	940.075	65.252	1184.62	65.252	1475.73
65.352	65.795	65.352	60.7465	65.352	170.272	65.352	413.622	65.352	698.312	65.352	939.782	65.352	1184.38	65.352	1475.54
65.452	65.7777	65.452	60.7465	65.452	170.269	65.452	413.548	65.452	698.035	65.452	939.504	65.452	1184.15	65.452	1475.35
65.552	65.7838	65.552	60.7386	65.552	170.272	65.552	413.434	65.552	697.765	65.552	939.215	65.552	1183.91	65.552	1475.15
65.652	65.7816	65.652	60.7386	65.652	170.267	65.652	413.37	65.652	697.488	65.652	938.909	65.652	1183.69	65.652	1474.95
65.752	65.7755	65.752	60.7269	65.752	170.261	65.752	413.298	65.752	697.198	65.752	938.625	65.752	1183.45	65.752	1474.75
65.852	65.7642	65.852	60.7269	65.852	170.261	65.852	413.22	65.852	696.906	65.852	938.336	65.852	1183.21	65.852	1474.54
65.952	65.762	65.952	60.7152	65.952	170.247	65.952	413.122	65.952	696.632	65.952	938.028	65.952	1182.96	65.952	1474.35
66.052	65.7559	66.052	60.7074	66.052	170.245	66.052	413.044	66.052	696.371	66.052	937.735	66.052	1182.72	66.052	1474.16
66.152	65.7386	66.152	60.7074	66.152	170.233	66.152	412.941	66.152	696.081	66.152	937.45	66.152	1182.47	66.152	1473.98
66.252	65.7386	66.252	60.7074	66.252	170.214	66.252	412.856	66.252	695.781	66.252	937.184	66.252	1182.26	66.252	1473.79
66.352	65.7308	66.352	60.6957	66.352	170.21	66.352	412.766	66.352	695.506	66.352	936.883	66.352	1182.01	66.352	1473.61
66.452	65.7191	66.452	60.6919	66.452	170.202	66.452	412.683	66.452	695.234	66.452	936.589	66.452	1181.76	66.452	1473.41
66.552	65.7191	66.552	60.684	66.552	170.183	66.552	412.598	66.552	694.945	66.552	936.286	66.552	1181.53	66.552	1473.2
66.652	65.713	66.652	60.684	66.652	170.177	66.652	412.52	66.652	694.652	66.652	935.977	66.652	1181.3	66.652	1473.01
66.752	65.6995	66.752	60.6761	66.752	170.163	66.752	412.403	66.752	694.363	66.752	935.665	66.752	1181.08	66.752	1472.83
66.852	65.6838	66.852	60.6644	66.852	170.148	66.852	412.306	66.852	694.074	66.852	935.362	66.852	1180.85	66.852	1472.65
66.952	65.68	66.952	60.6644	66.952	170.14	66.952	412.196	66.952	693.792	66.952	935.059	66.952	1180.6	66.952	1472.48
67.052	65.68	67.052	60.6449	67.052	170.132	67.052	412.093	67.052	693.503	67.052	934.766	67.052	1180.37	67.052	1472.31
67.152	65.6683	67.152	60.6408	67.152	170.112	67.152	411.97	67.152	693.222	67.152	934.465	67.152	1180.14	67.152	1472.13
67.252	65.6605	67.252	60.6254	67.252	170.099	67.252	411.868	67.252	692.953	67.252	934.153	67.252	1179.91	67.252	1471.95
67.352	65.6605	67.352	60.6216	67.352	170.085	67.352	411.77	67.352	692.671	67.352	933.836	67.352	1179.65	67.352	1471.78
67.452	65.6488	67.452	60.6213	67.452	170.073	67.452	411.657	67.452	692.418	67.452	933.524	67.452	1179.43	67.452	1471.61
67.552	65.6488	67.552	60.6099	67.552	170.054	67.552	411.528	67.552	692.14	67.552	933.235	67.552	1179.2	67.552	1471.43
67.652	65.6409	67.652	60.6058	67.652	170.034	67.652	411.403	67.652	691.871	67.652	932.946	67.652	1178.96	67.652	1471.26
67.752	65.6292	67.752	60.5941	67.752	170.019	67.752	411.286	67.752	691.601	67.752	932.657	67.752	1178.74	67.752	1471.07
67.852	65.6292	67.852	60.5941	67.852	170.003	67.852	411.183	67.852	691.32	67.852	932.383	67.852	1178.49	67.852	1470.89
67.952	65.6097	67.952	60.5863	67.952	169.979	67.952	411.067	67.952	691.042	67.952	932.094	67.952	1178.27	67.952	1470.71
68.052	65.6097	68.052	60.5746	68.052	169.966	68.052	410.942	68.052	690.767	68.052	931.823	68.052	1178.04	68.052	1470.53
68.152	65.598	68.152	60.551	68.152	169.952	68.152	410.831	68.152	690.492	68.152	931.536	68.152	1177.82	68.152	1470.35
68.252	65.5902	68.252	60.5355	68.252	169.933	68.252	410.708	68.252	690.191	68.252	931.258	68.252	1177.6	68.252	1470.14
68.352	65.5784	68.352	60.5318	68.352	169.913	68.352	410.573	68.352	689.902	68.352	930.977	68.352	1177.37	68.352	1469.95
68.452	65.5723	68.452	60.5238	68.452	169.893	68.452	410.438	68.452	689.613	68.452	930.712	68.452	1177.17	68.452	1469.75
68.552	65.5589	68.552	60.516	68.552	169.866	68.552	410.298	68.552	689.336	68.552	930.434	68.552	1176.94	68.552	1469.57
68.652	65.5472	68.652	60.5043	68.652	169.851	68.652	410.192	68.652	689.039	68.652	930.165	68.652	1176.74	68.652	1469.4
68.752	65.5472	68.752	60.4965	68.752	169.819	68.752	410.079	68.752	688.761	68.752	929.901	68.752	1176.53	68.752	1469.21
68.852	65.5394	68.852	60.4847	68.852	169.806	68.852	409.946	68.852	688.472	68.852	929.637	68.852	1176.29	68.852	1469.07
68.952	65.5236	68.952	60.473	68.952	169.792	68.952	409.829	68.952	688.179	68.952	929.356	68.952	1176.08	68.952	1468.9
69.052	65.512	69.052	60.4652	69.052	169.761	69.052	409.702	69.052	687.91	69.052	929.079	69.052	1175.86	69.052	1468.72
69.152	65.5003	69.152	60.4457	69.152	169.741	69.152	409.579	69.152	687.621	69.152	928.825	69.152	1175.65	69.152	1468.54
69.252	65.4886	69.252	60.434	69.252	169.722	69.252	409.454	69.252	687.345	69.252	928.561	69.252	1175.42	69.252	1468.37
69.352	65.4808	69.352	60.4261	69.352	169.708	69.352	409.348	69.352	687.075	69.352	928.297	69.352	1175.22	69.352	1468.22
69.452	65.463	69.452	60.4144	69.452	169.683	69.452	409.235	69.452	686.8	69.452	928.024	69.452	1174.99	69.452	1468.07
69.552	65.4495	69.552	60.4066	69.552	169.655	69.552	409.098	69.552	686.537	69.552	927.766	69.552	1174.76	69.552	1467.9
69.652	65.4378	69.652	60.3908	69.652	169.628	69.652	408.966	69.652	686.253	69.652	927.504	69.652	1174.55	69.652	1467.73
69.752	65.4378	69.752	60.3754	69.752	169.601	69.752	408.823	69.752	685.966	69.752	927.247	69.752	1174.34	69.752	1467.59
69.852	65.4259	69.852	60.3675	69.852	169.561	69.852	408.669	69.852	685.697	69.852	926.965	69.852	1174.13	69.852	1467.42
69.952	65.4105	69.952	60.3558	69.952	169.542	69.952	408.503	69.952	685.402	69.952	926.715	69.952	1173.93	69.952	1467.26
70.052	65.3909	70.052	60.3419	70.052	169.511	70.052	408.362	70.052	685.121	70.052	926.462	70.052	1173.74	70.052	1467.1
70.152	65.3792	70.152	60.3307	70.152	169.483	70.152	408.239	70.152	684.831	70.152	926.184	70.152	1173.51	70.152	1466.95
70.252	65.3653	70.252	60.3168	70.252	169.44	70.252	408.092	70.252	684.55	70.252	925.903	70.252	1173.31	70.252	1466.78
70.352	65.3597	70.352	60.305	70.352	169.421	70.352	407.944	70.352	684.273	70.352	925.629	70.352	1173.14	70.352	1466.64
70.452	65.348	70.452	60.2972	70.452	169.382	70.452	407.817	70.452	683.992	70.452	925.341	70.452	1172.94	70.452	1466.49
70.552	65.3341	70.552	60.2777	70.552	169.331	70.552	407.677	70.552	683.703	70.552	925.055	70.552	1172.74	70.552	1466.33
70.652	65.3167	70.652	60.266	70.652	169.292	70.652	407.528	70.652	683.402	70.652	924.762	70.652	1172.53	70.652	1466.19
70.752	65.2972	70.752	60.2582	70.752	169.253	70.752	407.407	70.752	683.132	70.752	924.479	70.752	1172.34	70.752	1466.01
70.852	65.2972	70.852	60.2465	70.852	169.222	70.852	407.294	70.852	682.838	70.852	924.196	70.852	1172.12	70.852	1465.84
70.952	65.2736	70.952	60.2269	70.952	169.183	70.952	407.177	70.952	682.536	70.952	923.915	70.952	1171.91	70.952	1465.68
71.052	65.2581	71.052	60.2152	71.052	169.143	71.052	407.048	71.052	682.242	71.052	923.625	71.052	1171.7	71.052	1465.53
71.152	65.2386	71.152	60.1957	71.152	169.112	71.152	406.907	71.152	681.947	71.152	923.325	71.152	1171.49	71.152	1465.36
71.252	65.2308	71.252	60.1818	71.252	169.081	71.252	406.755	71.252	681.656	71.252	923.055	71.252	1171.3	71.252	1465.22
71.352	65.2113	71.352	60.1644	71.352	169.042	71.352	406.612	71.352	681.367	71.352	922.786	71.352	1171.11	71.352	1465.08
71.452	65.1995	71.452	60.151	71.452	168.991	71.452	406.477	71.452	681.062	71.452	922.524	71.452	1170.88	71.452	1464.92
71.552	65.18	71.552	60.1488	71.552	168.96	71.552	406.337	71.552	680.753	71.552	922.266	71.552	1170.67	71.552	1464.76
71.652	65.1622	71.652	60.1254	71.652	168.913	71.652	406.169	71.652	680.46	71.652	922.003	71.652	1170.47	71.652	1464.61
71.752	65.1488	71.752	60.1175	71.752	168.87	71.752	406.03	71.752	680.171	71.752	921.747	71.752	1170.28	71.752	1464.45
71.852	65.1292	71.852	60.098	71.852	168.827	71.852	405.876	71.852	679.877	71.852	921.489	71.852	1170.07	71.852	1464.29
71.952	65.1097	71.952	60.0863	71.952	168.776	71.952	405.723	71.952	679.593	71.952	921.231	71.952	1169.88	71.952	1464.14
72.052	65.0863	72.052	60.0668	72.052	168.722	72.052	405.563	72.052	679.312	72.052	920.973	72.052	1169.69	72.052	1464
72.152	65.0744	72.152	60.055	72.152	168.69	72.152	405.427	72.152	679.015	72.152	920.715	72.152	1169.5	72.152	1463.85
72.252	65.063	72.252	60.0472	72.252	168.659	72.252	405.274	72.252	678.734	72.252	920.471	72.252	1169.3	72.252	1463.69
72.352	65.0472	72.352	60.0277	72.352	168.612	72.352	405.118	72.352	678.464	72.352	920.227	72.352	1169.1	72.352	1463.53
72.452	65.0277	72.452	60.016	72.452	168.554	72.452	404.966	72.452	678.179	72.452	919.965	72.452	1168.91	72.452	1463.37
72.552	65.0159	72.552	60.0082	72.552	168.515	72.552	404.817	72.552	677.902	72.552	919.708	72.552	1168.73	72.552	1463.21
72.652	65.0081	72.652	59.9886	72.652	168.476	72.652	404.651	72.652	677.646	72.652	919.446	72.652	1168.54	72.652	1463.08
72.752	64.9845	72.752	59.9652	72.752	168.425	72.752	404.491	72.752	677.382	72.752	919.212	72.752	1168.35	72.752	1462.91
72.852	64.9613	72.852	59.9574	72.852	168.362	72.852	404.337	72.852	677.113	72.852	918.965	72.852	1168.15	72.852	1462.77
72.952	64.9495	72.952	59.9379	72.952	168.323	72.952	404.184	72.952	676.828	72.952	918.723	72.952	1167.95	72.952	1462.63
73.052	64.93	73.052	59.9183	73.052	168.296	73.052	404.016	73.052	676.531	73.052	918.465	73.052	1167.76	73.052	1462.48
73.152	64.9105	73.152	59.8988	73.152	168.253	73.152	403.868	73.152	676.261	73.152	918.215	73.152	1167.58	73.152	1462.32
73.252	64.8909	73.252	59.8871	73.252	168.218	73.252	403.692	73.252	675.972	73.252	917.965	73.252	1167.4	73.252	1462.17
73.352	64.8731	73.352	59.8675	73.352	168.183	73.352	403.497	73.352	675.666	73.352	917.721	73.352	1167.2	73.352	1462.03
73.452	64.848	73.452	59.8599	73.452	168.132	73.452	403.348	73.452	675.371	73.452	917.465	73.452	1167.01	73.452	1461.91
73.552	64.8402	73.552	59.8441	73.552	168.061	73.552	403.188	73.552	675.093	73.552	917.208	73.552	1166.81	73.552	1461.77
73.652	64.8345	73.652	59.8246	73.652	168.009	73.652	403.04	73.652	674.792	73.652	916.926	73.652	1166.61	73.652	1461.62
73.752	64.8145	73.752	59.801	73.752	167.972	73.752	402.888	73.752	674.484	73.752	916.68	73.752	1166.42	73.752	1461.49
73.852	64.7972	73.852	59.7777	73.852	167.925	73.852	402.739	73.852	674.171	73.852	916.434	73.852	1166.23	73.852	1461.35
73.952	64.7777	73.952	59.7582	73.952	167.874	73.952	402.548	73.952	673.888	73.952	916.178	73.952	1166.05	73.952	1461.22
74.052	64.7581	74.052	59.7386	74.052	167.823	74.052	402.368	74.052	673.599	74.052	915.926	74.052	1165.88	74.052	1461.09
74.152	64.7386	74.152	59.7152	74.152	167.772	74.152	402.2	74.152	673.318	74.152	915.665	74.152	1165.69	74.152	1460.97
74.252	64.7191	74.252	59.6997	74.252	167.733	74.252	402.032	74.252	673.015	74.252	915.415	74.252	1165.51	74.252	1460.84
74.352	64.7074	74.352	59.684	74.352	167.663	74.352	401.888	74.352	672.726	74.352	915.176	74.352	1165.33	74.352	1460.71
74.452	64.6878	74.452	59.6761	74.452	167.624	74.452	401.747	74.452	672.457	74.452	914.915	74.452	1165.15	74.452	1460.56
74.552	64.6566	74.552	59.6566	74.552	167.554	74.552	401.587	74.552	672.171	74.552	914.657	74.552	1164.96	74.552	1460.4
74.652	64.6488	74.652	59.6332	74.652	167.503	74.652	401.407	74.652	671.882	74.652	914.415	74.652	1164.76	74.652	1460.25
74.752	64.6292	74.752	59.6136	74.752	167.452	74.752	401.241	74.752	671.581	74.752	914.196	74.752	1164.58	74.752	1460.12
74.852	64.6175	74.852	59.5941	74.852	167.413	74.852	401.061	74.852	671.3	74.852	913.962	74.852	1164.4	74.852	1459.97
74.952	64.6041	74.952	59.5807	74.952	167.374	74.952	400.907	74.952	671.011	74.952	913.723	74.952	1164.2	74.952	1459.82
75.052	64.5723	75.052	59.5668	75.052	167.323	75.052	400.735	75.052	670.71	75.052	913.473	75.052	1164.01	75.052	1459.66
75.152	64.565	75.152	59.5472	75.152	167.265	75.152	400.548	75.152	670.42	75.152	913.254	75.152	1163.82	75.152	1459.51
75.252	64.5333	75.252	59.5318	75.252	167.226	75.252	400.376	75.252	670.132	75.252	913.004	75.252	1163.63	75.252	1459.37
75.352	64.5081	75.352	59.5043	75.352	167.171	75.352	400.191	75.352	669.859	75.352	912.76	75.352	1163.45	75.352	1459.22
75.452	64.4886	75.452	59.4847	75.452	167.112	75.452	400.028	75.452	669.581	75.452	912.516	75.452	1163.24	75.452	1459.09
75.552	64.4691	75.552	59.4652	75.552	167.061	75.552	399.848	75.552	669.292	75.552	912.274	75.552	1163.05	75.552	1458.97
75.652	64.4574	75.652	59.434	75.652	166.987	75.652	399.669	75.652	669.003	75.652	912.036	75.652	1162.86	75.652	1458.85
75.752	64.4378	75.752	59.4144	75.752	166.925	75.752	399.489	75.752	668.722	75.752	911.805	75.752	1162.67	75.752	1458.74
75.852	64.4183	75.852	59.401	75.852	166.862	75.852	399.317	75.852	668.453	75.852	911.55	75.852	1162.49	75.852	1458.6
75.952	64.387	75.952	59.3754	75.952	166.815	75.952	399.149	75.952	668.189	75.952	911.305	75.952	1162.32	75.952	1458.48
76.052	64.3675	76.052	59.3558	76.052	166.757	76.052	398.97	76.052	667.914	76.052	911.067	76.052	1162.14	76.052	1458.34
76.152	64.348	76.152	59.3246	76.152	166.702	76.152	398.817	76.152	667.644	76.152	910.833	76.152	1161.96	76.152	1458.23
76.252	64.3284	76.252	59.3168	76.252	166.632	76.252	398.649	76.252	667.379	76.252	910.575	76.252	1161.81	76.252	1458.09
76.352	64.3089	76.352	59.2972	76.352	166.587	76.352	398.47	76.352	667.089	76.352	910.325	76.352	1161.63	76.352	1457.96
76.452	64.2777	76.452	59.266	76.452	166.516	76.452	398.321	76.452	666.8	76.452	910.094	76.452	1161.44	76.452	1457.83
76.552	64.2581	76.552	59.2347	76.552	166.439	76.552	398.126	76.552	666.529	76.552	909.856	76.552	1161.26	76.552	1457.7
76.652	64.2386	76.652	59.2152	76.652	166.382	76.652	397.954	76.652	666.253	76.652	909.606	76.652	1161.09	76.652	1457.57
76.752	64.2074	76.752	59.1879	76.752	166.335	76.752	397.766	76.752	665.966	76.752	909.362	76.752	1160.92	76.752	1457.43
76.852	64.18	76.852	59.1644	76.852	166.272	76.852	397.606	76.852	665.677	76.852	909.137	76.852	1160.78	76.852	1457.3
76.952	64.1566	76.952	59.1449	76.952	166.214	76.952	397.427	76.952	665.402	76.952	908.887	76.952	1160.6	76.952	1457.14
77.052	64.1292	77.052	59.1058	77.052	166.143	77.052	397.235	77.052	665.113	77.052	908.676	77.052	1160.44	77.052	1457
77.152	64.1175	77.152	59.0904	77.152	166.085	77.152	397.032	77.152	664.806	77.152	908.438	77.152	1160.26	77.152	1456.88
77.252	64.098	77.252	59.0629	77.252	166.026	77.252	396.833	77.252	664.511	77.252	908.208	77.252	1160.1	77.252	1456.74
77.352	64.0744	77.352	59.0494	77.352	165.956	77.352	396.657	77.352	664.21	77.352	907.977	77.352	1159.92	77.352	1456.62
77.452	64.0511	77.452	59.0238	77.452	165.886	77.452	396.466	77.452	663.902	77.452	907.747	77.452	1159.74	77.452	1456.5
77.552	64.0199	77.552	59.0043	77.552	165.831	77.552	396.262	77.552	663.621	77.552	907.512	77.552	1159.56	77.552	1456.39
77.652	64.0003	77.652	58.9769	77.652	165.772	77.652	396.071	77.652	663.331	77.652	907.266	77.652	1159.4	77.652	1456.27
77.752	63.9691	77.752	58.9457	77.752	165.696	77.752	395.876	77.752	663.042	77.752	907.043	77.752	1159.21	77.752	1456.14
77.852	63.9495	77.852	58.9261	77.852	165.643	77.852	395.696	77.852	662.761	77.852	906.813	77.852	1159.02	77.852	1456
77.952	63.93	77.952	58.8949	77.952	165.573	77.952	395.497	77.952	662.472	77.952	906.575	77.952	1158.82	77.952	1455.89
78.052	63.8909	78.052	58.8677	78.052	165.503	78.052	395.306	78.052	662.16	78.052	906.356	78.052	1158.65	78.052	1455.79
78.152	63.8714	78.152	58.8519	78.152	165.433	78.152	395.114	78.152	661.866	78.152	906.106	78.152	1158.48	78.152	1455.67
78.252	63.8442	78.252	58.8324	78.252	165.362	78.252	394.946	78.252	661.574	78.252	905.864	78.252	1158.33	78.252	1455.55
78.352	63.8284	78.352	58.8129	78.352	165.288	78.352	394.773	78.352	661.292	78.352	905.629	78.352	1158.14	78.352	1455.44
78.452	63.7894	78.452	58.7994	78.452	165.229	78.452	394.579	78.452	661.015	78.452	905.387	78.452	1157.97	78.452	1455.33
78.552	63.7581	78.552	58.7677	78.552	165.159	78.552	394.376	78.552	660.736	78.552	905.176	78.552	1157.81	78.552	1455.2
78.652	63.7386	78.652	58.7543	78.652	165.081	78.652	394.182	78.652	660.466	78.652	904.962	78.652	1157.65	78.652	1455.08
78.752	63.7074	78.752	58.723	78.752	164.999	78.752	394.005	78.752	660.195	78.752	904.735	78.752	1157.49	78.752	1454.98
78.852	63.68	78.852	58.7035	78.852	164.94	78.852	393.817	78.852	659.914	78.852	904.493	78.852	1157.31	78.852	1454.85
78.952	63.6488	78.952	58.6722	78.952	164.868	78.952	393.606	78.952	659.632	78.952	904.28	78.952	1157.17	78.952	1454.75
79.052	63.6292	79.052	58.6527	79.052	164.811	79.052	393.421	79.052	659.382	79.052	904.055	79.052	1157.01	79.052	1454.61
79.152	63.6175	79.152	58.6215	79.152	164.733	79.152	393.216	79.152	659.093	79.152	903.836	79.152	1156.84	79.152	1454.49
79.252	63.5845	79.252	58.5941	79.252	164.643	79.252	393.016	79.252	658.785	79.252	903.606	79.252	1156.66	79.252	1454.37
79.352	63.5706	79.352	58.5807	79.352	164.573	79.352	392.798	79.352	658.515	79.352	903.395	79.352	1156.49	79.352	1454.25
79.452	63.5589	79.452	58.5668	79.452	164.503	79.452	392.618	79.452	658.242	79.452	903.176	79.452	1156.33	79.452	1454.14
79.552	63.5316	79.552	58.5433	79.552	164.433	79.552	392.433	79.552	657.972	79.552	902.958	79.552	1156.17	79.552	1454.02
79.652	63.5003	79.652	58.516	79.652	164.351	79.652	392.259	79.652	657.695	79.652	902.727	79.652	1156.01	79.652	1453.91
79.752	63.463	79.752	58.4847	79.752	164.292	79.752	392.067	79.752	657.382	79.752	902.504	79.752	1155.85	79.752	1453.78
79.852	63.4244	79.852	58.4652	79.852	164.241	79.852	391.868	79.852	657.105	79.852	902.286	79.852	1155.7	79.852	1453.65
79.952	63.3909	79.952	58.434	79.952	164.169	79.952	391.688	79.952	656.831	79.952	902.055	79.952	1155.55	79.952	1453.54
80.052	63.3519	80.052	58.4144	80.052	164.104	80.052	391.509	80.052	656.554	80.052	901.817	80.052	1155.4	80.052	1453.43
80.152	63.3089	80.152	58.3949	80.152	164.022	80.152	391.298	80.152	656.285	80.152	901.594	80.152	1155.24	80.152	1453.34
80.252	63.2894	80.252	58.3558	80.252	163.956	80.252	391.118	80.252	656.023	80.252	901.375	80.252	1155.1	80.252	1453.25
80.352	63.2442	80.352	58.3246	80.352	163.897	80.352	390.931	80.352	655.738	80.352	901.157	80.352	1154.96	80.352	1453.15
80.452	63.2134	80.452	58.305	80.452	163.815	80.452	390.751	80.452	655.453	80.452	900.946	80.452	1154.81	80.452	1453.07
80.552	63.1856	80.552	58.2738	80.552	163.765	80.552	390.528	80.552	655.152	80.552	900.731	80.552	1154.65	80.552	1452.93
80.652	63.1566	80.652	58.2543	80.652	163.675	80.652	390.317	80.652	654.859	80.652	900.524	80.652	1154.49	80.652	1452.81
80.752	63.1292	80.752	58.2269	80.752	163.616	80.752	390.11	80.752	654.574	80.752	900.293	80.752	1154.33	80.752	1452.69
80.852	63.098	80.852	58.184	80.852	163.53	80.852	389.899	80.852	654.292	80.852	900.075	80.852	1154.19	80.852	1452.6
80.952	63.0667	80.952	58.1644	80.952	163.452	80.952	389.7	80.952	654.003	80.952	899.864	80.952	1154.04	80.952	1452.5
81.052	63.0394	81.052	58.1332	81.052	163.393	81.052	389.501	81.052	653.714	81.052	899.665	81.052	1153.89	81.052	1452.38
81.152	63.0081	81.152	58.1058	81.152	163.3	81.152	389.29	81.152	653.425	81.152	899.473	81.152	1153.72	81.152	1452.29
81.252	62.9769	81.252	58.0668	81.252	163.233	81.252	389.103	81.252	653.152	81.252	899.262	81.252	1153.57	81.252	1452.17
81.352	62.9574	81.352	58.0355	81.352	163.151	81.352	388.891	81.352	652.863	81.352	899.043	81.352	1153.42	81.352	1452.06
81.452	62.9183	81.452	58.0043	81.452	163.061	81.452	388.692	81.452	652.577	81.452	898.831	81.452	1153.27	81.452	1451.93
81.552	62.8792	81.552	57.9908	81.552	163.003	81.552	388.497	81.552	652.304	81.552	898.606	81.552	1153.12	81.552	1451.81
81.652	62.848	81.652	57.9652	81.652	162.901	81.652	388.306	81.652	652.027	81.652	898.364	81.652	1152.99	81.652	1451.73
81.752	62.815	81.752	57.9457	81.752	162.818	81.752	388.094	81.752	651.761	81.752	898.145	81.752	1152.84	81.752	1451.62
81.852	62.8011	81.852	57.9183	81.852	162.722	81.852	387.915	81.852	651.492	81.852	897.934	81.852	1152.7	81.852	1451.53
81.952	62.7699	81.952	57.8871	81.952	162.663	81.952	387.727	81.952	651.203	81.952	897.727	81.952	1152.56	81.952	1451.42
82.052	62.7308	82.052	57.848	82.052	162.561	82.052	387.516	82.052	650.925	82.052	897.522	82.052	1152.42	82.052	1451.34
82.152	62.7113	82.152	57.8168	82.152	162.472	82.152	387.317	82.152	650.644	82.152	897.323	82.152	1152.28	82.152	1451.25
82.252	62.6917	82.252	57.7777	82.252	162.393	82.252	387.106	82.252	650.363	82.252	897.075	82.252	1152.15	82.252	1451.14
82.352	62.6544	82.352	57.7622	82.352	162.298	82.352	386.888	82.352	650.074	82.352	896.862	82.352	1152.01	82.352	1451.05
82.452	62.6292	82.452	57.7347	82.452	162.222	82.452	386.688	82.452	649.804	82.452	896.676	82.452	1151.88	82.452	1450.95
82.552	62.6158	82.552	57.7035	82.552	162.143	82.552	386.497	82.552	649.527	82.552	896.465	82.552	1151.74	82.552	1450.87
82.652	62.5902	82.652	57.6644	82.652	162.042	82.652	386.278	82.652	649.242	82.652	896.278	82.652	1151.61	82.652	1450.81
82.752	62.5589	82.752	57.6332	82.752	161.978	82.752	386.067	82.752	648.972	82.752	896.11	82.752	1151.5	82.752	1450.72
82.852	62.5199	82.852	57.6058	82.852	161.913	82.852	385.876	82.852	648.71	82.852	895.915	82.852	1151.38	82.852	1450.63
82.952	62.4808	82.952	57.5941	82.952	161.843	82.952	385.657	82.952	648.429	82.952	895.715	82.952	1151.26	82.952	1450.56
83.052	62.4536	83.052	57.555	83.052	161.747	83.052	385.433	83.052	648.177	83.052	895.504	83.052	1151.14	83.052	1450.5
83.152	62.4261	83.152	57.5416	83.152	161.669	83.152	385.227	83.152	647.902	83.152	895.305	83.152	1151.02	83.152	1450.41
83.252	62.3988	83.252	57.516	83.252	161.593	83.252	385.04	83.252	647.644	83.252	895.094	83.252	1150.9	83.252	1450.35
83.352	62.3675	83.352	57.4965	83.352	161.515	83.352	384.848	83.352	647.398	83.352	894.915	83.352	1150.78	83.352	1450.28
83.452	62.3345	83.452	57.4574	83.452	161.433	83.452	384.649	83.452	647.132	83.452	894.723	83.452	1150.67	83.452	1450.21
83.552	62.3089	83.552	57.4261	83.552	161.323	83.552	384.454	83.552	646.859	83.552	894.524	83.552	1150.53	83.552	1450.14
83.652	62.2739	83.652	57.3949	83.652	161.245	83.652	384.235	83.652	646.609	83.652	894.343	83.652	1150.42	83.652	1450.06
83.752	62.2345	83.752	57.3716	83.752	161.155	83.752	384.028	83.752	646.331	83.752	894.149	83.752	1150.29	83.752	1449.99
83.852	62.2036	83.852	57.3441	83.852	161.055	83.852	383.817	83.852	646.076	83.852	893.961	83.852	1150.19	83.852	1449.92
83.952	62.1761	83.952	57.3129	83.952	160.94	83.952	383.587	83.952	645.792	83.952	893.782	83.952	1150.06	83.952	1449.87
84.052	62.1431	84.052	57.2855	84.052	160.851	84.052	383.376	84.052	645.531	84.052	893.614	84.052	1149.95	84.052	1449.78
84.152	62.1158	84.152	57.2543	84.152	160.753	84.152	383.177	84.152	645.261	84.152	893.434	84.152	1149.8	84.152	1449.72
84.252	62.0824	84.252	57.223	84.252	160.669	84.252	382.958	84.252	644.992	84.252	893.243	84.252	1149.69	84.252	1449.64
84.352	62.0552	84.352	57.184	84.352	160.593	84.352	382.747	84.352	644.71	84.352	893.063	84.352	1149.58	84.352	1449.56
84.452	62.0199	84.452	57.1527	84.452	160.515	84.452	382.542	84.452	644.459	84.452	892.895	84.452	1149.45	84.452	1449.48
84.552	61.9886	84.552	57.1332	84.552	160.433	84.552	382.337	84.552	644.203	84.552	892.723	84.552	1149.33	84.552	1449.41
84.652	61.9574	84.652	57.1136	84.652	160.374	84.652	382.142	84.652	643.953	84.652	892.561	84.652	1149.22	84.652	1449.35
84.752	61.9183	84.752	57.0746	84.752	160.272	84.752	381.946	84.752	643.695	84.752	892.389	84.752	1149.13	84.752	1449.29
84.852	61.8792	84.852	57.055	84.852	160.214	84.852	381.735	84.852	643.433	84.852	892.215	84.852	1149.03	84.852	1449.23
84.952	61.848	84.952	57.0299	84.952	160.132	84.952	381.536	84.952	643.16	84.952	892.024	84.952	1148.91	84.952	1449.18
85.052	61.8089	85.052	57.0043	85.052	160.061	85.052	381.356	85.052	642.921	85.052	891.844	85.052	1148.79	85.052	1449.1
85.152	61.7955	85.152	56.9769	85.152	159.983	85.152	381.145	85.152	642.691	85.152	891.676	85.152	1148.7	85.152	1449.05
85.252	61.7699	85.252	56.9457	85.252	159.913	85.252	380.934	85.252	642.441	85.252	891.485	85.252	1148.61	85.252	1448.98
85.352	61.7349	85.352	56.9066	85.352	159.835	85.352	380.733	85.352	642.191	85.352	891.344	85.352	1148.52	85.352	1448.93
85.452	61.6995	85.452	56.8675	85.452	159.737	85.452	380.516	85.452	641.92	85.452	891.165	85.452	1148.44	85.452	1448.88
85.552	61.6744	85.552	56.8363	85.552	159.651	85.552	380.311	85.552	641.644	85.552	890.985	85.552	1148.36	85.552	1448.82
85.652	61.6605	85.652	56.805	85.652	159.581	85.652	380.087	85.652	641.394	85.652	890.793	85.652	1148.26	85.652	1448.74
85.752	61.6333	85.752	56.7777	85.752	159.472	85.752	379.876	85.752	641.132	85.752	890.612	85.752	1148.17	85.752	1448.69
85.852	61.6058	85.852	56.7347	85.852	159.39	85.852	379.665	85.852	640.874	85.852	890.426	85.852	1148.06	85.852	1448.66
85.952	61.5924	85.952	56.7074	85.952	159.292	85.952	379.454	85.952	640.613	85.952	890.235	85.952	1147.98	85.952	1448.6
86.052	61.5706	86.052	56.6761	86.052	159.19	86.052	379.239	86.052	640.374	86.052	890.067	86.052	1147.9	86.052	1448.56
86.152	61.5495	86.152	56.6449	86.152	159.107	86.152	379.032	86.152	640.124	86.152	889.887	86.152	1147.81	86.152	1448.51
86.252	61.5277	86.252	56.6058	86.252	159.034	86.252	378.817	86.252	639.863	86.252	889.688	86.252	1147.72	86.252	1448.48
86.352	61.5003	86.352	56.5668	86.352	158.944	86.352	378.614	86.352	639.613	86.352	889.504	86.352	1147.63	86.352	1448.43
86.452	61.4574	86.452	56.5355	86.452	158.878	86.452	378.427	86.452	639.382	86.452	889.356	86.452	1147.54	86.452	1448.4
86.552	61.4361	86.552	56.5043	86.552	158.8	86.552	378.227	86.552	639.132	86.552	889.305	86.552	1147.45	86.552	1448.37
86.652	61.4105	86.652	56.4769	86.652	158.716	86.652	378.005	86.652	638.914	86.652	889.157	86.652	1147.34	86.652	1448.34
86.752	61.3638	86.752	56.4457	86.752	158.601	86.752	377.798	86.752	638.675	86.752	889.016	86.752	1147.26	86.752	1448.3
86.852	61.3345	86.852	56.4107	86.852	158.511	86.852	377.575	86.852	638.437	86.852	888.875	86.852	1147.19	86.852	1448.28
86.952	61.3011	86.952	56.3697	86.952	158.413	86.952	377.37	86.952	638.21	86.952	888.747	86.952	1147.13	86.952	1448.24
87.052	61.2739	87.052	56.334	87.052	158.323	87.052	377.173	87.052	637.995	87.052	888.625	87.052	1147.06	87.052	1448.2
87.152	61.2386	87.152	56.2794	87.152	158.253	87.152	376.954	87.152	637.765	87.152	888.485	87.152	1146.99	87.152	1448.18
87.252	61.2134	87.252	56.2486	87.252	158.157	87.252	376.751	87.252	637.542	87.252	888.33	87.252	1146.94	87.252	1448.15
87.352	61.1841	87.352	56.2091	87.352	158.073	87.352	376.559	87.352	637.292	87.352	888.165	87.352	1146.85	87.352	1448.12
87.452	61.1688	87.452	56.1722	87.452	157.964	87.452	376.353	87.452	637.048	87.452	888.024	87.452	1146.79	87.452	1448.11
87.552	61.1527	87.552	56.1449	87.552	157.847	87.552	376.171	87.552	636.812	87.552	887.883	87.552	1146.72	87.552	1448.07
87.652	61.1097	87.652	56.1136	87.652	157.753	87.652	375.958	87.652	636.574	87.652	887.743	87.652	1146.67	87.652	1448.04
87.752	61.0706	87.752	56.0746	87.752	157.651	87.752	375.766	87.752	636.351	87.752	887.614	87.752	1146.62	87.752	1448.03
87.852	61.0316	87.852	56.0433	87.852	157.573	87.852	375.567	87.852	636.113	87.852	887.485	87.852	1146.55	87.852	1448
87.952	60.9925	87.952	56.0043	87.952	157.478	87.952	375.368	87.952	635.882	87.952	887.344	87.952	1146.51	87.952	1447.97
88.052	60.9356	88.052	55.9847	88.052	157.386	88.052	375.157	88.052	635.632	88.052	887.215	88.052	1146.45	88.052	1447.93
88.152	60.897	88.152	55.9457	88.152	157.292	88.152	374.977	88.152	635.414	88.152	887.09	88.152	1146.39	88.152	1447.91
88.252	60.8536	88.252	55.9144	88.252	157.177	88.252	374.786	88.252	635.164	88.252	886.946	88.252	1146.33	88.252	1447.9
88.352	60.8308	88.352	55.8754	88.352	157.103	88.352	374.587	88.352	634.933	88.352	886.817	88.352	1146.26	88.352	1447.89
88.452	60.8033	88.452	55.8518	88.452	157.003	88.452	374.388	88.452	634.703	88.452	886.712	88.452	1146.2	88.452	1447.88
88.552	60.7856	88.552	55.805	88.552	156.901	88.552	374.177	88.552	634.48	88.552	886.602	88.552	1146.16	88.552	1447.86
88.652	60.7464	88.652	55.7777	88.652	156.816	88.652	373.958	88.652	634.249	88.652	886.477	88.652	1146.12	88.652	1447.86
88.752	60.715	88.752	55.7465	88.752	156.734	88.752	373.753	88.752	634.035	88.752	886.372	88.752	1146.08	88.752	1447.85
88.852	60.6958	88.852	55.7074	88.852	156.659	88.852	373.536	88.852	633.773	88.852	886.241	88.852	1146.02	88.852	1447.83
88.952	60.6744	88.952	55.6818	88.952	156.561	88.952	373.325	88.952	633.542	88.952	886.13	88.952	1145.97	88.952	1447.79
89.052	60.6605	89.052	55.6449	89.052	156.478	89.052	373.134	89.052	633.324	89.052	886.036	89.052	1145.9	89.052	1447.77
89.152	60.6316	89.152	55.6035	89.152	156.393	89.152	372.934	89.152	633.087	89.152	885.904	89.152	1145.84	89.152	1447.74
89.252	60.6105	89.252	55.5607	89.252	156.323	89.252	372.722	89.252	632.833	89.252	885.784	89.252	1145.78	89.252	1447.73
89.352	60.5995	89.352	55.5121	89.352	156.206	89.352	372.527	89.352	632.587	89.352	885.674	89.352	1145.74	89.352	1447.71
89.452	60.565	89.452	55.4791	89.452	156.125	89.452	372.343	89.452	632.359	89.452	885.51	89.452	1145.69	89.452	1447.69
89.552	60.5325	89.552	55.4535	89.552	156.019	89.552	372.177	89.552	632.117	89.552	885.458	89.552	1145.64	89.552	1447.67
89.652	60.4559	89.652	55.3652	89.652	155.877	89.652	371.959	89.652	631.959	89.652	885.341	89.652	1145.61	89.652	1447.62
89.752	60.2624	89.752	55.3363	89.752	155.757	89.752	371.744	89.752	631.726	89.752	885.205	89.752	1145.66	89.752	1447.74
89.852	60.378	89.852	54.916	89.852	155.608	89.852	371.648	89.852	631.228	89.852	884.916	89.852	1145.52	89.852	1447.69
89.952	59.6538	89.952	54.7185	89.952	155.641	89.952	371.479	89.952	630.842	89.952	885.144	89.952	1145.06	89.952	1447.39
90.052	60.523	90.052	55.1675	90.052	155.658	90.052	371.435	90.052	631.521	90.052	885.501	90.052	1146.04	90.052	1448.19
90.152	59.9334	90.152	55.3733	90.152	155.88	90.152	371.379	90.152	631.971	90.152	885.248	90.152	1146.7	90.152	1449.74
90.252	60.5838	90.252	55.6169	90.252	155.696	90.252	370.395	90.252	631.01	90.252	883.628	90.252	1144.8	90.252	1446.84
90.352	60.2644	90.352	55.0916	90.352	154.929	90.352	368.72	90.352	628.865	90.352	879.243	90.352	1138.84	90.352	1437.56
90.452	59.78	90.452	54.611	90.452	153.852	90.452	366.845	90.452	625.502	90.452	873.007	90.452	1127.95	90.452	1417.38
90.552	58.9925	90.552	54.0949	90.552	152.793	90.552	365.085	90.552	621.877	90.552	866.362	90.552	1115.3	90.552	1392.71
90.652	58.5056	90.652	53.4949	90.652	151.824	90.652	363.247	90.652	618.299	90.652	860.121	90.652	1103.12	90.652	1367.97
90.752	57.9955	90.752	52.9396	90.752	150.828	90.752	361.499	90.752	615.107	90.752	854.709	90.752	1092.07	90.752	1345.42
90.852	57.4544	90.852	52.3815	90.852	149.958	90.852	360.118	90.852	612.314	90.852	849.529	90.852	1081.93	90.852	1324.87
90.952	56.9277	90.952	51.9535	90.952	149.259	90.952	358.751	90.952	609.501	90.952	844.572	90.952	1072.28	90.952	1306.31
91.052	56.5175	91.052	51.516	91.052	148.593	91.052	357.421	91.052	606.992	91.052	840.071	91.052	1063.44	91.052	1289.24
91.152	56.1231	91.152	51.1449	91.152	147.944	91.152	356.187	91.152	604.692	91.152	835.55	91.152	1054.9	91.152	1273.21
91.252	55.7931	91.252	50.7794	91.252	147.343	91.252	355.012	91.252	602.461	91.252	831.392	91.252	1046.75	91.252	1258.06
91.352	55.5019	91.352	50.469	91.352	146.727	91.352	353.856	91.352	600.277	91.352	827.225	91.352	1038.74	91.352	1243.92
91.452	55.1755	91.452	50.1566	91.452	146.12	91.452	352.673	91.452	598.092	91.452	823.212	91.452	1030.99	91.452	1230.37
91.552	54.8731	91.552	49.8675	91.552	145.532	91.552	351.542	91.552	595.959	91.552	819.271	91.552	1023.71	91.552	1217.74
91.652	54.5566	91.652	49.5708	91.652	145.007	91.652	350.427	91.652	593.831	91.652	815.386	91.652	1016.61	91.652	1205.38
91.752	54.2525	91.752	49.2893	91.752	144.476	91.752	349.337	91.752	591.722	91.752	811.575	91.752	1009.69	91.752	1193.78
91.852	53.9849	91.852	49.016	91.852	143.938	91.852	348.286	91.852	589.687	91.852	807.715	91.852	1003	91.852	1182.71
91.952	53.7284	91.952	48.7465	91.952	143.419	91.952	347.241	91.952	587.627	91.952	803.973	91.952	996.564	91.952	1172.22
92.052	53.4455	92.052	48.4668	92.052	142.919	92.052	346.196	92.052	585.644	92.052	800.284	92.052	990.24	92.052	1162.06
92.152	53.1739	92.152	48.1879	92.152	142.413	92.152	345.151	92.152	583.652	92.152	796.71	92.152	983.916	92.152	1152.01
92.252	52.8886	92.252	47.9318	92.252	141.901	92.252	344.106	92.252	581.644	92.252	793.184	92.252	977.555	92.252	1142.54
92.352	52.6036	92.352	47.6705	92.352	141.401	92.352	343.093	92.352	579.668	92.352	789.739	92.352	971.728	92.352	1133.46
92.452	52.3517	92.452	47.42	92.452	140.903	92.452	342.087	92.452	577.756	92.452	786.268	92.452	966.014	92.452	1124.58
92.552	52.0902	92.552	47.184	92.552	140.387	92.552	341.053	92.552	575.851	92.552	782.856	92.552	960.51	92.552	1116.2
92.652	51.8145	92.652	46.9457	92.652	139.901	92.652	340.036	92.652	573.927	92.652	779.526	92.652	955.074	92.652	1107.98
92.752	51.5627	92.752	46.7035	92.752	139.421	92.752	339.024	92.752	572.035	92.752	776.219	92.752	949.519	92.752	1100.02
92.852	51.3145	92.852	46.4611	92.852	138.948	92.852	338.012	92.852	570.164	92.852	773.038	92.852	944.074	92.852	1092.14
92.952	51.0549	92.952	46.2091	92.952	138.465	92.952	336.989	92.952	568.267	92.952	769.829	92.952	938.947	92.952	1084.74
93.052	50.795	93.052	45.9652	93.052	137.983	93.052	336.009	93.052	566.414	93.052	766.639	93.052	933.834	93.052	1077.37
93.152	50.5431	93.152	45.7286	93.152	137.491	93.152	335.009	93.152	564.542	93.152	763.438	93.152	928.875	93.152	1070.39
93.252	50.2755	93.252	45.5002	93.252	137.018	93.252	334.028	93.252	562.664	93.252	760.305	93.252	923.959	93.252	1063.62
93.352	50.0394	93.352	45.2404	93.352	136.554	93.352	333.048	93.352	560.831	93.352	757.266	93.352	919.141	93.352	1056.76
93.452	49.7638	93.452	45.0197	93.452	136.067	93.452	332.061	93.452	559.056	93.452	754.231	93.452	914.414	93.452	1050.22
93.552	49.5277	93.552	44.766	93.552	135.581	93.552	331.067	93.552	557.312	93.552	751.249	93.552	909.769	93.552	1043.93
93.652	49.3244	93.652	44.5294	93.652	135.132	93.652	330.124	93.652	555.578	93.652	748.309	93.652	905.228	93.652	1037.72
93.752	49.0919	93.752	44.305	93.752	134.657	93.752	329.161	93.752	553.799	93.752	745.378	93.752	900.766	93.752	1031.56
93.852	48.8439	93.852	44.0746	93.852	134.21	93.852	328.192	93.852	552.023	93.852	742.452	93.852	896.371	93.852	1025.78
93.952	48.6097	93.952	43.8144	93.952	133.741	93.952	327.243	93.952	550.273	93.952	739.555	93.952	891.939	93.952	1019.98
94.052	48.3848	94.052	43.5746	94.052	133.276	94.052	326.298	94.052	548.527	94.052	736.668	94.052	887.578	94.052	1014.47
94.152	48.1564	94.152	43.34	94.152	132.798	94.152	325.356	94.152	546.781	94.152	733.782	94.152	883.445	94.152	1008.85
94.252	47.9239	94.252	43.1058	94.252	132.327	94.252	324.407	94.252	544.986	94.252	731.016	94.252	879.332	94.252	1003.52
94.352	47.7074	94.352	42.8615	94.352	131.843	94.352	323.446	94.352	543.113	94.352	728.266	94.352	875.31	94.352	998.172
94.452	47.463	94.452	42.6449	94.452	131.393	94.452	322.505	94.452	541.632	94.452	725.543	94.452	871.328	94.452	992.892
94.552	47.1956	94.552	42.3949	94.552	130.926	94.552	321.567	94.552	540.015	94.552	722.786	94.552	867.349	94.552	987.902
94.652	46.9533	94.652	42.1779	94.652	130.452	94.652	320.618	94.652	538.447	94.652	720.069	94.652	863.492	94.652	982.924
94.752	46.7247	94.752	41.934	94.752	129.975	94.752	319.665	94.752	536.81	94.752	717.368	94.752	859.68	94.752	978.068
94.852	46.5119	94.852	41.6994	94.852	129.515	94.852	318.716	94.852	535.074	94.852	714.696	94.852	855.838	94.852	973.236
94.952	46.2699	94.952	41.4847	94.952	129.036	94.952	317.798	94.952	533.425	94.952	712.047	94.952	852.109	94.952	968.439
95.052	46.0255	95.052	41.2482	95.052	128.581	95.052	316.856	95.052	531.746	95.052	709.475	95.052	848.398	95.052	963.855
95.152	45.7736	95.152	41.008	95.152	128.116	95.152	315.946	95.152	530.042	95.152	706.926	95.152	844.805	95.152	959.224
95.252	45.6036	95.252	40.7972	95.252	127.655	95.252	315.023	95.252	528.425	95.252	704.434	95.252	841.248	95.252	954.812
95.352	45.4049	95.352	40.555	95.352	127.196	95.352	314.118	95.352	526.859	95.352	701.926	95.352	837.668	95.352	950.447
95.452	45.1427	95.452	40.3302	95.452	126.741	95.452	313.208	95.452	525.281	95.452	699.426	95.452	834.184	95.452	946.227
95.552	44.9378	95.552	40.0941	95.552	126.292	95.552	312.292	95.552	523.734	95.552	696.93	95.552	830.762	95.552	942.041
95.652	44.7074	95.652	39.8832	95.652	125.862	95.652	311.382	95.652	522.152	95.652	694.44	95.652	827.431	95.652	937.83
95.752	44.5041	95.752	39.6527	95.752	125.407	95.752	310.491	95.752	520.562	95.752	691.954	95.752	824.121	95.752	933.703
95.852	44.2559	95.852	39.4416	95.852	124.956	95.852	309.575	95.852	518.992	95.852	689.586	95.852	820.771	95.852	929.642
95.952	44.0199	95.952	39.2013	95.952	124.515	95.952	308.708	95.952	517.459	95.952	687.227	95.952	817.488	95.952	925.691
96.052	43.7909	96.052	38.973	96.052	124.055	96.052	307.813	96.052	515.914	96.052	684.862	96.052	814.207	96.052	921.828
96.152	43.5394	96.152	38.7465	96.152	123.62	96.152	306.927	96.152	514.363	96.152	682.551	96.152	810.99	96.152	918.06
96.252	43.3536	96.252	38.5197	96.252	123.183	96.252	306.048	96.252	512.828	96.252	680.254	96.252	807.867	96.252	914.291
96.352	43.1175	96.352	38.2716	96.352	122.749	96.352	305.169	96.352	511.292	96.352	677.946	96.352	804.75	96.352	910.56
96.452	42.8947	96.452	38.0355	96.452	122.304	96.452	304.298	96.452	509.742	96.452	675.645	96.452	801.67	96.452	906.803
96.552	42.6917	96.552	37.8246	96.552	121.874	96.552	303.419	96.552	508.21	96.552	673.331	96.552	798.555	96.552	903.113
96.652	42.463	96.652	37.5997	96.652	121.444	96.652	302.567	96.652	506.71	96.652	671.047	96.652	795.508	96.652	899.513
96.752	42.2269	96.752	37.3791	96.752	121.003	96.752	301.708	96.752	505.191	96.752	668.79	96.752	792.564	96.752	895.984
96.852	42.0158	96.852	37.131	96.852	120.587	96.852	300.829	96.852	503.71	96.852	666.524	96.852	789.664	96.852	892.494
96.952	41.8011	96.952	36.8949	96.952	120.163	96.952	299.989	96.952	502.191	96.952	664.292	96.952	786.755	96.952	889.082
97.052	41.6019	97.052	36.684	97.052	119.71	97.052	299.138	97.052	500.691	97.052	662.086	97.052	783.844	97.052	885.617
97.152	41.3848	97.152	36.4847	97.152	119.288	97.152	298.266	97.152	499.222	97.152	659.946	97.152	780.98	97.152	882.268
97.252	41.1605	97.252	36.2933	97.252	118.854	97.252	297.399	97.252	497.757	97.252	657.805	97.252	778.092	97.252	878.971
97.352	40.9378	97.352	36.0783	97.352	118.425	97.352	296.54	97.352	496.289	97.352	655.645	97.352	775.224	97.352	875.674
97.452	40.6995	97.452	35.8754	97.452	117.997	97.452	295.688	97.452	494.827	97.452	653.516	97.452	772.519	97.452	872.433
97.552	40.4963	97.552	35.6761	97.552	117.581	97.552	294.831	97.552	493.374	97.552	651.407	97.552	769.799	97.552	869.224
97.652	40.2442	97.652	35.4652	97.652	117.163	97.652	293.977	97.652	491.914	97.652	649.309	97.652	767.064	97.652	866.023
97.752	40.0199	97.752	35.2482	97.752	116.733	97.752	293.106	97.752	490.472	97.752	647.202	97.752	764.379	97.752	862.803
97.852	39.8028	97.852	35.0433	97.852	116.304	97.852	292.235	97.852	489.042	97.852	645.079	97.852	761.678	97.852	859.644
97.952	39.5845	97.952	34.8636	97.952	115.889	97.952	291.395	97.952	487.605	97.952	643.024	97.952	759.019	97.952	856.674
98.052	39.3792	98.052	34.6408	98.052	115.456	98.052	290.532	98.052	486.187	98.052	640.993	98.052	756.32	98.052	853.64
98.152	39.1683	98.152	34.4457	98.152	115.048	98.152	289.681	98.152	484.773	98.152	638.96	98.152	753.728	98.152	850.672
98.252	38.9552	98.252	34.2286	98.252	114.624	98.252	288.842	98.252	483.351	98.252	636.965	98.252	751.115	98.252	847.642
98.352	38.7464	98.352	34.0043	98.352	114.194	98.352	287.997	98.352	481.953	98.352	634.934	98.352	748.543	98.352	844.687
98.452	38.5431	98.452	33.8168	98.452	113.778	98.452	287.157	98.452	480.546	98.452	632.907	98.452	745.994	98.452	841.822
98.552	38.3597	98.552	33.6058	98.552	113.351	98.552	286.306	98.552	479.164	98.552	630.901	98.552	743.443	98.552	838.984
98.652	38.1605	98.652	33.4005	98.652	112.921	98.652	285.477	98.652	477.773	98.652	628.899	98.652	741	98.652	836.109
98.752	37.963	98.752	33.184	98.752	112.487	98.752	284.608	98.752	476.414	98.752	626.958	98.752	738.58	98.752	833.303
98.852	37.7581	98.852	32.9847	98.852	112.073	98.852	283.786	98.852	475.036	98.852	624.946	98.852	736.18	98.852	830.549
98.952	37.5667	98.952	32.805	98.952	111.651	98.952	282.952	98.952	473.664	98.952	622.989	98.952	733.755	98.952	827.757
99.052	37.3363	99.052	32.5783	99.052	111.227	99.052	282.114	99.052	472.3	99.052	621.168	99.052	731.377	99.052	825.043
99.152	37.1292	99.152	32.3754	99.152	110.811	99.152	281.282	99.152	470.953	99.152	619.227	99.152	729.013	99.152	822.303
99.252	36.9338	99.252	32.1583	99.252	110.378	99.252	280.446	99.252	469.609	99.252	617.352	99.252	726.609	99.252	819.628
99.352	36.7191	99.352	31.934	99.352	109.944	99.352	279.638	99.352	468.253	99.352	615.485	99.352	724.263	99.352	817.013
99.452	36.5199	99.452	31.7347	99.452	109.542	99.452	278.811	99.452	466.914	99.452	613.62	99.452	721.922	99.452	814.355
99.552	36.3206	99.552	31.5238	99.552	109.132	99.552	277.997	99.552	465.585	99.552	611.762	99.552	719.576	99.552	811.756
99.652	36.1097	99.652	31.3088	99.652	108.733	99.652	277.192	99.652	464.259	99.652	609.895	99.652	717.255	99.652	809.23
99.752	35.8792	99.752	31.1058	99.752	108.343	99.752	276.388	99.752	462.933	99.752	608.055	99.752	714.971	99.752	806.672
99.852	35.6739	99.852	30.9066	99.852	107.946	99.852	275.592	99.852	461.614	99.852	606.235	99.852	712.724	99.852	804.156
99.952	35.4574	99.952	30.684	99.952	107.542	99.952	274.798	99.952	460.296	99.952	604.44	99.952	710.43	99.952	801.628
100.052	35.2345	100.052	30.4769	100.052	107.163	100.052	274.024	100.052	458.976	100.052	602.606	100.052	708.178	100.052	799.162
100.152	35.0511	100.152	30.2599	100.152	106.761	100.152	273.239	100.152	457.687	100.152	600.805	100.152	705.963	100.152	796.75
100.252	34.8714	100.252	30.0746	100.252	106.358	100.252	272.477	100.252	456.382	100.252	598.997	100.252	703.789	100.252	794.312
100.352	34.6527	100.352	29.8832	100.352	105.964	100.352	271.674	100.352	455.082	100.352	597.215	100.352	701.584	100.352	791.904
100.452	34.4495	100.452	29.6994	100.452	105.573	100.452	270.87	100.452	453.812	100.452	595.45	100.452	699.404	100.452	789.543
100.552	34.262	100.552	29.4965	100.552	105.194	100.552	270.095	100.552	452.535	100.552	593.69	100.552	697.205	100.552	787.187
100.652	34.045	100.652	29.2972	100.652	104.798	100.652	269.321	100.652	451.261	100.652	591.934	100.652	695.099	100.652	784.796
100.752	33.8419	100.752	29.1193	100.752	104.401	100.752	268.528	100.752	449.992	100.752	590.176	100.752	693.033	100.752	782.425
100.852	33.6744	100.852	28.9221	100.852	104.003	100.852	267.733	100.852	448.734	100.852	588.446	100.852	690.91	100.852	780.111
100.952	33.502	100.952	28.7269	100.952	103.612	100.952	266.946	100.952	447.472	100.952	586.715	100.952	688.814	100.952	777.796
101.052	33.2931	101.052	28.5411	101.052	103.216	101.052	266.18	101.052	446.234	101.052	584.985	101.052	686.699	101.052	775.463
101.152	33.1097	101.152	28.3441	101.152	102.819	101.152	265.388	101.152	444.984	101.152	583.297	101.152	684.623	101.152	773.273
101.252	32.8988	101.252	28.1761	101.252	102.436	101.252	264.606	101.252	443.734	101.252	581.614	101.252	682.469	101.252	771.039
101.352	32.6995	101.352	27.9769	101.352	102.036	101.352	263.823	101.352	442.488	101.352	579.926	101.352	680.455	101.352	768.834
101.452	32.5138	101.452	27.7738	101.452	101.651	101.452	263.067	101.452	441.249	101.452	578.254	101.452	678.463	101.452	766.609
101.552	32.3167	101.552	27.5863	101.552	101.257	101.552	262.286	101.552	440.019	101.552	576.575	101.552	676.478	101.552	764.445
101.652	32.1097	101.652	27.4066	101.652	100.854	101.652	261.524	101.652	438.792	101.652	574.93	101.652	674.521	101.652	762.289
101.752	31.9183	101.752	27.2091	101.752	100.491	101.752	260.741	101.752	437.57	101.752	573.301	101.752	672.552	101.752	760.103
101.852	31.7033	101.852	27.0433	101.852	100.104	101.852	260.009	101.852	436.339	101.852	571.649	101.852	670.572	101.852	757.949
101.952	31.4886	101.952	26.8519	101.952	99.7272	101.952	259.247	101.952	435.121	101.952	570.012	101.952	668.584	101.952	755.812
102.052	31.2816	102.052	26.6682	102.052	99.3505	102.052	258.493	102.052	433.902	102.052	568.383	102.052	666.629	102.052	753.713
102.152	31.0902	102.152	26.4847	102.152	98.9675	102.152	257.727	102.152	432.703	102.152	566.75	102.152	664.763	102.152	751.609
102.252	30.9105	102.252	26.3168	102.252	98.5788	102.252	256.971	102.252	431.499	102.252	565.125	102.252	662.884	102.252	749.504
102.352	30.7052	102.352	26.1136	102.352	98.1825	102.352	256.216	102.352	430.326	102.352	563.501	102.352	661.013	102.352	747.406
102.452	30.5277	102.452	25.934	102.452	97.8232	102.452	255.477	102.452	429.152	102.452	561.903	102.452	659.141	102.452	745.336
102.552	30.3402	102.552	25.7404	102.552	97.4363	102.552	254.721	102.552	427.964	102.552	560.293	102.552	657.255	102.552	743.322
102.652	30.1525	102.652	25.5629	102.652	97.0536	102.652	253.993	102.652	426.792	102.652	558.692	102.652	655.4	102.652	741.269
102.752	29.9747	102.752	25.3832	102.752	96.6882	102.752	253.239	102.752	425.632	102.752	557.083	102.752	653.552	102.752	739.263
102.852	29.7972	102.852	25.1994	102.852	96.2919	102.852	252.528	102.852	424.453	102.852	555.539	102.852	651.693	102.852	737.254
102.952	29.637	102.952	25.0043	102.952	95.9069	102.952	251.772	102.952	423.273	102.952	553.985	102.952	649.845	102.952	735.257
103.052	29.4378	103.052	24.8363	103.052	95.5261	103.052	251.036	103.052	422.121	103.052	552.434	103.052	648	103.052	733.336
103.152	29.2658	103.152	24.6388	103.152	95.1435	103.152	250.282	103.152	420.972	103.152	550.895	103.152	646.173	103.152	731.378
103.252	29.0824	103.252	24.4535	103.252	94.778	103.252	249.548	103.252	419.792	103.252	549.356	103.252	644.365	103.252	729.435
103.352	28.8849	103.352	24.2738	103.352	94.4013	103.352	248.837	103.352	418.644	103.352	547.836	103.352	642.537	103.352	727.5
103.452	28.7191	103.452	24.09	103.452	94.0378	103.452	248.112	103.452	417.492	103.452	546.317	103.452	640.744	103.452	725.558
103.552	28.5216	103.552	23.92	103.552	93.6513	103.552	247.394	103.552	416.351	103.552	544.805	103.552	638.986	103.552	723.644
103.652	28.348	103.652	23.7347	103.652	93.2841	103.652	246.671	103.652	415.214	103.652	543.297	103.652	637.255	103.652	721.744
103.752	28.172	103.752	23.555	103.752	92.9264	103.752	245.938	103.752	414.062	103.752	541.78	103.752	635.474	103.752	719.82
103.852	27.9886	103.852	23.3754	103.852	92.5614	103.852	245.227	103.852	412.921	103.852	540.293	103.852	633.748	103.852	717.89
103.952	27.8011	103.952	23.2035	103.952	92.1904	103.952	244.485	103.952	411.804	103.952	538.793	103.952	632.013	103.952	716.011
104.052	27.6231	104.052	23.0355	104.052	91.8386	104.052	243.786	104.052	410.683	104.052	537.333	104.052	630.283	104.052	714.195
104.152	27.4533	104.152	22.8518	104.152	91.4755	104.152	243.067	104.152	409.554	104.152	535.864	104.152	628.578	104.152	712.361
104.252	27.2816	104.252	22.6683	104.252	91.1122	104.252	242.356	104.252	408.433	104.252	534.403	104.252	626.884	104.252	710.507
104.352	27.1019	104.352	22.5082	104.352	90.7389	104.352	241.633	104.352	407.332	104.352	532.93	104.352	625.185	104.352	708.668
104.452	26.9183	104.452	22.3302	104.452	90.3622	104.452	240.919	104.452	406.234	104.452	531.477	104.452	623.48	104.452	706.904
104.552	26.7386	104.552	22.1449	104.552	90.0029	104.552	240.208	104.552	405.121	104.552	530.036	104.552	621.795	104.552	705.101
104.652	26.5706	104.652	21.9786	104.652	89.6472	104.652	239.491	104.652	403.986	104.652	528.594	104.652	620.109	104.652	703.304
104.752	26.3927	104.752	21.8246	104.752	89.278	104.752	238.806	104.752	402.882	104.752	527.157	104.752	618.455	104.752	701.539
104.852	26.2074	104.852	21.6722	104.852	88.9269	104.852	238.106	104.852	401.788	104.852	525.715	104.852	616.795	104.852	699.777
104.952	26.0236	104.952	21.5043	104.952	88.5671	104.952	237.427	104.952	400.695	104.952	524.266	104.952	615.128	104.952	698.053
105.052	25.8597	105.052	21.3324	105.052	88.2333	105.052	236.743	105.052	399.613	105.052	522.856	105.052	613.482	105.052	696.339
105.152	25.6739	105.152	21.1604	105.152	87.8561	105.152	236.04	105.152	398.542	105.152	521.426	105.152	611.865	105.152	694.613
105.252	25.5081	105.252	20.9847	105.252	87.4989	105.252	235.354	105.252	397.453	105.252	520.004	105.252	610.244	105.252	692.906
105.352	25.3402	105.352	20.8363	105.352	87.1472	105.352	234.657	105.352	396.368	105.352	518.588	105.352	608.634	105.352	691.168
105.452	25.1878	105.452	20.6505	105.452	86.8036	105.452	233.977	105.452	395.292	105.452	517.184	105.452	607.033	105.452	689.494
105.552	25.0236	105.552	20.4847	105.552	86.4521	105.552	233.278	105.552	394.21	105.552	515.805	105.552	605.431	105.552	687.82
105.652	24.8792	105.652	20.3205	105.652	86.0983	105.652	232.598	105.652	393.14	105.652	514.403	105.652	603.841	105.652	686.133
105.752	24.7113	105.752	20.1449	105.752	85.7411	105.752	231.938	105.752	392.097	105.752	513.063	105.752	602.269	105.752	684.457
105.852	24.5255	105.852	19.9847	105.852	85.366	105.852	231.233	105.852	391.035	105.852	511.696	105.852	600.716	105.852	682.795
105.952	24.3675	105.952	19.8168	105.952	85.0146	105.952	230.548	105.952	389.972	105.952	510.325	105.952	599.148	105.952	681.14
106.052	24.2191	106.052	19.6566	106.052	84.663	106.052	229.86	106.052	388.914	106.052	508.965	106.052	597.591	106.052	679.504
106.152	24.0706	106.152	19.4982	106.152	84.2858	106.152	229.169	106.152	387.863	106.152	507.614	106.152	596.033	106.152	677.847
106.252	23.9122	106.252	19.3246	106.252	83.9404	106.252	228.497	106.252	386.806	106.252	506.293	106.252	594.431	106.252	676.232
106.352	23.7386	106.352	19.1761	106.352	83.5927	106.352	227.817	106.352	385.761	106.352	504.954	106.352	592.904	106.352	674.578
106.452	23.5863	106.452	19.016	106.452	83.2411	106.452	227.169	106.452	384.706	106.452	503.59	106.452	591.384	106.452	672.955
106.552	23.4142	106.552	18.8441	106.552	82.8777	106.552	226.497	106.552	383.664	106.552	502.258	106.552	589.884	106.552	671.378
106.652	23.2503	106.652	18.6799	106.652	82.5224	106.652	225.823	106.652	382.626	106.652	500.926	106.652	588.334	106.652	669.8
106.752	23.098	106.752	18.516	106.752	82.1686	106.752	225.153	106.752	381.593	106.752	499.567	106.752	586.828	106.752	668.211
106.852	22.9495	106.852	18.3419	106.852	81.8232	106.852	224.489	106.852	380.562	106.852	498.227	106.852	585.353	106.852	666.628
106.952	22.7894	106.952	18.184	106.952	81.4716	106.952	223.817	106.952	379.536	106.952	496.926	106.952	583.884	106.952	665.039
107.052	22.6409	107.052	18.0099	107.052	81.1239	107.052	223.149	107.052	378.507	107.052	495.618	107.052	582.416	107.052	663.48
107.152	22.4808	107.152	17.8519	107.152	80.7663	107.152	222.489	107.152	377.492	107.152	494.317	107.152	580.955	107.152	661.898
107.252	22.3284	107.252	17.684	107.252	80.4269	107.252	221.837	107.252	376.458	107.252	493.008	107.252	579.486	107.252	660.359
107.352	22.1683	107.352	17.5275	107.352	80.0866	107.352	221.188	107.352	375.441	107.352	491.696	107.352	578.025	107.352	658.82
107.452	22.0316	107.452	17.3871	107.452	79.7489	107.452	220.534	107.452	374.449	107.452	490.426	107.452	576.564	107.452	657.281
107.552	21.8536	107.552	17.2404	107.552	79.4168	107.552	219.856	107.552	373.445	107.552	489.157	107.552	575.115	107.552	655.738
107.652	21.7134	107.652	17.1019	107.652	79.0927	107.652	219.212	107.652	372.453	107.652	487.875	107.652	573.673	107.652	654.215
107.752	21.5528	107.752	16.9535	107.752	78.7529	107.752	218.567	107.752	371.445	107.752	486.606	107.752	572.236	107.752	652.679
107.852	21.387	107.852	16.8088	107.852	78.4208	107.852	217.913	107.852	370.447	107.852	485.348	107.852	570.783	107.852	651.187
107.952	21.2269	107.952	16.6644	107.952	78.0927	107.952	217.259	107.952	369.449	107.952	484.086	107.952	569.345	107.952	649.668
108.052	21.0863	108.052	16.5355	108.052	77.7663	108.052	216.598	108.052	368.458	108.052	482.83	108.052	567.923	108.052	648.187
108.152	20.9378	108.152	16.4005	108.152	77.4325	108.152	215.96	108.152	367.453	108.152	481.563	108.152	566.494	108.152	646.683
108.252	20.7894	108.252	16.2425	108.252	77.1122	108.252	215.306	108.252	366.48	108.252	480.331	108.252	565.084	108.252	645.23
108.352	20.6134	108.352	16.1254	108.352	76.7919	108.352	214.657	108.352	365.511	108.352	479.106	108.352	563.673	108.352	643.738
108.452	20.4691	108.452	15.9847	108.452	76.4599	108.452	214.005	108.452	364.523	108.452	477.869	108.452	562.263	108.452	642.263
108.552	20.3089	108.552	15.8324	108.552	76.12	108.552	213.345	108.552	363.523	108.552	476.614	108.552	560.877	108.552	640.808
108.652	20.18	108.652	15.6994	108.652	75.7878	108.652	212.696	108.652	362.55	108.652	475.382	108.652	559.455	108.652	639.359
108.752	20.0511	108.752	15.555	108.752	75.4638	108.752	212.04	108.752	361.57	108.752	474.168	108.752	558.064	108.752	637.918
108.852	19.93	108.852	15.4379	108.852	75.1318	108.852	211.376	108.852	360.579	108.852	472.938	108.852	556.724	108.852	636.488
108.952	19.7894	108.952	15.2972	108.952	74.8114	108.952	210.72	108.952	359.593	108.952	471.731	108.952	555.334	108.952	635.058
109.052	19.6544	109.052	15.1644	109.052	74.4911	109.052	210.118	109.052	358.632	109.052	470.5	109.052	553.986	109.052	633.648
109.152	19.5142	109.152	15.0355	109.152	74.1825	109.152	209.509	109.152	357.664	109.152	469.297	109.152	552.615	109.152	632.25
109.252	19.3731	109.252	14.8888	109.252	73.8679	109.252	208.868	109.252	356.71	109.252	468.106	109.252	551.275	109.252	630.828
109.352	19.2269	109.352	14.7543	109.352	73.5302	109.352	208.259	109.352	355.742	109.352	466.907	109.352	549.935	109.352	629.404
109.452	19.1097	109.452	14.6254	109.452	73.1904	109.452	207.631	109.452	354.792	109.452	465.708	109.452	548.584	109.452	628.002
109.552	18.9845	109.552	14.4965	109.552	72.8622	109.552	206.997	109.552	353.832	109.552	464.508	109.552	547.244	109.552	626.603
109.652	18.8402	109.652	14.3754	109.652	72.5497	109.652	206.403	109.652	352.902	109.652	463.311	109.652	545.916	109.652	625.232
109.752	18.7231	109.752	14.2543	109.752	72.2175	109.752	205.778	109.752	351.927	109.752	462.114	109.752	544.584	109.752	623.841
109.852	18.5861	109.852	14.1136	109.852	71.8935	109.852	205.157	109.852	350.96	109.852	460.932	109.852	543.24	109.852	622.471
109.952	18.4417	109.952	13.973	109.952	71.5732	109.952	204.528	109.952	350.038	109.952	459.766	109.952	541.943	109.952	621.109
110.052	18.3011	110.052	13.8558	110.052	71.2663	110.052	203.913	110.052	349.113	110.052	458.6	110.052	540.642	110.052	619.732
110.152	18.1856	110.152	13.719	110.152	70.9521	110.152	203.298	110.152	348.183	110.152	457.44	110.152	539.328	110.152	618.367
110.252	18.0706	110.252	13.5863	110.252	70.6277	110.252	202.688	110.252	347.234	110.252	456.26	110.252	538.025	110.252	617.013
110.352	17.9434	110.352	13.4457	110.352	70.3194	110.352	202.075	110.352	346.292	110.352	455.063	110.352	536.724	110.352	615.687
110.452	17.7855	110.452	13.3168	110.452	70.0183	110.452	201.446	110.452	345.363	110.452	453.889	110.452	535.435	110.452	614.347
110.552	17.6761	110.552	13.17	110.552	69.7021	110.552	200.837	110.552	344.453	110.552	452.747	110.552	534.154	110.552	613.027
110.652	17.5355	110.652	13.0355	110.652	69.3874	110.652	200.227	110.652	343.562	110.652	451.606	110.652	532.853	110.652	611.699
110.752	17.4066	110.752	12.9066	110.752	69.0732	110.752	199.626	110.752	342.652	110.752	450.458	110.752	531.564	110.752	610.359
110.852	17.2777	110.852	12.766	110.852	68.7607	110.852	199.036	110.852	341.773	110.852	449.317	110.852	530.295	110.852	609.033
110.952	17.1683	110.952	12.6388	110.952	68.4343	110.952	198.438	110.952	340.874	110.952	448.176	110.952	529.031	110.952	607.707
111.052	17.0431	111.052	12.5043	111.052	68.12	111.052	197.825	111.052	339.964	111.052	447.036	111.052	527.755	111.052	606.382
111.152	16.93	111.152	12.3832	111.152	67.7997	111.152	197.227	111.152	339.042	111.152	445.907	111.152	526.502	111.152	605.058
111.252	16.8028	111.252	12.2543	111.252	67.4753	111.252	196.626	111.252	338.132	111.252	444.766	111.252	525.263	111.252	603.761
111.352	16.6683	111.352	12.1291	111.352	67.1513	111.352	196.001	111.352	337.253	111.352	443.645	111.352	524.013	111.352	602.464
111.452	16.5589	111.452	12.016	111.452	66.831	111.452	195.388	111.452	336.343	111.452	442.541	111.452	522.808	111.452	601.156
111.552	16.465	111.552	11.9066	111.552	66.5085	111.552	194.778	111.552	335.458	111.552	441.446	111.552	521.595	111.552	599.867
111.652	16.3284	111.652	11.7794	111.652	66.2099	111.652	194.174	111.652	334.549	111.652	440.344	111.652	520.388	111.652	598.578
111.752	16.2113	111.752	11.6644	111.752	65.9091	111.752	193.575	111.752	333.657	111.752	439.229	111.752	519.205	111.752	597.296
111.852	16.1214	111.852	11.555	111.852	65.6005	111.852	192.997	111.852	332.742	111.852	438.137	111.852	517.97	111.852	596.027
111.952	16.0081	111.952	11.4535	111.952	65.3074	111.952	192.407	111.952	331.832	111.952	437.061	111.952	516.76	111.952	594.765
112.052	15.8792	112.052	11.3636	112.052	65.0146	112.052	191.806	112.052	330.941	112.052	435.952	112.052	515.545	112.052	593.502
112.152	15.7894	112.152	11.2738	112.152	64.7216	112.152	191.212	112.152	330.05	112.152	434.862	112.152	514.322	112.152	592.257
112.252	15.6739	112.252	11.1644	112.252	64.413	112.252	190.63	112.252	329.179	112.252	433.78	112.252	513.091	112.252	591.027
112.352	15.5667	112.352	11.0629	112.352	64.0983	112.352	190.034	112.352	328.308	112.352	432.708	112.352	511.891	112.352	589.763
112.452	15.4691	112.452	10.973	112.452	63.7997	112.452	189.458	112.452	327.445	112.452	431.625	112.452	510.705	112.452	588.511
112.552	15.3675	112.552	10.8636	112.552	63.5107	112.552	188.876	112.552	326.582	112.552	430.536	112.552	509.505	112.552	587.281
112.652	15.2541	112.652	10.7502	112.652	63.2216	112.652	188.306	112.652	325.695	112.652	429.458	112.652	508.314	112.652	586.043
112.752	15.1722	112.752	10.6566	112.752	62.9089	112.752	187.727	112.752	324.828	112.752	428.368	112.752	507.154	112.752	584.796
112.852	15.0706	112.852	10.555	112.852	62.5983	112.852	187.138	112.852	323.96	112.852	427.297	112.852	505.974	112.852	583.558
112.952	14.9434	112.952	10.4396	112.952	62.3114	112.952	186.548	112.952	323.121	112.952	426.247	112.952	504.814	112.952	582.328
113.052	14.848	113.052	10.3441	113.052	62.0028	113.052	185.946	113.052	322.273	113.052	425.157	113.052	503.638	113.052	581.136
113.152	14.7503	113.152	10.2347	113.152	61.7138	113.152	185.368	113.152	321.421	113.152	424.098	113.152	502.474	113.152	579.943
113.252	14.6549	113.252	10.1254	113.252	61.4013	113.252	184.798	113.252	320.562	113.252	423.041	113.252	501.322	113.252	578.781
113.352	14.5511	113.352	10.0238	113.352	61.12	113.352	184.208	113.352	319.699	113.352	421.971	113.352	500.154	113.352	577.594
113.452	14.4434	113.452	9.93395	113.452	60.831	113.452	183.649	113.452	318.832	113.452	420.918	113.452	498.994	113.452	576.406
113.552	14.348	113.552	9.82458	113.552	60.5378	113.552	183.067	113.552	317.976	113.552	419.875	113.552	497.814	113.552	575.238
113.652	14.2581	113.652	9.74255	113.652	60.2333	113.652	182.509	113.652	317.121	113.652	418.852	113.652	496.662	113.652	574.058
113.752	14.1605	113.752	9.66442	113.752	59.9382	113.752	181.952	113.752	316.273	113.752	417.805	113.752	495.474	113.752	572.885
113.852	14.0589	113.852	9.57458	113.852	59.6513	113.852	181.38	113.852	315.429	113.852	416.786	113.852	494.328	113.852	571.722
113.952	13.9769	113.952	9.47301	113.952	59.3622	113.952	180.829	113.952	314.601	113.952	415.754	113.952	493.173	113.952	570.527
114.052	13.8988	114.052	9.38317	114.052	59.0554	114.052	180.278	114.052	313.749	114.052	414.735	114.052	492.005	114.052	569.355
114.152	13.7931	114.152	9.30505	114.152	58.7724	114.152	179.727	114.152	312.91	114.152	413.715	114.152	490.845	114.152	568.181
114.252	13.7113	114.252	9.18395	114.252	58.4794	114.252	179.163	114.252	312.082	114.252	412.696	114.252	489.66	114.252	567.027
114.352	13.6036	114.352	9.07833	114.352	58.2021	114.352	178.638	114.352	311.261	114.352	411.682	114.352	488.521	114.352	565.89
114.452	13.5277	114.452	8.99645	114.452	57.8972	114.452	178.042	114.452	310.453	114.452	410.696	114.452	487.463	114.452	564.718
114.552	13.43	114.552	8.92614	114.552	57.5927	114.552	177.514	114.552	309.621	114.552	409.688	114.552	486.361	114.552	563.578
114.652	13.3402	114.652	8.84974	114.652	57.3036	114.652	176.952	114.652	308.781	114.652	408.676	114.652	485.252	114.652	562.418
114.752	13.2386	114.752	8.76598	114.752	57.0224	114.752	176.399	114.752	307.972	114.752	407.645	114.752	484.142	114.752	561.277
114.852	13.1292	114.852	8.69567	114.852	56.7411	114.852	175.841	114.852	307.158	114.852	406.657	114.852	483.07	114.852	560.148
114.952	13.0394	114.952	8.61364	114.952	56.4521	114.952	175.298	114.952	306.337	114.952	405.645	114.952	481.974	114.952	559.023
115.052	12.9495	115.052	8.54333	115.052	56.1513	115.052	174.739	115.052	305.511	115.052	404.637	115.052	480.865	115.052	557.902
115.152	12.8675	115.152	8.47301	115.152	55.8679	115.152	174.188	115.152	304.691	115.152	403.618	115.152	479.769	115.152	556.761
115.252	12.7699	115.252	8.37911	115.252	55.581	115.252	173.649	115.252	303.871	115.252	402.625	115.252	478.66	115.252	555.636
115.352	12.6817	115.352	8.3363	115.352	55.2919	115.352	173.079	115.352	303.056	115.352	401.645	115.352	477.564	115.352	554.527
115.452	12.5924	115.452	8.28551	115.452	55.0107	115.452	172.54	115.452	302.236	115.452	400.645	115.452	476.494	115.452	553.398
115.552	12.5081	115.552	8.20739	115.552	54.7411	115.552	171.971	115.552	301.421	115.552	399.649	115.552	475.396	115.552	552.285
115.652	12.43	115.652	8.11755	115.652	54.4599	115.652	171.419	115.652	300.621	115.652	398.684	115.652	474.314	115.652	551.175
115.752	12.348	115.752	8.02942	115.752	54.1668	115.752	170.876	115.752	299.82	115.752	397.715	115.752	473.23	115.752	550.078
115.852	12.2894	115.852	7.95348	115.852	53.8935	115.852	170.348	115.852	299.011	115.852	396.743	115.852	472.162	115.852	548.964
115.952	12.2191	115.952	7.86364	115.952	53.6044	115.952	169.798	115.952	298.21	115.952	395.76	115.952	471.099	115.952	547.855
116.052	12.1488	116.052	7.79333	116.052	53.3232	116.052	169.278	116.052	297.402	116.052	394.797	116.052	470.029	116.052	546.757
116.152	12.0902	116.152	7.72692	116.152	53.0536	116.152	168.747	116.152	296.621	116.152	393.825	116.152	468.982	116.152	545.668
116.252	12.0199	116.252	7.65661	116.252	52.7724	116.252	168.208	116.252	295.832	116.252	392.864	116.252	467.923	116.252	544.578
116.352	11.9691	116.352	7.58802	116.352	52.4716	116.352	167.657	116.352	295.05	116.352	391.887	116.352	466.853	116.352	543.507
116.452	11.8988	116.452	7.52989	116.452	52.2021	116.452	167.138	116.452	294.249	116.452	390.926	116.452	465.814	116.452	542.418
116.552	11.8402	116.552	7.47692	116.552	51.9325	116.552	166.6	116.552	293.472	116.552	389.965	116.552	464.763	116.552	541.353
116.652	11.7894	116.652	7.40833	116.652	51.663	116.652	166.067	116.652	292.679	116.652	388.997	116.652	463.724	116.652	540.269
116.752	11.7386	116.752	7.36364	116.752	51.3622	116.752	165.536	116.752	291.89	116.752	387.997	116.752	462.705	116.752	539.218
116.852	11.6683	116.852	7.30505	116.852	51.0927	116.852	165.023	116.852	291.113	116.852	387.055	116.852	461.66	116.852	538.148
116.952	11.6175	116.952	7.24255	116.952	50.8232	116.952	164.497	116.952	290.339	116.952	386.114	116.952	460.623	116.952	537.072
117.052	11.5589	117.052	7.20348	117.052	50.5614	117.052	163.977	117.052	289.562	117.052	385.184	117.052	459.578	117.052	536.015
117.152	11.5081	117.152	7.17833	117.152	50.2841	117.152	163.446	117.152	288.812	117.152	384.251	117.152	458.57	117.152	534.945
117.252	11.4495	117.252	7.11364	117.252	50.0146	117.252	162.946	117.252	288.011	117.252	383.325	117.252	457.556	117.252	533.906
117.352	11.3792	117.352	7.06676	117.352	49.7333	117.352	162.427	117.352	287.222	117.352	382.372	117.352	456.545	117.352	532.873
117.452	11.3145	117.452	7.00426	117.452	49.4577	117.452	161.899	117.452	286.441	117.452	381.448	117.452	455.545	117.452	531.828
117.552	11.2581	117.552	6.94567	117.552	49.1903	117.552	161.368	117.552	285.671	117.552	380.524	117.552	454.533	117.552	530.777
117.652	11.2074	117.652	6.87536	117.652	48.9208	117.652	160.848	117.652	284.916	117.652	379.586	117.652	453.494	117.652	529.75
117.752	11.137	117.752	6.80505	117.752	48.6318	117.752	160.337	117.752	284.146	117.752	378.69	117.752	452.474	117.752	528.72
117.852	11.0863	117.852	6.70911	117.852	48.37	117.852	159.817	117.852	283.371	117.852	377.772	117.852	451.455	117.852	527.668
117.952	11.0277	117.952	6.6527	117.952	48.1122	117.952	159.298	117.952	282.607	117.952	376.843	117.952	450.443	117.952	526.636
118.052	10.9769	118.052	6.61364	118.052	47.831	118.052	158.798	118.052	281.863	118.052	375.918	118.052	449.423	118.052	525.605
118.152	10.9261	118.152	6.54333	118.152	47.5497	118.152	158.284	118.152	281.113	118.152	374.997	118.152	448.435	118.152	524.611
118.252	10.8792	118.252	6.47301	118.252	47.2997	118.252	157.77	118.252	280.343	118.252	374.079	118.252	447.416	118.252	523.597
118.352	10.8363	118.352	6.43395	118.352	47.0302	118.352	157.239	118.352	279.613	118.352	373.162	118.352	446.416	118.352	522.578
118.452	10.7972	118.452	6.38317	118.452	46.7724	118.452	156.724	118.452	278.863	118.452	372.26	118.452	445.396	118.452	521.578
118.552	10.7541	118.552	6.33239	118.552	46.5028	118.552	156.227	118.552	278.113	118.552	371.348	118.552	444.408	118.552	520.566
118.652	10.6995	118.652	6.26817	118.652	46.2333	118.652	155.708	118.652	277.363	118.652	370.438	118.652	443.423	118.652	519.558
118.752	10.6409	118.752	6.23473	118.752	45.9675	118.752	155.216	118.752	276.593	118.752	369.547	118.752	442.463	118.752	518.566
118.852	10.5902	118.852	6.19567	118.852	45.7178	118.852	154.696	118.852	275.843	118.852	368.645	118.852	441.513	118.852	517.566
118.952	10.5511	118.952	6.15661	118.952	45.4793	118.952	154.196	118.952	275.113	118.952	367.727	118.952	440.533	118.952	516.578
119.052	10.5199	119.052	6.12536	119.052	45.2255	119.052	153.657	119.052	274.374	119.052	366.836	119.052	439.564	119.052	515.596
119.152	10.463	119.152	6.0863	119.152	44.9638	119.152	153.126	119.152	273.632	119.152	365.962	119.152	438.603	119.152	514.621
119.252	10.4378	119.252	6.01598	119.252	44.7138	119.252	152.618	119.252	272.882	119.252	365.063	119.252	437.623	119.252	513.628
119.352	10.3988	119.352	5.98473	119.352	44.4577	119.352	152.114	119.352	272.152	119.352	364.176	119.352	436.668	119.352	512.66
119.452	10.348	119.452	5.94567	119.452	44.2082	119.452	151.598	119.452	271.414	119.452	363.274	119.452	435.713	119.452	511.699
119.552	10.315	119.552	5.90833	119.552	43.9521	119.552	151.079	119.552	270.683	119.552	362.375	119.552	434.755	119.552	510.699
119.652	10.2816	119.652	5.87536	119.652	43.7138	119.652	150.567	119.652	269.941	119.652	361.481	119.652	433.795	119.652	509.718
119.752	10.2325	119.752	5.83239	119.752	43.4521	119.752	150.079	119.752	269.222	119.752	360.622	119.752	432.834	119.752	508.75
119.852	10.2056	119.852	5.79333	119.852	43.1943	119.852	149.598	119.852	268.503	119.852	359.735	119.852	431.865	119.852	507.769
119.952	10.1605	119.952	5.76208	119.952	42.9382	119.952	149.112	119.952	267.773	119.952	358.856	119.952	430.904	119.952	506.802
120.052	10.1214	120.052	5.72911	120.052	42.6825	120.052	148.618	120.052	267.042	120.052	357.973	120.052	429.961	120.052	505.839
120.152	10.0784	120.152	5.7152	120.152	42.4325	120.152	148.155	120.152	266.324	120.152	357.094	120.152	429.041	120.152	504.878
120.252	10.0589	120.252	5.67614	120.252	42.1903	120.252	147.681	120.252	265.587	120.252	356.223	120.252	428.095	120.252	503.929
120.352	10.0199	120.352	5.64489	120.352	41.9325	120.352	147.188	120.352	264.871	120.352	355.364	120.352	427.154	120.352	502.968
120.452	9.9886	120.452	5.60583	120.452	41.6825	120.452	146.688	120.452	264.14	120.452	354.504	120.452	426.224	120.452	502.006
120.552	9.94954	120.552	5.58067	120.552	41.4147	120.552	146.194	120.552	263.41	120.552	353.645	120.552	425.289	120.552	501.05
120.652	9.91048	120.652	5.56676	120.652	41.1574	120.652	145.708	120.652	262.699	120.652	352.782	120.652	424.365	120.652	500.109
120.752	9.87141	120.752	5.5277	120.752	40.8952	120.752	145.216	120.752	262.003	120.752	351.938	120.752	423.423	120.752	499.175
120.852	9.84016	120.852	5.49645	120.852	40.6513	120.852	144.727	120.852	261.285	120.852	351.079	120.852	422.49	120.852	498.238
120.952	9.80891	120.952	5.4652	120.952	40.405	120.952	144.26	120.952	260.574	120.952	350.227	120.952	421.564	120.952	497.296
121.052	9.76985	121.052	5.44567	121.052	40.1435	121.052	143.766	121.052	259.874	121.052	349.368	121.052	420.623	121.052	496.335
121.152	9.75032	121.152	5.4302	121.152	39.8935	121.152	143.286	121.152	259.171	121.152	348.528	121.152	419.693	121.152	495.398
121.252	9.72313	121.252	5.39489	121.252	39.6318	121.252	142.806	121.252	258.472	121.252	347.676	121.252	418.775	121.252	494.468
121.352	9.69157	121.352	5.36364	121.352	39.3818	121.352	142.356	121.352	257.773	121.352	346.836	121.352	417.859	121.352	493.527
121.452	9.66048	121.452	5.32458	121.452	39.1435	121.452	141.864	121.452	257.082	121.452	345.989	121.452	416.929	121.452	492.609
121.552	9.62141	121.552	5.29161	121.552	38.9013	121.552	141.415	121.552	256.374	121.552	345.145	121.552	416.019	121.552	491.668
121.652	9.59016	121.652	5.26598	121.652	38.6825	121.652	140.946	121.652	255.671	121.652	344.299	121.652	415.109	121.652	490.726
121.752	9.55891	121.752	5.24645	121.752	38.4716	121.752	140.466	121.752	254.964	121.752	343.471	121.752	414.219	121.752	489.803
121.852	9.53157	121.852	5.21145	121.852	38.2411	121.852	139.985	121.852	254.253	121.852	342.657	121.852	413.326	121.852	488.878
121.952	9.4886	121.952	5.18395	121.952	38.0028	121.952	139.524	121.952	253.554	121.952	341.829	121.952	412.443	121.952	487.949
122.052	9.4536	122.052	5.1527	122.052	37.7607	122.052	139.044	122.052	252.863	122.052	340.977	122.052	411.556	122.052	487.035
122.152	9.43376	122.152	5.13926	122.152	37.5163	122.152	138.587	122.152	252.164	122.152	340.157	122.152	410.685	122.152	486.148
122.252	9.39876	122.252	5.10583	122.252	37.2724	122.252	138.114	122.252	251.472	122.252	339.317	122.252	409.775	122.252	485.224
122.352	9.37548	122.352	5.0863	122.352	37.0378	122.352	137.638	122.352	250.773	122.352	338.49	122.352	408.877	122.352	484.32
122.452	9.3322	122.452	5.06676	122.452	36.7841	122.452	137.157	122.452	250.093	122.452	337.651	122.452	407.974	122.452	483.398
122.552	9.30891	122.552	5.03958	122.552	36.5419	122.552	136.696	122.552	249.406	122.552	336.85	122.552	407.095	122.552	482.488
122.652	9.28938	122.652	5.01208	122.652	36.3114	122.652	136.2	122.652	248.73	122.652	336.03	122.652	406.248	122.652	481.589
122.752	9.2622	122.752	4.99255	122.752	36.0732	122.752	135.708	122.752	248.042	122.752	335.208	122.752	405.373	122.752	480.683
122.852	9.24641	122.852	4.97301	122.852	35.8155	122.852	135.247	122.852	247.382	122.852	334.395	122.852	404.482	122.852	479.771
122.952	9.21907	122.952	4.95176	122.952	35.5614	122.952	134.778	122.952	246.722	122.952	333.547	122.952	403.617	122.952	478.886
123.052	9.19157	123.052	4.93395	123.052	35.331	123.052	134.298	123.052	246.05	123.052	332.747	123.052	402.744	123.052	478.007
123.152	9.15282	123.152	4.90661	123.152	35.0927	123.152	133.837	123.152	245.39	123.152	331.965	123.152	401.873	123.152	477.115
123.252	9.12923	123.252	4.88708	123.252	34.8622	123.252	133.356	123.252	244.728	123.252	331.17	123.252	400.994	123.252	476.23
123.352	9.09798	123.352	4.86364	123.352	34.6318	123.352	132.888	123.352	244.074	123.352	330.364	123.352	400.128	123.352	475.351
123.452	9.09235	123.452	4.8363	123.452	34.3896	123.452	132.458	123.452	243.414	123.452	329.567	123.452	399.263	123.452	474.46
123.552	9.07063	123.552	4.80911	123.552	34.1591	123.552	132.009	123.552	242.742	123.552	328.786	123.552	398.412	123.552	473.574
123.652	9.03938	123.652	4.79333	123.652	33.9325	123.652	131.553	123.652	242.074	123.652	327.985	123.652	397.558	123.652	472.718
123.752	9.01985	123.752	4.77989	123.752	33.6825	123.752	131.112	123.752	241.402	123.752	327.176	123.752	396.705	123.752	471.847
123.852	9.00641	123.852	4.76598	123.852	33.4521	123.852	130.688	123.852	240.742	123.852	326.408	123.852	395.845	123.852	470.988
123.952	8.99251	123.952	4.74645	123.952	33.2216	123.952	130.247	123.952	240.081	123.952	325.614	123.952	394.986	123.952	470.156
124.052	8.96126	124.052	4.72692	124.052	33.0107	124.052	129.792	124.052	239.421	124.052	324.825	124.052	394.115	124.052	469.289
124.152	8.94579	124.152	4.72129	124.152	32.7997	124.152	129.345	124.152	238.761	124.152	324.038	124.152	393.257	124.152	468.424
124.252	8.93001	124.252	4.70739	124.252	32.5614	124.252	128.891	124.252	238.093	124.252	323.254	124.252	392.412	124.252	467.57
124.352	8.91829	124.352	4.69973	124.352	32.3386	124.352	128.458	124.352	237.433	124.352	322.485	124.352	391.572	124.352	466.73
124.452	8.88704	124.452	4.68395	124.452	32.1044	124.452	128.016	124.452	236.761	124.452	321.696	124.452	390.724	124.452	465.875
124.552	8.87923	124.552	4.6527	124.552	31.8935	124.552	127.54	124.552	236.113	124.552	320.915	124.552	389.892	124.552	465.007
124.652	8.84798	124.652	4.63317	124.652	31.663	124.652	127.087	124.652	235.453	124.652	320.114	124.652	389.064	124.652	464.148
124.752	8.84626	124.752	4.62536	124.752	31.4443	124.752	126.649	124.752	234.804	124.752	319.336	124.752	388.208	124.752	463.296
124.852	8.84016	124.852	4.61973	124.852	31.2216	124.852	126.188	124.852	234.164	124.852	318.567	124.852	387.365	124.852	462.437
124.952	8.81454	124.952	4.60583	124.952	31.0028	124.952	125.72	124.952	233.523	124.952	317.766	124.952	386.529	124.952	461.558
125.052	8.79548	125.052	4.5863	125.052	30.7882	125.052	125.278	125.052	232.867	125.052	316.997	125.052	385.701	125.052	460.713
125.152	8.78157	125.152	4.56676	125.152	30.5693	125.152	124.829	125.152	232.206	125.152	316.235	125.152	384.869	125.152	459.91
125.252	8.76204	125.252	4.55505	125.252	30.3622	125.252	124.38	125.252	231.546	125.252	315.465	125.252	384.049	125.252	459.078
125.352	8.7386	125.352	4.53551	125.352	30.1457	125.352	123.95	125.352	230.902	125.352	314.696	125.352	383.224	125.352	458.23
125.452	8.71907	125.452	4.5277	125.452	29.9264	125.452	123.491	125.452	230.257	125.452	313.915	125.452	382.384	125.452	457.359
125.552	8.71126	125.552	4.50817	125.552	29.6825	125.552	123.062	125.552	229.624	125.552	313.165	125.552	381.572	125.552	456.531
125.652	8.69173	125.652	4.48473	125.652	29.4521	125.652	122.631	125.652	228.984	125.652	312.413	125.652	380.752	125.652	455.691
125.752	8.6722	125.752	4.4652	125.752	29.2411	125.752	122.177	125.752	228.343	125.752	311.662	125.752	379.923	125.752	454.892
125.852	8.64876	125.852	4.45739	125.852	29.0168	125.852	121.747	125.852	227.714	125.852	310.901	125.852	379.123	125.852	454.058
125.952	8.62923	125.952	4.43786	125.952	28.7975	125.952	121.317	125.952	227.078	125.952	310.151	125.952	378.283	125.952	453.238
126.052	8.6097	126.052	4.42614	126.052	28.5497	126.052	120.895	126.052	226.46	126.052	309.407	126.052	377.463	126.052	452.41
126.152	8.59016	126.152	4.40661	126.152	28.3488	126.152	120.458	126.152	225.82	126.152	308.657	126.152	376.65	126.152	451.57
126.252	8.58235	126.252	4.38708	126.252	28.0927	126.252	120.024	126.252	225.197	126.252	307.895	126.252	375.826	126.252	450.75
126.352	8.55891	126.352	4.37536	126.352	27.8935	126.352	119.598	126.352	224.588	126.352	307.145	126.352	375.013	126.352	449.91
126.452	8.54345	126.452	4.34974	126.452	27.6866	126.452	119.182	126.452	223.972	126.452	306.375	126.452	374.193	126.452	449.089
126.552	8.53532	126.552	4.34239	126.552	27.4794	126.552	118.766	126.552	223.343	126.552	305.645	126.552	373.396	126.552	448.269
126.652	8.51204	126.652	4.32458	126.652	27.3114	126.652	118.323	126.652	222.703	126.652	304.907	126.652	372.576	126.652	447.48
126.752	8.49266	126.752	4.30505	126.752	27.1122	126.752	117.913	126.752	222.109	126.752	304.151	126.752	371.775	126.752	446.687
126.852	8.4886	126.852	4.29723	126.852	26.8896	126.852	117.483	126.852	221.48	126.852	303.423	126.852	370.974	126.852	445.878
126.952	8.46907	126.952	4.28551	126.952	26.6964	126.952	117.067	126.952	220.882	126.952	302.692	126.952	370.166	126.952	445.07
127.052	8.45329	127.052	4.27161	127.052	26.5028	127.052	116.63	127.052	220.242	127.052	301.962	127.052	369.396	127.052	444.269
127.152	8.44579	127.152	4.25426	127.152	26.3114	127.152	116.208	127.152	219.652	127.152	301.235	127.152	368.627	127.152	443.449
127.252	8.43782	127.252	4.23473	127.252	26.1066	127.252	115.774	127.252	219.05	127.252	300.491	127.252	367.845	127.252	442.648
127.352	8.41829	127.352	4.22301	127.352	25.913	127.352	115.352	127.352	218.441	127.352	299.766	127.352	367.076	127.352	441.847
127.452	8.39876	127.452	4.2152	127.452	25.6983	127.452	114.923	127.452	217.843	127.452	299.047	127.452	366.287	127.452	441.058
127.552	8.37923	127.552	4.20348	127.552	25.5107	127.552	114.477	127.552	217.23	127.552	298.325	127.552	365.513	127.552	440.257
127.652	8.36751	127.652	4.17989	127.652	25.2997	127.652	114.044	127.652	216.638	127.652	297.586	127.652	364.724	127.652	439.457
127.752	8.34798	127.752	4.16833	127.752	25.1005	127.752	113.63	127.752	216.015	127.752	296.848	127.752	363.943	127.752	438.648
127.852	8.32845	127.852	4.14489	127.852	24.9013	127.852	113.188	127.852	215.414	127.852	296.125	127.852	363.166	127.852	437.828
127.952	8.31673	127.952	4.13708	127.952	24.7277	127.952	112.778	127.952	214.796	127.952	295.407	127.952	362.396	127.952	437.027
128.052	8.30329	128.052	4.11145	128.052	24.5419	128.052	112.368	128.052	214.199	128.052	294.676	128.052	361.634	128.052	436.238
128.152	8.3011	128.152	4.09411	128.152	24.3585	128.152	111.989	128.152	213.585	128.152	293.965	128.152	360.845	128.152	435.449
128.252	8.28938	128.252	4.0863	128.252	24.1708	128.252	111.579	128.252	212.964	128.252	293.251	128.252	360.064	128.252	434.642
128.352	8.27391	128.352	4.06849	128.352	23.9794	128.352	111.188	128.352	212.359	128.352	292.536	128.352	359.275	128.352	433.867
128.452	8.25813	128.452	4.04942	128.452	23.798	128.452	110.77	128.452	211.749	128.452	291.813	128.452	358.494	128.452	433.053
128.552	8.2386	128.552	4.04333	128.552	23.6239	128.552	110.36	128.552	211.152	128.552	291.094	128.552	357.718	128.552	432.283
128.652	8.23298	128.652	4.03551	128.652	23.4443	128.652	109.938	128.652	210.542	128.652	290.389	128.652	356.943	128.652	431.488
128.752	8.23079	128.752	4.00989	128.752	23.2646	128.752	109.522	128.752	209.933	128.752	289.708	128.752	356.181	128.752	430.687
128.852	8.21126	128.852	3.99255	128.852	23.0732	128.852	109.098	128.852	209.331	128.852	289.004	128.852	355.431	128.852	429.906
128.952	8.2036	128.952	3.98473	128.952	22.8935	128.952	108.696	128.952	208.749	128.952	288.305	128.952	354.677	128.952	429.117
129.052	8.18782	129.052	3.97301	129.052	22.7216	129.052	108.298	129.052	208.148	129.052	287.594	129.052	353.896	129.052	428.328
129.152	8.1761	129.152	3.9652	129.152	22.5419	129.152	107.868	129.152	207.542	129.152	286.899	129.152	353.128	129.152	427.546
129.252	8.17438	129.252	3.95348	129.252	22.3544	129.252	107.446	129.252	206.945	129.252	286.172	129.252	352.373	129.252	426.808
129.352	8.16829	129.352	3.93395	129.352	22.1747	129.352	107.056	129.352	206.363	129.352	285.454	129.352	351.615	129.352	426.066
129.452	8.14876	129.452	3.92223	129.452	21.9874	129.452	106.688	129.452	205.785	129.452	284.754	129.452	350.879	129.452	425.476
129.552	8.14095	129.552	3.91442	129.552	21.7997	129.552	106.286	129.552	205.203	129.552	284.05	129.552	350.128	129.552	424.878
129.652	8.11751	129.652	3.9027	129.652	21.6378	129.652	105.907	129.652	204.617	129.652	283.356	129.652	349.392	129.652	423.945
129.752	8.11579	129.752	3.89489	129.752	21.4521	129.752	105.528	129.752	204.011	129.752	282.651	129.752	348.634	129.752	423.066
129.852	8.1097	129.852	3.88317	129.852	21.2724	129.852	105.114	129.852	203.441	129.852	281.946	129.852	347.884	129.852	422.353
129.952	8.10188	129.952	3.87145	129.952	21.0871	129.952	104.704	129.952	202.859	129.952	281.258	129.952	347.134	129.952	421.634
130.052	8.09423	130.052	3.86364	130.052	20.9052	130.052	104.313	130.052	202.277	130.052	280.559	130.052	346.41	130.052	420.855
130.152	8.09016	130.152	3.84786	130.152	20.71	130.152	103.915	130.152	201.703	130.152	279.872	130.152	345.666	130.152	420.136
130.252	8.07282	130.252	3.8363	130.252	20.5107	130.252	103.516	130.252	201.132	130.252	279.184	130.252	344.935	130.252	419.367
130.352	8.07063	130.352	3.82458	130.352	20.3427	130.352	103.087	130.352	200.581	130.352	278.524	130.352	344.179	130.352	418.617
130.452	8.0511	130.452	3.80505	130.452	20.1513	130.452	102.688	130.452	199.992	130.452	277.85	130.452	343.449	130.452	417.882
130.552	8.03938	130.552	3.80505	130.552	19.9911	130.552	102.298	130.552	199.402	130.552	277.157	130.552	342.699	130.552	417.128
130.652	8.03563	130.652	3.78551	130.652	19.8427	130.652	101.907	130.652	198.838	130.652	276.485	130.652	341.955	130.652	416.378
130.752	8.02766	130.752	3.7738	130.752	19.6708	130.752	101.497	130.752	198.285	130.752	275.805	130.752	341.205	130.752	415.628
130.852	8.00407	130.852	3.76598	130.852	19.5028	130.852	101.118	130.852	197.734	130.852	275.149	130.852	340.494	130.852	414.89
130.952	8.00438	130.952	3.75426	130.952	19.331	130.952	100.735	130.952	197.164	130.952	274.485	130.952	339.763	130.952	414.164
131.052	7.9886	131.052	3.74645	131.052	19.1708	131.052	100.337	131.052	196.593	131.052	273.805	131.052	339.033	131.052	413.418
131.152	7.96907	131.152	3.7388	131.152	19.0224	131.152	99.9461	131.152	196.035	131.152	273.133	131.152	338.291	131.152	412.668
131.252	7.95735	131.252	3.72301	131.252	18.87	131.252	99.579	131.252	195.472	131.252	272.479	131.252	337.564	131.252	411.937
131.352	7.93782	131.352	3.72301	131.352	18.7216	131.352	99.1766	131.352	194.914	131.352	271.825	131.352	336.857	131.352	411.207
131.452	7.93001	131.452	3.71114	131.452	18.5614	131.452	98.7977	131.452	194.343	131.452	271.137	131.452	336.134	131.452	410.488
131.552	7.92438	131.552	3.68395	131.552	18.3935	131.552	98.4266	131.552	193.792	131.552	270.477	131.552	335.435	131.552	409.757
131.652	7.92392	131.652	3.67614	131.652	18.2411	131.652	98.0555	131.652	193.242	131.652	269.817	131.652	334.736	131.652	409.027
131.752	7.91266	131.752	3.66442	131.752	18.0536	131.752	97.6632	131.752	192.703	131.752	269.141	131.752	334.017	131.752	408.308
131.852	7.91048	131.852	3.65661	131.852	17.8996	131.852	97.2899	131.852	192.144	131.852	268.485	131.852	333.306	131.852	407.597
131.952	7.89876	131.952	3.64895	131.952	17.7528	131.952	96.9111	131.952	191.574	131.952	267.813	131.952	332.588	131.952	406.867
132.052	7.87923	132.052	3.64489	132.052	17.5927	132.052	96.536	132.052	191.011	132.052	267.139	132.052	331.865	132.052	406.148
132.152	7.87141	132.152	3.63317	132.152	17.4443	132.152	96.1454	132.152	190.472	132.152	266.477	132.152	331.166	132.152	405.425
132.252	7.8597	132.252	3.63317	132.252	17.2724	132.252	95.7726	132.252	189.914	132.252	265.805	132.252	330.455	132.252	404.738
132.352	7.84016	132.352	3.62145	132.352	17.1122	132.352	95.3797	132.352	189.363	132.352	265.145	132.352	329.76	132.352	404.007
132.452	7.82845	132.452	3.61364	132.452	16.9521	132.452	94.9969	132.452	188.824	132.452	264.485	132.452	329.06	132.452	403.303
132.552	7.82063	132.552	3.60192	132.552	16.7841	132.552	94.6376	132.552	188.267	132.552	263.836	132.552	328.357	132.552	402.589
132.652	7.80891	132.652	3.60192	132.652	16.6318	132.652	94.2586	132.652	187.703	132.652	263.176	132.652	327.646	132.652	401.859
132.752	7.8011	132.752	3.59411	132.752	16.495	132.752	93.868	132.752	187.152	132.752	262.516	132.752	326.935	132.752	401.16
132.852	7.79345	132.852	3.58239	132.852	16.3544	132.852	93.4969	132.852	186.601	132.852	261.856	132.852	326.255	132.852	400.437
132.952	7.78938	132.952	3.58067	132.952	16.2021	132.952	93.1338	132.952	186.062	132.952	261.19	132.952	325.564	132.952	399.718
133.052	7.77766	133.052	3.56849	133.052	16.0593	133.052	92.7743	133.052	185.523	133.052	260.524	133.052	324.877	133.052	399.007
133.152	7.76595	133.152	3.56114	133.152	15.8935	133.152	92.403	133.152	184.98	133.152	259.889	133.152	324.185	133.152	398.293
133.252	7.75813	133.252	3.54895	133.252	15.7528	133.252	92.0518	133.252	184.441	133.252	259.248	133.252	323.498	133.252	397.597
133.352	7.74641	133.352	3.54942	133.352	15.6122	133.352	91.6844	133.352	183.89	133.352	258.606	133.352	322.814	133.352	396.867
133.452	7.74469	133.452	3.54333	133.452	15.4716	133.452	91.3055	133.452	183.339	133.452	257.96	133.452	322.128	133.452	396.175
133.552	7.7386	133.552	3.53551	133.552	15.331	133.552	90.964	133.552	182.765	133.552	257.325	133.552	321.435	133.552	395.482
133.652	7.71907	133.652	3.53551	133.652	15.1825	133.652	90.5868	133.652	182.214	133.652	256.684	133.652	320.744	133.652	394.777
133.752	7.71907	133.752	3.5238	133.752	15.0536	133.752	90.2079	133.752	181.683	133.752	256.055	133.752	320.045	133.752	394.089
133.852	7.70517	133.852	3.51598	133.852	14.9013	133.852	89.8485	133.852	181.144	133.852	255.42	133.852	319.365	133.852	393.378
133.952	7.68782	133.952	3.50426	133.952	14.7724	133.952	89.4891	133.952	180.613	133.952	254.811	133.952	318.673	133.952	392.699
134.052	7.6761	134.052	3.49645	134.052	14.6318	134.052	89.1221	134.052	180.062	134.052	254.208	134.052	318.005	134.052	392.021
134.152	7.66829	134.152	3.50254	134.152	14.4911	134.152	88.7665	134.152	179.535	134.152	253.586	134.152	317.326	134.152	391.334
134.252	7.65251	134.252	3.49645	134.252	14.3505	134.252	88.3954	134.252	179.015	134.252	252.946	134.252	316.634	134.252	390.648
134.352	7.64501	134.352	3.49645	134.352	14.2216	134.352	88.0007	134.352	178.484	134.352	252.325	134.352	315.974	134.352	389.968
134.452	7.63298	134.452	3.48098	134.452	14.0927	134.452	87.6611	134.452	177.953	134.452	251.69	134.452	315.295	134.452	389.283
134.552	7.62548	134.552	3.48473	134.552	13.9521	134.552	87.3055	134.552	177.437	134.552	251.061	134.552	314.615	134.552	388.603
134.652	7.61751	134.652	3.47301	134.652	13.8232	134.652	86.9405	134.652	176.933	134.652	250.415	134.652	313.941	134.652	387.929
134.752	7.60579	134.752	3.4652	134.752	13.6825	134.752	86.5868	134.752	176.433	134.752	249.786	134.752	313.275	134.752	387.232
134.852	7.59798	134.852	3.45958	134.852	13.5614	134.852	86.253	134.852	175.917	134.852	249.169	134.852	312.634	134.852	386.546
134.952	7.58626	134.952	3.4513	134.952	13.4325	134.952	85.8993	134.952	175.398	134.952	248.563	134.952	311.974	134.952	385.87
135.052	7.57845	135.052	3.44004	135.052	13.3036	135.052	85.5399	135.052	174.89	135.052	247.922	135.052	311.314	135.052	385.199
135.152	7.56673	135.152	3.43786	135.152	13.1708	135.152	85.1846	135.152	174.382	135.152	247.289	135.152	310.654	135.152	384.519
135.252	7.55891	135.252	3.42614	135.252	13.0419	135.252	84.8172	135.252	173.863	135.252	246.708	135.252	309.998	135.252	383.847
135.352	7.5472	135.352	3.41848	135.352	12.913	135.352	84.4579	135.352	173.351	135.352	246.086	135.352	309.345	135.352	383.187
135.452	7.53938	135.452	3.42223	135.452	12.7802	135.452	84.1063	135.452	172.82	135.452	245.477	135.452	308.666	135.452	382.519
135.552	7.52766	135.552	3.41442	135.552	12.6513	135.552	83.7335	135.552	172.312	135.552	244.868	135.552	308.005	135.552	381.861
135.652	7.53376	135.652	3.41442	135.652	12.5419	135.652	83.3876	135.652	171.781	135.652	244.266	135.652	307.345	135.652	381.181
135.752	7.52157	135.752	3.4027	135.752	12.4325	135.752	83.0518	135.752	171.281	135.752	243.684	135.752	306.701	135.752	380.539
135.852	7.50813	135.852	3.39489	135.852	12.331	135.852	82.7079	135.852	170.767	135.852	243.086	135.852	306.052	135.852	379.898
135.952	7.49641	135.952	3.39489	135.952	12.2216	135.952	82.3368	135.952	170.261	135.952	242.485	135.952	305.384	135.952	379.238
136.052	7.4886	136.052	3.38926	136.052	12.1005	136.052	81.9835	136.052	169.753	136.052	241.868	136.052	304.724	136.052	378.57
136.152	7.47688	136.152	3.39489	136.152	11.9911	136.152	81.618	136.152	169.242	136.152	241.254	136.152	304.072	136.152	377.89
136.252	7.46907	136.252	3.38708	136.252	11.8818	136.252	81.2899	136.252	168.722	136.252	240.637	136.252	303.435	136.252	377.218
136.352	7.45735	136.352	3.37536	136.352	11.7607	136.352	80.9383	136.352	168.214	136.352	240.036	136.352	302.775	136.352	376.539
136.452	7.44391	136.452	3.37942	136.452	11.6513	136.452	80.6026	136.452	167.697	136.452	239.434	136.452	302.123	136.452	375.892
136.552	7.44954	136.552	3.38317	136.552	11.5419	136.552	80.2547	136.552	167.183	136.552	238.836	136.552	301.474	136.552	375.226
136.652	7.43001	136.652	3.38317	136.652	11.4464	136.652	79.9266	136.652	166.671	136.652	238.235	136.652	300.834	136.652	374.566
136.752	7.4361	136.752	3.37536	136.752	11.3427	136.752	79.5751	136.752	166.183	136.752	237.625	136.752	300.185	136.752	373.918
136.852	7.43001	136.852	3.36364	136.852	11.2333	136.852	79.2157	136.852	165.671	136.852	237.016	136.852	299.545	136.852	373.246
136.952	7.4222	136.952	3.36973	136.952	11.128	136.952	78.8758	136.952	165.14	136.952	236.411	136.952	298.898	136.952	372.581
137.052	7.4222	137.052	3.36364	137.052	11.0302	137.052	78.5421	137.052	164.621	137.052	235.805	137.052	298.267	137.052	371.929
137.152	7.41454	137.152	3.35583	137.152	10.9403	137.152	78.2196	137.152	164.132	137.152	235.215	137.152	297.627	137.152	371.281
137.252	7.41048	137.252	3.34411	137.252	10.8427	137.252	77.8876	137.252	163.621	137.252	234.629	137.252	296.978	137.252	370.648
137.352	7.41048	137.352	3.3363	137.352	10.7333	137.352	77.5594	137.352	163.127	137.352	234.036	137.352	296.334	137.352	370.011
137.452	7.39876	137.452	3.34036	137.452	10.6318	137.452	77.2274	137.452	162.632	137.452	233.45	137.452	295.693	137.452	369.398
137.552	7.38704	137.552	3.33239	137.552	10.5419	137.552	76.9071	137.552	162.132	137.552	232.864	137.552	295.064	137.552	368.746
137.652	7.37923	137.652	3.33239	137.652	10.4582	137.652	76.5985	137.652	161.644	137.652	232.262	137.652	294.431	137.652	368.117
137.752	7.37923	137.752	3.33239	137.752	10.3544	137.752	76.251	137.752	161.144	137.752	231.66	137.752	293.814	137.752	367.476
137.852	7.36751	137.852	3.32458	137.852	10.245	137.852	75.9108	137.852	160.664	137.852	231.079	137.852	293.18	137.852	366.828
137.952	7.3736	137.952	3.32458	137.952	10.1435	137.952	75.5713	137.952	160.171	137.952	230.504	137.952	292.556	137.952	366.207
138.052	7.37141	138.052	3.31286	138.052	10.0536	138.052	75.2352	138.052	159.718	138.052	229.922	138.052	291.916	138.052	365.564
138.152	7.36376	138.152	3.31286	138.152	9.96379	138.152	74.9149	138.152	159.218	138.152	229.344	138.152	291.299	138.152	364.911
138.252	7.36751	138.252	3.31114	138.252	9.86222	138.252	74.5811	138.252	158.707	138.252	228.754	138.252	290.669	138.252	364.265
138.352	7.36751	138.352	3.31676	138.352	9.77644	138.352	74.2586	138.352	158.249	138.352	228.165	138.352	290.045	138.352	363.623
138.452	7.3597	138.452	3.30505	138.452	9.68254	138.452	73.9071	138.452	157.781	138.452	227.6	138.452	289.4	138.452	363.001
138.552	7.34798	138.552	3.30505	138.552	9.59879	138.552	73.5477	138.552	157.306	138.552	227.036	138.552	288.795	138.552	362.373
138.652	7.34798	138.652	3.29333	138.652	9.50848	138.652	73.2079	138.652	156.831	138.652	226.477	138.652	288.168	138.652	361.738
138.752	7.34016	138.752	3.29161	138.752	9.42691	138.752	72.8485	138.752	156.331	138.752	225.895	138.752	287.545	138.752	361.109
138.852	7.32845	138.852	3.29723	138.852	9.35441	138.852	72.5226	138.852	155.851	138.852	225.325	138.852	286.943	138.852	360.468
138.952	7.32845	138.952	3.29723	138.952	9.2841	138.952	72.1883	138.952	155.374	138.952	224.747	138.952	286.314	138.952	359.859
139.052	7.31673	139.052	3.28958	139.052	9.1866	139.052	71.868	139.052	154.886	139.052	224.182	139.052	285.709	139.052	359.218
139.152	7.31673	139.152	3.29333	139.152	9.11832	139.152	71.5477	139.152	154.421	139.152	223.618	139.152	285.091	139.152	358.589
139.252	7.30891	139.252	3.28551	139.252	9.02238	139.252	71.2196	139.252	153.96	139.252	223.071	139.252	284.494	139.252	357.984
139.352	7.31501	139.352	3.28551	139.352	8.93254	139.352	70.8876	139.352	153.506	139.352	222.516	139.352	283.887	139.352	357.367
139.452	7.32063	139.452	3.27989	139.452	8.86222	139.452	70.5713	139.452	153.011	139.452	221.954	139.452	283.295	139.452	356.752
139.552	7.30891	139.552	3.28551	139.552	8.7841	139.552	70.2586	139.552	152.523	139.552	221.383	139.552	282.705	139.552	356.128
139.652	7.30891	139.652	3.2777	139.652	8.70816	139.652	69.9461	139.652	152.031	139.652	220.813	139.652	282.09	139.652	355.5
139.752	7.3011	139.752	3.2777	139.752	8.63566	139.752	69.6258	139.752	151.55	139.752	220.254	139.752	281.51	139.752	354.867
[truncated: 1,009 more rows]

## Sheet: CPC_1-190_BA
nM CPC	Specific binding			Req vs C_X	Req vs C_Y
7.8	56.1421			7.8	27.6152
15.625	51.2398			17.8	97.6536
31.25	153.758			27.8	162.197
62.5	374.09			37.9	221.867
125	635.086			47.9	277.195
250	885.057			57.9	328.64
500	1142.63			67.9	376.596
1000	1443.32			78	421.406
				88	463.37
				98	502.751
				108	539.78
				118	574.661
				128	607.577
				138	638.689
				148	668.142
				158	696.063
				168	722.571
				178	747.769
				188	771.753
				198	794.608
				208	816.411
				218	837.235
				228	857.143
				238	876.194
				248	894.444
				258	911.94
				268	928.73
				278	944.854
				288	960.352
				298	975.26
				308	989.61
				318	1003.43
				329	1016.76
				339	1029.61
				349	1042.02
				359	1054
				369	1065.58
				379	1076.78
				389	1087.61
				399	1098.09
				409	1108.25
				419	1118.09
				429	1127.63
				439	1136.88
				449	1145.86
				459	1154.58
				469	1163.04
				479	1171.27
				489	1179.26
				499	1187.04
				509	1194.6
				519	1201.96
				529	1209.13
				539	1216.1
				549	1222.9
				559	1229.53
				569	1235.98
				579	1242.28
				589	1248.42
				599	1254.42
				609	1260.27
				619	1265.98
				629	1271.56
				639	1277.01
				649	1282.33
				659	1287.53
				669	1292.62
				679	1297.6
				689	1302.46
				699	1307.23
				709	1311.89
				719	1316.45
				729	1320.91
				739	1325.28
				749	1329.57
				759	1333.76
				769	1337.88
				780	1341.91
				790	1345.86
				800	1349.73
				810	1353.53
				820	1357.25
				830	1360.91
				840	1364.5
				850	1368.02
				860	1371.47
				870	1374.86
				880	1378.19
				890	1381.46
				900	1384.68
				910	1387.83
				920	1390.93
				930	1393.98
				940	1396.98
				950	1399.92
				960	1402.81
				970	1405.66
				980	1408.46
				990	1411.21
				1000	1413.92

## Sheet: CPC_1-190_DN_Sensorgram
Cycle: 64CPC 1-19011end7.8 _X	Cycle: 64 CPC 1-19011end7.8 _Y	Cycle: 65 CPC 1-19011end15.6_X	Cycle: 65 CPC 1-19011end15.6_Y	Cycle: 66 CPC 1-19011end31.2_X	Cycle: 66 CPC 1-19011end31.2_Y	Cycle: 67 CPC 1-19011end62.5_X	Cycle: 67 CPC 1-19011end62.5_Y	Cycle: 68 CPC 1-19011end125 _X	Cycle: 68 CPC 1-19011end125 _Y	Cycle: 69 CPC 1-19011end250 _X	Cycle: 69 CPC 1-19011end250 _Y	Cycle: 70 CPC 1-19011end500 _X	Cycle: 70 CPC 1-19011end500 _Y	Cycle: 71 CPC 1-19011end1000_X	Cycle: 71 CPC 1-19011end1000_Y
-60.048	7.62079	-60.048	13.4312	-60.048	12.6976	-60.048	11.4371	-60.048	10.2527	-60.048	9.68701	-60.048	12.4473	-60.048	9.28661
-59.948	7.60282	-59.948	13.3959	-59.948	12.6762	-59.948	11.4018	-59.948	10.2137	-59.948	9.68889	-59.948	12.4262	-59.948	9.27441
-59.848	7.56172	-59.848	13.3609	-59.848	12.6468	-59.848	11.3668	-59.848	10.1848	-59.848	9.6731	-59.848	12.4224	-59.848	9.26472
-59.748	7.53251	-59.748	13.3316	-59.748	12.6156	-59.748	11.3417	-59.748	10.181	-59.748	9.66545	-59.748	12.4145	-59.748	9.24519
-59.648	7.50532	-59.648	13.3023	-59.648	12.5843	-59.648	11.3221	-59.648	10.1652	-59.648	9.65576	-59.648	12.3949	-59.648	9.23177
-59.548	7.49188	-59.548	13.271	-59.548	12.5592	-59.548	11.3011	-59.548	10.1535	-59.548	9.64185	-59.548	12.3856	-59.548	9.22566
-59.448	7.46828	-59.448	13.2458	-59.448	12.5318	-59.448	11.3026	-59.448	10.1498	-59.448	9.62794	-59.448	12.3912	-59.448	9.21021
-59.348	7.44298	-59.348	13.2185	-59.348	12.5123	-59.348	11.2872	-59.348	10.1401	-59.348	9.60889	-59.348	12.3815	-59.348	9.19849
-59.248	7.42938	-59.248	13.203	-59.248	12.4989	-59.248	11.2714	-59.248	10.134	-59.248	9.59294	-59.248	12.3795	-59.248	9.20052
-59.148	7.40985	-59.148	13.1974	-59.148	12.4829	-59.148	11.262	-59.148	10.1145	-59.148	9.58545	-59.148	12.3754	-59.148	9.1866
-59.048	7.40204	-59.048	13.1873	-59.048	12.4676	-59.048	11.2596	-59.048	10.099	-59.048	9.56544	-59.048	12.366	-59.048	9.16707
-58.948	7.39266	-58.948	13.156	-58.948	12.4537	-58.948	11.2323	-58.948	10.101	-58.948	9.54639	-58.948	12.3637	-58.948	9.15942
-58.848	7.39032	-58.848	13.1466	-58.848	12.4382	-58.848	11.2168	-58.848	10.0851	-58.848	9.53654	-58.848	12.3441	-58.848	9.14363
-58.748	7.39266	-58.748	13.1365	-58.748	12.4107	-58.748	11.2112	-58.748	10.0815	-58.748	9.52075	-58.748	12.3363	-58.748	9.1241
-58.648	7.39828	-58.648	13.1091	-58.648	12.3912	-58.648	11.2072	-58.648	10.0676	-58.648	9.50529	-58.648	12.3209	-58.648	9.10457
-58.548	7.39032	-58.548	13.0896	-58.548	12.3639	-58.548	11.1973	-58.548	10.0498	-58.548	9.49561	-58.548	12.301	-58.548	9.09676
-58.448	7.3886	-58.448	13.0741	-58.448	12.3443	-58.448	11.1815	-58.448	10.0287	-58.448	9.49341	-58.448	12.2935	-58.448	9.07114
-58.348	7.38657	-58.348	13.0583	-58.348	12.3248	-58.348	11.1604	-58.348	10.0088	-58.348	9.46216	-58.348	12.2896	-58.348	9.05379
-58.248	7.3886	-58.248	13.0388	-58.248	12.2875	-58.248	11.1503	-58.248	9.98555	-58.248	9.45232	-58.248	12.2738	-58.248	9.03426
-58.148	7.37267	-58.148	13.0234	-58.148	12.2623	-58.148	11.1526	-58.148	9.97774	-58.148	9.42685	-58.148	12.2604	-58.148	9.01472
-58.048	7.37079	-58.048	13.0035	-58.048	12.2586	-58.048	11.1425	-58.048	9.95212	-58.048	9.41545	-58.048	12.2465	-58.048	8.99927
-57.948	7.35126	-57.948	12.9802	-57.948	12.231	-57.948	11.127	-57.948	9.93477	-57.948	9.41138	-57.948	12.2371	-57.948	8.97739
-57.848	7.34719	-57.848	12.9469	-57.848	12.2171	-57.848	11.1173	-57.848	9.91931	-57.848	9.39795	-57.848	12.2428	-57.848	8.97005
-57.748	7.32188	-57.748	12.9255	-57.748	12.1864	-57.748	11.1034	-57.748	9.90352	-57.748	9.38811	-57.748	12.227	-57.748	8.95613
-57.648	7.32001	-57.648	12.8943	-57.648	12.1725	-57.648	11.0879	-57.648	9.88399	-57.648	9.37231	-57.648	12.2152	-57.648	8.94067
-57.548	7.30048	-57.548	12.8748	-57.548	12.157	-57.548	11.0782	-57.548	9.86853	-57.548	9.35686	-57.548	12.1998	-57.548	8.93677
-57.448	7.28704	-57.448	12.8552	-57.448	12.1412	-57.448	11.0745	-57.448	9.85274	-57.448	9.35889	-57.448	12.184	-57.448	8.93269
-57.348	7.29266	-57.348	12.8279	-57.348	12.1217	-57.348	11.0623	-57.348	9.85103	-57.348	9.34497	-57.348	12.1762	-57.348	8.91927
-57.248	7.2711	-57.248	12.8124	-57.248	12.1021	-57.248	11.047	-57.248	9.84119	-57.248	9.33733	-57.248	12.1566	-57.248	8.90535
-57.148	7.26751	-57.148	12.7966	-57.148	12.0867	-57.148	11.0372	-57.148	9.8315	-57.148	9.32153	-57.148	12.1388	-57.148	8.88989
-57.048	7.25766	-57.048	12.7873	-57.048	12.077	-57.048	11.0275	-57.048	9.82336	-57.048	9.302	-57.048	12.1198	-57.048	8.89363
-56.948	7.25579	-56.948	12.7771	-56.948	12.0554	-56.948	11.0176	-56.948	9.7979	-56.948	9.27638	-56.948	12.1176	-56.948	8.87817
-56.848	7.25766	-56.848	12.7637	-56.848	12.0514	-56.848	11.0018	-56.848	9.79041	-56.848	9.25122	-56.848	12.092	-56.848	8.85832
-56.748	7.24188	-56.748	12.7538	-56.748	12.0201	-56.748	10.984	-56.748	9.77461	-56.748	9.2256	-56.748	12.0668	-56.748	8.84676
-56.648	7.23422	-56.648	12.7319	-56.648	11.9945	-56.648	10.951	-56.648	9.75681	-56.648	9.20654	-56.648	12.0592	-56.648	8.82722
-56.548	7.23016	-56.548	12.7068	-56.548	11.981	-56.548	10.9315	-56.548	9.73164	-56.548	9.19263	-56.548	12.0393	-56.548	8.81348
-56.448	7.21063	-56.448	12.6873	-56.448	11.9437	-56.448	10.912	-56.448	9.71211	-56.448	9.18481	-56.448	12.0257	-56.448	8.78801
-56.348	7.1911	-56.348	12.6459	-56.348	11.9262	-56.348	10.8925	-56.348	9.69258	-56.348	9.17107	-56.348	12.0043	-56.348	8.76472
-56.248	7.18329	-56.248	12.621	-56.248	11.8851	-56.248	10.8668	-56.248	9.68477	-56.248	9.1456	-56.248	11.9965	-56.248	8.74316
-56.148	7.16547	-56.148	12.6052	-56.148	11.8539	-56.148	10.8315	-56.148	9.65915	-56.148	9.12639	-56.148	11.977	-56.148	8.7177
-56.048	7.14032	-56.048	12.5974	-56.048	11.8287	-56.048	10.7965	-56.048	9.64165	-56.048	9.1106	-56.048	11.9652	-56.048	8.69441
-55.948	7.12844	-55.948	12.5662	-55.948	11.8051	-55.948	10.7714	-55.948	9.61633	-55.948	9.09106	-55.948	11.9457	-55.948	8.67488
-55.848	7.11095	-55.848	12.5365	-55.848	11.7757	-55.848	10.7478	-55.848	9.59868	-55.848	9.06544	-55.848	11.9262	-55.848	8.65332
-55.748	7.09719	-55.748	12.4998	-55.748	11.7506	-55.748	10.7225	-55.748	9.56931	-55.748	9.03622	-55.748	11.9006	-55.748	8.64363
-55.648	7.07391	-55.648	12.4741	-55.648	11.731	-55.648	10.697	-55.648	9.54414	-55.648	9.00685	-55.648	11.8871	-55.648	8.6241
-55.548	7.05844	-55.548	12.449	-55.548	11.7037	-55.548	10.6575	-55.548	9.52461	-55.548	8.98169	-55.548	11.8693	-55.548	8.60457
-55.448	7.04438	-55.448	12.4173	-55.448	11.6781	-55.448	10.6168	-55.448	9.51071	-55.448	8.97388	-55.448	11.8441	-55.448	8.58676
-55.348	7.03094	-55.348	12.3824	-55.348	11.6529	-55.348	10.5876	-55.348	9.48555	-55.348	8.94826	-55.348	11.8246	-55.348	8.5616
-55.248	7.00735	-55.248	12.3591	-55.248	11.6156	-55.248	10.5522	-55.248	9.46602	-55.248	8.9231	-55.248	11.8107	-55.248	8.55379
-55.148	6.99376	-55.148	12.3335	-55.148	11.5843	-55.148	10.5214	-55.148	9.4543	-55.148	8.89748	-55.148	11.7856	-55.148	8.53426
-55.048	6.9761	-55.048	12.3083	-55.048	11.549	-55.048	10.5096	-55.048	9.43477	-55.048	8.87231	-55.048	11.7738	-55.048	8.52411
-54.948	6.95282	-54.948	12.2827	-54.948	11.5262	-54.948	10.4901	-54.948	9.40915	-54.948	8.85889	-54.948	11.766	-54.948	8.48911
-54.848	6.94501	-54.848	12.2458	-54.848	11.5062	-54.848	10.4706	-54.848	9.38806	-54.848	8.83888	-54.848	11.7404	-54.848	8.47566
-54.748	6.92345	-54.748	12.2202	-54.748	11.475	-54.748	10.4567	-54.748	9.37993	-54.748	8.82153	-54.748	11.7152	-54.748	8.46394
-54.648	6.90204	-54.648	12.1849	-54.648	11.442	-54.648	10.4275	-54.648	9.35664	-54.648	8.79826	-54.648	11.6957	-54.648	8.43832
-54.548	6.88251	-54.548	12.156	-54.548	11.4164	-54.548	10.3981	-54.548	9.33884	-54.548	8.79028	-54.548	11.6879	-54.548	8.42082
-54.448	6.87079	-54.448	12.1304	-54.448	11.3912	-54.448	10.3729	-54.448	9.31367	-54.448	8.77075	-54.448	11.6762	-54.448	8.39551
-54.348	6.85126	-54.348	12.1052	-54.348	11.3717	-54.348	10.3473	-54.348	9.29977	-54.348	8.76294	-54.348	11.6623	-54.348	8.37785
-54.248	6.84344	-54.248	12.0857	-54.248	11.3481	-54.248	10.3221	-54.248	9.27461	-54.248	8.73732	-54.248	11.651	-54.248	8.35457
-54.148	6.83173	-54.148	12.0523	-54.148	11.307	-54.148	10.3026	-54.148	9.24899	-54.148	8.70607	-54.148	11.6351	-54.148	8.34067
-54.048	6.82391	-54.048	12.0113	-54.048	11.2818	-54.048	10.277	-54.048	9.21977	-54.048	8.69482	-54.048	11.6254	-54.048	8.30942
-53.948	6.79219	-53.948	11.988	-53.948	11.2623	-53.948	10.2575	-53.948	9.19649	-53.948	8.69263	-53.948	11.6059	-53.948	8.28801
-53.848	6.76923	-53.848	11.9624	-53.848	11.2407	-53.848	10.2282	-53.848	9.17087	-53.848	8.66701	-53.848	11.5863	-53.848	8.27036
-53.748	6.75735	-53.748	11.9312	-53.748	11.2075	-53.748	10.1932	-53.748	9.15134	-53.748	8.64748	-53.748	11.5607	-53.748	8.23911
-53.648	6.74376	-53.648	11.8982	-53.648	11.1842	-53.648	10.1793	-53.648	9.13399	-53.648	8.61998	-53.648	11.5434	-53.648	8.21552
-53.548	6.72235	-53.548	11.8726	-53.548	11.1646	-53.548	10.1542	-53.548	9.10056	-53.548	8.59106	-53.548	11.5356	-53.548	8.18832
-53.448	6.71063	-53.448	11.8451	-53.448	11.1273	-53.448	10.1286	-53.448	9.07915	-53.448	8.57153	-53.448	11.5238	-53.448	8.16316
-53.348	6.6911	-53.348	11.8083	-53.348	11.1139	-53.348	10.1034	-53.348	9.04977	-53.348	8.55763	-53.348	11.5099	-53.348	8.15535
-53.248	6.68329	-53.248	11.7827	-53.248	11.0826	-53.248	10.0856	-53.248	9.03633	-53.248	8.53622	-53.248	11.4807	-53.248	8.12973
-53.148	6.65766	-53.148	11.7576	-53.148	11.057	-53.148	10.0665	-53.148	9.0168	-53.148	8.50685	-53.148	11.4691	-53.148	8.10832
-53.048	6.63251	-53.048	11.7223	-53.048	11.0375	-53.048	10.0526	-53.048	9.00508	-53.048	8.48169	-53.048	11.4554	-53.048	8.07895
-52.948	6.61469	-52.948	11.6929	-52.948	11.0082	-52.948	10.0331	-52.948	8.97946	-52.948	8.46779	-52.948	11.4238	-52.948	8.06551
-52.848	6.59719	-52.848	11.6677	-52.848	10.9907	-52.848	10.0115	-52.848	8.95837	-52.848	8.44263	-52.848	11.4066	-52.848	8.04597
-52.748	6.57391	-52.748	11.6482	-52.748	10.9693	-52.748	9.99011	-52.748	8.95024	-52.748	8.41295	-52.748	11.3888	-52.748	8.02817
-52.648	6.55438	-52.648	11.6327	-52.648	10.9498	-52.648	9.97058	-52.648	8.92087	-52.648	8.38576	-52.648	11.3754	-52.648	8.00864
-52.548	6.53657	-52.548	11.6052	-52.548	10.9364	-52.548	9.95715	-52.548	8.89571	-52.548	8.35451	-52.548	11.3559	-52.548	7.97942
-52.448	6.52313	-52.448	11.5898	-52.448	10.9103	-52.448	9.94887	-52.448	8.88399	-52.448	8.33701	-52.448	11.3441	-52.448	7.96394
-52.348	6.49751	-52.348	11.5621	-52.348	10.8717	-52.348	9.91762	-52.348	8.85837	-52.348	8.31372	-52.348	11.3262	-52.348	7.95004
-52.248	6.47235	-52.248	11.5388	-52.248	10.842	-52.248	9.89246	-52.248	8.84492	-52.248	8.2881	-52.248	11.2912	-52.248	7.92488
-52.148	6.45454	-52.148	11.5132	-52.148	10.8014	-52.148	9.87465	-52.148	8.81931	-52.148	8.26466	-52.148	11.2795	-52.148	7.91098
-52.048	6.42938	-52.048	11.4921	-52.048	10.7757	-52.048	9.84949	-52.048	8.80196	-52.048	8.24107	-52.048	11.2502	-52.048	7.89363
-51.948	6.41547	-51.948	11.4723	-51.948	10.7465	-51.948	9.82996	-51.948	8.77837	-51.948	8.20607	-51.948	11.2265	-51.948	7.86395
-51.848	6.39797	-51.848	11.449	-51.848	10.7212	-51.848	9.80637	-51.848	8.76477	-51.848	8.17685	-51.848	11.1995	-51.848	7.82895
-51.748	6.37469	-51.748	11.4177	-51.748	10.684	-51.748	9.77699	-51.748	8.74336	-51.748	8.16701	-51.748	11.166	-51.748	7.80942
-51.648	6.36298	-51.648	11.3962	-51.648	10.6546	-51.648	9.75591	-51.648	8.71977	-51.648	8.14185	-51.648	11.1468	-51.648	7.78801
-51.548	6.33735	-51.548	11.3707	-51.548	10.6234	-51.548	9.73605	-51.548	8.70212	-51.548	8.11623	-51.548	11.1292	-51.548	7.76472
-51.448	6.31782	-51.448	11.3474	-51.448	10.5982	-51.448	9.71277	-51.448	8.67696	-51.448	8.09669	-51.448	11.0998	-51.448	7.75082
-51.348	6.28657	-51.348	11.3218	-51.348	10.5686	-51.348	9.69887	-51.348	8.65915	-51.348	8.07935	-51.348	11.066	-51.348	7.72566
-51.248	6.26923	-51.248	11.2888	-51.248	10.5336	-51.248	9.67371	-51.248	8.63399	-51.248	8.05981	-51.248	11.0277	-51.248	7.71394
-51.148	6.24969	-51.148	11.2632	-51.148	10.4965	-51.148	9.65417	-51.148	8.61603	-51.148	8.04794	-51.148	11.0021	-51.148	7.69441
-51.048	6.23782	-51.048	11.2202	-51.048	10.4732	-51.048	9.63261	-51.048	8.58711	-51.048	8.03044	-51.048	10.9746	-51.048	7.66879
-50.948	6.21251	-50.948	11.1951	-50.948	10.4476	-50.948	9.61121	-50.948	8.56758	-50.948	8.01669	-50.948	10.9335	-50.948	7.65942
-50.848	6.18703	-50.848	11.1621	-50.848	10.4225	-50.848	9.58762	-50.848	8.54196	-50.848	7.98732	-50.848	10.9043	-50.848	7.65535
-50.748	6.16547	-50.748	11.1482	-50.748	10.3968	-50.748	9.56433	-50.748	8.51071	-50.748	7.95607	-50.748	10.8713	-50.748	7.63582
-50.648	6.14594	-50.648	11.1226	-50.648	10.36	-50.648	9.55058	-50.648	8.48555	-50.648	7.93091	-50.648	10.846	-50.648	7.6241
-50.548	6.12079	-50.548	11.0796	-50.548	10.3404	-50.548	9.52512	-50.548	8.45587	-50.548	7.90732	-50.548	10.8206	-50.548	7.6102
-50.448	6.11298	-50.448	11.0544	-50.448	10.3131	-50.448	9.50183	-50.448	8.43477	-50.448	7.88966	-50.448	10.7912	-50.448	7.58879
-50.348	6.09516	-50.348	11.0349	-50.348	10.2976	-50.348	9.4823	-50.348	8.40915	-50.348	7.87231	-50.348	10.7777	-50.348	7.55942
-50.248	6.07766	-50.248	11.0154	-50.248	10.2818	-50.248	9.45668	-50.248	8.38399	-50.248	7.85278	-50.248	10.7559	-50.248	7.54597
-50.148	6.05438	-50.148	10.988	-50.148	10.2562	-50.148	9.43715	-50.148	8.36446	-50.148	7.83888	-50.148	10.7209	-50.148	7.52817
-50.048	6.04266	-50.048	10.9624	-50.048	10.227	-50.048	9.4059	-50.048	8.34492	-50.048	7.81372	-50.048	10.6998	-50.048	7.50864
-49.948	6.0211	-49.948	10.9154	-49.948	10.1976	-49.948	9.38074	-49.948	8.31931	-49.948	7.79591	-49.948	10.6799	-49.948	7.48347
-49.848	6.00735	-49.848	10.8804	-49.848	10.1725	-49.848	9.35715	-49.848	8.28806	-49.848	7.77075	-49.848	10.6684	-49.848	7.47176
-49.748	5.99188	-49.748	10.8434	-49.748	10.1468	-49.748	9.33559	-49.748	8.27055	-49.748	7.76294	-49.748	10.6566	-49.748	7.45988
-49.648	5.97797	-49.648	10.8079	-49.648	10.11	-49.648	9.29247	-49.648	8.24118	-49.648	7.74341	-49.648	10.631	-49.648	7.43457
-49.548	5.95454	-49.548	10.773	-49.548	10.0904	-49.548	9.26355	-49.548	8.20587	-49.548	7.71779	-49.548	10.6217	-49.548	7.41316
-49.448	5.9411	-49.448	10.736	-49.448	10.075	-49.448	9.24402	-49.448	8.17087	-49.448	7.69263	-49.448	10.612	-49.448	7.39973
-49.348	5.93501	-49.348	10.7146	-49.348	10.0551	-49.348	9.2184	-49.348	8.15352	-49.348	7.67482	-49.348	10.6059	-49.348	7.38582
-49.248	5.90985	-49.248	10.7012	-49.248	10.0359	-49.248	9.19324	-49.248	8.13399	-49.248	7.66138	-49.248	10.5843	-49.248	7.37192
-49.148	5.89032	-49.148	10.6693	-49.148	10.0161	-49.148	9.17371	-49.148	8.10837	-49.148	7.64185	-49.148	10.5629	-49.148	7.34676
-49.048	5.88251	-49.048	10.6343	-49.048	9.97887	-49.048	9.14809	-49.048	8.07306	-49.048	7.62231	-49.048	10.5434	-49.048	7.32722
-48.948	5.87079	-48.948	10.6132	-48.948	9.94762	-48.948	9.12292	-48.948	8.05586	-48.948	7.60045	-48.948	10.5299	-48.948	7.31551
-48.848	5.85688	-48.848	10.5816	-48.848	9.92245	-48.848	9.10512	-48.848	8.03024	-48.848	7.57153	-48.848	10.5099	-48.848	7.30161
-48.748	5.82766	-48.748	10.5523	-48.748	9.90292	-48.748	9.07387	-48.748	8.00508	-48.748	7.55763	-48.748	10.4888	-48.748	7.27644
-48.648	5.79829	-48.648	10.5271	-48.648	9.88339	-48.648	9.03856	-48.648	7.97946	-48.648	7.5381	-48.648	10.4807	-48.648	7.25082
-48.548	5.79266	-48.548	10.4937	-48.548	9.85777	-48.548	9.00964	-48.548	7.96211	-48.548	7.51294	-48.548	10.4513	-48.548	7.21552
-48.448	5.76704	-48.448	10.4702	-48.448	9.82089	-48.448	8.99168	-48.448	7.94868	-48.448	7.48732	-48.448	10.4262	-48.448	7.19441
-48.348	5.74969	-48.348	10.4373	-48.348	9.80544	-48.348	8.95105	-48.348	7.92868	-48.348	7.46826	-48.348	10.4066	-48.348	7.16879
-48.248	5.73579	-48.248	10.4177	-48.248	9.78183	-48.248	8.93715	-48.248	7.90352	-48.248	7.45607	-48.248	10.3949	-48.248	7.14363
-48.148	5.71063	-48.148	10.3824	-48.148	9.75824	-48.148	8.91199	-48.148	7.89571	-48.148	7.42685	-48.148	10.3693	-48.148	7.12973
-48.048	5.70282	-48.048	10.353	-48.048	9.73495	-48.048	8.88637	-48.048	7.87617	-48.048	7.40154	-48.048	10.3381	-48.048	7.10457
-47.948	5.68095	-47.948	10.3279	-47.948	9.69762	-47.948	8.86887	-47.948	7.85461	-47.948	7.39185	-47.948	10.3307	-47.948	7.07895
-47.848	5.65204	-47.848	10.3023	-47.848	9.66231	-47.848	8.83949	-47.848	7.84087	-47.848	7.38623	-47.848	10.299	-47.848	7.04973
-47.748	5.63813	-47.748	10.2654	-47.748	9.63136	-47.748	8.81606	-47.748	7.82539	-47.748	7.37231	-47.748	10.2795	-47.748	7.03052
-47.648	5.62079	-47.648	10.2319	-47.648	9.59418	-47.648	8.78683	-47.648	7.80586	-47.648	7.35841	-47.648	10.2543	-47.648	7.02254
-47.548	5.60126	-47.548	10.2129	-47.548	9.57089	-47.548	8.74965	-47.548	7.79196	-47.548	7.33325	-47.548	10.2409	-47.548	6.99692
-47.448	5.58735	-47.448	10.199	-47.448	9.54527	-47.448	8.7323	-47.448	7.76071	-47.448	7.31544	-47.448	10.2209	-47.448	6.97176
-47.348	5.57001	-47.348	10.1657	-47.348	9.5123	-47.348	8.70668	-47.348	7.73149	-47.348	7.29028	-47.348	10.2074	-47.348	6.95222
-47.248	5.56219	-47.248	10.1443	-47.248	9.49277	-47.248	8.67543	-47.248	7.70212	-47.248	7.27638	-47.248	10.192	-47.248	6.94286
-47.148	5.53657	-47.148	10.1248	-47.148	9.46559	-47.148	8.65027	-47.148	7.67868	-47.148	7.25122	-47.148	10.1721	-47.148	6.93832
-47.048	5.51907	-47.048	10.1012	-47.048	9.43793	-47.048	8.62668	-47.048	7.65352	-47.048	7.23169	-47.048	10.1488	-47.048	6.91316
-46.948	5.49751	-46.948	10.068	-46.948	9.41261	-46.948	8.60136	-46.948	7.63399	-46.948	7.21997	-46.948	10.1232	-46.948	6.88957
-46.848	5.46626	-46.848	10.0466	-46.848	9.37949	-46.848	8.56981	-46.848	7.62617	-46.848	7.19435	-46.848	10.0998	-46.848	6.8602
-46.748	5.45282	-46.748	10.0271	-46.748	9.35995	-46.748	8.52902	-46.748	7.60664	-46.748	7.16919	-46.748	10.0746	-46.748	6.84285
-46.648	5.4411	-46.648	9.99179	-46.648	9.33261	-46.648	8.49965	-46.648	7.58711	-46.648	7.14966	-46.648	10.049	-46.648	6.82739
-46.548	5.41547	-46.548	9.9782	-46.548	9.30699	-46.548	8.47621	-46.548	7.56555	-46.548	7.14185	-46.548	10.016	-46.548	6.81926
-46.448	5.40204	-46.448	9.94101	-46.448	9.28793	-46.448	8.44496	-46.448	7.54414	-46.448	7.11623	-46.448	10.0002	-46.448	6.78989
-46.348	5.39032	-46.348	9.91772	-46.348	9.2623	-46.348	8.41809	-46.348	7.52461	-46.348	7.10278	-46.348	9.97087	-46.348	6.77644
-46.248	5.37235	-46.248	9.88835	-46.248	9.23668	-46.248	8.4059	-46.248	7.50102	-46.248	7.08325	-46.248	9.93962	-46.248	6.75691
-46.148	5.34516	-46.148	9.86694	-46.148	9.21152	-46.148	8.37668	-46.148	7.48962	-46.148	7.07153	-46.148	9.9104	-46.148	6.73129
-46.048	5.33173	-46.048	9.83569	-46.048	9.1859	-46.048	8.34731	-46.048	7.47383	-46.048	7.04591	-46.048	9.88103	-46.048	6.71802
-45.948	5.31219	-45.948	9.81616	-45.948	9.16074	-45.948	8.32214	-45.948	7.4543	-45.948	7.02075	-45.948	9.84978	-45.948	6.70222
-45.848	5.30438	-45.848	9.78882	-45.848	9.1273	-45.848	8.2948	-45.848	7.42696	-45.848	7.00122	-45.848	9.82462	-45.848	6.68269
-45.748	5.28657	-45.748	9.75148	-45.748	9.08636	-45.748	8.27527	-45.748	7.4115	-45.748	6.9756	-45.748	9.80508	-45.748	6.66316
-45.648	5.26751	-45.648	9.72632	-45.648	9.06715	-45.648	8.24965	-45.648	7.39571	-45.648	6.95044	-45.648	9.78555	-45.648	6.65535
-45.548	5.26329	-45.548	9.69507	-45.548	9.03964	-45.548	8.22449	-45.548	7.3779	-45.548	6.93701	-45.548	9.76602	-45.548	6.63989
-45.448	5.25579	-45.448	9.66945	-45.448	9.0123	-45.448	8.18715	-45.448	7.35274	-45.448	6.92107	-45.448	9.76228	-45.448	6.62004
-45.348	5.24188	-45.348	9.63242	-45.348	8.98668	-45.348	8.1559	-45.348	7.33321	-45.348	6.90732	-45.348	9.74649	-45.348	6.59676
-45.248	5.23407	-45.248	9.60913	-45.248	8.96152	-45.248	8.12668	-45.248	7.32539	-45.248	6.89185	-45.248	9.72087	-45.248	6.58504
-45.148	5.21251	-45.148	9.57179	-45.148	8.93027	-45.148	8.10339	-45.148	7.30586	-45.148	6.87231	-45.148	9.70352	-45.148	6.55942
-45.048	5.19891	-45.048	9.53882	-45.048	8.91074	-45.048	8.08794	-45.048	7.28024	-45.048	6.84669	-45.048	9.68399	-45.048	6.53426
-44.948	5.17938	-44.948	9.50757	-44.948	8.89528	-44.948	8.05434	-44.948	7.26118	-44.948	6.82561	-44.948	9.66446	-44.948	6.50864
-44.848	5.17157	-44.848	9.48804	-44.848	8.88559	-44.848	8.02917	-44.848	7.24524	-44.848	6.82153	-44.848	9.64493	-44.848	6.48755
-44.748	5.15985	-44.748	9.45866	-44.748	8.86386	-44.748	8.00964	-44.748	7.22383	-44.748	6.802	-44.748	9.6254	-44.748	6.46161
-44.648	5.15204	-44.648	9.42148	-44.648	8.82652	-44.648	7.9823	-44.648	7.2104	-44.648	6.78247	-44.648	9.60587	-44.648	6.43269
-44.548	5.12641	-44.548	9.39819	-44.548	8.80136	-44.548	7.95105	-44.548	7.19649	-44.548	6.75685	-44.548	9.58633	-44.548	6.41927
-44.448	5.09719	-44.448	9.37257	-44.448	8.77402	-44.448	7.93715	-44.448	7.17493	-44.448	6.73779	-44.448	9.57649	-44.448	6.40332
-44.348	5.0836	-44.348	9.32961	-44.348	8.7484	-44.348	7.90027	-44.348	7.15352	-44.348	6.73576	-44.348	9.55103	-44.348	6.37785
-44.248	5.05813	-44.248	9.30444	-44.248	8.71152	-44.248	7.88074	-44.248	7.14009	-44.248	6.71997	-44.248	9.52774	-44.248	6.34848
-44.148	5.03485	-44.148	9.28491	-44.148	8.6859	-44.148	7.85512	-44.148	7.14197	-44.148	6.70044	-44.148	9.50212	-44.148	6.32332
-44.048	5.01704	-44.048	9.25757	-44.048	8.66074	-44.048	7.83606	-44.048	7.12617	-44.048	6.6967	-44.048	9.47696	-44.048	6.2977
-43.948	4.99188	-43.948	9.23804	-43.948	8.63512	-43.948	7.82214	-43.948	7.10664	-43.948	6.68701	-43.948	9.45134	-43.948	6.28426
-43.848	4.97235	-43.848	9.20679	-43.848	8.59824	-43.848	7.80058	-43.848	7.08711	-43.848	6.6731	-43.848	9.42618	-43.848	6.26472
-43.748	4.9686	-43.748	9.17336	-43.748	8.56683	-43.748	7.77917	-43.748	7.07166	-43.748	6.65356	-43.748	9.41446	-43.748	6.24519
-43.648	4.94267	-43.648	9.13647	-43.648	8.53746	-43.648	7.75183	-43.648	7.05586	-43.648	6.63811	-43.648	9.38712	-43.648	6.21394
-43.548	4.91782	-43.548	9.11694	-43.548	8.50465	-43.548	7.7323	-43.548	7.03633	-43.548	6.61623	-43.548	9.36758	-43.548	6.20613
-43.448	4.90985	-43.448	9.0896	-43.448	8.47699	-43.448	7.71277	-43.448	7.0168	-43.448	6.59106	-43.448	9.34805	-43.448	6.1866
-43.348	4.88625	-43.348	9.07007	-43.348	8.4537	-43.348	7.69324	-43.348	6.99727	-43.348	6.57764	-43.348	9.3343	-43.348	6.16504
-43.248	4.87267	-43.248	9.02898	-43.248	8.42043	-43.248	7.67371	-43.248	6.98555	-43.248	6.55763	-43.248	9.3129	-43.248	6.14363
-43.148	4.85735	-43.148	8.99179	-43.148	8.39902	-43.148	7.64246	-43.148	6.96602	-43.148	6.54419	-43.148	9.29337	-43.148	6.13191
-43.048	4.84344	-43.048	8.96086	-43.048	8.37167	-43.048	7.61684	-43.048	6.94446	-43.048	6.50685	-43.048	9.27383	-43.048	6.10832
-42.948	4.8475	-42.948	8.93726	-42.948	8.35214	-42.948	7.59575	-42.948	6.91899	-42.948	6.49951	-42.948	9.26602	-42.948	6.08301
-42.848	4.83782	-42.848	8.90601	-42.848	8.32089	-42.848	7.57214	-42.848	6.89571	-42.848	6.46779	-42.848	9.24649	-42.848	6.05379
-42.748	4.82797	-42.748	8.87257	-42.748	8.30136	-42.748	7.547	-42.748	6.87009	-42.748	6.44263	-42.748	9.22696	-42.748	6.03426
-42.648	4.82391	-42.648	8.84335	-42.648	8.27402	-42.648	7.53308	-42.648	6.84492	-42.648	6.42717	-42.648	9.20743	-42.648	6.00864
-42.548	4.80438	-42.548	8.80632	-42.548	8.2484	-42.548	7.51152	-42.548	6.83711	-42.548	6.41138	-42.548	9.19197	-42.548	5.98347
-42.448	4.78891	-42.448	8.78491	-42.448	8.22324	-42.448	7.4884	-42.448	6.79977	-42.448	6.39748	-42.448	9.17618	-42.448	5.96394
-42.348	4.77313	-42.348	8.76367	-42.348	8.19606	-42.348	7.4684	-42.348	6.77461	-42.348	6.37231	-42.348	9.16072	-42.348	5.95222
-42.248	4.7597	-42.248	8.74976	-42.248	8.17621	-42.248	7.43762	-42.248	6.75508	-42.248	6.35278	-42.248	9.14493	-42.248	5.9388
-42.148	4.74751	-42.148	8.71851	-42.148	8.15292	-42.148	7.42778	-42.148	6.73555	-42.148	6.33936	-42.148	9.1254	-42.148	5.92285
-42.048	4.72235	-42.048	8.70305	-42.048	8.11559	-42.048	7.40027	-42.048	6.71602	-42.048	6.32544	-42.048	9.10587	-42.048	5.90144
-41.948	4.70282	-41.948	8.68726	-41.948	8.07652	-41.948	7.37292	-41.948	6.68665	-41.948	6.2881	-41.948	9.08633	-41.948	5.88802
-41.848	4.67719	-41.848	8.64211	-41.848	8.0473	-41.848	7.34167	-41.848	6.66118	-41.848	6.26701	-41.848	9.0668	-41.848	5.87817
-41.748	4.66376	-41.748	8.61694	-41.748	8.01637	-41.748	7.32622	-41.748	6.62009	-41.748	6.25122	-41.748	9.05135	-41.748	5.86238
-41.648	4.65204	-41.648	8.58569	-41.648	7.99277	-41.648	7.31042	-41.648	6.59492	-41.648	6.23779	-41.648	9.03555	-41.648	5.84285
-41.548	4.63657	-41.548	8.55835	-41.548	7.97324	-41.548	7.29089	-41.548	6.57539	-41.548	6.21013	-41.548	9.01602	-41.548	5.82332
-41.448	4.63094	-41.448	8.53117	-41.448	7.94199	-41.448	7.26355	-41.448	6.55586	-41.448	6.18466	-41.448	8.98477	-41.448	5.80379
-41.348	4.62079	-41.348	8.50351	-41.348	7.91637	-41.348	7.23637	-41.348	6.51852	-41.348	6.16545	-41.348	8.96524	-41.348	5.78833
-41.248	4.61298	-41.248	8.4782	-41.248	7.87167	-41.248	7.22058	-41.248	6.48727	-41.248	6.1456	-41.248	8.94978	-41.248	5.77254
-41.148	4.5975	-41.148	8.45117	-41.148	7.85622	-41.148	7.20105	-41.148	6.45024	-41.148	6.10841	-41.148	8.9279	-41.148	5.75301
-41.048	4.58782	-41.048	8.42944	-41.048	7.84042	-41.048	7.18152	-41.048	6.42696	-41.048	6.08325	-41.048	8.89868	-41.048	5.73347
-40.948	4.57797	-40.948	8.39819	-40.948	7.82089	-40.948	7.16606	-40.948	6.4054	-40.948	6.05763	-40.948	8.88556	-40.948	5.71802
-40.848	4.56219	-40.848	8.36086	-40.848	7.79355	-40.848	7.14246	-40.848	6.38399	-40.848	6.03247	-40.848	8.86931	-40.848	5.69441
-40.748	4.55657	-40.748	8.32788	-40.748	7.76637	-40.748	7.11121	-40.748	6.36446	-40.748	6.01466	-40.748	8.85025	-40.748	5.67488
-40.648	4.53657	-40.648	8.30226	-40.648	7.74652	-40.648	7.09778	-40.648	6.34087	-40.648	5.97763	-40.648	8.84041	-40.648	5.65535
-40.548	4.53329	-40.548	8.2771	-40.548	7.70778	-40.548	7.08183	-40.548	6.30383	-40.548	5.95232	-40.548	8.82869	-40.548	5.63989
-40.448	4.51704	-40.448	8.26164	-40.448	7.69199	-40.448	7.06042	-40.448	6.27837	-40.448	5.93091	-40.448	8.8129	-40.448	5.61238
-40.348	4.49969	-40.348	8.23007	-40.348	7.66074	-40.348	7.03528	-40.348	6.25508	-40.348	5.91138	-40.348	8.79337	-40.348	5.59285
-40.248	4.48626	-40.248	8.20305	-40.248	7.63512	-40.248	7.01355	-40.248	6.23555	-40.248	5.89185	-40.248	8.77994	-40.248	5.56723
-40.148	4.47641	-40.148	8.18726	-40.148	7.60214	-40.148	6.99199	-40.148	6.22009	-40.148	5.87842	-40.148	8.76602	-40.148	5.54817
-40.048	4.45454	-40.048	8.15601	-40.048	7.57089	-40.048	6.96497	-40.048	6.2043	-40.048	5.85841	-40.048	8.75056	-40.048	5.52817
-39.948	4.4411	-39.948	8.12866	-39.948	7.55544	-39.948	6.94324	-39.948	6.17696	-39.948	5.82561	-39.948	8.73477	-39.948	5.50301
-39.848	4.41547	-39.848	8.10304	-39.848	7.52621	-39.848	6.92778	-39.848	6.15742	-39.848	5.80981	-39.848	8.71524	-39.848	5.47566
-39.748	4.38625	-39.748	8.06616	-39.748	7.5123	-39.748	6.89621	-39.748	6.13586	-39.748	5.79028	-39.748	8.6879	-39.748	5.46021
-39.648	4.3686	-39.648	8.04663	-39.648	7.49684	-39.648	6.877	-39.648	6.11446	-39.648	5.77075	-39.648	8.66228	-39.648	5.44441
-39.548	4.34344	-39.548	8.01929	-39.548	7.46152	-39.548	6.85339	-39.548	6.08931	-39.548	5.74341	-39.548	8.64119	-39.548	5.43098
-39.448	4.32391	-39.448	7.99211	-39.448	7.43434	-39.448	6.84402	-39.448	6.07539	-39.448	5.72388	-39.448	8.6315	-39.448	5.40942
-39.348	4.30438	-39.348	7.9646	-39.348	7.41074	-39.348	6.81606	-39.348	6.05994	-39.348	5.6967	-39.348	8.61758	-39.348	5.39363
-39.248	4.28485	-39.248	7.93726	-39.248	7.38559	-39.248	6.79089	-39.248	6.03633	-39.248	5.68091	-39.248	8.59196	-39.248	5.37817
-39.148	4.27313	-39.148	7.91772	-39.148	7.36386	-39.148	6.76965	-39.148	6.02087	-39.148	5.6731	-39.148	8.55508	-39.148	5.35457
-39.048	4.25157	-39.048	7.88647	-39.048	7.33261	-39.048	6.74199	-39.048	6.00102	-39.048	5.65764	-39.048	8.53555	-39.048	5.34114
-38.948	4.2261	-38.948	7.85913	-38.948	7.30324	-38.948	6.72058	-38.948	5.97009	-38.948	5.64185	-38.948	8.50993	-38.948	5.32722
-38.848	4.20688	-38.848	7.82788	-38.848	7.27621	-38.848	6.69543	-38.848	5.9543	-38.848	5.62842	-38.848	8.48477	-38.848	5.30005
-38.748	4.1911	-38.748	7.80632	-38.748	7.25058	-38.748	6.67371	-38.748	5.92305	-38.748	5.60278	-38.748	8.46524	-38.748	5.28426
-38.648	4.17157	-38.648	7.78085	-38.648	7.22731	-38.648	6.64653	-38.648	5.89571	-38.648	5.58122	-38.648	8.44571	-38.648	5.27644
-38.548	4.14423	-38.548	7.75383	-38.548	7.21762	-38.548	6.63074	-38.548	5.88025	-38.548	5.56592	-38.548	8.42618	-38.548	5.25691
-38.448	4.13251	-38.448	7.72632	-38.448	7.19199	-38.448	6.60339	-38.448	5.86446	-38.448	5.54591	-38.448	8.40462	-38.448	5.22566
-38.348	4.10078	-38.348	7.71289	-38.348	7.16261	-38.348	6.57622	-38.348	5.84492	-38.348	5.52075	-38.348	8.38321	-38.348	5.2041
-38.248	4.0761	-38.248	7.67741	-38.248	7.13559	-38.248	6.55261	-38.248	5.81367	-38.248	5.50122	-38.248	8.35587	-38.248	5.18269
-38.148	4.06219	-38.148	7.65195	-38.148	7.10214	-38.148	6.53308	-38.148	5.78633	-38.148	5.47388	-38.148	8.33633	-38.148	5.16316
-38.048	4.05438	-38.048	7.62866	-38.048	7.08669	-38.048	6.50183	-38.048	5.77087	-38.048	5.45435	-38.048	8.30508	-38.048	5.14973
-37.948	4.03485	-37.948	7.6132	-37.948	7.05746	-37.948	6.47856	-37.948	5.75508	-37.948	5.43889	-37.948	8.28963	-37.948	5.12817
-37.848	4.00922	-37.848	7.58569	-37.848	7.04152	-37.848	6.45105	-37.848	5.73555	-37.848	5.41138	-37.848	8.27383	-37.848	5.11238
-37.748	3.99594	-37.748	7.55835	-37.748	7.00839	-37.748	6.43762	-37.748	5.71602	-37.748	5.40356	-37.748	8.26041	-37.748	5.09692
-37.648	3.98626	-37.648	7.54289	-37.648	6.98105	-37.648	6.41199	-37.648	5.68477	-37.648	5.37231	-37.648	8.25056	-37.648	5.08723
-37.548	3.9686	-37.548	7.52148	-37.548	6.9498	-37.548	6.39043	-37.548	5.66931	-37.548	5.35278	-37.548	8.23477	-37.548	5.06551
-37.448	3.96673	-37.448	7.49976	-37.448	6.92245	-37.448	6.36121	-37.448	5.65352	-37.448	5.33325	-37.448	8.21524	-37.448	5.05005
-37.348	3.95079	-37.348	7.46648	-37.348	6.8912	-37.348	6.34167	-37.348	5.63399	-37.348	5.31169	-37.348	8.19978	-37.348	5.02254
-37.248	3.92157	-37.248	7.44336	-37.248	6.87402	-37.248	6.32214	-37.248	5.61446	-37.248	5.29639	-37.248	8.17212	-37.248	5.02083
-37.148	3.90985	-37.148	7.41772	-37.148	6.85214	-37.148	6.28716	-37.148	5.59119	-37.148	5.28247	-37.148	8.15291	-37.148	5.01099
-37.048	3.89642	-37.048	7.39055	-37.048	6.82089	-37.048	6.25558	-37.048	5.5815	-37.048	5.26294	-37.048	8.13712	-37.048	4.99519
-36.948	3.88657	-36.948	7.37305	-36.948	6.79355	-36.948	6.23637	-36.948	5.55586	-36.948	5.2256	-36.948	8.12166	-36.948	4.97974
-36.848	3.87079	-36.848	7.35913	-36.848	6.77809	-36.848	6.21277	-36.848	5.53024	-36.848	5.20451	-36.848	8.10587	-36.848	4.97005
-36.748	3.85126	-36.748	7.32585	-36.748	6.75058	-36.748	6.19324	-36.748	5.49727	-36.748	5.18872	-36.748	8.08633	-36.748	4.94441
-36.648	3.83173	-36.648	7.30273	-36.648	6.72731	-36.648	6.16199	-36.648	5.48181	-36.648	5.16919	-36.648	8.05508	-36.648	4.92896
-36.548	3.81219	-36.548	7.2771	-36.548	6.7059	-36.548	6.14653	-36.548	5.4543	-36.548	5.14966	-36.548	8.04166	-36.548	4.90535
-36.448	3.79672	-36.448	7.24976	-36.448	6.68417	-36.448	6.11902	-36.448	5.43477	-36.448	5.13013	-36.448	8.02571	-36.448	4.89598
-36.348	3.78094	-36.348	7.22258	-36.348	6.64684	-36.348	6.09778	-36.348	5.40759	-36.348	5.1106	-36.348	8.0043	-36.348	4.88582
-36.248	3.76547	-36.248	7.20679	-36.248	6.61559	-36.248	6.07777	-36.248	5.38774	-36.248	5.08325	-36.248	8.00259	-36.248	4.87036
-36.148	3.74969	-36.148	7.17944	-36.148	6.58871	-36.148	6.04089	-36.148	5.36072	-36.148	5.06372	-36.148	7.98868	-36.148	4.86067
-36.048	3.73016	-36.048	7.14819	-36.048	6.56308	-36.048	6.01762	-36.048	5.34492	-36.048	5.04216	-36.048	7.9615	-36.048	4.83504
-35.948	3.71673	-35.948	7.11694	-35.948	6.54762	-35.948	5.99622	-35.948	5.31367	-35.948	5.00903	-35.948	7.94571	-35.948	4.81348
-35.848	3.70079	-35.848	7.08757	-35.848	6.5123	-35.848	5.97856	-35.848	5.29414	-35.848	4.9895	-35.848	7.91853	-35.848	4.79817
-35.748	3.67938	-35.748	7.06055	-35.748	6.48105	-35.748	5.94496	-35.748	5.27869	-35.748	4.96997	-35.748	7.90103	-35.748	4.77644
-35.648	3.67157	-35.648	7.03882	-35.648	6.45778	-35.648	5.91809	-35.648	5.25508	-35.648	4.95654	-35.648	7.89119	-35.648	4.76099
-35.548	3.65813	-35.548	7.02336	-35.548	6.42621	-35.548	5.89653	-35.548	5.23555	-35.548	4.93654	-35.548	7.86368	-35.548	4.74519
-35.448	3.64828	-35.448	6.99585	-35.448	6.40089	-35.448	5.88074	-35.448	5.2043	-35.448	4.91138	-35.448	7.84415	-35.448	4.72566
-35.348	3.63251	-35.348	6.96851	-35.348	6.37167	-35.348	5.84949	-35.348	5.18884	-35.348	4.89592	-35.348	7.82088	-35.348	4.69849
-35.248	3.61703	-35.248	6.94133	-35.248	6.33871	-35.248	5.82214	-35.248	5.16524	-35.248	4.87404	-35.248	7.819	-35.248	4.68269
-35.148	3.59563	-35.148	6.91772	-35.148	6.30699	-35.148	5.79497	-35.148	5.14571	-35.148	4.85498	-35.148	7.8168	-35.148	4.66927
-35.048	3.58173	-35.048	6.89258	-35.048	6.27419	-35.048	5.77747	-35.048	5.11446	-35.048	4.83325	-35.048	7.80135	-35.048	4.65942
-34.948	3.57235	-34.948	6.86694	-34.948	6.25058	-34.948	5.76355	-34.948	5.099	-34.948	4.80608	-34.948	7.784	-34.948	4.63582
-34.848	3.56219	-34.848	6.82585	-34.848	6.23715	-34.848	5.73637	-34.848	5.08321	-34.848	4.79639	-34.848	7.78555	-34.848	4.61629
-34.748	3.53657	-34.748	6.81055	-34.748	6.21152	-34.748	5.71277	-34.748	5.06197	-34.748	4.78247	-34.748	7.77383	-34.748	4.5952
-34.648	3.51547	-34.648	6.7771	-34.648	6.19199	-34.648	5.69324	-34.648	5.05212	-34.648	4.7592	-34.648	7.7701	-34.648	4.58504
-34.548	3.49969	-34.548	6.74976	-34.548	6.16261	-34.548	5.66199	-34.548	5.03633	-34.548	4.73732	-34.548	7.76041	-34.548	4.56551
-34.448	3.48626	-34.448	6.7343	-34.448	6.13559	-34.448	5.64246	-34.448	5.00508	-34.448	4.71826	-34.448	7.69978	-34.448	4.55005
-34.348	3.47641	-34.348	6.71289	-34.348	6.11386	-34.348	5.61919	-34.348	4.98962	-34.348	4.70279	-34.348	7.75259	-34.348	4.52254
-34.248	3.45454	-34.248	6.69695	-34.248	6.08261	-34.248	5.59167	-34.248	4.97383	-34.248	4.69263	-34.248	7.16072	-34.248	4.49519
-34.148	3.42767	-34.148	6.64258	-34.148	6.06308	-34.148	5.56042	-34.148	4.94258	-34.148	4.6731	-34.148	4.85587	-34.148	4.47974
-34.048	3.41376	-34.048	6.60913	-34.048	6.02809	-34.048	5.53308	-34.048	4.91524	-34.048	4.64983	-34.048	4.48477	-34.048	4.46394
-33.948	3.39423	-33.948	6.55835	-33.948	6.00058	-33.948	5.51762	-33.948	4.89978	-33.948	4.64185	-33.948	4.41853	-33.948	4.4388
-33.848	3.37469	-33.848	6.51164	-33.848	5.97731	-33.848	5.48605	-33.848	4.87837	-33.848	4.62639	-33.848	4.43399	-33.848	4.41707
-33.748	3.35922	-33.748	6.47632	-33.748	5.9498	-33.748	5.46684	-33.748	4.86446	-33.748	4.6167	-33.748	4.3815	-33.748	4.39551
-33.648	3.34344	-33.648	6.42944	-33.648	5.92245	-33.648	5.44731	-33.648	4.849	-33.648	4.59497	-33.648	4.37166	-33.648	4.3802
-33.548	3.33173	-33.548	6.38647	-33.548	5.8912	-33.548	5.43762	-33.548	4.83321	-33.548	4.57951	-33.548	4.3815	-33.548	4.35457
-33.448	3.30438	-33.448	6.34367	-33.448	5.87167	-33.448	5.41199	-33.448	4.81978	-33.448	4.552	-33.448	4.34602	-33.448	4.33911
-33.348	3.28891	-33.348	6.30273	-33.348	5.8484	-33.348	5.38464	-33.348	4.80212	-33.348	4.52483	-33.348	4.33072	-33.348	4.32332
-33.248	3.27923	-33.248	6.26726	-33.248	5.82089	-33.248	5.36919	-33.248	4.77461	-33.248	4.50732	-33.248	4.32462	-33.248	4.30379
-33.148	3.26938	-33.148	6.2146	-33.148	5.78964	-33.148	5.33559	-33.148	4.75508	-33.148	4.49341	-33.148	4.28963	-33.148	4.28426
-33.048	3.25766	-33.048	6.16772	-33.048	5.7623	-33.048	5.29871	-33.048	4.72774	-33.048	4.47795	-33.048	4.29166	-33.048	4.25691
-32.948	3.24188	-32.948	6.12305	-32.948	5.73105	-32.948	5.27136	-32.948	4.71228	-32.948	4.45044	-32.948	4.28555	-32.948	4.22566
-32.848	3.22845	-32.848	6.08195	-32.848	5.70778	-32.848	5.24011	-32.848	4.68477	-32.848	4.42717	-32.848	4.26228	-32.848	4.20239
-32.748	3.2186	-32.748	6.04663	-32.748	5.68027	-32.748	5.21684	-32.748	4.66931	-32.748	4.41138	-32.748	4.2543	-32.748	4.17488
-32.648	3.20892	-32.648	5.99211	-32.648	5.65903	-32.648	5.19543	-32.648	4.6418	-32.648	4.38623	-32.648	4.25056	-32.648	4.14771
-32.548	3.19907	-32.548	5.95117	-32.548	5.63747	-32.548	5.17371	-32.548	4.62056	-32.548	4.37639	-32.548	4.20181	-32.548	4.13191
-32.448	3.18329	-32.448	5.91772	-32.448	5.61386	-32.448	5.14246	-32.448	4.59119	-32.448	4.35278	-32.448	4.19978	-32.448	4.10457
-32.348	3.16376	-32.348	5.87102	-32.348	5.58669	-32.348	5.10902	-32.348	4.57539	-32.348	4.32764	-32.348	4.19009	-32.348	4.09114
-32.248	3.14828	-32.248	5.8418	-32.248	5.55917	-32.248	5.08231	-32.248	4.54822	-32.248	4.30998	-32.248	4.17244	-32.248	4.0813
-32.148	3.12688	-32.148	5.78882	-32.148	5.52011	-32.148	5.06042	-32.148	4.53072	-32.148	4.28654	-32.148	4.15103	-32.148	4.05786
-32.048	3.11703	-32.048	5.74211	-32.048	5.49277	-32.048	5.03716	-32.048	4.50916	-32.048	4.27686	-32.048	4.12727	-32.048	4.04036
-31.948	3.10126	-31.948	5.69897	-31.948	5.46152	-31.948	5.02136	-31.948	4.49947	-31.948	4.25122	-31.948	4.10431	-31.948	4.03052
-31.848	3.08578	-31.848	5.65227	-31.848	5.43825	-31.848	4.9884	-31.848	4.47009	-31.848	4.22388	-31.848	4.10587	-31.848	4.01472
-31.748	3.0761	-31.748	5.61133	-31.748	5.41074	-31.748	4.96684	-31.748	4.4604	-31.748	4.20842	-31.748	4.07462	-31.748	3.99519
-31.648	3.06219	-31.648	5.58195	-31.648	5.38559	-31.648	4.95105	-31.648	4.45056	-31.648	4.18091	-31.648	4.05338	-31.648	3.96802
-31.548	3.04672	-31.548	5.56445	-31.548	5.36794	-31.548	4.92371	-31.548	4.42305	-31.548	4.16545	-31.548	4.03181	-31.548	3.95052
-31.448	3.02923	-31.448	5.53679	-31.448	5.33261	-31.448	4.89246	-31.448	4.39978	-31.448	4.14795	-31.448	4.01602	-31.448	3.9366
-31.348	3.01938	-31.348	5.52148	-31.348	5.30544	-31.348	4.86919	-31.348	4.37227	-31.348	4.13403	-31.348	3.98885	-31.348	3.92114
-31.248	3.0036	-31.248	5.49585	-31.248	5.28183	-31.248	4.84778	-31.248	4.35103	-31.248	4.10278	-31.248	3.97134	-31.248	3.89363
-31.148	2.98813	-31.148	5.45679	-31.148	5.25668	-31.148	4.8123	-31.148	4.34119	-31.148	4.08733	-31.148	3.9615	-31.148	3.8741
-31.048	2.97845	-31.048	5.43352	-31.048	5.22324	-31.048	4.78528	-31.048	4.31367	-31.048	4.06372	-31.048	3.94571	-31.048	3.84285
-30.948	2.95282	-30.948	5.41211	-30.948	5.18996	-30.948	4.76762	-30.948	4.29243	-30.948	4.03654	-30.948	3.91446	-30.948	3.81551
-30.848	2.93735	-30.848	5.39445	-30.848	5.16684	-30.848	4.74622	-30.848	4.27087	-30.848	4.02075	-30.848	3.899	-30.848	3.80005
-30.748	2.92767	-30.748	5.37102	-30.748	5.14528	-30.748	4.72856	-30.748	4.25508	-30.748	3.99561	-30.748	3.88321	-30.748	3.7827
-30.648	2.91782	-30.648	5.35352	-30.648	5.12949	-30.648	4.70715	-30.648	4.23181	-30.648	3.97795	-30.648	3.86368	-30.648	3.77254
-30.548	2.9061	-30.548	5.31616	-30.548	5.10825	-30.548	4.68559	-30.548	4.2104	-30.548	3.96216	-30.548	3.84244	-30.548	3.74519
-30.448	2.89642	-30.448	5.28117	-30.448	5.08669	-30.448	4.66199	-30.448	4.19649	-30.448	3.94263	-30.448	3.8168	-30.448	3.72566
-30.348	2.88657	-30.348	5.26538	-30.348	5.06308	-30.348	4.63481	-30.348	4.18103	-30.348	3.91545	-30.348	3.79524	-30.348	3.70613
-30.248	2.88251	-30.248	5.23242	-30.248	5.04199	-30.248	4.61731	-30.248	4.14978	-30.248	3.90576	-30.248	3.77994	-30.248	3.67896
-30.148	2.85126	-30.148	5.21477	-30.148	5.01637	-30.148	4.59167	-30.148	4.14009	-30.148	3.88811	-30.148	3.76602	-30.148	3.66316
-30.048	2.83782	-30.048	5.19133	-30.048	4.99496	-30.048	4.57214	-30.048	4.11853	-30.048	3.87231	-30.048	3.74275	-30.048	3.63989
-29.948	2.82188	-29.948	5.17383	-29.948	4.96559	-29.948	4.5448	-29.948	4.10884	-29.948	3.84514	-29.948	3.72696	-29.948	3.6241
-29.848	2.80657	-29.848	5.14055	-29.848	4.94199	-29.848	4.51762	-29.848	4.09119	-29.848	3.83545	-29.848	3.69978	-29.848	3.59895
-29.748	2.79672	-29.748	5.11694	-29.748	4.91074	-29.748	4.50183	-29.748	4.06197	-29.748	3.81372	-29.748	3.69009	-29.748	3.5813
-29.648	2.78704	-29.648	5.09586	-29.648	4.88747	-29.648	4.46684	-29.648	4.04041	-29.648	3.79826	-29.648	3.66446	-29.648	3.57161
-29.548	2.76547	-29.548	5.0918	-29.548	4.85434	-29.548	4.44543	-29.548	4.01289	-29.548	3.78857	-29.548	3.63884	-29.548	3.54597
-29.448	2.74969	-29.448	5.04851	-29.448	4.83669	-29.448	4.43387	-29.448	3.99571	-29.448	3.76294	-29.448	3.60587	-29.448	3.5188
-29.348	2.73626	-29.348	5.02148	-29.348	4.81528	-29.348	4.40825	-29.348	3.98555	-29.348	3.74748	-29.348	3.5965	-29.348	3.50301
-29.248	2.7186	-29.248	5.00757	-29.248	4.79762	-29.248	4.39856	-29.248	3.95837	-29.248	3.72795	-29.248	3.5668	-29.248	3.48582
-29.148	2.70282	-29.148	4.98648	-29.148	4.77621	-29.148	4.36919	-29.148	3.94868	-29.148	3.71826	-29.148	3.55743	-29.148	3.46394
-29.048	2.68735	-29.048	4.97258	-29.048	4.75449	-29.048	4.34167	-29.048	3.92696	-29.048	3.70435	-29.048	3.54727	-29.048	3.44849
-28.948	2.67157	-28.948	4.95117	-28.948	4.72731	-28.948	4.31433	-28.948	3.90742	-28.948	3.68889	-28.948	3.53181	-28.948	3.4388
-28.848	2.65813	-28.848	4.93352	-28.848	4.69606	-28.848	4.29324	-28.848	3.88025	-28.848	3.66748	-28.848	3.51602	-28.848	3.42114
-28.748	2.64828	-28.748	4.90836	-28.748	4.67465	-28.748	4.27544	-28.748	3.86072	-28.748	3.65764	-28.748	3.49088	-28.748	3.40535
-28.648	2.62079	-28.648	4.88647	-28.648	4.657	-28.648	4.25183	-28.648	3.83931	-28.648	3.64185	-28.648	3.47322	-28.648	3.3741
-28.548	2.60532	-28.548	4.85149	-28.548	4.62167	-28.548	4.22668	-28.548	3.82774	-28.548	3.60278	-28.548	3.45743	-28.548	3.35864
-28.448	2.58954	-28.448	4.83008	-28.448	4.60059	-28.448	4.21074	-28.448	3.80586	-28.448	3.58733	-28.448	3.43025	-28.448	3.34285
-28.348	2.5761	-28.348	4.80835	-28.348	4.58261	-28.348	4.18762	-28.348	3.77087	-28.348	3.57764	-28.348	3.42056	-28.348	3.32161
-28.248	2.56625	-28.248	4.78726	-28.248	4.55544	-28.248	4.16199	-28.248	3.76118	-28.248	3.55608	-28.248	3.40291	-28.248	3.30005
-28.148	2.54266	-28.148	4.76164	-28.148	4.53793	-28.148	4.14653	-28.148	3.73962	-28.148	3.53247	-28.148	3.3754	-28.148	3.28426
-28.048	2.52719	-28.048	4.73242	-28.048	4.50058	-28.048	4.11731	-28.048	3.72009	-28.048	3.51294	-28.048	3.35994	-28.048	3.26099
-27.948	2.51141	-27.948	4.71069	-27.948	4.47731	-27.948	4.09167	-27.948	3.69258	-27.948	3.49748	-27.948	3.34415	-27.948	3.2513
-27.848	2.49798	-27.848	4.68352	-27.848	4.45996	-27.848	4.06841	-27.848	3.67134	-27.848	3.47607	-27.848	3.33072	-27.848	3.22566
-27.748	2.47641	-27.748	4.64819	-27.748	4.43027	-27.748	4.05261	-27.748	3.64978	-27.748	3.46623	-27.748	3.30916	-27.748	3.20613
-27.648	2.46673	-27.648	4.62102	-27.648	4.3912	-27.648	4.02544	-27.648	3.64009	-27.648	3.45044	-27.648	3.28555	-27.648	3.19067
-27.548	2.44501	-27.548	4.59741	-27.548	4.36403	-27.548	4.00793	-27.548	3.61836	-27.548	3.4231	-27.548	3.27618	-27.548	3.16316
-27.448	2.42345	-27.448	4.57227	-27.448	4.34653	-27.448	3.99402	-27.448	3.58508	-27.448	3.40764	-27.448	3.26041	-27.448	3.14771
-27.348	2.39642	-27.348	4.54289	-27.348	4.31308	-27.348	3.97293	-27.348	3.55806	-27.348	3.38623	-27.348	3.24446	-27.348	3.1302
-27.248	2.38251	-27.248	4.51945	-27.248	4.2859	-27.248	3.94731	-27.248	3.54822	-27.248	3.37639	-27.248	3.22134	-27.248	3.10864
-27.148	2.35922	-27.148	4.50195	-27.148	4.2623	-27.148	3.93559	-27.148	3.53072	-27.148	3.3606	-27.148	3.2115	-27.148	3.09895
-27.048	2.34954	-27.048	4.47258	-27.048	4.24121	-27.048	3.91809	-27.048	3.50916	-27.048	3.35123	-27.048	3.19009	-27.048	3.08911
-26.948	2.3336	-26.948	4.45117	-26.948	4.21152	-26.948	3.89246	-26.948	3.48555	-26.948	3.33325	-26.948	3.17244	-26.948	3.07942
-26.848	2.31829	-26.848	4.4218	-26.848	4.18027	-26.848	3.87137	-26.848	3.46446	-26.848	3.30811	-26.848	3.14493	-26.848	3.06177
-26.748	2.30844	-26.748	4.39819	-26.748	4.16309	-26.748	3.84575	-26.748	3.45259	-26.748	3.28044	-26.748	3.1315	-26.748	3.05005
-26.648	2.28704	-26.648	4.36133	-26.648	4.15137	-26.648	3.82825	-26.648	3.43103	-26.648	3.26514	-26.648	3.11385	-26.648	3.02254
-26.548	2.27719	-26.548	4.34367	-26.548	4.13747	-26.548	3.80669	-26.548	3.40759	-26.548	3.24748	-26.548	3.10213	-26.548	3.0013
-26.448	2.26141	-26.448	4.31242	-26.448	4.10995	-26.448	3.78918	-26.448	3.39009	-26.448	3.22607	-26.448	3.069	-26.448	2.99754
-26.348	2.25204	-26.348	4.29102	-26.348	4.08871	-26.348	3.76762	-26.348	3.36446	-26.348	3.21623	-26.348	3.05743	-26.348	2.97566
-26.248	2.24188	-26.248	4.25383	-26.248	4.06105	-26.248	3.73637	-26.248	3.34119	-26.248	3.18701	-26.248	3.05135	-26.248	2.96021
-26.148	2.22079	-26.148	4.23242	-26.148	4.03183	-26.148	3.70715	-26.148	3.3315	-26.148	3.17717	-26.148	3.02994	-26.148	2.92896
-26.048	2.21063	-26.048	4.19897	-26.048	4.00668	-26.048	3.68559	-26.048	3.30994	-26.048	3.15356	-26.048	3.0201	-26.048	2.91927
-25.948	2.19344	-25.948	4.16772	-25.948	3.97324	-25.948	3.66809	-25.948	3.29041	-25.948	3.13811	-25.948	3.00665	-25.948	2.89363
-25.848	2.18329	-25.848	4.14445	-25.848	3.94606	-25.848	3.63872	-25.848	3.269	-25.848	3.1106	-25.848	2.97696	-25.848	2.87817
-25.748	2.16782	-25.748	4.12102	-25.748	3.91684	-25.748	3.62137	-25.748	3.25134	-25.748	3.09717	-25.748	2.94978	-25.748	2.86238
-25.648	2.14642	-25.648	4.0918	-25.648	3.907	-25.648	3.60965	-25.648	3.22993	-25.648	3.07153	-25.648	2.92056	-25.648	2.84114
-25.548	2.13657	-25.548	4.06616	-25.548	3.87167	-25.548	3.59778	-25.548	3.20837	-25.548	3.04826	-25.548	2.90509	-25.548	2.8313
-25.448	2.12688	-25.448	4.04289	-25.448	3.85622	-25.448	3.57622	-25.448	3.18477	-25.448	3.03247	-25.448	2.89728	-25.448	2.80786
-25.348	2.10922	-25.348	4.01538	-25.348	3.827	-25.348	3.55106	-25.348	3.17134	-25.348	3.00529	-25.348	2.87947	-25.348	2.79817
-25.248	2.09344	-25.248	3.98648	-25.248	3.80136	-25.248	3.52747	-25.248	3.13586	-25.248	2.98779	-25.248	2.86197	-25.248	2.77644
-25.148	2.06625	-25.148	3.95679	-25.148	3.77809	-25.148	3.50981	-25.148	3.12056	-25.148	2.97795	-25.148	2.84041	-25.148	2.76707
-25.048	2.05657	-25.048	3.9218	-25.048	3.75058	-25.048	3.48637	-25.048	3.099	-25.048	2.95044	-25.048	2.8168	-25.048	2.74927
-24.948	2.04672	-24.948	3.90039	-24.948	3.71152	-24.948	3.46497	-24.948	3.08321	-24.948	2.9292	-24.948	2.79166	-24.948	2.72566
-24.848	2.02923	-24.848	3.87102	-24.848	3.68825	-24.848	3.44324	-24.848	3.06197	-24.848	2.90764	-24.848	2.7701	-24.848	2.70052
-24.748	2.00766	-24.748	3.85352	-24.748	3.66684	-24.748	3.41434	-24.748	3.04041	-24.748	2.89592	-24.748	2.75056	-24.748	2.69067
-24.648	1.99594	-24.648	3.82788	-24.648	3.65292	-24.648	3.39653	-24.648	3.03072	-24.648	2.8667	-24.648	2.73477	-24.648	2.67896
-24.548	1.98626	-24.548	3.81242	-24.548	3.61794	-24.548	3.37292	-24.548	3.01306	-24.548	2.84514	-24.548	2.70963	-24.548	2.66927
-24.448	1.95282	-24.448	3.7771	-24.448	3.58669	-24.448	3.35184	-24.448	2.99571	-24.448	2.83545	-24.448	2.69197	-24.448	2.64363
-24.348	1.93735	-24.348	3.73804	-24.348	3.56934	-24.348	3.32622	-24.348	2.98555	-24.348	2.81372	-24.348	2.67618	-24.348	2.62645
-24.248	1.92767	-24.248	3.71086	-24.248	3.55746	-24.248	3.30481	-24.248	2.95056	-24.248	2.78654	-24.248	2.64493	-24.248	2.62036
-24.148	1.91782	-24.148	3.69336	-24.148	3.53183	-24.148	3.29324	-24.148	2.92915	-24.148	2.76701	-24.148	2.62775	-24.148	2.60457
-24.048	1.89032	-24.048	3.6718	-24.048	3.49684	-24.048	3.28152	-24.048	2.91524	-24.048	2.74561	-24.048	2.60587	-24.048	2.58504
-23.948	1.88094	-23.948	3.64258	-23.948	3.47543	-23.948	3.26355	-23.948	2.88025	-23.948	2.72388	-23.948	2.5826	-23.948	2.55379
-23.848	1.87485	-23.848	3.6132	-23.848	3.4537	-23.848	3.23637	-23.848	2.86853	-23.848	2.70842	-23.848	2.56119	-23.848	2.53661
-23.748	1.85735	-23.748	3.58977	-23.748	3.42653	-23.748	3.21121	-23.748	2.84492	-23.748	2.68091	-23.748	2.53181	-23.748	2.53052
-23.648	1.8475	-23.648	3.57227	-23.648	3.407	-23.648	3.19543	-23.648	2.81978	-23.648	2.65967	-23.648	2.5043	-23.648	2.51472
-23.548	1.83782	-23.548	3.54289	-23.548	3.38559	-23.548	3.17371	-23.548	2.79822	-23.548	2.63811	-23.548	2.47696	-23.548	2.50536
-23.448	1.82797	-23.448	3.51367	-23.448	3.36794	-23.448	3.14481	-23.448	2.78242	-23.448	2.62639	-23.448	2.45587	-23.448	2.48347
-23.348	1.81219	-23.348	3.49211	-23.348	3.35059	-23.348	3.1209	-23.348	2.75508	-23.348	2.60498	-23.348	2.4379	-23.348	2.44441
-23.248	1.80282	-23.248	3.46289	-23.248	3.32089	-23.248	3.09167	-23.248	2.72791	-23.248	2.59106	-23.248	2.41072	-23.248	2.42114
-23.148	1.78094	-23.148	3.44133	-23.148	3.28793	-23.148	3.06653	-23.148	2.7104	-23.148	2.56779	-23.148	2.39337	-23.148	2.39973
-23.048	1.76547	-23.048	3.42789	-23.048	3.26637	-23.048	3.0448	-23.048	2.69649	-23.048	2.54639	-23.048	2.3754	-23.048	2.38989
-22.948	1.75579	-22.948	3.39819	-22.948	3.24277	-22.948	3.00746	-22.948	2.66931	-22.948	2.53654	-22.948	2.35025	-22.948	2.36848
-22.848	1.74594	-22.848	3.37102	-22.848	3.21559	-22.848	2.97058	-22.848	2.65352	-22.848	2.51294	-22.848	2.3326	-22.848	2.35864
-22.748	1.72235	-22.748	3.35352	-22.748	3.18027	-22.748	2.94731	-22.748	2.63228	-22.748	2.48576	-22.748	2.30916	-22.748	2.34114
-22.648	1.70892	-22.648	3.32414	-22.648	3.15512	-22.648	2.9259	-22.648	2.62244	-22.648	2.47607	-22.648	2.29166	-22.648	2.3313
-22.548	1.69298	-22.548	3.29663	-22.548	3.13747	-22.548	2.90825	-22.548	2.59492	-22.548	2.45435	-22.548	2.2701	-22.548	2.30786
-22.448	1.65985	-22.448	3.27148	-22.448	3.10214	-22.448	2.89856	-22.448	2.56758	-22.448	2.42717	-22.448	2.25259	-22.448	2.29207
-22.348	1.64642	-22.348	3.25383	-22.348	3.08105	-22.348	2.877	-22.348	2.55212	-22.348	2.39966	-22.348	2.23103	-22.348	2.27864
-22.248	1.62875	-22.248	3.23039	-22.248	3.05136	-22.248	2.85339	-22.248	2.52461	-22.248	2.38248	-22.248	2.20963	-22.248	2.26099
-22.148	1.61907	-22.148	3.20679	-22.148	3.01637	-22.148	2.81841	-22.148	2.50352	-22.148	2.37639	-22.148	2.1879	-22.148	2.23958
-22.048	1.5975	-22.048	3.17554	-22.048	2.98715	-22.048	2.78528	-22.048	2.48555	-22.048	2.35498	-22.048	2.16072	-22.048	2.22192
-21.948	1.58782	-21.948	3.14258	-21.948	2.97168	-21.948	2.77544	-21.948	2.46446	-21.948	2.33325	-21.948	2.14119	-21.948	2.19849
-21.848	1.57797	-21.848	3.11929	-21.848	2.95778	-21.848	2.74777	-21.848	2.44649	-21.848	2.30608	-21.848	2.11978	-21.848	2.17708
-21.748	1.56219	-21.748	3.09367	-21.748	2.92856	-21.748	2.71684	-21.748	2.41931	-21.748	2.29639	-21.748	2.10994	-21.748	2.16724
-21.648	1.54672	-21.648	3.06445	-21.648	2.907	-21.648	2.70105	-21.648	2.40181	-21.648	2.27873	-21.648	2.08633	-21.648	2.14973
-21.548	1.53704	-21.548	3.04289	-21.548	2.87778	-21.548	2.66199	-21.548	2.39197	-21.548	2.26904	-21.548	2.06119	-21.548	2.12036
-21.448	1.52719	-21.448	3.00757	-21.448	2.8484	-21.448	2.64246	-21.448	2.37056	-21.448	2.24748	-21.448	2.04353	-21.448	2.11473
-21.348	1.51141	-21.348	2.97867	-21.348	2.82497	-21.348	2.60747	-21.348	2.35291	-21.348	2.22388	-21.348	2.03181	-21.348	2.09895
-21.248	1.49798	-21.248	2.95305	-21.248	2.79575	-21.248	2.57996	-21.248	2.32947	-21.248	2.1967	-21.248	2.0043	-21.248	2.0813
-21.148	1.47641	-21.148	2.93164	-21.148	2.76637	-21.148	2.55261	-21.148	2.30806	-21.148	2.18701	-21.148	1.98322	-21.148	2.07161
-21.048	1.46469	-21.048	2.90836	-21.048	2.73715	-21.048	2.53152	-21.048	2.29041	-21.048	2.15764	-21.048	1.97134	-21.048	2.05005
-20.948	1.4472	-20.948	2.88274	-20.948	2.72168	-20.948	2.50746	-20.948	2.28072	-20.948	2.14795	-20.948	1.9615	-20.948	2.03833
-20.848	1.44344	-20.848	2.83569	-20.848	2.69606	-20.848	2.48074	-20.848	2.26524	-20.848	2.12639	-20.848	1.95181	-20.848	2.01317
-20.748	1.42563	-20.748	2.80679	-20.748	2.68262	-20.748	2.45715	-20.748	2.25916	-20.748	2.10889	-20.748	1.93025	-20.748	1.99739
-20.648	1.41595	-20.648	2.79289	-20.648	2.64731	-20.648	2.4395	-20.648	2.24165	-20.648	2.08733	-20.648	1.90509	-20.648	1.97566
-20.548	1.4061	-20.548	2.75977	-20.548	2.62575	-20.548	2.41606	-20.548	2.22009	-20.548	2.06779	-20.548	1.89322	-20.548	1.95457
-20.448	1.3886	-20.448	2.74211	-20.448	2.60825	-20.448	2.38684	-20.448	2.19649	-20.448	2.04639	-20.448	1.87775	-20.448	1.94441
-20.348	1.37875	-20.348	2.71289	-20.348	2.58669	-20.348	2.37137	-20.348	2.1754	-20.348	2.03654	-20.348	1.85213	-20.348	1.92114
-20.248	1.35532	-20.248	2.69133	-20.248	2.56152	-20.248	2.34575	-20.248	2.15759	-20.248	2.00732	-20.248	1.82869	-20.248	1.89973
-20.148	1.34563	-20.148	2.66617	-20.148	2.53183	-20.148	2.33231	-20.148	2.14009	-20.148	1.98576	-20.148	1.81119	-20.148	1.88379
-20.048	1.33578	-20.048	2.64664	-20.048	2.50465	-20.048	2.31653	-20.048	2.11446	-20.048	1.98013	-20.048	1.78555	-20.048	1.86848
-19.948	1.3261	-19.948	2.63086	-19.948	2.47543	-19.948	2.28716	-19.948	2.09727	-19.948	1.96826	-19.948	1.77618	-19.948	1.83504
-19.848	1.30844	-19.848	2.59367	-19.848	2.44606	-19.848	2.26981	-19.848	2.07166	-19.848	1.9467	-19.848	1.75665	-19.848	1.81786
-19.748	1.30282	-19.748	2.57227	-19.748	2.43262	-19.748	2.24011	-19.748	2.05025	-19.748	1.93091	-19.748	1.75056	-19.748	1.80614
-19.648	1.29876	-19.648	2.54289	-19.648	2.41684	-19.648	2.21887	-19.648	2.03259	-19.648	1.90764	-19.648	1.73712	-19.648	1.78833
-19.548	1.28891	-19.548	2.51164	-19.548	2.38747	-19.548	2.19121	-19.548	2.00508	-19.548	1.89029	-19.548	1.72134	-19.548	1.75911
-19.448	1.26751	-19.448	2.48242	-19.448	2.36403	-19.448	2.16809	-19.448	1.97791	-19.448	1.87842	-19.448	1.69978	-19.448	1.74146
-19.348	1.25157	-19.348	2.45679	-19.348	2.34653	-19.348	2.14653	-19.348	1.96822	-19.348	1.85686	-19.348	1.68634	-19.348	1.72411
-19.248	1.23626	-19.248	2.41772	-19.248	2.31715	-19.248	2.12918	-19.248	1.95665	-19.248	1.83951	-19.248	1.66446	-19.248	1.71021
-19.148	1.22235	-19.148	2.38274	-19.148	2.28793	-19.148	2.10559	-19.148	1.95056	-19.148	1.82764	-19.148	1.64728	-19.148	1.6888
-19.048	1.19907	-19.048	2.35352	-19.048	2.26637	-19.048	2.09402	-19.048	1.9254	-19.048	1.80608	-19.048	1.62947	-19.048	1.68504
-18.948	1.18938	-18.948	2.33023	-18.948	2.23715	-18.948	2.07622	-18.948	1.90962	-18.948	1.79263	-18.948	1.61978	-18.948	1.65942
-18.848	1.16782	-18.848	2.31242	-18.848	2.20778	-18.848	2.05106	-18.848	1.90587	-18.848	1.77686	-18.848	1.60213	-18.848	1.65379
-18.748	1.16219	-18.748	2.28726	-18.748	2.19043	-18.748	2.04324	-18.748	1.88634	-18.748	1.76701	-18.748	1.58072	-18.748	1.63802
-18.648	1.16219	-18.648	2.27336	-18.648	2.16684	-18.648	2.01981	-18.648	1.87244	-18.648	1.73576	-18.648	1.56306	-18.648	1.62036
-18.548	1.15813	-18.548	2.24023	-18.548	2.15527	-18.548	1.99622	-18.548	1.85103	-18.548	1.71826	-18.548	1.54166	-18.548	1.60301
-18.448	1.14266	-18.448	2.21695	-18.448	2.12575	-18.448	1.97856	-18.448	1.84119	-18.448	1.70279	-18.448	1.5201	-18.448	1.59114
-18.348	1.13657	-18.348	2.20914	-18.348	2.0945	-18.348	1.95715	-18.348	1.82384	-18.348	1.67717	-18.348	1.50665	-18.348	1.56958
-18.248	1.11703	-18.248	2.17944	-18.248	2.077	-18.248	1.92778	-18.248	1.81602	-18.248	1.65576	-18.248	1.48477	-18.248	1.55989
-18.148	1.11141	-18.148	2.15836	-18.148	2.06152	-18.148	1.90825	-18.148	1.79822	-18.148	1.6442	-18.148	1.46759	-18.148	1.54832
-18.048	1.11141	-18.048	2.14445	-18.048	2.04762	-18.048	1.87512	-18.048	1.78072	-18.048	1.62639	-18.048	1.44978	-18.048	1.54224
-17.948	1.09563	-17.948	2.12711	-17.948	2.02011	-17.948	1.85747	-17.948	1.75508	-17.948	1.59717	-17.948	1.43228	-17.948	1.51472
-17.848	1.09188	-17.848	2.10352	-17.848	1.99121	-17.848	1.83606	-17.848	1.73181	-17.848	1.57951	-17.848	1.41072	-17.848	1.49364
-17.748	1.08578	-17.748	2.08023	-17.748	1.97168	-17.748	1.83231	-17.748	1.7104	-17.748	1.56216	-17.748	1.40103	-17.748	1.47974
-17.648	1.06829	-17.648	2.06242	-17.648	1.96152	-17.648	1.80669	-17.648	1.68884	-17.648	1.54639	-17.648	1.37947	-17.648	1.47005
-17.548	1.05844	-17.548	2.03726	-17.548	1.92856	-17.548	1.79324	-17.548	1.66524	-17.548	1.53482	-17.548	1.35587	-17.548	1.44067
-17.448	1.03704	-17.448	2.01164	-17.448	1.907	-17.448	1.77747	-17.448	1.63025	-17.448	1.51701	-17.448	1.34041	-17.448	1.42332
-17.348	1.0211	-17.348	1.99023	-17.348	1.87575	-17.348	1.74809	-17.348	1.60884	-17.348	1.50357	-17.348	1.30884	-17.348	1.41927
-17.248	1.00579	-17.248	1.97258	-17.248	1.85825	-17.248	1.72293	-17.248	1.59492	-17.248	1.48169	-17.248	1.28181	-17.248	1.39754
-17.148	0.995941	-17.148	1.95117	-17.148	1.83669	-17.148	1.70105	-17.148	1.57166	-17.148	1.45435	-17.148	1.26041	-17.148	1.3602
-17.048	0.982506	-17.048	1.9218	-17.048	1.80746	-17.048	1.67371	-17.048	1.54414	-17.048	1.43889	-17.048	1.23868	-17.048	1.33504
-16.948	0.978447	-16.948	1.90836	-16.948	1.78183	-16.948	1.64653	-16.948	1.52869	-16.948	1.41748	-16.948	1.2115	-16.948	1.29597
-16.848	0.956879	-16.848	1.89258	-16.848	1.74684	-16.848	1.62292	-16.848	1.50102	-16.848	1.38982	-16.848	1.18181	-16.848	1.27441
-16.748	0.947197	-16.748	1.8632	-16.748	1.72324	-16.748	1.6095	-16.748	1.47009	-16.748	1.3606	-16.748	1.16275	-16.748	1.24895
-16.648	0.925629	-16.648	1.82788	-16.648	1.69199	-16.648	1.57622	-16.648	1.44258	-16.648	1.32153	-16.648	1.13712	-16.648	1.22411
-16.548	0.915947	-16.548	1.79054	-16.548	1.657	-16.548	1.55261	-16.548	1.41524	-16.548	1.29028	-16.548	1.12166	-16.548	1.20004
-16.448	0.906097	-16.448	1.75757	-16.448	1.63559	-16.448	1.52544	-16.448	1.39571	-16.448	1.26294	-16.448	1.09415	-16.448	1.18098
-16.348	0.89032	-16.348	1.72226	-16.348	1.61794	-16.348	1.50183	-16.348	1.35664	-16.348	1.23169	-16.348	1.0668	-16.348	1.15942
-16.248	0.873131	-16.248	1.68913	-16.248	1.59042	-16.248	1.47668	-16.248	1.31931	-16.248	1.20435	-16.248	1.03555	-16.248	1.13989
-16.148	0.862976	-16.148	1.65601	-16.148	1.55136	-16.148	1.44731	-16.148	1.28072	-16.148	1.16545	-16.148	1.00821	-16.148	1.10832
-16.048	0.847504	-16.048	1.61694	-16.048	1.51637	-16.048	1.42371	-16.048	1.26477	-16.048	1.14185	-16.048	0.981033	-16.048	1.07722
-15.948	0.826103	-15.948	1.58569	-15.948	1.48886	-15.948	1.39653	-15.948	1.24165	-15.948	1.12231	-15.948	0.96524	-15.948	1.03989
-15.848	0.812195	-15.848	1.5507	-15.848	1.46762	-15.848	1.38074	-15.848	1.22009	-15.848	1.09341	-15.848	0.941971	-15.848	1.01472
-15.748	0.78891	-15.748	1.5332	-15.748	1.44606	-15.748	1.34778	-15.748	1.19087	-15.748	1.07561	-15.748	0.932281	-15.748	0.983475
-15.648	0.777191	-15.648	1.51164	-15.648	1.40465	-15.648	1.32622	-15.648	1.18103	-15.648	1.052	-15.648	0.910721	-15.648	0.960205
-15.548	0.755791	-15.548	1.48413	-15.548	1.35995	-15.548	1.31277	-15.548	1.15352	-15.548	1.02686	-15.548	0.887115	-15.548	0.950516
-15.448	0.745941	-15.448	1.45679	-15.448	1.33871	-15.448	1.30106	-15.448	1.12617	-15.448	1.00513	-15.448	0.861969	-15.448	0.922852
-15.348	0.736259	-15.348	1.41164	-15.348	1.31715	-15.348	1.27136	-15.348	1.09492	-15.348	0.977951	-15.348	0.846024	-15.348	0.881912
-15.248	0.714539	-15.248	1.36694	-15.248	1.28793	-15.248	1.24419	-15.248	1.07539	-15.248	0.950439	-15.248	0.830719	-15.248	0.862381
-15.148	0.705162	-15.148	1.33569	-15.148	1.26637	-15.148	1.22668	-15.148	1.05212	-15.148	0.92717	-15.148	0.805084	-15.148	0.835037
-15.048	0.699066	-15.048	1.29257	-15.048	1.23668	-15.048	1.20105	-15.048	1.01852	-15.048	0.899658	-15.048	0.781815	-15.048	0.809418
-14.948	0.687347	-14.948	1.25148	-14.948	1.2059	-14.948	1.17778	-14.948	0.973831	-14.948	0.878418	-14.948	0.754303	-14.948	0.784256
-14.848	0.677666	-14.848	1.20679	-14.848	1.18825	-14.848	1.14246	-14.848	0.934769	-14.848	0.852783	-14.848	0.734772	-14.848	0.753006
-14.748	0.656097	-14.748	1.17944	-14.748	1.16074	-14.748	1.11121	-14.748	0.909622	-14.748	0.82341	-14.748	0.711502	-14.748	0.721603
-14.648	0.646416	-14.648	1.15227	-14.648	1.12167	-14.648	1.08794	-14.648	0.891968	-14.648	0.784668	-14.648	0.690094	-14.648	0.696289
-14.548	0.648285	-14.548	1.11694	-14.548	1.08669	-14.548	1.06653	-14.548	0.864456	-14.548	0.762939	-14.548	0.680252	-14.548	0.663162
-14.448	0.632507	-14.448	1.07788	-14.448	1.06528	-14.448	1.03308	-14.448	0.837112	-14.448	0.723877	-14.448	0.644928	-14.448	0.638016
-14.348	0.607353	-14.348	1.04054	-14.348	1.04762	-14.348	1.00183	-14.348	0.805862	-14.348	0.692627	-14.348	0.6315	-14.348	0.620361
-14.248	0.591415	-14.248	1.00757	-14.248	1.00058	-14.248	0.978561	-14.248	0.778687	-14.248	0.669357	-14.248	0.621658	-14.248	0.610672
-14.148	0.568291	-14.148	0.976318	-14.148	0.967621	-14.148	0.943237	-14.148	0.761185	-14.148	0.641846	-14.148	0.590408	-14.148	0.587387
-14.048	0.554382	-14.048	0.937256	-14.048	0.94606	-14.048	0.916061	-14.048	0.725708	-14.048	0.624664	-14.048	0.580719	-14.048	0.581299
-13.948	0.527191	-13.948	0.913986	-13.948	0.922455	-13.948	0.900269	-13.948	0.698685	-13.948	0.606857	-13.948	0.565247	-13.948	0.557861
-13.848	0.511414	-13.848	0.902725	-13.848	0.895279	-13.848	0.86731	-13.848	0.68103	-13.848	0.577637	-13.848	0.547272	-13.848	0.540359
-13.748	0.480164	-13.748	0.878662	-13.748	0.866058	-13.748	0.837936	-13.748	0.663681	-13.748	0.573883	-13.748	0.537903	-13.748	0.524887
-13.648	0.456879	-13.648	0.851486	-13.648	0.836685	-13.648	0.816528	-13.648	0.640091	-13.648	0.556076	-13.648	0.520096	-13.648	0.518799
-13.548	0.447197	-13.548	0.833984	-13.548	0.807465	-13.548	0.806686	-13.548	0.61853	-13.548	0.542633	-13.548	0.510406	-13.548	0.501297
-13.448	0.433289	-13.448	0.812424	-13.448	0.785904	-13.448	0.775436	-13.448	0.605087	-13.448	0.530914	-13.448	0.506653	-13.448	0.479736
-13.348	0.412193	-13.348	0.787262	-13.348	0.760742	-13.348	0.746216	-13.348	0.58931	-13.348	0.512939	-13.348	0.492752	-13.348	0.474106
-13.248	0.404381	-13.248	0.767731	-13.248	0.748871	-13.248	0.716843	-13.248	0.571655	-13.248	0.491852	-13.248	0.471344	-13.248	0.474106
-13.148	0.404381	-13.148	0.742111	-13.148	0.72731	-13.148	0.687622	-13.148	0.550247	-13.148	0.477951	-13.148	0.459778	-13.148	0.462387
-13.048	0.398285	-13.048	0.712891	-13.048	0.69606	-13.048	0.666061	-13.048	0.520874	-13.048	0.460602	-13.048	0.441971	-13.048	0.450516
-12.948	0.380943	-12.948	0.697418	-12.948	0.670898	-12.948	0.636841	-12.948	0.515244	-12.948	0.444824	-12.948	0.430252	-12.948	0.440674
-12.848	0.376884	-12.848	0.671799	-12.848	0.655121	-12.848	0.619186	-12.848	0.489624	-12.848	0.433258	-12.848	0.401031	-12.848	0.423325
-12.748	0.367035	-12.748	0.658356	-12.748	0.631836	-12.748	0.58606	-12.748	0.460403	-12.748	0.415451	-12.748	0.397278	-12.748	0.411453
-12.648	0.347504	-12.648	0.630859	-12.648	0.612305	-12.648	0.556686	-12.648	0.444931	-12.648	0.397949	-12.648	0.379471	-12.648	0.401611
-12.548	0.337822	-12.548	0.601486	-12.548	0.594498	-12.548	0.543243	-12.548	0.43103	-12.548	0.376389	-12.548	0.361969	-12.548	0.384262
-12.448	0.312195	-12.448	0.576324	-12.448	0.569336	-12.448	0.521362	-12.448	0.413681	-12.448	0.362946	-12.448	0.346497	-12.448	0.37645
-12.348	0.302818	-12.348	0.556793	-12.348	0.545746	-12.348	0.504181	-12.348	0.40181	-12.348	0.351227	-12.348	0.332596	-12.348	0.364731
-12.248	0.296722	-12.248	0.533203	-12.248	0.522461	-12.248	0.474487	-12.248	0.386337	-12.248	0.327637	-12.248	0.326965	-12.248	0.346924
-12.148	0.273132	-12.148	0.509918	-12.148	0.50856	-12.148	0.447311	-12.148	0.36853	-12.148	0.312164	-12.148	0.311188	-12.148	0.333481
-12.048	0.252037	-12.048	0.492111	-12.048	0.479492	-12.048	0.418091	-12.048	0.351028	-12.048	0.298264	-12.048	0.293533	-12.048	0.317703
-11.948	0.247978	-11.948	0.466949	-11.948	0.455902	-11.948	0.39653	-11.948	0.327744	-11.948	0.280914	-11.948	0.276184	-11.948	0.306137
-11.848	0.22641	-11.848	0.447418	-11.848	0.426529	-11.848	0.379028	-11.848	0.321655	-11.848	0.269043	-11.848	0.264465	-11.848	0.284256
-11.748	0.212975	-11.748	0.421799	-11.748	0.397308	-11.748	0.357468	-11.748	0.300247	-11.748	0.247482	-11.748	0.250565	-11.748	0.267075
-11.648	0.20282	-11.648	0.400391	-11.648	0.374023	-11.648	0.326218	-11.648	0.270874	-11.648	0.234039	-11.648	0.229156	-11.648	0.255356
-11.548	0.187347	-11.548	0.377106	-11.548	0.354492	-11.548	0.296997	-11.548	0.257431	-11.548	0.216232	-11.548	0.21759	-11.548	0.247543
-11.448	0.165947	-11.448	0.357574	-11.448	0.336685	-11.448	0.275436	-11.448	0.239624	-11.448	0.198883	-11.448	0.199783	-11.448	0.229736
-11.348	0.156097	-11.348	0.320236	-11.348	0.305435	-11.348	0.246216	-11.348	0.214462	-11.348	0.187012	-11.348	0.182281	-11.348	0.212387
-11.248	0.142662	-11.248	0.295074	-11.248	0.280273	-11.248	0.23465	-11.248	0.210403	-11.248	0.165451	-11.248	0.166809	-11.248	0.200516
-11.148	0.120789	-11.148	0.263672	-11.148	0.260742	-11.148	0.20903	-11.148	0.188843	-11.148	0.147949	-11.148	0.149002	-11.148	0.178955
-11.048	0.111412	-11.048	0.236481	-11.048	0.237152	-11.048	0.199341	-11.048	0.1754	-11.048	0.132477	-11.048	0.1315	-11.048	0.153793
-10.948	0.107353	-10.948	0.22258	-10.948	0.213867	-10.948	0.166061	-10.948	0.159622	-10.948	0.118576	-10.948	0.10994	-10.948	0.145981
-10.848	0.0896912	-10.848	0.205231	-10.848	0.19606	-10.848	0.134811	-10.848	0.148056	-10.848	0.101227	-10.848	0.0964966	-10.848	0.130203
-10.748	0.0723495	-10.748	0.181641	-10.748	0.178558	-10.748	0.11731	-10.748	0.11853	-10.748	0.0893555	-10.748	0.0924377	-10.748	0.130508
-10.648	0.0621948	-10.648	0.152267	-10.648	0.151367	-10.648	0.0940247	-10.648	0.105087	-10.648	0.0677948	-10.648	0.0708771	-10.648	0.110672
-10.548	0.0410995	-10.548	0.115387	-10.548	0.143555	-10.548	0.0762177	-10.548	0.101028	-10.548	0.0504456	-10.548	0.0574341	-10.548	0.0951996
-10.448	0.0231323	-10.448	0.0917969	-10.448	0.117935	-10.448	0.0587158	-10.448	0.0777435	-10.448	0.0385742	-10.448	0.0318146	-10.448	0.0873871
-10.348	0.0137558	-10.348	0.0624237	-10.348	0.0769958	-10.348	0.0254364	-10.348	0.0599365	-10.348	0.0170135	-10.348	0.0104065	-10.348	0.0695801
-10.248	-0.00406	-10.248	0.037262	-10.248	0.0554352	-10.248	0.00793	-10.248	0.0286865	-10.248	0.0113831	-10.248	0.00665	-10.248	0.0561371
-10.148	-0.021553	-10.148	-0.00789	-10.148	0.0224609	-10.148	-0.0214386	-10.148	0.0152435	-10.148	0.00357	-10.148	-0.00507	-10.148	0.0187988
-10.048	-0.0314026	-10.048	-0.025238	-10.048	0.00668	-10.048	-0.0466003	-10.048	-0.000534	-10.048	-0.0142365	-10.048	-0.0189667	-10.048	-0.00261
-9.948	-0.0431213	-9.948	-0.0488281	-9.948	-0.0109711	-9.948	-0.0623779	-9.948	-0.0160065	-9.948	-0.0317383	-9.948	-0.0403748	-9.948	-0.0202637
-9.848	-0.060463	-9.848	-0.0822754	-9.848	-0.0344086	-9.848	-0.0917511	-9.848	-0.0299072	-9.848	-0.0472107	-9.84799	-0.0519409	-9.848	-0.0416718
-9.74799	-0.0723343	-9.74799	-0.0916443	-9.748	-0.0636292	-9.748	-0.123001	-9.748	-0.055069	-9.74799	-0.0650177	-9.74799	-0.0697479	-9.748	-0.0532379
-9.64799	-0.076088	-9.64799	-0.111176	-9.64799	-0.0869141	-9.64799	-0.144409	-9.64799	-0.0708466	-9.64799	-0.0825195	-9.64799	-0.0753784	-9.64799	-0.0649567
-9.548	-0.0939026	-9.548	-0.130707	-9.548	-0.106445	-9.548	-0.167694	-9.548	-0.0941315	-9.548	-0.10408	-9.548	-0.0872498	-9.548	-0.0727692
-9.448	-0.103584	-9.448	-0.142426	-9.448	-0.124252	-9.448	-0.177856	-9.448	-0.108032	-9.448	-0.117523	-9.448	-0.102722	-9.448	-0.0844879
-9.348	-0.121246	-9.348	-0.175858	-9.348	-0.153473	-9.348	-0.195038	-9.348	-0.125381	-9.348	-0.117523	-9.34799	-0.116623	-9.348	-0.0983887
-9.24799	-0.142647	-9.24799	-0.204926	-9.248	-0.165039	-9.248	-0.212845	-9.248	-0.148972	-9.24799	-0.133301	-9.24799	-0.133972	-9.248	-0.115738
-9.14799	-0.164215	-9.14799	-0.228516	-9.14799	-0.194565	-9.14799	-0.230194	-9.14799	-0.158813	-9.14799	-0.150955	-9.14799	-0.145691	-9.14799	-0.139328
-9.048	-0.181709	-9.048	-0.24617	-9.048	-0.219727	-9.048	-0.242065	-9.048	-0.183975	-9.048	-0.168304	-9.048	-0.153503	-9.048	-0.1548
-8.948	-0.203278	-8.948	-0.271332	-8.948	-0.243317	-8.948	-0.271439	-8.948	-0.199753	-8.948	-0.182205	-8.948	-0.169281	-8.948	-0.168701
-8.848	-0.226868	-8.848	-0.290863	-8.848	-0.27269	-8.848	-0.288788	-8.848	-0.217407	-8.848	-0.191895	-8.84799	-0.186935	-8.848	-0.18605
-8.74799	-0.236244	-8.74799	-0.318359	-8.748	-0.290039	-8.748	-0.300659	-8.748	-0.246475	-8.74799	-0.219086	-8.74799	-0.204285	-8.748	-0.21167
-8.64799	-0.236244	-8.64799	-0.347733	-8.64799	-0.323471	-8.64799	-0.330032	-8.64799	-0.254288	-8.64799	-0.232986	-8.64799	-0.223816	-8.64799	-0.221359
-8.548	-0.254059	-8.548	-0.372894	-8.548	-0.344879	-8.548	-0.35347	-8.548	-0.272095	-8.548	-0.242676	-8.548	-0.223816	-8.548	-0.244644
-8.448	-0.252022	-8.448	-0.398514	-8.448	-0.368164	-8.448	-0.378632	-8.448	-0.289597	-8.448	-0.246429	-8.448	-0.241623	-8.448	-0.262451
-8.348	-0.255775	-8.348	-0.427734	-8.348	-0.387695	-8.348	-0.394409	-8.348	-0.305069	-8.348	-0.265961	-8.34799	-0.255066	-8.348	-0.279953
-8.24799	-0.27359	-8.24799	-0.451019	-8.248	-0.405502	-8.248	-0.423782	-8.248	-0.330688	-8.24799	-0.283768	-8.24799	-0.274597	-8.248	-0.295425
-8.14799	-0.279213	-8.14799	-0.468826	-8.14799	-0.434723	-8.14799	-0.448944	-8.14799	-0.344131	-8.14799	-0.297211	-8.14799	-0.278656	-8.14799	-0.309326
-8.048	-0.283272	-8.048	-0.486328	-8.048	-0.446289	-8.048	-0.468475	-8.048	-0.359909	-8.048	-0.312988	-8.048	-0.294128	-8.048	-0.314957
-7.948	-0.300934	-7.948	-0.501801	-7.948	-0.483627	-7.948	-0.492065	-7.948	-0.383194	-7.948	-0.342361	-7.948	-0.312103	-7.948	-0.326675
-7.848	-0.318275	-7.848	-0.515701	-7.848	-0.512848	-7.848	-0.507538	-7.848	-0.383194	-7.848	-0.367523	-7.84799	-0.333191	-7.848	-0.346207
-7.74799	-0.322334	-7.74799	-0.552582	-7.748	-0.542221	-7.748	-0.533157	-7.748	-0.402725	-7.74799	-0.367523	-7.74799	-0.341003	-7.748	-0.357925
-7.64799	-0.326088	-7.64799	-0.576172	-7.64799	-0.55957	-7.64799	-0.558319	-7.64799	-0.420532	-7.64799	-0.383301	-7.64799	-0.352722	-7.64799	-0.369797
-7.548	-0.339996	-7.548	-0.599457	-7.548	-0.579102	-7.548	-0.570038	-7.548	-0.445694	-7.548	-0.394867	-7.548	-0.352722	-7.548	-0.385269
-7.448	-0.345619	-7.448	-0.636795	-7.448	-0.61441	-7.448	-0.593628	-7.448	-0.453506	-7.448	-0.394867	-7.448	-0.378342	-7.448	-0.39917
-7.348	-0.363434	-7.348	-0.668045	-7.348	-0.645508	-7.348	-0.611282	-7.348	-0.469284	-7.348	-0.412674	-7.34799	-0.395691	-7.348	-0.420578
-7.24799	-0.369057	-7.24799	-0.685394	-7.248	-0.663315	-7.248	-0.648163	-7.248	-0.498657	-7.24799	-0.426117	-7.24799	-0.403503	-7.248	-0.424332
-7.14799	-0.384834	-7.14799	-0.697266	-7.14799	-0.694565	-7.14799	-0.667694	-7.14799	-0.516006	-7.14799	-0.437836	-7.14799	-0.415222	-7.14799	-0.438232
-7.048	-0.388588	-7.048	-0.726639	-7.048	-0.723785	-7.048	-0.673782	-7.048	-0.527878	-7.048	-0.463455	-7.048	-0.427094	-7.048	-0.455582
-6.948	-0.3964	-6.948	-0.743988	-6.948	-0.74707	-6.948	-0.703003	-6.948	-0.551163	-6.948	-0.484863	-6.948	-0.442566	-6.948	-0.481201
-6.848	-0.402496	-6.848	-0.759766	-6.848	-0.77269	-6.848	-0.718475	-6.848	-0.56897	-6.848	-0.496429	-6.84799	-0.448654	-6.848	-0.486832
-6.74799	-0.423897	-6.74799	-0.789139	-6.748	-0.794098	-6.748	-0.744095	-6.748	-0.594131	-6.74799	-0.502518	-6.74799	-0.462097	-6.748	-0.510422
-6.64799	-0.423592	-6.64799	-0.818359	-6.64799	-0.817383	-6.64799	-0.753784	-6.64799	-0.619751	-6.64799	-0.523926	-6.64799	-0.473816	-6.64799	-0.525894
-6.548	-0.423897	-6.548	-0.847733	-6.548	-0.848633	-6.548	-0.76535	-6.548	-0.6371	-6.548	-0.531433	-6.548	-0.491623	-6.548	-0.533707
-6.448	-0.441559	-6.448	-0.876953	-6.448	-0.874252	-6.448	-0.783157	-6.448	-0.66069	-6.448	-0.539398	-6.448	-0.509125	-6.448	-0.533707
-6.348	-0.4589	-6.348	-0.906326	-6.348	-0.899414	-6.348	-0.800507	-6.348	-0.678345	-6.348	-0.562988	-6.34799	-0.524597	-6.348	-0.551514
-6.24799	-0.4589	-6.24799	-0.929764	-6.248	-0.930664	-6.248	-0.812378	-6.248	-0.695694	-6.24799	-0.578461	-6.24799	-0.538498	-6.248	-0.569016
-6.14799	-0.4589	-6.14799	-0.958984	-6.14799	-0.954254	-6.14799	-0.841751	-6.14799	-0.719284	-6.14799	-0.60408	-6.14799	-0.559906	-6.14799	-0.590576
-6.048	-0.470772	-6.048	-0.982269	-6.048	-0.977539	-6.048	-0.847382	-6.048	-0.734756	-6.048	-0.617523	-6.048	-0.571472	-6.048	-0.604019
-5.948	-0.486244	-5.948	-0.99617	-5.948	-1.00316	-5.948	-0.8591	-5.948	-0.760376	-5.948	-0.629242	-5.948	-0.583191	-5.948	-0.615738
-5.848	-0.504059	-5.848	-1.01352	-5.848	-1.02832	-5.848	-0.866913	-5.848	-0.766006	-5.848	-0.641113	-5.84799	-0.59491	-5.848	-0.631516
-5.74799	-0.52359	-5.74799	-1.03711	-5.748	-1.05191	-5.748	-0.88269	-5.748	-0.7957	-5.74799	-0.664398	-5.74799	-0.620529	-5.748	-0.643082
-5.64799	-0.529213	-5.64799	-1.05867	-5.64799	-1.0752	-5.64799	-0.912064	-5.64799	-0.8246	-5.64799	-0.682205	-5.64799	-0.633972	-5.64799	-0.660889
-5.548	-0.544991	-5.548	-1.08383	-5.548	-1.093	-5.548	-0.937225	-5.548	-0.830688	-5.548	-0.699554	-5.548	-0.645691	-5.548	-0.666519
-5.448	-0.556557	-5.448	-1.10336	-5.448	-1.11816	-5.448	-0.955032	-5.448	-0.859909	-5.448	-0.707367	-5.448	-0.669281	-5.448	-0.678391
-5.348	-0.556557	-5.348	-1.12289	-5.348	-1.1555	-5.348	-0.972534	-5.348	-0.88147	-5.348	-0.723145	-5.34799	-0.680847	-5.348	-0.693863
-5.24799	-0.574371	-5.24799	-1.14648	-5.248	-1.18066	-5.248	-0.988007	-5.248	-0.894913	-5.24799	-0.746429	-5.24799	-0.680847	-5.248	-0.707764
-5.14799	-0.579994	-5.14799	-1.16805	-5.14799	-1.20425	-5.14799	-0.995819	-5.14799	-0.91069	-5.14799	-0.772049	-5.14799	-0.692566	-5.14799	-0.731201
-5.048	-0.584053	-5.048	-1.19321	-5.048	-1.23363	-5.048	-1.02144	-5.048	-0.928345	-5.048	-0.777679	-5.048	-0.710373	-5.048	-0.74855
-4.948	-0.595619	-4.948	-1.21274	-4.948	-1.25879	-4.948	-1.03879	-4.948	-0.945694	-4.948	-0.797211	-4.948	-0.723816	-4.948	-0.756363
-4.848	-0.601715	-4.848	-1.23227	-4.848	-1.27457	-4.848	-1.06238	-4.848	-0.965225	-4.848	-0.797211	-4.84799	-0.739594	-4.848	-0.772141
-4.74799	-0.619057	-4.74799	-1.2518	-4.748	-1.29785	-4.748	-1.07785	-4.748	-0.981003	-4.74799	-0.815018	-4.74799	-0.757248	-4.748	-0.783707
-4.64799	-0.623116	-4.64799	-1.26758	-4.64799	-1.31738	-4.64799	-1.09175	-4.64799	-1.00429	-4.64799	-0.840179	-4.64799	-0.774597	-4.64799	-0.795425
-4.548	-0.632965	-4.548	-1.28523	-4.548	-1.343	-4.548	-1.1091	-4.548	-1.01819	-4.548	-0.847992	-4.548	-0.788498	-4.548	-0.801514
-4.448	-0.6464	-4.448	-1.31039	-4.448	-1.36035	-4.448	-1.12097	-4.448	-1.03554	-4.448	-0.859711	-4.448	-0.809906	-4.448	-0.814957
-4.348	-0.662178	-4.348	-1.33992	-4.348	-1.36816	-4.348	-1.13644	-4.348	-1.04741	-4.348	-0.883301	-4.34799	-0.821472	-4.348	-0.830734
-4.24799	-0.672028	-4.24799	-1.36914	-4.248	-1.3877	-4.248	-1.15598	-4.248	-1.08069	-4.24799	-0.906586	-4.24799	-0.839279	-4.248	-0.838242
-4.14799	-0.689369	-4.14799	-1.38071	-4.14799	-1.40347	-4.14799	-1.17378	-4.14799	-1.10022	-4.14799	-0.918304	-4.14799	-0.848969	-4.14799	-0.850266
-4.048	-0.697182	-4.048	-1.39851	-4.048	-1.43285	-4.048	-1.18723	-4.048	-1.12163	-4.048	-0.926117	-4.048	-0.878342	-4.048	-0.865738
-3.948	-0.707336	-3.948	-1.42773	-3.948	-1.45801	-3.948	-1.203	-3.948	-1.14491	-3.948	-0.937836	-3.948	-0.89975	-3.948	-0.879639
-3.848	-0.716713	-3.848	-1.45711	-3.848	-1.48363	-3.848	-1.20676	-3.848	-1.15881	-3.848	-0.945648	-3.84799	-0.911316	-3.848	-0.8909
-3.74799	-0.728432	-3.74799	-1.48227	-3.748	-1.50098	-3.748	-1.20676	-3.748	-1.18803	-3.74799	-0.957367	-3.74799	-0.917404	-3.748	-0.89917
-3.64799	-0.74234	-3.64799	-1.49805	-3.64799	-1.52832	-3.64799	-1.22066	-3.64799	-1.20351	-3.64799	-0.971268	-3.64799	-0.938812	-3.64799	-0.924332
-3.548	-0.759682	-3.548	-1.51727	-3.548	-1.5441	-3.548	-1.25598	-3.548	-1.22131	-3.548	-0.992676	-3.548	-0.968185	-3.548	-0.928391
-3.448	-0.759682	-3.448	-1.53711	-3.448	-1.57347	-3.448	-1.2966	-3.448	-1.23882	-3.448	-1.01596	-3.448	-0.985535	-3.448	-0.949951
-3.348	-0.763741	-3.348	-1.55867	-3.348	-1.59863	-3.348	-1.31441	-3.348	-1.24866	-3.348	-1.03377	-3.34799	-0.993347	-3.348	-0.949493
-3.24799	-0.79718	-3.24799	-1.59164	-3.248	-1.61441	-3.248	-1.34363	-3.248	-1.27007	-3.24799	-1.05893	-3.24799	-1.02304	-3.248	-0.969482
-3.14799	-0.826088	-3.14799	-1.61726	-3.14799	-1.6377	-3.14799	-1.37473	-3.14799	-1.28772	-3.14799	-1.07846	-3.14799	-1.03241	-3.14799	-0.99292
-3.048	-0.832184	-3.048	-1.64806	-3.048	-1.65723	-3.048	-1.39253	-3.048	-1.31116	-3.048	-1.08252	-3.048	-1.04257	-3.048	-1.00636
-2.948	-0.847961	-2.948	-1.64243	-2.948	-1.67503	-2.948	-1.42941	-2.948	-1.32085	-2.948	-1.10408	-2.948	-1.06975	-2.948	-1.01042
-2.848	-0.870773	-2.848	-1.65179	-2.848	-1.68066	-2.848	-1.45676	-2.848	-1.33069	-2.848	-1.12361	-2.84799	-1.07944	-2.848	-1.03606
-2.74799	-0.903275	-2.74799	-1.6582	-2.748	-1.71036	-2.748	-1.48801	-2.748	-1.35991	-2.74799	-1.14096	-2.74799	-1.09709	-2.748	-1.0609
-2.64799	-0.941559	-2.64799	-1.70711	-2.64799	-1.71973	-2.64799	-1.49973	-2.64799	-1.38319	-2.64799	-1.17065	-2.64799	-1.101	-2.64799	-1.05106
-2.548	-0.9589	-2.548	-1.72446	-2.548	-1.74707	-2.548	-1.51926	-2.548	-1.38928	-2.548	-1.18408	-2.548	-1.1185	-2.548	-1.08121
-2.448	-0.943428	-2.448	-1.76352	-2.448	-1.79863	-2.448	-1.54738	-2.448	-1.42461	-2.448	-1.21425	-2.448	-1.14178	-2.448	-1.11809
-2.348	-0.943123	-2.348	-1.80946	-2.348	-1.85316	-2.348	-1.59738	-2.348	-1.44569	-2.348	-1.25659	-2.34799	-1.16367	-2.348	-1.13199
-2.24799	-0.949524	-2.24799	-1.86681	-2.248	-1.8941	-2.248	-1.63879	-2.248	-1.4832	-2.24799	-1.26831	-2.24799	-1.20273	-2.248	-1.14699
-2.14799	-0.976868	-2.14799	-1.8932	-2.14799	-1.91942	-2.14799	-1.68394	-2.14799	-1.51445	-2.14799	-1.29393	-2.14799	-1.23772	-2.14799	-1.19089
-2.048	-1.01265	-2.048	-1.93602	-2.048	-1.96207	-2.048	-1.703	-2.048	-1.54007	-2.048	-1.3683	-2.048	-1.25912	-2.048	-1.22964
-1.948	-1.05968	-1.948	-1.97899	-1.948	-1.9877	-1.948	-1.73317	-1.948	-1.57695	-1.948	-1.39722	-1.948	-1.29022	-1.948	-1.26495
-1.848	-1.11749	-1.848	-2.03383	-1.848	-2.03894	-1.848	-1.80957	-1.848	-1.62383	-1.848	-1.42284	-1.84799	-1.30647	-1.848	-1.27965
-1.74799	-1.13297	-1.74799	-2.08836	-1.748	-2.07129	-1.748	-1.88879	-1.748	-1.68147	-1.74799	-1.46425	-1.74799	-1.34085	-1.748	-1.3259
-1.64799	-1.16827	-1.64799	-2.1293	-1.64799	-2.10504	-1.64799	-1.938	-1.64799	-1.71695	-1.64799	-1.50284	-1.64799	-1.35913	-1.64799	-1.38887
-1.548	-1.22593	-1.548	-2.15712	-1.548	-2.13847	-1.548	-1.99489	-1.548	-1.74304	-1.548	-1.53221	-1.548	-1.40115	-1.548	-1.44855
-1.448	-1.3064	-1.448	-2.18758	-1.448	-2.17348	-1.448	-2.08098	-1.448	-1.73882	-1.448	-1.55893	-1.448	-1.42912	-1.448	-1.47511
-1.348	-1.35484	-1.348	-2.25415	-1.348	-2.20238	-1.348	-2.13847	-1.348	-1.81523	-1.348	-1.60815	-1.34799	-1.46523	-1.348	-1.45636
-1.24799	-1.32327	-1.24799	-2.29883	-1.248	-2.22223	-1.248	-2.26082	-1.248	-1.87303	-1.24799	-1.6058	-1.24799	-1.50554	-1.248	-1.49011
-1.14799	-1.28015	-1.14799	-2.3757	-1.14799	-2.343	-1.14799	-2.10895	-1.14799	-1.96523	-1.14799	-1.54799	-1.14799	-1.60475	-1.14799	-1.52715
-1.048	-1.03452	-1.048	-3.61243	-1.048	-2.48973	-1.048	-1.89676	-1.048	-2.37132	-1.048	-1.99315	-1.048	-3.62601	-1.048	-1.6348
-0.947998	-4.00468	-0.947998	-9.38399	-0.947998	-9.77457	-0.947998	-8.65425	-0.947998	-8.2321	-0.947998	-7.26299	-0.947998	-6.57178	-0.947998	-5.89871
-0.848	-6.01546	-0.848	-10.0729	-0.848	-10.2799	-0.848	-9.53909	-0.848	-8.72694	-0.848	-7.90158	-0.847992	-7.59148	-0.848	-6.67464
-0.747993	-6.73421	-0.747993	-10.7571	-0.748001	-11.1521	-0.748001	-10.5007	-0.748001	-9.57195	-0.747993	-8.73706	-0.747993	-8.15819	-0.748001	-7.49965
-0.647995	-7.24577	-0.647995	-11.2446	-0.647995	-11.5224	-0.647995	-10.8488	-0.647995	-9.98976	-0.647995	-9.09096	-0.647995	-8.50694	-0.647995	-7.90901
-0.547997	-7.62171	-0.547997	-11.5284	-0.547997	-11.816	-0.547997	-11.0833	-0.547997	-10.2915	-0.547997	-9.39221	-0.547997	-8.78178	-0.547997	-8.20714
-0.447998	-7.88078	-0.447998	-11.726	-0.447998	-12.0639	-0.447998	-11.2683	-0.447998	-10.5362	-0.447998	-9.6933	-0.447998	-9.07491	-0.447998	-8.35793
-0.348	-8.04655	-0.348	-11.8301	-0.348	-12.2497	-0.348	-11.5224	-0.348	-10.6757	-0.348	-10.0113	-0.347992	-9.07303	-0.348	-8.47371
-0.247993	-8.11812	-0.247993	-12.1034	-0.248001	-12.2953	-0.248001	-11.6302	-0.248001	-10.7351	-0.247993	-9.98737	-0.247993	-9.17506	-0.248001	-8.6387
-0.147995	-8.20875	-0.147995	-10.998	-0.147995	-11.3157	-0.147995	-11.1399	-0.147995	-9.90553	-0.147995	-9.27159	-0.147995	-8.46851	-0.147995	-8.08073
-0.0479965	-7.9975	-0.0479965	-11.2018	-0.0479965	-11.5839	-0.0479965	-10.6579	-0.0479965	-10.1157	-0.0479965	-9.33377	-0.0479965	-8.7921	-0.0479965	-8.32137
0.052002	-7.82109	0.052002	-11.2952	0.052002	-11.5868	0.052002	-10.7375	0.052002	-10.068	0.052002	-9.40253	0.052002	-8.67992	0.052002	-8.47871
0.152	-7.81093	0.152	-10.5785	0.152	-10.6994	0.152	-10.5721	0.152	-9.72945	0.152	-9.00049	0.152008	-8.34023	0.152	-8.11777
0.252007	-7.18983	0.252007	-9.98196	0.251999	-9.88364	0.251999	-9.81004	0.251999	-9.25179	0.252007	-8.43253	0.252007	-7.87506	0.251999	-7.67558
0.352005	-6.60249	0.352005	-9.30508	0.352005	-9.33926	0.352005	-9.01114	0.352005	-8.49554	0.352005	-7.75221	0.352005	-7.12428	0.352005	-7.20949
0.452003	-5.96874	0.452003	-8.42868	0.452003	-8.84785	0.452003	-8.18738	0.452003	-8.13272	0.452003	-7.22815	0.452003	-7.08772	0.452003	-6.41231
0.552002	-5.14703	0.552002	-7.42899	0.552002	-8.00238	0.552002	-7.48801	0.552002	-7.38757	0.552002	-6.66112	0.552002	-6.95601	0.552002	-6.11543
0.652	-4.00546	0.652	-6.47789	0.652	-6.75395	0.652	-6.79675	0.652	-6.59601	0.652	-6.72112	0.652008	-8.33179	0.652	-9.04558
0.752007	-3.09765	0.752007	-5.46071	0.751999	-5.84613	0.751999	-6.20425	0.751999	-6.64726	0.752007	-7.54877	0.752007	-8.43195	0.751999	-9.94356
0.852005	-2.35124	0.852005	-4.5607	0.852005	-4.95551	0.852005	-5.83473	0.852005	-5.95132	0.852005	-6.65831	0.852005	-4.57726	0.852005	-1.11871
0.952003	-1.39655	0.952003	-3.59586	0.952003	-3.9852	0.952003	-4.82472	0.952003	-4.79663	0.952003	-3.81924	0.952003	4.71213	0.952003	17.7429
1.052	-0.502647	1.052	-2.49586	1.052	-3.05551	1.052	-3.58113	1.052	-2.43663	1.052	1.05748	1.052	17.2365	1.052	43.6469
1.152	0.186882	1.152	-1.75726	1.152	-2.13754	1.152	-2.11331	1.152	0.56633	1.152	7.75717	1.15201	32.2027	1.152	74.0721
1.25201	0.815002	1.25201	-1.09212	1.252	-1.17503	1.252	-0.720978	1.252	3.61665	1.25201	15.4151	1.25201	48.2215	1.252	105.899
1.35201	1.38376	1.35201	-0.552277	1.35201	-0.33847	1.35201	0.824646	1.35201	7.74228	1.35201	23.7954	1.35201	64.9495	1.35201	138.325
1.452	1.95485	1.452	-0.0621185	1.452	0.479797	1.452	2.70996	1.452	11.7957	1.452	32.5033	1.452	81.3163	1.452	170.052
1.552	2.45485	1.552	0.406326	1.552	1.29449	1.552	4.74574	1.552	16.3774	1.552	41.4389	1.552	96.9251	1.552	200.665
1.652	2.88329	1.652	0.782425	1.652	2.13028	1.652	6.81075	1.652	21.1087	1.652	50.277	1.65201	112.535	1.652	230.452
1.75201	3.28704	1.75201	1.17007	1.752	2.96637	1.752	9.01044	1.752	25.861	1.75201	58.9973	1.75201	127.197	1.752	258.947
1.85201	3.69798	1.85201	1.52914	1.85201	3.79527	1.85201	11.3368	1.85201	30.5892	1.85201	67.5853	1.85201	141.63	1.85201	286.568
1.952	4.02391	1.952	1.84039	1.952	4.72168	1.952	13.6181	1.952	35.3538	1.952	76.0201	1.952	155.285	1.952	313.454
2.052	4.38251	2.052	2.0921	2.052	5.68184	2.052	16.0493	2.052	40.1546	2.052	84.1059	2.052	168.394	2.052	339.282
2.152	4.81063	2.152	2.48695	2.152	6.69199	2.152	18.5189	2.152	44.9046	2.152	91.8917	2.15201	180.938	2.152	364.642
2.25201	5.26063	2.25201	2.8421	2.252	7.75856	2.252	21.0237	2.252	49.5704	2.25201	99.3036	2.25201	193.296	2.252	389.112
2.35201	5.68813	2.35201	3.17789	2.35201	8.82089	2.35201	23.5429	2.35201	54.1802	2.35201	106.639	2.35201	205.038	2.35201	412.836
2.452	6.18485	2.452	3.55679	2.452	9.91153	2.452	26.0643	2.452	58.7329	2.452	113.593	2.452	216.567	2.452	436.255
2.552	6.68657	2.552	3.89586	2.552	11.0811	2.552	28.6079	2.552	63.2038	2.552	120.074	2.552	227.911	2.552	458.735
2.652	7.15001	2.652	4.22789	2.652	12.2803	2.652	31.1607	2.652	67.5298	2.652	126.745	2.65201	238.979	2.652	480.997
2.75201	7.64672	2.75201	4.60149	2.752	13.4676	2.752	33.7354	2.752	71.8599	2.75201	132.944	2.75201	249.711	2.752	502.583
2.85201	8.1975	2.85201	5.01085	2.85201	14.6318	2.85201	36.3115	2.85201	75.9554	2.85201	138.949	2.85201	260.144	2.85201	523.87
2.952	8.70938	2.952	5.49336	2.952	15.7961	2.952	38.8628	2.952	80.0493	2.952	144.593	2.952	270.137	2.952	544.557
3.052	9.24485	3.052	5.91319	3.052	16.9912	3.052	41.3757	3.052	84.0335	3.052	150.195	3.052	280.279	3.052	564.576
3.152	9.80079	3.152	6.34695	3.152	18.1965	3.152	43.9423	3.152	87.7952	3.152	155.714	3.15201	290.276	3.152	584.441
3.25201	10.3756	3.25201	6.8568	3.252	19.4484	3.252	46.4468	3.252	91.4587	3.25201	160.902	3.25201	299.801	3.252	603.585
3.35201	11.0264	3.35201	7.35069	3.35201	20.8371	3.35201	48.9367	3.35201	95.3046	3.35201	165.98	3.35201	309.37	3.35201	622.305
3.452	11.6903	3.452	7.80367	3.452	22.2257	3.452	51.4042	3.452	98.6656	3.452	170.96	3.452	318.644	3.452	640.117
3.552	12.2975	3.552	8.25523	3.552	23.5481	3.552	53.8132	3.552	102.023	3.552	175.791	3.552	327.883	3.552	658.108
3.652	12.9577	3.652	8.78038	3.652	24.7514	3.652	56.2437	3.652	105.185	3.652	180.535	3.65201	336.744	3.652	675.109
3.75201	13.6475	3.75201	9.31944	3.752	26.0107	3.752	58.6501	3.752	108.309	3.75201	185.09	3.75201	345.623	3.752	691.419
3.85201	14.3131	3.85201	9.84335	3.85201	27.31	3.85201	61.0265	3.85201	111.704	3.85201	189.57	3.85201	354.437	3.85201	707.445
3.952	14.9614	3.952	10.4251	3.952	28.609	3.952	63.3189	3.952	114.669	3.952	194.027	3.952	363.213	3.952	722.66
4.052	15.778	4.052	11.0052	4.052	29.9054	4.052	65.5493	4.052	117.436	4.052	198.386	4.052	371.654	4.052	737.41
4.152	16.5373	4.152	11.5576	4.152	31.1848	4.152	67.7534	4.152	120.178	4.152	202.649	4.15201	379.954	4.152	751.742
4.25201	17.278	4.25201	12.1343	4.252	32.4762	4.252	69.9648	4.252	122.934	4.25201	206.8	4.25201	388.295	4.252	765.275
4.35201	18.0358	4.35201	12.7023	4.35201	33.8022	4.35201	72.1001	4.35201	125.626	4.35201	210.898	4.35201	396.526	4.35201	778.504
4.452	18.8053	4.452	13.267	4.452	35.0851	4.452	74.2697	4.452	128.082	4.452	214.995	4.452	404.47	4.452	790.823
4.552	19.567	4.552	13.8609	4.552	36.3823	4.552	76.4453	4.552	130.504	4.552	219.007	4.552	412.223	4.552	802.771
4.652	20.3325	4.652	14.4271	4.652	37.6695	4.652	78.5314	4.652	132.877	4.652	222.987	4.65201	419.975	4.652	814.3
4.75201	21.0889	4.75201	15.0466	4.752	38.9428	4.752	80.5354	4.752	135.244	4.75201	226.761	4.75201	427.734	4.752	825.449
4.85201	21.8467	4.85201	15.6068	4.85201	40.2379	4.85201	82.3275	4.85201	137.514	4.85201	230.576	4.85201	435.434	4.85201	835.618
4.952	22.6716	4.952	16.238	4.952	41.5115	4.952	84.2714	4.952	139.746	4.952	234.428	4.952	442.877	4.952	845.718
5.052	23.4952	5.052	16.8335	5.052	42.7262	5.052	86.1031	5.052	141.892	5.052	238.423	5.052	450.082	5.052	855.114
5.152	24.32	5.152	17.449	5.152	44.0037	5.152	87.894	5.152	143.943	5.152	241.916	5.15201	457.412	5.152	863.932
5.25201	25.1106	5.25201	18.0523	5.252	45.2575	5.252	89.7282	5.252	146.014	5.25201	245.453	5.25201	464.493	5.252	872.302
5.35201	25.9513	5.35201	18.6662	5.35201	46.5131	5.35201	91.5156	5.35201	147.998	5.35201	249.045	5.35201	471.363	5.35201	880.434
5.452	26.8061	5.452	19.271	5.452	47.7184	5.452	93.2128	5.452	149.953	5.452	252.582	5.452	478.349	5.452	887.826
5.552	27.6581	5.552	19.8613	5.552	48.935	5.552	94.9587	5.552	151.841	5.552	256.109	5.552	485.124	5.552	894.713
5.652	28.5211	5.652	20.4921	5.652	50.1639	5.652	96.5696	5.652	153.708	5.652	259.674	5.65201	491.708	5.652	901.562
5.75201	29.3667	5.75201	21.0857	5.752	51.3864	5.752	98.1579	5.752	155.588	5.75201	263.078	5.75201	498.146	5.752	908.057
5.85201	30.213	5.85201	21.7287	5.85201	52.6578	5.85201	99.6831	5.85201	157.463	5.85201	266.506	5.85201	504.474	5.85201	914.098
5.952	31.0622	5.952	22.3434	5.952	53.8278	5.952	101.243	5.952	159.327	5.952	269.873	5.952	510.892	5.952	919.691
6.052	31.9178	6.052	22.953	6.052	54.9879	6.052	102.717	6.052	161.068	6.052	273.25	6.052	517.196	6.052	924.733
6.152	32.7614	6.152	23.582	6.152	56.1521	6.152	104.199	6.152	162.743	6.152	276.48	6.15201	523.268	6.152	929.951
6.25201	33.6483	6.25201	24.1934	6.252	57.3395	6.252	105.687	6.252	164.371	6.25201	279.691	6.25201	529.218	6.252	934.513
6.35201	34.5058	6.35201	24.8124	6.35201	58.4818	6.35201	107.062	6.35201	166.064	6.35201	282.892	6.35201	535.088	6.35201	938.832
6.452	35.3512	6.452	25.4629	6.452	59.6342	6.452	108.373	6.452	167.692	6.452	286.075	6.452	540.809	6.452	942.992
6.552	36.1934	6.552	26.121	6.552	60.7887	6.552	109.674	6.552	169.292	6.552	289.253	6.552	546.452	6.552	946.859
6.652	37.1366	6.652	26.752	6.652	61.9468	6.652	110.988	6.652	170.907	6.652	292.478	6.65201	551.913	6.652	950.538
6.75201	37.9606	6.75201	27.381	6.752	63.0856	6.752	112.29	6.752	172.507	6.75201	295.673	6.75201	557.281	6.752	953.87
6.85201	38.8358	6.85201	28.0038	6.85201	64.2436	6.85201	113.466	6.85201	174.108	6.85201	298.722	6.85201	562.7	6.85201	957.083
6.952	39.7558	6.952	28.6523	6.952	65.3803	6.952	114.601	6.952	175.669	6.952	301.663	6.952	568.014	6.952	960.011
7.052	40.5723	7.052	29.2715	7.052	66.4701	7.052	115.763	7.052	177.183	7.052	304.632	7.052	572.824	7.052	962.951
7.152	41.5138	7.152	29.8966	7.152	67.5465	7.152	116.894	7.152	178.757	7.152	307.591	7.15201	577.777	7.152	965.644
7.25201	42.4374	7.25201	30.5294	7.252	68.642	7.252	118.036	7.252	180.26	7.25201	310.54	7.25201	582.684	7.252	967.886
7.35201	43.3183	7.35201	31.1584	7.35201	69.6676	7.35201	119.14	7.35201	181.698	7.35201	313.45	7.35201	587.396	7.35201	970.245
7.452	44.3028	7.452	31.7812	7.452	70.7123	7.452	120.285	7.452	183.147	7.452	316.384	7.452	591.889	7.452	972.585
7.552	45.252	7.552	32.3926	7.552	71.7184	7.552	121.359	7.552	184.579	7.552	319.232	7.552	596.444	7.552	974.542
7.652	46.0155	7.652	33.0294	7.652	72.7476	7.652	122.449	7.652	186.022	7.652	322.049	7.65201	600.697	7.652	976.555
7.75201	46.8419	7.75201	33.6388	7.752	73.759	7.752	123.424	7.752	187.44	7.75201	324.868	7.75201	604.842	7.752	978.235
7.85201	47.6505	7.85201	34.2677	7.85201	74.7359	7.85201	124.335	7.85201	188.84	7.85201	327.608	7.85201	609.332	7.85201	979.972
7.952	48.6114	7.952	34.8771	7.952	75.716	7.952	125.263	7.952	190.237	7.952	330.352	7.952	613.256	7.952	981.593
8.052	49.5333	8.052	35.4804	8.052	76.7201	8.052	126.193	8.052	191.663	8.052	333.114	8.052	617.16	8.052	983.148
8.152	50.4513	8.152	36.1035	8.152	77.7067	8.152	127.089	8.152	193.053	8.152	335.854	8.15201	620.963	8.152	984.519
8.25201	51.3886	8.25201	36.7226	8.252	78.6537	8.252	127.977	8.252	194.375	8.25201	338.543	8.25201	624.753	8.252	985.896
8.35201	52.2186	8.35201	37.338	8.35201	79.5639	8.35201	128.868	8.35201	195.735	8.35201	341.196	8.35201	628.395	8.35201	987.503
8.452	53.0919	8.452	37.9669	8.452	80.5014	8.452	129.749	8.452	197.081	8.452	343.829	8.452	631.959	8.452	988.464
8.552	53.9434	8.552	38.5685	8.552	81.4075	8.552	130.647	8.552	198.392	8.552	346.422	8.552	635.4	8.552	989.583
8.652	54.7911	8.652	39.1543	8.652	82.3139	8.652	131.519	8.652	199.727	8.652	349.018	8.65201	638.803	8.652	990.629
8.75201	55.6427	8.75201	39.7421	8.752	83.2123	8.752	132.372	8.752	200.985	8.75201	351.573	8.75201	642.049	8.752	991.657
8.85201	56.5333	8.85201	40.3576	8.85201	84.1184	8.85201	133.177	8.85201	202.221	8.85201	354.143	8.85201	645.226	8.85201	992.641
8.952	57.3988	8.952	40.9474	8.952	84.9781	8.952	133.932	8.952	203.491	8.952	356.645	8.952	648.232	8.952	993.61
9.052	58.2638	9.052	41.5702	9.052	85.8529	9.052	134.739	9.052	204.727	9.052	359.043	9.052	651.234	9.052	994.514
9.152	59.1348	9.152	42.1215	9.152	86.677	9.152	135.513	9.152	205.977	9.152	361.491	9.15201	654.042	9.152	995.454
9.25201	59.9942	9.25201	42.7226	9.252	87.4818	9.252	136.227	9.252	207.243	9.25201	363.913	9.25201	656.902	9.252	996.329
9.35201	60.8419	9.35201	43.3068	9.35201	88.2864	9.35201	136.932	9.35201	208.456	9.35201	366.293	9.35201	659.486	9.35201	997.11
9.452	61.7052	9.452	43.8966	9.452	89.1029	9.452	137.659	9.452	209.688	9.452	368.699	9.452	662.142	9.452	997.785
9.552	62.5645	9.552	44.506	9.552	89.8842	9.552	138.356	9.552	210.917	9.552	371.114	9.552	664.738	9.552	998.481
9.652	63.4374	9.652	45.123	9.652	90.6811	9.652	139.067	9.652	212.15	9.652	373.447	9.65201	667.283	9.652	999.092
9.75201	64.2581	9.75201	45.7169	9.752	91.427	9.752	139.745	9.752	213.322	9.75201	375.743	9.75201	669.658	9.752	999.715
9.85201	65.1153	9.85201	46.299	9.85201	92.1789	9.85201	140.442	9.85201	214.469	9.85201	378.008	9.85201	672.017	9.85201	1000.33
9.952	65.9434	9.952	46.871	9.952	92.9428	9.952	141.1	9.952	215.604	9.952	380.254	9.952	674.091	9.952	1000.87
10.052	66.7833	10.052	47.4669	10.052	93.7083	10.052	141.773	10.052	216.742	10.052	382.436	10.052	676.261	10.052	1001.39
10.152	67.6467	10.152	48.0568	10.152	94.4248	10.152	142.444	10.152	217.896	10.152	384.631	10.152	678.412	10.152	1001.91
10.252	68.4903	10.252	48.6349	10.252	95.1225	10.252	143.112	10.252	219.025	10.252	386.783	10.252	680.502	10.252	1002.46
10.352	69.3261	10.352	49.2365	10.352	95.8273	10.352	143.737	10.352	220.135	10.352	388.947	10.352	682.423	10.352	1002.94
10.452	70.1584	10.452	49.791	10.452	96.5247	10.452	144.372	10.452	221.25	10.452	391.073	10.452	684.336	10.452	1003.44
10.552	70.9708	10.552	50.3576	10.552	97.2318	10.552	144.944	10.552	222.352	10.552	393.127	10.552	686.287	10.552	1003.84
10.652	71.8223	10.652	50.9335	10.652	97.9506	10.652	145.522	10.652	223.447	10.652	395.205	10.652	688.189	10.652	1004.2
10.752	72.6761	10.752	51.4865	10.752	98.6201	10.752	146.116	10.752	224.557	10.752	397.168	10.752	689.968	10.752	1004.58
10.852	73.502	10.852	52.0568	10.852	99.2278	10.852	146.712	10.852	225.637	10.852	399.1	10.852	691.502	10.852	1004.95
10.952	74.3028	10.952	52.6076	10.952	99.9171	10.952	147.303	10.952	226.705	10.952	401.106	10.952	693.036	10.952	1005.34
11.052	75.0841	11.052	53.1779	11.052	100.556	11.052	147.924	11.052	227.731	11.052	403.071	11.052	694.562	11.052	1005.7
11.152	75.8967	11.152	53.7287	11.152	101.175	11.152	148.503	11.152	228.807	11.152	404.982	11.152	696.021	11.152	1006.04
11.252	76.6761	11.252	54.2715	11.252	101.755	11.252	149.073	11.252	229.846	11.252	406.977	11.252	697.492	11.252	1006.4
11.352	77.4825	11.352	54.8185	11.352	102.368	11.352	149.651	11.352	230.885	11.352	408.879	11.352	698.933	11.352	1006.76
11.452	78.3069	11.452	55.332	11.452	102.937	11.452	150.253	11.452	231.904	11.452	410.787	11.452	700.372	11.452	1007.07
11.552	79.1269	11.552	55.8832	11.552	103.486	11.552	150.862	11.552	232.924	11.552	412.715	11.552	701.742	11.552	1007.38
11.652	79.9084	11.652	56.4335	11.652	104.077	11.652	151.477	11.652	233.938	11.652	414.502	11.652	702.966	11.652	1007.69
11.752	80.6817	11.752	56.973	11.752	104.657	11.752	152.034	11.752	234.947	11.752	416.223	11.752	704.203	11.752	1008
11.852	81.4652	11.852	57.4921	11.852	105.194	11.852	152.522	11.852	235.967	11.852	417.938	11.852	705.402	11.852	1008.25
11.952	82.2638	11.952	58.0434	11.952	105.706	11.952	153.006	11.952	236.967	11.952	419.623	11.952	706.617	11.952	1008.47
12.052	83.0528	12.052	58.5741	12.052	106.275	12.052	153.509	12.052	237.955	12.052	421.297	12.052	707.708	12.052	1008.68
12.152	83.8597	12.152	59.0685	12.152	106.818	12.152	154.026	12.152	238.942	12.152	423	12.152	708.716	12.152	1008.9
12.252	84.6544	12.252	59.6076	12.252	107.378	12.252	154.522	12.252	239.912	12.252	424.643	12.252	709.773	12.252	1009.14
12.352	85.428	12.352	60.1388	12.352	107.872	12.352	155.018	12.352	240.867	12.352	426.299	12.352	710.798	12.352	1009.33
12.452	86.1878	12.452	60.6662	12.452	108.376	12.452	155.491	12.452	241.801	12.452	427.926	12.452	711.855	12.452	1009.55
12.552	86.9239	12.552	61.1974	12.552	108.827	12.552	155.983	12.552	242.762	12.552	429.553	12.552	712.853	12.552	1009.76
12.652	87.6544	12.652	61.7091	12.652	109.407	12.652	156.46	12.652	243.699	12.652	431.117	12.652	713.657	12.652	1009.93
12.752	88.3967	12.752	62.2169	12.752	109.847	12.752	156.926	12.752	244.643	12.752	432.695	12.752	714.446	12.752	1010.12
12.852	89.1427	12.852	62.7091	12.852	110.388	12.852	157.409	12.852	245.586	12.852	434.152	12.852	715.269	12.852	1010.32
12.952	89.8988	12.952	63.2324	12.952	110.772	12.952	157.901	12.952	246.525	12.952	435.658	12.952	716.068	12.952	1010.51
13.052	90.6231	13.052	63.7404	13.052	111.197	13.052	158.389	13.052	247.455	13.052	437.149	13.052	716.871	13.052	1010.7
13.152	91.3731	13.152	64.2599	13.152	111.702	13.152	158.842	13.152	248.351	13.152	438.592	13.152	717.657	13.152	1010.86
13.252	92.1036	13.252	64.7616	13.252	112.136	13.252	159.309	13.252	249.24	13.252	440.028	13.252	718.472	13.252	1011.04
13.352	92.8264	13.352	65.2365	13.352	112.587	13.352	159.772	13.352	250.146	13.352	441.443	13.352	719.236	13.352	1011.17
13.452	93.5784	13.452	65.7169	13.452	113.038	13.452	160.249	13.452	251.057	13.452	442.885	13.452	719.952	13.452	1011.32
13.552	94.3223	13.552	66.1974	13.552	113.486	13.552	160.714	13.552	251.939	13.552	444.244	13.552	720.671	13.552	1011.46
13.652	95.0589	13.652	66.6913	13.652	113.944	13.652	161.178	13.652	252.812	13.652	445.541	13.652	721.286	13.652	1011.61
13.752	95.7833	13.752	67.1779	13.752	114.359	13.752	161.637	13.752	253.67	13.752	446.822	13.752	721.86	13.752	1011.72
13.852	96.4866	13.852	67.6662	13.852	114.747	13.852	162.088	13.852	254.519	13.852	448.137	13.852	722.46	13.852	1011.87
13.952	97.213	13.952	68.1544	13.952	115.151	13.952	162.514	13.952	255.369	13.952	449.389	13.952	723.06	13.952	1011.96
14.052	97.9183	14.052	68.623	14.052	115.546	14.052	162.953	14.052	256.225	14.052	450.623	14.052	723.626	14.052	1012.04
14.152	98.6036	14.152	69.0685	14.152	115.915	14.152	163.368	14.152	257.08	14.152	451.885	14.152	724.208	14.152	1012.14
14.252	99.3069	14.252	69.5335	14.252	116.272	14.252	163.788	14.252	257.929	14.252	453.098	14.252	724.716	14.252	1012.24
14.352	99.9903	14.352	69.9902	14.352	116.638	14.352	164.217	14.352	258.76	14.352	454.256	14.352	725.161	14.352	1012.33
14.452	100.662	14.452	70.4591	14.452	117.007	14.452	164.674	14.452	259.582	14.452	455.463	14.452	725.689	14.452	1012.42
14.552	101.348	14.552	70.9084	14.552	117.351	14.552	165.094	14.552	260.412	14.552	456.631	14.552	726.151	14.552	1012.5
14.652	102.027	14.652	71.3515	14.652	117.702	14.652	165.492	14.652	261.225	14.652	457.8	14.652	726.617	14.652	1012.59
14.752	102.688	14.752	71.7715	14.752	118.056	14.752	165.907	14.752	262.06	14.752	458.932	14.752	727.062	14.752	1012.65
14.852	103.355	14.852	72.2091	14.852	118.401	14.852	166.301	14.852	262.89	14.852	460.041	14.852	727.521	14.852	1012.75
14.952	104.016	14.952	72.6505	14.952	118.757	14.952	166.717	14.952	263.683	14.952	461.127	14.952	727.958	14.952	1012.82
15.052	104.666	15.052	73.082	15.052	119.087	15.052	167.133	15.052	264.482	15.052	462.178	15.052	728.396	15.052	1012.89
15.152	105.326	15.152	73.4982	15.152	119.438	15.152	167.532	15.152	265.261	15.152	463.275	15.152	728.764	15.152	1012.96
15.252	105.967	15.252	73.9238	15.252	119.761	15.252	167.938	15.252	266.041	15.252	464.303	15.252	729.142	15.252	1013.03
15.352	106.618	15.352	74.338	15.352	120.03	15.352	168.358	15.352	266.816	15.352	465.328	15.352	729.511	15.352	1013.11
15.452	107.252	15.452	74.7616	15.452	120.331	15.452	168.762	15.452	267.582	15.452	466.307	15.452	729.892	15.452	1013.16
15.552	107.881	15.552	75.1857	15.552	120.632	15.552	169.133	15.552	268.369	15.552	467.322	15.552	730.286	15.552	1013.23
15.652	108.514	15.652	75.6193	15.652	120.939	15.652	169.504	15.652	269.117	15.652	468.318	15.652	730.651	15.652	1013.32
15.752	109.123	15.752	76.0312	15.752	121.233	15.752	169.891	15.752	269.875	15.752	469.277	15.752	731.021	15.752	1013.36
15.852	109.725	15.852	76.4707	15.852	121.534	15.852	170.266	15.852	270.592	15.852	470.178	15.852	731.339	15.852	1013.41
15.952	110.342	15.952	76.8693	15.952	121.823	15.952	170.66	15.952	271.32	15.952	471.039	15.952	731.649	15.952	1013.46
16.052	110.951	16.052	77.2677	16.052	122.104	16.052	171.045	16.052	272.054	16.052	471.896	16.052	731.925	16.052	1013.51
16.152	111.565	16.152	77.6718	16.152	122.382	16.152	171.422	16.152	272.771	16.152	472.719	16.152	732.177	16.152	1013.55
16.252	112.147	16.252	78.0646	16.252	122.644	16.252	171.801	16.252	273.5	16.252	473.541	16.252	732.436	16.252	1013.61
16.352	112.74	16.352	78.4669	16.352	122.944	16.352	172.192	16.352	274.195	16.352	474.365	16.352	732.704	16.352	1013.67
16.452	113.33	16.452	78.873	16.452	123.218	16.452	172.569	16.452	274.892	16.452	475.172	16.452	732.982	16.452	1013.71
16.552	113.912	16.552	79.2599	16.552	123.479	16.552	172.953	16.552	275.586	16.552	475.959	16.552	733.241	16.552	1013.74
16.652	114.49	16.652	79.6327	16.652	123.745	16.652	173.324	16.652	276.277	16.652	476.738	16.652	733.513	16.652	1013.78
16.752	115.078	16.752	79.9865	16.752	124.011	16.752	173.696	16.752	276.961	16.752	477.531	16.752	733.757	16.752	1013.8
16.852	115.674	16.852	80.3926	16.852	124.272	16.852	174.063	16.852	277.65	16.852	478.287	16.852	734.036	16.852	1013.84
16.952	116.252	16.952	80.7677	16.952	124.522	16.952	174.45	16.952	278.336	16.952	479.043	16.952	734.296	16.952	1013.86
17.052	116.822	17.052	81.1445	17.052	124.777	17.052	174.813	17.052	279.007	17.052	479.765	17.052	734.544	17.052	1013.87
17.152	117.393	17.152	81.5177	17.152	125.038	17.152	175.153	17.152	279.668	17.152	480.496	17.152	734.788	17.152	1013.88
17.252	117.963	17.252	81.906	17.252	125.284	17.252	175.53	17.252	280.34	17.252	481.209	17.252	734.972	17.252	1013.9
17.352	118.522	17.352	82.256	17.352	125.554	17.352	175.875	17.352	280.984	17.352	481.914	17.352	735.052	17.352	1013.92
17.452	119.092	17.452	82.5898	17.452	125.792	17.452	176.203	17.452	281.65	17.452	482.629	17.452	735.19	17.452	1013.95
17.552	119.65	17.552	82.9316	17.552	126.042	17.552	176.535	17.552	282.304	17.552	483.32	17.552	735.423	17.552	1013.97
17.652	120.219	17.652	83.3068	17.652	126.304	17.652	176.883	17.652	282.951	17.652	483.955	17.652	735.667	17.652	1013.99
17.752	120.764	17.752	83.621	17.752	126.528	17.752	177.227	17.752	283.578	17.752	484.601	17.752	735.921	17.752	1014.02
17.852	121.315	17.852	83.9316	17.852	126.741	17.852	177.563	17.852	284.175	17.852	485.24	17.852	736.032	17.852	1014.04
17.952	121.846	17.952	84.2734	17.952	126.987	17.952	177.891	17.952	284.781	17.952	485.855	17.952	736.161	17.952	1014.05
18.052	122.373	18.052	84.5959	18.052	127.222	18.052	178.211	18.052	285.406	18.052	486.476	18.052	736.351	18.052	1014.07
18.152	122.904	18.152	84.9279	18.152	127.464	18.152	178.532	18.152	285.996	18.152	487.088	18.152	736.521	18.152	1014.09
18.252	123.424	18.252	85.252	18.252	127.657	18.252	178.852	18.252	286.593	18.252	487.652	18.252	736.667	18.252	1014.1
18.352	123.943	18.352	85.582	18.352	127.862	18.352	179.16	18.352	287.182	18.352	488.187	18.352	736.831	18.352	1014.1
18.452	124.457	18.452	85.9162	18.452	128.081	18.452	179.461	18.452	287.757	18.452	488.736	18.452	736.97	18.452	1014.11
18.552	124.963	18.552	86.2441	18.552	128.3	18.552	179.762	18.552	288.316	18.552	489.285	18.552	737.147	18.552	1014.11
18.652	125.494	18.652	86.5607	18.652	128.491	18.652	180.082	18.652	288.906	18.652	489.828	18.652	737.28	18.652	1014.12
18.752	125.994	18.752	86.8749	18.752	128.68	18.752	180.391	18.752	289.476	18.752	490.369	18.752	737.405	18.752	1014.12
18.852	126.502	18.852	87.1896	18.852	128.87	18.852	180.706	18.852	290.051	18.852	490.882	18.852	737.526	18.852	1014.11
18.952	127.008	18.952	87.4804	18.952	129.093	18.952	181.032	18.952	290.605	18.952	491.402	18.952	737.642	18.952	1014.11
19.052	127.514	19.052	87.7755	19.052	129.266	19.052	181.344	19.052	291.164	19.052	491.924	19.052	737.776	19.052	1014.11
19.152	127.994	19.152	88.0801	19.152	129.448	19.152	181.658	19.152	291.714	19.152	492.441	19.152	737.89	19.152	1014.11
19.252	128.455	19.252	88.3827	19.252	129.636	19.252	181.961	19.252	292.254	19.252	492.933	19.252	738.009	19.252	1014.13
19.352	128.937	19.352	88.6934	19.352	129.823	19.352	182.256	19.352	292.793	19.352	493.382	19.352	738.147	19.352	1014.12
19.452	129.381	19.452	88.9787	19.452	130.022	19.452	182.602	19.452	293.355	19.452	493.838	19.452	738.245	19.452	1014.12
19.552	129.854	19.552	89.2733	19.552	130.19	19.552	182.883	19.552	293.886	19.552	494.285	19.552	738.354	19.552	1014.13
19.652	130.311	19.652	89.5451	19.652	130.344	19.652	183.186	19.652	294.363	19.652	494.715	19.652	738.462	19.652	1014.15
19.752	130.746	19.752	89.834	19.752	130.53	19.752	183.481	19.752	294.886	19.752	495.156	19.752	738.562	19.752	1014.15
19.852	131.19	19.852	90.1193	19.852	130.718	19.852	183.801	19.852	295.386	19.852	495.578	19.852	738.667	19.852	1014.15
19.952	131.631	19.952	90.4084	19.952	130.874	19.952	184.082	19.952	295.886	19.952	495.992	19.952	738.771	19.952	1014.15
20.052	132.08	20.052	90.703	20.052	131.016	20.052	184.371	20.052	296.394	20.052	496.371	20.052	738.87	20.052	1014.14
20.152	132.502	20.152	90.9865	20.152	131.171	20.152	184.672	20.152	296.875	20.152	496.781	20.152	738.944	20.152	1014.14
20.252	132.935	20.252	91.2499	20.252	131.347	20.252	184.961	20.252	297.369	20.252	497.152	20.252	739.046	20.252	1014.15
20.352	133.373	20.352	91.5098	20.352	131.515	20.352	185.27	20.352	297.855	20.352	497.531	20.352	739.124	20.352	1014.15
20.452	133.791	20.452	91.7794	20.452	131.677	20.452	185.551	20.452	298.34	20.452	497.922	20.452	739.194	20.452	1014.15
20.552	134.233	20.552	92.049	20.552	131.827	20.552	185.852	20.552	298.804	20.552	498.248	20.552	739.263	20.552	1014.13
20.652	134.643	20.652	92.3124	20.652	132.003	20.652	186.133	20.652	299.293	20.652	498.593	20.652	739.339	20.652	1014.12
20.752	135.065	20.752	92.5723	20.752	132.169	20.752	186.406	20.752	299.76	20.752	498.945	20.752	739.391	20.752	1014.1
20.852	135.475	20.852	92.838	20.852	132.323	20.852	186.672	20.852	300.214	20.852	499.277	20.852	739.464	20.852	1014.1
20.952	135.893	20.952	93.0937	20.952	132.472	20.952	186.934	20.952	300.668	20.952	499.597	20.952	739.534	20.952	1014.09
21.052	136.277	21.052	93.3263	21.052	132.657	21.052	187.223	21.052	301.125	21.052	499.93	21.052	739.622	21.052	1014.09
21.152	136.662	21.152	93.584	21.152	132.807	21.152	187.486	21.152	301.574	21.152	500.273	21.152	739.706	21.152	1014.08
21.252	137.072	21.252	93.8319	21.252	132.964	21.252	187.742	21.252	302.031	21.252	500.582	21.252	739.768	21.252	1014.06
21.352	137.451	21.352	94.088	21.352	133.087	21.352	188.012	21.352	302.472	21.352	500.89	21.352	739.815	21.352	1014.04
21.452	137.83	21.452	94.334	21.452	133.222	21.452	188.282	21.452	302.92	21.452	501.191	21.452	739.905	21.452	1014.02
21.552	138.221	21.552	94.5624	21.552	133.366	21.552	188.532	21.552	303.337	21.552	501.492	21.552	739.968	21.552	1014
21.652	138.58	21.652	94.8068	21.652	133.503	21.652	188.789	21.652	303.773	21.652	501.793	21.652	740.046	21.652	1013.99
21.752	138.951	21.752	95.0294	21.752	133.637	21.752	189.043	21.752	304.189	21.752	502.082	21.752	740.116	21.752	1013.97
21.852	139.33	21.852	95.2616	21.852	133.761	21.852	189.279	21.852	304.617	21.852	502.371	21.852	740.179	21.852	1013.97
21.952	139.678	21.952	95.502	21.952	133.897	21.952	189.532	21.952	305.066	21.952	502.632	21.952	740.225	21.952	1013.95
22.052	140.018	22.052	95.7169	22.052	134.042	22.052	189.782	22.052	305.464	22.052	502.91	22.052	740.288	22.052	1013.93
22.152	140.389	22.152	95.9413	22.152	134.149	22.152	190.012	22.152	305.824	22.152	503.183	22.152	740.315	22.152	1013.91
22.252	140.744	22.252	96.1466	22.252	134.272	22.252	190.262	22.252	306.208	22.252	503.437	22.252	740.366	22.252	1013.89
22.352	141.104	22.352	96.3613	22.352	134.397	22.352	190.41	22.352	306.58	22.352	503.699	22.352	740.382	22.352	1013.89
22.452	141.463	22.452	96.5624	22.452	134.522	22.452	190.725	22.452	306.964	22.452	503.957	22.452	740.44	22.452	1013.88
22.552	141.822	22.552	96.7677	22.552	134.669	22.552	191.006	22.552	307.304	22.552	504.238	22.552	740.475	22.552	1013.86
22.652	142.156	22.652	96.9824	22.652	134.766	22.652	191.377	22.652	307.658	22.652	504.441	22.652	740.507	22.652	1013.85
22.752	142.502	22.752	97.1835	22.752	134.886	22.752	191.578	22.752	308.015	22.752	504.64	22.752	740.538	22.752	1013.82
22.852	142.857	22.852	97.3966	22.852	135.005	22.852	191.782	22.852	308.363	22.852	504.851	22.852	740.565	22.852	1013.8
22.952	143.213	22.952	97.5974	22.952	135.136	22.952	192.006	22.952	308.722	22.952	505.046	22.952	740.601	22.952	1013.76
23.052	143.566	23.052	97.7733	23.052	135.272	23.052	192.246	23.052	309.058	23.052	505.265	23.052	740.631	23.052	1013.74
23.152	143.912	23.152	97.9865	23.152	135.387	23.152	192.467	23.152	309.406	23.152	505.465	23.152	740.655	23.152	1013.7
23.252	144.24	23.252	98.2012	23.252	135.507	23.252	192.717	23.252	309.765	23.252	505.664	23.252	740.706	23.252	1013.67
23.352	144.557	23.352	98.4084	23.352	135.618	23.352	192.936	23.352	310.097	23.352	505.855	23.352	740.737	23.352	1013.65
23.452	144.879	23.452	98.6015	23.452	135.733	23.452	193.203	23.452	310.445	23.452	506.037	23.452	740.768	23.452	1013.64
23.552	145.201	23.552	98.7715	23.552	135.856	23.552	193.461	23.552	310.797	23.552	506.222	23.552	740.807	23.552	1013.62
23.652	145.553	23.652	98.9591	23.652	135.948	23.652	193.707	23.652	311.144	23.652	506.441	23.652	740.821	23.652	1013.6
23.752	145.848	23.752	99.1327	23.752	136.077	23.752	193.965	23.752	311.476	23.752	506.652	23.752	740.835	23.752	1013.58
23.852	146.107	23.852	99.3068	23.852	136.163	23.852	194.189	23.852	311.79	23.852	506.832	23.852	740.846	23.852	1013.54
23.952	146.393	23.952	99.4941	23.952	136.282	23.952	194.481	23.952	312.105	23.952	507.019	23.952	740.854	23.952	1013.51
24.052	146.654	24.052	99.6523	24.052	136.374	24.052	194.801	24.052	312.414	24.052	507.189	24.052	740.874	24.052	1013.49
24.152	146.943	24.152	99.838	24.152	136.464	24.152	195.063	24.152	312.718	24.152	507.363	24.152	740.905	24.152	1013.47
24.252	147.219	24.252	99.9999	24.252	136.567	24.252	195.09	24.252	313.027	24.252	507.543	24.252	740.921	24.252	1013.45
24.352	147.502	24.352	100.17	24.352	136.671	24.352	195.219	24.352	313.336	24.352	507.691	24.352	740.952	24.352	1013.42
24.452	147.787	24.452	100.347	24.452	136.788	24.452	195.428	24.452	313.636	24.452	507.863	24.452	740.975	24.452	1013.4
24.552	148.084	24.552	100.51	24.552	136.887	24.552	195.602	24.552	313.931	24.552	508.005	24.552	740.991	24.552	1013.38
24.652	148.348	24.652	100.691	24.652	136.991	24.652	195.774	24.652	314.226	24.652	508.156	24.652	741.011	24.652	1013.35
24.752	148.607	24.752	100.873	24.752	137.108	24.752	195.973	24.752	314.523	24.752	508.273	24.752	741.022	24.752	1013.33
24.852	148.904	24.852	101.069	24.852	137.202	24.852	196.186	24.852	314.804	24.852	508.414	24.852	741.046	24.852	1013.29
24.952	149.187	24.952	101.203	24.952	137.309	24.952	196.387	24.952	315.086	24.952	508.556	24.952	741.057	24.952	1013.26
25.052	149.471	25.052	101.361	25.052	137.391	25.052	196.602	25.052	315.382	25.052	508.687	25.052	741.069	25.052	1013.24
25.152	149.772	25.152	101.512	25.152	137.483	25.152	196.832	25.152	315.668	25.152	508.832	25.152	741.089	25.152	1013.23
25.252	150.041	25.252	101.641	25.252	137.594	25.252	197.037	25.252	315.945	25.252	508.972	25.252	741.096	25.252	1013.2
25.352	150.291	25.352	101.776	25.352	137.667	25.352	197.219	25.352	316.22	25.352	509.093	25.352	741.108	25.352	1013.17
25.452	150.555	25.452	101.932	25.452	137.772	25.452	197.434	25.452	316.476	25.452	509.216	25.452	741.11	25.452	1013.13
25.552	150.807	25.552	102.062	25.552	137.854	25.552	197.645	25.552	316.734	25.552	509.32	25.552	741.112	25.552	1013.1
25.652	151.053	25.652	102.182	25.652	137.946	25.652	197.838	25.652	316.992	25.652	509.468	25.652	741.116	25.652	1013.08
25.752	151.316	25.752	102.319	25.752	138.022	25.752	198.012	25.752	317.238	25.752	509.579	25.752	741.128	25.752	1013.04
25.852	151.572	25.852	102.453	25.852	138.077	25.852	198.211	25.852	317.482	25.852	509.691	25.852	741.139	25.852	1013.02
25.952	151.799	25.952	102.592	25.952	138.177	25.952	198.392	25.952	317.72	25.952	509.812	25.952	741.133	25.952	1012.98
26.052	152.053	26.052	102.754	26.052	138.272	26.052	198.563	26.052	317.953	26.052	509.914	26.052	741.128	26.052	1012.94
26.152	152.283	26.152	102.893	26.152	138.37	26.152	198.744	26.152	318.171	26.152	510.007	26.152	741.136	26.152	1012.9
26.252	152.523	26.252	103.055	26.252	138.46	26.252	198.926	26.252	318.386	26.252	510.087	26.252	741.136	26.252	1012.88
26.352	152.746	26.352	103.217	26.352	138.538	26.352	199.114	26.352	318.611	26.352	510.164	26.352	741.136	26.352	1012.84
26.452	152.963	26.452	103.363	26.452	138.63	26.452	199.293	26.452	318.8	26.452	510.242	26.452	741.136	26.452	1012.82
26.552	153.166	26.552	103.502	26.552	138.708	26.552	199.481	26.552	319.015	26.552	510.326	26.552	741.129	26.552	1012.78
26.652	153.404	26.652	103.658	26.652	138.778	26.652	199.664	26.652	319.232	26.652	510.417	26.652	741.124	26.652	1012.75
26.752	153.642	26.752	103.832	26.752	138.874	26.752	199.852	26.752	319.445	26.752	510.511	26.752	741.124	26.752	1012.72
26.852	153.861	26.852	103.975	26.852	138.964	26.852	200.043	26.852	319.652	26.852	510.582	26.852	741.124	26.852	1012.68
26.952	154.088	26.952	104.131	26.952	139.042	26.952	200.225	26.952	319.855	26.952	510.703	26.952	741.131	26.952	1012.63
27.052	154.308	27.052	104.273	27.052	139.106	27.052	200.387	27.052	320.06	27.052	510.779	27.052	741.128	27.052	1012.61
27.152	154.541	27.152	104.389	27.152	139.198	27.152	200.563	27.152	320.265	27.152	510.871	27.152	741.128	27.152	1012.58
27.252	154.807	27.252	104.514	27.252	139.272	27.252	200.736	27.252	320.484	27.252	510.949	27.252	741.136	27.252	1012.54
27.352	155.086	27.352	104.601	27.352	139.354	27.352	200.906	27.352	320.691	27.352	511.023	27.352	741.129	27.352	1012.51
27.452	155.213	27.452	104.729	27.452	139.438	27.452	201.063	27.452	320.892	27.452	511.113	27.452	741.136	27.452	1012.47
27.552	155.326	27.552	104.851	27.552	139.499	27.552	201.229	27.552	321.086	27.552	511.195	27.552	741.136	27.552	1012.42
27.652	155.443	27.652	104.963	27.652	139.557	27.652	201.403	27.652	321.279	27.652	511.285	27.652	741.131	27.652	1012.37
27.752	155.617	27.752	105.057	27.752	139.651	27.752	201.553	27.752	321.464	27.752	511.349	27.752	741.128	27.752	1012.35
27.852	155.873	27.852	105.141	27.852	139.716	27.852	201.723	27.852	321.64	27.852	511.402	27.852	741.128	27.852	1012.31
27.952	156.143	27.952	105.232	27.952	139.812	27.952	201.871	27.952	321.836	27.952	511.492	27.952	741.116	27.952	1012.28
28.052	156.338	28.052	105.33	28.052	139.901	28.052	202.002	28.052	322.007	28.052	511.519	28.052	741.102	28.052	1012.23
28.152	156.578	28.152	105.422	28.152	139.968	28.152	202.164	28.152	322.181	28.152	511.556	28.152	741.096	28.152	1012.2
28.252	156.713	28.252	105.541	28.252	140.022	28.252	202.318	28.252	322.351	28.252	511.601	28.252	741.096	28.252	1012.17
28.352	156.932	28.352	105.644	28.352	140.087	28.352	202.457	28.352	322.515	28.352	511.646	28.352	741.096	28.352	1012.13
28.452	157.098	28.452	105.752	28.452	140.157	28.452	202.602	28.452	322.687	28.452	511.687	28.452	741.081	28.452	1012.1
28.552	157.389	28.552	105.844	28.552	140.233	28.552	202.754	28.552	322.849	28.552	511.742	28.552	741.077	28.552	1012.06
28.652	157.592	28.652	105.941	28.652	140.286	28.652	202.897	28.652	323.004	28.652	511.793	28.652	741.069	28.652	1012.02
28.752	157.873	28.752	106.041	28.752	140.362	28.752	203.051	28.752	323.156	28.752	511.837	28.752	741.063	28.752	1011.99
28.852	157.945	28.852	106.141	28.852	140.407	28.852	203.207	28.852	323.292	28.852	511.867	28.852	741.046	28.852	1011.95
28.952	158.143	28.952	106.252	28.952	140.472	28.952	203.338	28.952	323.457	28.952	511.896	28.952	741.046	28.952	1011.92
29.052	158.361	29.052	106.358	29.052	140.526	29.052	203.492	29.052	323.599	29.052	511.941	29.052	741.03	29.052	1011.88
29.152	158.553	29.152	106.484	29.152	140.587	29.152	203.649	29.152	323.746	29.152	511.972	29.152	741.018	29.152	1011.86
29.252	158.709	29.252	106.588	29.252	140.647	29.252	203.787	29.252	323.894	29.252	512.019	29.252	741.012	29.252	1011.82
29.352	158.865	29.352	106.682	29.352	140.722	29.352	203.928	29.352	324.029	29.352	512.062	29.352	740.989	29.352	1011.78
29.452	159.047	29.452	106.781	29.452	140.792	29.452	204.071	29.452	324.179	29.452	512.099	29.452	740.975	29.452	1011.74
29.552	159.228	29.552	106.854	29.552	140.887	29.552	204.188	29.552	324.316	29.552	512.132	29.552	740.96	29.552	1011.7
29.652	159.404	29.652	106.953	29.652	140.933	29.652	204.332	29.652	324.457	29.652	512.167	29.652	740.956	29.652	1011.68
29.752	159.566	29.752	107.051	29.752	141.038	29.752	204.463	29.752	324.599	29.752	512.197	29.752	740.948	29.752	1011.65
29.852	159.721	29.852	107.123	29.852	141.112	29.852	204.596	29.852	324.761	29.852	512.242	29.852	740.93	29.852	1011.63
29.952	159.957	29.952	107.223	29.952	141.177	29.952	204.707	29.952	324.906	29.952	512.293	29.952	740.917	29.952	1011.59
30.052	160.107	30.052	107.303	30.052	141.237	30.052	204.838	30.052	325.047	30.052	512.337	30.052	740.901	30.052	1011.54
30.152	160.221	30.152	107.363	30.152	141.304	30.152	204.961	30.152	325.175	30.152	512.355	30.152	740.897	30.152	1011.51
30.252	160.406	30.252	107.436	30.252	141.374	30.252	205.102	30.252	325.31	30.252	512.406	30.252	740.878	30.252	1011.47
30.352	160.549	30.352	107.514	30.352	141.438	30.352	205.225	30.352	325.429	30.352	512.441	30.352	740.86	30.352	1011.43
30.452	160.687	30.452	107.594	30.452	141.491	30.452	205.36	30.452	325.558	30.452	512.476	30.452	740.85	30.452	1011.38
30.552	160.838	30.552	107.668	30.552	141.536	30.552	205.477	30.552	325.661	30.552	512.504	30.552	740.833	30.552	1011.34
30.652	160.976	30.652	107.762	30.652	141.565	30.652	205.602	30.652	325.785	30.652	512.531	30.652	740.815	30.652	1011.29
30.752	161.123	30.752	107.842	30.752	141.663	30.752	205.731	30.752	325.902	30.752	512.574	30.752	740.79	30.752	1011.26
30.852	161.268	30.852	107.92	30.852	141.722	30.852	205.865	30.852	326.001	30.852	512.613	30.852	740.772	30.852	1011.22
30.952	161.418	30.952	108.023	30.952	141.784	30.952	205.969	30.952	326.105	30.952	512.626	30.952	740.768	30.952	1011.19
31.052	161.553	31.052	108.092	31.052	141.844	31.052	206.09	31.052	326.208	31.052	512.648	31.052	740.745	31.052	1011.15
31.152	161.701	31.152	108.19	31.152	141.905	31.152	206.215	31.152	326.304	31.152	512.672	31.152	740.731	31.152	1011.11
31.252	161.861	31.252	108.281	31.252	141.964	31.252	206.338	31.252	326.421	31.252	512.695	31.252	740.714	31.252	1011.08
31.352	162.008	31.352	108.373	31.352	142.009	31.352	206.442	31.352	326.507	31.352	512.734	31.352	740.69	31.352	1011.04
31.452	162.166	31.452	108.459	31.452	142.046	31.452	206.559	31.452	326.595	31.452	512.747	31.452	740.667	31.452	1011
31.552	162.303	31.552	108.543	31.552	142.112	31.552	206.678	31.552	326.687	31.552	512.75	31.552	740.655	31.552	1010.95
31.652	162.463	31.652	108.601	31.652	142.196	31.652	206.832	31.652	326.785	31.652	512.773	31.652	740.641	31.652	1010.92
31.752	162.598	31.752	108.682	31.752	142.249	31.752	206.977	31.752	326.861	31.752	512.793	31.752	740.616	31.752	1010.88
31.852	162.748	31.852	108.754	31.852	142.278	31.852	207.088	31.852	326.945	31.852	512.8	31.852	740.6	31.852	1010.85
31.952	162.904	31.952	108.822	31.952	142.312	31.952	207.211	31.952	327.07	31.952	512.812	31.952	740.577	31.952	1010.81
32.052	163.047	32.052	108.877	32.052	142.368	32.052	207.344	32.052	327.13	32.052	512.816	32.052	740.551	32.052	1010.77
32.152	163.213	32.152	108.953	32.152	142.405	32.152	207.467	32.152	327.21	32.152	512.818	32.152	740.53	32.152	1010.72
32.252	163.357	32.252	109.006	32.252	142.452	32.252	207.582	32.252	327.297	32.252	512.824	32.252	740.526	32.252	1010.68
32.352	163.525	32.352	109.104	32.352	142.516	32.352	207.668	32.352	327.361	32.352	512.832	32.352	740.512	32.352	1010.65
32.452	163.674	32.452	109.152	32.452	142.569	32.452	207.774	32.452	327.445	32.452	512.847	32.452	740.475	32.452	1010.61
32.552	163.797	32.552	109.205	32.552	142.628	32.552	207.852	32.552	327.509	32.552	512.843	32.552	740.461	32.552	1010.58
32.652	163.912	32.652	109.279	32.652	142.657	32.652	207.936	32.652	327.589	32.652	512.857	32.652	740.436	32.652	1010.54
32.752	164.01	32.752	109.338	32.752	142.683	32.752	207.988	32.752	327.669	32.752	512.863	32.752	740.409	32.752	1010.51
32.852	164.143	32.852	109.381	32.852	142.749	32.852	208.037	32.852	327.754	32.852	512.857	32.852	740.386	32.852	1010.47
32.952	164.256	32.952	109.44	32.952	142.798	32.952	208.121	32.952	327.82	32.952	512.855	32.952	740.36	32.952	1010.43
33.052	164.354	33.052	109.476	33.052	142.86	33.052	208.227	33.052	327.867	33.052	512.863	33.052	740.342	33.052	1010.39
33.152	164.469	33.152	109.531	33.152	142.901	33.152	208.324	33.152	327.931	33.152	512.857	33.152	740.315	33.152	1010.35
33.252	164.561	33.252	109.588	33.252	142.958	33.252	208.416	33.252	327.996	33.252	512.847	33.252	740.29	33.252	1010.33
33.352	164.701	33.352	109.643	33.352	143.007	33.352	208.512	33.352	328.074	33.352	512.843	33.352	740.264	33.352	1010.28
33.452	164.797	33.452	109.652	33.452	143.054	33.452	208.602	33.452	328.132	33.452	512.843	33.452	740.221	33.452	1010.24
33.552	164.916	33.552	109.717	33.552	143.106	33.552	208.699	33.552	328.218	33.552	512.843	33.552	740.198	33.552	1010.2
33.652	165.022	33.652	109.781	33.652	143.151	33.652	208.793	33.652	328.29	33.652	512.837	33.652	740.161	33.652	1010.17
33.752	165.137	33.752	109.811	33.752	143.229	33.752	208.889	33.752	328.336	33.752	512.832	33.752	740.136	33.752	1010.12
33.852	165.236	33.852	109.85	33.852	143.292	33.852	208.981	33.852	328.38	33.852	512.832	33.852	740.106	33.852	1010.08
33.952	165.348	33.952	109.91	33.952	143.321	33.952	209.076	33.952	328.433	33.952	512.843	33.952	740.065	33.952	1010.04
34.052	165.428	34.052	109.955	34.052	143.358	34.052	209.137	34.052	328.511	34.052	512.843	34.052	740.032	34.052	1009.99
34.152	165.539	34.152	110.015	34.152	143.407	34.152	209.211	34.152	328.566	34.152	512.839	34.152	740.014	34.152	1009.94
34.252	165.629	34.252	110.045	34.252	143.434	34.252	209.268	34.252	328.63	34.252	512.836	34.252	739.983	34.252	1009.9
34.352	165.725	34.352	110.092	34.352	143.472	34.352	209.328	34.352	328.679	34.352	512.818	34.352	739.96	34.352	1009.85
34.452	165.815	34.452	110.133	34.452	143.519	34.452	209.414	34.452	328.72	34.452	512.812	34.452	739.936	34.452	1009.82
34.552	165.918	34.552	110.182	34.552	143.562	34.552	209.479	34.552	328.749	34.552	512.806	34.552	739.891	34.552	1009.79
34.652	166.014	34.652	110.242	34.652	143.597	34.652	209.551	34.652	328.779	34.652	512.8	34.652	739.862	34.652	1009.74
34.752	166.131	34.752	110.268	34.752	143.645	34.752	209.621	34.752	328.812	34.752	512.796	34.752	739.827	34.752	1009.71
34.852	166.226	34.852	110.32	34.852	143.679	34.852	209.703	34.852	328.867	34.852	512.793	34.852	739.788	34.852	1009.67
34.952	166.322	34.952	110.373	34.952	143.708	34.952	209.777	34.952	328.918	34.952	512.793	34.952	739.77	34.952	1009.63
35.052	166.42	35.052	110.422	35.052	143.741	35.052	209.877	35.052	328.943	35.052	512.786	35.052	739.737	35.052	1009.59
35.152	166.525	35.152	110.471	35.152	143.788	35.152	209.973	35.152	328.996	35.152	512.777	35.152	739.706	35.152	1009.56
35.252	166.631	35.252	110.534	35.252	143.817	35.252	210.037	35.252	329.021	35.252	512.773	35.252	739.682	35.252	1009.52
35.352	166.738	35.352	110.566	35.352	143.847	35.352	210.106	35.352	329.039	35.352	512.773	35.352	739.647	35.352	1009.49
35.452	166.838	35.452	110.592	35.452	143.887	35.452	210.184	35.452	329.078	35.452	512.767	35.452	739.61	35.452	1009.45
35.552	166.951	35.552	110.652	35.552	143.921	35.552	210.252	35.552	329.111	35.552	512.757	35.552	739.577	35.552	1009.4
35.652	167.065	35.652	110.682	35.652	143.958	35.652	210.332	35.652	329.14	35.652	512.747	35.652	739.551	35.652	1009.36
35.752	167.193	35.752	110.723	35.752	143.987	35.752	210.408	35.752	329.169	35.752	512.73	35.752	739.514	35.752	1009.33
35.852	167.277	35.852	110.738	35.852	144.011	35.852	210.457	35.852	329.214	35.852	512.73	35.852	739.479	35.852	1009.29
35.952	167.35	35.952	110.762	35.952	144.055	35.952	210.506	35.952	329.249	35.952	512.712	35.952	739.448	35.952	1009.25
36.052	167.44	36.052	110.822	36.052	144.097	36.052	210.582	36.052	329.283	36.052	512.703	36.052	739.411	36.052	1009.22
36.152	167.541	36.152	110.858	36.152	144.124	36.152	210.621	36.152	329.324	36.152	512.685	36.152	739.381	36.152	1009.18
36.252	167.65	36.252	110.918	36.252	144.169	36.252	210.668	36.252	329.351	36.252	512.667	36.252	739.358	36.252	1009.15
36.352	167.736	36.352	110.947	36.352	144.18	36.352	210.748	36.352	329.361	36.352	512.652	36.352	739.327	36.352	1009.13
36.452	167.815	36.452	110.992	36.452	144.204	36.452	210.821	36.452	329.394	36.452	512.632	36.452	739.309	36.452	1009.09
36.552	167.893	36.552	111.012	36.552	144.249	36.552	210.881	36.552	329.437	36.552	512.615	36.552	739.276	36.552	1009.06
36.652	167.983	36.652	111.047	36.652	144.296	36.652	210.914	36.652	329.464	36.652	512.593	36.652	739.241	36.652	1009.02
36.752	168.058	36.752	111.084	36.752	144.325	36.752	210.947	36.752	329.478	36.752	512.576	36.752	739.211	36.752	1009
36.852	168.111	36.852	111.129	36.852	144.347	36.852	211.008	36.852	329.492	36.852	512.558	36.852	739.175	36.852	1008.95
36.952	168.182	36.952	111.152	36.952	144.376	36.952	211.057	36.952	329.515	36.952	512.548	36.952	739.143	36.952	1008.92
37.052	168.26	37.052	111.213	37.052	144.397	37.052	211.117	37.052	329.547	37.052	512.519	37.052	739.09	37.052	1008.88
37.152	168.346	37.152	111.242	37.152	144.427	37.152	211.178	37.152	329.578	37.152	512.497	37.152	739.065	37.152	1008.84
37.252	168.418	37.252	111.273	37.252	144.46	37.252	211.227	37.252	329.591	37.252	512.484	37.252	739.026	37.252	1008.79
37.352	168.488	37.352	111.326	37.352	144.507	37.352	211.279	37.352	329.609	37.352	512.466	37.352	739.001	37.352	1008.75
37.452	168.557	37.452	111.361	37.452	144.528	37.452	211.326	37.452	329.625	37.452	512.437	37.452	738.96	37.452	1008.7
37.552	168.637	37.552	111.383	37.552	144.562	37.552	211.371	37.552	329.636	37.552	512.415	37.552	738.929	37.552	1008.64
37.652	168.701	37.652	111.416	37.652	144.612	37.652	211.426	37.652	329.661	37.652	512.386	37.652	738.897	37.652	1008.61
37.752	168.787	37.752	111.432	37.752	144.645	37.752	211.492	37.752	329.671	37.752	512.375	37.752	738.866	37.752	1008.55
37.852	168.873	37.852	111.467	37.852	144.655	37.852	211.545	37.852	329.669	37.852	512.349	37.852	738.821	37.852	1008.5
37.952	168.963	37.952	111.504	37.952	144.683	37.952	211.59	37.952	329.675	37.952	512.332	37.952	738.78	37.952	1008.46
38.052	169.058	38.052	111.541	38.052	144.708	38.052	211.668	38.052	329.689	38.052	512.308	38.052	738.737	38.052	1008.42
38.152	169.139	38.152	111.562	38.152	144.741	38.152	211.715	38.152	329.699	38.152	512.285	38.152	738.718	38.152	1008.39
38.252	169.207	38.252	111.586	38.252	144.768	38.252	211.748	38.252	329.707	38.252	512.273	38.252	738.672	38.252	1008.34
38.352	169.291	38.352	111.601	38.352	144.805	38.352	211.782	38.352	329.708	38.352	512.247	38.352	738.636	38.352	1008.31
38.452	169.369	38.452	111.623	38.452	144.827	38.452	211.832	38.452	329.71	38.452	512.216	38.452	738.604	38.452	1008.26
38.552	169.437	38.552	111.633	38.552	144.862	38.552	211.881	38.552	329.726	38.552	512.187	38.552	738.577	38.552	1008.22
38.652	169.522	38.652	111.643	38.652	144.882	38.652	211.91	38.652	329.732	38.652	512.158	38.652	738.542	38.652	1008.19
38.752	169.617	38.752	111.664	38.752	144.907	38.752	211.947	38.752	329.73	38.752	512.132	38.752	738.501	38.752	1008.15
38.852	169.682	38.852	111.666	38.852	144.917	38.852	211.977	38.852	329.72	38.852	512.097	38.852	738.452	38.852	1008.1
38.952	169.756	38.952	111.693	38.952	144.932	38.952	212.006	38.952	329.73	38.952	512.076	38.952	738.409	38.952	1008.07
39.052	169.822	39.052	111.703	39.052	144.968	39.052	212.047	39.052	329.726	39.052	512.05	39.052	738.389	39.052	1008.04
39.152	169.904	39.152	111.723	39.152	144.981	39.152	212.082	39.152	329.72	39.152	512.031	39.152	738.34	39.152	1007.99
39.252	169.972	39.252	111.74	39.252	145.003	39.252	212.133	39.252	329.704	39.252	511.996	39.252	738.307	39.252	1007.96
39.352	170.033	39.352	111.756	39.352	145.016	39.352	212.166	39.352	329.707	39.352	511.972	39.352	738.258	39.352	1007.92
39.452	170.098	39.452	111.773	39.452	145.038	39.452	212.199	39.452	329.707	39.452	511.939	39.452	738.221	39.452	1007.87
39.552	170.178	39.552	111.791	39.552	145.048	39.552	212.242	39.552	329.707	39.552	511.922	39.552	738.179	39.552	1007.85
39.652	170.238	39.652	111.824	39.652	145.081	39.652	212.289	39.652	329.701	39.652	511.902	39.652	738.141	39.652	1007.83
39.752	170.285	39.752	111.834	39.752	145.106	39.752	212.324	39.752	329.679	39.752	511.878	39.752	738.104	39.752	1007.78
39.852	170.318	39.852	111.844	39.852	145.128	39.852	212.346	39.852	329.687	39.852	511.837	39.852	738.061	39.852	1007.75
39.952	170.404	39.952	111.854	39.952	145.145	39.952	212.383	39.952	329.687	39.952	511.806	39.952	738.018	39.952	1007.73
40.052	170.461	40.052	111.875	40.052	145.161	40.052	212.418	40.052	329.681	40.052	511.765	40.052	737.981	40.052	1007.7
40.152	170.514	40.152	111.897	40.152	145.186	40.152	212.434	40.152	329.675	40.152	511.736	40.152	737.944	40.152	1007.67
40.252	170.578	40.252	111.91	40.252	145.208	40.252	212.467	40.252	329.671	40.252	511.711	40.252	737.907	40.252	1007.61
40.352	170.646	40.352	111.932	40.352	145.233	40.352	212.498	40.352	329.656	40.352	511.679	40.352	737.854	40.352	1007.58
40.452	170.719	40.452	111.941	40.452	145.257	40.452	212.52	40.452	329.65	40.452	511.648	40.452	737.821	40.452	1007.52
40.552	170.772	40.552	111.961	40.552	145.266	40.552	212.555	40.552	329.644	40.552	511.625	40.552	737.792	40.552	1007.51
40.652	170.832	40.652	111.998	40.652	145.274	40.652	212.588	40.652	329.632	40.652	511.587	40.652	737.745	40.652	1007.45
40.752	170.9	40.752	112.008	40.752	145.28	40.752	212.617	40.752	329.636	40.752	511.558	40.752	737.707	40.752	1007.4
40.852	170.988	40.852	112.029	40.852	145.296	40.852	212.633	40.852	329.622	40.852	511.517	40.852	737.655	40.852	1007.37
40.952	171.08	40.952	112.057	40.952	145.323	40.952	212.666	40.952	329.617	40.952	511.492	40.952	737.61	40.952	1007.33
41.052	171.127	41.052	112.062	41.052	145.344	41.052	212.672	41.052	329.605	41.052	511.457	41.052	737.565	41.052	1007.29
41.152	171.176	41.152	112.072	41.152	145.378	41.152	212.699	41.152	329.599	41.152	511.425	41.152	737.53	41.152	1007.26
41.252	171.252	41.252	112.094	41.252	145.387	41.252	212.717	41.252	329.589	41.252	511.388	41.252	737.501	41.252	1007.22
41.352	171.307	41.352	112.108	41.352	145.413	41.352	212.723	41.352	329.572	41.352	511.363	41.352	737.444	41.352	1007.18
41.452	171.348	41.452	112.127	41.452	145.421	41.452	212.742	41.452	329.55	41.452	511.332	41.452	737.421	41.452	1007.15
41.552	171.408	41.552	112.147	41.552	145.448	41.552	212.758	41.552	329.529	41.552	511.298	41.552	737.372	41.552	1007.1
41.652	171.469	41.652	112.162	41.652	145.458	41.652	212.768	41.652	329.511	41.652	511.265	41.652	737.346	41.652	1007.08
41.752	171.529	41.752	112.164	41.752	145.472	41.752	212.782	41.752	329.501	41.752	511.234	41.752	737.315	41.752	1007.04
41.852	171.59	41.852	112.172	41.852	145.479	41.852	212.807	41.852	329.476	41.852	511.203	41.852	737.27	41.852	1006.99
41.952	171.625	41.952	112.182	41.952	145.497	41.952	212.817	41.952	329.464	41.952	511.165	41.952	737.235	41.952	1006.95
42.052	171.678	42.052	112.197	42.052	145.503	42.052	212.844	42.052	329.451	42.052	511.14	42.052	737.186	42.052	1006.91
42.152	171.744	42.152	112.203	42.152	145.516	42.152	212.857	42.152	329.429	42.152	511.097	42.152	737.151	42.152	1006.86
42.252	171.816	42.252	112.217	42.252	145.538	42.252	212.856	42.252	329.411	42.252	511.082	42.252	737.128	42.252	1006.83
42.352	171.857	42.352	112.232	42.352	145.536	42.352	212.864	42.352	329.382	42.352	511.054	42.352	737.09	42.352	1006.77
42.452	171.912	42.452	112.234	42.452	145.55	42.452	212.895	42.452	329.371	42.452	511.017	42.452	737.049	42.452	1006.74
42.552	171.976	42.552	112.238	42.552	145.577	42.552	212.908	42.552	329.349	42.552	510.972	42.552	737.001	42.552	1006.71
42.652	172.022	42.652	112.248	42.652	145.579	42.652	212.93	42.652	329.324	42.652	510.949	42.652	736.971	42.652	1006.67
42.752	172.076	42.752	112.256	42.752	145.581	42.752	212.938	42.752	329.3	42.752	510.908	42.752	736.922	42.752	1006.65
42.852	172.129	42.852	112.262	42.852	145.597	42.852	212.947	42.852	329.279	42.852	510.871	42.852	736.879	42.852	1006.61
42.952	172.174	42.952	112.26	42.952	145.612	42.952	212.961	42.952	329.249	42.952	510.843	42.952	736.85	42.952	1006.58
43.052	172.234	43.052	112.262	43.052	145.637	43.052	212.963	43.052	329.238	43.052	510.806	43.052	736.815	43.052	1006.53
43.152	172.295	43.152	112.271	43.152	145.637	43.152	212.973	43.152	329.218	43.152	510.757	43.152	736.778	43.152	1006.47
43.252	172.342	43.252	112.268	43.252	145.636	43.252	212.975	43.252	329.193	43.252	510.722	43.252	736.737	43.252	1006.44
43.352	172.398	43.352	112.293	43.352	145.651	43.352	212.977	43.352	329.164	43.352	510.703	43.352	736.698	43.352	1006.4
43.452	172.467	43.452	112.295	43.452	145.651	43.452	212.985	43.452	329.15	43.452	510.646	43.452	736.672	43.452	1006.35
43.552	172.522	43.552	112.303	43.552	145.663	43.552	212.986	43.552	329.121	43.552	510.617	43.552	736.636	43.552	1006.3
43.652	172.586	43.652	112.305	43.652	145.677	43.652	213	43.652	329.097	43.652	510.568	43.652	736.6	43.652	1006.26
43.752	172.643	43.752	112.307	43.752	145.686	43.752	213.008	43.752	329.072	43.752	510.523	43.752	736.551	43.752	1006.2
43.852	172.697	43.852	112.308	43.852	145.688	43.852	213.004	43.852	329.043	43.852	510.476	43.852	736.508	43.852	1006.15
43.952	172.738	43.952	112.307	43.952	145.706	43.952	213.006	43.952	329.019	43.952	510.439	43.952	736.483	43.952	1006.11
44.052	172.752	44.052	112.319	44.052	145.708	44.052	213.012	44.052	328.988	44.052	510.398	44.052	736.428	44.052	1006.05
44.152	172.793	44.152	112.316	44.152	145.718	44.152	213.02	44.152	328.958	44.152	510.363	44.152	736.397	44.152	1006.01
44.252	172.836	44.252	112.319	44.252	145.719	44.252	213.018	44.252	328.933	44.252	510.312	44.252	736.36	44.252	1005.97
44.352	172.889	44.352	112.326	44.352	145.722	44.352	213.018	44.352	328.91	44.352	510.267	44.352	736.311	44.352	1005.91
44.452	172.935	44.452	112.338	44.452	145.735	44.452	213.016	44.452	328.88	44.452	510.222	44.452	736.27	44.452	1005.86
44.552	172.963	44.552	112.344	44.552	145.741	44.552	213.018	44.552	328.839	44.552	510.173	44.552	736.214	44.552	1005.81
44.652	173.014	44.652	112.342	44.652	145.757	44.652	213.008	44.652	328.816	44.652	510.132	44.652	736.186	44.652	1005.78
44.752	173.047	44.752	112.358	44.752	145.761	44.752	213.012	44.752	328.79	44.752	510.113	44.752	736.139	44.752	1005.72
44.852	173.092	44.852	112.363	44.852	145.766	44.852	213.006	44.852	328.757	44.852	510.082	44.852	736.083	44.852	1005.67
44.952	173.139	44.952	112.358	44.952	145.776	44.952	213.012	44.952	328.728	44.952	510.048	44.952	736.03	44.952	1005.62
45.052	173.168	45.052	112.361	45.052	145.766	45.052	213.012	45.052	328.699	45.052	510.011	45.052	735.979	45.052	1005.6
45.152	173.221	45.152	112.369	45.152	145.776	45.152	213.008	45.152	328.669	45.152	509.968	45.152	735.93	45.152	1005.56
45.252	173.272	45.252	112.383	45.252	145.766	45.252	212.998	45.252	328.621	45.252	509.933	45.252	735.897	45.252	1005.52
45.352	173.342	45.352	112.377	45.352	145.768	45.352	212.981	45.352	328.591	45.352	509.908	45.352	735.848	45.352	1005.47
45.452	173.396	45.452	112.373	45.452	145.778	45.452	212.981	45.452	328.574	45.452	509.871	45.452	735.799	45.452	1005.43
45.552	173.436	45.552	112.369	45.552	145.786	45.552	212.973	45.552	328.55	45.552	509.847	45.552	735.745	45.552	1005.39
45.652	173.457	45.652	112.375	45.652	145.776	45.652	212.977	45.652	328.521	45.652	509.798	45.652	735.706	45.652	1005.34
45.752	173.483	45.752	112.369	45.752	145.778	45.752	212.967	45.752	328.496	45.752	509.761	45.752	735.672	45.752	1005.29
45.852	173.529	45.852	112.363	45.852	145.788	45.852	212.961	45.852	328.458	45.852	509.726	45.852	735.62	45.852	1005.26
45.952	173.572	45.952	112.358	45.952	145.786	45.952	212.955	45.952	328.433	45.952	509.677	45.952	735.577	45.952	1005.22
46.052	173.598	46.052	112.354	46.052	145.776	46.052	212.945	46.052	328.39	46.052	509.638	46.052	735.538	46.052	1005.19
46.152	173.643	46.152	112.351	46.152	145.784	46.152	212.934	46.152	328.367	46.152	509.607	46.152	735.487	46.152	1005.16
46.252	173.682	46.252	112.342	46.252	145.786	46.252	212.922	46.252	328.329	46.252	509.576	46.252	735.461	46.252	1005.11
46.352	173.695	46.352	112.338	46.352	145.792	46.352	212.922	46.352	328.304	46.352	509.521	46.352	735.413	46.352	1005.06
46.452	173.733	46.452	112.35	46.452	145.794	46.452	212.908	46.452	328.281	46.452	509.472	46.452	735.378	46.452	1005.04
46.552	173.768	46.552	112.351	46.552	145.792	46.552	212.891	46.552	328.257	46.552	509.406	46.552	735.346	46.552	1004.97
46.652	173.803	46.652	112.346	46.652	145.786	46.652	212.887	46.652	328.232	46.652	509.363	46.652	735.27	46.652	1004.92
46.752	173.842	46.752	112.334	46.752	145.776	46.752	212.875	46.752	328.195	46.752	509.306	46.752	735.206	46.752	1004.87
46.852	173.879	46.852	112.338	46.852	145.792	46.852	212.857	46.852	328.171	46.852	509.254	46.852	735.167	46.852	1004.83
46.952	173.908	46.952	112.338	46.952	145.786	46.952	212.832	46.952	328.13	46.952	509.183	46.952	735.104	46.952	1004.77
47.052	173.924	47.052	112.332	47.052	145.78	47.052	212.821	47.052	328.086	47.052	509.136	47.052	735.053	47.052	1004.72
47.152	173.955	47.152	112.326	47.152	145.78	47.152	212.801	47.152	328.05	47.152	509.079	47.152	734.987	47.152	1004.65
47.252	173.988	47.252	112.32	47.252	145.788	47.252	212.789	47.252	328.009	47.252	509.023	47.252	734.917	47.252	1004.57
47.352	174.022	47.352	112.315	47.352	145.778	47.352	212.768	47.352	327.957	47.352	508.992	47.352	734.84	47.352	1004.51
47.452	174.057	47.452	112.311	47.452	145.78	47.452	212.75	47.452	327.888	47.452	508.935	47.452	734.776	47.452	1004.44
47.552	174.104	47.552	112.293	47.552	145.792	47.552	212.736	47.552	327.82	47.552	508.874	47.552	734.706	47.552	1004.39
47.652	174.137	47.652	112.295	47.652	145.788	47.652	212.707	47.652	327.765	47.652	508.812	47.652	734.636	47.652	1004.31
47.752	174.182	47.752	112.283	47.752	145.786	47.752	212.692	47.752	327.72	47.752	508.755	47.752	734.59	47.752	1004.22
47.852	174.213	47.852	112.279	47.852	145.774	47.852	212.678	47.852	327.66	47.852	508.691	47.852	734.503	47.852	1004.15
47.952	174.246	47.952	112.273	47.952	145.764	47.952	212.641	47.952	327.605	47.952	508.636	47.952	734.452	47.952	1004.08
48.052	174.275	48.052	112.271	48.052	145.755	48.052	212.625	48.052	327.552	48.052	508.578	48.052	734.378	48.052	1003.97
48.152	174.322	48.152	112.268	48.152	145.745	48.152	212.614	48.152	327.476	48.152	508.507	48.152	734.307	48.152	1003.92
48.252	174.367	48.252	112.254	48.252	145.733	48.252	212.576	48.252	327.421	48.252	508.427	48.252	734.219	48.252	1003.82
48.352	174.381	48.352	112.244	48.352	145.733	48.352	212.551	48.352	327.349	48.352	508.377	48.352	734.143	48.352	1003.73
48.452	174.416	48.452	112.24	48.452	145.727	48.452	212.532	48.452	327.261	48.452	508.318	48.452	734.073	48.452	1003.63
48.552	174.451	48.552	112.223	48.552	145.71	48.552	212.508	48.552	327.212	48.552	508.25	48.552	733.956	48.552	1003.51
48.652	174.469	48.652	112.217	48.652	145.718	48.652	212.473	48.652	327.156	48.652	508.189	48.652	733.858	48.652	1003.38
48.752	174.49	48.752	112.211	48.752	145.708	48.752	212.459	48.752	327.099	48.752	508.132	48.752	733.762	48.752	1003.28
48.852	174.518	48.852	112.193	48.852	145.702	48.852	212.43	48.852	327.062	48.852	508.048	48.852	733.655	48.852	1003.19
48.952	174.553	48.952	112.172	48.952	145.698	48.952	212.41	48.952	326.992	48.952	507.961	48.952	733.553	48.952	1003.1
49.052	174.572	49.052	112.166	49.052	145.677	49.052	212.379	49.052	326.945	49.052	507.89	49.052	733.417	49.052	1002.95
49.152	174.598	49.152	112.15	49.152	145.671	49.152	212.35	49.152	326.88	49.152	507.808	49.152	733.301	49.152	1002.87
49.252	174.623	49.252	112.141	49.252	145.671	49.252	212.313	49.252	326.82	49.252	507.734	49.252	733.186	49.252	1002.74
49.352	174.643	49.352	112.135	49.352	145.657	49.352	212.293	49.352	326.746	49.352	507.626	49.352	733.085	49.352	1002.63
49.452	174.672	49.452	112.123	49.452	145.647	49.452	212.262	49.452	326.687	49.452	507.519	49.452	732.956	49.452	1002.52
49.552	174.682	49.552	112.113	49.552	145.632	49.552	212.242	49.552	326.619	49.552	507.414	49.552	732.829	49.552	1002.4
49.652	174.701	49.652	112.108	49.652	145.624	49.652	212.217	49.652	326.531	49.652	507.318	49.652	732.725	49.652	1002.29
49.752	174.726	49.752	112.086	49.752	145.612	49.752	212.176	49.752	326.449	49.752	507.211	49.752	732.604	49.752	1002.18
49.852	174.76	49.852	112.062	49.852	145.606	49.852	212.121	49.852	326.361	49.852	507.107	49.852	732.483	49.852	1002.04
49.952	174.775	49.952	112.053	49.952	145.589	49.952	212.068	49.952	326.265	49.952	507.015	49.952	732.37	49.952	1001.92
50.052	174.803	50.052	112.027	50.052	145.573	50.052	212.027	50.052	326.189	50.052	506.922	50.052	732.245	50.052	1001.78
50.152	174.842	50.152	112.018	50.152	145.555	50.152	211.973	50.152	326.105	50.152	506.837	50.152	732.128	50.152	1001.64
50.252	174.848	50.252	112.008	50.252	145.53	50.252	211.942	50.252	326.035	50.252	506.722	50.252	732.018	50.252	1001.49
50.352	174.865	50.352	111.992	50.352	145.526	50.352	211.916	50.352	325.949	50.352	506.597	50.352	731.879	50.352	1001.35
50.452	174.893	50.452	111.973	50.452	145.497	50.452	211.867	50.452	325.875	50.452	506.504	50.452	731.745	50.452	1001.2
50.552	174.912	50.552	111.951	50.552	145.472	50.552	211.807	50.552	325.798	50.552	506.369	50.552	731.604	50.552	1001.06
50.652	174.937	50.652	111.937	50.652	145.46	50.652	211.762	50.652	325.734	50.652	506.211	50.652	731.471	50.652	1000.92
50.752	174.947	50.752	111.914	50.752	145.446	50.752	211.719	50.752	325.66	50.752	506.093	50.752	731.339	50.752	1000.76
50.852	174.975	50.852	111.908	50.852	145.425	50.852	211.658	50.852	325.572	50.852	505.961	50.852	731.21	50.852	1000.6
50.952	174.988	50.952	111.893	50.952	145.395	50.952	211.602	50.952	325.484	50.952	505.808	50.952	731.034	50.952	1000.44
51.052	175.014	51.052	111.871	51.052	145.382	51.052	211.557	51.052	325.394	51.052	505.658	51.052	730.862	51.052	1000.27
51.152	175.018	51.152	111.854	51.152	145.358	51.152	211.496	51.152	325.3	51.152	505.507	51.152	730.686	51.152	1000.1
51.252	175.039	51.252	111.832	51.252	145.331	51.252	211.434	51.252	325.201	51.252	505.394	51.252	730.526	51.252	999.943
51.352	175.061	51.352	111.812	51.352	145.317	51.352	211.416	51.352	325.086	51.352	505.273	51.352	730.36	51.352	999.759
51.452	175.086	51.452	111.807	51.452	145.292	51.452	211.371	51.452	324.992	51.452	505.099	51.452	730.186	51.452	999.595
51.552	175.107	51.552	111.785	51.552	145.257	51.552	211.285	51.552	324.88	51.552	504.992	51.552	729.995	51.552	999.427
51.652	175.123	51.652	111.771	51.652	145.227	51.652	211.217	51.652	324.765	51.652	504.857	51.652	729.827	51.652	999.236
51.752	175.133	51.752	111.742	51.752	145.198	51.752	211.153	51.752	324.656	51.752	504.707	51.752	729.636	51.752	999.038
51.852	175.154	51.852	111.725	51.852	145.169	51.852	211.078	51.852	324.547	51.852	504.568	51.852	729.475	51.852	998.849
51.952	175.168	51.952	111.703	51.952	145.132	51.952	211.006	51.952	324.431	51.952	504.437	51.952	729.327	51.952	998.697
52.052	175.182	52.052	111.686	52.052	145.106	52.052	210.916	52.052	324.308	52.052	504.287	52.052	729.131	52.052	998.531
52.152	175.213	52.152	111.668	52.152	145.077	52.152	210.848	52.152	324.195	52.152	504.172	52.152	728.909	52.152	998.345
52.252	175.236	52.252	111.647	52.252	145.036	52.252	210.782	52.252	324.079	52.252	504.011	52.252	728.718	52.252	998.161
52.352	175.246	52.352	111.627	52.352	145.018	52.352	210.717	52.352	323.949	52.352	503.851	52.352	728.518	52.352	997.998
52.452	175.264	52.452	111.621	52.452	144.977	52.452	210.656	52.452	323.847	52.452	503.703	52.452	728.313	52.452	997.82
52.552	175.277	52.552	111.611	52.552	144.952	52.552	210.594	52.552	323.726	52.552	503.543	52.552	728.104	52.552	997.634
52.652	175.287	52.652	111.582	52.652	144.917	52.652	210.549	52.652	323.617	52.652	503.367	52.652	727.905	52.652	997.443
52.752	175.291	52.752	111.553	52.752	144.876	52.752	210.481	52.752	323.49	52.752	503.208	52.752	727.721	52.752	997.255
52.852	175.308	52.852	111.529	52.852	144.843	52.852	210.41	52.852	323.375	52.852	503.037	52.852	727.518	52.852	997.064
52.952	175.307	52.952	111.512	52.952	144.819	52.952	210.336	52.952	323.261	52.952	502.851	52.952	727.282	52.952	996.841
53.052	175.322	53.052	111.498	53.052	144.778	53.052	210.279	53.052	323.136	53.052	502.675	53.052	727.065	53.052	996.626
53.152	175.328	53.152	111.479	53.152	144.753	53.152	210.199	53.152	323.021	53.152	502.478	53.152	726.866	53.152	996.416
53.252	175.342	53.252	111.463	53.252	144.733	53.252	210.145	53.252	322.886	53.252	502.281	53.252	726.667	53.252	996.228
53.352	175.361	53.352	111.44	53.352	144.684	53.352	210.068	53.352	322.765	53.352	502.097	53.352	726.442	53.352	996.017
53.452	175.357	53.452	111.414	53.452	144.651	53.452	209.981	53.452	322.644	53.452	501.896	53.452	726.214	53.452	995.798
53.552	175.365	53.552	111.389	53.552	144.616	53.552	209.877	53.552	322.523	53.552	501.722	53.552	725.979	53.552	995.576
53.652	175.379	53.652	111.371	53.652	144.593	53.652	209.797	53.652	322.367	53.652	501.521	53.652	725.737	53.652	995.37
53.752	175.381	53.752	111.33	53.752	144.567	53.752	209.711	53.752	322.22	53.752	501.332	53.752	725.518	53.752	995.166
53.852	175.4	53.852	111.307	53.852	144.53	53.852	209.635	53.852	322.066	53.852	501.132	53.852	725.296	53.852	994.986
53.952	175.408	53.952	111.273	53.952	144.507	53.952	209.571	53.952	321.925	53.952	500.941	53.952	725.065	53.952	994.775
54.052	175.418	54.052	111.244	54.052	144.464	54.052	209.496	54.052	321.777	54.052	500.711	54.052	724.858	54.052	994.576
54.152	175.412	54.152	111.221	54.152	144.427	54.152	209.408	54.152	321.63	54.152	500.511	54.152	724.647	54.152	994.378
54.252	175.432	54.252	111.197	54.252	144.382	54.252	209.332	54.252	321.48	54.252	500.328	54.252	724.411	54.252	994.154
54.352	175.437	54.352	111.164	54.352	144.321	54.352	209.246	54.352	321.347	54.352	500.138	54.352	724.175	54.352	993.939
54.452	175.44	54.452	111.135	54.452	144.272	54.452	209.164	54.452	321.187	54.452	499.953	54.452	723.94	54.452	993.724
54.552	175.435	54.552	111.104	54.552	144.241	54.552	209.088	54.552	321.009	54.552	499.773	54.552	723.698	54.552	993.521
54.652	175.443	54.652	111.08	54.652	144.196	54.652	209.008	54.652	320.851	54.652	499.568	54.652	723.468	54.652	993.333
54.752	175.437	54.752	111.055	54.752	144.147	54.752	208.92	54.752	320.707	54.752	499.371	54.752	723.268	54.752	993.099
54.852	175.435	54.852	111.018	54.852	144.093	54.852	208.813	54.852	320.558	54.852	499.148	54.852	723.026	54.852	992.896
54.952	175.437	54.952	111.002	54.952	144.036	54.952	208.717	54.952	320.406	54.952	498.972	54.952	722.79	54.952	992.666
55.052	175.432	55.052	110.971	55.052	143.975	55.052	208.606	55.052	320.251	55.052	498.775	55.052	722.546	55.052	992.486
55.152	175.428	55.152	110.941	55.152	143.913	55.152	208.512	55.152	320.101	55.152	498.55	55.152	722.304	55.152	992.326
55.252	175.43	55.252	110.891	55.252	143.868	55.252	208.416	55.252	319.937	55.252	498.308	55.252	722.046	55.252	992.126
[truncated: 1,854 more rows]

## Sheet: CPC_1-190_DN_BA
	nM CPC	Specific binding			Req vs C_X	Req vs C_Y
[truncated: 100 more rows]

[truncated: 10 more sheets: CPC_1-190_DNK12A_Sensorgram, CPC_1-190_DNK12A_BA, CPC_1-190_3A_Sensorgram, CPC_1-190_3A_BA, CPC_1-190_5A_Sensorgram, CPC_1-190_5A_BA, CPC_1-190_DNK12A3A_Sensorgram, CPC_1-190_DNK12A3A_BA, CPC_1-190_DNK12A5A_Sensorgram, CPC_1-190_DNK12A5A_BA]
