# Supplementary material for: Nucleosome interaction of the CPC secures centromeric chromatin integrity and chromosome segregation fidelity
Source: EMBO J. 2025 Oct 27;44(22):6556–97. doi: 10.1038/s44318-025-00594-y (PMC12624148; doi:10.1038/s44318-025-00594-y)
Supplement: Supplementary file 9 — EV Figure Source Data [file 44318_2025_594_MOESM9_ESM.zip › Source_Data_EV_Figures/Fig_EV8/Fig_EV8C/Fig_EV8C.xlsx]

## Sheet: Widom
	CPC1-190	CPC1-190 6A	CPC1-190 Borealin deltaloop	CPC1-58	CPC1-190 Borealin10-end
Percentage of protection	80.618	49.5086	57.145	34.3634	63.9188		Replicate1
Percentage of protection	68.9115	21.0747	23.7849	23.4489	41.2441		Replicate2
Percentage of protection	73.6333	38.7917	32.3937	9.43271	23.1979		Replicate3

## Sheet: Alpha
	CPC1-190	CPC1-190 6A	CPC1-190 Borealin deltaloop	CPC1-58	CPC1-190 Borealin10-end
Percentage of protection	80.7306	42.5974	41.4689	23.4808	45.6407	Replicate1
Percentage of protection	70.8566	51.3922	29.2782	46.3452	46.7205	Replicate2
Percentage of protection	69.0186	56.5382	40.4055	61.2024	53.056	Replicate3
