# Supplementary material for: Nucleosome interaction of the CPC secures centromeric chromatin integrity and chromosome segregation fidelity
Source: EMBO J. 2025 Oct 27;44(22):6556–97. doi: 10.1038/s44318-025-00594-y (PMC12624148; doi:10.1038/s44318-025-00594-y)
Supplement: Supplementary file 9 — EV Figure Source Data [file 44318_2025_594_MOESM9_ESM.zip › Source_Data_EV_Figures/Fig_EV8/Fig_EV8D/Fig_EV8D.xlsx]

## Sheet: 12mer_Array
	CPC_1-190	CPC_11-end	CPC_11-end_K12A	CPC_h_3A	CPC_10-end_K12A_h3A	CPC_Deltaloop	CPC_1-1-190_6A	CPC_6A_Dloop	CPC_1-58
Percentage of protection	60.4548	22.0835	29.8444	20.0607	16.5212	22.6773	26.6847	8.00195	7.6212	Replicate1
Percentage of protection	90.4736	33.5207	25.4932	29.95	48.0809	37.7692	34.3156	20.3038	26.4926	Replicate2
Percentage of protection	76.9087	24.224	18.9583	38.1549	18.4072	22.4033	14.6217	9.66782	3.36192	Replicate3
