# Supplementary material for: Nucleosome interaction of the CPC secures centromeric chromatin integrity and chromosome segregation fidelity
Source: EMBO J. 2025 Oct 27;44(22):6556–97. doi: 10.1038/s44318-025-00594-y (PMC12624148; doi:10.1038/s44318-025-00594-y)
Supplement: Supplementary file 9 — EV Figure Source Data [file 44318_2025_594_MOESM9_ESM.zip › Source_Data_EV_Figures/Fig_EV9/Fig_EV9E/Fig_EV9E.xlsx]

## Sheet: Sheet1
	INCENP wt	INCENP 6A
	1.09884	1.11624
	1.09448	1.15668
	0.840983	0.715995
	0.859625	0.871381
	0.871975	1.03119
	1.19174	0.791421
	1.37706	1.19585
	1.37433	0.981732
	1.67326	0.808118
	1.34508	0.961623
	0.934803	0.767473
	0.909545	0.705471
	1.16327	0.941609
	1.12709	0.851922
	0.956349	1.21029
	1.09701	1.0223
	0.980074	0.646143
	1.01461	0.961931
	0.884524	0.927804
	0.967278	0.975026
	0.99175	1.10243
	1.15031	0.780497
	1.0304	0.675193
	1.01132	0.795079
	1.23747	0.89599
	1.06538	0.773078
	0.932597	0.778317
	1.01301	0.819101
	0.994992	0.761509
	0.808597	0.683385
	1.09388	0.743069
	0.718223	0.927296
	0.604742	0.874266
	0.874079	0.719032
	0.794954	0.609585
	0.79397	0.77776
	0.8386	0.982385
	0.907962	0.845681
	1.10623	0.810554
	0.652264	0.834505
	0.93055	0.66383
	0.949583	0.592489
	0.782084	0.605649
	1.01012	0.794025
	0.879196	0.760949
	0.866467	0.744595
	1.16137	0.843193
	1.00501	0.774094
	0.611445	0.722249
	0.728192	0.792573
	1.72675	0.837295
	1.46811	0.666761
	0.941313	0.600366
	0.918081	0.586055
	1.36397	0.651364
	1.30065	0.355036
	1.05431	0.656055
	1.17741	0.619578
	1.22348	0.609281
	1.42425	0.734494
	1.23717	0.531807
	1.59242	0.600225
	0.96867	0.673303
	1.3532	0.573284
	1.64073	0.530758
	1.61416	0.713221
	1.21362	0.602013
	1.54422	0.517271
	1.38869	0.729188
	1.82915	0.625483
	1.793	0.589965
	1.62974	0.569009
	1.77461	0.532216
	1.34542	0.531517
	1.23797	0.575516
	0.844789	0.7823
	1.1699	0.635093
	1.02697	0.685711
	0.828969	0.571398
	0.83271	0.953925
	0.790076	0.791558
	0.7943	0.836295
	0.834689	0.608765
	1.06704	0.645508
	1.05435	0.727262
	0.930888	0.693086
	1.19089	0.753063
	1.22665	0.534034
	0.840334	0.842636
	1.13936	0.715709
	0.886153	0.758436
	0.982062	0.616316
	0.905542	0.835556
	0.78994	0.89275
	0.74959	0.650257
	1.174	0.622848
	1.01055	0.734783
	0.790938	0.659626
	0.835653	0.654423
	0.714089	0.766675
	1.24218	0.748605
	0.990274	0.797011
	0.808844	0.605397
	0.729733	0.60772
	0.855011	0.704201
	0.959167	0.564417
	0.893461	0.624329
	0.905281	0.685709
	0.909577	0.67824
	1.1832	0.647447
	0.732656	0.903928
	0.876472	0.769962
	0.856156	0.554273
	1.04313	0.535817
	0.82479	0.550909
	0.809405	0.734839
	0.879545	0.855774
	0.885952	0.67605
	0.729083	0.658392
	0.876461	0.52108
	0.688406	0.574557
	0.875755	0.412589
	1.03415	0.510379
	0.761642	0.409857
	0.805803	0.635773
	0.804769	0.818093
	0.932788	0.689691
	1.09808	0.538275
	1.30126	0.680798
	1.07213	0.378498
	1.18742	0.613304
	0.95701	0.404847
	0.866673	0.379639
	0.982877	0.48986
	0.909884	0.347992
	0.899424	0.385748
	0.71187	0.420471
	1.0921	0.264821
	0.910586	0.531472
	0.7769	0.611776
	1.01342	0.882
	0.831605	0.653126
	0.810237	0.569496
	0.988247	0.541762
	0.863648	0.289213
	0.787266	0.288111
	0.640765	0.459302
	0.859637	0.495493
	0.798704	0.409174
	1.06318	0.535858
	1.80821	0.649655
	1.59223	0.821126
	1.34648	0.418298
	1.45958	0.568687
	1.55649	0.413114
	1.38269	0.571407
	1.34916	0.80279
	1.5712	0.701735
	1.4044	0.488631
	1.07754	0.490684
	1.56229	0.613414
	1.16611	0.558053
	1.42884	0.493351
	1.37944	0.467674
	1.20476	0.688178
	1.6802	0.681291
	1.28142	0.557569
	1.75397	0.537018
	1.86234	0.524925
	1.80586	0.631277
	1.71536	0.602006
	1.44916	0.533665
	1.44861	0.594267
	1.4482	0.424988
	1.34641	0.577722
	1.25832	0.711689
	1.24089	0.44317
	1.24494	0.409168
	1.16286	0.533839
	1.0359	0.623977
	0.969234	0.410026
	1.24701	0.381955
	1.40831	0.550147
	0.896487	0.545166
	0.9263	0.695595
	0.732058	0.717194
	1.02226	0.515109
	1.16299	0.624017
	1.10637	0.522503
	1.01055	0.666432
	1.05143	0.451342
	0.957902	0.445301
	1.08391	0.694754
	1.05559	0.616699
	0.982249	0.594873
	0.895483	0.842328
	0.858609	0.572637
	0.844378	0.828235
	0.991621	0.692573
	0.816277	0.530654
	1.18015	0.794236
	1.06338	0.741538
	0.902021	0.549372
	0.809565	0.659949
	0.843806	0.575373
	0.581211	0.674678
	0.769542	0.497088
	0.804407	0.630385
	0.597282	0.669166
	0.96381	0.665045
	1.04422	0.767356
	0.969227	0.523275
	0.80812	0.573052
	0.746016	0.496643
	0.720287	0.882983
	0.8352	0.725303
	0.931948	0.803428
	0.74957	0.761201
	0.935065	0.447408
	0.74318	0.871876
	1.05893	0.708355
	0.728616	0.478074
	0.761082	0.70654
	0.734419	0.681451
	0.891454	0.756369
	1.01947	0.881407
	0.943517	1.07113
	1.19641	0.615684
	0.910786	0.962467
	1.23147	0.961461
	1.21691	0.717576
	1.18416	0.750432
	1.39635	0.848187
	0.878353	0.804847
	1.19261	1.21693
	0.927671	0.90312
	0.946811	0.978477
	1.37964	0.677986
	1.43584	0.732422
	1.21131	0.7444
	1.33144	0.636334
	1.40199	0.993811
	1.30597	0.961575
	1.38398	1.00049
	1.10008	1.14552
	1.11106	0.713584
	0.941513	0.687838
	1.11217	0.886743
	1.04978	0.721116
	0.988704	0.877299
