# Supplementary material for: Nucleosome interaction of the CPC secures centromeric chromatin integrity and chromosome segregation fidelity
Source: EMBO J. 2025 Oct 27;44(22):6556–97. doi: 10.1038/s44318-025-00594-y (PMC12624148; doi:10.1038/s44318-025-00594-y)
Supplement: Supplementary file 9 — EV Figure Source Data [file 44318_2025_594_MOESM9_ESM.zip › Source_Data_EV_Figures/Fig_EV9/Fig_EV9F/Fig_EV9F.xlsx]

## Sheet: Sheet1
	Borealin WT	Borealin dN	Borealin 5A
	1.00608	0.818566	1.33982
	0.891053	0.757562	1.02319
	1.15616	0.729717	1.24039
	1.12221	0.784567	1.19659
	0.971966	0.698716	0.975532
	1.09249	0.59735	1.36728
	1.16548	0.561869	1.48054
	1.08752	1.09946	1.20504
	1.18173	0.802597	1.39441
	1.0564	0.897339	1.12169
	1.36644	0.602365	1.38329
	1.40559	0.647019	0.949886
	1.53522	0.945788	1.27006
	1.05091	0.983289	1.26607
	0.947146	0.643431	1.3519
	0.934976	0.76615	0.979764
	1.14681	0.640604	1.18592
	1.2594	0.676901	1.39414
	1.22821	1.05616	1.01787
	0.878977	0.881565	1.34167
	1.20784	0.743984	1.26157
	0.940086	0.701122	1.37663
	1.18055	0.697559	1.24483
	1.12686	0.595214	1.0225
	0.858271	0.929316	1.11431
	1.32089	0.887402	1.04825
	0.932157	0.683794	0.953767
	0.776062	0.756725	0.861807
	0.892363	0.587096	0.833248
	0.711916	0.892783	0.643459
	0.751632	0.704713	0.60483
	0.598682	0.872268	0.633
	0.892622	1.03747	0.578665
	1.16304	0.634335	0.776214
	1.34673	0.817916	0.605816
	1.01359	0.985772	0.633532
	0.676954	0.965882	0.864099
	1.05908	0.887908	0.901683
	0.61581	0.813952	0.848282
	0.819315	0.991611	0.729275
	0.833319	0.878385	0.987683
	0.88478	0.95307	1.02229
	1.39147	0.834647	0.636019
	1.15215	0.807788	0.626811
	0.807522	0.752915	0.573977
	0.753242	0.674337	0.638861
	0.664303	0.614445	0.902489
	0.9069	0.650697	0.709324
	0.873373	0.81188	0.657465
	0.912439	0.645589	0.633611
	1.0837	0.469058	0.672182
	1.44051	0.492518	0.894763
	1.04155	0.6661	0.766616
	1.0708	0.793519	0.913653
	1.06976	0.480243	0.944048
	0.989016	0.591362	1.05709
	0.859784	0.640474	0.958955
	0.802882	0.839355	0.85393
	0.633749	0.754369	0.845442
	0.990321	0.677518	0.735189
	1.26276	0.587044	0.763513
	0.708768	0.653962	0.82066
	1.34605	0.557535	1.05751
	0.747771	0.439965	0.830766
	1.09124	1.02886	0.84788
	1.06252	0.840349	1.1877
	0.908974	0.714716	0.80841
	0.761139	0.584443	0.743285
	0.682813	0.705601	0.932041
	1.11571	0.833773	0.817383
	1.19926	0.627423	0.973658
	1.02093	0.5936	0.788996
	0.783249	0.439027	1.01952
	0.722496	0.550349	1.20001
	0.929053	0.557079	0.972274
	1.15056	0.800611	1.01849
	1.33604	0.936604	1.00833
	1.20191	0.64947	0.800475
	1.08668	0.908338	1.20862
	1.09965	0.857036	1.08378
	1.13482	0.790142	1.41865
	1.17068	0.730884	1.56446
	1.51583	0.609316	1.26652
	1.21371	0.6545	0.999882
	1.17424	0.609717	0.98773
	1.03976	0.730465	0.837436
	1.22164	0.906608	0.720393
	0.959154	0.918855	0.892992
	0.752755	0.663694	0.913031
	1.07826	0.709022	0.855334
	1.03555	0.738318	0.887572
	0.859336	0.760993	0.890766
	0.825313	0.630401	1.08719
	0.917996	0.959222	0.88596
	1.2391	1.17992	0.896413
	0.941151	0.857345	0.881511
	1.13186	0.840979	0.939718
	0.998727	0.633922	0.897513
	0.888297	0.560436	0.816849
	0.896141	0.567658	0.997371
	0.980494	0.658984	1.37096
	1.5602	0.611461	0.948762
	1.13502	0.878353	0.907409
	1.40022	0.530835	0.853931
	1.10086	0.713918	1.06547
	1.08766	0.570087	1.12305
	1.11926	0.931562	1.29933
	1.35874	0.436713	0.998697
	1.44338	0.561027	1.108
	1.01656	0.438383	1.00854
	1.33394	0.510413	1.22332
	1.04859	0.607642	1.06377
	0.760265	0.506749	0.991632
	0.9929	0.767309	0.992006
	1.04615	0.680945	1.03962
	1.21259	0.620268	0.815529
	1.0546	0.607512	1.13723
	0.917444	0.709344	1.05085
	0.975859	0.665936	1.19564
	1.36278	0.642234	0.834872
	0.821363	0.683366	0.944326
	0.953592	0.582078	0.857072
	1.00942	0.731923	0.766753
	1.06644	0.648667	0.857821
	1.0386	0.533409	0.889495
	1.17295	1.39307	1.22941
	0.812097	0.969799	0.867845
	0.653109	0.936193	0.970642
	0.692018	0.655932	0.765847
	0.682505	1.25563	1.16832
	0.861976	0.832773	1.01972
	1.07442	0.812717	0.934289
	1.35105	0.70109	1.02786
	0.792533	0.542008	0.9345
	0.851446	1.08111	0.784336
	0.726602	0.971435	0.985516
	0.777255	0.897895	0.89852
	0.841875	0.98435	0.764181
	0.799386	0.650673	0.821998
	0.702209	0.929849	0.828584
	0.95441	0.909895	0.850896
	0.778207	0.709133	0.776054
	1.01364	1.00969	1.04654
	1.03363	0.440223	0.925757
	0.834831	0.661134	0.994115
	0.875209	0.764934	0.753992
	1	0.729878	0.864135
	1.20002	0.778033	0.84394
	0.641355	0.575157	0.904997
	0.746361	1.00636	1.02003
	1.21222	0.827601	0.884068
	0.890621	0.789385	0.778093
	0.844273	0.790179	0.729547
	0.939732	0.842014	0.812835
	1.01237	0.616357	1.01296
	0.795822	0.670827	0.777789
	0.812634	0.577157	0.939148
	1.08881	0.969647	0.935284
	1.35556	0.736776	0.919735
	1.01767	0.774707	0.807572
	0.862213	0.888445	0.652995
	0.901783	0.483458	0.860658
	1.03977	0.758187	1.0044
	1.11835	0.916004	0.694193
	0.849974	0.75854	0.741312
	0.806079	0.768773	0.676909
	1.09269	0.627133	0.714025
	1.10504	0.872457	0.744618
	1.08156	0.832321	0.886506
	0.967086	0.753514	0.829313
	0.998703	0.819465	0.95664
	0.819975	0.663439	0.975596
	0.793555	0.567026	0.902579
	0.848151	0.811496	0.800142
	0.838264	0.574712	0.774958
