# Supplementary material for: Nucleosome interaction of the CPC secures centromeric chromatin integrity and chromosome segregation fidelity
Source: EMBO J. 2025 Oct 27;44(22):6556–97. doi: 10.1038/s44318-025-00594-y (PMC12624148; doi:10.1038/s44318-025-00594-y)
Supplement: Supplementary file 9 — EV Figure Source Data [file 44318_2025_594_MOESM9_ESM.zip › Source_Data_EV_Figures/Fig_EV9/Fig_EV9H/Alpha_fold_model_SGOmotif_H2AT120NCP_summary_confidences_0.json]

{
 "chain_iptm": [
  0.44,
  0.68,
  0.66,
  0.65,
  0.65,
  0.65,
  0.66,
  0.66,
  0.66,
  0.56,
  0.5
 ],
 "chain_pair_iptm": [
  [
   0.37,
   0.53,
   0.42,
   0.47,
   0.41,
   0.43,
   0.49,
   0.48,
   0.52,
   0.35,
   0.33
  ],
  [
   0.53,
   0.74,
   0.68,
   0.8,
   0.7,
   0.71,
   0.74,
   0.71,
   0.76,
   0.62,
   0.53
  ],
  [
   0.42,
   0.68,
   0.73,
   0.7,
   0.79,
   0.73,
   0.7,
   0.75,
   0.71,
   0.62,
   0.53
  ],
  [
   0.47,
   0.8,
   0.7,
   0.67,
   0.67,
   0.7,
   0.71,
   0.64,
   0.67,
   0.62,
   0.54
  ],
  [
   0.41,
   0.7,
   0.79,
   0.67,
   0.67,
   0.71,
   0.69,
   0.67,
   0.65,
   0.62,
   0.54
  ],
  [
   0.43,
   0.71,
   0.73,
   0.7,
   0.71,
   0.7,
   0.64,
   0.78,
   0.7,
   0.61,
   0.53
  ],
  [
   0.49,
   0.74,
   0.7,
   0.71,
   0.69,
   0.64,
   0.69,
   0.7,
   0.78,
   0.61,
   0.53
  ],
  [
   0.48,
   0.71,
   0.75,
   0.64,
   0.67,
   0.78,
   0.7,
   0.66,
   0.66,
   0.63,
   0.55
  ],
  [
   0.52,
   0.76,
   0.71,
   0.67,
   0.65,
   0.7,
   0.78,
   0.66,
   0.66,
   0.63,
   0.55
  ],
  [
   0.35,
   0.62,
   0.62,
   0.62,
   0.62,
   0.61,
   0.61,
   0.63,
   0.63,
   0.42,
   0.33
  ],
  [
   0.33,
   0.53,
   0.53,
   0.54,
   0.54,
   0.53,
   0.53,
   0.55,
   0.55,
   0.33,
   0.41
  ]
 ],
 "chain_pair_pae_min": [
  [
   0.76,
   3.14,
   7.1,
   6.24,
   8.85,
   5.89,
   5.33,
   4.52,
   4.61,
   9.85,
   11.72
  ],
  [
   3.18,
   0.76,
   1.5,
   1.04,
   1.61,
   1.97,
   1.39,
   2.04,
   1.54,
   4.66,
   7.61
  ],
  [
   5.3,
   1.5,
   0.76,
   1.61,
   1.1,
   1.42,
   2.03,
   1.58,
   2.1,
   5.41,
   8.19
  ],
  [
   4.99,
   1.09,
   1.53,
   0.76,
   1.64,
   1.47,
   1.26,
   2.06,
   1.82,
   4.66,
   7.31
  ],
  [
   5.56,
   1.54,
   1.12,
   1.66,
   0.76,
   1.27,
   1.51,
   1.89,
   2.12,
   5.33,
   8.36
  ],
  [
   4.16,
   1.95,
   1.41,
   1.32,
   1.53,
   0.76,
   2.19,
   1.11,
   1.79,
   4.88,
   8.01
  ],
  [
   4.08,
   1.39,
   1.95,
   1.51,
   1.37,
   2.15,
   0.76,
   1.77,
   1.11,
   5.65,
   7.83
  ],
  [
   3.56,
   2.02,
   1.44,
   1.9,
   1.76,
   1.08,
   1.91,
   0.76,
   1.2,
   5.24,
   8.09
  ],
  [
   3.31,
   1.45,
   2.01,
   1.76,
   1.92,
   1.93,
   1.07,
   1.19,
   0.76,
   5.37,
   7.53
  ],
  [
   8.36,
   3.32,
   5.72,
   3.91,
   5.49,
   3.83,
   6.18,
   4.26,
   5.1,
   0.8,
   11.46
  ],
  [
   10.23,
   8.26,
   8.36,
   9.03,
   7.66,
   9.37,
   7.59,
   7.69,
   7.07,
   10.41,
   0.8
  ]
 ],
 "chain_ptm": [
  0.37,
  0.74,
  0.73,
  0.67,
  0.67,
  0.7,
  0.69,
  0.66,
  0.66,
  0.42,
  0.41
 ],
 "fraction_disordered": 0.43,
 "has_clash": 0.0,
 "iptm": 0.79,
 "num_recycles": 10.0,
 "ptm": 0.79,
 "ranking_score": 1.01
}
