# Supplementary material for: Nucleosome interaction of the CPC secures centromeric chromatin integrity and chromosome segregation fidelity
Source: EMBO J. 2025 Oct 27;44(22):6556–97. doi: 10.1038/s44318-025-00594-y (PMC12624148; doi:10.1038/s44318-025-00594-y)
Supplement: Supplementary file 9 — EV Figure Source Data [file 44318_2025_594_MOESM9_ESM.zip › Source_Data_EV_Figures/Fig_EV9/Fig_EV9H/Alpha_fold_model_SGOmotif_H2AT120phNCP.pdb]

SEQRES   1 A   62  LYS ALA SER PRO ALA VAL ALA LEU PRO LYS ARG ARG CYS
SEQRES   2 A   62  THR ALA SER VAL ASN TYR LYS GLU PRO THR LEU ALA SER
SEQRES   3 A   62  LYS LEU ARG ARG GLY ASP PRO PHE THR ASP LEU CYS PHE
SEQRES   4 A   62  LEU ASN SER PRO ILE PHE LYS GLN LYS LYS ASP LEU ARG
SEQRES   5 A   62  ARG SER LYS LYS ARG ALA LEU GLU VAL SER
SEQRES   1 B  129  SER GLY ARG GLY LYS GLN GLY GLY LYS ALA ARG ALA LYS
SEQRES   2 B  129  ALA LYS THR ARG SER SER ARG ALA GLY LEU GLN PHE PRO
SEQRES   3 B  129  VAL GLY ARG VAL HIS ARG LEU LEU ARG LYS GLY ASN TYR
SEQRES   4 B  129  ALA GLU ARG VAL GLY ALA GLY ALA PRO VAL TYR LEU ALA
SEQRES   5 B  129  ALA VAL LEU GLU TYR LEU THR ALA GLU ILE LEU GLU LEU
SEQRES   6 B  129  ALA GLY ASN ALA ALA ARG ASP ASN LYS LYS THR ARG ILE
SEQRES   7 B  129  ILE PRO ARG HIS LEU GLN LEU ALA ILE ARG ASN ASP GLU
SEQRES   8 B  129  GLU LEU ASN LYS LEU LEU GLY LYS VAL THR ILE ALA GLN
SEQRES   9 B  129  GLY GLY VAL LEU PRO ASN ILE GLN ALA VAL LEU LEU PRO
SEQRES  10 B  129  LYS LYS TPO GLU SER HIS HIS LYS ALA LYS GLY LYS
SEQRES   1 C  129  SER GLY ARG GLY LYS GLN GLY GLY LYS ALA ARG ALA LYS
SEQRES   2 C  129  ALA LYS THR ARG SER SER ARG ALA GLY LEU GLN PHE PRO
SEQRES   3 C  129  VAL GLY ARG VAL HIS ARG LEU LEU ARG LYS GLY ASN TYR
SEQRES   4 C  129  ALA GLU ARG VAL GLY ALA GLY ALA PRO VAL TYR LEU ALA
SEQRES   5 C  129  ALA VAL LEU GLU TYR LEU THR ALA GLU ILE LEU GLU LEU
SEQRES   6 C  129  ALA GLY ASN ALA ALA ARG ASP ASN LYS LYS THR ARG ILE
SEQRES   7 C  129  ILE PRO ARG HIS LEU GLN LEU ALA ILE ARG ASN ASP GLU
SEQRES   8 C  129  GLU LEU ASN LYS LEU LEU GLY LYS VAL THR ILE ALA GLN
SEQRES   9 C  129  GLY GLY VAL LEU PRO ASN ILE GLN ALA VAL LEU LEU PRO
SEQRES  10 C  129  LYS LYS TPO GLU SER HIS HIS LYS ALA LYS GLY LYS
SEQRES   1 D  125  PRO GLU PRO ALA LYS SER ALA PRO ALA PRO LYS LYS GLY
SEQRES   2 D  125  SER LYS LYS ALA VAL THR LYS ALA GLN LYS LYS ASP GLY
SEQRES   3 D  125  LYS LYS ARG LYS ARG SER ARG LYS GLU SER TYR SER ILE
SEQRES   4 D  125  TYR VAL TYR LYS VAL LEU LYS GLN VAL HIS PRO ASP THR
SEQRES   5 D  125  GLY ILE SER SER LYS ALA MET GLY ILE MET ASN SER PHE
SEQRES   6 D  125  VAL ASN ASP ILE PHE GLU ARG ILE ALA GLY GLU ALA SER
SEQRES   7 D  125  ARG LEU ALA HIS TYR ASN LYS ARG SER THR ILE THR SER
SEQRES   8 D  125  ARG GLU ILE GLN THR ALA VAL ARG LEU LEU LEU PRO GLY
SEQRES   9 D  125  GLU LEU ALA LYS HIS ALA VAL SER GLU GLY THR LYS ALA
SEQRES  10 D  125  VAL THR LYS TYR THR SER ALA LYS
SEQRES   1 E  125  PRO GLU PRO ALA LYS SER ALA PRO ALA PRO LYS LYS GLY
SEQRES   2 E  125  SER LYS LYS ALA VAL THR LYS ALA GLN LYS LYS ASP GLY
SEQRES   3 E  125  LYS LYS ARG LYS ARG SER ARG LYS GLU SER TYR SER ILE
SEQRES   4 E  125  TYR VAL TYR LYS VAL LEU LYS GLN VAL HIS PRO ASP THR
SEQRES   5 E  125  GLY ILE SER SER LYS ALA MET GLY ILE MET ASN SER PHE
SEQRES   6 E  125  VAL ASN ASP ILE PHE GLU ARG ILE ALA GLY GLU ALA SER
SEQRES   7 E  125  ARG LEU ALA HIS TYR ASN LYS ARG SER THR ILE THR SER
SEQRES   8 E  125  ARG GLU ILE GLN THR ALA VAL ARG LEU LEU LEU PRO GLY
SEQRES   9 E  125  GLU LEU ALA LYS HIS ALA VAL SER GLU GLY THR LYS ALA
SEQRES  10 E  125  VAL THR LYS TYR THR SER ALA LYS
SEQRES   1 F  102  SER GLY ARG GLY LYS GLY GLY LYS GLY LEU GLY LYS GLY
SEQRES   2 F  102  GLY ALA LYS ARG HIS ARG LYS VAL LEU ARG ASP ASN ILE
SEQRES   3 F  102  GLN GLY ILE THR LYS PRO ALA ILE ARG ARG LEU ALA ARG
SEQRES   4 F  102  ARG GLY GLY VAL LYS ARG ILE SER GLY LEU ILE TYR GLU
SEQRES   5 F  102  GLU THR ARG GLY VAL LEU LYS VAL PHE LEU GLU ASN VAL
SEQRES   6 F  102  ILE ARG ASP ALA VAL THR TYR THR GLU HIS ALA LYS ARG
SEQRES   7 F  102  LYS THR VAL THR ALA MET ASP VAL VAL TYR ALA LEU LYS
SEQRES   8 F  102  ARG GLN GLY ARG THR LEU TYR GLY PHE GLY GLY
SEQRES   1 G  102  SER GLY ARG GLY LYS GLY GLY LYS GLY LEU GLY LYS GLY
SEQRES   2 G  102  GLY ALA LYS ARG HIS ARG LYS VAL LEU ARG ASP ASN ILE
SEQRES   3 G  102  GLN GLY ILE THR LYS PRO ALA ILE ARG ARG LEU ALA ARG
SEQRES   4 G  102  ARG GLY GLY VAL LYS ARG ILE SER GLY LEU ILE TYR GLU
SEQRES   5 G  102  GLU THR ARG GLY VAL LEU LYS VAL PHE LEU GLU ASN VAL
SEQRES   6 G  102  ILE ARG ASP ALA VAL THR TYR THR GLU HIS ALA LYS ARG
SEQRES   7 G  102  LYS THR VAL THR ALA MET ASP VAL VAL TYR ALA LEU LYS
SEQRES   8 G  102  ARG GLN GLY ARG THR LEU TYR GLY PHE GLY GLY
SEQRES   1 H  135  ALA ARG THR LYS GLN THR ALA ARG LYS SER THR GLY GLY
SEQRES   2 H  135  LYS ALA PRO ARG LYS GLN LEU ALA THR LYS ALA ALA ARG
SEQRES   3 H  135  LYS SER ALA PRO ALA THR GLY GLY VAL LYS LYS PRO HIS
SEQRES   4 H  135  ARG TYR ARG PRO GLY THR VAL ALA LEU ARG GLU ILE ARG
SEQRES   5 H  135  ARG TYR GLN LYS SER THR GLU LEU LEU ILE ARG LYS LEU
SEQRES   6 H  135  PRO PHE GLN ARG LEU VAL ARG GLU ILE ALA GLN ASP PHE
SEQRES   7 H  135  LYS THR ASP LEU ARG PHE GLN SER SER ALA VAL MET ALA
SEQRES   8 H  135  LEU GLN GLU ALA SER GLU ALA TYR LEU VAL ALA LEU PHE
SEQRES   9 H  135  GLU ASP THR ASN LEU CYS ALA ILE HIS ALA LYS ARG VAL
SEQRES  10 H  135  THR ILE MET PRO LYS ASP ILE GLN LEU ALA ARG ARG ILE
SEQRES  11 H  135  ARG GLY GLU ARG ALA
SEQRES   1 I  135  ALA ARG THR LYS GLN THR ALA ARG LYS SER THR GLY GLY
SEQRES   2 I  135  LYS ALA PRO ARG LYS GLN LEU ALA THR LYS ALA ALA ARG
SEQRES   3 I  135  LYS SER ALA PRO ALA THR GLY GLY VAL LYS LYS PRO HIS
SEQRES   4 I  135  ARG TYR ARG PRO GLY THR VAL ALA LEU ARG GLU ILE ARG
SEQRES   5 I  135  ARG TYR GLN LYS SER THR GLU LEU LEU ILE ARG LYS LEU
SEQRES   6 I  135  PRO PHE GLN ARG LEU VAL ARG GLU ILE ALA GLN ASP PHE
SEQRES   7 I  135  LYS THR ASP LEU ARG PHE GLN SER SER ALA VAL MET ALA
SEQRES   8 I  135  LEU GLN GLU ALA SER GLU ALA TYR LEU VAL ALA LEU PHE
SEQRES   9 I  135  GLU ASP THR ASN LEU CYS ALA ILE HIS ALA LYS ARG VAL
SEQRES  10 I  135  THR ILE MET PRO LYS ASP ILE GLN LEU ALA ARG ARG ILE
SEQRES  11 I  135  ARG GLY GLU ARG ALA
SEQRES   1 J  147  DA  DC  DA  DG  DG  DA  DT  DG  DT  DA  DT  DA  DT
SEQRES   2 J  147  DA  DT  DG  DT  DG  DA  DC  DA  DC  DG  DT  DG  DC
SEQRES   3 J  147  DC  DT  DG  DG  DA  DG  DA  DC  DT  DA  DG  DG  DG
SEQRES   4 J  147  DA  DG  DT  DA  DA  DT  DC  DC  DC  DC  DT  DT  DG
SEQRES   5 J  147  DG  DC  DG  DG  DT  DT  DA  DA  DA  DA  DC  DG  DC
SEQRES   6 J  147  DG  DG  DG  DG  DG  DA  DC  DA  DG  DC  DG  DC  DG
SEQRES   7 J  147  DT  DA  DC  DG  DT  DG  DC  DG  DT  DT  DT  DA  DA
SEQRES   8 J  147  DG  DC  DG  DG  DT  DG  DC  DT  DA  DG  DA  DG  DC
SEQRES   9 J  147  DT  DG  DT  DC  DT  DA  DC  DG  DA  DC  DC  DA  DA
SEQRES  10 J  147  DT  DT  DG  DA  DG  DC  DG  DG  DC  DC  DT  DC  DG
SEQRES  11 J  147  DG  DC  DA  DC  DC  DG  DG  DG  DA  DT  DT  DC  DT
SEQRES  12 J  147  DC  DC  DA  DG
SEQRES   1 K  147  DA  DC  DA  DG  DG  DA  DT  DG  DT  DA  DT  DA  DT
SEQRES   2 K  147  DA  DT  DG  DT  DG  DA  DC  DA  DC  DG  DT  DG  DC
SEQRES   3 K  147  DC  DT  DG  DG  DA  DG  DA  DC  DT  DA  DG  DG  DG
SEQRES   4 K  147  DA  DG  DT  DA  DA  DT  DC  DC  DC  DC  DT  DT  DG
SEQRES   5 K  147  DG  DC  DG  DG  DT  DT  DA  DA  DA  DA  DC  DG  DC
SEQRES   6 K  147  DG  DG  DG  DG  DG  DA  DC  DA  DG  DC  DG  DC  DG
SEQRES   7 K  147  DT  DA  DC  DG  DT  DG  DC  DG  DT  DT  DT  DA  DA
SEQRES   8 K  147  DG  DC  DG  DG  DT  DG  DC  DT  DA  DG  DA  DG  DC
SEQRES   9 K  147  DT  DG  DT  DC  DT  DA  DC  DG  DA  DC  DC  DA  DA
SEQRES  10 K  147  DT  DT  DG  DA  DG  DC  DG  DG  DC  DC  DT  DC  DG
SEQRES  11 K  147  DG  DC  DA  DC  DC  DG  DG  DG  DA  DT  DT  DC  DT
SEQRES  12 K  147  DC  DC  DA  DG
HELIX    1   1 LEU A   51  ARG A   53  1                                   3
HELIX    2   2 SER A   54  LEU A   59  1                                   6
HELIX    3   3 ARG B   17  ALA B   21  1                                   5
HELIX    4   4 VAL B   27  LYS B   36  1                                  10
HELIX    5   5 GLY B   46  ASP B   72  1                                  27
HELIX    6   6 PRO B   80  ASN B   89  1                                  10
HELIX    7   7 GLU B   91  LEU B   96  1                                   6
HELIX    8   8 ALA B  113  LEU B  115  1                                   3
HELIX    9   9 HIS B  123  GLY B  128  1                                   6
HELIX   10  10 ARG C   17  ALA C   21  1                                   5
HELIX   11  11 VAL C   27  LYS C   36  1                                  10
HELIX   12  12 GLY C   46  ASP C   72  1                                  27
HELIX   13  13 PRO C   80  ASN C   89  1                                  10
HELIX   14  14 GLU C   91  LEU C   96  1                                   6
HELIX   15  15 ALA C  113  LEU C  115  1                                   3
HELIX   16  16 HIS C  124  GLY C  128  1                                   5
HELIX   17  17 SER D   38  VAL D   48  1                                  11
HELIX   18  18 SER D   56  TYR D   83  1                                  28
HELIX   19  19 SER D   91  LEU D  101  1                                  11
HELIX   20  20 GLY D  104  SER D  123  1                                  20
HELIX   21  21 SER E   38  VAL E   48  1                                  11
HELIX   22  22 SER E   56  TYR E   83  1                                  28
HELIX   23  23 SER E   91  LEU E  101  1                                  11
HELIX   24  24 GLY E  104  SER E  123  1                                  20
HELIX   25  25 ASN F   25  GLY F   28  1                                   4
HELIX   26  26 LYS F   31  ARG F   40  1                                  10
HELIX   27  27 GLY F   48  ILE F   50  1                                   3
HELIX   28  28 TYR F   51  HIS F   75  1                                  25
HELIX   29  29 ALA F   83  ARG F   92  1                                  10
HELIX   30  30 ASN G   25  GLY G   28  1                                   4
HELIX   31  31 LYS G   31  ARG G   40  1                                  10
HELIX   32  32 GLY G   48  ILE G   50  1                                   3
HELIX   33  33 TYR G   51  HIS G   75  1                                  25
HELIX   34  34 ALA G   83  ARG G   92  1                                  10
HELIX   35  35 THR H   45  LYS H   56  1                                  12
HELIX   36  36 LYS H   64  PHE H   78  1                                  15
HELIX   37  37 SER H   86  HIS H  113  1                                  28
HELIX   38  38 PRO H  121  ILE H  130  1                                  10
HELIX   39  39 THR I   45  LYS I   56  1                                  12
HELIX   40  40 LYS I   64  PHE I   78  1                                  15
HELIX   41  41 SER I   86  HIS I  113  1                                  28
HELIX   42  42 PRO I  121  ILE I  130  1                                  10
SHEET    1   1 1 VAL B 100  ILE B 102  0
SHEET    2   2 1 VAL C 100  ILE C 102  0
SHEET    3   3 1 THR F  96  TYR F  98  0
SHEET    4   4 1 THR G  96  TYR G  98  0
ATOM      1  N   LYS A   1      20.583 -31.785  25.091  1.00 29.11           N
ATOM      2  CA  LYS A   1      19.941 -30.620  25.715  1.00 35.09           C
ATOM      3  C   LYS A   1      19.326 -29.808  24.588  1.00 35.96           C
ATOM      4  O   LYS A   1      20.070 -29.280  23.767  1.00 32.82           O
ATOM      5  CB  LYS A   1      20.957 -29.781  26.504  1.00 32.69           C
ATOM      6  CG  LYS A   1      21.325 -30.371  27.881  1.00 31.21           C
ATOM      7  CD  LYS A   1      22.356 -29.501  28.611  1.00 28.51           C
ATOM      8  CE  LYS A   1      22.644 -30.024  30.027  1.00 25.92           C
ATOM      9  NZ  LYS A   1      23.689 -29.246  30.727  1.00 22.45           N
ATOM     10  N   ALA A   2      18.001 -29.758  24.496  1.00 31.21           N
ATOM     11  CA  ALA A   2      17.347 -28.888  23.527  1.00 34.60           C
ATOM     12  C   ALA A   2      17.768 -27.448  23.856  1.00 35.99           C
ATOM     13  O   ALA A   2      17.581 -27.022  24.989  1.00 33.69           O
ATOM     14  CB  ALA A   2      15.827 -29.087  23.608  1.00 32.30           C
ATOM     15  N   SER A   3      18.407 -26.756  22.925  1.00 38.35           N
ATOM     16  CA  SER A   3      18.755 -25.352  23.126  1.00 38.11           C
ATOM     17  C   SER A   3      17.468 -24.621  23.502  1.00 38.11           C
ATOM     18  O   SER A   3      16.453 -24.850  22.846  1.00 35.84           O
ATOM     19  CB  SER A   3      19.372 -24.741  21.865  1.00 35.01           C
ATOM     20  OG  SER A   3      18.580 -24.989  20.726  1.00 31.59           O
ATOM     21  N   PRO A   4      17.468 -23.814  24.577  1.00 35.67           N
ATOM     22  CA  PRO A   4      16.266 -23.128  25.005  1.00 36.75           C
ATOM     23  C   PRO A   4      15.740 -22.349  23.804  1.00 39.18           C
ATOM     24  O   PRO A   4      16.475 -21.561  23.213  1.00 38.01           O
ATOM     25  CB  PRO A   4      16.684 -22.239  26.181  1.00 33.82           C
ATOM     26  CG  PRO A   4      18.178 -22.054  25.984  1.00 33.45           C
ATOM     27  CD  PRO A   4      18.622 -23.349  25.325  1.00 37.71           C
ATOM     28  N   ALA A   5      14.505 -22.634  23.397  1.00 40.12           N
ATOM     29  CA  ALA A   5      13.881 -21.919  22.302  1.00 40.97           C
ATOM     30  C   ALA A   5      13.891 -20.442  22.703  1.00 42.21           C
ATOM     31  O   ALA A   5      13.223 -20.076  23.667  1.00 40.31           O
ATOM     32  CB  ALA A   5      12.464 -22.464  22.082  1.00 37.88           C
ATOM     33  N   VAL A   6      14.710 -19.638  22.037  1.00 44.22           N
ATOM     34  CA  VAL A   6      14.850 -18.209  22.325  1.00 45.44           C
ATOM     35  C   VAL A   6      13.438 -17.654  22.302  1.00 47.09           C
ATOM     36  O   VAL A   6      12.741 -17.805  21.295  1.00 44.53           O
ATOM     37  CB  VAL A   6      15.745 -17.497  21.302  1.00 42.17           C
ATOM     38  CG1 VAL A   6      15.868 -16.012  21.605  1.00 36.53           C
ATOM     39  CG2 VAL A   6      17.150 -18.108  21.299  1.00 37.69           C
ATOM     40  N   ALA A   7      12.978 -17.134  23.446  1.00 44.30           N
ATOM     41  CA  ALA A   7      11.616 -16.674  23.597  1.00 46.86           C
ATOM     42  C   ALA A   7      11.367 -15.614  22.524  1.00 49.91           C
ATOM     43  O   ALA A   7      11.943 -14.536  22.569  1.00 47.89           O
ATOM     44  CB  ALA A   7      11.419 -16.130  25.021  1.00 42.80           C
ATOM     45  N   LEU A   8      10.547 -15.959  21.515  1.00 51.68           N
ATOM     46  CA  LEU A   8      10.186 -15.014  20.469  1.00 51.81           C
ATOM     47  C   LEU A   8       9.622 -13.783  21.164  1.00 54.13           C
ATOM     48  O   LEU A   8       8.768 -13.930  22.047  1.00 49.84           O
ATOM     49  CB  LEU A   8       9.154 -15.649  19.520  1.00 45.95           C
ATOM     50  CG  LEU A   8       9.783 -16.515  18.426  1.00 40.56           C
ATOM     51  CD1 LEU A   8       8.736 -17.465  17.832  1.00 37.62           C
ATOM     52  CD2 LEU A   8      10.347 -15.670  17.282  1.00 40.24           C
ATOM     53  N   PRO A   9      10.095 -12.586  20.828  1.00 47.03           N
ATOM     54  CA  PRO A   9       9.549 -11.371  21.401  1.00 46.42           C
ATOM     55  C   PRO A   9       8.029 -11.386  21.209  1.00 48.52           C
ATOM     56  O   PRO A   9       7.531 -11.835  20.173  1.00 46.36           O
ATOM     57  CB  PRO A   9      10.252 -10.213  20.678  1.00 42.05           C
ATOM     58  CG  PRO A   9      10.767 -10.838  19.393  1.00 41.73           C
ATOM     59  CD  PRO A   9      11.048 -12.281  19.784  1.00 45.40           C
ATOM     60  N   LYS A  10       7.293 -10.938  22.212  1.00 54.53           N
ATOM     61  CA  LYS A  10       5.827 -11.067  22.266  1.00 54.43           C
ATOM     62  C   LYS A  10       5.126 -10.544  21.003  1.00 56.66           C
ATOM     63  O   LYS A  10       4.041 -11.009  20.663  1.00 51.46           O
ATOM     64  CB  LYS A  10       5.344 -10.327  23.530  1.00 48.97           C
ATOM     65  CG  LYS A  10       3.950 -10.744  23.998  1.00 43.96           C
ATOM     66  CD  LYS A  10       3.595  -9.982  25.272  1.00 40.46           C
ATOM     67  CE  LYS A  10       2.244 -10.410  25.834  1.00 35.20           C
ATOM     68  NZ  LYS A  10       1.879  -9.631  27.040  1.00 31.22           N
ATOM     69  N   ARG A  11       5.779  -9.600  20.307  1.00 57.32           N
ATOM     70  CA  ARG A  11       5.390  -9.094  18.991  1.00 58.50           C
ATOM     71  C   ARG A  11       6.605  -8.957  18.083  1.00 60.82           C
ATOM     72  O   ARG A  11       7.718  -8.715  18.546  1.00 56.72           O
ATOM     73  CB  ARG A  11       4.674  -7.748  19.132  1.00 53.79           C
ATOM     74  CG  ARG A  11       3.416  -7.887  19.987  1.00 52.27           C
ATOM     75  CD  ARG A  11       2.543  -6.659  19.833  1.00 51.07           C
ATOM     76  NE  ARG A  11       1.492  -6.666  20.854  1.00 49.52           N
ATOM     77  CZ  ARG A  11       1.032  -5.587  21.446  1.00 46.62           C
ATOM     78  NH1 ARG A  11       1.376  -4.398  21.046  1.00 44.14           N
ATOM     79  NH2 ARG A  11       0.251  -5.673  22.457  1.00 44.40           N
ATOM     80  N   ARG A  12       6.376  -9.106  16.779  1.00 63.90           N
ATOM     81  CA  ARG A  12       7.422  -9.004  15.763  1.00 62.42           C
ATOM     82  C   ARG A  12       7.868  -7.564  15.522  1.00 61.65           C
ATOM     83  O   ARG A  12       9.046  -7.320  15.285  1.00 57.39           O
ATOM     84  CB  ARG A  12       6.876  -9.622  14.470  1.00 59.75           C
ATOM     85  CG  ARG A  12       7.903  -9.637  13.323  1.00 57.86           C
ATOM     86  CD  ARG A  12       7.253 -10.149  12.049  1.00 54.77           C
ATOM     87  NE  ARG A  12       6.208  -9.219  11.609  1.00 56.62           N
ATOM     88  CZ  ARG A  12       6.331  -8.157  10.819  1.00 55.41           C
ATOM     89  NH1 ARG A  12       7.417  -7.891  10.168  1.00 50.92           N
ATOM     90  NH2 ARG A  12       5.344  -7.347  10.695  1.00 56.26           N
ATOM     91  N   CYS A  13       6.937  -6.618  15.599  1.00 55.40           N
ATOM     92  CA  CYS A  13       7.144  -5.214  15.265  1.00 55.69           C
ATOM     93  C   CYS A  13       7.909  -4.428  16.347  1.00 57.91           C
ATOM     94  O   CYS A  13       7.423  -3.417  16.856  1.00 53.28           O
ATOM     95  CB  CYS A  13       5.788  -4.596  14.916  1.00 50.10           C
ATOM     96  SG  CYS A  13       4.584  -4.801  16.260  1.00 44.04           S
ATOM     97  N   THR A  14       9.092  -4.889  16.704  1.00 52.13           N
ATOM     98  CA  THR A  14       9.971  -4.215  17.676  1.00 50.65           C
ATOM     99  C   THR A  14      10.758  -3.056  17.074  1.00 51.49           C
ATOM    100  O   THR A  14      11.179  -2.156  17.792  1.00 47.07           O
ATOM    101  CB  THR A  14      10.957  -5.213  18.289  1.00 44.52           C
ATOM    102  OG1 THR A  14      11.643  -5.904  17.264  1.00 40.64           O
ATOM    103  CG2 THR A  14      10.248  -6.256  19.155  1.00 39.02           C
ATOM    104  N   ALA A  15      10.957  -3.047  15.759  1.00 54.00           N
ATOM    105  CA  ALA A  15      11.682  -1.982  15.080  1.00 53.71           C
ATOM    106  C   ALA A  15      10.894  -0.662  15.170  1.00 55.87           C
ATOM    107  O   ALA A  15       9.746  -0.570  14.731  1.00 51.64           O
ATOM    108  CB  ALA A  15      11.960  -2.396  13.637  1.00 47.86           C
ATOM    109  N   SER A  16      11.529   0.377  15.698  1.00 62.53           N
ATOM    110  CA  SER A  16      10.947   1.709  15.786  1.00 63.94           C
ATOM    111  C   SER A  16      10.948   2.386  14.419  1.00 67.22           C
ATOM    112  O   SER A  16      11.900   3.081  14.042  1.00 62.20           O
ATOM    113  CB  SER A  16      11.693   2.546  16.837  1.00 56.80           C
ATOM    114  OG  SER A  16      13.060   2.648  16.508  1.00 50.49           O
ATOM    115  N   VAL A  17       9.879   2.222  13.671  1.00 68.98           N
ATOM    116  CA  VAL A  17       9.659   2.967  12.428  1.00 73.36           C
ATOM    117  C   VAL A  17       9.022   4.321  12.768  1.00 76.44           C
ATOM    118  O   VAL A  17       8.029   4.391  13.485  1.00 74.68           O
ATOM    119  CB  VAL A  17       8.797   2.172  11.428  1.00 69.59           C
ATOM    120  CG1 VAL A  17       8.617   2.940  10.123  1.00 61.02           C
ATOM    121  CG2 VAL A  17       9.453   0.823  11.094  1.00 63.86           C
ATOM    122  N   ASN A  18       9.577   5.399  12.230  1.00 72.13           N
ATOM    123  CA  ASN A  18       8.977   6.724  12.337  1.00 75.19           C
ATOM    124  C   ASN A  18       7.976   6.943  11.195  1.00 76.07           C
ATOM    125  O   ASN A  18       8.364   7.115  10.037  1.00 73.56           O
ATOM    126  CB  ASN A  18      10.087   7.787  12.375  1.00 72.57           C
ATOM    127  CG  ASN A  18       9.551   9.187  12.602  1.00 68.42           C
ATOM    128  OD1 ASN A  18       8.369   9.469  12.682  1.00 60.43           O
ATOM    129  ND2 ASN A  18      10.442  10.151  12.723  1.00 64.34           N
ATOM    130  N   TYR A  19       6.700   6.983  11.533  1.00 79.65           N
ATOM    131  CA  TYR A  19       5.608   7.189  10.577  1.00 81.14           C
ATOM    132  C   TYR A  19       5.262   8.664  10.329  1.00 81.89           C
ATOM    133  O   TYR A  19       4.272   8.964   9.656  1.00 76.97           O
ATOM    134  CB  TYR A  19       4.379   6.423  11.058  1.00 79.10           C
ATOM    135  CG  TYR A  19       4.596   4.936  11.173  1.00 82.25           C
ATOM    136  CD1 TYR A  19       4.654   4.141  10.016  1.00 76.59           C
ATOM    137  CD2 TYR A  19       4.762   4.345  12.431  1.00 76.82           C
ATOM    138  CE1 TYR A  19       4.874   2.768  10.108  1.00 77.36           C
ATOM    139  CE2 TYR A  19       4.984   2.961  12.537  1.00 77.67           C
ATOM    140  CZ  TYR A  19       5.040   2.178  11.377  1.00 81.66           C
ATOM    141  OH  TYR A  19       5.264   0.827  11.472  1.00 77.36           O
ATOM    142  N   LYS A  20       6.030   9.602  10.866  1.00 79.18           N
ATOM    143  CA  LYS A  20       5.784  11.026  10.688  1.00 80.29           C
ATOM    144  C   LYS A  20       5.851  11.396   9.216  1.00 80.45           C
ATOM    145  O   LYS A  20       6.883  11.249   8.563  1.00 78.11           O
ATOM    146  CB  LYS A  20       6.770  11.832  11.531  1.00 78.50           C
ATOM    147  CG  LYS A  20       6.453  13.333  11.521  1.00 72.31           C
ATOM    148  CD  LYS A  20       7.467  14.064  12.406  1.00 66.60           C
ATOM    149  CE  LYS A  20       7.206  15.563  12.398  1.00 60.50           C
ATOM    150  NZ  LYS A  20       8.224  16.271  13.209  1.00 50.76           N
ATOM    151  N   GLU A  21       4.761  11.934   8.692  1.00 75.25           N
ATOM    152  CA  GLU A  21       4.716  12.358   7.296  1.00 75.71           C
ATOM    153  C   GLU A  21       5.635  13.559   7.026  1.00 76.89           C
ATOM    154  O   GLU A  21       5.747  14.463   7.869  1.00 74.49           O
ATOM    155  CB  GLU A  21       3.278  12.657   6.853  1.00 73.55           C
ATOM    156  CG  GLU A  21       2.420  11.392   6.803  1.00 71.63           C
ATOM    157  CD  GLU A  21       1.146  11.550   5.966  1.00 66.60           C
ATOM    158  OE1 GLU A  21       0.077  11.073   6.390  1.00 59.39           O
ATOM    159  OE2 GLU A  21       1.235  12.080   4.843  1.00 67.24           O
ATOM    160  N   PRO A  22       6.242  13.640   5.839  1.00 77.73           N
ATOM    161  CA  PRO A  22       7.136  14.736   5.492  1.00 77.02           C
ATOM    162  C   PRO A  22       6.388  16.072   5.447  1.00 79.07           C
ATOM    163  O   PRO A  22       5.223  16.159   5.039  1.00 75.66           O
ATOM    164  CB  PRO A  22       7.727  14.379   4.126  1.00 72.23           C
ATOM    165  CG  PRO A  22       6.650  13.494   3.511  1.00 73.00           C
ATOM    166  CD  PRO A  22       6.096  12.736   4.712  1.00 76.14           C
ATOM    167  N   THR A  23       7.089  17.145   5.794  1.00 76.84           N
ATOM    168  CA  THR A  23       6.561  18.497   5.590  1.00 75.68           C
ATOM    169  C   THR A  23       6.566  18.854   4.107  1.00 75.88           C
ATOM    170  O   THR A  23       7.498  18.524   3.364  1.00 73.05           O
ATOM    171  CB  THR A  23       7.325  19.536   6.415  1.00 72.01           C
ATOM    172  OG1 THR A  23       8.677  19.591   6.030  1.00 66.12           O
ATOM    173  CG2 THR A  23       7.277  19.237   7.916  1.00 63.52           C
ATOM    174  N   LEU A  24       5.533  19.561   3.649  1.00 74.84           N
ATOM    175  CA  LEU A  24       5.429  19.953   2.238  1.00 73.12           C
ATOM    176  C   LEU A  24       6.506  20.958   1.807  1.00 73.25           C
ATOM    177  O   LEU A  24       6.869  21.007   0.638  1.00 69.63           O
ATOM    178  CB  LEU A  24       4.027  20.540   1.977  1.00 70.38           C
ATOM    179  CG  LEU A  24       2.861  19.549   2.138  1.00 68.55           C
ATOM    180  CD1 LEU A  24       1.530  20.281   1.915  1.00 61.14           C
ATOM    181  CD2 LEU A  24       2.940  18.392   1.133  1.00 64.54           C
ATOM    182  N   ALA A  25       6.998  21.764   2.748  1.00 72.67           N
ATOM    183  CA  ALA A  25       7.961  22.833   2.484  1.00 70.93           C
ATOM    184  C   ALA A  25       9.431  22.387   2.588  1.00 72.59           C
ATOM    185  O   ALA A  25      10.318  23.131   2.168  1.00 67.79           O
ATOM    186  CB  ALA A  25       7.661  23.978   3.450  1.00 65.90           C
ATOM    187  N   SER A  26       9.729  21.223   3.141  1.00 73.37           N
ATOM    188  CA  SER A  26      11.108  20.780   3.351  1.00 72.65           C
ATOM    189  C   SER A  26      11.857  20.647   2.027  1.00 73.65           C
ATOM    190  O   SER A  26      11.332  20.116   1.047  1.00 70.25           O
ATOM    191  CB  SER A  26      11.156  19.471   4.141  1.00 68.92           C
ATOM    192  OG  SER A  26      10.480  18.433   3.471  1.00 64.44           O
ATOM    193  N   LYS A  27      13.105  21.090   1.973  1.00 74.11           N
ATOM    194  CA  LYS A  27      13.968  20.942   0.804  1.00 74.98           C
ATOM    195  C   LYS A  27      14.227  19.456   0.546  1.00 76.91           C
ATOM    196  O   LYS A  27      14.713  18.771   1.436  1.00 73.49           O
ATOM    197  CB  LYS A  27      15.265  21.726   1.051  1.00 70.17           C
ATOM    198  CG  LYS A  27      16.209  21.814  -0.158  1.00 64.92           C
ATOM    199  CD  LYS A  27      17.445  22.629   0.240  1.00 61.59           C
ATOM    200  CE  LYS A  27      18.436  22.802  -0.902  1.00 54.77           C
ATOM    201  NZ  LYS A  27      19.672  23.503  -0.466  1.00 48.35           N
ATOM    202  N   LEU A  28      13.943  18.958  -0.658  1.00 78.09           N
ATOM    203  CA  LEU A  28      14.146  17.559  -1.023  1.00 79.78           C
ATOM    204  C   LEU A  28      15.206  17.445  -2.118  1.00 81.31           C
ATOM    205  O   LEU A  28      15.166  18.162  -3.128  1.00 79.50           O
ATOM    206  CB  LEU A  28      12.802  16.936  -1.433  1.00 77.66           C
ATOM    207  CG  LEU A  28      12.757  15.396  -1.315  1.00 73.81           C
ATOM    208  CD1 LEU A  28      12.736  14.946   0.145  1.00 67.39           C
ATOM    209  CD2 LEU A  28      11.491  14.854  -1.969  1.00 70.74           C
ATOM    210  N   ARG A  29      16.154  16.545  -1.910  1.00 81.15           N
ATOM    211  CA  ARG A  29      17.240  16.217  -2.830  1.00 83.10           C
ATOM    212  C   ARG A  29      17.341  14.705  -2.994  1.00 83.74           C
ATOM    213  O   ARG A  29      16.705  13.951  -2.258  1.00 80.00           O
ATOM    214  CB  ARG A  29      18.562  16.810  -2.306  1.00 80.72           C
ATOM    215  CG  ARG A  29      18.581  18.350  -2.241  1.00 80.28           C
ATOM    216  CD  ARG A  29      18.478  18.951  -3.635  1.00 77.54           C
ATOM    217  NE  ARG A  29      18.540  20.419  -3.640  1.00 73.48           N
ATOM    218  CZ  ARG A  29      17.502  21.239  -3.680  1.00 71.10           C
ATOM    219  NH1 ARG A  29      16.268  20.827  -3.584  1.00 60.19           N
ATOM    220  NH2 ARG A  29      17.696  22.521  -3.833  1.00 64.68           N
ATOM    221  N   ARG A  30      18.128  14.247  -3.950  1.00 80.09           N
ATOM    222  CA  ARG A  30      18.381  12.824  -4.146  1.00 81.49           C
ATOM    223  C   ARG A  30      18.966  12.204  -2.869  1.00 81.89           C
ATOM    224  O   ARG A  30      19.850  12.795  -2.269  1.00 78.97           O
ATOM    225  CB  ARG A  30      19.346  12.605  -5.314  1.00 80.06           C
ATOM    226  CG  ARG A  30      18.775  13.089  -6.648  1.00 79.03           C
ATOM    227  CD  ARG A  30      19.802  12.860  -7.759  1.00 79.26           C
ATOM    228  NE  ARG A  30      19.276  13.286  -9.055  1.00 77.75           N
ATOM    229  CZ  ARG A  30      19.856  13.071 -10.223  1.00 79.35           C
ATOM    230  NH1 ARG A  30      21.025  12.501 -10.298  1.00 71.24           N
ATOM    231  NH2 ARG A  30      19.261  13.421 -11.322  1.00 72.52           N
ATOM    232  N   GLY A  31      18.474  11.011  -2.506  1.00 78.98           N
ATOM    233  CA  GLY A  31      18.955  10.291  -1.327  1.00 77.86           C
ATOM    234  C   GLY A  31      18.403  10.783   0.013  1.00 80.28           C
ATOM    235  O   GLY A  31      18.693  10.157   1.033  1.00 76.12           O
ATOM    236  N   ASP A  32      17.602  11.858   0.041  1.00 80.45           N
ATOM    237  CA  ASP A  32      16.900  12.258   1.255  1.00 80.73           C
ATOM    238  C   ASP A  32      15.770  11.262   1.586  1.00 81.46           C
ATOM    239  O   ASP A  32      15.324  10.514   0.698  1.00 79.24           O
ATOM    240  CB  ASP A  32      16.358  13.689   1.116  1.00 78.73           C
ATOM    241  CG  ASP A  32      17.430  14.779   1.043  1.00 76.53           C
ATOM    242  OD1 ASP A  32      18.611  14.544   1.394  1.00 68.99           O
ATOM    243  OD2 ASP A  32      17.063  15.906   0.639  1.00 71.45           O
ATOM    244  N   PRO A  33      15.250  11.240   2.821  1.00 79.80           N
ATOM    245  CA  PRO A  33      14.082  10.432   3.173  1.00 79.21           C
ATOM    246  C   PRO A  33      12.911  10.663   2.205  1.00 80.15           C
ATOM    247  O   PRO A  33      12.715  11.767   1.692  1.00 77.50           O
ATOM    248  CB  PRO A  33      13.725  10.832   4.610  1.00 76.45           C
ATOM    249  CG  PRO A  33      15.051  11.311   5.172  1.00 75.30           C
ATOM    250  CD  PRO A  33      15.720  11.972   3.980  1.00 79.61           C
ATOM    251  N   PHE A  34      12.125   9.603   1.963  1.00 83.85           N
ATOM    252  CA  PHE A  34      11.006   9.598   1.011  1.00 84.93           C
ATOM    253  C   PHE A  34      11.412   9.743  -0.464  1.00 86.89           C
ATOM    254  O   PHE A  34      10.591  10.116  -1.311  1.00 82.57           O
ATOM    255  CB  PHE A  34       9.927  10.614   1.431  1.00 83.53           C
ATOM    256  CG  PHE A  34       9.667  10.659   2.915  1.00 85.67           C
ATOM    257  CD1 PHE A  34       8.923   9.640   3.533  1.00 79.75           C
ATOM    258  CD2 PHE A  34      10.201  11.694   3.691  1.00 81.03           C
ATOM    259  CE1 PHE A  34       8.699   9.667   4.909  1.00 78.61           C
ATOM    260  CE2 PHE A  34       9.976  11.725   5.083  1.00 77.92           C
ATOM    261  CZ  PHE A  34       9.222  10.710   5.691  1.00 80.77           C
ATOM    262  N   THR A  35      12.659   9.426  -0.803  1.00 82.53           N
ATOM    263  CA  THR A  35      13.145   9.346  -2.183  1.00 82.09           C
ATOM    264  C   THR A  35      13.568   7.924  -2.523  1.00 82.60           C
ATOM    265  O   THR A  35      14.065   7.196  -1.664  1.00 79.94           O
ATOM    266  CB  THR A  35      14.271  10.336  -2.486  1.00 80.51           C
ATOM    267  OG1 THR A  35      15.498   9.990  -1.896  1.00 74.67           O
ATOM    268  CG2 THR A  35      13.940  11.759  -2.019  1.00 76.06           C
ATOM    269  N   ASP A  36      13.385   7.529  -3.774  1.00 80.41           N
ATOM    270  CA  ASP A  36      13.714   6.188  -4.246  1.00 81.83           C
ATOM    271  C   ASP A  36      14.963   6.201  -5.140  1.00 82.75           C
ATOM    272  O   ASP A  36      15.025   6.907  -6.152  1.00 80.67           O
ATOM    273  CB  ASP A  36      12.483   5.605  -4.952  1.00 79.15           C
ATOM    274  CG  ASP A  36      12.571   4.113  -5.240  1.00 77.54           C
ATOM    275  OD1 ASP A  36      13.692   3.555  -5.185  1.00 69.11           O
ATOM    276  OD2 ASP A  36      11.507   3.554  -5.559  1.00 72.88           O
ATOM    277  N   LEU A  37      15.961   5.410  -4.747  1.00 83.39           N
ATOM    278  CA  LEU A  37      17.241   5.259  -5.443  1.00 82.79           C
ATOM    279  C   LEU A  37      17.304   4.014  -6.334  1.00 82.62           C
ATOM    280  O   LEU A  37      18.265   3.861  -7.083  1.00 78.41           O
ATOM    281  CB  LEU A  37      18.379   5.245  -4.403  1.00 80.84           C
ATOM    282  CG  LEU A  37      18.519   6.541  -3.578  1.00 77.44           C
ATOM    283  CD1 LEU A  37      19.619   6.362  -2.527  1.00 70.85           C
ATOM    284  CD2 LEU A  37      18.905   7.731  -4.456  1.00 72.32           C
ATOM    285  N   CYS A  38      16.306   3.142  -6.313  1.00 80.58           N
ATOM    286  CA  CYS A  38      16.352   1.812  -6.942  1.00 77.45           C
ATOM    287  C   CYS A  38      16.676   1.856  -8.453  1.00 76.03           C
ATOM    288  O   CYS A  38      17.431   1.024  -8.961  1.00 72.18           O
ATOM    289  CB  CYS A  38      14.999   1.129  -6.681  1.00 73.82           C
ATOM    290  SG  CYS A  38      15.041  -0.607  -7.199  1.00 64.50           S
ATOM    291  N   PHE A  39      16.160   2.852  -9.161  1.00 78.66           N
ATOM    292  CA  PHE A  39      16.394   3.058 -10.596  1.00 78.15           C
ATOM    293  C   PHE A  39      17.295   4.266 -10.916  1.00 79.18           C
ATOM    294  O   PHE A  39      17.333   4.739 -12.056  1.00 73.81           O
ATOM    295  CB  PHE A  39      15.047   3.110 -11.322  1.00 75.13           C
ATOM    296  CG  PHE A  39      14.278   1.807 -11.224  1.00 78.32           C
ATOM    297  CD1 PHE A  39      14.584   0.741 -12.083  1.00 72.97           C
ATOM    298  CD2 PHE A  39      13.282   1.645 -10.250  1.00 72.46           C
ATOM    299  CE1 PHE A  39      13.897  -0.479 -11.977  1.00 69.08           C
ATOM    300  CE2 PHE A  39      12.599   0.426 -10.129  1.00 67.43           C
ATOM    301  CZ  PHE A  39      12.902  -0.634 -10.994  1.00 70.73           C
ATOM    302  N   LEU A  40      18.011   4.788  -9.944  1.00 77.46           N
ATOM    303  CA  LEU A  40      18.904   5.918 -10.148  1.00 76.83           C
ATOM    304  C   LEU A  40      20.212   5.463 -10.820  1.00 77.39           C
ATOM    305  O   LEU A  40      21.024   4.773 -10.218  1.00 73.29           O
ATOM    306  CB  LEU A  40      19.159   6.643  -8.813  1.00 73.75           C
ATOM    307  CG  LEU A  40      20.009   7.913  -8.968  1.00 72.81           C
ATOM    308  CD1 LEU A  40      19.263   9.013  -9.727  1.00 65.28           C
ATOM    309  CD2 LEU A  40      20.408   8.472  -7.602  1.00 69.26           C
ATOM    310  N   ASN A  41      20.455   5.956 -12.044  1.00 78.85           N
ATOM    311  CA  ASN A  41      21.673   5.675 -12.809  1.00 76.72           C
ATOM    312  C   ASN A  41      22.642   6.873 -12.870  1.00 76.56           C
ATOM    313  O   ASN A  41      23.497   6.933 -13.755  1.00 71.16           O
ATOM    314  CB  ASN A  41      21.270   5.199 -14.214  1.00 72.76           C
ATOM    315  CG  ASN A  41      20.475   3.909 -14.186  1.00 68.88           C
ATOM    316  OD1 ASN A  41      20.739   2.988 -13.454  1.00 58.99           O
ATOM    317  ND2 ASN A  41      19.481   3.789 -15.031  1.00 60.48           N
ATOM    318  N   SER A  42      22.487   7.867 -11.995  1.00 76.34           N
ATOM    319  CA  SER A  42      23.301   9.088 -12.002  1.00 77.21           C
ATOM    320  C   SER A  42      23.679   9.519 -10.582  1.00 79.24           C
ATOM    321  O   SER A  42      22.994   9.128  -9.634  1.00 74.94           O
ATOM    322  CB  SER A  42      22.579  10.204 -12.767  1.00 72.78           C
ATOM    323  OG  SER A  42      21.334  10.536 -12.198  1.00 66.06           O
ATOM    324  N   PRO A  43      24.738  10.336 -10.396  1.00 75.29           N
ATOM    325  CA  PRO A  43      25.236  10.682  -9.066  1.00 78.08           C
ATOM    326  C   PRO A  43      24.188  11.352  -8.172  1.00 79.04           C
ATOM    327  O   PRO A  43      23.355  12.145  -8.630  1.00 76.62           O
ATOM    328  CB  PRO A  43      26.443  11.591  -9.309  1.00 73.38           C
ATOM    329  CG  PRO A  43      26.912  11.200 -10.703  1.00 71.45           C
ATOM    330  CD  PRO A  43      25.622  10.844 -11.429  1.00 75.30           C
ATOM    331  N   ILE A  44      24.277  11.064  -6.857  1.00 78.05           N
ATOM    332  CA  ILE A  44      23.465  11.710  -5.823  1.00 79.35           C
ATOM    333  C   ILE A  44      23.945  13.144  -5.587  1.00 79.64           C
ATOM    334  O   ILE A  44      23.145  14.085  -5.622  1.00 77.22           O
ATOM    335  CB  ILE A  44      23.496  10.875  -4.516  1.00 75.91           C
ATOM    336  CG1 ILE A  44      22.840   9.493  -4.747  1.00 70.32           C
ATOM    337  CG2 ILE A  44      22.799  11.627  -3.367  1.00 68.34           C
ATOM    338  CD1 ILE A  44      22.973   8.525  -3.570  1.00 64.55           C
ATOM    339  N   PHE A  45      25.260  13.315  -5.396  1.00 79.96           N
ATOM    340  CA  PHE A  45      25.870  14.614  -5.115  1.00 80.73           C
ATOM    341  C   PHE A  45      26.171  15.401  -6.394  1.00 80.46           C
ATOM    342  O   PHE A  45      26.385  14.837  -7.470  1.00 76.77           O
ATOM    343  CB  PHE A  45      27.109  14.419  -4.236  1.00 76.49           C
ATOM    344  CG  PHE A  45      26.764  13.867  -2.872  1.00 75.14           C
ATOM    345  CD1 PHE A  45      26.280  14.719  -1.868  1.00 68.23           C
ATOM    346  CD2 PHE A  45      26.887  12.495  -2.608  1.00 68.57           C
ATOM    347  CE1 PHE A  45      25.930  14.212  -0.610  1.00 65.29           C
ATOM    348  CE2 PHE A  45      26.535  11.976  -1.353  1.00 64.40           C
ATOM    349  CZ  PHE A  45      26.059  12.837  -0.346  1.00 67.70           C
ATOM    350  N   LYS A  46      26.197  16.716  -6.268  1.00 74.36           N
ATOM    351  CA  LYS A  46      26.744  17.587  -7.310  1.00 73.29           C
ATOM    352  C   LYS A  46      28.227  17.261  -7.457  1.00 71.45           C
ATOM    353  O   LYS A  46      28.947  17.237  -6.468  1.00 68.82           O
ATOM    354  CB  LYS A  46      26.543  19.063  -6.952  1.00 70.23           C
ATOM    355  CG  LYS A  46      25.060  19.491  -6.959  1.00 66.14           C
ATOM    356  CD  LYS A  46      24.919  20.959  -6.551  1.00 62.61           C
ATOM    357  CE  LYS A  46      23.461  21.395  -6.528  1.00 57.23           C
ATOM    358  NZ  LYS A  46      23.309  22.786  -6.021  1.00 51.81           N
ATOM    359  N   GLN A  47      28.692  17.020  -8.678  1.00 73.66           N
ATOM    360  CA  GLN A  47      30.119  16.890  -8.952  1.00 71.09           C
ATOM    361  C   GLN A  47      30.780  18.260  -8.738  1.00 67.83           C
ATOM    362  O   GLN A  47      30.241  19.270  -9.195  1.00 62.14           O
ATOM    363  CB  GLN A  47      30.345  16.365 -10.371  1.00 66.70           C
ATOM    364  CG  GLN A  47      29.999  14.868 -10.469  1.00 60.99           C
ATOM    365  CD  GLN A  47      30.077  14.327 -11.900  1.00 53.04           C
ATOM    366  OE1 GLN A  47      29.867  15.026 -12.874  1.00 50.23           O
ATOM    367  NE2 GLN A  47      30.333  13.052 -12.072  1.00 46.86           N
ATOM    368  N   LYS A  48      31.919  18.283  -8.037  1.00 62.20           N
ATOM    369  CA  LYS A  48      32.772  19.469  -8.017  1.00 61.49           C
ATOM    370  C   LYS A  48      33.162  19.770  -9.457  1.00 60.38           C
ATOM    371  O   LYS A  48      33.632  18.881 -10.160  1.00 54.73           O
ATOM    372  CB  LYS A  48      34.017  19.273  -7.136  1.00 56.07           C
ATOM    373  CG  LYS A  48      33.663  19.300  -5.638  1.00 50.51           C
ATOM    374  CD  LYS A  48      34.919  19.239  -4.755  1.00 46.82           C
ATOM    375  CE  LYS A  48      34.493  19.274  -3.298  1.00 41.44           C
ATOM    376  NZ  LYS A  48      35.644  19.267  -2.359  1.00 37.33           N
ATOM    377  N   LYS A  49      32.944  21.008  -9.919  1.00 57.72           N
ATOM    378  CA  LYS A  49      33.573  21.466 -11.149  1.00 56.98           C
ATOM    379  C   LYS A  49      35.075  21.417 -10.891  1.00 55.81           C
ATOM    380  O   LYS A  49      35.557  22.164 -10.047  1.00 50.15           O
ATOM    381  CB  LYS A  49      33.133  22.882 -11.530  1.00 52.42           C
ATOM    382  CG  LYS A  49      31.769  22.927 -12.231  1.00 48.84           C
ATOM    383  CD  LYS A  49      31.472  24.364 -12.690  1.00 45.53           C
ATOM    384  CE  LYS A  49      30.178  24.469 -13.489  1.00 40.49           C
ATOM    385  NZ  LYS A  49      29.934  25.849 -13.970  1.00 36.91           N
ATOM    386  N   ASP A  50      35.787  20.543 -11.582  1.00 48.98           N
ATOM    387  CA  ASP A  50      37.229  20.456 -11.463  1.00 50.93           C
ATOM    388  C   ASP A  50      37.805  21.731 -12.101  1.00 50.02           C
ATOM    389  O   ASP A  50      37.858  21.862 -13.324  1.00 46.81           O
ATOM    390  CB  ASP A  50      37.726  19.137 -12.085  1.00 47.92           C
ATOM    391  CG  ASP A  50      39.065  18.668 -11.536  1.00 43.36           C
ATOM    392  OD1 ASP A  50      39.677  19.425 -10.746  1.00 39.33           O
ATOM    393  OD2 ASP A  50      39.484  17.547 -11.911  1.00 38.63           O
ATOM    394  N   LEU A  51      38.175  22.681 -11.265  1.00 49.39           N
ATOM    395  CA  LEU A  51      38.750  23.970 -11.677  1.00 48.31           C
ATOM    396  C   LEU A  51      39.992  23.773 -12.545  1.00 48.46           C
ATOM    397  O   LEU A  51      40.297  24.616 -13.384  1.00 44.66           O
ATOM    398  CB  LEU A  51      39.092  24.785 -10.408  1.00 44.82           C
ATOM    399  CG  LEU A  51      37.996  25.800 -10.027  1.00 41.62           C
ATOM    400  CD1 LEU A  51      37.823  25.885  -8.517  1.00 39.64           C
ATOM    401  CD2 LEU A  51      38.364  27.186 -10.551  1.00 41.50           C
ATOM    402  N   ARG A  52      40.679  22.633 -12.397  1.00 42.96           N
ATOM    403  CA  ARG A  52      41.880  22.317 -13.176  1.00 45.63           C
ATOM    404  C   ARG A  52      41.604  22.209 -14.679  1.00 45.93           C
ATOM    405  O   ARG A  52      42.470  22.582 -15.471  1.00 42.62           O
ATOM    406  CB  ARG A  52      42.519  21.018 -12.674  1.00 42.62           C
ATOM    407  CG  ARG A  52      43.215  21.192 -11.317  1.00 39.93           C
ATOM    408  CD  ARG A  52      43.946  19.895 -10.946  1.00 38.11           C
ATOM    409  NE  ARG A  52      44.744  20.051  -9.706  1.00 35.93           N
ATOM    410  CZ  ARG A  52      45.591  19.163  -9.200  1.00 33.28           C
ATOM    411  NH1 ARG A  52      45.774  18.010  -9.775  1.00 31.13           N
ATOM    412  NH2 ARG A  52      46.254  19.436  -8.117  1.00 32.04           N
ATOM    413  N   ARG A  53      40.425  21.738 -15.122  1.00 44.99           N
ATOM    414  CA  ARG A  53      40.118  21.707 -16.562  1.00 47.25           C
ATOM    415  C   ARG A  53      39.924  23.096 -17.161  1.00 47.82           C
ATOM    416  O   ARG A  53      40.206  23.268 -18.344  1.00 44.72           O
ATOM    417  CB  ARG A  53      38.903  20.815 -16.855  1.00 44.24           C
ATOM    418  CG  ARG A  53      39.343  19.372 -17.163  1.00 40.99           C
ATOM    419  CD  ARG A  53      38.146  18.542 -17.623  1.00 39.10           C
ATOM    420  NE  ARG A  53      38.558  17.214 -18.080  1.00 37.07           N
ATOM    421  CZ  ARG A  53      37.781  16.285 -18.614  1.00 33.89           C
ATOM    422  NH1 ARG A  53      36.505  16.480 -18.775  1.00 31.38           N
ATOM    423  NH2 ARG A  53      38.284  15.147 -19.008  1.00 32.33           N
ATOM    424  N   SER A  54      39.484  24.071 -16.372  1.00 50.09           N
ATOM    425  CA  SER A  54      39.415  25.462 -16.834  1.00 51.07           C
ATOM    426  C   SER A  54      40.811  26.057 -17.052  1.00 51.76           C
ATOM    427  O   SER A  54      41.047  26.681 -18.075  1.00 48.24           O
ATOM    428  CB  SER A  54      38.620  26.312 -15.843  1.00 48.05           C
ATOM    429  OG  SER A  54      38.433  27.623 -16.341  1.00 43.40           O
ATOM    430  N   LYS A  55      41.763  25.805 -16.138  1.00 45.04           N
ATOM    431  CA  LYS A  55      43.136  26.308 -16.274  1.00 47.82           C
ATOM    432  C   LYS A  55      43.877  25.734 -17.486  1.00 47.75           C
ATOM    433  O   LYS A  55      44.620  26.473 -18.127  1.00 45.19           O
ATOM    434  CB  LYS A  55      43.957  26.082 -15.002  1.00 45.07           C
ATOM    435  CG  LYS A  55      43.753  27.197 -13.959  1.00 42.76           C
ATOM    436  CD  LYS A  55      44.787  27.094 -12.833  1.00 40.99           C
ATOM    437  CE  LYS A  55      44.678  28.297 -11.891  1.00 38.59           C
ATOM    438  NZ  LYS A  55      45.743  28.329 -10.860  1.00 34.49           N
ATOM    439  N   LYS A  56      43.677  24.456 -17.828  1.00 42.80           N
ATOM    440  CA  LYS A  56      44.355  23.880 -18.998  1.00 44.98           C
ATOM    441  C   LYS A  56      43.947  24.549 -20.316  1.00 44.98           C
ATOM    442  O   LYS A  56      44.810  24.753 -21.164  1.00 42.75           O
ATOM    443  CB  LYS A  56      44.172  22.360 -19.091  1.00 42.20           C
ATOM    444  CG  LYS A  56      45.455  21.632 -18.675  1.00 40.16           C
ATOM    445  CD  LYS A  56      45.412  20.152 -19.054  1.00 39.23           C
ATOM    446  CE  LYS A  56      46.762  19.501 -18.743  1.00 36.62           C
ATOM    447  NZ  LYS A  56      46.876  18.138 -19.296  1.00 32.91           N
ATOM    448  N   ARG A  57      42.672  24.923 -20.487  1.00 41.57           N
ATOM    449  CA  ARG A  57      42.249  25.656 -21.689  1.00 45.52           C
ATOM    450  C   ARG A  57      42.819  27.077 -21.746  1.00 44.39           C
ATOM    451  O   ARG A  57      42.995  27.577 -22.846  1.00 41.74           O
ATOM    452  CB  ARG A  57      40.723  25.694 -21.810  1.00 42.59           C
ATOM    453  CG  ARG A  57      40.222  24.646 -22.803  1.00 40.29           C
ATOM    454  CD  ARG A  57      38.720  24.825 -23.046  1.00 38.43           C
ATOM    455  NE  ARG A  57      38.235  23.929 -24.096  1.00 37.08           N
ATOM    456  CZ  ARG A  57      36.995  23.875 -24.582  1.00 34.16           C
ATOM    457  NH1 ARG A  57      36.055  24.635 -24.105  1.00 31.33           N
ATOM    458  NH2 ARG A  57      36.702  23.062 -25.562  1.00 32.31           N
ATOM    459  N   ALA A  58      43.096  27.715 -20.613  1.00 43.62           N
ATOM    460  CA  ALA A  58      43.709  29.037 -20.594  1.00 45.48           C
ATOM    461  C   ALA A  58      45.196  28.994 -20.991  1.00 45.40           C
ATOM    462  O   ALA A  58      45.673  29.923 -21.623  1.00 44.19           O
ATOM    463  CB  ALA A  58      43.503  29.666 -19.216  1.00 43.37           C
ATOM    464  N   LEU A  59      45.916  27.918 -20.638  1.00 42.17           N
ATOM    465  CA  LEU A  59      47.331  27.751 -20.980  1.00 42.58           C
ATOM    466  C   LEU A  59      47.575  27.377 -22.446  1.00 42.62           C
ATOM    467  O   LEU A  59      48.659  27.664 -22.949  1.00 39.31           O
ATOM    468  CB  LEU A  59      47.961  26.685 -20.059  1.00 39.19           C
ATOM    469  CG  LEU A  59      48.454  27.245 -18.724  1.00 36.55           C
ATOM    470  CD1 LEU A  59      48.605  26.103 -17.709  1.00 34.50           C
ATOM    471  CD2 LEU A  59      49.826  27.910 -18.880  1.00 39.82           C
ATOM    472  N   GLU A  60      46.619  26.740 -23.121  1.00 36.64           N
ATOM    473  CA  GLU A  60      46.783  26.453 -24.556  1.00 39.76           C
ATOM    474  C   GLU A  60      46.476  27.658 -25.457  1.00 38.65           C
ATOM    475  O   GLU A  60      46.765  27.602 -26.649  1.00 36.69           O
ATOM    476  CB  GLU A  60      45.910  25.257 -24.977  1.00 38.26           C
ATOM    477  CG  GLU A  60      46.531  23.900 -24.627  1.00 35.77           C
ATOM    478  CD  GLU A  60      45.697  22.699 -25.107  1.00 32.54           C
ATOM    479  OE1 GLU A  60      46.223  21.569 -25.047  1.00 32.84           O
ATOM    480  OE2 GLU A  60      44.513  22.889 -25.471  1.00 33.44           O
ATOM    481  N   VAL A  61      45.856  28.702 -24.928  1.00 40.42           N
ATOM    482  CA  VAL A  61      45.583  29.928 -25.696  1.00 42.66           C
ATOM    483  C   VAL A  61      46.699  30.972 -25.514  1.00 43.30           C
ATOM    484  O   VAL A  61      46.807  31.883 -26.341  1.00 39.42           O
ATOM    485  CB  VAL A  61      44.195  30.502 -25.373  1.00 38.47           C
ATOM    486  CG1 VAL A  61      43.835  31.732 -26.224  1.00 35.04           C
ATOM    487  CG2 VAL A  61      43.079  29.482 -25.639  1.00 37.15           C
ATOM    488  N   SER A  62      47.527  30.867 -24.476  1.00 35.98           N
ATOM    489  CA  SER A  62      48.716  31.698 -24.319  1.00 37.16           C
ATOM    490  C   SER A  62      49.899  31.136 -25.105  1.00 36.13           C
ATOM    491  O   SER A  62      50.255  29.972 -24.853  1.00 33.07           O
ATOM    492  CB  SER A  62      49.093  31.858 -22.849  1.00 34.14           C
ATOM    493  OG  SER A  62      49.442  30.590 -22.328  1.00 34.53           O
ATOM    494  OXT SER A  62      50.456  31.897 -25.914  1.00 32.82           O
TER     495      SER A  62
ATOM    496  N   SER B   1     -37.156 -41.869  57.867  1.00 28.96           N
ATOM    497  CA  SER B   1     -35.758 -41.555  57.539  1.00 32.41           C
ATOM    498  C   SER B   1     -35.727 -40.477  56.468  1.00 33.27           C
ATOM    499  O   SER B   1     -36.251 -40.682  55.374  1.00 28.81           O
ATOM    500  CB  SER B   1     -35.013 -42.803  57.070  1.00 29.07           C
ATOM    501  OG  SER B   1     -33.657 -42.475  56.840  1.00 26.28           O
ATOM    502  N   GLY B   2     -35.212 -39.299  56.815  1.00 32.41           N
ATOM    503  CA  GLY B   2     -35.258 -38.145  55.929  1.00 35.03           C
ATOM    504  C   GLY B   2     -34.304 -38.336  54.757  1.00 36.29           C
ATOM    505  O   GLY B   2     -33.093 -38.232  54.919  1.00 31.67           O
ATOM    506  N   ARG B   3     -34.835 -38.609  53.557  1.00 36.35           N
ATOM    507  CA  ARG B   3     -34.035 -38.564  52.327  1.00 39.64           C
ATOM    508  C   ARG B   3     -33.525 -37.135  52.153  1.00 37.61           C
ATOM    509  O   ARG B   3     -34.252 -36.269  51.682  1.00 33.98           O
ATOM    510  CB  ARG B   3     -34.840 -39.025  51.100  1.00 36.81           C
ATOM    511  CG  ARG B   3     -34.870 -40.539  50.944  1.00 35.31           C
ATOM    512  CD  ARG B   3     -35.613 -40.932  49.658  1.00 34.35           C
ATOM    513  NE  ARG B   3     -35.551 -42.376  49.385  1.00 33.43           N
ATOM    514  CZ  ARG B   3     -36.140 -43.022  48.385  1.00 29.78           C
ATOM    515  NH1 ARG B   3     -36.892 -42.398  47.517  1.00 29.12           N
ATOM    516  NH2 ARG B   3     -35.981 -44.307  48.250  1.00 29.89           N
ATOM    517  N   GLY B   4     -32.299 -36.884  52.573  1.00 37.85           N
ATOM    518  CA  GLY B   4     -31.651 -35.597  52.394  1.00 39.85           C
ATOM    519  C   GLY B   4     -31.673 -35.220  50.914  1.00 40.83           C
ATOM    520  O   GLY B   4     -31.146 -35.954  50.084  1.00 36.86           O
ATOM    521  N   LYS B   5     -32.313 -34.104  50.582  1.00 35.95           N
ATOM    522  CA  LYS B   5     -32.238 -33.511  49.241  1.00 39.50           C
ATOM    523  C   LYS B   5     -30.762 -33.232  48.960  1.00 39.02           C
ATOM    524  O   LYS B   5     -30.223 -32.265  49.483  1.00 35.36           O
ATOM    525  CB  LYS B   5     -33.064 -32.218  49.147  1.00 35.15           C
ATOM    526  CG  LYS B   5     -34.578 -32.449  49.004  1.00 33.78           C
ATOM    527  CD  LYS B   5     -35.321 -31.097  48.905  1.00 31.18           C
ATOM    528  CE  LYS B   5     -36.821 -31.289  48.666  1.00 30.09           C
ATOM    529  NZ  LYS B   5     -37.565 -30.010  48.654  1.00 25.67           N
ATOM    530  N   GLN B   6     -30.103 -34.075  48.191  1.00 42.29           N
ATOM    531  CA  GLN B   6     -28.775 -33.761  47.699  1.00 45.49           C
ATOM    532  C   GLN B   6     -28.864 -32.424  46.967  1.00 45.72           C
ATOM    533  O   GLN B   6     -29.565 -32.318  45.958  1.00 40.52           O
ATOM    534  CB  GLN B   6     -28.233 -34.861  46.774  1.00 40.88           C
ATOM    535  CG  GLN B   6     -27.666 -36.059  47.556  1.00 39.36           C
ATOM    536  CD  GLN B   6     -27.026 -37.105  46.634  1.00 32.80           C
ATOM    537  OE1 GLN B   6     -27.220 -37.115  45.431  1.00 34.41           O
ATOM    538  NE2 GLN B   6     -26.254 -38.014  47.177  1.00 32.43           N
ATOM    539  N   GLY B   7     -28.247 -31.393  47.508  1.00 43.35           N
ATOM    540  CA  GLY B   7     -28.258 -30.057  46.947  1.00 43.85           C
ATOM    541  C   GLY B   7     -27.772 -30.125  45.507  1.00 44.09           C
ATOM    542  O   GLY B   7     -26.666 -30.594  45.246  1.00 40.45           O
ATOM    543  N   GLY B   8     -28.614 -29.721  44.577  1.00 45.80           N
ATOM    544  CA  GLY B   8     -28.272 -29.710  43.156  1.00 46.61           C
ATOM    545  C   GLY B   8     -26.974 -28.937  42.972  1.00 47.22           C
ATOM    546  O   GLY B   8     -26.932 -27.743  43.251  1.00 44.18           O
ATOM    547  N   LYS B   9     -25.912 -29.619  42.551  1.00 52.70           N
ATOM    548  CA  LYS B   9     -24.573 -29.045  42.395  1.00 54.38           C
ATOM    549  C   LYS B   9     -24.705 -27.797  41.523  1.00 54.80           C
ATOM    550  O   LYS B   9     -25.097 -27.907  40.364  1.00 50.30           O
ATOM    551  CB  LYS B   9     -23.620 -30.077  41.781  1.00 49.51           C
ATOM    552  CG  LYS B   9     -22.272 -30.181  42.512  1.00 43.73           C
ATOM    553  CD  LYS B   9     -21.405 -31.297  41.927  1.00 40.53           C
ATOM    554  CE  LYS B   9     -20.126 -31.494  42.741  1.00 36.88           C
ATOM    555  NZ  LYS B   9     -19.289 -32.617  42.250  1.00 32.50           N
ATOM    556  N   ALA B  10     -24.448 -26.629  42.099  1.00 51.31           N
ATOM    557  CA  ALA B  10     -24.626 -25.352  41.424  1.00 53.73           C
ATOM    558  C   ALA B  10     -23.909 -25.409  40.076  1.00 55.02           C
ATOM    559  O   ALA B  10     -22.699 -25.627  40.013  1.00 52.22           O
ATOM    560  CB  ALA B  10     -24.100 -24.230  42.317  1.00 49.90           C
ATOM    561  N   ARG B  11     -24.675 -25.283  38.978  1.00 62.77           N
ATOM    562  CA  ARG B  11     -24.152 -25.441  37.626  1.00 64.22           C
ATOM    563  C   ARG B  11     -23.042 -24.410  37.437  1.00 65.26           C
ATOM    564  O   ARG B  11     -23.313 -23.217  37.493  1.00 59.22           O
ATOM    565  CB  ARG B  11     -25.293 -25.306  36.607  1.00 58.07           C
ATOM    566  CG  ARG B  11     -24.974 -25.922  35.243  1.00 51.57           C
ATOM    567  CD  ARG B  11     -26.188 -25.793  34.316  1.00 47.96           C
ATOM    568  NE  ARG B  11     -26.067 -26.598  33.098  1.00 44.29           N
ATOM    569  CZ  ARG B  11     -26.966 -26.696  32.130  1.00 39.79           C
ATOM    570  NH1 ARG B  11     -28.070 -26.003  32.142  1.00 37.74           N
ATOM    571  NH2 ARG B  11     -26.778 -27.510  31.125  1.00 37.50           N
ATOM    572  N   ALA B  12     -21.803 -24.871  37.277  1.00 63.98           N
ATOM    573  CA  ALA B  12     -20.643 -24.000  37.207  1.00 64.73           C
ATOM    574  C   ALA B  12     -20.889 -22.899  36.169  1.00 64.94           C
ATOM    575  O   ALA B  12     -21.311 -23.187  35.044  1.00 60.99           O
ATOM    576  CB  ALA B  12     -19.399 -24.828  36.884  1.00 60.56           C
ATOM    577  N   LYS B  13     -20.647 -21.644  36.539  1.00 71.33           N
ATOM    578  CA  LYS B  13     -20.919 -20.471  35.710  1.00 73.60           C
ATOM    579  C   LYS B  13     -20.270 -20.652  34.341  1.00 75.69           C
ATOM    580  O   LYS B  13     -19.066 -20.900  34.252  1.00 69.35           O
ATOM    581  CB  LYS B  13     -20.430 -19.206  36.438  1.00 66.43           C
ATOM    582  CG  LYS B  13     -20.960 -17.901  35.825  1.00 57.54           C
ATOM    583  CD  LYS B  13     -20.551 -16.704  36.690  1.00 53.30           C
ATOM    584  CE  LYS B  13     -21.171 -15.400  36.181  1.00 46.63           C
ATOM    585  NZ  LYS B  13     -20.868 -14.241  37.058  1.00 41.49           N
ATOM    586  N   ALA B  14     -21.063 -20.554  33.279  1.00 76.50           N
ATOM    587  CA  ALA B  14     -20.611 -20.877  31.933  1.00 76.10           C
ATOM    588  C   ALA B  14     -19.443 -19.977  31.513  1.00 77.10           C
ATOM    589  O   ALA B  14     -19.604 -18.773  31.331  1.00 73.15           O
ATOM    590  CB  ALA B  14     -21.801 -20.776  30.973  1.00 69.99           C
ATOM    591  N   LYS B  15     -18.252 -20.574  31.330  1.00 81.02           N
ATOM    592  CA  LYS B  15     -17.085 -19.872  30.801  1.00 83.06           C
ATOM    593  C   LYS B  15     -17.076 -19.954  29.278  1.00 84.28           C
ATOM    594  O   LYS B  15     -17.287 -21.023  28.701  1.00 78.75           O
ATOM    595  CB  LYS B  15     -15.778 -20.412  31.412  1.00 77.98           C
ATOM    596  CG  LYS B  15     -15.603 -20.030  32.893  1.00 68.97           C
ATOM    597  CD  LYS B  15     -14.240 -20.476  33.434  1.00 65.48           C
ATOM    598  CE  LYS B  15     -14.047 -20.048  34.892  1.00 57.29           C
ATOM    599  NZ  LYS B  15     -12.719 -20.435  35.449  1.00 51.35           N
ATOM    600  N   THR B  16     -16.794 -18.841  28.622  1.00 88.02           N
ATOM    601  CA  THR B  16     -16.647 -18.800  27.165  1.00 88.64           C
ATOM    602  C   THR B  16     -15.369 -19.527  26.731  1.00 89.34           C
ATOM    603  O   THR B  16     -14.359 -19.506  27.442  1.00 87.33           O
ATOM    604  CB  THR B  16     -16.641 -17.373  26.605  1.00 86.67           C
ATOM    605  OG1 THR B  16     -15.499 -16.662  27.015  1.00 80.48           O
ATOM    606  CG2 THR B  16     -17.877 -16.575  27.024  1.00 80.73           C
ATOM    607  N   ARG B  17     -15.371 -20.140  25.555  1.00 90.17           N
ATOM    608  CA  ARG B  17     -14.159 -20.769  25.006  1.00 91.08           C
ATOM    609  C   ARG B  17     -13.012 -19.767  24.822  1.00 91.69           C
ATOM    610  O   ARG B  17     -11.865 -20.131  25.046  1.00 89.96           O
ATOM    611  CB  ARG B  17     -14.476 -21.482  23.692  1.00 90.29           C
ATOM    612  CG  ARG B  17     -15.306 -22.743  23.916  1.00 88.67           C
ATOM    613  CD  ARG B  17     -15.465 -23.546  22.621  1.00 87.22           C
ATOM    614  NE  ARG B  17     -16.451 -22.936  21.727  1.00 84.71           N
ATOM    615  CZ  ARG B  17     -16.709 -23.321  20.473  1.00 84.56           C
ATOM    616  NH1 ARG B  17     -16.001 -24.260  19.887  1.00 77.58           N
ATOM    617  NH2 ARG B  17     -17.680 -22.794  19.812  1.00 78.63           N
ATOM    618  N   SER B  18     -13.321 -18.519  24.493  1.00 91.05           N
ATOM    619  CA  SER B  18     -12.328 -17.446  24.397  1.00 91.45           C
ATOM    620  C   SER B  18     -11.617 -17.203  25.727  1.00 91.50           C
ATOM    621  O   SER B  18     -10.391 -17.153  25.757  1.00 89.76           O
ATOM    622  CB  SER B  18     -12.983 -16.143  23.919  1.00 90.94           C
ATOM    623  OG  SER B  18     -13.673 -16.360  22.710  1.00 84.36           O
ATOM    624  N   SER B  19     -12.354 -17.142  26.847  1.00 92.73           N
ATOM    625  CA  SER B  19     -11.734 -16.933  28.159  1.00 92.15           C
ATOM    626  C   SER B  19     -10.861 -18.117  28.588  1.00 92.35           C
ATOM    627  O   SER B  19      -9.789 -17.901  29.148  1.00 90.02           O
ATOM    628  CB  SER B  19     -12.787 -16.623  29.229  1.00 90.63           C
ATOM    629  OG  SER B  19     -13.671 -17.690  29.450  1.00 79.31           O
ATOM    630  N   ARG B  20     -11.258 -19.358  28.257  1.00 93.04           N
ATOM    631  CA  ARG B  20     -10.419 -20.544  28.504  1.00 93.04           C
ATOM    632  C   ARG B  20      -9.112 -20.508  27.716  1.00 93.68           C
ATOM    633  O   ARG B  20      -8.076 -20.899  28.239  1.00 91.72           O
ATOM    634  CB  ARG B  20     -11.186 -21.830  28.183  1.00 91.92           C
ATOM    635  CG  ARG B  20     -12.392 -22.064  29.093  1.00 87.64           C
ATOM    636  CD  ARG B  20     -13.036 -23.417  28.782  1.00 85.23           C
ATOM    637  NE  ARG B  20     -14.326 -23.581  29.467  1.00 79.62           N
ATOM    638  CZ  ARG B  20     -14.861 -24.718  29.896  1.00 74.73           C
ATOM    639  NH1 ARG B  20     -14.244 -25.850  29.780  1.00 68.05           N
ATOM    640  NH2 ARG B  20     -16.034 -24.717  30.449  1.00 68.28           N
ATOM    641  N   ALA B  21      -9.157 -20.013  26.485  1.00 93.01           N
ATOM    642  CA  ALA B  21      -7.972 -19.875  25.642  1.00 93.28           C
ATOM    643  C   ALA B  21      -7.130 -18.615  25.951  1.00 93.57           C
ATOM    644  O   ALA B  21      -6.003 -18.504  25.477  1.00 90.00           O
ATOM    645  CB  ALA B  21      -8.424 -19.899  24.179  1.00 92.39           C
ATOM    646  N   GLY B  22      -7.657 -17.679  26.749  1.00 92.88           N
ATOM    647  CA  GLY B  22      -7.002 -16.396  27.041  1.00 93.07           C
ATOM    648  C   GLY B  22      -7.037 -15.416  25.866  1.00 93.68           C
ATOM    649  O   GLY B  22      -6.092 -14.657  25.693  1.00 90.71           O
ATOM    650  N   LEU B  23      -8.114 -15.453  25.066  1.00 93.43           N
ATOM    651  CA  LEU B  23      -8.280 -14.643  23.859  1.00 93.98           C
ATOM    652  C   LEU B  23      -9.412 -13.627  24.018  1.00 93.94           C
ATOM    653  O   LEU B  23     -10.425 -13.890  24.679  1.00 91.63           O
ATOM    654  CB  LEU B  23      -8.561 -15.559  22.656  1.00 93.33           C
ATOM    655  CG  LEU B  23      -7.450 -16.566  22.322  1.00 92.59           C
ATOM    656  CD1 LEU B  23      -7.913 -17.464  21.177  1.00 87.95           C
ATOM    657  CD2 LEU B  23      -6.147 -15.880  21.900  1.00 87.70           C
ATOM    658  N   GLN B  24      -9.281 -12.489  23.324  1.00 94.76           N
ATOM    659  CA  GLN B  24     -10.360 -11.513  23.156  1.00 94.50           C
ATOM    660  C   GLN B  24     -11.276 -11.882  21.971  1.00 94.89           C
ATOM    661  O   GLN B  24     -12.484 -11.628  22.009  1.00 92.75           O
ATOM    662  CB  GLN B  24      -9.772 -10.108  22.925  1.00 93.64           C
ATOM    663  CG  GLN B  24      -8.856  -9.628  24.054  1.00 91.01           C
ATOM    664  CD  GLN B  24      -9.532  -9.610  25.421  1.00 90.32           C
ATOM    665  OE1 GLN B  24     -10.718  -9.330  25.567  1.00 82.26           O
ATOM    666  NE2 GLN B  24      -8.805  -9.900  26.466  1.00 80.20           N
ATOM    667  N   PHE B  25     -10.731 -12.502  20.932  1.00 93.81           N
ATOM    668  CA  PHE B  25     -11.491 -12.902  19.750  1.00 94.34           C
ATOM    669  C   PHE B  25     -12.497 -14.033  20.050  1.00 94.17           C
ATOM    670  O   PHE B  25     -12.258 -14.903  20.885  1.00 91.86           O
ATOM    671  CB  PHE B  25     -10.548 -13.259  18.593  1.00 94.43           C
ATOM    672  CG  PHE B  25     -10.247 -12.094  17.673  1.00 94.85           C
ATOM    673  CD1 PHE B  25     -10.636 -12.143  16.319  1.00 90.54           C
ATOM    674  CD2 PHE B  25      -9.619 -10.934  18.153  1.00 89.87           C
ATOM    675  CE1 PHE B  25     -10.396 -11.057  15.460  1.00 88.85           C
ATOM    676  CE2 PHE B  25      -9.383  -9.842  17.309  1.00 88.99           C
ATOM    677  CZ  PHE B  25      -9.771  -9.908  15.959  1.00 92.27           C
ATOM    678  N   PRO B  26     -13.648 -14.063  19.355  1.00 93.59           N
ATOM    679  CA  PRO B  26     -14.754 -14.943  19.711  1.00 93.31           C
ATOM    680  C   PRO B  26     -14.593 -16.353  19.130  1.00 93.54           C
ATOM    681  O   PRO B  26     -15.127 -16.666  18.061  1.00 92.13           O
ATOM    682  CB  PRO B  26     -15.990 -14.220  19.171  1.00 92.55           C
ATOM    683  CG  PRO B  26     -15.468 -13.518  17.919  1.00 90.75           C
ATOM    684  CD  PRO B  26     -14.051 -13.110  18.331  1.00 92.40           C
ATOM    685  N   VAL B  27     -13.965 -17.261  19.874  1.00 92.84           N
ATOM    686  CA  VAL B  27     -13.785 -18.671  19.466  1.00 93.00           C
ATOM    687  C   VAL B  27     -15.106 -19.340  19.044  1.00 92.74           C
ATOM    688  O   VAL B  27     -15.162 -20.064  18.044  1.00 91.40           O
ATOM    689  CB  VAL B  27     -13.136 -19.477  20.607  1.00 92.88           C
ATOM    690  CG1 VAL B  27     -13.008 -20.967  20.274  1.00 89.76           C
ATOM    691  CG2 VAL B  27     -11.738 -18.949  20.936  1.00 89.86           C
ATOM    692  N   GLY B  28     -16.200 -19.084  19.748  1.00 92.23           N
ATOM    693  CA  GLY B  28     -17.524 -19.626  19.413  1.00 91.36           C
ATOM    694  C   GLY B  28     -18.054 -19.148  18.059  1.00 91.99           C
ATOM    695  O   GLY B  28     -18.608 -19.943  17.297  1.00 90.80           O
ATOM    696  N   ARG B  29     -17.860 -17.875  17.729  1.00 93.37           N
ATOM    697  CA  ARG B  29     -18.244 -17.304  16.431  1.00 93.12           C
ATOM    698  C   ARG B  29     -17.374 -17.855  15.300  1.00 93.74           C
ATOM    699  O   ARG B  29     -17.918 -18.271  14.284  1.00 92.80           O
ATOM    700  CB  ARG B  29     -18.190 -15.770  16.501  1.00 92.43           C
ATOM    701  CG  ARG B  29     -18.653 -15.122  15.188  1.00 88.40           C
ATOM    702  CD  ARG B  29     -18.582 -13.590  15.244  1.00 88.61           C
ATOM    703  NE  ARG B  29     -19.594 -13.032  16.155  1.00 86.41           N
ATOM    704  CZ  ARG B  29     -19.743 -11.741  16.443  1.00 86.55           C
ATOM    705  NH1 ARG B  29     -18.954 -10.828  15.945  1.00 79.49           N
ATOM    706  NH2 ARG B  29     -20.697 -11.348  17.223  1.00 80.87           N
ATOM    707  N   VAL B  30     -16.066 -17.920  15.505  1.00 93.56           N
ATOM    708  CA  VAL B  30     -15.124 -18.512  14.544  1.00 94.08           C
ATOM    709  C   VAL B  30     -15.504 -19.962  14.227  1.00 94.26           C
ATOM    710  O   VAL B  30     -15.597 -20.337  13.060  1.00 93.26           O
ATOM    711  CB  VAL B  30     -13.680 -18.400  15.066  1.00 94.32           C
ATOM    712  CG1 VAL B  30     -12.683 -19.109  14.155  1.00 91.53           C
ATOM    713  CG2 VAL B  30     -13.247 -16.933  15.165  1.00 91.63           C
ATOM    714  N   HIS B  31     -15.854 -20.771  15.233  1.00 93.53           N
ATOM    715  CA  HIS B  31     -16.304 -22.150  15.016  1.00 93.42           C
ATOM    716  C   HIS B  31     -17.609 -22.233  14.221  1.00 93.21           C
ATOM    717  O   HIS B  31     -17.756 -23.094  13.349  1.00 92.22           O
ATOM    718  CB  HIS B  31     -16.445 -22.847  16.370  1.00 93.65           C
ATOM    719  CG  HIS B  31     -16.652 -24.335  16.315  1.00 93.35           C
ATOM    720  ND1 HIS B  31     -17.105 -25.112  17.368  1.00 83.71           N
ATOM    721  CD2 HIS B  31     -16.389 -25.191  15.282  1.00 85.06           C
ATOM    722  CE1 HIS B  31     -17.105 -26.392  16.964  1.00 85.05           C
ATOM    723  NE2 HIS B  31     -16.684 -26.469  15.710  1.00 87.64           N
ATOM    724  N   ARG B  32     -18.567 -21.340  14.491  1.00 93.91           N
ATOM    725  CA  ARG B  32     -19.821 -21.283  13.727  1.00 93.64           C
ATOM    726  C   ARG B  32     -19.566 -20.924  12.263  1.00 93.94           C
ATOM    727  O   ARG B  32     -20.159 -21.534  11.388  1.00 93.03           O
ATOM    728  CB  ARG B  32     -20.772 -20.280  14.387  1.00 92.86           C
ATOM    729  CG  ARG B  32     -22.185 -20.305  13.785  1.00 90.54           C
ATOM    730  CD  ARG B  32     -22.982 -19.072  14.231  1.00 89.46           C
ATOM    731  NE  ARG B  32     -22.459 -17.909  13.549  1.00 87.04           N
ATOM    732  CZ  ARG B  32     -22.606 -16.629  13.846  1.00 86.17           C
ATOM    733  NH1 ARG B  32     -23.318 -16.194  14.852  1.00 78.59           N
ATOM    734  NH2 ARG B  32     -22.012 -15.752  13.103  1.00 81.75           N
ATOM    735  N   LEU B  33     -18.688 -19.946  12.013  1.00 94.03           N
ATOM    736  CA  LEU B  33     -18.341 -19.517  10.660  1.00 94.38           C
ATOM    737  C   LEU B  33     -17.589 -20.609   9.887  1.00 94.63           C
ATOM    738  O   LEU B  33     -17.941 -20.856   8.745  1.00 93.53           O
ATOM    739  CB  LEU B  33     -17.536 -18.209  10.714  1.00 94.70           C
ATOM    740  CG  LEU B  33     -18.338 -16.979  11.185  1.00 93.59           C
ATOM    741  CD1 LEU B  33     -17.403 -15.788  11.352  1.00 88.80           C
ATOM    742  CD2 LEU B  33     -19.442 -16.589  10.207  1.00 88.89           C
ATOM    743  N   LEU B  34     -16.667 -21.323  10.516  1.00 94.73           N
ATOM    744  CA  LEU B  34     -15.993 -22.473   9.908  1.00 94.88           C
ATOM    745  C   LEU B  34     -16.981 -23.578   9.499  1.00 94.46           C
ATOM    746  O   LEU B  34     -16.883 -24.111   8.403  1.00 93.02           O
ATOM    747  CB  LEU B  34     -14.943 -23.047  10.872  1.00 95.21           C
ATOM    748  CG  LEU B  34     -13.650 -22.212  10.999  1.00 94.93           C
ATOM    749  CD1 LEU B  34     -12.779 -22.795  12.115  1.00 91.81           C
ATOM    750  CD2 LEU B  34     -12.836 -22.221   9.706  1.00 91.10           C
ATOM    751  N   ARG B  35     -17.973 -23.887  10.335  1.00 94.62           N
ATOM    752  CA  ARG B  35     -19.001 -24.900  10.018  1.00 94.02           C
ATOM    753  C   ARG B  35     -19.952 -24.433   8.911  1.00 93.72           C
ATOM    754  O   ARG B  35     -20.261 -25.209   8.021  1.00 91.49           O
ATOM    755  CB  ARG B  35     -19.775 -25.283  11.276  1.00 92.73           C
ATOM    756  CG  ARG B  35     -18.938 -26.173  12.199  1.00 87.94           C
ATOM    757  CD  ARG B  35     -19.753 -26.668  13.394  1.00 84.85           C
ATOM    758  NE  ARG B  35     -20.039 -25.593  14.357  1.00 78.74           N
ATOM    759  CZ  ARG B  35     -20.885 -25.656  15.377  1.00 73.64           C
ATOM    760  NH1 ARG B  35     -21.593 -26.735  15.619  1.00 65.47           N
ATOM    761  NH2 ARG B  35     -21.026 -24.650  16.178  1.00 66.20           N
ATOM    762  N   LYS B  36     -20.410 -23.179   8.948  1.00 93.72           N
ATOM    763  CA  LYS B  36     -21.337 -22.636   7.952  1.00 93.41           C
ATOM    764  C   LYS B  36     -20.681 -22.256   6.623  1.00 93.59           C
ATOM    765  O   LYS B  36     -21.384 -22.083   5.636  1.00 90.15           O
ATOM    766  CB  LYS B  36     -22.091 -21.430   8.528  1.00 92.31           C
ATOM    767  CG  LYS B  36     -23.123 -21.832   9.589  1.00 85.47           C
ATOM    768  CD  LYS B  36     -24.046 -20.652   9.911  1.00 76.41           C
ATOM    769  CE  LYS B  36     -25.188 -21.102  10.817  1.00 67.97           C
ATOM    770  NZ  LYS B  36     -26.280 -20.093  10.902  1.00 58.77           N
ATOM    771  N   GLY B  37     -19.373 -22.105   6.590  1.00 93.86           N
ATOM    772  CA  GLY B  37     -18.612 -21.721   5.403  1.00 93.47           C
ATOM    773  C   GLY B  37     -18.353 -22.855   4.406  1.00 93.75           C
ATOM    774  O   GLY B  37     -17.705 -22.609   3.392  1.00 89.73           O
ATOM    775  N   ASN B  38     -18.811 -24.072   4.679  1.00 93.34           N
ATOM    776  CA  ASN B  38     -18.599 -25.261   3.839  1.00 93.44           C
ATOM    777  C   ASN B  38     -17.109 -25.569   3.565  1.00 93.89           C
ATOM    778  O   ASN B  38     -16.752 -26.024   2.488  1.00 90.03           O
ATOM    779  CB  ASN B  38     -19.434 -25.172   2.556  1.00 91.86           C
ATOM    780  CG  ASN B  38     -20.916 -25.018   2.835  1.00 89.71           C
ATOM    781  OD1 ASN B  38     -21.528 -25.799   3.542  1.00 79.13           O
ATOM    782  ND2 ASN B  38     -21.534 -23.992   2.291  1.00 78.24           N
ATOM    783  N   TYR B  39     -16.227 -25.313   4.538  1.00 94.08           N
ATOM    784  CA  TYR B  39     -14.793 -25.570   4.375  1.00 94.61           C
ATOM    785  C   TYR B  39     -14.441 -27.054   4.506  1.00 94.01           C
ATOM    786  O   TYR B  39     -13.548 -27.550   3.827  1.00 89.70           O
ATOM    787  CB  TYR B  39     -14.020 -24.735   5.397  1.00 94.68           C
ATOM    788  CG  TYR B  39     -14.205 -23.247   5.235  1.00 95.51           C
ATOM    789  CD1 TYR B  39     -13.643 -22.580   4.133  1.00 92.94           C
ATOM    790  CD2 TYR B  39     -14.963 -22.512   6.164  1.00 92.87           C
ATOM    791  CE1 TYR B  39     -13.829 -21.198   3.962  1.00 91.93           C
ATOM    792  CE2 TYR B  39     -15.158 -21.140   6.002  1.00 92.04           C
ATOM    793  CZ  TYR B  39     -14.586 -20.479   4.898  1.00 93.78           C
ATOM    794  OH  TYR B  39     -14.773 -19.129   4.732  1.00 92.68           O
ATOM    795  N   ALA B  40     -15.127 -27.761   5.379  1.00 94.46           N
ATOM    796  CA  ALA B  40     -15.024 -29.204   5.558  1.00 94.11           C
ATOM    797  C   ALA B  40     -16.311 -29.739   6.194  1.00 93.83           C
ATOM    798  O   ALA B  40     -17.074 -28.995   6.807  1.00 91.20           O
ATOM    799  CB  ALA B  40     -13.809 -29.525   6.439  1.00 93.27           C
ATOM    800  N   GLU B  41     -16.509 -31.046   6.090  1.00 92.86           N
ATOM    801  CA  GLU B  41     -17.625 -31.739   6.744  1.00 91.93           C
ATOM    802  C   GLU B  41     -17.581 -31.591   8.272  1.00 92.22           C
ATOM    803  O   GLU B  41     -18.603 -31.398   8.934  1.00 90.10           O
ATOM    804  CB  GLU B  41     -17.530 -33.221   6.347  1.00 90.17           C
ATOM    805  CG  GLU B  41     -18.717 -34.067   6.783  1.00 80.29           C
ATOM    806  CD  GLU B  41     -18.435 -35.574   6.625  1.00 75.00           C
ATOM    807  OE1 GLU B  41     -19.120 -36.357   7.310  1.00 67.73           O
ATOM    808  OE2 GLU B  41     -17.486 -35.935   5.885  1.00 66.26           O
ATOM    809  N   ARG B  42     -16.370 -31.649   8.851  1.00 92.62           N
ATOM    810  CA  ARG B  42     -16.149 -31.611  10.298  1.00 92.42           C
ATOM    811  C   ARG B  42     -15.082 -30.579  10.657  1.00 93.15           C
ATOM    812  O   ARG B  42     -14.106 -30.397   9.935  1.00 91.41           O
ATOM    813  CB  ARG B  42     -15.758 -33.006  10.806  1.00 90.55           C
ATOM    814  CG  ARG B  42     -16.805 -34.089  10.488  1.00 85.09           C
ATOM    815  CD  ARG B  42     -16.343 -35.483  10.913  1.00 84.53           C
ATOM    816  NE  ARG B  42     -16.303 -35.618  12.379  1.00 79.84           N
ATOM    817  CZ  ARG B  42     -15.822 -36.662  13.060  1.00 78.08           C
ATOM    818  NH1 ARG B  42     -15.306 -37.698  12.448  1.00 69.13           N
ATOM    819  NH2 ARG B  42     -15.873 -36.684  14.347  1.00 68.96           N
ATOM    820  N   VAL B  43     -15.255 -29.953  11.816  1.00 92.24           N
ATOM    821  CA  VAL B  43     -14.301 -28.976  12.360  1.00 93.22           C
ATOM    822  C   VAL B  43     -13.875 -29.406  13.758  1.00 93.11           C
ATOM    823  O   VAL B  43     -14.698 -29.473  14.671  1.00 91.23           O
ATOM    824  CB  VAL B  43     -14.882 -27.550  12.363  1.00 93.15           C
ATOM    825  CG1 VAL B  43     -13.854 -26.535  12.846  1.00 88.51           C
ATOM    826  CG2 VAL B  43     -15.347 -27.121  10.963  1.00 88.95           C
ATOM    827  N   GLY B  44     -12.594 -29.688  13.939  1.00 92.93           N
ATOM    828  CA  GLY B  44     -12.003 -30.059  15.219  1.00 92.71           C
ATOM    829  C   GLY B  44     -12.082 -28.934  16.256  1.00 93.46           C
ATOM    830  O   GLY B  44     -12.005 -27.761  15.908  1.00 92.45           O
ATOM    831  N   ALA B  45     -12.190 -29.282  17.542  1.00 93.60           N
ATOM    832  CA  ALA B  45     -12.370 -28.286  18.606  1.00 93.19           C
ATOM    833  C   ALA B  45     -11.204 -27.289  18.738  1.00 93.74           C
ATOM    834  O   ALA B  45     -11.417 -26.142  19.141  1.00 92.33           O
ATOM    835  CB  ALA B  45     -12.605 -29.029  19.930  1.00 91.11           C
ATOM    836  N   GLY B  46      -9.990 -27.689  18.379  1.00 94.47           N
ATOM    837  CA  GLY B  46      -8.806 -26.831  18.414  1.00 94.62           C
ATOM    838  C   GLY B  46      -8.711 -25.838  17.249  1.00 95.39           C
ATOM    839  O   GLY B  46      -8.153 -24.758  17.415  1.00 94.01           O
ATOM    840  N   ALA B  47      -9.312 -26.153  16.097  1.00 95.71           N
ATOM    841  CA  ALA B  47      -9.229 -25.309  14.902  1.00 96.08           C
ATOM    842  C   ALA B  47      -9.746 -23.872  15.120  1.00 96.38           C
ATOM    843  O   ALA B  47      -9.029 -22.927  14.795  1.00 95.14           O
ATOM    844  CB  ALA B  47      -9.937 -26.008  13.733  1.00 95.26           C
ATOM    845  N   PRO B  48     -10.942 -23.642  15.698  1.00 96.12           N
ATOM    846  CA  PRO B  48     -11.416 -22.281  15.948  1.00 96.18           C
ATOM    847  C   PRO B  48     -10.610 -21.546  17.016  1.00 96.27           C
ATOM    848  O   PRO B  48     -10.552 -20.331  16.967  1.00 95.06           O
ATOM    849  CB  PRO B  48     -12.880 -22.441  16.363  1.00 95.02           C
ATOM    850  CG  PRO B  48     -12.927 -23.831  16.980  1.00 92.60           C
ATOM    851  CD  PRO B  48     -11.951 -24.605  16.102  1.00 94.95           C
ATOM    852  N   VAL B  49     -10.010 -22.259  17.973  1.00 96.11           N
ATOM    853  CA  VAL B  49      -9.135 -21.651  18.991  1.00 96.33           C
ATOM    854  C   VAL B  49      -7.864 -21.138  18.333  1.00 96.42           C
ATOM    855  O   VAL B  49      -7.523 -19.963  18.490  1.00 95.15           O
ATOM    856  CB  VAL B  49      -8.796 -22.641  20.125  1.00 95.82           C
ATOM    857  CG1 VAL B  49      -7.898 -21.994  21.179  1.00 91.52           C
ATOM    858  CG2 VAL B  49     -10.061 -23.137  20.824  1.00 91.59           C
ATOM    859  N   TYR B  50      -7.212 -21.987  17.539  1.00 95.91           N
ATOM    860  CA  TYR B  50      -6.003 -21.622  16.799  1.00 96.19           C
ATOM    861  C   TYR B  50      -6.257 -20.449  15.853  1.00 96.27           C
ATOM    862  O   TYR B  50      -5.536 -19.454  15.879  1.00 95.24           O
ATOM    863  CB  TYR B  50      -5.493 -22.850  16.045  1.00 96.10           C
ATOM    864  CG  TYR B  50      -4.020 -22.783  15.669  1.00 96.21           C
ATOM    865  CD1 TYR B  50      -3.532 -21.790  14.802  1.00 93.01           C
ATOM    866  CD2 TYR B  50      -3.122 -23.713  16.216  1.00 92.34           C
ATOM    867  CE1 TYR B  50      -2.164 -21.705  14.505  1.00 91.39           C
ATOM    868  CE2 TYR B  50      -1.756 -23.646  15.927  1.00 91.53           C
ATOM    869  CZ  TYR B  50      -1.277 -22.630  15.077  1.00 93.69           C
ATOM    870  OH  TYR B  50       0.060 -22.525  14.822  1.00 92.42           O
ATOM    871  N   LEU B  51      -7.312 -20.522  15.044  1.00 96.52           N
ATOM    872  CA  LEU B  51      -7.647 -19.473  14.092  1.00 96.75           C
ATOM    873  C   LEU B  51      -7.981 -18.147  14.790  1.00 96.88           C
ATOM    874  O   LEU B  51      -7.522 -17.103  14.343  1.00 95.79           O
ATOM    875  CB  LEU B  51      -8.780 -19.957  13.182  1.00 96.46           C
ATOM    876  CG  LEU B  51      -9.208 -18.958  12.106  1.00 95.53           C
ATOM    877  CD1 LEU B  51      -8.056 -18.480  11.229  1.00 91.43           C
ATOM    878  CD2 LEU B  51     -10.239 -19.615  11.191  1.00 90.91           C
ATOM    879  N   ALA B  52      -8.737 -18.176  15.888  1.00 96.74           N
ATOM    880  CA  ALA B  52      -9.029 -16.973  16.654  1.00 96.61           C
ATOM    881  C   ALA B  52      -7.753 -16.316  17.209  1.00 96.51           C
ATOM    882  O   ALA B  52      -7.622 -15.101  17.126  1.00 95.22           O
ATOM    883  CB  ALA B  52     -10.024 -17.300  17.766  1.00 96.01           C
ATOM    884  N   ALA B  53      -6.795 -17.117  17.706  1.00 96.33           N
ATOM    885  CA  ALA B  53      -5.521 -16.609  18.195  1.00 96.22           C
ATOM    886  C   ALA B  53      -4.686 -15.956  17.087  1.00 96.25           C
ATOM    887  O   ALA B  53      -4.143 -14.874  17.277  1.00 94.83           O
ATOM    888  CB  ALA B  53      -4.756 -17.769  18.851  1.00 95.72           C
ATOM    889  N   VAL B  54      -4.636 -16.567  15.894  1.00 96.42           N
ATOM    890  CA  VAL B  54      -3.927 -16.001  14.741  1.00 96.42           C
ATOM    891  C   VAL B  54      -4.568 -14.686  14.284  1.00 96.31           C
ATOM    892  O   VAL B  54      -3.862 -13.711  14.022  1.00 95.09           O
ATOM    893  CB  VAL B  54      -3.869 -17.013  13.587  1.00 96.14           C
ATOM    894  CG1 VAL B  54      -3.282 -16.409  12.307  1.00 92.41           C
ATOM    895  CG2 VAL B  54      -3.003 -18.216  13.964  1.00 93.19           C
ATOM    896  N   LEU B  55      -5.900 -14.624  14.214  1.00 96.48           N
ATOM    897  CA  LEU B  55      -6.611 -13.393  13.851  1.00 96.16           C
ATOM    898  C   LEU B  55      -6.384 -12.284  14.878  1.00 95.88           C
ATOM    899  O   LEU B  55      -6.220 -11.119  14.504  1.00 94.63           O
ATOM    900  CB  LEU B  55      -8.110 -13.678  13.699  1.00 96.25           C
ATOM    901  CG  LEU B  55      -8.489 -14.580  12.508  1.00 95.80           C
ATOM    902  CD1 LEU B  55      -9.992 -14.868  12.562  1.00 92.99           C
ATOM    903  CD2 LEU B  55      -8.168 -13.932  11.164  1.00 92.36           C
ATOM    904  N   GLU B  56      -6.351 -12.621  16.166  1.00 95.82           N
ATOM    905  CA  GLU B  56      -6.072 -11.677  17.245  1.00 95.51           C
ATOM    906  C   GLU B  56      -4.631 -11.153  17.173  1.00 95.48           C
ATOM    907  O   GLU B  56      -4.428  -9.944  17.235  1.00 93.86           O
ATOM    908  CB  GLU B  56      -6.378 -12.339  18.592  1.00 94.60           C
ATOM    909  CG  GLU B  56      -6.214 -11.381  19.777  1.00 91.99           C
ATOM    910  CD  GLU B  56      -6.844 -11.915  21.079  1.00 91.69           C
ATOM    911  OE1 GLU B  56      -6.364 -11.548  22.168  1.00 85.60           O
ATOM    912  OE2 GLU B  56      -7.860 -12.642  21.013  1.00 85.88           O
ATOM    913  N   TYR B  57      -3.652 -12.049  16.970  1.00 94.75           N
ATOM    914  CA  TYR B  57      -2.251 -11.675  16.783  1.00 94.41           C
ATOM    915  C   TYR B  57      -2.058 -10.704  15.615  1.00 94.51           C
ATOM    916  O   TYR B  57      -1.521  -9.609  15.798  1.00 93.52           O
ATOM    917  CB  TYR B  57      -1.412 -12.942  16.605  1.00 94.08           C
ATOM    918  CG  TYR B  57      -0.001 -12.645  16.146  1.00 93.48           C
ATOM    919  CD1 TYR B  57       0.389 -12.876  14.812  1.00 91.06           C
ATOM    920  CD2 TYR B  57       0.903 -12.025  17.028  1.00 90.80           C
ATOM    921  CE1 TYR B  57       1.651 -12.478  14.357  1.00 89.60           C
ATOM    922  CE2 TYR B  57       2.166 -11.615  16.581  1.00 89.46           C
ATOM    923  CZ  TYR B  57       2.531 -11.834  15.239  1.00 90.62           C
ATOM    924  OH  TYR B  57       3.741 -11.386  14.781  1.00 89.58           O
ATOM    925  N   LEU B  58      -2.575 -11.039  14.414  1.00 95.02           N
ATOM    926  CA  LEU B  58      -2.462 -10.165  13.239  1.00 95.16           C
ATOM    927  C   LEU B  58      -3.168  -8.817  13.437  1.00 95.26           C
ATOM    928  O   LEU B  58      -2.692  -7.784  12.967  1.00 94.37           O
ATOM    929  CB  LEU B  58      -3.055 -10.881  12.018  1.00 95.31           C
ATOM    930  CG  LEU B  58      -2.261 -12.111  11.542  1.00 94.65           C
ATOM    931  CD1 LEU B  58      -3.029 -12.789  10.409  1.00 92.13           C
ATOM    932  CD2 LEU B  58      -0.876 -11.728  11.016  1.00 91.37           C
ATOM    933  N   THR B  59      -4.294  -8.815  14.147  1.00 95.51           N
ATOM    934  CA  THR B  59      -4.993  -7.578  14.506  1.00 95.44           C
ATOM    935  C   THR B  59      -4.146  -6.729  15.456  1.00 95.17           C
ATOM    936  O   THR B  59      -4.067  -5.519  15.263  1.00 93.83           O
ATOM    937  CB  THR B  59      -6.356  -7.892  15.138  1.00 95.04           C
ATOM    938  OG1 THR B  59      -7.174  -8.582  14.217  1.00 85.27           O
ATOM    939  CG2 THR B  59      -7.135  -6.649  15.541  1.00 86.93           C
ATOM    940  N   ALA B  60      -3.499  -7.350  16.449  1.00 94.41           N
ATOM    941  CA  ALA B  60      -2.640  -6.658  17.396  1.00 94.26           C
ATOM    942  C   ALA B  60      -1.430  -6.019  16.712  1.00 93.94           C
ATOM    943  O   ALA B  60      -1.169  -4.843  16.934  1.00 92.24           O
ATOM    944  CB  ALA B  60      -2.237  -7.625  18.508  1.00 93.70           C
ATOM    945  N   GLU B  61      -0.748  -6.750  15.803  1.00 94.02           N
ATOM    946  CA  GLU B  61       0.387  -6.238  15.023  1.00 93.43           C
ATOM    947  C   GLU B  61       0.013  -4.982  14.225  1.00 93.80           C
ATOM    948  O   GLU B  61       0.658  -3.938  14.336  1.00 92.51           O
ATOM    949  CB  GLU B  61       0.873  -7.323  14.041  1.00 92.01           C
ATOM    950  CG  GLU B  61       1.653  -8.466  14.704  1.00 82.61           C
ATOM    951  CD  GLU B  61       3.059  -8.086  15.170  1.00 83.80           C
ATOM    952  OE1 GLU B  61       3.583  -8.777  16.068  1.00 77.21           O
ATOM    953  OE2 GLU B  61       3.647  -7.140  14.617  1.00 77.30           O
ATOM    954  N   ILE B  62      -1.087  -5.039  13.462  1.00 94.16           N
ATOM    955  CA  ILE B  62      -1.526  -3.891  12.656  1.00 94.76           C
ATOM    956  C   ILE B  62      -1.932  -2.713  13.542  1.00 94.75           C
ATOM    957  O   ILE B  62      -1.620  -1.567  13.228  1.00 93.47           O
ATOM    958  CB  ILE B  62      -2.664  -4.293  11.698  1.00 94.50           C
ATOM    959  CG1 ILE B  62      -2.106  -5.262  10.633  1.00 89.88           C
ATOM    960  CG2 ILE B  62      -3.299  -3.071  11.021  1.00 90.55           C
ATOM    961  CD1 ILE B  62      -3.163  -5.811   9.672  1.00 84.64           C
ATOM    962  N   LEU B  63      -2.645  -2.971  14.641  1.00 94.44           N
ATOM    963  CA  LEU B  63      -3.102  -1.913  15.541  1.00 94.47           C
ATOM    964  C   LEU B  63      -1.953  -1.256  16.303  1.00 94.12           C
ATOM    965  O   LEU B  63      -2.010  -0.048  16.527  1.00 92.78           O
ATOM    966  CB  LEU B  63      -4.148  -2.453  16.514  1.00 94.60           C
ATOM    967  CG  LEU B  63      -5.518  -2.747  15.884  1.00 94.09           C
ATOM    968  CD1 LEU B  63      -6.413  -3.366  16.943  1.00 91.27           C
ATOM    969  CD2 LEU B  63      -6.207  -1.497  15.356  1.00 90.36           C
ATOM    970  N   GLU B  64      -0.914  -2.001  16.661  1.00 93.71           N
ATOM    971  CA  GLU B  64       0.284  -1.453  17.286  1.00 93.14           C
ATOM    972  C   GLU B  64       0.994  -0.483  16.348  1.00 93.54           C
ATOM    973  O   GLU B  64       1.180   0.687  16.685  1.00 92.31           O
ATOM    974  CB  GLU B  64       1.200  -2.599  17.713  1.00 91.80           C
ATOM    975  CG  GLU B  64       2.466  -2.087  18.417  1.00 85.54           C
ATOM    976  CD  GLU B  64       3.204  -3.198  19.169  1.00 80.70           C
ATOM    977  OE1 GLU B  64       4.083  -2.862  19.993  1.00 73.19           O
ATOM    978  OE2 GLU B  64       2.841  -4.382  19.040  1.00 73.23           O
ATOM    979  N   LEU B  65       1.289  -0.932  15.129  1.00 92.83           N
ATOM    980  CA  LEU B  65       1.936  -0.095  14.117  1.00 93.23           C
ATOM    981  C   LEU B  65       1.072   1.110  13.725  1.00 93.84           C
ATOM    982  O   LEU B  65       1.582   2.226  13.593  1.00 93.09           O
ATOM    983  CB  LEU B  65       2.256  -0.965  12.898  1.00 93.06           C
ATOM    984  CG  LEU B  65       3.268  -2.101  13.128  1.00 91.63           C
ATOM    985  CD1 LEU B  65       3.413  -2.918  11.844  1.00 87.85           C
ATOM    986  CD2 LEU B  65       4.646  -1.576  13.521  1.00 87.23           C
ATOM    987  N   ALA B  66      -0.249   0.928  13.579  1.00 94.22           N
ATOM    988  CA  ALA B  66      -1.152   2.019  13.257  1.00 94.67           C
ATOM    989  C   ALA B  66      -1.313   3.022  14.411  1.00 94.66           C
ATOM    990  O   ALA B  66      -1.474   4.216  14.167  1.00 93.37           O
ATOM    991  CB  ALA B  66      -2.503   1.437  12.846  1.00 94.57           C
ATOM    992  N   GLY B  67      -1.264   2.550  15.654  1.00 94.00           N
ATOM    993  CA  GLY B  67      -1.240   3.395  16.841  1.00 93.83           C
ATOM    994  C   GLY B  67       0.028   4.238  16.915  1.00 93.92           C
ATOM    995  O   GLY B  67      -0.054   5.439  17.143  1.00 92.58           O
ATOM    996  N   ASN B  68       1.186   3.649  16.618  1.00 93.03           N
ATOM    997  CA  ASN B  68       2.449   4.365  16.482  1.00 92.93           C
ATOM    998  C   ASN B  68       2.366   5.431  15.374  1.00 93.31           C
ATOM    999  O   ASN B  68       2.663   6.599  15.629  1.00 91.96           O
ATOM   1000  CB  ASN B  68       3.593   3.367  16.233  1.00 92.25           C
ATOM   1001  CG  ASN B  68       3.875   2.468  17.426  1.00 90.72           C
ATOM   1002  OD1 ASN B  68       3.526   2.766  18.552  1.00 83.08           O
ATOM   1003  ND2 ASN B  68       4.541   1.360  17.203  1.00 83.06           N
ATOM   1004  N   ALA B  69       1.824   5.088  14.199  1.00 93.51           N
ATOM   1005  CA  ALA B  69       1.612   6.051  13.118  1.00 93.61           C
ATOM   1006  C   ALA B  69       0.675   7.202  13.518  1.00 93.67           C
ATOM   1007  O   ALA B  69       0.892   8.353  13.131  1.00 92.00           O
ATOM   1008  CB  ALA B  69       1.075   5.305  11.896  1.00 93.28           C
ATOM   1009  N   ALA B  70      -0.377   6.921  14.304  1.00 94.07           N
ATOM   1010  CA  ALA B  70      -1.258   7.963  14.807  1.00 94.05           C
ATOM   1011  C   ALA B  70      -0.524   8.919  15.765  1.00 93.87           C
ATOM   1012  O   ALA B  70      -0.617  10.137  15.596  1.00 92.09           O
ATOM   1013  CB  ALA B  70      -2.481   7.311  15.476  1.00 93.73           C
ATOM   1014  N   ARG B  71       0.246   8.367  16.712  1.00 93.90           N
ATOM   1015  CA  ARG B  71       1.047   9.130  17.682  1.00 93.46           C
ATOM   1016  C   ARG B  71       2.089  10.006  16.993  1.00 93.46           C
ATOM   1017  O   ARG B  71       2.154  11.198  17.275  1.00 91.84           O
ATOM   1018  CB  ARG B  71       1.701   8.134  18.655  1.00 92.27           C
ATOM   1019  CG  ARG B  71       2.512   8.830  19.755  1.00 85.31           C
ATOM   1020  CD  ARG B  71       3.175   7.797  20.673  1.00 83.60           C
ATOM   1021  NE  ARG B  71       4.128   6.962  19.935  1.00 76.04           N
ATOM   1022  CZ  ARG B  71       4.560   5.753  20.262  1.00 70.65           C
ATOM   1023  NH1 ARG B  71       4.216   5.173  21.378  1.00 62.27           N
ATOM   1024  NH2 ARG B  71       5.358   5.109  19.451  1.00 62.15           N
ATOM   1025  N   ASP B  72       2.822   9.466  16.023  1.00 92.99           N
ATOM   1026  CA  ASP B  72       3.857  10.197  15.284  1.00 92.51           C
ATOM   1027  C   ASP B  72       3.278  11.365  14.474  1.00 92.37           C
ATOM   1028  O   ASP B  72       3.932  12.390  14.260  1.00 89.79           O
ATOM   1029  CB  ASP B  72       4.598   9.223  14.356  1.00 91.30           C
ATOM   1030  CG  ASP B  72       5.397   8.134  15.076  1.00 88.62           C
ATOM   1031  OD1 ASP B  72       5.538   8.208  16.318  1.00 81.95           O
ATOM   1032  OD2 ASP B  72       5.857   7.225  14.364  1.00 83.16           O
ATOM   1033  N   ASN B  73       2.012  11.251  14.059  1.00 92.10           N
ATOM   1034  CA  ASN B  73       1.241  12.313  13.414  1.00 91.96           C
ATOM   1035  C   ASN B  73       0.415  13.165  14.404  1.00 91.85           C
ATOM   1036  O   ASN B  73      -0.483  13.899  13.976  1.00 88.83           O
ATOM   1037  CB  ASN B  73       0.410  11.717  12.275  1.00 91.27           C
ATOM   1038  CG  ASN B  73       1.279  11.316  11.100  1.00 90.04           C
ATOM   1039  OD1 ASN B  73       1.637  12.145  10.277  1.00 80.39           O
ATOM   1040  ND2 ASN B  73       1.646  10.062  10.995  1.00 78.94           N
ATOM   1041  N   LYS B  74       0.702  13.082  15.712  1.00 91.38           N
ATOM   1042  CA  LYS B  74       0.063  13.841  16.793  1.00 91.45           C
ATOM   1043  C   LYS B  74      -1.465  13.667  16.832  1.00 91.88           C
ATOM   1044  O   LYS B  74      -2.213  14.627  17.006  1.00 88.66           O
ATOM   1045  CB  LYS B  74       0.473  15.324  16.744  1.00 89.98           C
ATOM   1046  CG  LYS B  74       1.987  15.572  16.776  1.00 85.52           C
ATOM   1047  CD  LYS B  74       2.265  17.081  16.771  1.00 78.04           C
ATOM   1048  CE  LYS B  74       3.757  17.376  16.851  1.00 70.98           C
ATOM   1049  NZ  LYS B  74       4.024  18.830  16.950  1.00 60.50           N
ATOM   1050  N   LYS B  75      -1.948  12.433  16.640  1.00 91.76           N
ATOM   1051  CA  LYS B  75      -3.376  12.102  16.712  1.00 92.06           C
ATOM   1052  C   LYS B  75      -3.625  11.002  17.730  1.00 92.03           C
ATOM   1053  O   LYS B  75      -2.863  10.053  17.827  1.00 89.60           O
ATOM   1054  CB  LYS B  75      -3.923  11.724  15.329  1.00 91.14           C
ATOM   1055  CG  LYS B  75      -3.779  12.888  14.338  1.00 88.17           C
ATOM   1056  CD  LYS B  75      -4.677  12.714  13.116  1.00 83.56           C
ATOM   1057  CE  LYS B  75      -4.482  13.924  12.194  1.00 79.21           C
ATOM   1058  NZ  LYS B  75      -5.399  13.923  11.045  1.00 70.53           N
ATOM   1059  N   THR B  76      -4.748  11.108  18.433  1.00 92.53           N
ATOM   1060  CA  THR B  76      -5.183  10.090  19.398  1.00 92.02           C
ATOM   1061  C   THR B  76      -6.126   9.055  18.788  1.00 92.02           C
ATOM   1062  O   THR B  76      -6.543   8.115  19.466  1.00 89.57           O
ATOM   1063  CB  THR B  76      -5.873  10.749  20.598  1.00 90.21           C
ATOM   1064  OG1 THR B  76      -6.975  11.508  20.153  1.00 81.86           O
ATOM   1065  CG2 THR B  76      -4.927  11.689  21.348  1.00 79.67           C
ATOM   1066  N   ARG B  77      -6.499   9.198  17.522  1.00 93.41           N
ATOM   1067  CA  ARG B  77      -7.440   8.312  16.839  1.00 93.22           C
ATOM   1068  C   ARG B  77      -6.848   7.774  15.541  1.00 93.76           C
ATOM   1069  O   ARG B  77      -6.439   8.550  14.674  1.00 91.67           O
ATOM   1070  CB  ARG B  77      -8.761   9.073  16.623  1.00 91.42           C
ATOM   1071  CG  ARG B  77      -9.896   8.136  16.224  1.00 85.30           C
ATOM   1072  CD  ARG B  77     -11.211   8.910  15.999  1.00 85.34           C
ATOM   1073  NE  ARG B  77     -11.704   9.524  17.244  1.00 80.83           N
ATOM   1074  CZ  ARG B  77     -12.424  10.640  17.349  1.00 78.61           C
ATOM   1075  NH1 ARG B  77     -12.783  11.328  16.299  1.00 70.97           N
ATOM   1076  NH2 ARG B  77     -12.785  11.076  18.511  1.00 71.10           N
ATOM   1077  N   ILE B  78      -6.852   6.443  15.397  1.00 93.19           N
ATOM   1078  CA  ILE B  78      -6.439   5.763  14.173  1.00 93.83           C
ATOM   1079  C   ILE B  78      -7.450   6.056  13.053  1.00 93.97           C
ATOM   1080  O   ILE B  78      -8.658   5.880  13.222  1.00 92.50           O
ATOM   1081  CB  ILE B  78      -6.254   4.246  14.410  1.00 93.99           C
ATOM   1082  CG1 ILE B  78      -5.107   3.998  15.416  1.00 92.10           C
ATOM   1083  CG2 ILE B  78      -5.969   3.509  13.092  1.00 92.71           C
ATOM   1084  CD1 ILE B  78      -5.011   2.550  15.908  1.00 90.45           C
ATOM   1085  N   ILE B  79      -6.949   6.486  11.902  1.00 94.18           N
ATOM   1086  CA  ILE B  79      -7.709   6.706  10.666  1.00 94.29           C
ATOM   1087  C   ILE B  79      -7.162   5.788   9.551  1.00 94.72           C
ATOM   1088  O   ILE B  79      -6.059   5.252   9.702  1.00 94.03           O
ATOM   1089  CB  ILE B  79      -7.684   8.194  10.256  1.00 93.27           C
ATOM   1090  CG1 ILE B  79      -6.249   8.706   9.979  1.00 89.83           C
ATOM   1091  CG2 ILE B  79      -8.395   9.042  11.321  1.00 89.04           C
ATOM   1092  CD1 ILE B  79      -6.225  10.098   9.311  1.00 85.77           C
ATOM   1093  N   PRO B  80      -7.863   5.611   8.419  1.00 95.80           N
ATOM   1094  CA  PRO B  80      -7.385   4.777   7.306  1.00 96.04           C
ATOM   1095  C   PRO B  80      -5.958   5.077   6.847  1.00 95.81           C
ATOM   1096  O   PRO B  80      -5.205   4.155   6.537  1.00 94.52           O
ATOM   1097  CB  PRO B  80      -8.383   5.028   6.175  1.00 95.64           C
ATOM   1098  CG  PRO B  80      -9.686   5.305   6.921  1.00 94.51           C
ATOM   1099  CD  PRO B  80      -9.217   6.081   8.142  1.00 95.43           C
ATOM   1100  N   ARG B  81      -5.539   6.348   6.863  1.00 95.35           N
ATOM   1101  CA  ARG B  81      -4.172   6.759   6.523  1.00 95.09           C
ATOM   1102  C   ARG B  81      -3.133   6.117   7.440  1.00 95.19           C
ATOM   1103  O   ARG B  81      -2.093   5.689   6.951  1.00 93.46           O
ATOM   1104  CB  ARG B  81      -4.078   8.287   6.542  1.00 94.43           C
ATOM   1105  CG  ARG B  81      -2.685   8.852   6.194  1.00 92.79           C
ATOM   1106  CD  ARG B  81      -2.227   8.427   4.793  1.00 91.01           C
ATOM   1107  NE  ARG B  81      -0.979   9.078   4.426  1.00 89.65           N
ATOM   1108  CZ  ARG B  81      -0.263   8.866   3.334  1.00 90.05           C
ATOM   1109  NH1 ARG B  81      -0.633   7.996   2.424  1.00 82.43           N
ATOM   1110  NH2 ARG B  81       0.842   9.513   3.146  1.00 85.88           N
ATOM   1111  N   HIS B  82      -3.408   6.012   8.736  1.00 95.65           N
ATOM   1112  CA  HIS B  82      -2.476   5.393   9.688  1.00 95.66           C
ATOM   1113  C   HIS B  82      -2.357   3.883   9.449  1.00 95.51           C
ATOM   1114  O   HIS B  82      -1.258   3.353   9.506  1.00 94.24           O
ATOM   1115  CB  HIS B  82      -2.912   5.693  11.129  1.00 95.50           C
ATOM   1116  CG  HIS B  82      -3.072   7.151  11.448  1.00 95.23           C
ATOM   1117  ND1 HIS B  82      -3.947   7.665  12.391  1.00 87.83           N
ATOM   1118  CD2 HIS B  82      -2.443   8.225  10.876  1.00 88.41           C
ATOM   1119  CE1 HIS B  82      -3.833   8.986  12.386  1.00 88.59           C
ATOM   1120  NE2 HIS B  82      -2.944   9.388  11.477  1.00 90.01           N
ATOM   1121  N   LEU B  83      -3.454   3.204   9.104  1.00 95.66           N
ATOM   1122  CA  LEU B  83      -3.410   1.792   8.697  1.00 95.72           C
ATOM   1123  C   LEU B  83      -2.573   1.609   7.426  1.00 95.43           C
ATOM   1124  O   LEU B  83      -1.750   0.697   7.364  1.00 93.89           O
ATOM   1125  CB  LEU B  83      -4.833   1.261   8.470  1.00 95.76           C
ATOM   1126  CG  LEU B  83      -5.719   1.219   9.731  1.00 95.39           C
ATOM   1127  CD1 LEU B  83      -7.146   0.840   9.339  1.00 92.13           C
ATOM   1128  CD2 LEU B  83      -5.222   0.183  10.740  1.00 91.38           C
ATOM   1129  N   GLN B  84      -2.734   2.475   6.430  1.00 95.88           N
ATOM   1130  CA  GLN B  84      -1.936   2.421   5.199  1.00 95.60           C
ATOM   1131  C   GLN B  84      -0.450   2.635   5.488  1.00 95.35           C
ATOM   1132  O   GLN B  84       0.370   1.850   5.010  1.00 94.05           O
ATOM   1133  CB  GLN B  84      -2.471   3.452   4.202  1.00 95.26           C
ATOM   1134  CG  GLN B  84      -1.723   3.493   2.851  1.00 93.51           C
ATOM   1135  CD  GLN B  84      -1.959   2.291   1.919  1.00 93.47           C
ATOM   1136  OE1 GLN B  84      -2.504   1.269   2.278  1.00 85.42           O
ATOM   1137  NE2 GLN B  84      -1.546   2.392   0.681  1.00 83.16           N
ATOM   1138  N   LEU B  85      -0.095   3.640   6.291  1.00 94.69           N
ATOM   1139  CA  LEU B  85       1.295   3.898   6.684  1.00 94.29           C
ATOM   1140  C   LEU B  85       1.895   2.699   7.430  1.00 94.21           C
ATOM   1141  O   LEU B  85       2.983   2.262   7.077  1.00 92.88           O
ATOM   1142  CB  LEU B  85       1.377   5.173   7.550  1.00 93.91           C
ATOM   1143  CG  LEU B  85       1.111   6.493   6.799  1.00 92.58           C
ATOM   1144  CD1 LEU B  85       1.044   7.636   7.801  1.00 89.07           C
ATOM   1145  CD2 LEU B  85       2.197   6.808   5.769  1.00 88.37           C
ATOM   1146  N   ALA B  86       1.171   2.129   8.385  1.00 94.23           N
ATOM   1147  CA  ALA B  86       1.602   0.960   9.140  1.00 94.17           C
ATOM   1148  C   ALA B  86       1.883  -0.245   8.227  1.00 94.18           C
ATOM   1149  O   ALA B  86       2.971  -0.803   8.238  1.00 92.53           O
ATOM   1150  CB  ALA B  86       0.528   0.639  10.182  1.00 93.74           C
ATOM   1151  N   ILE B  87       0.913  -0.606   7.368  1.00 94.58           N
ATOM   1152  CA  ILE B  87       0.987  -1.791   6.510  1.00 94.65           C
ATOM   1153  C   ILE B  87       2.066  -1.649   5.425  1.00 94.07           C
ATOM   1154  O   ILE B  87       2.735  -2.619   5.103  1.00 92.40           O
ATOM   1155  CB  ILE B  87      -0.391  -2.076   5.892  1.00 94.83           C
ATOM   1156  CG1 ILE B  87      -1.378  -2.543   7.000  1.00 92.93           C
ATOM   1157  CG2 ILE B  87      -0.332  -3.127   4.767  1.00 93.11           C
ATOM   1158  CD1 ILE B  87      -2.844  -2.478   6.582  1.00 88.37           C
ATOM   1159  N   ARG B  88       2.222  -0.469   4.831  1.00 94.30           N
ATOM   1160  CA  ARG B  88       3.142  -0.277   3.702  1.00 94.01           C
ATOM   1161  C   ARG B  88       4.590  -0.048   4.121  1.00 93.34           C
ATOM   1162  O   ARG B  88       5.468  -0.293   3.299  1.00 90.92           O
ATOM   1163  CB  ARG B  88       2.643   0.833   2.769  1.00 94.29           C
ATOM   1164  CG  ARG B  88       1.244   0.594   2.171  1.00 93.59           C
ATOM   1165  CD  ARG B  88       1.128  -0.733   1.428  1.00 91.99           C
ATOM   1166  NE  ARG B  88      -0.244  -0.941   0.930  1.00 90.90           N
ATOM   1167  CZ  ARG B  88      -0.781  -2.098   0.602  1.00 91.19           C
ATOM   1168  NH1 ARG B  88      -0.098  -3.204   0.631  1.00 84.08           N
ATOM   1169  NH2 ARG B  88      -2.030  -2.165   0.246  1.00 88.55           N
ATOM   1170  N   ASN B  89       4.841   0.371   5.357  1.00 92.34           N
ATOM   1171  CA  ASN B  89       6.200   0.464   5.895  1.00 91.85           C
ATOM   1172  C   ASN B  89       6.702  -0.851   6.503  1.00 91.38           C
ATOM   1173  O   ASN B  89       7.897  -0.994   6.709  1.00 88.82           O
ATOM   1174  CB  ASN B  89       6.279   1.606   6.918  1.00 91.42           C
ATOM   1175  CG  ASN B  89       6.268   2.970   6.267  1.00 90.17           C
ATOM   1176  OD1 ASN B  89       7.176   3.361   5.548  1.00 80.88           O
ATOM   1177  ND2 ASN B  89       5.247   3.757   6.505  1.00 80.41           N
ATOM   1178  N   ASP B  90       5.824  -1.805   6.776  1.00 91.73           N
ATOM   1179  CA  ASP B  90       6.203  -3.142   7.204  1.00 91.45           C
ATOM   1180  C   ASP B  90       6.311  -4.072   5.986  1.00 91.30           C
ATOM   1181  O   ASP B  90       5.337  -4.282   5.267  1.00 89.45           O
ATOM   1182  CB  ASP B  90       5.196  -3.641   8.220  1.00 90.60           C
ATOM   1183  CG  ASP B  90       5.618  -4.991   8.774  1.00 88.77           C
ATOM   1184  OD1 ASP B  90       5.344  -6.028   8.131  1.00 81.74           O
ATOM   1185  OD2 ASP B  90       6.227  -5.036   9.861  1.00 81.47           O
ATOM   1186  N   GLU B  91       7.492  -4.661   5.753  1.00 91.38           N
ATOM   1187  CA  GLU B  91       7.754  -5.490   4.575  1.00 90.84           C
ATOM   1188  C   GLU B  91       6.816  -6.702   4.495  1.00 91.46           C
ATOM   1189  O   GLU B  91       6.242  -6.998   3.442  1.00 89.77           O
ATOM   1190  CB  GLU B  91       9.220  -5.937   4.603  1.00 88.80           C
ATOM   1191  CG  GLU B  91       9.608  -6.674   3.313  1.00 79.01           C
ATOM   1192  CD  GLU B  91      11.026  -7.243   3.311  1.00 71.82           C
ATOM   1193  OE1 GLU B  91      11.304  -8.030   2.377  1.00 65.06           O
ATOM   1194  OE2 GLU B  91      11.813  -6.917   4.220  1.00 64.80           O
ATOM   1195  N   GLU B  92       6.616  -7.409   5.614  1.00 91.51           N
ATOM   1196  CA  GLU B  92       5.825  -8.630   5.625  1.00 91.95           C
ATOM   1197  C   GLU B  92       4.315  -8.349   5.515  1.00 92.72           C
ATOM   1198  O   GLU B  92       3.624  -9.025   4.754  1.00 91.54           O
ATOM   1199  CB  GLU B  92       6.129  -9.453   6.872  1.00 90.63           C
ATOM   1200  CG  GLU B  92       7.574  -9.973   6.923  1.00 86.72           C
ATOM   1201  CD  GLU B  92       7.726 -11.086   7.960  1.00 85.60           C
ATOM   1202  OE1 GLU B  92       8.527 -12.017   7.723  1.00 79.41           O
ATOM   1203  OE2 GLU B  92       7.007 -11.071   8.985  1.00 79.79           O
ATOM   1204  N   LEU B  93       3.807  -7.332   6.214  1.00 92.57           N
ATOM   1205  CA  LEU B  93       2.412  -6.911   6.072  1.00 93.00           C
ATOM   1206  C   LEU B  93       2.133  -6.351   4.676  1.00 93.44           C
ATOM   1207  O   LEU B  93       1.076  -6.621   4.100  1.00 92.76           O
ATOM   1208  CB  LEU B  93       2.053  -5.866   7.141  1.00 92.94           C
ATOM   1209  CG  LEU B  93       1.967  -6.407   8.577  1.00 91.62           C
ATOM   1210  CD1 LEU B  93       1.685  -5.254   9.532  1.00 88.20           C
ATOM   1211  CD2 LEU B  93       0.824  -7.424   8.730  1.00 87.39           C
ATOM   1212  N   ASN B  94       3.081  -5.617   4.081  1.00 93.18           N
ATOM   1213  CA  ASN B  94       2.953  -5.133   2.717  1.00 93.33           C
ATOM   1214  C   ASN B  94       2.890  -6.285   1.711  1.00 93.54           C
ATOM   1215  O   ASN B  94       2.056  -6.261   0.807  1.00 92.38           O
ATOM   1216  CB  ASN B  94       4.116  -4.175   2.408  1.00 92.95           C
ATOM   1217  CG  ASN B  94       3.978  -3.578   1.024  1.00 92.04           C
ATOM   1218  OD1 ASN B  94       2.935  -3.092   0.628  1.00 84.19           O
ATOM   1219  ND2 ASN B  94       5.029  -3.616   0.238  1.00 83.29           N
ATOM   1220  N   LYS B  95       3.695  -7.343   1.891  1.00 94.09           N
ATOM   1221  CA  LYS B  95       3.644  -8.552   1.067  1.00 94.11           C
ATOM   1222  C   LYS B  95       2.313  -9.298   1.230  1.00 94.63           C
ATOM   1223  O   LYS B  95       1.695  -9.666   0.228  1.00 93.44           O
ATOM   1224  CB  LYS B  95       4.856  -9.428   1.410  1.00 93.35           C
ATOM   1225  CG  LYS B  95       5.005 -10.648   0.486  1.00 87.63           C
ATOM   1226  CD  LYS B  95       6.278 -11.405   0.860  1.00 81.61           C
ATOM   1227  CE  LYS B  95       6.509 -12.623  -0.042  1.00 73.33           C
ATOM   1228  NZ  LYS B  95       7.792 -13.305   0.284  1.00 64.31           N
ATOM   1229  N   LEU B  96       1.847  -9.476   2.461  1.00 94.02           N
ATOM   1230  CA  LEU B  96       0.574 -10.140   2.763  1.00 94.71           C
ATOM   1231  C   LEU B  96      -0.619  -9.411   2.122  1.00 95.03           C
ATOM   1232  O   LEU B  96      -1.545 -10.051   1.614  1.00 93.52           O
ATOM   1233  CB  LEU B  96       0.418 -10.230   4.293  1.00 94.77           C
ATOM   1234  CG  LEU B  96      -0.904 -10.874   4.770  1.00 94.41           C
ATOM   1235  CD1 LEU B  96      -1.030 -12.325   4.328  1.00 90.83           C
ATOM   1236  CD2 LEU B  96      -0.983 -10.827   6.295  1.00 90.48           C
ATOM   1237  N   LEU B  97      -0.598  -8.082   2.122  1.00 95.23           N
ATOM   1238  CA  LEU B  97      -1.654  -7.216   1.613  1.00 95.31           C
ATOM   1239  C   LEU B  97      -1.296  -6.541   0.275  1.00 94.70           C
ATOM   1240  O   LEU B  97      -1.895  -5.540  -0.092  1.00 90.77           O
ATOM   1241  CB  LEU B  97      -2.057  -6.211   2.706  1.00 95.26           C
ATOM   1242  CG  LEU B  97      -2.532  -6.844   4.029  1.00 94.91           C
ATOM   1243  CD1 LEU B  97      -2.952  -5.748   4.998  1.00 90.56           C
ATOM   1244  CD2 LEU B  97      -3.733  -7.777   3.842  1.00 88.97           C
ATOM   1245  N   GLY B  98      -0.342  -7.106  -0.484  1.00 93.55           N
ATOM   1246  CA  GLY B  98       0.136  -6.536  -1.743  1.00 92.93           C
ATOM   1247  C   GLY B  98      -0.951  -6.326  -2.810  1.00 93.26           C
ATOM   1248  O   GLY B  98      -0.897  -5.371  -3.580  1.00 89.72           O
ATOM   1249  N   LYS B  99      -1.982  -7.165  -2.807  1.00 94.14           N
ATOM   1250  CA  LYS B  99      -3.139  -7.069  -3.723  1.00 94.33           C
ATOM   1251  C   LYS B  99      -4.347  -6.339  -3.119  1.00 95.20           C
ATOM   1252  O   LYS B  99      -5.431  -6.369  -3.709  1.00 92.06           O
ATOM   1253  CB  LYS B  99      -3.527  -8.463  -4.236  1.00 92.54           C
ATOM   1254  CG  LYS B  99      -2.407  -9.110  -5.071  1.00 87.81           C
ATOM   1255  CD  LYS B  99      -2.845 -10.471  -5.632  1.00 77.54           C
ATOM   1256  CE  LYS B  99      -1.698 -11.093  -6.435  1.00 69.09           C
ATOM   1257  NZ  LYS B  99      -2.023 -12.441  -6.924  1.00 59.21           N
ATOM   1258  N   VAL B 100      -4.200  -5.726  -1.960  1.00 95.44           N
ATOM   1259  CA  VAL B 100      -5.281  -5.075  -1.235  1.00 95.69           C
ATOM   1260  C   VAL B 100      -5.176  -3.560  -1.372  1.00 95.52           C
ATOM   1261  O   VAL B 100      -4.120  -2.972  -1.155  1.00 93.53           O
ATOM   1262  CB  VAL B 100      -5.299  -5.494   0.245  1.00 95.13           C
ATOM   1263  CG1 VAL B 100      -6.353  -4.742   1.051  1.00 90.35           C
ATOM   1264  CG2 VAL B 100      -5.583  -6.993   0.377  1.00 90.99           C
ATOM   1265  N   THR B 101      -6.296  -2.923  -1.675  1.00 96.31           N
ATOM   1266  CA  THR B 101      -6.460  -1.471  -1.618  1.00 96.34           C
ATOM   1267  C   THR B 101      -7.155  -1.086  -0.316  1.00 96.27           C
ATOM   1268  O   THR B 101      -8.218  -1.620   0.011  1.00 94.30           O
ATOM   1269  CB  THR B 101      -7.256  -0.969  -2.826  1.00 95.59           C
ATOM   1270  OG1 THR B 101      -6.594  -1.333  -4.021  1.00 85.90           O
ATOM   1271  CG2 THR B 101      -7.401   0.547  -2.842  1.00 86.26           C
ATOM   1272  N   ILE B 102      -6.584  -0.144   0.423  1.00 96.00           N
ATOM   1273  CA  ILE B 102      -7.187   0.434   1.625  1.00 96.08           C
ATOM   1274  C   ILE B 102      -7.877   1.743   1.224  1.00 95.91           C
ATOM   1275  O   ILE B 102      -7.211   2.698   0.820  1.00 93.96           O
ATOM   1276  CB  ILE B 102      -6.132   0.629   2.727  1.00 95.59           C
ATOM   1277  CG1 ILE B 102      -5.559  -0.746   3.145  1.00 93.18           C
ATOM   1278  CG2 ILE B 102      -6.741   1.352   3.932  1.00 93.43           C
ATOM   1279  CD1 ILE B 102      -4.404  -0.671   4.136  1.00 87.61           C
ATOM   1280  N   ALA B 103      -9.202   1.794   1.337  1.00 95.15           N
ATOM   1281  CA  ALA B 103      -9.972   2.990   1.005  1.00 95.11           C
ATOM   1282  C   ALA B 103      -9.539   4.185   1.867  1.00 95.17           C
ATOM   1283  O   ALA B 103      -9.376   4.058   3.080  1.00 92.07           O
ATOM   1284  CB  ALA B 103     -11.459   2.682   1.169  1.00 94.00           C
ATOM   1285  N   GLN B 104      -9.355   5.342   1.242  1.00 95.40           N
ATOM   1286  CA  GLN B 104      -8.826   6.552   1.891  1.00 95.53           C
ATOM   1287  C   GLN B 104      -7.439   6.377   2.534  1.00 95.67           C
ATOM   1288  O   GLN B 104      -7.062   7.149   3.419  1.00 92.81           O
ATOM   1289  CB  GLN B 104      -9.868   7.135   2.878  1.00 94.82           C
ATOM   1290  CG  GLN B 104     -11.189   7.529   2.206  1.00 91.99           C
ATOM   1291  CD  GLN B 104     -11.024   8.784   1.367  1.00 88.13           C
ATOM   1292  OE1 GLN B 104     -10.673   9.839   1.862  1.00 80.23           O
ATOM   1293  NE2 GLN B 104     -11.263   8.726   0.072  1.00 76.85           N
ATOM   1294  N   GLY B 105      -6.667   5.375   2.096  1.00 93.37           N
ATOM   1295  CA  GLY B 105      -5.306   5.143   2.578  1.00 93.38           C
ATOM   1296  C   GLY B 105      -4.259   6.044   1.921  1.00 93.89           C
ATOM   1297  O   GLY B 105      -3.269   6.409   2.554  1.00 88.55           O
ATOM   1298  N   GLY B 106      -4.477   6.410   0.661  1.00 92.72           N
ATOM   1299  CA  GLY B 106      -3.477   7.106  -0.138  1.00 93.41           C
ATOM   1300  C   GLY B 106      -2.270   6.223  -0.473  1.00 94.20           C
ATOM   1301  O   GLY B 106      -2.365   5.003  -0.519  1.00 90.52           O
ATOM   1302  N   VAL B 107      -1.118   6.860  -0.706  1.00 94.51           N
ATOM   1303  CA  VAL B 107       0.156   6.184  -1.007  1.00 94.68           C
ATOM   1304  C   VAL B 107       1.244   6.641  -0.046  1.00 94.29           C
ATOM   1305  O   VAL B 107       1.132   7.710   0.574  1.00 91.58           O
ATOM   1306  CB  VAL B 107       0.592   6.398  -2.469  1.00 93.53           C
ATOM   1307  CG1 VAL B 107      -0.438   5.828  -3.443  1.00 86.57           C
ATOM   1308  CG2 VAL B 107       0.837   7.872  -2.808  1.00 87.13           C
ATOM   1309  N   LEU B 108       2.316   5.863   0.087  1.00 93.99           N
ATOM   1310  CA  LEU B 108       3.495   6.326   0.812  1.00 93.78           C
ATOM   1311  C   LEU B 108       4.148   7.496   0.062  1.00 93.83           C
ATOM   1312  O   LEU B 108       4.203   7.474  -1.173  1.00 91.20           O
ATOM   1313  CB  LEU B 108       4.504   5.189   1.019  1.00 92.47           C
ATOM   1314  CG  LEU B 108       4.036   4.060   1.950  1.00 89.81           C
ATOM   1315  CD1 LEU B 108       5.190   3.079   2.157  1.00 82.54           C
ATOM   1316  CD2 LEU B 108       3.583   4.569   3.317  1.00 82.17           C
ATOM   1317  N   PRO B 109       4.680   8.505   0.774  1.00 93.50           N
ATOM   1318  CA  PRO B 109       5.500   9.531   0.155  1.00 93.42           C
ATOM   1319  C   PRO B 109       6.741   8.893  -0.481  1.00 93.41           C
ATOM   1320  O   PRO B 109       7.610   8.400   0.223  1.00 90.84           O
ATOM   1321  CB  PRO B 109       5.857  10.511   1.275  1.00 91.66           C
ATOM   1322  CG  PRO B 109       4.772  10.270   2.321  1.00 88.74           C
ATOM   1323  CD  PRO B 109       4.487   8.784   2.184  1.00 91.81           C
ATOM   1324  N   ASN B 110       6.821   8.896  -1.817  1.00 92.56           N
ATOM   1325  CA  ASN B 110       7.959   8.369  -2.553  1.00 92.69           C
ATOM   1326  C   ASN B 110       8.132   9.130  -3.872  1.00 93.09           C
ATOM   1327  O   ASN B 110       7.212   9.218  -4.679  1.00 90.19           O
ATOM   1328  CB  ASN B 110       7.767   6.855  -2.783  1.00 90.61           C
ATOM   1329  CG  ASN B 110       8.979   6.229  -3.432  1.00 86.53           C
ATOM   1330  OD1 ASN B 110      10.054   6.804  -3.476  1.00 76.86           O
ATOM   1331  ND2 ASN B 110       8.851   5.031  -3.969  1.00 75.70           N
ATOM   1332  N   ILE B 111       9.315   9.688  -4.095  1.00 90.71           N
ATOM   1333  CA  ILE B 111       9.667  10.390  -5.331  1.00 92.01           C
ATOM   1334  C   ILE B 111      10.927   9.751  -5.905  1.00 91.86           C
ATOM   1335  O   ILE B 111      11.948   9.657  -5.224  1.00 89.11           O
ATOM   1336  CB  ILE B 111       9.832  11.904  -5.116  1.00 91.43           C
ATOM   1337  CG1 ILE B 111       8.578  12.527  -4.473  1.00 86.50           C
ATOM   1338  CG2 ILE B 111      10.147  12.593  -6.463  1.00 85.39           C
ATOM   1339  CD1 ILE B 111       8.640  14.043  -4.242  1.00 80.83           C
ATOM   1340  N   GLN B 112      10.890   9.377  -7.178  1.00 93.56           N
ATOM   1341  CA  GLN B 112      12.042   8.823  -7.870  1.00 93.26           C
ATOM   1342  C   GLN B 112      13.206   9.825  -7.883  1.00 93.29           C
ATOM   1343  O   GLN B 112      13.058  10.960  -8.350  1.00 91.39           O
ATOM   1344  CB  GLN B 112      11.634   8.420  -9.293  1.00 93.01           C
ATOM   1345  CG  GLN B 112      10.636   7.249  -9.310  1.00 90.83           C
ATOM   1346  CD  GLN B 112      11.239   5.977  -8.746  1.00 90.89           C
ATOM   1347  OE1 GLN B 112      12.403   5.689  -8.943  1.00 82.93           O
ATOM   1348  NE2 GLN B 112      10.480   5.188  -8.022  1.00 81.68           N
ATOM   1349  N   ALA B 113      14.375   9.405  -7.398  1.00 90.90           N
ATOM   1350  CA  ALA B 113      15.530  10.279  -7.198  1.00 90.71           C
ATOM   1351  C   ALA B 113      15.975  11.015  -8.475  1.00 91.20           C
ATOM   1352  O   ALA B 113      16.393  12.169  -8.421  1.00 88.42           O
ATOM   1353  CB  ALA B 113      16.663   9.448  -6.612  1.00 88.67           C
ATOM   1354  N   VAL B 114      15.824  10.399  -9.652  1.00 92.04           N
ATOM   1355  CA  VAL B 114      16.164  11.029 -10.946  1.00 91.53           C
ATOM   1356  C   VAL B 114      15.361  12.292 -11.238  1.00 91.70           C
ATOM   1357  O   VAL B 114      15.835  13.169 -11.967  1.00 89.66           O
ATOM   1358  CB  VAL B 114      16.014   9.993 -12.075  1.00 90.57           C
ATOM   1359  CG1 VAL B 114      14.551   9.666 -12.380  1.00 81.33           C
ATOM   1360  CG2 VAL B 114      16.704  10.444 -13.363  1.00 81.34           C
ATOM   1361  N   LEU B 115      14.162  12.430 -10.647  1.00 91.33           N
ATOM   1362  CA  LEU B 115      13.305  13.608 -10.809  1.00 91.32           C
ATOM   1363  C   LEU B 115      13.738  14.783  -9.931  1.00 91.27           C
ATOM   1364  O   LEU B 115      13.318  15.920 -10.166  1.00 88.76           O
ATOM   1365  CB  LEU B 115      11.846  13.221 -10.501  1.00 91.23           C
ATOM   1366  CG  LEU B 115      11.298  12.042 -11.318  1.00 91.20           C
ATOM   1367  CD1 LEU B 115       9.836  11.807 -10.944  1.00 86.08           C
ATOM   1368  CD2 LEU B 115      11.373  12.302 -12.821  1.00 86.33           C
ATOM   1369  N   LEU B 116      14.587  14.522  -8.944  1.00 89.83           N
ATOM   1370  CA  LEU B 116      15.036  15.498  -7.960  1.00 90.07           C
ATOM   1371  C   LEU B 116      16.371  16.134  -8.356  1.00 89.68           C
ATOM   1372  O   LEU B 116      17.172  15.531  -9.078  1.00 86.87           O
ATOM   1373  CB  LEU B 116      15.124  14.817  -6.588  1.00 88.85           C
ATOM   1374  CG  LEU B 116      13.775  14.291  -6.066  1.00 87.56           C
ATOM   1375  CD1 LEU B 116      14.009  13.460  -4.818  1.00 81.59           C
ATOM   1376  CD2 LEU B 116      12.821  15.434  -5.731  1.00 82.26           C
ATOM   1377  N   PRO B 117      16.662  17.355  -7.867  1.00 88.90           N
ATOM   1378  CA  PRO B 117      17.985  17.948  -7.987  1.00 88.01           C
ATOM   1379  C   PRO B 117      19.044  17.118  -7.249  1.00 88.21           C
ATOM   1380  O   PRO B 117      18.756  16.506  -6.217  1.00 85.55           O
ATOM   1381  CB  PRO B 117      17.865  19.361  -7.405  1.00 85.34           C
ATOM   1382  CG  PRO B 117      16.362  19.637  -7.409  1.00 83.59           C
ATOM   1383  CD  PRO B 117      15.748  18.260  -7.213  1.00 86.48           C
ATOM   1384  N   LYS B 118      20.274  17.145  -7.741  1.00 86.98           N
ATOM   1385  CA  LYS B 118      21.414  16.551  -7.044  1.00 87.29           C
ATOM   1386  C   LYS B 118      21.611  17.236  -5.685  1.00 86.60           C
ATOM   1387  O   LYS B 118      21.385  18.440  -5.556  1.00 83.60           O
ATOM   1388  CB  LYS B 118      22.692  16.649  -7.896  1.00 84.88           C
ATOM   1389  CG  LYS B 118      22.632  15.801  -9.185  1.00 79.73           C
ATOM   1390  CD  LYS B 118      23.936  15.913  -9.974  1.00 77.64           C
ATOM   1391  CE  LYS B 118      23.888  15.089 -11.269  1.00 71.29           C
ATOM   1392  NZ  LYS B 118      25.153  15.155 -12.030  1.00 64.25           N
ATOM   1393  N   LYS B 119      22.045  16.475  -4.686  1.00 86.22           N
ATOM   1394  CA  LYS B 119      22.381  16.971  -3.347  1.00 86.54           C
ATOM   1395  C   LYS B 119      23.664  17.791  -3.402  1.00 86.13           C
ATOM   1396  O   LYS B 119      24.578  17.449  -4.151  1.00 82.61           O
ATOM   1397  CB  LYS B 119      22.457  15.779  -2.381  1.00 83.15           C
ATOM   1398  CG  LYS B 119      22.461  16.191  -0.906  1.00 77.25           C
ATOM   1399  CD  LYS B 119      22.215  14.971  -0.018  1.00 75.53           C
ATOM   1400  CE  LYS B 119      22.055  15.361   1.447  1.00 70.03           C
ATOM   1401  NZ  LYS B 119      21.350  14.314   2.218  1.00 64.05           N
HETATM 1402  N   TPO B 120      23.724  18.919  -2.609  1.00 83.78           N
HETATM 1403  CA  TPO B 120      24.888  19.718  -2.527  1.00 85.38           C
HETATM 1404  CB  TPO B 120      24.594  21.160  -2.089  1.00 80.84           C
HETATM 1405  CG2 TPO B 120      25.890  21.966  -2.073  1.00 79.18           C
HETATM 1406  OG1 TPO B 120      23.760  21.676  -3.078  1.00 77.62           O
HETATM 1407  P   TPO B 120      22.464  22.421  -2.578  1.00 75.59           P
HETATM 1408  O1P TPO B 120      21.290  21.605  -3.001  1.00 67.17           O
HETATM 1409  O2P TPO B 120      22.526  22.533  -1.080  1.00 68.64           O
HETATM 1410  O3P TPO B 120      22.517  23.782  -3.267  1.00 68.72           O
HETATM 1411  C   TPO B 120      25.863  19.089  -1.521  1.00 83.28           C
HETATM 1412  O   TPO B 120      25.489  18.554  -0.494  1.00 80.86           O
ATOM   1413  N   GLU B 121      27.102  19.182  -1.932  1.00 81.82           N
ATOM   1414  CA  GLU B 121      28.137  18.781  -1.008  1.00 79.70           C
ATOM   1415  C   GLU B 121      28.079  19.706   0.212  1.00 77.67           C
ATOM   1416  O   GLU B 121      28.148  20.926   0.082  1.00 70.38           O
ATOM   1417  CB  GLU B 121      29.510  18.818  -1.668  1.00 74.72           C
ATOM   1418  CG  GLU B 121      29.668  17.696  -2.705  1.00 65.84           C
ATOM   1419  CD  GLU B 121      30.998  17.736  -3.453  1.00 59.74           C
ATOM   1420  OE1 GLU B 121      31.282  16.772  -4.202  1.00 53.87           O
ATOM   1421  OE2 GLU B 121      31.752  18.721  -3.309  1.00 53.31           O
ATOM   1422  N   SER B 122      27.924  19.118   1.399  1.00 72.78           N
ATOM   1423  CA  SER B 122      27.933  19.903   2.621  1.00 70.45           C
ATOM   1424  C   SER B 122      29.344  20.386   2.915  1.00 68.73           C
ATOM   1425  O   SER B 122      30.276  19.584   2.953  1.00 61.06           O
ATOM   1426  CB  SER B 122      27.374  19.094   3.798  1.00 63.80           C
ATOM   1427  OG  SER B 122      28.125  17.922   4.010  1.00 56.29           O
ATOM   1428  N   HIS B 123      29.499  21.661   3.244  1.00 61.81           N
ATOM   1429  CA  HIS B 123      30.752  22.241   3.731  1.00 59.22           C
ATOM   1430  C   HIS B 123      31.185  21.716   5.119  1.00 56.95           C
ATOM   1431  O   HIS B 123      32.048  22.305   5.755  1.00 51.59           O
ATOM   1432  CB  HIS B 123      30.629  23.765   3.731  1.00 53.24           C
ATOM   1433  CG  HIS B 123      30.857  24.398   2.380  1.00 47.83           C
ATOM   1434  ND1 HIS B 123      32.090  24.645   1.806  1.00 44.16           N
ATOM   1435  CD2 HIS B 123      29.920  24.873   1.516  1.00 41.51           C
ATOM   1436  CE1 HIS B 123      31.887  25.258   0.630  1.00 38.35           C
ATOM   1437  NE2 HIS B 123      30.582  25.410   0.417  1.00 38.44           N
ATOM   1438  N   HIS B 124      30.617  20.614   5.624  1.00 50.90           N
ATOM   1439  CA  HIS B 124      30.908  20.132   6.977  1.00 50.58           C
ATOM   1440  C   HIS B 124      32.374  19.759   7.211  1.00 48.87           C
ATOM   1441  O   HIS B 124      32.829  19.830   8.349  1.00 44.88           O
ATOM   1442  CB  HIS B 124      29.997  18.947   7.318  1.00 46.50           C
ATOM   1443  CG  HIS B 124      28.730  19.373   7.986  1.00 42.24           C
ATOM   1444  ND1 HIS B 124      28.616  19.969   9.226  1.00 40.13           N
ATOM   1445  CD2 HIS B 124      27.457  19.246   7.506  1.00 38.24           C
ATOM   1446  CE1 HIS B 124      27.320  20.195   9.470  1.00 35.05           C
ATOM   1447  NE2 HIS B 124      26.582  19.768   8.452  1.00 34.48           N
ATOM   1448  N   LYS B 125      33.134  19.380   6.185  1.00 46.90           N
ATOM   1449  CA  LYS B 125      34.545  18.998   6.394  1.00 47.75           C
ATOM   1450  C   LYS B 125      35.444  20.151   6.874  1.00 46.87           C
ATOM   1451  O   LYS B 125      36.547  19.869   7.325  1.00 42.99           O
ATOM   1452  CB  LYS B 125      35.141  18.349   5.137  1.00 44.00           C
ATOM   1453  CG  LYS B 125      34.839  16.840   5.067  1.00 40.25           C
ATOM   1454  CD  LYS B 125      35.736  16.169   4.025  1.00 38.18           C
ATOM   1455  CE  LYS B 125      35.546  14.654   4.033  1.00 34.78           C
ATOM   1456  NZ  LYS B 125      36.523  13.950   3.167  1.00 31.49           N
ATOM   1457  N   ALA B 126      35.033  21.397   6.774  1.00 37.30           N
ATOM   1458  CA  ALA B 126      35.897  22.519   7.154  1.00 38.40           C
ATOM   1459  C   ALA B 126      36.049  22.717   8.677  1.00 38.30           C
ATOM   1460  O   ALA B 126      36.984  23.387   9.100  1.00 35.77           O
ATOM   1461  CB  ALA B 126      35.370  23.791   6.479  1.00 36.14           C
ATOM   1462  N   LYS B 127      35.165  22.174   9.516  1.00 38.12           N
ATOM   1463  CA  LYS B 127      35.260  22.363  10.981  1.00 38.51           C
ATOM   1464  C   LYS B 127      36.205  21.387  11.700  1.00 36.92           C
ATOM   1465  O   LYS B 127      36.353  21.486  12.912  1.00 33.47           O
ATOM   1466  CB  LYS B 127      33.874  22.341  11.634  1.00 35.62           C
ATOM   1467  CG  LYS B 127      33.226  23.727  11.698  1.00 33.18           C
ATOM   1468  CD  LYS B 127      32.028  23.706  12.653  1.00 31.37           C
ATOM   1469  CE  LYS B 127      31.449  25.114  12.835  1.00 29.79           C
ATOM   1470  NZ  LYS B 127      30.393  25.146  13.864  1.00 27.15           N
ATOM   1471  N   GLY B 128      36.745  20.395  11.001  1.00 31.72           N
ATOM   1472  CA  GLY B 128      37.537  19.345  11.654  1.00 33.18           C
ATOM   1473  C   GLY B 128      39.047  19.596  11.737  1.00 34.50           C
ATOM   1474  O   GLY B 128      39.754  18.723  12.237  1.00 30.82           O
ATOM   1475  N   LYS B 129      39.532  20.723  11.218  1.00 24.67           N
ATOM   1476  CA  LYS B 129      40.873  21.226  11.519  1.00 25.47           C
ATOM   1477  C   LYS B 129      40.750  22.442  12.411  1.00 23.73           C
ATOM   1478  O   LYS B 129      39.841  23.261  12.166  1.00 20.63           O
ATOM   1479  CB  LYS B 129      41.681  21.580  10.265  1.00 23.76           C
ATOM   1480  CG  LYS B 129      42.420  20.355   9.701  1.00 23.24           C
ATOM   1481  CD  LYS B 129      43.443  20.809   8.656  1.00 21.32           C
ATOM   1482  CE  LYS B 129      44.286  19.625   8.171  1.00 20.07           C
ATOM   1483  NZ  LYS B 129      45.401  20.069   7.291  1.00 19.09           N
ATOM   1484  OXT LYS B 129      41.609  22.535  13.295  1.00 22.07           O
TER    1485      LYS B 129
ATOM   1486  N   SER C   1     -59.819 -70.137  -6.138  1.00 28.92           N
ATOM   1487  CA  SER C   1     -59.645 -69.026  -7.092  1.00 32.63           C
ATOM   1488  C   SER C   1     -58.175 -68.629  -7.125  1.00 33.59           C
ATOM   1489  O   SER C   1     -57.621 -68.261  -6.097  1.00 29.20           O
ATOM   1490  CB  SER C   1     -60.521 -67.833  -6.718  1.00 29.36           C
ATOM   1491  OG  SER C   1     -60.401 -66.840  -7.708  1.00 26.61           O
ATOM   1492  N   GLY C   2     -57.518 -68.797  -8.285  1.00 32.70           N
ATOM   1493  CA  GLY C   2     -56.075 -68.591  -8.398  1.00 35.51           C
ATOM   1494  C   GLY C   2     -55.731 -67.108  -8.290  1.00 36.57           C
ATOM   1495  O   GLY C   2     -56.039 -66.334  -9.179  1.00 32.01           O
ATOM   1496  N   ARG C   3     -55.086 -66.710  -7.197  1.00 36.48           N
ATOM   1497  CA  ARG C   3     -54.504 -65.370  -7.099  1.00 39.64           C
ATOM   1498  C   ARG C   3     -53.446 -65.230  -8.193  1.00 37.84           C
ATOM   1499  O   ARG C   3     -52.322 -65.702  -8.031  1.00 34.26           O
ATOM   1500  CB  ARG C   3     -53.900 -65.105  -5.704  1.00 36.85           C
ATOM   1501  CG  ARG C   3     -54.944 -64.677  -4.668  1.00 35.40           C
ATOM   1502  CD  ARG C   3     -54.261 -64.358  -3.337  1.00 34.24           C
ATOM   1503  NE  ARG C   3     -55.210 -63.812  -2.339  1.00 33.32           N
ATOM   1504  CZ  ARG C   3     -54.942 -63.493  -1.073  1.00 29.80           C
ATOM   1505  NH1 ARG C   3     -53.750 -63.661  -0.576  1.00 29.12           N
ATOM   1506  NH2 ARG C   3     -55.865 -63.008  -0.301  1.00 29.89           N
ATOM   1507  N   GLY C   4     -53.815 -64.616  -9.301  1.00 37.26           N
ATOM   1508  CA  GLY C   4     -52.893 -64.336 -10.393  1.00 39.38           C
ATOM   1509  C   GLY C   4     -51.710 -63.540  -9.859  1.00 40.03           C
ATOM   1510  O   GLY C   4     -51.881 -62.447  -9.321  1.00 35.96           O
ATOM   1511  N   LYS C   5     -50.501 -64.093  -9.977  1.00 35.86           N
ATOM   1512  CA  LYS C   5     -49.268 -63.353  -9.698  1.00 39.71           C
ATOM   1513  C   LYS C   5     -49.241 -62.162 -10.647  1.00 39.11           C
ATOM   1514  O   LYS C   5     -48.985 -62.338 -11.830  1.00 35.24           O
ATOM   1515  CB  LYS C   5     -48.030 -64.240  -9.909  1.00 35.41           C
ATOM   1516  CG  LYS C   5     -47.740 -65.199  -8.745  1.00 33.84           C
ATOM   1517  CD  LYS C   5     -46.477 -66.034  -9.024  1.00 31.37           C
ATOM   1518  CE  LYS C   5     -46.110 -66.926  -7.839  1.00 30.18           C
ATOM   1519  NZ  LYS C   5     -44.950 -67.807  -8.123  1.00 25.82           N
ATOM   1520  N   GLN C   6     -49.552 -60.980 -10.153  1.00 42.47           N
ATOM   1521  CA  GLN C   6     -49.350 -59.764 -10.929  1.00 45.18           C
ATOM   1522  C   GLN C   6     -47.888 -59.756 -11.375  1.00 45.32           C
ATOM   1523  O   GLN C   6     -46.986 -59.717 -10.540  1.00 40.22           O
ATOM   1524  CB  GLN C   6     -49.693 -58.516 -10.123  1.00 40.68           C
ATOM   1525  CG  GLN C   6     -51.206 -58.232 -10.079  1.00 39.26           C
ATOM   1526  CD  GLN C   6     -51.535 -56.925  -9.354  1.00 33.07           C
ATOM   1527  OE1 GLN C   6     -50.724 -56.345  -8.654  1.00 34.60           O
ATOM   1528  NE2 GLN C   6     -52.733 -56.421  -9.501  1.00 32.69           N
ATOM   1529  N   GLY C   7     -47.651 -59.863 -12.675  1.00 43.49           N
ATOM   1530  CA  GLY C   7     -46.316 -59.876 -13.256  1.00 44.15           C
ATOM   1531  C   GLY C   7     -45.569 -58.623 -12.813  1.00 44.05           C
ATOM   1532  O   GLY C   7     -46.030 -57.512 -13.053  1.00 40.33           O
ATOM   1533  N   GLY C   8     -44.490 -58.820 -12.104  1.00 47.24           N
ATOM   1534  CA  GLY C   8     -43.672 -57.715 -11.626  1.00 48.24           C
ATOM   1535  C   GLY C   8     -43.291 -56.831 -12.808  1.00 48.71           C
ATOM   1536  O   GLY C   8     -42.605 -57.289 -13.715  1.00 45.49           O
ATOM   1537  N   LYS C   9     -43.774 -55.586 -12.814  1.00 53.80           N
ATOM   1538  CA  LYS C   9     -43.570 -54.637 -13.906  1.00 55.05           C
ATOM   1539  C   LYS C   9     -42.070 -54.555 -14.188  1.00 55.10           C
ATOM   1540  O   LYS C   9     -41.314 -54.151 -13.309  1.00 50.41           O
ATOM   1541  CB  LYS C   9     -44.174 -53.268 -13.528  1.00 49.96           C
ATOM   1542  CG  LYS C   9     -44.993 -52.623 -14.655  1.00 44.50           C
ATOM   1543  CD  LYS C   9     -45.643 -51.319 -14.182  1.00 41.37           C
ATOM   1544  CE  LYS C   9     -46.596 -50.756 -15.246  1.00 37.62           C
ATOM   1545  NZ  LYS C   9     -47.285 -49.520 -14.808  1.00 33.09           N
ATOM   1546  N   ALA C  10     -41.661 -55.012 -15.376  1.00 52.84           N
ATOM   1547  CA  ALA C  10     -40.257 -55.100 -15.747  1.00 55.13           C
ATOM   1548  C   ALA C  10     -39.578 -53.753 -15.481  1.00 56.23           C
ATOM   1549  O   ALA C  10     -39.959 -52.732 -16.060  1.00 53.04           O
ATOM   1550  CB  ALA C  10     -40.140 -55.528 -17.204  1.00 50.99           C
ATOM   1551  N   ARG C  11     -38.623 -53.717 -14.546  1.00 63.38           N
ATOM   1552  CA  ARG C  11     -37.988 -52.483 -14.109  1.00 64.41           C
ATOM   1553  C   ARG C  11     -37.313 -51.847 -15.315  1.00 65.29           C
ATOM   1554  O   ARG C  11     -36.398 -52.449 -15.879  1.00 59.24           O
ATOM   1555  CB  ARG C  11     -37.017 -52.777 -12.949  1.00 58.29           C
ATOM   1556  CG  ARG C  11     -36.701 -51.548 -12.096  1.00 52.22           C
ATOM   1557  CD  ARG C  11     -35.766 -51.950 -10.939  1.00 48.73           C
ATOM   1558  NE  ARG C  11     -35.648 -50.901  -9.923  1.00 45.16           N
ATOM   1559  CZ  ARG C  11     -34.946 -50.987  -8.796  1.00 40.49           C
ATOM   1560  NH1 ARG C  11     -34.217 -52.033  -8.522  1.00 38.36           N
ATOM   1561  NH2 ARG C  11     -34.968 -50.019  -7.926  1.00 38.05           N
ATOM   1562  N   ALA C  12     -37.794 -50.683 -15.736  1.00 64.77           N
ATOM   1563  CA  ALA C  12     -37.310 -50.020 -16.942  1.00 65.24           C
ATOM   1564  C   ALA C  12     -35.777 -49.936 -16.910  1.00 65.61           C
ATOM   1565  O   ALA C  12     -35.193 -49.543 -15.890  1.00 61.37           O
ATOM   1566  CB  ALA C  12     -37.957 -48.637 -17.062  1.00 60.45           C
ATOM   1567  N   LYS C  13     -35.115 -50.316 -18.013  1.00 71.74           N
ATOM   1568  CA  LYS C  13     -33.660 -50.393 -18.112  1.00 74.12           C
ATOM   1569  C   LYS C  13     -33.041 -49.056 -17.700  1.00 76.15           C
ATOM   1570  O   LYS C  13     -33.405 -48.011 -18.232  1.00 69.88           O
ATOM   1571  CB  LYS C  13     -33.269 -50.809 -19.543  1.00 67.18           C
ATOM   1572  CG  LYS C  13     -31.811 -51.258 -19.667  1.00 58.09           C
ATOM   1573  CD  LYS C  13     -31.529 -51.797 -21.084  1.00 53.57           C
ATOM   1574  CE  LYS C  13     -30.126 -52.370 -21.207  1.00 46.76           C
ATOM   1575  NZ  LYS C  13     -29.873 -52.978 -22.534  1.00 41.11           N
ATOM   1576  N   ALA C  14     -32.152 -49.090 -16.725  1.00 76.62           N
ATOM   1577  CA  ALA C  14     -31.621 -47.879 -16.116  1.00 75.94           C
ATOM   1578  C   ALA C  14     -30.880 -47.023 -17.158  1.00 76.84           C
ATOM   1579  O   ALA C  14     -29.830 -47.411 -17.668  1.00 72.90           O
ATOM   1580  CB  ALA C  14     -30.718 -48.266 -14.941  1.00 69.84           C
ATOM   1581  N   LYS C  15     -31.409 -45.825 -17.439  1.00 81.33           N
ATOM   1582  CA  LYS C  15     -30.747 -44.838 -18.300  1.00 82.97           C
ATOM   1583  C   LYS C  15     -29.846 -43.938 -17.452  1.00 84.07           C
ATOM   1584  O   LYS C  15     -30.257 -43.451 -16.397  1.00 78.36           O
ATOM   1585  CB  LYS C  15     -31.759 -44.025 -19.120  1.00 77.97           C
ATOM   1586  CG  LYS C  15     -32.438 -44.853 -20.226  1.00 68.92           C
ATOM   1587  CD  LYS C  15     -33.346 -43.981 -21.106  1.00 65.09           C
ATOM   1588  CE  LYS C  15     -33.976 -44.791 -22.244  1.00 56.76           C
ATOM   1589  NZ  LYS C  15     -34.820 -43.965 -23.149  1.00 50.67           N
ATOM   1590  N   THR C  16     -28.641 -43.670 -17.929  1.00 87.54           N
ATOM   1591  CA  THR C  16     -27.723 -42.731 -17.270  1.00 88.11           C
ATOM   1592  C   THR C  16     -28.233 -41.298 -17.412  1.00 88.93           C
ATOM   1593  O   THR C  16     -28.841 -40.935 -18.418  1.00 87.05           O
ATOM   1594  CB  THR C  16     -26.292 -42.836 -17.811  1.00 86.11           C
ATOM   1595  OG1 THR C  16     -26.206 -42.414 -19.144  1.00 79.92           O
ATOM   1596  CG2 THR C  16     -25.733 -44.255 -17.726  1.00 80.21           C
ATOM   1597  N   ARG C  17     -27.953 -40.438 -16.437  1.00 89.66           N
ATOM   1598  CA  ARG C  17     -28.300 -39.013 -16.536  1.00 90.79           C
ATOM   1599  C   ARG C  17     -27.617 -38.326 -17.722  1.00 91.36           C
ATOM   1600  O   ARG C  17     -28.228 -37.468 -18.345  1.00 89.45           O
ATOM   1601  CB  ARG C  17     -27.978 -38.288 -15.223  1.00 90.00           C
ATOM   1602  CG  ARG C  17     -28.937 -38.683 -14.110  1.00 88.50           C
ATOM   1603  CD  ARG C  17     -28.718 -37.827 -12.859  1.00 87.03           C
ATOM   1604  NE  ARG C  17     -27.529 -38.247 -12.111  1.00 84.55           N
ATOM   1605  CZ  ARG C  17     -27.013 -37.617 -11.063  1.00 84.46           C
ATOM   1606  NH1 ARG C  17     -27.477 -36.469 -10.645  1.00 77.76           N
ATOM   1607  NH2 ARG C  17     -26.025 -38.145 -10.402  1.00 78.52           N
ATOM   1608  N   SER C  18     -26.409 -38.747 -18.077  1.00 90.49           N
ATOM   1609  CA  SER C  18     -25.695 -38.243 -19.257  1.00 91.06           C
ATOM   1610  C   SER C  18     -26.464 -38.525 -20.552  1.00 91.02           C
ATOM   1611  O   SER C  18     -26.652 -37.616 -21.345  1.00 89.21           O
ATOM   1612  CB  SER C  18     -24.302 -38.858 -19.347  1.00 90.41           C
ATOM   1613  OG  SER C  18     -23.591 -38.652 -18.141  1.00 83.84           O
ATOM   1614  N   SER C  19     -26.984 -39.738 -20.733  1.00 92.32           N
ATOM   1615  CA  SER C  19     -27.752 -40.072 -21.935  1.00 91.68           C
ATOM   1616  C   SER C  19     -29.072 -39.295 -22.024  1.00 91.95           C
ATOM   1617  O   SER C  19     -29.446 -38.868 -23.106  1.00 89.75           O
ATOM   1618  CB  SER C  19     -28.008 -41.580 -22.037  1.00 90.12           C
ATOM   1619  OG  SER C  19     -28.818 -42.073 -20.996  1.00 78.92           O
ATOM   1620  N   ARG C  20     -29.750 -39.051 -20.888  1.00 92.94           N
ATOM   1621  CA  ARG C  20     -30.952 -38.204 -20.859  1.00 92.94           C
ATOM   1622  C   ARG C  20     -30.656 -36.757 -21.257  1.00 93.59           C
ATOM   1623  O   ARG C  20     -31.466 -36.141 -21.941  1.00 91.43           O
ATOM   1624  CB  ARG C  20     -31.606 -38.227 -19.465  1.00 91.81           C
ATOM   1625  CG  ARG C  20     -32.148 -39.597 -19.078  1.00 87.56           C
ATOM   1626  CD  ARG C  20     -32.878 -39.513 -17.730  1.00 85.18           C
ATOM   1627  NE  ARG C  20     -33.210 -40.841 -17.214  1.00 79.67           N
ATOM   1628  CZ  ARG C  20     -34.289 -41.175 -16.505  1.00 74.85           C
ATOM   1629  NH1 ARG C  20     -35.224 -40.316 -16.231  1.00 68.45           N
ATOM   1630  NH2 ARG C  20     -34.437 -42.384 -16.066  1.00 68.29           N
ATOM   1631  N   ALA C  21     -29.502 -36.240 -20.867  1.00 92.73           N
ATOM   1632  CA  ALA C  21     -29.068 -34.890 -21.224  1.00 92.97           C
ATOM   1633  C   ALA C  21     -28.441 -34.787 -22.631  1.00 92.99           C
ATOM   1634  O   ALA C  21     -28.255 -33.682 -23.133  1.00 89.07           O
ATOM   1635  CB  ALA C  21     -28.099 -34.398 -20.143  1.00 92.04           C
ATOM   1636  N   GLY C  22     -28.138 -35.927 -23.276  1.00 92.88           N
ATOM   1637  CA  GLY C  22     -27.453 -35.967 -24.569  1.00 93.05           C
ATOM   1638  C   GLY C  22     -25.962 -35.613 -24.485  1.00 93.68           C
ATOM   1639  O   GLY C  22     -25.438 -35.011 -25.410  1.00 90.25           O
ATOM   1640  N   LEU C  23     -25.320 -35.969 -23.372  1.00 93.20           N
ATOM   1641  CA  LEU C  23     -23.926 -35.642 -23.090  1.00 93.79           C
ATOM   1642  C   LEU C  23     -23.042 -36.902 -23.056  1.00 93.74           C
ATOM   1643  O   LEU C  23     -23.485 -37.976 -22.629  1.00 91.33           O
ATOM   1644  CB  LEU C  23     -23.829 -34.903 -21.744  1.00 93.14           C
ATOM   1645  CG  LEU C  23     -24.581 -33.564 -21.672  1.00 92.43           C
ATOM   1646  CD1 LEU C  23     -24.472 -32.996 -20.259  1.00 87.44           C
ATOM   1647  CD2 LEU C  23     -24.015 -32.523 -22.657  1.00 87.47           C
ATOM   1648  N   GLN C  24     -21.767 -36.729 -23.417  1.00 94.39           N
ATOM   1649  CA  GLN C  24     -20.726 -37.747 -23.219  1.00 94.11           C
ATOM   1650  C   GLN C  24     -20.123 -37.668 -21.812  1.00 94.56           C
ATOM   1651  O   GLN C  24     -19.743 -38.683 -21.227  1.00 92.36           O
ATOM   1652  CB  GLN C  24     -19.611 -37.574 -24.270  1.00 93.26           C
ATOM   1653  CG  GLN C  24     -20.104 -37.651 -25.728  1.00 90.67           C
ATOM   1654  CD  GLN C  24     -20.827 -38.953 -26.054  1.00 89.97           C
ATOM   1655  OE1 GLN C  24     -20.511 -40.025 -25.556  1.00 81.78           O
ATOM   1656  NE2 GLN C  24     -21.824 -38.896 -26.900  1.00 79.86           N
ATOM   1657  N   PHE C  25     -20.045 -36.471 -21.237  1.00 93.24           N
ATOM   1658  CA  PHE C  25     -19.487 -36.258 -19.904  1.00 93.84           C
ATOM   1659  C   PHE C  25     -20.364 -36.865 -18.792  1.00 93.78           C
ATOM   1660  O   PHE C  25     -21.594 -36.906 -18.881  1.00 91.53           O
ATOM   1661  CB  PHE C  25     -19.205 -34.769 -19.659  1.00 94.14           C
ATOM   1662  CG  PHE C  25     -17.785 -34.358 -20.029  1.00 94.66           C
ATOM   1663  CD1 PHE C  25     -16.904 -33.878 -19.035  1.00 90.21           C
ATOM   1664  CD2 PHE C  25     -17.317 -34.486 -21.342  1.00 89.50           C
ATOM   1665  CE1 PHE C  25     -15.585 -33.520 -19.360  1.00 88.50           C
ATOM   1666  CE2 PHE C  25     -15.993 -34.143 -21.673  1.00 88.82           C
ATOM   1667  CZ  PHE C  25     -15.136 -33.650 -20.676  1.00 92.32           C
ATOM   1668  N   PRO C  26     -19.761 -37.355 -17.699  1.00 93.38           N
ATOM   1669  CA  PRO C  26     -20.459 -38.146 -16.695  1.00 93.13           C
ATOM   1670  C   PRO C  26     -21.216 -37.283 -15.678  1.00 93.30           C
ATOM   1671  O   PRO C  26     -20.695 -37.005 -14.590  1.00 91.91           O
ATOM   1672  CB  PRO C  26     -19.360 -38.997 -16.062  1.00 92.21           C
ATOM   1673  CG  PRO C  26     -18.134 -38.086 -16.118  1.00 90.10           C
ATOM   1674  CD  PRO C  26     -18.328 -37.355 -17.451  1.00 91.98           C
ATOM   1675  N   VAL C  27     -22.471 -36.958 -15.930  1.00 92.63           N
ATOM   1676  CA  VAL C  27     -23.330 -36.177 -15.009  1.00 93.00           C
ATOM   1677  C   VAL C  27     -23.354 -36.753 -13.588  1.00 92.70           C
ATOM   1678  O   VAL C  27     -23.275 -36.011 -12.603  1.00 91.31           O
ATOM   1679  CB  VAL C  27     -24.766 -36.093 -15.566  1.00 92.80           C
ATOM   1680  CG1 VAL C  27     -25.718 -35.369 -14.616  1.00 89.44           C
ATOM   1681  CG2 VAL C  27     -24.803 -35.364 -16.910  1.00 89.49           C
ATOM   1682  N   GLY C  28     -23.404 -38.069 -13.441  1.00 91.70           N
ATOM   1683  CA  GLY C  28     -23.391 -38.741 -12.134  1.00 90.99           C
ATOM   1684  C   GLY C  28     -22.092 -38.517 -11.350  1.00 91.48           C
ATOM   1685  O   GLY C  28     -22.132 -38.275 -10.142  1.00 90.23           O
ATOM   1686  N   ARG C  29     -20.951 -38.544 -12.028  1.00 92.97           N
ATOM   1687  CA  ARG C  29     -19.643 -38.262 -11.416  1.00 92.80           C
ATOM   1688  C   ARG C  29     -19.510 -36.793 -11.030  1.00 93.31           C
ATOM   1689  O   ARG C  29     -19.098 -36.514  -9.908  1.00 92.49           O
ATOM   1690  CB  ARG C  29     -18.518 -38.714 -12.368  1.00 92.08           C
ATOM   1691  CG  ARG C  29     -17.128 -38.507 -11.757  1.00 87.91           C
ATOM   1692  CD  ARG C  29     -16.000 -38.935 -12.709  1.00 88.21           C
ATOM   1693  NE  ARG C  29     -15.954 -40.397 -12.884  1.00 85.96           N
ATOM   1694  CZ  ARG C  29     -15.117 -41.050 -13.689  1.00 85.97           C
ATOM   1695  NH1 ARG C  29     -14.257 -40.415 -14.434  1.00 78.91           N
ATOM   1696  NH2 ARG C  29     -15.125 -42.342 -13.736  1.00 80.06           N
ATOM   1697  N   VAL C  30     -19.911 -35.886 -11.907  1.00 93.18           N
ATOM   1698  CA  VAL C  30     -19.921 -34.442 -11.634  1.00 93.76           C
ATOM   1699  C   VAL C  30     -20.776 -34.136 -10.392  1.00 93.95           C
ATOM   1700  O   VAL C  30     -20.320 -33.434  -9.494  1.00 92.92           O
ATOM   1701  CB  VAL C  30     -20.407 -33.661 -12.869  1.00 94.07           C
ATOM   1702  CG1 VAL C  30     -20.555 -32.168 -12.591  1.00 91.21           C
ATOM   1703  CG2 VAL C  30     -19.415 -33.819 -14.037  1.00 91.23           C
ATOM   1704  N   HIS C  31     -21.951 -34.736 -10.256  1.00 93.51           N
ATOM   1705  CA  HIS C  31     -22.796 -34.556  -9.069  1.00 93.50           C
ATOM   1706  C   HIS C  31     -22.143 -35.076  -7.790  1.00 93.24           C
ATOM   1707  O   HIS C  31     -22.236 -34.445  -6.739  1.00 92.14           O
ATOM   1708  CB  HIS C  31     -24.147 -35.238  -9.309  1.00 93.62           C
ATOM   1709  CG  HIS C  31     -25.218 -34.937  -8.291  1.00 93.30           C
ATOM   1710  ND1 HIS C  31     -26.384 -35.656  -8.134  1.00 83.46           N
ATOM   1711  CD2 HIS C  31     -25.270 -33.904  -7.390  1.00 84.66           C
ATOM   1712  CE1 HIS C  31     -27.105 -35.065  -7.176  1.00 84.72           C
ATOM   1713  NE2 HIS C  31     -26.464 -34.009  -6.697  1.00 87.38           N
ATOM   1714  N   ARG C  32     -21.466 -36.238  -7.845  1.00 93.62           N
ATOM   1715  CA  ARG C  32     -20.734 -36.772  -6.694  1.00 93.33           C
ATOM   1716  C   ARG C  32     -19.590 -35.843  -6.285  1.00 93.63           C
ATOM   1717  O   ARG C  32     -19.412 -35.621  -5.089  1.00 92.65           O
ATOM   1718  CB  ARG C  32     -20.214 -38.172  -7.038  1.00 92.49           C
ATOM   1719  CG  ARG C  32     -19.608 -38.902  -5.828  1.00 90.21           C
ATOM   1720  CD  ARG C  32     -18.804 -40.123  -6.282  1.00 88.99           C
ATOM   1721  NE  ARG C  32     -17.578 -39.676  -6.904  1.00 86.70           N
ATOM   1722  CZ  ARG C  32     -16.755 -40.341  -7.704  1.00 85.72           C
ATOM   1723  NH1 ARG C  32     -16.915 -41.589  -8.033  1.00 78.28           N
ATOM   1724  NH2 ARG C  32     -15.732 -39.714  -8.183  1.00 81.30           N
ATOM   1725  N   LEU C  33     -18.837 -35.318  -7.247  1.00 93.73           N
ATOM   1726  CA  LEU C  33     -17.725 -34.401  -6.987  1.00 94.16           C
ATOM   1727  C   LEU C  33     -18.211 -33.069  -6.402  1.00 94.33           C
ATOM   1728  O   LEU C  33     -17.634 -32.616  -5.424  1.00 93.22           O
ATOM   1729  CB  LEU C  33     -16.902 -34.193  -8.260  1.00 94.43           C
ATOM   1730  CG  LEU C  33     -16.111 -35.441  -8.731  1.00 93.34           C
ATOM   1731  CD1 LEU C  33     -15.461 -35.157 -10.078  1.00 88.23           C
ATOM   1732  CD2 LEU C  33     -15.015 -35.847  -7.748  1.00 88.31           C
ATOM   1733  N   LEU C  34     -19.304 -32.507  -6.899  1.00 94.42           N
ATOM   1734  CA  LEU C  34     -19.917 -31.298  -6.326  1.00 94.58           C
ATOM   1735  C   LEU C  34     -20.333 -31.504  -4.861  1.00 94.15           C
ATOM   1736  O   LEU C  34     -20.078 -30.650  -4.030  1.00 92.85           O
ATOM   1737  CB  LEU C  34     -21.134 -30.877  -7.164  1.00 95.08           C
ATOM   1738  CG  LEU C  34     -20.792 -30.210  -8.513  1.00 94.85           C
ATOM   1739  CD1 LEU C  34     -22.074 -30.010  -9.315  1.00 91.69           C
ATOM   1740  CD2 LEU C  34     -20.136 -28.843  -8.325  1.00 90.84           C
ATOM   1741  N   ARG C  35     -20.924 -32.653  -4.523  1.00 94.43           N
ATOM   1742  CA  ARG C  35     -21.316 -32.960  -3.134  1.00 93.83           C
ATOM   1743  C   ARG C  35     -20.115 -33.189  -2.219  1.00 93.64           C
ATOM   1744  O   ARG C  35     -20.103 -32.691  -1.103  1.00 91.36           O
ATOM   1745  CB  ARG C  35     -22.270 -34.157  -3.103  1.00 92.49           C
ATOM   1746  CG  ARG C  35     -23.661 -33.774  -3.609  1.00 87.57           C
ATOM   1747  CD  ARG C  35     -24.648 -34.940  -3.453  1.00 84.54           C
ATOM   1748  NE  ARG C  35     -24.366 -36.032  -4.388  1.00 78.30           N
ATOM   1749  CZ  ARG C  35     -24.909 -37.249  -4.360  1.00 73.18           C
ATOM   1750  NH1 ARG C  35     -25.760 -37.601  -3.428  1.00 65.11           N
ATOM   1751  NH2 ARG C  35     -24.612 -38.127  -5.267  1.00 65.64           N
ATOM   1752  N   LYS C  36     -19.104 -33.940  -2.678  1.00 93.44           N
ATOM   1753  CA  LYS C  36     -17.908 -34.245  -1.877  1.00 93.12           C
ATOM   1754  C   LYS C  36     -16.906 -33.088  -1.793  1.00 93.39           C
ATOM   1755  O   LYS C  36     -16.038 -33.119  -0.927  1.00 90.23           O
ATOM   1756  CB  LYS C  36     -17.216 -35.504  -2.412  1.00 91.95           C
ATOM   1757  CG  LYS C  36     -18.012 -36.781  -2.111  1.00 85.23           C
ATOM   1758  CD  LYS C  36     -17.150 -38.013  -2.392  1.00 76.27           C
ATOM   1759  CE  LYS C  36     -17.872 -39.290  -1.916  1.00 67.87           C
ATOM   1760  NZ  LYS C  36     -16.972 -40.464  -1.877  1.00 58.64           N
ATOM   1761  N   GLY C  37     -17.001 -32.105  -2.668  1.00 93.49           N
ATOM   1762  CA  GLY C  37     -16.098 -30.955  -2.715  1.00 93.25           C
ATOM   1763  C   GLY C  37     -16.384 -29.859  -1.682  1.00 93.59           C
ATOM   1764  O   GLY C  37     -15.674 -28.865  -1.673  1.00 89.83           O
ATOM   1765  N   ASN C  38     -17.412 -30.018  -0.850  1.00 93.04           N
ATOM   1766  CA  ASN C  38     -17.842 -29.033   0.152  1.00 93.33           C
ATOM   1767  C   ASN C  38     -18.157 -27.640  -0.436  1.00 93.76           C
ATOM   1768  O   ASN C  38     -17.904 -26.618   0.183  1.00 89.90           O
ATOM   1769  CB  ASN C  38     -16.830 -28.964   1.310  1.00 91.75           C
ATOM   1770  CG  ASN C  38     -16.625 -30.301   1.982  1.00 89.59           C
ATOM   1771  OD1 ASN C  38     -17.549 -30.956   2.428  1.00 79.29           O
ATOM   1772  ND2 ASN C  38     -15.392 -30.766   2.066  1.00 78.26           N
ATOM   1773  N   TYR C  39     -18.714 -27.591  -1.667  1.00 93.99           N
ATOM   1774  CA  TYR C  39     -19.052 -26.323  -2.316  1.00 94.40           C
ATOM   1775  C   TYR C  39     -20.327 -25.691  -1.753  1.00 93.80           C
ATOM   1776  O   TYR C  39     -20.440 -24.474  -1.652  1.00 89.42           O
ATOM   1777  CB  TYR C  39     -19.181 -26.551  -3.821  1.00 94.56           C
ATOM   1778  CG  TYR C  39     -17.912 -27.037  -4.473  1.00 95.42           C
ATOM   1779  CD1 TYR C  39     -16.810 -26.163  -4.612  1.00 92.80           C
ATOM   1780  CD2 TYR C  39     -17.793 -28.360  -4.924  1.00 92.68           C
ATOM   1781  CE1 TYR C  39     -15.617 -26.613  -5.201  1.00 91.71           C
ATOM   1782  CE2 TYR C  39     -16.610 -28.816  -5.509  1.00 91.79           C
ATOM   1783  CZ  TYR C  39     -15.516 -27.937  -5.647  1.00 93.63           C
ATOM   1784  OH  TYR C  39     -14.344 -28.376  -6.219  1.00 92.52           O
ATOM   1785  N   ALA C  40     -21.303 -26.513  -1.391  1.00 94.48           N
ATOM   1786  CA  ALA C  40     -22.533 -26.120  -0.721  1.00 94.14           C
ATOM   1787  C   ALA C  40     -23.120 -27.313   0.043  1.00 93.72           C
ATOM   1788  O   ALA C  40     -22.795 -28.464  -0.241  1.00 90.95           O
ATOM   1789  CB  ALA C  40     -23.532 -25.597  -1.753  1.00 93.17           C
ATOM   1790  N   GLU C  41     -24.011 -27.021   0.966  1.00 92.75           N
ATOM   1791  CA  GLU C  41     -24.755 -28.052   1.700  1.00 91.81           C
ATOM   1792  C   GLU C  41     -25.599 -28.931   0.766  1.00 92.02           C
ATOM   1793  O   GLU C  41     -25.685 -30.146   0.930  1.00 89.76           O
ATOM   1794  CB  GLU C  41     -25.653 -27.325   2.704  1.00 89.91           C
ATOM   1795  CG  GLU C  41     -26.371 -28.239   3.696  1.00 80.20           C
ATOM   1796  CD  GLU C  41     -27.471 -27.499   4.475  1.00 75.09           C
ATOM   1797  OE1 GLU C  41     -28.374 -28.180   4.978  1.00 67.89           O
ATOM   1798  OE2 GLU C  41     -27.444 -26.242   4.505  1.00 66.58           O
ATOM   1799  N   ARG C  42     -26.207 -28.309  -0.256  1.00 92.41           N
ATOM   1800  CA  ARG C  42     -27.118 -28.963  -1.199  1.00 92.22           C
ATOM   1801  C   ARG C  42     -26.729 -28.655  -2.640  1.00 92.99           C
ATOM   1802  O   ARG C  42     -26.300 -27.547  -2.959  1.00 91.04           O
ATOM   1803  CB  ARG C  42     -28.568 -28.534  -0.912  1.00 90.13           C
ATOM   1804  CG  ARG C  42     -29.019 -28.839   0.535  1.00 84.29           C
ATOM   1805  CD  ARG C  42     -30.426 -28.294   0.818  1.00 83.66           C
ATOM   1806  NE  ARG C  42     -31.452 -29.058   0.091  1.00 78.70           N
ATOM   1807  CZ  ARG C  42     -32.747 -28.764   0.023  1.00 76.55           C
ATOM   1808  NH1 ARG C  42     -33.238 -27.712   0.607  1.00 67.76           N
ATOM   1809  NH2 ARG C  42     -33.564 -29.541  -0.616  1.00 67.63           N
ATOM   1810  N   VAL C  43     -26.939 -29.634  -3.526  1.00 91.72           N
ATOM   1811  CA  VAL C  43     -26.693 -29.490  -4.960  1.00 92.82           C
ATOM   1812  C   VAL C  43     -27.964 -29.841  -5.730  1.00 92.72           C
ATOM   1813  O   VAL C  43     -28.440 -30.975  -5.669  1.00 90.84           O
ATOM   1814  CB  VAL C  43     -25.505 -30.355  -5.418  1.00 92.78           C
ATOM   1815  CG1 VAL C  43     -25.205 -30.135  -6.904  1.00 87.65           C
ATOM   1816  CG2 VAL C  43     -24.227 -30.037  -4.633  1.00 88.20           C
ATOM   1817  N   GLY C  44     -28.515 -28.877  -6.464  1.00 92.91           N
ATOM   1818  CA  GLY C  44     -29.697 -29.054  -7.297  1.00 92.70           C
ATOM   1819  C   GLY C  44     -29.466 -30.028  -8.457  1.00 93.37           C
ATOM   1820  O   GLY C  44     -28.369 -30.125  -8.988  1.00 92.19           O
ATOM   1821  N   ALA C  45     -30.517 -30.743  -8.882  1.00 93.30           N
ATOM   1822  CA  ALA C  45     -30.388 -31.778  -9.914  1.00 92.67           C
ATOM   1823  C   ALA C  45     -29.908 -31.258 -11.278  1.00 93.34           C
ATOM   1824  O   ALA C  45     -29.242 -31.989 -12.015  1.00 91.78           O
ATOM   1825  CB  ALA C  45     -31.742 -32.494 -10.051  1.00 90.59           C
ATOM   1826  N   GLY C  46     -30.200 -30.000 -11.607  1.00 94.18           N
ATOM   1827  CA  GLY C  46     -29.766 -29.364 -12.855  1.00 94.23           C
ATOM   1828  C   GLY C  46     -28.299 -28.921 -12.855  1.00 94.95           C
ATOM   1829  O   GLY C  46     -27.668 -28.897 -13.904  1.00 93.35           O
ATOM   1830  N   ALA C  47     -27.715 -28.626 -11.676  1.00 95.33           N
ATOM   1831  CA  ALA C  47     -26.348 -28.126 -11.566  1.00 95.59           C
ATOM   1832  C   ALA C  47     -25.286 -29.061 -12.188  1.00 95.96           C
ATOM   1833  O   ALA C  47     -24.480 -28.598 -12.991  1.00 94.83           O
ATOM   1834  CB  ALA C  47     -26.034 -27.792 -10.103  1.00 94.97           C
ATOM   1835  N   PRO C  48     -25.270 -30.377 -11.892  1.00 95.74           N
ATOM   1836  CA  PRO C  48     -24.300 -31.281 -12.511  1.00 95.77           C
ATOM   1837  C   PRO C  48     -24.541 -31.492 -14.007  1.00 95.97           C
ATOM   1838  O   PRO C  48     -23.578 -31.779 -14.710  1.00 94.69           O
ATOM   1839  CB  PRO C  48     -24.432 -32.595 -11.740  1.00 94.69           C
ATOM   1840  CG  PRO C  48     -25.867 -32.574 -11.241  1.00 92.28           C
ATOM   1841  CD  PRO C  48     -26.087 -31.099 -10.934  1.00 94.53           C
ATOM   1842  N   VAL C  49     -25.786 -31.374 -14.487  1.00 95.71           N
ATOM   1843  CA  VAL C  49     -26.101 -31.468 -15.924  1.00 96.03           C
ATOM   1844  C   VAL C  49     -25.513 -30.264 -16.656  1.00 96.21           C
ATOM   1845  O   VAL C  49     -24.764 -30.433 -17.612  1.00 94.91           O
ATOM   1846  CB  VAL C  49     -27.616 -31.564 -16.175  1.00 95.52           C
ATOM   1847  CG1 VAL C  49     -27.933 -31.664 -17.670  1.00 91.36           C
ATOM   1848  CG2 VAL C  49     -28.216 -32.792 -15.484  1.00 91.32           C
ATOM   1849  N   TYR C  50     -25.782 -29.060 -16.145  1.00 95.60           N
ATOM   1850  CA  TYR C  50     -25.250 -27.820 -16.706  1.00 96.07           C
ATOM   1851  C   TYR C  50     -23.721 -27.820 -16.712  1.00 96.26           C
ATOM   1852  O   TYR C  50     -23.100 -27.568 -17.741  1.00 95.28           O
ATOM   1853  CB  TYR C  50     -25.805 -26.636 -15.908  1.00 96.09           C
ATOM   1854  CG  TYR C  50     -25.769 -25.314 -16.650  1.00 96.18           C
ATOM   1855  CD1 TYR C  50     -24.554 -24.728 -17.061  1.00 92.79           C
ATOM   1856  CD2 TYR C  50     -26.977 -24.663 -16.960  1.00 91.88           C
ATOM   1857  CE1 TYR C  50     -24.541 -23.545 -17.803  1.00 91.03           C
ATOM   1858  CE2 TYR C  50     -26.973 -23.471 -17.692  1.00 91.46           C
ATOM   1859  CZ  TYR C  50     -25.751 -22.920 -18.126  1.00 93.70           C
ATOM   1860  OH  TYR C  50     -25.750 -21.778 -18.885  1.00 92.64           O
ATOM   1861  N   LEU C  51     -23.099 -28.149 -15.578  1.00 96.22           N
ATOM   1862  CA  LEU C  51     -21.645 -28.169 -15.468  1.00 96.55           C
ATOM   1863  C   LEU C  51     -21.007 -29.209 -16.394  1.00 96.78           C
ATOM   1864  O   LEU C  51     -20.000 -28.905 -17.029  1.00 95.72           O
ATOM   1865  CB  LEU C  51     -21.263 -28.372 -13.995  1.00 96.35           C
ATOM   1866  CG  LEU C  51     -19.750 -28.389 -13.733  1.00 95.47           C
ATOM   1867  CD1 LEU C  51     -19.040 -27.135 -14.244  1.00 91.29           C
ATOM   1868  CD2 LEU C  51     -19.508 -28.459 -12.220  1.00 90.90           C
ATOM   1869  N   ALA C  52     -21.590 -30.407 -16.509  1.00 96.24           N
ATOM   1870  CA  ALA C  52     -21.091 -31.419 -17.434  1.00 96.11           C
ATOM   1871  C   ALA C  52     -21.160 -30.948 -18.892  1.00 96.23           C
ATOM   1872  O   ALA C  52     -20.194 -31.151 -19.625  1.00 94.94           O
ATOM   1873  CB  ALA C  52     -21.866 -32.719 -17.226  1.00 95.49           C
ATOM   1874  N   ALA C  53     -22.234 -30.264 -19.289  1.00 96.42           N
ATOM   1875  CA  ALA C  53     -22.372 -29.707 -20.627  1.00 96.40           C
ATOM   1876  C   ALA C  53     -21.324 -28.633 -20.923  1.00 96.56           C
ATOM   1877  O   ALA C  53     -20.698 -28.645 -21.979  1.00 95.13           O
ATOM   1878  CB  ALA C  53     -23.788 -29.145 -20.781  1.00 95.87           C
ATOM   1879  N   VAL C  54     -21.067 -27.730 -19.961  1.00 96.42           N
ATOM   1880  CA  VAL C  54     -20.031 -26.686 -20.109  1.00 96.52           C
ATOM   1881  C   VAL C  54     -18.638 -27.304 -20.222  1.00 96.50           C
ATOM   1882  O   VAL C  54     -17.843 -26.886 -21.058  1.00 95.30           O
ATOM   1883  CB  VAL C  54     -20.098 -25.681 -18.946  1.00 96.23           C
ATOM   1884  CG1 VAL C  54     -18.946 -24.683 -18.965  1.00 91.90           C
ATOM   1885  CG2 VAL C  54     -21.408 -24.884 -18.991  1.00 92.65           C
ATOM   1886  N   LEU C  55     -18.322 -28.311 -19.398  1.00 96.45           N
ATOM   1887  CA  LEU C  55     -17.032 -29.000 -19.469  1.00 96.26           C
ATOM   1888  C   LEU C  55     -16.854 -29.748 -20.801  1.00 96.16           C
ATOM   1889  O   LEU C  55     -15.758 -29.750 -21.349  1.00 94.98           O
ATOM   1890  CB  LEU C  55     -16.897 -29.985 -18.298  1.00 96.26           C
ATOM   1891  CG  LEU C  55     -16.775 -29.332 -16.907  1.00 95.81           C
ATOM   1892  CD1 LEU C  55     -16.773 -30.437 -15.839  1.00 92.73           C
ATOM   1893  CD2 LEU C  55     -15.505 -28.505 -16.753  1.00 92.06           C
ATOM   1894  N   GLU C  56     -17.919 -30.343 -21.318  1.00 96.02           N
ATOM   1895  CA  GLU C  56     -17.910 -31.022 -22.618  1.00 95.71           C
ATOM   1896  C   GLU C  56     -17.701 -30.030 -23.762  1.00 95.97           C
ATOM   1897  O   GLU C  56     -16.826 -30.255 -24.593  1.00 94.29           O
ATOM   1898  CB  GLU C  56     -19.200 -31.841 -22.778  1.00 94.60           C
ATOM   1899  CG  GLU C  56     -19.240 -32.673 -24.058  1.00 91.72           C
ATOM   1900  CD  GLU C  56     -20.337 -33.750 -24.048  1.00 91.63           C
ATOM   1901  OE1 GLU C  56     -20.809 -34.137 -25.129  1.00 85.48           O
ATOM   1902  OE2 GLU C  56     -20.674 -34.269 -22.957  1.00 85.58           O
ATOM   1903  N   TYR C  57     -18.423 -28.911 -23.758  1.00 95.59           N
ATOM   1904  CA  TYR C  57     -18.262 -27.833 -24.732  1.00 95.42           C
ATOM   1905  C   TYR C  57     -16.824 -27.294 -24.778  1.00 95.62           C
ATOM   1906  O   TYR C  57     -16.178 -27.323 -25.823  1.00 94.57           O
ATOM   1907  CB  TYR C  57     -19.264 -26.718 -24.424  1.00 95.32           C
ATOM   1908  CG  TYR C  57     -19.001 -25.451 -25.213  1.00 94.97           C
ATOM   1909  CD1 TYR C  57     -18.431 -24.323 -24.594  1.00 92.27           C
ATOM   1910  CD2 TYR C  57     -19.215 -25.446 -26.600  1.00 91.94           C
ATOM   1911  CE1 TYR C  57     -18.066 -23.204 -25.352  1.00 90.93           C
ATOM   1912  CE2 TYR C  57     -18.845 -24.330 -27.370  1.00 91.17           C
ATOM   1913  CZ  TYR C  57     -18.257 -23.212 -26.743  1.00 92.67           C
ATOM   1914  OH  TYR C  57     -17.846 -22.152 -27.497  1.00 92.01           O
ATOM   1915  N   LEU C  58     -16.262 -26.906 -23.615  1.00 95.81           N
ATOM   1916  CA  LEU C  58     -14.885 -26.403 -23.551  1.00 95.97           C
ATOM   1917  C   LEU C  58     -13.852 -27.454 -23.983  1.00 96.07           C
ATOM   1918  O   LEU C  58     -12.816 -27.117 -24.564  1.00 95.09           O
ATOM   1919  CB  LEU C  58     -14.577 -25.944 -22.121  1.00 96.08           C
ATOM   1920  CG  LEU C  58     -15.358 -24.700 -21.657  1.00 95.46           C
ATOM   1921  CD1 LEU C  58     -15.047 -24.446 -20.185  1.00 92.47           C
ATOM   1922  CD2 LEU C  58     -14.975 -23.459 -22.454  1.00 91.78           C
ATOM   1923  N   THR C  59     -14.112 -28.720 -23.699  1.00 96.24           N
ATOM   1924  CA  THR C  59     -13.263 -29.820 -24.164  1.00 96.01           C
ATOM   1925  C   THR C  59     -13.335 -29.961 -25.683  1.00 95.96           C
ATOM   1926  O   THR C  59     -12.296 -30.153 -26.308  1.00 94.28           O
ATOM   1927  CB  THR C  59     -13.654 -31.138 -23.480  1.00 95.39           C
ATOM   1928  OG1 THR C  59     -13.469 -31.036 -22.089  1.00 84.63           O
ATOM   1929  CG2 THR C  59     -12.810 -32.321 -23.930  1.00 86.79           C
ATOM   1930  N   ALA C  60     -14.529 -29.855 -26.281  1.00 96.03           N
ATOM   1931  CA  ALA C  60     -14.727 -29.931 -27.723  1.00 95.96           C
ATOM   1932  C   ALA C  60     -14.011 -28.790 -28.452  1.00 95.60           C
ATOM   1933  O   ALA C  60     -13.220 -29.078 -29.351  1.00 93.66           O
ATOM   1934  CB  ALA C  60     -16.232 -29.961 -28.027  1.00 95.12           C
ATOM   1935  N   GLU C  61     -14.146 -27.544 -27.984  1.00 95.50           N
ATOM   1936  CA  GLU C  61     -13.463 -26.372 -28.544  1.00 94.84           C
ATOM   1937  C   GLU C  61     -11.940 -26.568 -28.602  1.00 95.33           C
ATOM   1938  O   GLU C  61     -11.298 -26.438 -29.644  1.00 93.79           O
ATOM   1939  CB  GLU C  61     -13.764 -25.145 -27.670  1.00 93.56           C
ATOM   1940  CG  GLU C  61     -15.176 -24.585 -27.851  1.00 84.22           C
ATOM   1941  CD  GLU C  61     -15.399 -23.911 -29.205  1.00 85.69           C
ATOM   1942  OE1 GLU C  61     -16.568 -23.855 -29.632  1.00 78.85           O
ATOM   1943  OE2 GLU C  61     -14.410 -23.448 -29.803  1.00 78.80           O
ATOM   1944  N   ILE C  62     -11.331 -26.956 -27.476  1.00 94.97           N
ATOM   1945  CA  ILE C  62      -9.875 -27.164 -27.426  1.00 95.65           C
ATOM   1946  C   ILE C  62      -9.448 -28.327 -28.333  1.00 95.79           C
ATOM   1947  O   ILE C  62      -8.405 -28.247 -28.980  1.00 94.18           O
ATOM   1948  CB  ILE C  62      -9.398 -27.365 -25.978  1.00 95.12           C
ATOM   1949  CG1 ILE C  62      -9.570 -26.045 -25.197  1.00 90.81           C
ATOM   1950  CG2 ILE C  62      -7.926 -27.822 -25.924  1.00 91.87           C
ATOM   1951  CD1 ILE C  62      -9.218 -26.147 -23.709  1.00 86.59           C
ATOM   1952  N   LEU C  63     -10.213 -29.416 -28.352  1.00 95.40           N
ATOM   1953  CA  LEU C  63      -9.872 -30.588 -29.154  1.00 95.27           C
ATOM   1954  C   LEU C  63     -10.036 -30.338 -30.653  1.00 94.91           C
ATOM   1955  O   LEU C  63      -9.228 -30.858 -31.420  1.00 93.44           O
ATOM   1956  CB  LEU C  63     -10.708 -31.793 -28.721  1.00 95.18           C
ATOM   1957  CG  LEU C  63     -10.295 -32.390 -27.367  1.00 94.71           C
ATOM   1958  CD1 LEU C  63     -11.278 -33.512 -27.012  1.00 91.01           C
ATOM   1959  CD2 LEU C  63      -8.889 -32.992 -27.377  1.00 90.23           C
ATOM   1960  N   GLU C  64     -11.006 -29.530 -31.056  1.00 95.13           N
ATOM   1961  CA  GLU C  64     -11.185 -29.124 -32.446  1.00 94.44           C
ATOM   1962  C   GLU C  64      -9.984 -28.319 -32.936  1.00 94.82           C
ATOM   1963  O   GLU C  64      -9.291 -28.729 -33.876  1.00 93.26           O
ATOM   1964  CB  GLU C  64     -12.497 -28.335 -32.573  1.00 93.21           C
ATOM   1965  CG  GLU C  64     -12.779 -27.956 -34.029  1.00 86.26           C
ATOM   1966  CD  GLU C  64     -14.210 -27.439 -34.269  1.00 81.58           C
ATOM   1967  OE1 GLU C  64     -14.507 -27.207 -35.457  1.00 73.21           O
ATOM   1968  OE2 GLU C  64     -14.988 -27.343 -33.297  1.00 73.52           O
ATOM   1969  N   LEU C  65      -9.629 -27.268 -32.214  1.00 94.51           N
ATOM   1970  CA  LEU C  65      -8.476 -26.435 -32.543  1.00 94.70           C
ATOM   1971  C   LEU C  65      -7.153 -27.212 -32.484  1.00 95.22           C
ATOM   1972  O   LEU C  65      -6.278 -27.047 -33.337  1.00 94.04           O
ATOM   1973  CB  LEU C  65      -8.449 -25.234 -31.580  1.00 94.58           C
ATOM   1974  CG  LEU C  65      -9.641 -24.266 -31.699  1.00 93.14           C
ATOM   1975  CD1 LEU C  65      -9.514 -23.192 -30.611  1.00 88.45           C
ATOM   1976  CD2 LEU C  65      -9.677 -23.563 -33.053  1.00 87.94           C
ATOM   1977  N   ALA C  66      -6.993 -28.098 -31.491  1.00 94.80           N
ATOM   1978  CA  ALA C  66      -5.797 -28.929 -31.382  1.00 94.97           C
ATOM   1979  C   ALA C  66      -5.712 -29.997 -32.479  1.00 95.08           C
ATOM   1980  O   ALA C  66      -4.616 -30.330 -32.922  1.00 93.56           O
ATOM   1981  CB  ALA C  66      -5.752 -29.560 -29.993  1.00 94.61           C
ATOM   1982  N   GLY C  67      -6.845 -30.528 -32.923  1.00 94.82           N
ATOM   1983  CA  GLY C  67      -6.944 -31.435 -34.058  1.00 94.50           C
ATOM   1984  C   GLY C  67      -6.549 -30.751 -35.362  1.00 94.62           C
ATOM   1985  O   GLY C  67      -5.736 -31.285 -36.107  1.00 92.98           O
ATOM   1986  N   ASN C  68      -7.014 -29.525 -35.579  1.00 94.02           N
ATOM   1987  CA  ASN C  68      -6.595 -28.680 -36.696  1.00 93.63           C
ATOM   1988  C   ASN C  68      -5.083 -28.422 -36.648  1.00 93.94           C
ATOM   1989  O   ASN C  68      -4.382 -28.700 -37.624  1.00 92.08           O
ATOM   1990  CB  ASN C  68      -7.404 -27.374 -36.685  1.00 92.81           C
ATOM   1991  CG  ASN C  68      -8.876 -27.592 -36.995  1.00 91.11           C
ATOM   1992  OD1 ASN C  68      -9.272 -28.587 -37.577  1.00 83.59           O
ATOM   1993  ND2 ASN C  68      -9.725 -26.645 -36.640  1.00 83.76           N
ATOM   1994  N   ALA C  69      -4.534 -28.056 -35.494  1.00 93.94           N
ATOM   1995  CA  ALA C  69      -3.091 -27.873 -35.335  1.00 93.84           C
ATOM   1996  C   ALA C  69      -2.288 -29.162 -35.602  1.00 93.99           C
ATOM   1997  O   ALA C  69      -1.179 -29.101 -36.142  1.00 92.14           O
ATOM   1998  CB  ALA C  69      -2.821 -27.347 -33.921  1.00 93.09           C
ATOM   1999  N   ALA C  70      -2.821 -30.337 -35.234  1.00 93.66           N
ATOM   2000  CA  ALA C  70      -2.174 -31.612 -35.538  1.00 93.37           C
ATOM   2001  C   ALA C  70      -2.152 -31.878 -37.054  1.00 93.17           C
ATOM   2002  O   ALA C  70      -1.092 -32.213 -37.590  1.00 91.20           O
ATOM   2003  CB  ALA C  70      -2.869 -32.732 -34.767  1.00 92.61           C
ATOM   2004  N   ARG C  71      -3.288 -31.675 -37.729  1.00 93.40           N
ATOM   2005  CA  ARG C  71      -3.433 -31.831 -39.178  1.00 92.75           C
ATOM   2006  C   ARG C  71      -2.504 -30.904 -39.948  1.00 92.66           C
ATOM   2007  O   ARG C  71      -1.759 -31.369 -40.805  1.00 90.50           O
ATOM   2008  CB  ARG C  71      -4.909 -31.591 -39.544  1.00 91.65           C
ATOM   2009  CG  ARG C  71      -5.201 -31.814 -41.035  1.00 85.01           C
ATOM   2010  CD  ARG C  71      -6.673 -31.512 -41.358  1.00 83.04           C
ATOM   2011  NE  ARG C  71      -6.998 -30.115 -41.097  1.00 76.35           N
ATOM   2012  CZ  ARG C  71      -8.205 -29.590 -40.879  1.00 71.53           C
ATOM   2013  NH1 ARG C  71      -9.288 -30.313 -40.936  1.00 62.88           N
ATOM   2014  NH2 ARG C  71      -8.315 -28.327 -40.587  1.00 63.66           N
ATOM   2015  N   ASP C  72      -2.452 -29.627 -39.571  1.00 93.26           N
ATOM   2016  CA  ASP C  72      -1.601 -28.627 -40.223  1.00 92.51           C
ATOM   2017  C   ASP C  72      -0.109 -28.948 -40.077  1.00 92.38           C
ATOM   2018  O   ASP C  72       0.705 -28.633 -40.941  1.00 89.38           O
ATOM   2019  CB  ASP C  72      -1.907 -27.245 -39.631  1.00 91.34           C
ATOM   2020  CG  ASP C  72      -3.341 -26.766 -39.858  1.00 87.22           C
ATOM   2021  OD1 ASP C  72      -4.077 -27.410 -40.641  1.00 79.84           O
ATOM   2022  OD2 ASP C  72      -3.705 -25.763 -39.209  1.00 80.50           O
ATOM   2023  N   ASN C  73       0.262 -29.654 -39.010  1.00 91.41           N
ATOM   2024  CA  ASN C  73       1.613 -30.174 -38.796  1.00 90.97           C
ATOM   2025  C   ASN C  73       1.805 -31.617 -39.315  1.00 91.07           C
ATOM   2026  O   ASN C  73       2.785 -32.277 -38.940  1.00 87.84           O
ATOM   2027  CB  ASN C  73       1.997 -29.999 -37.320  1.00 90.20           C
ATOM   2028  CG  ASN C  73       2.276 -28.550 -36.981  1.00 88.77           C
ATOM   2029  OD1 ASN C  73       3.388 -28.068 -37.138  1.00 79.88           O
ATOM   2030  ND2 ASN C  73       1.298 -27.819 -36.503  1.00 77.99           N
ATOM   2031  N   LYS C  74       0.897 -32.125 -40.164  1.00 89.68           N
ATOM   2032  CA  LYS C  74       0.931 -33.465 -40.775  1.00 89.87           C
ATOM   2033  C   LYS C  74       1.038 -34.594 -39.730  1.00 90.59           C
ATOM   2034  O   LYS C  74       1.811 -35.541 -39.892  1.00 86.99           O
ATOM   2035  CB  LYS C  74       2.017 -33.545 -41.857  1.00 88.25           C
ATOM   2036  CG  LYS C  74       1.894 -32.470 -42.947  1.00 83.60           C
ATOM   2037  CD  LYS C  74       2.994 -32.643 -44.008  1.00 75.90           C
ATOM   2038  CE  LYS C  74       2.863 -31.562 -45.086  1.00 69.39           C
ATOM   2039  NZ  LYS C  74       3.888 -31.699 -46.145  1.00 59.78           N
ATOM   2040  N   LYS C  75       0.292 -34.481 -38.628  1.00 90.18           N
ATOM   2041  CA  LYS C  75       0.226 -35.490 -37.563  1.00 90.46           C
ATOM   2042  C   LYS C  75      -1.208 -35.981 -37.402  1.00 90.74           C
ATOM   2043  O   LYS C  75      -2.144 -35.191 -37.442  1.00 88.25           O
ATOM   2044  CB  LYS C  75       0.737 -34.908 -36.230  1.00 89.21           C
ATOM   2045  CG  LYS C  75       2.189 -34.375 -36.259  1.00 86.38           C
ATOM   2046  CD  LYS C  75       3.235 -35.476 -36.347  1.00 81.61           C
ATOM   2047  CE  LYS C  75       4.634 -34.826 -36.333  1.00 77.02           C
ATOM   2048  NZ  LYS C  75       5.719 -35.818 -36.169  1.00 69.01           N
ATOM   2049  N   THR C  76      -1.357 -37.278 -37.137  1.00 91.33           N
ATOM   2050  CA  THR C  76      -2.666 -37.883 -36.822  1.00 90.82           C
ATOM   2051  C   THR C  76      -2.940 -37.958 -35.318  1.00 91.21           C
ATOM   2052  O   THR C  76      -3.997 -38.424 -34.897  1.00 89.10           O
ATOM   2053  CB  THR C  76      -2.776 -39.285 -37.426  1.00 88.87           C
ATOM   2054  OG1 THR C  76      -1.730 -40.098 -36.924  1.00 80.99           O
ATOM   2055  CG2 THR C  76      -2.653 -39.258 -38.948  1.00 79.30           C
ATOM   2056  N   ARG C  77      -2.002 -37.536 -34.474  1.00 92.61           N
ATOM   2057  CA  ARG C  77      -2.103 -37.614 -33.015  1.00 92.52           C
ATOM   2058  C   ARG C  77      -1.816 -36.266 -32.378  1.00 93.29           C
ATOM   2059  O   ARG C  77      -0.748 -35.688 -32.601  1.00 91.16           O
ATOM   2060  CB  ARG C  77      -1.171 -38.725 -32.512  1.00 90.54           C
ATOM   2061  CG  ARG C  77      -1.437 -39.072 -31.048  1.00 84.76           C
ATOM   2062  CD  ARG C  77      -0.484 -40.165 -30.557  1.00 84.54           C
ATOM   2063  NE  ARG C  77      -0.688 -41.445 -31.255  1.00 80.08           N
ATOM   2064  CZ  ARG C  77       0.234 -42.372 -31.496  1.00 77.83           C
ATOM   2065  NH1 ARG C  77       1.466 -42.244 -31.092  1.00 70.58           N
ATOM   2066  NH2 ARG C  77      -0.085 -43.451 -32.149  1.00 70.18           N
ATOM   2067  N   ILE C  78      -2.744 -35.811 -31.540  1.00 92.57           N
ATOM   2068  CA  ILE C  78      -2.576 -34.594 -30.742  1.00 93.41           C
ATOM   2069  C   ILE C  78      -1.491 -34.821 -29.686  1.00 93.55           C
ATOM   2070  O   ILE C  78      -1.519 -35.798 -28.930  1.00 92.08           O
ATOM   2071  CB  ILE C  78      -3.920 -34.153 -30.128  1.00 93.79           C
ATOM   2072  CG1 ILE C  78      -4.929 -33.771 -31.237  1.00 92.06           C
ATOM   2073  CG2 ILE C  78      -3.717 -32.967 -29.169  1.00 92.75           C
ATOM   2074  CD1 ILE C  78      -6.355 -33.548 -30.737  1.00 90.36           C
ATOM   2075  N   ILE C  79      -0.531 -33.905 -29.618  1.00 93.67           N
ATOM   2076  CA  ILE C  79       0.532 -33.846 -28.609  1.00 93.79           C
ATOM   2077  C   ILE C  79       0.429 -32.526 -27.822  1.00 94.32           C
ATOM   2078  O   ILE C  79      -0.259 -31.605 -28.274  1.00 93.68           O
ATOM   2079  CB  ILE C  79       1.922 -34.028 -29.260  1.00 92.76           C
ATOM   2080  CG1 ILE C  79       2.250 -32.925 -30.294  1.00 89.38           C
ATOM   2081  CG2 ILE C  79       2.034 -35.431 -29.876  1.00 88.63           C
ATOM   2082  CD1 ILE C  79       3.717 -32.930 -30.751  1.00 85.33           C
ATOM   2083  N   PRO C  80       1.122 -32.367 -26.678  1.00 95.32           N
ATOM   2084  CA  PRO C  80       1.091 -31.123 -25.894  1.00 95.50           C
ATOM   2085  C   PRO C  80       1.365 -29.854 -26.703  1.00 95.44           C
ATOM   2086  O   PRO C  80       0.746 -28.822 -26.455  1.00 94.04           O
ATOM   2087  CB  PRO C  80       2.151 -31.320 -24.814  1.00 95.01           C
ATOM   2088  CG  PRO C  80       2.119 -32.824 -24.572  1.00 93.82           C
ATOM   2089  CD  PRO C  80       1.874 -33.387 -25.965  1.00 94.83           C
ATOM   2090  N   ARG C  81       2.249 -29.918 -27.702  1.00 94.89           N
ATOM   2091  CA  ARG C  81       2.544 -28.789 -28.597  1.00 94.78           C
ATOM   2092  C   ARG C  81       1.309 -28.325 -29.369  1.00 95.08           C
ATOM   2093  O   ARG C  81       1.122 -27.120 -29.516  1.00 93.30           O
ATOM   2094  CB  ARG C  81       3.689 -29.174 -29.546  1.00 94.22           C
ATOM   2095  CG  ARG C  81       4.089 -28.063 -30.536  1.00 92.69           C
ATOM   2096  CD  ARG C  81       4.531 -26.775 -29.821  1.00 91.11           C
ATOM   2097  NE  ARG C  81       5.023 -25.768 -30.768  1.00 89.53           N
ATOM   2098  CZ  ARG C  81       5.403 -24.537 -30.463  1.00 89.69           C
ATOM   2099  NH1 ARG C  81       5.368 -24.090 -29.227  1.00 82.33           N
ATOM   2100  NH2 ARG C  81       5.814 -23.715 -31.379  1.00 85.66           N
ATOM   2101  N   HIS C  82       0.462 -29.251 -29.831  1.00 95.07           N
ATOM   2102  CA  HIS C  82      -0.756 -28.896 -30.564  1.00 95.18           C
ATOM   2103  C   HIS C  82      -1.784 -28.235 -29.647  1.00 95.21           C
ATOM   2104  O   HIS C  82      -2.392 -27.244 -30.048  1.00 93.79           O
ATOM   2105  CB  HIS C  82      -1.341 -30.143 -31.252  1.00 95.00           C
ATOM   2106  CG  HIS C  82      -0.387 -30.864 -32.157  1.00 94.81           C
ATOM   2107  ND1 HIS C  82      -0.420 -32.222 -32.432  1.00 87.36           N
ATOM   2108  CD2 HIS C  82       0.682 -30.363 -32.844  1.00 88.06           C
ATOM   2109  CE1 HIS C  82       0.591 -32.509 -33.257  1.00 87.94           C
ATOM   2110  NE2 HIS C  82       1.298 -31.404 -33.524  1.00 89.57           N
ATOM   2111  N   LEU C  83      -1.915 -28.684 -28.400  1.00 95.08           N
ATOM   2112  CA  LEU C  83      -2.744 -28.011 -27.397  1.00 95.24           C
ATOM   2113  C   LEU C  83      -2.244 -26.587 -27.118  1.00 95.24           C
ATOM   2114  O   LEU C  83      -3.036 -25.658 -27.069  1.00 93.75           O
ATOM   2115  CB  LEU C  83      -2.770 -28.820 -26.093  1.00 95.40           C
ATOM   2116  CG  LEU C  83      -3.435 -30.204 -26.197  1.00 95.12           C
ATOM   2117  CD1 LEU C  83      -3.240 -30.969 -24.894  1.00 91.75           C
ATOM   2118  CD2 LEU C  83      -4.933 -30.094 -26.457  1.00 91.18           C
ATOM   2119  N   GLN C  84      -0.929 -26.390 -26.977  1.00 95.39           N
ATOM   2120  CA  GLN C  84      -0.354 -25.064 -26.781  1.00 95.24           C
ATOM   2121  C   GLN C  84      -0.621 -24.146 -27.978  1.00 95.07           C
ATOM   2122  O   GLN C  84      -1.033 -23.012 -27.776  1.00 93.73           O
ATOM   2123  CB  GLN C  84       1.145 -25.193 -26.504  1.00 94.81           C
ATOM   2124  CG  GLN C  84       1.883 -23.853 -26.264  1.00 93.44           C
ATOM   2125  CD  GLN C  84       1.577 -23.158 -24.934  1.00 93.72           C
ATOM   2126  OE1 GLN C  84       0.677 -23.493 -24.196  1.00 86.72           O
ATOM   2127  NE2 GLN C  84       2.342 -22.149 -24.583  1.00 84.24           N
ATOM   2128  N   LEU C  85      -0.421 -24.630 -29.199  1.00 94.65           N
ATOM   2129  CA  LEU C  85      -0.697 -23.859 -30.414  1.00 94.19           C
ATOM   2130  C   LEU C  85      -2.179 -23.477 -30.505  1.00 94.32           C
ATOM   2131  O   LEU C  85      -2.470 -22.312 -30.742  1.00 92.78           O
ATOM   2132  CB  LEU C  85      -0.265 -24.649 -31.658  1.00 93.65           C
ATOM   2133  CG  LEU C  85       1.258 -24.798 -31.844  1.00 92.16           C
ATOM   2134  CD1 LEU C  85       1.541 -25.764 -33.002  1.00 87.92           C
ATOM   2135  CD2 LEU C  85       1.945 -23.476 -32.156  1.00 87.39           C
ATOM   2136  N   ALA C  86      -3.090 -24.406 -30.259  1.00 94.52           N
ATOM   2137  CA  ALA C  86      -4.525 -24.160 -30.255  1.00 94.57           C
ATOM   2138  C   ALA C  86      -4.918 -23.070 -29.249  1.00 94.87           C
ATOM   2139  O   ALA C  86      -5.494 -22.057 -29.611  1.00 93.17           O
ATOM   2140  CB  ALA C  86      -5.233 -25.487 -29.960  1.00 93.95           C
ATOM   2141  N   ILE C  87      -4.519 -23.240 -27.981  1.00 94.79           N
ATOM   2142  CA  ILE C  87      -4.907 -22.343 -26.883  1.00 94.85           C
ATOM   2143  C   ILE C  87      -4.309 -20.943 -27.042  1.00 94.48           C
ATOM   2144  O   ILE C  87      -4.952 -19.954 -26.689  1.00 92.66           O
ATOM   2145  CB  ILE C  87      -4.505 -22.979 -25.533  1.00 94.91           C
ATOM   2146  CG1 ILE C  87      -5.374 -24.225 -25.252  1.00 92.68           C
ATOM   2147  CG2 ILE C  87      -4.616 -21.983 -24.365  1.00 93.16           C
ATOM   2148  CD1 ILE C  87      -4.805 -25.135 -24.164  1.00 88.87           C
ATOM   2149  N   ARG C  88      -3.063 -20.829 -27.512  1.00 94.62           N
ATOM   2150  CA  ARG C  88      -2.375 -19.530 -27.582  1.00 94.24           C
ATOM   2151  C   ARG C  88      -2.703 -18.728 -28.840  1.00 93.73           C
ATOM   2152  O   ARG C  88      -2.485 -17.522 -28.816  1.00 91.14           O
ATOM   2153  CB  ARG C  88      -0.861 -19.697 -27.410  1.00 94.35           C
ATOM   2154  CG  ARG C  88      -0.425 -20.352 -26.085  1.00 93.55           C
ATOM   2155  CD  ARG C  88      -0.964 -19.634 -24.850  1.00 92.01           C
ATOM   2156  NE  ARG C  88      -0.585 -20.336 -23.625  1.00 90.84           N
ATOM   2157  CZ  ARG C  88      -1.203 -20.244 -22.453  1.00 91.06           C
ATOM   2158  NH1 ARG C  88      -2.203 -19.432 -22.267  1.00 84.36           N
ATOM   2159  NH2 ARG C  88      -0.827 -20.978 -21.463  1.00 88.26           N
ATOM   2160  N   ASN C  89      -3.216 -19.352 -29.887  1.00 92.92           N
ATOM   2161  CA  ASN C  89      -3.702 -18.644 -31.073  1.00 92.35           C
ATOM   2162  C   ASN C  89      -5.168 -18.221 -30.949  1.00 92.26           C
ATOM   2163  O   ASN C  89      -5.583 -17.329 -31.680  1.00 89.38           O
ATOM   2164  CB  ASN C  89      -3.487 -19.507 -32.319  1.00 91.62           C
ATOM   2165  CG  ASN C  89      -2.027 -19.552 -32.751  1.00 89.72           C
ATOM   2166  OD1 ASN C  89      -1.417 -18.557 -33.099  1.00 81.57           O
ATOM   2167  ND2 ASN C  89      -1.430 -20.715 -32.755  1.00 80.26           N
ATOM   2168  N   ASP C  90      -5.930 -18.803 -30.032  1.00 92.93           N
ATOM   2169  CA  ASP C  90      -7.284 -18.366 -29.717  1.00 92.89           C
ATOM   2170  C   ASP C  90      -7.247 -17.309 -28.602  1.00 92.92           C
ATOM   2171  O   ASP C  90      -6.734 -17.557 -27.506  1.00 90.92           O
ATOM   2172  CB  ASP C  90      -8.132 -19.580 -29.340  1.00 92.27           C
ATOM   2173  CG  ASP C  90      -9.571 -19.169 -29.080  1.00 90.30           C
ATOM   2174  OD1 ASP C  90      -9.832 -18.706 -27.944  1.00 82.83           O
ATOM   2175  OD2 ASP C  90     -10.377 -19.283 -30.005  1.00 82.35           O
ATOM   2176  N   GLU C  91      -7.780 -16.113 -28.859  1.00 92.78           N
ATOM   2177  CA  GLU C  91      -7.723 -14.997 -27.919  1.00 92.33           C
ATOM   2178  C   GLU C  91      -8.434 -15.309 -26.597  1.00 93.09           C
ATOM   2179  O   GLU C  91      -7.907 -15.045 -25.512  1.00 91.25           O
ATOM   2180  CB  GLU C  91      -8.329 -13.743 -28.580  1.00 90.13           C
ATOM   2181  CG  GLU C  91      -8.154 -12.502 -27.689  1.00 79.70           C
ATOM   2182  CD  GLU C  91      -8.785 -11.219 -28.237  1.00 72.95           C
ATOM   2183  OE1 GLU C  91      -8.815 -10.242 -27.456  1.00 65.76           O
ATOM   2184  OE2 GLU C  91      -9.217 -11.211 -29.404  1.00 65.75           O
ATOM   2185  N   GLU C  92      -9.634 -15.901 -26.657  1.00 93.33           N
ATOM   2186  CA  GLU C  92     -10.443 -16.162 -25.469  1.00 93.79           C
ATOM   2187  C   GLU C  92      -9.891 -17.324 -24.635  1.00 94.40           C
ATOM   2188  O   GLU C  92      -9.784 -17.207 -23.413  1.00 93.03           O
ATOM   2189  CB  GLU C  92     -11.902 -16.403 -25.857  1.00 92.59           C
ATOM   2190  CG  GLU C  92     -12.578 -15.182 -26.498  1.00 88.76           C
ATOM   2191  CD  GLU C  92     -14.111 -15.264 -26.426  1.00 87.88           C
ATOM   2192  OE1 GLU C  92     -14.744 -14.204 -26.251  1.00 81.44           O
ATOM   2193  OE2 GLU C  92     -14.663 -16.378 -26.442  1.00 81.59           O
ATOM   2194  N   LEU C  93      -9.457 -18.417 -25.280  1.00 93.99           N
ATOM   2195  CA  LEU C  93      -8.798 -19.524 -24.588  1.00 94.11           C
ATOM   2196  C   LEU C  93      -7.459 -19.096 -23.988  1.00 94.40           C
ATOM   2197  O   LEU C  93      -7.122 -19.495 -22.872  1.00 93.66           O
ATOM   2198  CB  LEU C  93      -8.603 -20.707 -25.549  1.00 94.29           C
ATOM   2199  CG  LEU C  93      -9.898 -21.443 -25.947  1.00 93.27           C
ATOM   2200  CD1 LEU C  93      -9.549 -22.541 -26.945  1.00 89.42           C
ATOM   2201  CD2 LEU C  93     -10.577 -22.109 -24.742  1.00 88.90           C
ATOM   2202  N   ASN C  94      -6.702 -18.248 -24.676  1.00 94.06           N
ATOM   2203  CA  ASN C  94      -5.456 -17.702 -24.145  1.00 93.93           C
ATOM   2204  C   ASN C  94      -5.705 -16.836 -22.906  1.00 94.03           C
ATOM   2205  O   ASN C  94      -4.968 -16.950 -21.924  1.00 92.80           O
ATOM   2206  CB  ASN C  94      -4.734 -16.920 -25.250  1.00 93.35           C
ATOM   2207  CG  ASN C  94      -3.397 -16.382 -24.776  1.00 92.28           C
ATOM   2208  OD1 ASN C  94      -2.578 -17.081 -24.194  1.00 84.65           O
ATOM   2209  ND2 ASN C  94      -3.149 -15.112 -24.992  1.00 83.54           N
ATOM   2210  N   LYS C  95      -6.767 -16.027 -22.892  1.00 94.55           N
ATOM   2211  CA  LYS C  95      -7.170 -15.238 -21.724  1.00 94.50           C
ATOM   2212  C   LYS C  95      -7.610 -16.130 -20.565  1.00 94.93           C
ATOM   2213  O   LYS C  95      -7.167 -15.928 -19.432  1.00 93.62           O
ATOM   2214  CB  LYS C  95      -8.259 -14.253 -22.160  1.00 93.60           C
ATOM   2215  CG  LYS C  95      -8.653 -13.247 -21.063  1.00 87.58           C
ATOM   2216  CD  LYS C  95      -9.699 -12.285 -21.632  1.00 81.77           C
ATOM   2217  CE  LYS C  95     -10.133 -11.227 -20.622  1.00 72.77           C
ATOM   2218  NZ  LYS C  95     -11.095 -10.281 -21.244  1.00 63.98           N
ATOM   2219  N   LEU C  96      -8.439 -17.139 -20.829  1.00 94.41           N
ATOM   2220  CA  LEU C  96      -8.908 -18.100 -19.821  1.00 95.03           C
ATOM   2221  C   LEU C  96      -7.752 -18.855 -19.165  1.00 95.33           C
ATOM   2222  O   LEU C  96      -7.752 -19.084 -17.944  1.00 93.73           O
ATOM   2223  CB  LEU C  96      -9.894 -19.066 -20.501  1.00 95.24           C
ATOM   2224  CG  LEU C  96     -10.455 -20.166 -19.579  1.00 94.93           C
ATOM   2225  CD1 LEU C  96     -11.278 -19.592 -18.427  1.00 91.13           C
ATOM   2226  CD2 LEU C  96     -11.348 -21.119 -20.375  1.00 90.87           C
ATOM   2227  N   LEU C  97      -6.737 -19.223 -19.945  1.00 95.32           N
ATOM   2228  CA  LEU C  97      -5.578 -19.993 -19.512  1.00 95.31           C
ATOM   2229  C   LEU C  97      -4.296 -19.139 -19.397  1.00 94.71           C
ATOM   2230  O   LEU C  97      -3.190 -19.685 -19.392  1.00 91.01           O
ATOM   2231  CB  LEU C  97      -5.410 -21.220 -20.427  1.00 95.30           C
ATOM   2232  CG  LEU C  97      -6.631 -22.158 -20.483  1.00 95.04           C
ATOM   2233  CD1 LEU C  97      -6.308 -23.358 -21.365  1.00 90.67           C
ATOM   2234  CD2 LEU C  97      -7.032 -22.695 -19.107  1.00 89.24           C
ATOM   2235  N   GLY C  98      -4.423 -17.820 -19.259  1.00 93.58           N
ATOM   2236  CA  GLY C  98      -3.290 -16.892 -19.193  1.00 92.80           C
ATOM   2237  C   GLY C  98      -2.284 -17.172 -18.070  1.00 93.17           C
ATOM   2238  O   GLY C  98      -1.084 -16.958 -18.230  1.00 89.65           O
ATOM   2239  N   LYS C  99      -2.753 -17.721 -16.943  1.00 94.10           N
ATOM   2240  CA  LYS C  99      -1.917 -18.115 -15.792  1.00 94.30           C
ATOM   2241  C   LYS C  99      -1.514 -19.594 -15.788  1.00 95.22           C
ATOM   2242  O   LYS C  99      -0.981 -20.079 -14.789  1.00 92.12           O
ATOM   2243  CB  LYS C  99      -2.600 -17.714 -14.480  1.00 92.42           C
ATOM   2244  CG  LYS C  99      -2.771 -16.190 -14.357  1.00 87.69           C
ATOM   2245  CD  LYS C  99      -3.397 -15.815 -13.011  1.00 77.63           C
ATOM   2246  CE  LYS C  99      -3.573 -14.289 -12.927  1.00 69.31           C
ATOM   2247  NZ  LYS C  99      -4.273 -13.877 -11.708  1.00 59.81           N
ATOM   2248  N   VAL C 100      -1.795 -20.323 -16.857  1.00 95.34           N
ATOM   2249  CA  VAL C 100      -1.550 -21.763 -16.959  1.00 95.56           C
ATOM   2250  C   VAL C 100      -0.319 -22.035 -17.813  1.00 95.31           C
ATOM   2251  O   VAL C 100      -0.180 -21.512 -18.917  1.00 93.42           O
ATOM   2252  CB  VAL C 100      -2.787 -22.497 -17.502  1.00 94.95           C
ATOM   2253  CG1 VAL C 100      -2.522 -23.983 -17.712  1.00 90.21           C
ATOM   2254  CG2 VAL C 100      -3.968 -22.353 -16.540  1.00 90.86           C
ATOM   2255  N   THR C 101       0.548 -22.916 -17.316  1.00 95.80           N
ATOM   2256  CA  THR C 101       1.654 -23.489 -18.079  1.00 95.82           C
ATOM   2257  C   THR C 101       1.261 -24.882 -18.572  1.00 95.66           C
ATOM   2258  O   THR C 101       0.849 -25.731 -17.788  1.00 93.89           O
ATOM   2259  CB  THR C 101       2.923 -23.556 -17.227  1.00 95.10           C
ATOM   2260  OG1 THR C 101       3.271 -22.260 -16.784  1.00 85.39           O
ATOM   2261  CG2 THR C 101       4.120 -24.098 -18.002  1.00 85.97           C
ATOM   2262  N   ILE C 102       1.428 -25.135 -19.875  1.00 95.73           N
ATOM   2263  CA  ILE C 102       1.239 -26.453 -20.477  1.00 95.78           C
ATOM   2264  C   ILE C 102       2.606 -27.131 -20.583  1.00 95.63           C
ATOM   2265  O   ILE C 102       3.474 -26.655 -21.319  1.00 93.74           O
ATOM   2266  CB  ILE C 102       0.526 -26.330 -21.833  1.00 95.42           C
ATOM   2267  CG1 ILE C 102      -0.888 -25.740 -21.626  1.00 93.22           C
ATOM   2268  CG2 ILE C 102       0.442 -27.695 -22.528  1.00 93.49           C
ATOM   2269  CD1 ILE C 102      -1.642 -25.438 -22.913  1.00 87.77           C
ATOM   2270  N   ALA C 103       2.806 -28.226 -19.856  1.00 94.55           N
ATOM   2271  CA  ALA C 103       4.056 -28.970 -19.883  1.00 94.53           C
ATOM   2272  C   ALA C 103       4.367 -29.477 -21.302  1.00 94.65           C
ATOM   2273  O   ALA C 103       3.498 -30.009 -21.983  1.00 91.57           O
ATOM   2274  CB  ALA C 103       3.978 -30.118 -18.880  1.00 93.29           C
ATOM   2275  N   GLN C 104       5.609 -29.315 -21.743  1.00 95.04           N
ATOM   2276  CA  GLN C 104       6.055 -29.634 -23.115  1.00 95.12           C
ATOM   2277  C   GLN C 104       5.283 -28.877 -24.222  1.00 95.49           C
ATOM   2278  O   GLN C 104       5.282 -29.305 -25.377  1.00 92.61           O
ATOM   2279  CB  GLN C 104       6.049 -31.165 -23.330  1.00 94.42           C
ATOM   2280  CG  GLN C 104       6.982 -31.916 -22.375  1.00 91.52           C
ATOM   2281  CD  GLN C 104       8.447 -31.702 -22.739  1.00 87.37           C
ATOM   2282  OE1 GLN C 104       8.881 -32.026 -23.832  1.00 79.50           O
ATOM   2283  NE2 GLN C 104       9.243 -31.149 -21.859  1.00 76.29           N
ATOM   2284  N   GLY C 105       4.650 -27.750 -23.892  1.00 92.69           N
ATOM   2285  CA  GLY C 105       3.948 -26.921 -24.866  1.00 92.95           C
ATOM   2286  C   GLY C 105       4.862 -26.009 -25.679  1.00 93.47           C
ATOM   2287  O   GLY C 105       4.596 -25.733 -26.858  1.00 88.32           O
ATOM   2288  N   GLY C 106       5.939 -25.539 -25.067  1.00 92.14           N
ATOM   2289  CA  GLY C 106       6.805 -24.518 -25.653  1.00 92.93           C
ATOM   2290  C   GLY C 106       6.124 -23.151 -25.729  1.00 93.73           C
ATOM   2291  O   GLY C 106       5.246 -22.830 -24.930  1.00 90.36           O
ATOM   2292  N   VAL C 107       6.538 -22.325 -26.691  1.00 94.31           N
ATOM   2293  CA  VAL C 107       5.990 -20.981 -26.931  1.00 94.48           C
ATOM   2294  C   VAL C 107       5.554 -20.828 -28.385  1.00 94.08           C
ATOM   2295  O   VAL C 107       5.996 -21.587 -29.258  1.00 91.22           O
ATOM   2296  CB  VAL C 107       6.991 -19.873 -26.546  1.00 93.40           C
ATOM   2297  CG1 VAL C 107       7.341 -19.936 -25.059  1.00 85.39           C
ATOM   2298  CG2 VAL C 107       8.284 -19.937 -27.370  1.00 86.08           C
ATOM   2299  N   LEU C 108       4.707 -19.848 -28.666  1.00 93.66           N
ATOM   2300  CA  LEU C 108       4.399 -19.493 -30.050  1.00 93.65           C
ATOM   2301  C   LEU C 108       5.644 -18.904 -30.735  1.00 93.83           C
ATOM   2302  O   LEU C 108       6.383 -18.147 -30.098  1.00 90.62           O
ATOM   2303  CB  LEU C 108       3.228 -18.502 -30.125  1.00 91.96           C
ATOM   2304  CG  LEU C 108       1.867 -19.070 -29.684  1.00 89.02           C
ATOM   2305  CD1 LEU C 108       0.789 -18.012 -29.937  1.00 80.80           C
ATOM   2306  CD2 LEU C 108       1.483 -20.341 -30.444  1.00 80.57           C
ATOM   2307  N   PRO C 109       5.883 -19.199 -32.020  1.00 91.70           N
ATOM   2308  CA  PRO C 109       6.908 -18.510 -32.794  1.00 91.54           C
ATOM   2309  C   PRO C 109       6.601 -17.010 -32.865  1.00 91.50           C
ATOM   2310  O   PRO C 109       5.636 -16.608 -33.509  1.00 88.48           O
ATOM   2311  CB  PRO C 109       6.897 -19.175 -34.167  1.00 89.58           C
ATOM   2312  CG  PRO C 109       6.260 -20.535 -33.910  1.00 86.62           C
ATOM   2313  CD  PRO C 109       5.257 -20.231 -32.810  1.00 89.99           C
ATOM   2314  N   ASN C 110       7.422 -16.195 -32.211  1.00 90.55           N
ATOM   2315  CA  ASN C 110       7.274 -14.745 -32.224  1.00 91.29           C
ATOM   2316  C   ASN C 110       8.641 -14.070 -32.081  1.00 91.68           C
ATOM   2317  O   ASN C 110       9.386 -14.342 -31.138  1.00 88.33           O
ATOM   2318  CB  ASN C 110       6.304 -14.325 -31.107  1.00 88.47           C
ATOM   2319  CG  ASN C 110       6.001 -12.847 -31.142  1.00 84.22           C
ATOM   2320  OD1 ASN C 110       6.254 -12.151 -32.111  1.00 75.49           O
ATOM   2321  ND2 ASN C 110       5.462 -12.314 -30.067  1.00 73.94           N
ATOM   2322  N   ILE C 111       8.978 -13.196 -33.024  1.00 88.83           N
ATOM   2323  CA  ILE C 111      10.217 -12.417 -33.004  1.00 89.82           C
ATOM   2324  C   ILE C 111       9.851 -10.940 -33.133  1.00 89.86           C
ATOM   2325  O   ILE C 111       9.167 -10.544 -34.077  1.00 86.27           O
ATOM   2326  CB  ILE C 111      11.208 -12.856 -34.098  1.00 88.41           C
ATOM   2327  CG1 ILE C 111      11.519 -14.366 -33.995  1.00 83.10           C
ATOM   2328  CG2 ILE C 111      12.506 -12.031 -33.990  1.00 81.91           C
ATOM   2329  CD1 ILE C 111      12.500 -14.898 -35.053  1.00 78.29           C
ATOM   2330  N   GLN C 112      10.344 -10.109 -32.213  1.00 91.56           N
ATOM   2331  CA  GLN C 112      10.135  -8.667 -32.245  1.00 91.17           C
ATOM   2332  C   GLN C 112      10.708  -8.061 -33.532  1.00 90.95           C
ATOM   2333  O   GLN C 112      11.890  -8.249 -33.835  1.00 87.92           O
ATOM   2334  CB  GLN C 112      10.760  -8.029 -31.000  1.00 90.89           C
ATOM   2335  CG  GLN C 112      10.078  -8.460 -29.697  1.00 88.81           C
ATOM   2336  CD  GLN C 112       8.621  -8.004 -29.609  1.00 89.16           C
ATOM   2337  OE1 GLN C 112       8.271  -6.931 -30.068  1.00 80.02           O
ATOM   2338  NE2 GLN C 112       7.745  -8.790 -29.035  1.00 79.39           N
ATOM   2339  N   ALA C 113       9.892  -7.310 -34.266  1.00 89.22           N
ATOM   2340  CA  ALA C 113      10.242  -6.782 -35.588  1.00 88.23           C
ATOM   2341  C   ALA C 113      11.534  -5.945 -35.600  1.00 88.64           C
ATOM   2342  O   ALA C 113      12.323  -6.030 -36.540  1.00 85.07           O
ATOM   2343  CB  ALA C 113       9.051  -5.971 -36.113  1.00 85.45           C
ATOM   2344  N   VAL C 114      11.819  -5.204 -34.525  1.00 87.10           N
ATOM   2345  CA  VAL C 114      13.055  -4.397 -34.395  1.00 86.61           C
ATOM   2346  C   VAL C 114      14.336  -5.237 -34.427  1.00 86.91           C
ATOM   2347  O   VAL C 114      15.411  -4.720 -34.728  1.00 84.66           O
ATOM   2348  CB  VAL C 114      12.973  -3.545 -33.113  1.00 85.36           C
ATOM   2349  CG1 VAL C 114      13.145  -4.380 -31.838  1.00 75.59           C
ATOM   2350  CG2 VAL C 114      13.997  -2.414 -33.106  1.00 75.94           C
ATOM   2351  N   LEU C 115      14.264  -6.535 -34.128  1.00 87.24           N
ATOM   2352  CA  LEU C 115      15.405  -7.448 -34.166  1.00 87.02           C
ATOM   2353  C   LEU C 115      15.705  -7.969 -35.578  1.00 87.15           C
ATOM   2354  O   LEU C 115      16.785  -8.527 -35.806  1.00 84.38           O
ATOM   2355  CB  LEU C 115      15.166  -8.623 -33.211  1.00 87.00           C
ATOM   2356  CG  LEU C 115      14.860  -8.230 -31.755  1.00 87.38           C
ATOM   2357  CD1 LEU C 115      14.692  -9.506 -30.913  1.00 80.80           C
ATOM   2358  CD2 LEU C 115      15.981  -7.399 -31.135  1.00 81.65           C
ATOM   2359  N   LEU C 116      14.771  -7.806 -36.499  1.00 86.33           N
ATOM   2360  CA  LEU C 116      14.847  -8.304 -37.870  1.00 85.69           C
ATOM   2361  C   LEU C 116      15.397  -7.230 -38.819  1.00 85.28           C
ATOM   2362  O   LEU C 116      15.265  -6.036 -38.551  1.00 82.14           O
ATOM   2363  CB  LEU C 116      13.461  -8.801 -38.307  1.00 83.45           C
ATOM   2364  CG  LEU C 116      12.916  -9.981 -37.481  1.00 80.99           C
ATOM   2365  CD1 LEU C 116      11.487 -10.285 -37.890  1.00 74.95           C
ATOM   2366  CD2 LEU C 116      13.757 -11.246 -37.681  1.00 75.02           C
ATOM   2367  N   PRO C 117      15.991  -7.639 -39.943  1.00 79.73           N
ATOM   2368  CA  PRO C 117      16.340  -6.721 -41.016  1.00 78.52           C
ATOM   2369  C   PRO C 117      15.094  -6.034 -41.589  1.00 78.01           C
ATOM   2370  O   PRO C 117      14.002  -6.619 -41.608  1.00 74.66           O
ATOM   2371  CB  PRO C 117      17.046  -7.575 -42.077  1.00 74.95           C
ATOM   2372  CG  PRO C 117      17.462  -8.835 -41.329  1.00 73.30           C
ATOM   2373  CD  PRO C 117      16.378  -8.992 -40.275  1.00 76.26           C
ATOM   2374  N   LYS C 118      15.281  -4.816 -42.113  1.00 75.26           N
ATOM   2375  CA  LYS C 118      14.227  -4.132 -42.867  1.00 74.55           C
ATOM   2376  C   LYS C 118      13.885  -4.926 -44.130  1.00 72.50           C
ATOM   2377  O   LYS C 118      14.771  -5.528 -44.740  1.00 68.28           O
ATOM   2378  CB  LYS C 118      14.654  -2.697 -43.217  1.00 69.87           C
ATOM   2379  CG  LYS C 118      14.789  -1.790 -41.981  1.00 63.61           C
ATOM   2380  CD  LYS C 118      15.154  -0.365 -42.409  1.00 59.65           C
ATOM   2381  CE  LYS C 118      15.277   0.572 -41.211  1.00 53.09           C
ATOM   2382  NZ  LYS C 118      15.594   1.956 -41.638  1.00 48.18           N
ATOM   2383  N   LYS C 119      12.629  -4.929 -44.495  1.00 71.61           N
ATOM   2384  CA  LYS C 119      12.162  -5.535 -45.740  1.00 72.03           C
ATOM   2385  C   LYS C 119      12.640  -4.702 -46.926  1.00 71.72           C
ATOM   2386  O   LYS C 119      12.627  -3.479 -46.845  1.00 67.28           O
ATOM   2387  CB  LYS C 119      10.631  -5.681 -45.682  1.00 66.05           C
ATOM   2388  CG  LYS C 119      10.077  -6.603 -46.774  1.00 58.98           C
ATOM   2389  CD  LYS C 119       8.575  -6.846 -46.568  1.00 56.42           C
ATOM   2390  CE  LYS C 119       8.036  -7.839 -47.603  1.00 50.89           C
ATOM   2391  NZ  LYS C 119       6.607  -8.128 -47.396  1.00 47.08           N
HETATM 2392  N   TPO C 120      13.072  -5.375 -48.054  1.00 69.79           N
HETATM 2393  CA  TPO C 120      13.495  -4.699 -49.218  1.00 66.77           C
HETATM 2394  CB  TPO C 120      14.371  -5.563 -50.128  1.00 67.84           C
HETATM 2395  CG2 TPO C 120      14.789  -4.734 -51.367  1.00 67.19           C
HETATM 2396  OG1 TPO C 120      15.487  -5.861 -49.373  1.00 66.16           O
HETATM 2397  P   TPO C 120      15.929  -7.363 -49.379  1.00 64.95           P
HETATM 2398  O1P TPO C 120      15.824  -7.840 -47.961  1.00 57.61           O
HETATM 2399  O2P TPO C 120      14.999  -8.119 -50.291  1.00 59.53           O
HETATM 2400  O3P TPO C 120      17.355  -7.312 -49.890  1.00 59.27           O
HETATM 2401  C   TPO C 120      12.278  -4.233 -50.019  1.00 69.19           C
HETATM 2402  O   TPO C 120      11.286  -4.944 -50.133  1.00 70.79           O
ATOM   2403  N   GLU C 121      12.410  -3.099 -50.551  1.00 63.53           N
ATOM   2404  CA  GLU C 121      11.404  -2.636 -51.480  1.00 62.12           C
ATOM   2405  C   GLU C 121      11.396  -3.556 -52.702  1.00 59.87           C
ATOM   2406  O   GLU C 121      12.422  -3.767 -53.348  1.00 55.40           O
ATOM   2407  CB  GLU C 121      11.638  -1.174 -51.877  1.00 57.84           C
ATOM   2408  CG  GLU C 121      11.344  -0.223 -50.693  1.00 50.98           C
ATOM   2409  CD  GLU C 121      11.576   1.253 -51.009  1.00 45.03           C
ATOM   2410  OE1 GLU C 121      11.201   2.070 -50.135  1.00 41.86           O
ATOM   2411  OE2 GLU C 121      12.137   1.560 -52.067  1.00 43.05           O
ATOM   2412  N   SER C 122      10.248  -4.150 -53.001  1.00 61.89           N
ATOM   2413  CA  SER C 122      10.120  -4.988 -54.184  1.00 60.49           C
ATOM   2414  C   SER C 122      10.123  -4.111 -55.431  1.00 59.61           C
ATOM   2415  O   SER C 122       9.337  -3.166 -55.519  1.00 53.96           O
ATOM   2416  CB  SER C 122       8.854  -5.845 -54.120  1.00 54.88           C
ATOM   2417  OG  SER C 122       7.697  -5.044 -54.003  1.00 48.74           O
ATOM   2418  N   HIS C 123      10.912  -4.472 -56.438  1.00 55.80           N
ATOM   2419  CA  HIS C 123      10.929  -3.840 -57.761  1.00 54.02           C
ATOM   2420  C   HIS C 123       9.641  -4.108 -58.579  1.00 52.19           C
ATOM   2421  O   HIS C 123       9.700  -4.345 -59.784  1.00 47.56           O
ATOM   2422  CB  HIS C 123      12.182  -4.288 -58.528  1.00 49.10           C
ATOM   2423  CG  HIS C 123      13.436  -3.555 -58.145  1.00 44.76           C
ATOM   2424  ND1 HIS C 123      13.796  -2.293 -58.570  1.00 42.21           N
ATOM   2425  CD2 HIS C 123      14.481  -4.030 -57.402  1.00 39.89           C
ATOM   2426  CE1 HIS C 123      15.011  -2.007 -58.089  1.00 37.07           C
ATOM   2427  NE2 HIS C 123      15.461  -3.048 -57.368  1.00 36.91           N
ATOM   2428  N   HIS C 124       8.462  -4.086 -57.965  1.00 50.42           N
ATOM   2429  CA  HIS C 124       7.223  -4.365 -58.691  1.00 50.09           C
ATOM   2430  C   HIS C 124       6.906  -3.350 -59.792  1.00 48.29           C
ATOM   2431  O   HIS C 124       6.249  -3.704 -60.767  1.00 44.29           O
ATOM   2432  CB  HIS C 124       6.048  -4.478 -57.714  1.00 45.93           C
ATOM   2433  CG  HIS C 124       5.772  -5.898 -57.315  1.00 41.98           C
ATOM   2434  ND1 HIS C 124       5.351  -6.912 -58.145  1.00 40.09           N
ATOM   2435  CD2 HIS C 124       5.878  -6.444 -56.061  1.00 38.33           C
ATOM   2436  CE1 HIS C 124       5.220  -8.028 -57.418  1.00 35.67           C
ATOM   2437  NE2 HIS C 124       5.530  -7.783 -56.151  1.00 35.21           N
ATOM   2438  N   LYS C 125       7.361  -2.092 -59.682  1.00 42.00           N
ATOM   2439  CA  LYS C 125       6.987  -1.045 -60.654  1.00 43.37           C
ATOM   2440  C   LYS C 125       7.549  -1.247 -62.074  1.00 42.46           C
ATOM   2441  O   LYS C 125       7.055  -0.594 -62.986  1.00 39.20           O
ATOM   2442  CB  LYS C 125       7.362   0.350 -60.130  1.00 39.78           C
ATOM   2443  CG  LYS C 125       6.273   0.938 -59.211  1.00 36.73           C
ATOM   2444  CD  LYS C 125       6.536   2.428 -58.965  1.00 35.14           C
ATOM   2445  CE  LYS C 125       5.409   3.063 -58.131  1.00 32.30           C
ATOM   2446  NZ  LYS C 125       5.598   4.518 -57.947  1.00 29.72           N
ATOM   2447  N   ALA C 126       8.532  -2.090 -62.287  1.00 35.34           N
ATOM   2448  CA  ALA C 126       9.180  -2.163 -63.606  1.00 37.50           C
ATOM   2449  C   ALA C 126       8.360  -2.891 -64.699  1.00 37.84           C
ATOM   2450  O   ALA C 126       8.699  -2.780 -65.871  1.00 35.47           O
ATOM   2451  CB  ALA C 126      10.565  -2.792 -63.441  1.00 35.04           C
ATOM   2452  N   LYS C 127       7.307  -3.638 -64.365  1.00 35.83           N
ATOM   2453  CA  LYS C 127       6.525  -4.388 -65.367  1.00 36.81           C
ATOM   2454  C   LYS C 127       5.408  -3.585 -66.059  1.00 35.61           C
ATOM   2455  O   LYS C 127       4.682  -4.159 -66.874  1.00 32.30           O
ATOM   2456  CB  LYS C 127       5.960  -5.688 -64.777  1.00 33.55           C
ATOM   2457  CG  LYS C 127       6.922  -6.870 -64.934  1.00 31.43           C
ATOM   2458  CD  LYS C 127       6.194  -8.182 -64.642  1.00 29.65           C
ATOM   2459  CE  LYS C 127       7.099  -9.384 -64.910  1.00 28.37           C
ATOM   2460  NZ  LYS C 127       6.369 -10.663 -64.764  1.00 26.03           N
ATOM   2461  N   GLY C 128       5.211  -2.332 -65.699  1.00 30.84           N
ATOM   2462  CA  GLY C 128       4.055  -1.565 -66.190  1.00 32.79           C
ATOM   2463  C   GLY C 128       4.263  -0.791 -67.491  1.00 34.24           C
ATOM   2464  O   GLY C 128       3.338  -0.088 -67.893  1.00 30.64           O
ATOM   2465  N   LYS C 129       5.448  -0.869 -68.114  1.00 25.27           N
ATOM   2466  CA  LYS C 129       5.646  -0.437 -69.498  1.00 25.91           C
ATOM   2467  C   LYS C 129       5.764  -1.660 -70.390  1.00 24.23           C
ATOM   2468  O   LYS C 129       6.410  -2.637 -69.965  1.00 21.10           O
ATOM   2469  CB  LYS C 129       6.862   0.485 -69.670  1.00 24.03           C
ATOM   2470  CG  LYS C 129       6.513   1.951 -69.381  1.00 23.55           C
ATOM   2471  CD  LYS C 129       7.656   2.863 -69.840  1.00 21.74           C
ATOM   2472  CE  LYS C 129       7.282   4.344 -69.675  1.00 20.89           C
ATOM   2473  NZ  LYS C 129       8.313   5.231 -70.244  1.00 20.13           N
ATOM   2474  OXT LYS C 129       5.221  -1.544 -71.497  1.00 22.90           O
TER    2475      LYS C 129
ATOM   2476  N   PRO D   1     -14.938  61.759   3.983  1.00 17.40           N
ATOM   2477  CA  PRO D   1     -14.692  60.622   4.871  1.00 22.74           C
ATOM   2478  C   PRO D   1     -16.018  60.152   5.488  1.00 25.31           C
ATOM   2479  O   PRO D   1     -16.254  60.354   6.684  1.00 22.74           O
ATOM   2480  CB  PRO D   1     -13.676  61.133   5.898  1.00 20.42           C
ATOM   2481  CG  PRO D   1     -14.033  62.600   6.040  1.00 20.61           C
ATOM   2482  CD  PRO D   1     -14.623  62.974   4.687  1.00 24.32           C
ATOM   2483  N   GLU D   2     -16.913  59.659   4.645  1.00 22.59           N
ATOM   2484  CA  GLU D   2     -18.255  59.337   5.125  1.00 27.44           C
ATOM   2485  C   GLU D   2     -18.203  58.227   6.177  1.00 26.32           C
ATOM   2486  O   GLU D   2     -17.505  57.231   5.992  1.00 24.06           O
ATOM   2487  CB  GLU D   2     -19.195  58.977   3.972  1.00 26.06           C
ATOM   2488  CG  GLU D   2     -19.646  60.219   3.191  1.00 24.02           C
ATOM   2489  CD  GLU D   2     -20.776  59.904   2.195  1.00 21.31           C
ATOM   2490  OE1 GLU D   2     -21.575  60.820   1.924  1.00 22.87           O
ATOM   2491  OE2 GLU D   2     -20.836  58.740   1.734  1.00 25.11           O
ATOM   2492  N   PRO D   3     -18.890  58.418   7.312  1.00 22.66           N
ATOM   2493  CA  PRO D   3     -18.810  57.486   8.421  1.00 25.67           C
ATOM   2494  C   PRO D   3     -19.353  56.122   7.986  1.00 26.22           C
ATOM   2495  O   PRO D   3     -20.487  56.002   7.519  1.00 24.29           O
ATOM   2496  CB  PRO D   3     -19.626  58.118   9.558  1.00 23.06           C
ATOM   2497  CG  PRO D   3     -20.612  59.028   8.829  1.00 22.38           C
ATOM   2498  CD  PRO D   3     -19.835  59.486   7.606  1.00 26.48           C
ATOM   2499  N   ALA D   4     -18.531  55.097   8.150  1.00 22.15           N
ATOM   2500  CA  ALA D   4     -18.878  53.735   7.782  1.00 25.25           C
ATOM   2501  C   ALA D   4     -20.142  53.299   8.538  1.00 25.30           C
ATOM   2502  O   ALA D   4     -20.100  53.071   9.750  1.00 23.92           O
ATOM   2503  CB  ALA D   4     -17.685  52.819   8.075  1.00 22.85           C
ATOM   2504  N   LYS D   5     -21.280  53.244   7.838  1.00 19.14           N
ATOM   2505  CA  LYS D   5     -22.567  52.895   8.438  1.00 24.61           C
ATOM   2506  C   LYS D   5     -22.422  51.536   9.119  1.00 23.45           C
ATOM   2507  O   LYS D   5     -22.131  50.535   8.474  1.00 21.12           O
ATOM   2508  CB  LYS D   5     -23.687  52.871   7.385  1.00 22.58           C
ATOM   2509  CG  LYS D   5     -24.154  54.281   6.989  1.00 21.50           C
ATOM   2510  CD  LYS D   5     -25.302  54.234   5.974  1.00 20.16           C
ATOM   2511  CE  LYS D   5     -25.778  55.653   5.644  1.00 19.25           C
ATOM   2512  NZ  LYS D   5     -26.808  55.686   4.568  1.00 17.19           N
ATOM   2513  N   SER D   6     -22.618  51.558  10.436  1.00 23.52           N
ATOM   2514  CA  SER D   6     -22.604  50.341  11.245  1.00 25.68           C
ATOM   2515  C   SER D   6     -23.672  49.383  10.725  1.00 24.53           C
ATOM   2516  O   SER D   6     -24.867  49.664  10.851  1.00 23.13           O
ATOM   2517  CB  SER D   6     -22.841  50.689  12.715  1.00 23.70           C
ATOM   2518  OG  SER D   6     -24.017  51.459  12.871  1.00 22.23           O
ATOM   2519  N   ALA D   7     -23.252  48.294  10.122  1.00 19.72           N
ATOM   2520  CA  ALA D   7     -24.175  47.297   9.592  1.00 23.11           C
ATOM   2521  C   ALA D   7     -25.076  46.799  10.731  1.00 22.74           C
ATOM   2522  O   ALA D   7     -24.566  46.352  11.760  1.00 20.94           O
ATOM   2523  CB  ALA D   7     -23.380  46.164   8.945  1.00 21.06           C
ATOM   2524  N   PRO D   8     -26.401  46.928  10.597  1.00 20.43           N
ATOM   2525  CA  PRO D   8     -27.313  46.601  11.675  1.00 23.72           C
ATOM   2526  C   PRO D   8     -27.141  45.135  12.072  1.00 23.90           C
ATOM   2527  O   PRO D   8     -27.123  44.246  11.217  1.00 22.01           O
ATOM   2528  CB  PRO D   8     -28.714  46.929  11.155  1.00 21.66           C
ATOM   2529  CG  PRO D   8     -28.564  46.861   9.639  1.00 20.89           C
ATOM   2530  CD  PRO D   8     -27.136  47.312   9.398  1.00 23.44           C
ATOM   2531  N   ALA D   9     -27.032  44.905  13.377  1.00 22.15           N
ATOM   2532  CA  ALA D   9     -26.883  43.560  13.913  1.00 24.76           C
ATOM   2533  C   ALA D   9     -28.048  42.691  13.414  1.00 24.25           C
ATOM   2534  O   ALA D   9     -29.206  43.033  13.657  1.00 22.30           O
ATOM   2535  CB  ALA D   9     -26.836  43.626  15.442  1.00 22.75           C
ATOM   2536  N   PRO D  10     -27.777  41.614  12.706  1.00 22.11           N
ATOM   2537  CA  PRO D  10     -28.833  40.785  12.140  1.00 23.91           C
ATOM   2538  C   PRO D  10     -29.746  40.299  13.267  1.00 24.03           C
ATOM   2539  O   PRO D  10     -29.288  39.632  14.200  1.00 22.31           O
ATOM   2540  CB  PRO D  10     -28.127  39.654  11.389  1.00 21.99           C
ATOM   2541  CG  PRO D  10     -26.746  39.578  12.039  1.00 21.19           C
ATOM   2542  CD  PRO D  10     -26.466  41.015  12.451  1.00 23.58           C
ATOM   2543  N   LYS D  11     -31.018  40.669  13.193  1.00 21.85           N
ATOM   2544  CA  LYS D  11     -32.010  40.279  14.203  1.00 26.18           C
ATOM   2545  C   LYS D  11     -31.948  38.765  14.383  1.00 24.80           C
ATOM   2546  O   LYS D  11     -32.033  38.019  13.410  1.00 22.40           O
ATOM   2547  CB  LYS D  11     -33.421  40.718  13.798  1.00 23.74           C
ATOM   2548  CG  LYS D  11     -33.704  42.211  14.089  1.00 22.03           C
ATOM   2549  CD  LYS D  11     -35.153  42.587  13.748  1.00 20.36           C
ATOM   2550  CE  LYS D  11     -35.464  44.040  14.154  1.00 19.87           C
ATOM   2551  NZ  LYS D  11     -36.841  44.446  13.811  1.00 17.35           N
ATOM   2552  N   LYS D  12     -31.808  38.343  15.625  1.00 23.71           N
ATOM   2553  CA  LYS D  12     -31.909  36.927  15.994  1.00 27.58           C
ATOM   2554  C   LYS D  12     -33.284  36.420  15.557  1.00 26.01           C
ATOM   2555  O   LYS D  12     -34.272  36.667  16.235  1.00 23.74           O
ATOM   2556  CB  LYS D  12     -31.740  36.735  17.516  1.00 25.48           C
ATOM   2557  CG  LYS D  12     -30.280  36.790  17.992  1.00 24.06           C
ATOM   2558  CD  LYS D  12     -30.201  36.570  19.513  1.00 22.22           C
ATOM   2559  CE  LYS D  12     -28.748  36.525  19.988  1.00 21.63           C
ATOM   2560  NZ  LYS D  12     -28.640  36.423  21.458  1.00 19.08           N
ATOM   2561  N   GLY D  13     -33.319  35.790  14.396  1.00 24.94           N
ATOM   2562  CA  GLY D  13     -34.548  35.190  13.901  1.00 26.05           C
ATOM   2563  C   GLY D  13     -35.116  34.269  14.970  1.00 25.72           C
ATOM   2564  O   GLY D  13     -34.388  33.448  15.530  1.00 23.23           O
ATOM   2565  N   SER D  14     -36.394  34.457  15.274  1.00 26.73           N
ATOM   2566  CA  SER D  14     -37.054  33.633  16.279  1.00 27.70           C
ATOM   2567  C   SER D  14     -36.911  32.166  15.874  1.00 27.42           C
ATOM   2568  O   SER D  14     -37.319  31.761  14.790  1.00 25.81           O
ATOM   2569  CB  SER D  14     -38.528  34.030  16.441  1.00 25.55           C
ATOM   2570  OG  SER D  14     -39.240  33.918  15.227  1.00 23.27           O
ATOM   2571  N   LYS D  15     -36.321  31.389  16.746  1.00 25.00           N
ATOM   2572  CA  LYS D  15     -36.357  29.929  16.609  1.00 26.93           C
ATOM   2573  C   LYS D  15     -37.816  29.515  16.706  1.00 25.88           C
ATOM   2574  O   LYS D  15     -38.313  29.304  17.809  1.00 23.38           O
ATOM   2575  CB  LYS D  15     -35.522  29.246  17.695  1.00 24.95           C
ATOM   2576  CG  LYS D  15     -34.015  29.256  17.440  1.00 23.36           C
ATOM   2577  CD  LYS D  15     -33.277  28.496  18.555  1.00 21.91           C
ATOM   2578  CE  LYS D  15     -31.774  28.386  18.281  1.00 22.11           C
ATOM   2579  NZ  LYS D  15     -31.064  27.691  19.363  1.00 19.36           N
ATOM   2580  N   LYS D  16     -38.506  29.435  15.562  1.00 28.57           N
ATOM   2581  CA  LYS D  16     -39.832  28.832  15.541  1.00 29.59           C
ATOM   2582  C   LYS D  16     -39.702  27.470  16.212  1.00 27.95           C
ATOM   2583  O   LYS D  16     -38.894  26.648  15.791  1.00 25.89           O
ATOM   2584  CB  LYS D  16     -40.393  28.702  14.118  1.00 27.80           C
ATOM   2585  CG  LYS D  16     -41.226  29.933  13.705  1.00 26.23           C
ATOM   2586  CD  LYS D  16     -41.894  29.733  12.343  1.00 24.42           C
ATOM   2587  CE  LYS D  16     -42.852  30.891  12.021  1.00 24.25           C
ATOM   2588  NZ  LYS D  16     -43.521  30.732  10.719  1.00 21.12           N
ATOM   2589  N   ALA D  17     -40.441  27.311  17.285  1.00 26.71           N
ATOM   2590  CA  ALA D  17     -40.540  26.036  17.957  1.00 28.74           C
ATOM   2591  C   ALA D  17     -41.088  25.041  16.935  1.00 28.54           C
ATOM   2592  O   ALA D  17     -42.272  25.065  16.614  1.00 26.59           O
ATOM   2593  CB  ALA D  17     -41.436  26.183  19.186  1.00 26.72           C
ATOM   2594  N   VAL D  18     -40.212  24.236  16.362  1.00 32.60           N
ATOM   2595  CA  VAL D  18     -40.641  23.119  15.526  1.00 32.85           C
ATOM   2596  C   VAL D  18     -41.422  22.224  16.472  1.00 32.25           C
ATOM   2597  O   VAL D  18     -40.834  21.570  17.333  1.00 29.83           O
ATOM   2598  CB  VAL D  18     -39.469  22.380  14.866  1.00 30.20           C
ATOM   2599  CG1 VAL D  18     -39.976  21.229  13.989  1.00 25.85           C
ATOM   2600  CG2 VAL D  18     -38.646  23.331  13.982  1.00 27.65           C
ATOM   2601  N   THR D  19     -42.747  22.308  16.376  1.00 31.02           N
ATOM   2602  CA  THR D  19     -43.640  21.476  17.160  1.00 33.05           C
ATOM   2603  C   THR D  19     -43.171  20.038  16.993  1.00 31.81           C
ATOM   2604  O   THR D  19     -43.001  19.544  15.878  1.00 28.61           O
ATOM   2605  CB  THR D  19     -45.104  21.632  16.706  1.00 30.00           C
ATOM   2606  OG1 THR D  19     -45.184  21.751  15.303  1.00 27.26           O
ATOM   2607  CG2 THR D  19     -45.724  22.906  17.291  1.00 26.96           C
ATOM   2608  N   LYS D  20     -42.865  19.409  18.109  1.00 33.87           N
ATOM   2609  CA  LYS D  20     -42.561  17.981  18.141  1.00 34.96           C
ATOM   2610  C   LYS D  20     -43.806  17.247  17.648  1.00 34.17           C
ATOM   2611  O   LYS D  20     -44.667  16.904  18.444  1.00 31.21           O
ATOM   2612  CB  LYS D  20     -42.202  17.514  19.567  1.00 31.96           C
ATOM   2613  CG  LYS D  20     -40.737  17.731  19.975  1.00 29.63           C
ATOM   2614  CD  LYS D  20     -40.517  17.192  21.393  1.00 27.63           C
ATOM   2615  CE  LYS D  20     -39.049  17.255  21.829  1.00 26.55           C
ATOM   2616  NZ  LYS D  20     -38.861  16.816  23.220  1.00 23.28           N
ATOM   2617  N   ALA D  21     -43.929  17.067  16.348  1.00 31.68           N
ATOM   2618  CA  ALA D  21     -44.924  16.176  15.805  1.00 32.78           C
ATOM   2619  C   ALA D  21     -44.744  14.850  16.538  1.00 32.79           C
ATOM   2620  O   ALA D  21     -43.642  14.279  16.521  1.00 30.95           O
ATOM   2621  CB  ALA D  21     -44.739  16.041  14.292  1.00 30.62           C
ATOM   2622  N   GLN D  22     -45.783  14.439  17.251  1.00 34.57           N
ATOM   2623  CA  GLN D  22     -45.779  13.172  17.969  1.00 36.48           C
ATOM   2624  C   GLN D  22     -45.459  12.093  16.946  1.00 35.95           C
ATOM   2625  O   GLN D  22     -46.275  11.754  16.089  1.00 33.27           O
ATOM   2626  CB  GLN D  22     -47.140  12.916  18.631  1.00 33.08           C
ATOM   2627  CG  GLN D  22     -47.334  13.657  19.974  1.00 30.89           C
ATOM   2628  CD  GLN D  22     -48.706  13.369  20.600  1.00 28.34           C
ATOM   2629  OE1 GLN D  22     -49.649  12.998  19.923  1.00 29.68           O
ATOM   2630  NE2 GLN D  22     -48.854  13.537  21.883  1.00 28.94           N
ATOM   2631  N   LYS D  23     -44.223  11.597  16.986  1.00 38.11           N
ATOM   2632  CA  LYS D  23     -43.853  10.433  16.196  1.00 37.76           C
ATOM   2633  C   LYS D  23     -44.710   9.294  16.721  1.00 36.87           C
ATOM   2634  O   LYS D  23     -44.419   8.796  17.805  1.00 33.83           O
ATOM   2635  CB  LYS D  23     -42.362  10.119  16.327  1.00 34.54           C
ATOM   2636  CG  LYS D  23     -41.510  10.983  15.392  1.00 31.79           C
ATOM   2637  CD  LYS D  23     -40.019  10.651  15.550  1.00 29.48           C
ATOM   2638  CE  LYS D  23     -39.210  11.474  14.549  1.00 28.06           C
ATOM   2639  NZ  LYS D  23     -37.754  11.392  14.784  1.00 24.46           N
ATOM   2640  N   LYS D  24     -45.778   8.962  15.987  1.00 40.83           N
ATOM   2641  CA  LYS D  24     -46.553   7.761  16.274  1.00 40.65           C
ATOM   2642  C   LYS D  24     -45.561   6.629  16.522  1.00 39.73           C
ATOM   2643  O   LYS D  24     -44.624   6.438  15.741  1.00 35.68           O
ATOM   2644  CB  LYS D  24     -47.502   7.400  15.126  1.00 36.33           C
ATOM   2645  CG  LYS D  24     -48.830   8.175  15.185  1.00 33.68           C
ATOM   2646  CD  LYS D  24     -49.805   7.705  14.085  1.00 30.51           C
ATOM   2647  CE  LYS D  24     -51.173   8.377  14.242  1.00 28.79           C
ATOM   2648  NZ  LYS D  24     -52.145   7.929  13.215  1.00 25.88           N
ATOM   2649  N   ASP D  25     -45.771   5.937  17.610  1.00 43.81           N
ATOM   2650  CA  ASP D  25     -44.927   4.848  18.099  1.00 45.17           C
ATOM   2651  C   ASP D  25     -45.090   3.581  17.230  1.00 44.04           C
ATOM   2652  O   ASP D  25     -45.298   2.470  17.696  1.00 40.22           O
ATOM   2653  CB  ASP D  25     -45.231   4.631  19.593  1.00 41.75           C
ATOM   2654  CG  ASP D  25     -44.133   3.886  20.336  1.00 35.89           C
ATOM   2655  OD1 ASP D  25     -42.990   3.844  19.814  1.00 31.77           O
ATOM   2656  OD2 ASP D  25     -44.431   3.370  21.431  1.00 33.17           O
ATOM   2657  N   GLY D  26     -45.061   3.766  15.924  1.00 41.62           N
ATOM   2658  CA  GLY D  26     -45.018   2.675  14.976  1.00 42.78           C
ATOM   2659  C   GLY D  26     -43.753   1.891  15.268  1.00 43.53           C
ATOM   2660  O   GLY D  26     -42.654   2.399  15.060  1.00 40.58           O
ATOM   2661  N   LYS D  27     -43.911   0.652  15.776  1.00 47.28           N
ATOM   2662  CA  LYS D  27     -42.823  -0.272  16.120  1.00 47.90           C
ATOM   2663  C   LYS D  27     -41.749  -0.226  15.025  1.00 48.95           C
ATOM   2664  O   LYS D  27     -41.901  -0.844  13.980  1.00 45.11           O
ATOM   2665  CB  LYS D  27     -43.357  -1.710  16.266  1.00 44.09           C
ATOM   2666  CG  LYS D  27     -43.722  -2.091  17.708  1.00 39.19           C
ATOM   2667  CD  LYS D  27     -44.245  -3.530  17.774  1.00 35.73           C
ATOM   2668  CE  LYS D  27     -44.513  -3.940  19.221  1.00 32.93           C
ATOM   2669  NZ  LYS D  27     -45.174  -5.268  19.338  1.00 29.08           N
ATOM   2670  N   LYS D  28     -40.683   0.528  15.264  1.00 51.72           N
ATOM   2671  CA  LYS D  28     -39.579   0.660  14.318  1.00 52.16           C
ATOM   2672  C   LYS D  28     -39.082  -0.733  14.004  1.00 52.85           C
ATOM   2673  O   LYS D  28     -38.546  -1.408  14.876  1.00 48.80           O
ATOM   2674  CB  LYS D  28     -38.445   1.523  14.893  1.00 48.03           C
ATOM   2675  CG  LYS D  28     -38.539   3.002  14.505  1.00 42.84           C
ATOM   2676  CD  LYS D  28     -37.356   3.771  15.093  1.00 39.07           C
ATOM   2677  CE  LYS D  28     -37.361   5.230  14.642  1.00 35.94           C
ATOM   2678  NZ  LYS D  28     -36.310   6.016  15.324  1.00 32.31           N
ATOM   2679  N   ARG D  29     -39.295  -1.166  12.776  1.00 53.42           N
ATOM   2680  CA  ARG D  29     -38.938  -2.506  12.336  1.00 54.24           C
ATOM   2681  C   ARG D  29     -37.453  -2.691  12.631  1.00 55.62           C
ATOM   2682  O   ARG D  29     -36.622  -1.983  12.075  1.00 51.70           O
ATOM   2683  CB  ARG D  29     -39.290  -2.650  10.844  1.00 49.80           C
ATOM   2684  CG  ARG D  29     -39.400  -4.102  10.372  1.00 44.46           C
ATOM   2685  CD  ARG D  29     -39.806  -4.132   8.899  1.00 41.45           C
ATOM   2686  NE  ARG D  29     -40.176  -5.490   8.445  1.00 38.58           N
ATOM   2687  CZ  ARG D  29     -40.545  -5.834   7.210  1.00 35.45           C
ATOM   2688  NH1 ARG D  29     -40.556  -4.969   6.237  1.00 33.36           N
ATOM   2689  NH2 ARG D  29     -40.919  -7.047   6.958  1.00 32.96           N
ATOM   2690  N   LYS D  30     -37.124  -3.605  13.554  1.00 56.33           N
ATOM   2691  CA  LYS D  30     -35.747  -3.832  13.999  1.00 56.34           C
ATOM   2692  C   LYS D  30     -34.879  -4.094  12.773  1.00 57.98           C
ATOM   2693  O   LYS D  30     -35.142  -5.030  12.022  1.00 53.50           O
ATOM   2694  CB  LYS D  30     -35.651  -4.994  14.993  1.00 51.13           C
ATOM   2695  CG  LYS D  30     -35.797  -4.563  16.468  1.00 45.69           C
ATOM   2696  CD  LYS D  30     -35.643  -5.751  17.428  1.00 40.56           C
ATOM   2697  CE  LYS D  30     -35.653  -5.287  18.886  1.00 36.38           C
ATOM   2698  NZ  LYS D  30     -35.589  -6.402  19.859  1.00 32.36           N
ATOM   2699  N   ARG D  31     -33.854  -3.267  12.568  1.00 62.23           N
ATOM   2700  CA  ARG D  31     -32.887  -3.488  11.492  1.00 63.75           C
ATOM   2701  C   ARG D  31     -32.293  -4.884  11.643  1.00 65.23           C
ATOM   2702  O   ARG D  31     -32.041  -5.338  12.756  1.00 60.91           O
ATOM   2703  CB  ARG D  31     -31.779  -2.419  11.504  1.00 58.51           C
ATOM   2704  CG  ARG D  31     -32.232  -1.105  10.873  1.00 53.83           C
ATOM   2705  CD  ARG D  31     -31.062  -0.101  10.831  1.00 50.06           C
ATOM   2706  NE  ARG D  31     -31.405   1.105  10.062  1.00 45.48           N
ATOM   2707  CZ  ARG D  31     -30.627   2.170   9.890  1.00 41.53           C
ATOM   2708  NH1 ARG D  31     -29.442   2.249  10.442  1.00 38.85           N
ATOM   2709  NH2 ARG D  31     -31.033   3.172   9.156  1.00 38.19           N
ATOM   2710  N   SER D  32     -32.061  -5.555  10.517  1.00 69.90           N
ATOM   2711  CA  SER D  32     -31.385  -6.847  10.515  1.00 70.65           C
ATOM   2712  C   SER D  32     -30.048  -6.738  11.243  1.00 71.49           C
ATOM   2713  O   SER D  32     -29.254  -5.831  10.965  1.00 66.20           O
ATOM   2714  CB  SER D  32     -31.169  -7.343   9.085  1.00 64.74           C
ATOM   2715  OG  SER D  32     -30.566  -8.616   9.110  1.00 57.76           O
ATOM   2716  N   ARG D  33     -29.807  -7.661  12.164  1.00 77.22           N
ATOM   2717  CA  ARG D  33     -28.562  -7.724  12.918  1.00 79.05           C
ATOM   2718  C   ARG D  33     -27.405  -8.013  11.967  1.00 80.65           C
ATOM   2719  O   ARG D  33     -27.410  -9.035  11.286  1.00 77.66           O
ATOM   2720  CB  ARG D  33     -28.696  -8.777  14.028  1.00 74.29           C
ATOM   2721  CG  ARG D  33     -27.422  -8.927  14.867  1.00 69.17           C
ATOM   2722  CD  ARG D  33     -27.634  -9.914  16.012  1.00 67.45           C
ATOM   2723  NE  ARG D  33     -26.398 -10.093  16.800  1.00 62.51           N
ATOM   2724  CZ  ARG D  33     -26.267 -10.764  17.929  1.00 58.51           C
ATOM   2725  NH1 ARG D  33     -27.272 -11.375  18.484  1.00 53.38           N
ATOM   2726  NH2 ARG D  33     -25.112 -10.834  18.511  1.00 53.29           N
ATOM   2727  N   LYS D  34     -26.391  -7.140  11.955  1.00 82.24           N
ATOM   2728  CA  LYS D  34     -25.142  -7.357  11.239  1.00 83.84           C
ATOM   2729  C   LYS D  34     -24.041  -7.681  12.235  1.00 85.59           C
ATOM   2730  O   LYS D  34     -23.763  -6.882  13.124  1.00 80.51           O
ATOM   2731  CB  LYS D  34     -24.782  -6.138  10.381  1.00 79.45           C
ATOM   2732  CG  LYS D  34     -25.759  -5.949   9.207  1.00 69.98           C
ATOM   2733  CD  LYS D  34     -25.290  -4.810   8.291  1.00 64.35           C
ATOM   2734  CE  LYS D  34     -26.229  -4.651   7.095  1.00 55.54           C
ATOM   2735  NZ  LYS D  34     -25.735  -3.645   6.138  1.00 48.11           N
ATOM   2736  N   GLU D  35     -23.422  -8.836  12.088  1.00 86.41           N
ATOM   2737  CA  GLU D  35     -22.267  -9.185  12.910  1.00 87.74           C
ATOM   2738  C   GLU D  35     -21.002  -8.508  12.390  1.00 88.82           C
ATOM   2739  O   GLU D  35     -20.812  -8.340  11.191  1.00 86.58           O
ATOM   2740  CB  GLU D  35     -22.089 -10.698  12.989  1.00 84.77           C
ATOM   2741  CG  GLU D  35     -23.244 -11.370  13.742  1.00 78.47           C
ATOM   2742  CD  GLU D  35     -22.980 -12.845  14.006  1.00 78.82           C
ATOM   2743  OE1 GLU D  35     -23.740 -13.477  14.782  1.00 70.59           O
ATOM   2744  OE2 GLU D  35     -22.018 -13.418  13.459  1.00 73.55           O
ATOM   2745  N   SER D  36     -20.141  -8.131  13.327  1.00 90.81           N
ATOM   2746  CA  SER D  36     -18.862  -7.497  13.050  1.00 91.52           C
ATOM   2747  C   SER D  36     -17.831  -7.935  14.092  1.00 92.62           C
ATOM   2748  O   SER D  36     -18.201  -8.376  15.191  1.00 90.67           O
ATOM   2749  CB  SER D  36     -19.052  -5.974  13.057  1.00 89.06           C
ATOM   2750  OG  SER D  36     -17.825  -5.298  12.950  1.00 82.25           O
ATOM   2751  N   TYR D  37     -16.551  -7.797  13.780  1.00 92.95           N
ATOM   2752  CA  TYR D  37     -15.458  -7.987  14.722  1.00 93.64           C
ATOM   2753  C   TYR D  37     -15.118  -6.706  15.505  1.00 93.62           C
ATOM   2754  O   TYR D  37     -14.235  -6.742  16.348  1.00 91.77           O
ATOM   2755  CB  TYR D  37     -14.239  -8.538  13.987  1.00 93.69           C
ATOM   2756  CG  TYR D  37     -14.444  -9.937  13.441  1.00 94.12           C
ATOM   2757  CD1 TYR D  37     -14.311 -11.052  14.287  1.00 91.23           C
ATOM   2758  CD2 TYR D  37     -14.770 -10.136  12.089  1.00 90.86           C
ATOM   2759  CE1 TYR D  37     -14.493 -12.350  13.793  1.00 89.83           C
ATOM   2760  CE2 TYR D  37     -14.964 -11.432  11.584  1.00 90.12           C
ATOM   2761  CZ  TYR D  37     -14.819 -12.533  12.438  1.00 91.96           C
ATOM   2762  OH  TYR D  37     -14.995 -13.807  11.945  1.00 90.83           O
ATOM   2763  N   SER D  38     -15.833  -5.606  15.293  1.00 93.69           N
ATOM   2764  CA  SER D  38     -15.502  -4.281  15.843  1.00 93.69           C
ATOM   2765  C   SER D  38     -15.240  -4.265  17.359  1.00 94.17           C
ATOM   2766  O   SER D  38     -14.280  -3.648  17.792  1.00 93.21           O
ATOM   2767  CB  SER D  38     -16.621  -3.283  15.537  1.00 92.12           C
ATOM   2768  OG  SER D  38     -16.875  -3.225  14.147  1.00 81.91           O
ATOM   2769  N   ILE D  39     -16.061  -4.963  18.153  1.00 93.26           N
ATOM   2770  CA  ILE D  39     -15.866  -4.977  19.610  1.00 92.70           C
ATOM   2771  C   ILE D  39     -14.580  -5.705  20.028  1.00 93.32           C
ATOM   2772  O   ILE D  39     -13.962  -5.334  21.018  1.00 92.20           O
ATOM   2773  CB  ILE D  39     -17.086  -5.567  20.350  1.00 91.24           C
ATOM   2774  CG1 ILE D  39     -17.354  -7.044  19.972  1.00 83.86           C
ATOM   2775  CG2 ILE D  39     -18.327  -4.694  20.080  1.00 82.39           C
ATOM   2776  CD1 ILE D  39     -18.383  -7.728  20.880  1.00 76.53           C
ATOM   2777  N   TYR D  40     -14.174  -6.727  19.275  1.00 93.79           N
ATOM   2778  CA  TYR D  40     -12.964  -7.491  19.560  1.00 94.15           C
ATOM   2779  C   TYR D  40     -11.718  -6.723  19.120  1.00 94.53           C
ATOM   2780  O   TYR D  40     -10.771  -6.610  19.889  1.00 93.50           O
ATOM   2781  CB  TYR D  40     -13.053  -8.862  18.881  1.00 94.24           C
ATOM   2782  CG  TYR D  40     -14.354  -9.583  19.137  1.00 94.09           C
ATOM   2783  CD1 TYR D  40     -14.687 -10.035  20.435  1.00 91.22           C
ATOM   2784  CD2 TYR D  40     -15.280  -9.768  18.093  1.00 90.99           C
ATOM   2785  CE1 TYR D  40     -15.912 -10.664  20.672  1.00 89.90           C
ATOM   2786  CE2 TYR D  40     -16.511 -10.396  18.326  1.00 89.90           C
ATOM   2787  CZ  TYR D  40     -16.824 -10.839  19.618  1.00 91.34           C
ATOM   2788  OH  TYR D  40     -18.033 -11.453  19.848  1.00 90.81           O
ATOM   2789  N   VAL D  41     -11.773  -6.105  17.930  1.00 94.53           N
ATOM   2790  CA  VAL D  41     -10.723  -5.188  17.454  1.00 95.01           C
ATOM   2791  C   VAL D  41     -10.507  -4.053  18.461  1.00 95.09           C
ATOM   2792  O   VAL D  41      -9.367  -3.730  18.793  1.00 93.59           O
ATOM   2793  CB  VAL D  41     -11.100  -4.615  16.072  1.00 94.81           C
ATOM   2794  CG1 VAL D  41     -10.106  -3.561  15.585  1.00 91.11           C
ATOM   2795  CG2 VAL D  41     -11.163  -5.720  15.010  1.00 91.54           C
ATOM   2796  N   TYR D  42     -11.589  -3.475  19.019  1.00 94.09           N
ATOM   2797  CA  TYR D  42     -11.478  -2.405  20.009  1.00 93.68           C
ATOM   2798  C   TYR D  42     -10.861  -2.889  21.328  1.00 93.76           C
ATOM   2799  O   TYR D  42     -10.038  -2.188  21.905  1.00 92.72           O
ATOM   2800  CB  TYR D  42     -12.855  -1.778  20.237  1.00 92.84           C
ATOM   2801  CG  TYR D  42     -12.784  -0.478  20.995  1.00 90.11           C
ATOM   2802  CD1 TYR D  42     -12.972  -0.437  22.387  1.00 84.30           C
ATOM   2803  CD2 TYR D  42     -12.491   0.720  20.302  1.00 83.49           C
ATOM   2804  CE1 TYR D  42     -12.883   0.775  23.080  1.00 81.35           C
ATOM   2805  CE2 TYR D  42     -12.400   1.931  20.983  1.00 80.74           C
ATOM   2806  CZ  TYR D  42     -12.607   1.959  22.377  1.00 83.05           C
ATOM   2807  OH  TYR D  42     -12.523   3.157  23.057  1.00 81.39           O
ATOM   2808  N   LYS D  43     -11.204  -4.100  21.791  1.00 94.08           N
ATOM   2809  CA  LYS D  43     -10.570  -4.698  22.977  1.00 94.37           C
ATOM   2810  C   LYS D  43      -9.065  -4.895  22.766  1.00 94.67           C
ATOM   2811  O   LYS D  43      -8.284  -4.518  23.628  1.00 93.56           O
ATOM   2812  CB  LYS D  43     -11.231  -6.029  23.335  1.00 94.16           C
ATOM   2813  CG  LYS D  43     -12.621  -5.883  23.964  1.00 91.57           C
ATOM   2814  CD  LYS D  43     -13.183  -7.278  24.240  1.00 88.52           C
ATOM   2815  CE  LYS D  43     -14.546  -7.221  24.921  1.00 83.93           C
ATOM   2816  NZ  LYS D  43     -14.954  -8.564  25.383  1.00 75.48           N
ATOM   2817  N   VAL D  44      -8.671  -5.438  21.624  1.00 94.82           N
ATOM   2818  CA  VAL D  44      -7.257  -5.614  21.264  1.00 94.88           C
ATOM   2819  C   VAL D  44      -6.555  -4.251  21.191  1.00 94.80           C
ATOM   2820  O   VAL D  44      -5.487  -4.095  21.775  1.00 93.48           O
ATOM   2821  CB  VAL D  44      -7.105  -6.398  19.952  1.00 94.60           C
ATOM   2822  CG1 VAL D  44      -5.654  -6.478  19.498  1.00 90.98           C
ATOM   2823  CG2 VAL D  44      -7.619  -7.833  20.114  1.00 91.58           C
ATOM   2824  N   LEU D  45      -7.170  -3.247  20.563  1.00 94.30           N
ATOM   2825  CA  LEU D  45      -6.616  -1.890  20.522  1.00 94.48           C
ATOM   2826  C   LEU D  45      -6.330  -1.346  21.927  1.00 94.02           C
ATOM   2827  O   LEU D  45      -5.270  -0.767  22.140  1.00 92.47           O
ATOM   2828  CB  LEU D  45      -7.575  -0.961  19.760  1.00 94.50           C
ATOM   2829  CG  LEU D  45      -7.128   0.511  19.719  1.00 93.97           C
ATOM   2830  CD1 LEU D  45      -5.779   0.707  19.035  1.00 89.43           C
ATOM   2831  CD2 LEU D  45      -8.171   1.338  18.972  1.00 88.97           C
ATOM   2832  N   LYS D  46      -7.230  -1.554  22.892  1.00 94.66           N
ATOM   2833  CA  LYS D  46      -7.027  -1.087  24.269  1.00 94.40           C
ATOM   2834  C   LYS D  46      -5.942  -1.856  25.025  1.00 94.08           C
ATOM   2835  O   LYS D  46      -5.350  -1.299  25.944  1.00 91.63           O
ATOM   2836  CB  LYS D  46      -8.362  -1.085  25.037  1.00 93.67           C
ATOM   2837  CG  LYS D  46      -9.366  -0.029  24.529  1.00 90.14           C
ATOM   2838  CD  LYS D  46      -8.760   1.366  24.552  1.00 87.01           C
ATOM   2839  CE  LYS D  46      -9.735   2.469  24.185  1.00 83.88           C
ATOM   2840  NZ  LYS D  46      -9.039   3.772  24.172  1.00 76.91           N
ATOM   2841  N   GLN D  47      -5.632  -3.087  24.632  1.00 93.83           N
ATOM   2842  CA  GLN D  47      -4.483  -3.821  25.175  1.00 93.25           C
ATOM   2843  C   GLN D  47      -3.149  -3.295  24.615  1.00 93.00           C
ATOM   2844  O   GLN D  47      -2.138  -3.304  25.309  1.00 90.68           O
ATOM   2845  CB  GLN D  47      -4.623  -5.309  24.866  1.00 92.20           C
ATOM   2846  CG  GLN D  47      -5.786  -5.969  25.620  1.00 88.45           C
ATOM   2847  CD  GLN D  47      -5.931  -7.447  25.267  1.00 88.41           C
ATOM   2848  OE1 GLN D  47      -5.895  -7.851  24.123  1.00 81.35           O
ATOM   2849  NE2 GLN D  47      -6.114  -8.311  26.247  1.00 79.36           N
ATOM   2850  N   VAL D  48      -3.152  -2.853  23.349  1.00 93.00           N
ATOM   2851  CA  VAL D  48      -1.958  -2.384  22.626  1.00 91.90           C
ATOM   2852  C   VAL D  48      -1.665  -0.910  22.914  1.00 91.30           C
ATOM   2853  O   VAL D  48      -0.528  -0.539  23.222  1.00 87.83           O
ATOM   2854  CB  VAL D  48      -2.156  -2.614  21.119  1.00 90.46           C
ATOM   2855  CG1 VAL D  48      -0.943  -2.172  20.322  1.00 82.04           C
ATOM   2856  CG2 VAL D  48      -2.427  -4.075  20.790  1.00 82.33           C
ATOM   2857  N   HIS D  49      -2.704  -0.080  22.810  1.00 92.71           N
ATOM   2858  CA  HIS D  49      -2.656   1.367  22.997  1.00 92.69           C
ATOM   2859  C   HIS D  49      -3.885   1.821  23.801  1.00 92.90           C
ATOM   2860  O   HIS D  49      -4.908   2.176  23.198  1.00 90.28           O
ATOM   2861  CB  HIS D  49      -2.599   2.062  21.633  1.00 91.61           C
ATOM   2862  CG  HIS D  49      -1.288   1.917  20.930  1.00 90.85           C
ATOM   2863  ND1 HIS D  49      -0.073   2.446  21.354  1.00 81.16           N
ATOM   2864  CD2 HIS D  49      -1.062   1.289  19.726  1.00 81.01           C
ATOM   2865  CE1 HIS D  49       0.847   2.128  20.431  1.00 82.46           C
ATOM   2866  NE2 HIS D  49       0.275   1.438  19.435  1.00 83.86           N
ATOM   2867  N   PRO D  50      -3.822   1.844  25.138  1.00 93.35           N
ATOM   2868  CA  PRO D  50      -4.972   2.166  25.984  1.00 93.57           C
ATOM   2869  C   PRO D  50      -5.614   3.522  25.685  1.00 93.35           C
ATOM   2870  O   PRO D  50      -6.840   3.639  25.686  1.00 90.17           O
ATOM   2871  CB  PRO D  50      -4.427   2.100  27.417  1.00 92.47           C
ATOM   2872  CG  PRO D  50      -3.291   1.089  27.318  1.00 89.84           C
ATOM   2873  CD  PRO D  50      -2.704   1.368  25.945  1.00 92.90           C
ATOM   2874  N   ASP D  51      -4.799   4.525  25.349  1.00 93.03           N
ATOM   2875  CA  ASP D  51      -5.236   5.909  25.129  1.00 92.62           C
ATOM   2876  C   ASP D  51      -5.586   6.217  23.667  1.00 92.53           C
ATOM   2877  O   ASP D  51      -6.007   7.327  23.337  1.00 88.52           O
ATOM   2878  CB  ASP D  51      -4.157   6.851  25.661  1.00 90.61           C
ATOM   2879  CG  ASP D  51      -3.873   6.538  27.127  1.00 82.10           C
ATOM   2880  OD1 ASP D  51      -4.860   6.419  27.881  1.00 72.11           O
ATOM   2881  OD2 ASP D  51      -2.683   6.328  27.435  1.00 72.47           O
ATOM   2882  N   THR D  52      -5.452   5.233  22.775  1.00 92.58           N
ATOM   2883  CA  THR D  52      -5.725   5.418  21.351  1.00 92.70           C
ATOM   2884  C   THR D  52      -7.137   4.971  20.987  1.00 92.76           C
ATOM   2885  O   THR D  52      -7.613   3.904  21.384  1.00 90.63           O
ATOM   2886  CB  THR D  52      -4.648   4.748  20.484  1.00 91.85           C
ATOM   2887  OG1 THR D  52      -3.383   5.275  20.840  1.00 82.87           O
ATOM   2888  CG2 THR D  52      -4.822   5.028  19.002  1.00 82.33           C
ATOM   2889  N   GLY D  53      -7.832   5.797  20.208  1.00 92.34           N
ATOM   2890  CA  GLY D  53      -9.122   5.477  19.617  1.00 92.25           C
ATOM   2891  C   GLY D  53      -9.014   5.043  18.149  1.00 92.82           C
ATOM   2892  O   GLY D  53      -7.947   5.040  17.545  1.00 91.61           O
ATOM   2893  N   ILE D  54     -10.147   4.695  17.543  1.00 92.26           N
ATOM   2894  CA  ILE D  54     -10.224   4.307  16.131  1.00 93.06           C
ATOM   2895  C   ILE D  54     -11.450   4.934  15.468  1.00 92.98           C
ATOM   2896  O   ILE D  54     -12.534   4.966  16.041  1.00 90.90           O
ATOM   2897  CB  ILE D  54     -10.154   2.773  15.998  1.00 92.96           C
ATOM   2898  CG1 ILE D  54     -10.042   2.351  14.529  1.00 90.27           C
ATOM   2899  CG2 ILE D  54     -11.331   2.074  16.707  1.00 90.06           C
ATOM   2900  CD1 ILE D  54      -9.618   0.887  14.334  1.00 87.87           C
ATOM   2901  N   SER D  55     -11.294   5.450  14.246  1.00 93.33           N
ATOM   2902  CA  SER D  55     -12.413   5.984  13.474  1.00 93.13           C
ATOM   2903  C   SER D  55     -13.314   4.867  12.935  1.00 93.38           C
ATOM   2904  O   SER D  55     -12.863   3.745  12.720  1.00 92.11           O
ATOM   2905  CB  SER D  55     -11.909   6.885  12.341  1.00 91.65           C
ATOM   2906  OG  SER D  55     -11.386   6.141  11.266  1.00 84.57           O
ATOM   2907  N   SER D  56     -14.567   5.166  12.627  1.00 93.14           N
ATOM   2908  CA  SER D  56     -15.498   4.195  12.049  1.00 92.78           C
ATOM   2909  C   SER D  56     -15.017   3.634  10.701  1.00 93.45           C
ATOM   2910  O   SER D  56     -15.163   2.443  10.447  1.00 92.27           O
ATOM   2911  CB  SER D  56     -16.881   4.821  11.884  1.00 91.08           C
ATOM   2912  OG  SER D  56     -16.816   5.994  11.098  1.00 81.27           O
ATOM   2913  N   LYS D  57     -14.385   4.460   9.865  1.00 94.14           N
ATOM   2914  CA  LYS D  57     -13.796   4.016   8.595  1.00 94.48           C
ATOM   2915  C   LYS D  57     -12.617   3.062   8.814  1.00 95.13           C
ATOM   2916  O   LYS D  57     -12.548   2.025   8.163  1.00 94.21           O
ATOM   2917  CB  LYS D  57     -13.356   5.221   7.746  1.00 94.28           C
ATOM   2918  CG  LYS D  57     -14.524   6.070   7.212  1.00 90.97           C
ATOM   2919  CD  LYS D  57     -13.980   7.152   6.272  1.00 85.16           C
ATOM   2920  CE  LYS D  57     -15.093   8.010   5.667  1.00 79.56           C
ATOM   2921  NZ  LYS D  57     -14.557   8.992   4.692  1.00 69.82           N
ATOM   2922  N   ALA D  58     -11.727   3.364   9.748  1.00 95.02           N
ATOM   2923  CA  ALA D  58     -10.618   2.486  10.094  1.00 95.30           C
ATOM   2924  C   ALA D  58     -11.111   1.157  10.686  1.00 95.45           C
ATOM   2925  O   ALA D  58     -10.610   0.101  10.314  1.00 94.23           O
ATOM   2926  CB  ALA D  58      -9.676   3.226  11.053  1.00 95.03           C
ATOM   2927  N   MET D  59     -12.152   1.205  11.528  1.00 95.14           N
ATOM   2928  CA  MET D  59     -12.797  -0.008  12.048  1.00 95.39           C
ATOM   2929  C   MET D  59     -13.404  -0.865  10.925  1.00 95.52           C
ATOM   2930  O   MET D  59     -13.286  -2.079  10.951  1.00 94.87           O
ATOM   2931  CB  MET D  59     -13.856   0.392  13.082  1.00 94.77           C
ATOM   2932  CG  MET D  59     -14.478  -0.819  13.763  1.00 92.74           C
ATOM   2933  SD  MET D  59     -13.307  -1.845  14.699  1.00 91.12           S
ATOM   2934  CE  MET D  59     -13.108  -0.833  16.180  1.00 84.74           C
ATOM   2935  N   GLY D  60     -14.023  -0.238   9.919  1.00 95.79           N
ATOM   2936  CA  GLY D  60     -14.510  -0.936   8.728  1.00 95.64           C
ATOM   2937  C   GLY D  60     -13.397  -1.653   7.970  1.00 96.11           C
ATOM   2938  O   GLY D  60     -13.560  -2.812   7.586  1.00 95.02           O
ATOM   2939  N   ILE D  61     -12.241  -1.008   7.812  1.00 96.12           N
ATOM   2940  CA  ILE D  61     -11.055  -1.600   7.179  1.00 96.39           C
ATOM   2941  C   ILE D  61     -10.530  -2.792   7.991  1.00 96.33           C
ATOM   2942  O   ILE D  61     -10.289  -3.849   7.422  1.00 95.10           O
ATOM   2943  CB  ILE D  61      -9.968  -0.531   6.957  1.00 96.33           C
ATOM   2944  CG1 ILE D  61     -10.437   0.471   5.873  1.00 94.23           C
ATOM   2945  CG2 ILE D  61      -8.619  -1.148   6.554  1.00 94.61           C
ATOM   2946  CD1 ILE D  61      -9.691   1.797   5.918  1.00 88.93           C
ATOM   2947  N   MET D  62     -10.412  -2.639   9.329  1.00 96.39           N
ATOM   2948  CA  MET D  62      -9.996  -3.735  10.200  1.00 96.45           C
ATOM   2949  C   MET D  62     -10.964  -4.924  10.147  1.00 96.40           C
ATOM   2950  O   MET D  62     -10.536  -6.067  10.129  1.00 95.09           O
ATOM   2951  CB  MET D  62      -9.858  -3.240  11.643  1.00 95.90           C
ATOM   2952  CG  MET D  62      -8.660  -2.315  11.861  1.00 93.65           C
ATOM   2953  SD  MET D  62      -7.051  -2.982  11.369  1.00 94.01           S
ATOM   2954  CE  MET D  62      -6.928  -4.443  12.411  1.00 87.62           C
ATOM   2955  N   ASN D  63     -12.263  -4.665  10.079  1.00 95.80           N
ATOM   2956  CA  ASN D  63     -13.254  -5.727   9.935  1.00 95.64           C
ATOM   2957  C   ASN D  63     -13.133  -6.449   8.583  1.00 95.79           C
ATOM   2958  O   ASN D  63     -13.209  -7.676   8.545  1.00 94.38           O
ATOM   2959  CB  ASN D  63     -14.650  -5.138  10.172  1.00 94.72           C
ATOM   2960  CG  ASN D  63     -15.704  -6.223  10.196  1.00 90.57           C
ATOM   2961  OD1 ASN D  63     -15.936  -6.876  11.198  1.00 81.32           O
ATOM   2962  ND2 ASN D  63     -16.373  -6.444   9.087  1.00 80.09           N
ATOM   2963  N   SER D  64     -12.883  -5.728   7.495  1.00 96.26           N
ATOM   2964  CA  SER D  64     -12.601  -6.322   6.184  1.00 96.35           C
ATOM   2965  C   SER D  64     -11.315  -7.148   6.197  1.00 96.30           C
ATOM   2966  O   SER D  64     -11.290  -8.241   5.644  1.00 95.06           O
ATOM   2967  CB  SER D  64     -12.485  -5.228   5.111  1.00 95.92           C
ATOM   2968  OG  SER D  64     -13.709  -4.553   4.924  1.00 90.73           O
ATOM   2969  N   PHE D  65     -10.265  -6.678   6.875  1.00 95.78           N
ATOM   2970  CA  PHE D  65      -9.011  -7.405   7.048  1.00 95.90           C
ATOM   2971  C   PHE D  65      -9.228  -8.741   7.764  1.00 96.04           C
ATOM   2972  O   PHE D  65      -8.803  -9.779   7.263  1.00 94.60           O
ATOM   2973  CB  PHE D  65      -8.005  -6.532   7.798  1.00 96.02           C
ATOM   2974  CG  PHE D  65      -6.770  -7.278   8.244  1.00 96.27           C
ATOM   2975  CD1 PHE D  65      -6.647  -7.725   9.572  1.00 93.68           C
ATOM   2976  CD2 PHE D  65      -5.769  -7.591   7.319  1.00 93.84           C
ATOM   2977  CE1 PHE D  65      -5.514  -8.460   9.972  1.00 93.10           C
ATOM   2978  CE2 PHE D  65      -4.636  -8.334   7.710  1.00 93.22           C
ATOM   2979  CZ  PHE D  65      -4.519  -8.762   9.035  1.00 94.54           C
ATOM   2980  N   VAL D  66      -9.918  -8.742   8.909  1.00 96.24           N
ATOM   2981  CA  VAL D  66     -10.183  -9.966   9.663  1.00 96.33           C
ATOM   2982  C   VAL D  66     -10.995 -10.969   8.833  1.00 96.29           C
ATOM   2983  O   VAL D  66     -10.674 -12.157   8.841  1.00 94.78           O
ATOM   2984  CB  VAL D  66     -10.881  -9.650  11.002  1.00 95.89           C
ATOM   2985  CG1 VAL D  66     -11.279 -10.918  11.761  1.00 91.51           C
ATOM   2986  CG2 VAL D  66      -9.958  -8.862  11.932  1.00 92.22           C
ATOM   2987  N   ASN D  67     -12.001 -10.520   8.085  1.00 96.34           N
ATOM   2988  CA  ASN D  67     -12.783 -11.393   7.208  1.00 96.08           C
ATOM   2989  C   ASN D  67     -11.942 -11.969   6.061  1.00 96.08           C
ATOM   2990  O   ASN D  67     -12.017 -13.169   5.799  1.00 94.69           O
ATOM   2991  CB  ASN D  67     -13.989 -10.615   6.657  1.00 95.32           C
ATOM   2992  CG  ASN D  67     -15.079 -10.389   7.687  1.00 93.22           C
ATOM   2993  OD1 ASN D  67     -15.380 -11.205   8.533  1.00 83.72           O
ATOM   2994  ND2 ASN D  67     -15.748  -9.261   7.612  1.00 82.70           N
ATOM   2995  N   ASP D  68     -11.100 -11.165   5.416  1.00 96.02           N
ATOM   2996  CA  ASP D  68     -10.250 -11.618   4.318  1.00 96.06           C
ATOM   2997  C   ASP D  68      -9.227 -12.660   4.791  1.00 96.26           C
ATOM   2998  O   ASP D  68      -9.110 -13.738   4.201  1.00 94.74           O
ATOM   2999  CB  ASP D  68      -9.566 -10.398   3.670  1.00 95.57           C
ATOM   3000  CG  ASP D  68      -8.646 -10.738   2.488  1.00 94.41           C
ATOM   3001  OD1 ASP D  68      -8.944 -11.646   1.694  1.00 88.72           O
ATOM   3002  OD2 ASP D  68      -7.610 -10.053   2.327  1.00 89.10           O
ATOM   3003  N   ILE D  69      -8.540 -12.413   5.904  1.00 96.52           N
ATOM   3004  CA  ILE D  69      -7.579 -13.362   6.465  1.00 96.63           C
ATOM   3005  C   ILE D  69      -8.276 -14.637   6.954  1.00 96.64           C
ATOM   3006  O   ILE D  69      -7.763 -15.734   6.726  1.00 95.36           O
ATOM   3007  CB  ILE D  69      -6.723 -12.698   7.561  1.00 96.16           C
ATOM   3008  CG1 ILE D  69      -5.902 -11.505   7.035  1.00 93.56           C
ATOM   3009  CG2 ILE D  69      -5.787 -13.721   8.214  1.00 94.13           C
ATOM   3010  CD1 ILE D  69      -4.935 -11.802   5.885  1.00 86.96           C
ATOM   3011  N   PHE D  70      -9.461 -14.526   7.549  1.00 95.69           N
ATOM   3012  CA  PHE D  70     -10.276 -15.691   7.902  1.00 95.99           C
ATOM   3013  C   PHE D  70     -10.544 -16.565   6.680  1.00 95.80           C
ATOM   3014  O   PHE D  70     -10.284 -17.769   6.713  1.00 94.54           O
ATOM   3015  CB  PHE D  70     -11.592 -15.234   8.551  1.00 95.70           C
ATOM   3016  CG  PHE D  70     -12.528 -16.370   8.937  1.00 96.06           C
ATOM   3017  CD1 PHE D  70     -13.301 -17.030   7.966  1.00 91.98           C
ATOM   3018  CD2 PHE D  70     -12.599 -16.792  10.268  1.00 91.72           C
ATOM   3019  CE1 PHE D  70     -14.104 -18.125   8.314  1.00 90.98           C
ATOM   3020  CE2 PHE D  70     -13.403 -17.877  10.627  1.00 91.01           C
ATOM   3021  CZ  PHE D  70     -14.150 -18.548   9.653  1.00 93.03           C
ATOM   3022  N   GLU D  71     -11.027 -15.984   5.582  1.00 96.79           N
ATOM   3023  CA  GLU D  71     -11.351 -16.718   4.366  1.00 96.42           C
ATOM   3024  C   GLU D  71     -10.111 -17.324   3.704  1.00 96.43           C
ATOM   3025  O   GLU D  71     -10.166 -18.462   3.236  1.00 95.06           O
ATOM   3026  CB  GLU D  71     -12.068 -15.796   3.374  1.00 95.33           C
ATOM   3027  CG  GLU D  71     -13.512 -15.479   3.779  1.00 86.91           C
ATOM   3028  CD  GLU D  71     -14.223 -14.573   2.767  1.00 80.00           C
ATOM   3029  OE1 GLU D  71     -15.300 -14.046   3.095  1.00 71.80           O
ATOM   3030  OE2 GLU D  71     -13.707 -14.411   1.630  1.00 72.64           O
ATOM   3031  N   ARG D  72      -8.985 -16.621   3.705  1.00 96.47           N
ATOM   3032  CA  ARG D  72      -7.729 -17.145   3.170  1.00 96.30           C
ATOM   3033  C   ARG D  72      -7.245 -18.363   3.955  1.00 96.49           C
ATOM   3034  O   ARG D  72      -6.936 -19.391   3.350  1.00 94.88           O
ATOM   3035  CB  ARG D  72      -6.648 -16.049   3.165  1.00 95.98           C
ATOM   3036  CG  ARG D  72      -6.887 -14.932   2.137  1.00 94.46           C
ATOM   3037  CD  ARG D  72      -5.753 -13.905   2.270  1.00 93.42           C
ATOM   3038  NE  ARG D  72      -6.028 -12.630   1.597  1.00 91.58           N
ATOM   3039  CZ  ARG D  72      -5.130 -11.720   1.289  1.00 92.26           C
ATOM   3040  NH1 ARG D  72      -3.852 -11.913   1.413  1.00 86.02           N
ATOM   3041  NH2 ARG D  72      -5.514 -10.555   0.864  1.00 87.21           N
ATOM   3042  N   ILE D  73      -7.208 -18.282   5.282  1.00 96.22           N
ATOM   3043  CA  ILE D  73      -6.745 -19.383   6.134  1.00 96.39           C
ATOM   3044  C   ILE D  73      -7.719 -20.564   6.077  1.00 96.37           C
ATOM   3045  O   ILE D  73      -7.295 -21.701   5.880  1.00 95.01           O
ATOM   3046  CB  ILE D  73      -6.498 -18.906   7.583  1.00 96.32           C
ATOM   3047  CG1 ILE D  73      -5.348 -17.872   7.633  1.00 94.54           C
ATOM   3048  CG2 ILE D  73      -6.152 -20.099   8.496  1.00 94.71           C
ATOM   3049  CD1 ILE D  73      -5.178 -17.199   8.997  1.00 92.15           C
ATOM   3050  N   ALA D  74      -9.023 -20.313   6.206  1.00 96.67           N
ATOM   3051  CA  ALA D  74     -10.028 -21.366   6.153  1.00 96.50           C
ATOM   3052  C   ALA D  74     -10.081 -22.049   4.779  1.00 96.29           C
ATOM   3053  O   ALA D  74     -10.192 -23.273   4.700  1.00 94.77           O
ATOM   3054  CB  ALA D  74     -11.381 -20.761   6.543  1.00 95.88           C
ATOM   3055  N   GLY D  75      -9.938 -21.290   3.694  1.00 96.37           N
ATOM   3056  CA  GLY D  75      -9.871 -21.820   2.338  1.00 96.04           C
ATOM   3057  C   GLY D  75      -8.637 -22.688   2.100  1.00 96.19           C
ATOM   3058  O   GLY D  75      -8.742 -23.755   1.492  1.00 94.80           O
ATOM   3059  N   GLU D  76      -7.473 -22.292   2.629  1.00 96.36           N
ATOM   3060  CA  GLU D  76      -6.260 -23.109   2.541  1.00 96.34           C
ATOM   3061  C   GLU D  76      -6.363 -24.381   3.393  1.00 96.52           C
ATOM   3062  O   GLU D  76      -6.032 -25.464   2.919  1.00 95.46           O
ATOM   3063  CB  GLU D  76      -5.033 -22.268   2.928  1.00 95.66           C
ATOM   3064  CG  GLU D  76      -3.707 -22.959   2.553  1.00 87.39           C
ATOM   3065  CD  GLU D  76      -3.592 -23.218   1.045  1.00 87.53           C
ATOM   3066  OE1 GLU D  76      -3.182 -24.318   0.649  1.00 81.33           O
ATOM   3067  OE2 GLU D  76      -3.968 -22.329   0.254  1.00 81.26           O
ATOM   3068  N   ALA D  77      -6.900 -24.283   4.613  1.00 96.31           N
ATOM   3069  CA  ALA D  77      -7.154 -25.441   5.463  1.00 96.46           C
ATOM   3070  C   ALA D  77      -8.141 -26.433   4.824  1.00 96.27           C
ATOM   3071  O   ALA D  77      -7.942 -27.641   4.901  1.00 94.86           O
ATOM   3072  CB  ALA D  77      -7.659 -24.943   6.819  1.00 96.05           C
ATOM   3073  N   SER D  78      -9.168 -25.924   4.123  1.00 96.18           N
ATOM   3074  CA  SER D  78     -10.102 -26.737   3.350  1.00 95.72           C
ATOM   3075  C   SER D  78      -9.400 -27.502   2.224  1.00 95.53           C
ATOM   3076  O   SER D  78      -9.584 -28.715   2.087  1.00 93.99           O
ATOM   3077  CB  SER D  78     -11.207 -25.841   2.775  1.00 94.90           C
ATOM   3078  OG  SER D  78     -12.148 -26.594   2.040  1.00 88.24           O
ATOM   3079  N   ARG D  79      -8.521 -26.840   1.470  1.00 95.94           N
ATOM   3080  CA  ARG D  79      -7.708 -27.481   0.427  1.00 95.97           C
ATOM   3081  C   ARG D  79      -6.773 -28.539   1.011  1.00 96.02           C
ATOM   3082  O   ARG D  79      -6.723 -29.647   0.482  1.00 94.81           O
ATOM   3083  CB  ARG D  79      -6.916 -26.442  -0.372  1.00 95.62           C
ATOM   3084  CG  ARG D  79      -7.808 -25.632  -1.330  1.00 92.69           C
ATOM   3085  CD  ARG D  79      -6.963 -24.750  -2.254  1.00 91.12           C
ATOM   3086  NE  ARG D  79      -6.307 -23.637  -1.544  1.00 87.39           N
ATOM   3087  CZ  ARG D  79      -6.806 -22.433  -1.315  1.00 86.15           C
ATOM   3088  NH1 ARG D  79      -7.997 -22.087  -1.699  1.00 74.69           N
ATOM   3089  NH2 ARG D  79      -6.088 -21.541  -0.697  1.00 80.22           N
ATOM   3090  N   LEU D  80      -6.100 -28.251   2.116  1.00 95.82           N
ATOM   3091  CA  LEU D  80      -5.227 -29.206   2.804  1.00 95.72           C
ATOM   3092  C   LEU D  80      -5.984 -30.467   3.242  1.00 95.55           C
ATOM   3093  O   LEU D  80      -5.503 -31.577   3.012  1.00 94.05           O
ATOM   3094  CB  LEU D  80      -4.605 -28.529   4.031  1.00 95.28           C
ATOM   3095  CG  LEU D  80      -3.431 -27.589   3.695  1.00 92.54           C
ATOM   3096  CD1 LEU D  80      -3.115 -26.725   4.909  1.00 87.80           C
ATOM   3097  CD2 LEU D  80      -2.174 -28.391   3.338  1.00 86.84           C
ATOM   3098  N   ALA D  81      -7.168 -30.316   3.833  1.00 95.35           N
ATOM   3099  CA  ALA D  81      -8.006 -31.450   4.207  1.00 94.92           C
ATOM   3100  C   ALA D  81      -8.406 -32.280   2.975  1.00 94.76           C
ATOM   3101  O   ALA D  81      -8.249 -33.504   2.971  1.00 93.36           O
ATOM   3102  CB  ALA D  81      -9.225 -30.929   4.972  1.00 94.51           C
ATOM   3103  N   HIS D  82      -8.829 -31.621   1.887  1.00 95.28           N
ATOM   3104  CA  HIS D  82      -9.220 -32.268   0.650  1.00 94.82           C
ATOM   3105  C   HIS D  82      -8.055 -33.021  -0.013  1.00 94.93           C
ATOM   3106  O   HIS D  82      -8.193 -34.208  -0.352  1.00 93.11           O
ATOM   3107  CB  HIS D  82      -9.827 -31.236  -0.297  1.00 94.21           C
ATOM   3108  CG  HIS D  82     -10.431 -31.869  -1.520  1.00 91.23           C
ATOM   3109  ND1 HIS D  82     -11.630 -32.542  -1.561  1.00 78.25           N
ATOM   3110  CD2 HIS D  82      -9.891 -31.946  -2.777  1.00 78.79           C
ATOM   3111  CE1 HIS D  82     -11.811 -33.004  -2.809  1.00 80.27           C
ATOM   3112  NE2 HIS D  82     -10.775 -32.668  -3.576  1.00 83.25           N
ATOM   3113  N   TYR D  83      -6.887 -32.403  -0.115  1.00 94.40           N
ATOM   3114  CA  TYR D  83      -5.691 -33.011  -0.710  1.00 94.44           C
ATOM   3115  C   TYR D  83      -5.228 -34.264   0.047  1.00 93.88           C
ATOM   3116  O   TYR D  83      -4.766 -35.229  -0.563  1.00 91.73           O
ATOM   3117  CB  TYR D  83      -4.565 -31.971  -0.759  1.00 94.81           C
ATOM   3118  CG  TYR D  83      -4.785 -30.760  -1.639  1.00 95.36           C
ATOM   3119  CD1 TYR D  83      -5.739 -30.734  -2.676  1.00 91.66           C
ATOM   3120  CD2 TYR D  83      -3.995 -29.607  -1.432  1.00 92.08           C
ATOM   3121  CE1 TYR D  83      -5.897 -29.603  -3.490  1.00 91.27           C
ATOM   3122  CE2 TYR D  83      -4.139 -28.470  -2.240  1.00 91.28           C
ATOM   3123  CZ  TYR D  83      -5.088 -28.466  -3.271  1.00 93.47           C
ATOM   3124  OH  TYR D  83      -5.230 -27.359  -4.072  1.00 91.67           O
ATOM   3125  N   ASN D  84      -5.394 -34.272   1.360  1.00 93.45           N
ATOM   3126  CA  ASN D  84      -5.047 -35.404   2.215  1.00 92.82           C
ATOM   3127  C   ASN D  84      -6.211 -36.384   2.438  1.00 92.22           C
ATOM   3128  O   ASN D  84      -6.089 -37.299   3.259  1.00 89.11           O
ATOM   3129  CB  ASN D  84      -4.460 -34.870   3.519  1.00 92.75           C
ATOM   3130  CG  ASN D  84      -3.088 -34.261   3.276  1.00 91.73           C
ATOM   3131  OD1 ASN D  84      -2.113 -34.978   3.165  1.00 81.32           O
ATOM   3132  ND2 ASN D  84      -2.987 -32.967   3.171  1.00 79.99           N
ATOM   3133  N   LYS D  85      -7.330 -36.212   1.725  1.00 91.76           N
ATOM   3134  CA  LYS D  85      -8.543 -37.037   1.848  1.00 91.41           C
ATOM   3135  C   LYS D  85      -9.078 -37.075   3.291  1.00 91.60           C
ATOM   3136  O   LYS D  85      -9.515 -38.123   3.772  1.00 88.80           O
ATOM   3137  CB  LYS D  85      -8.317 -38.439   1.270  1.00 90.00           C
ATOM   3138  CG  LYS D  85      -7.807 -38.437  -0.178  1.00 86.34           C
ATOM   3139  CD  LYS D  85      -7.583 -39.883  -0.642  1.00 79.41           C
ATOM   3140  CE  LYS D  85      -7.051 -39.902  -2.069  1.00 72.32           C
ATOM   3141  NZ  LYS D  85      -6.789 -41.280  -2.543  1.00 63.07           N
ATOM   3142  N   ARG D  86      -9.014 -35.954   4.002  1.00 91.64           N
ATOM   3143  CA  ARG D  86      -9.530 -35.787   5.363  1.00 91.35           C
ATOM   3144  C   ARG D  86     -10.867 -35.060   5.321  1.00 91.51           C
ATOM   3145  O   ARG D  86     -11.016 -34.085   4.585  1.00 89.64           O
ATOM   3146  CB  ARG D  86      -8.527 -34.988   6.225  1.00 90.50           C
ATOM   3147  CG  ARG D  86      -7.131 -35.640   6.353  1.00 87.14           C
ATOM   3148  CD  ARG D  86      -7.175 -36.889   7.207  1.00 83.79           C
ATOM   3149  NE  ARG D  86      -5.809 -37.428   7.390  1.00 79.00           N
ATOM   3150  CZ  ARG D  86      -5.374 -38.129   8.421  1.00 73.74           C
ATOM   3151  NH1 ARG D  86      -6.160 -38.431   9.420  1.00 66.82           N
ATOM   3152  NH2 ARG D  86      -4.135 -38.537   8.460  1.00 66.55           N
ATOM   3153  N   SER D  87     -11.812 -35.478   6.158  1.00 91.77           N
ATOM   3154  CA  SER D  87     -13.106 -34.796   6.316  1.00 91.29           C
ATOM   3155  C   SER D  87     -13.125 -33.761   7.437  1.00 92.15           C
ATOM   3156  O   SER D  87     -14.138 -33.103   7.670  1.00 89.99           O
ATOM   3157  CB  SER D  87     -14.210 -35.836   6.520  1.00 88.85           C
ATOM   3158  OG  SER D  87     -13.972 -36.628   7.657  1.00 79.72           O
ATOM   3159  N   THR D  88     -12.018 -33.608   8.172  1.00 92.56           N
ATOM   3160  CA  THR D  88     -11.941 -32.753   9.359  1.00 92.62           C
ATOM   3161  C   THR D  88     -10.831 -31.718   9.229  1.00 93.01           C
ATOM   3162  O   THR D  88      -9.676 -32.090   9.022  1.00 91.86           O
ATOM   3163  CB  THR D  88     -11.719 -33.591  10.627  1.00 91.33           C
ATOM   3164  OG1 THR D  88     -12.620 -34.677  10.684  1.00 83.91           O
ATOM   3165  CG2 THR D  88     -11.918 -32.787  11.905  1.00 84.95           C
ATOM   3166  N   ILE D  89     -11.170 -30.440   9.428  1.00 93.58           N
ATOM   3167  CA  ILE D  89     -10.186 -29.379   9.660  1.00 94.22           C
ATOM   3168  C   ILE D  89      -9.860 -29.365  11.157  1.00 94.13           C
ATOM   3169  O   ILE D  89     -10.734 -29.100  11.983  1.00 92.48           O
ATOM   3170  CB  ILE D  89     -10.706 -28.013   9.168  1.00 94.45           C
ATOM   3171  CG1 ILE D  89     -10.765 -28.002   7.625  1.00 91.80           C
ATOM   3172  CG2 ILE D  89      -9.813 -26.869   9.668  1.00 92.46           C
ATOM   3173  CD1 ILE D  89     -11.527 -26.814   7.055  1.00 88.61           C
ATOM   3174  N   THR D  90      -8.606 -29.634  11.497  1.00 93.67           N
ATOM   3175  CA  THR D  90      -8.080 -29.560  12.869  1.00 93.52           C
ATOM   3176  C   THR D  90      -7.162 -28.350  13.047  1.00 94.08           C
ATOM   3177  O   THR D  90      -6.877 -27.620  12.096  1.00 93.26           O
ATOM   3178  CB  THR D  90      -7.334 -30.853  13.238  1.00 92.43           C
ATOM   3179  OG1 THR D  90      -6.106 -30.940  12.569  1.00 86.56           O
ATOM   3180  CG2 THR D  90      -8.146 -32.119  12.972  1.00 86.27           C
ATOM   3181  N   SER D  91      -6.652 -28.140  14.266  1.00 95.08           N
ATOM   3182  CA  SER D  91      -5.629 -27.119  14.508  1.00 95.11           C
ATOM   3183  C   SER D  91      -4.374 -27.317  13.649  1.00 95.39           C
ATOM   3184  O   SER D  91      -3.704 -26.350  13.310  1.00 93.69           O
ATOM   3185  CB  SER D  91      -5.233 -27.104  15.985  1.00 93.97           C
ATOM   3186  OG  SER D  91      -4.837 -28.389  16.417  1.00 86.15           O
ATOM   3187  N   ARG D  92      -4.080 -28.555  13.236  1.00 95.10           N
ATOM   3188  CA  ARG D  92      -2.941 -28.878  12.382  1.00 94.93           C
ATOM   3189  C   ARG D  92      -3.124 -28.370  10.943  1.00 95.40           C
ATOM   3190  O   ARG D  92      -2.170 -27.863  10.362  1.00 93.99           O
ATOM   3191  CB  ARG D  92      -2.699 -30.385  12.439  1.00 93.78           C
ATOM   3192  CG  ARG D  92      -1.364 -30.767  11.785  1.00 86.94           C
ATOM   3193  CD  ARG D  92      -1.090 -32.259  11.971  1.00 85.89           C
ATOM   3194  NE  ARG D  92       0.201 -32.612  11.363  1.00 81.92           N
ATOM   3195  CZ  ARG D  92       0.400 -33.061  10.139  1.00 80.05           C
ATOM   3196  NH1 ARG D  92      -0.590 -33.354   9.340  1.00 69.26           N
ATOM   3197  NH2 ARG D  92       1.606 -33.208   9.687  1.00 72.36           N
ATOM   3198  N   GLU D  93      -4.328 -28.469  10.386  1.00 95.38           N
ATOM   3199  CA  GLU D  93      -4.650 -27.876   9.082  1.00 95.49           C
ATOM   3200  C   GLU D  93      -4.541 -26.341   9.141  1.00 95.91           C
ATOM   3201  O   GLU D  93      -3.921 -25.742   8.270  1.00 94.54           O
ATOM   3202  CB  GLU D  93      -6.053 -28.284   8.605  1.00 94.82           C
ATOM   3203  CG  GLU D  93      -6.132 -29.700   8.012  1.00 91.96           C
ATOM   3204  CD  GLU D  93      -5.906 -30.824   9.041  1.00 92.00           C
ATOM   3205  OE1 GLU D  93      -5.356 -31.874   8.666  1.00 87.10           O
ATOM   3206  OE2 GLU D  93      -6.252 -30.638  10.222  1.00 86.92           O
ATOM   3207  N   ILE D  94      -5.057 -25.723  10.204  1.00 95.68           N
ATOM   3208  CA  ILE D  94      -4.937 -24.269  10.408  1.00 96.02           C
ATOM   3209  C   ILE D  94      -3.464 -23.851  10.522  1.00 96.26           C
ATOM   3210  O   ILE D  94      -3.046 -22.914   9.855  1.00 95.08           O
ATOM   3211  CB  ILE D  94      -5.745 -23.807  11.633  1.00 95.88           C
ATOM   3212  CG1 ILE D  94      -7.254 -24.145  11.536  1.00 93.21           C
ATOM   3213  CG2 ILE D  94      -5.570 -22.296  11.877  1.00 93.83           C
ATOM   3214  CD1 ILE D  94      -8.022 -23.454  10.412  1.00 88.40           C
ATOM   3215  N   GLN D  95      -2.657 -24.573  11.306  1.00 96.44           N
ATOM   3216  CA  GLN D  95      -1.229 -24.285  11.458  1.00 96.48           C
ATOM   3217  C   GLN D  95      -0.484 -24.337  10.122  1.00 96.43           C
ATOM   3218  O   GLN D  95       0.326 -23.463   9.821  1.00 95.29           O
ATOM   3219  CB  GLN D  95      -0.620 -25.272  12.460  1.00 95.97           C
ATOM   3220  CG  GLN D  95       0.866 -25.004  12.723  1.00 94.75           C
ATOM   3221  CD  GLN D  95       1.449 -25.914  13.806  1.00 94.16           C
ATOM   3222  OE1 GLN D  95       0.848 -26.851  14.281  1.00 86.89           O
ATOM   3223  NE2 GLN D  95       2.663 -25.664  14.232  1.00 83.83           N
ATOM   3224  N   THR D  96      -0.756 -25.357   9.312  1.00 96.40           N
ATOM   3225  CA  THR D  96      -0.113 -25.485   7.995  1.00 96.43           C
ATOM   3226  C   THR D  96      -0.587 -24.391   7.036  1.00 96.59           C
ATOM   3227  O   THR D  96       0.231 -23.810   6.339  1.00 95.47           O
ATOM   3228  CB  THR D  96      -0.354 -26.880   7.406  1.00 95.86           C
ATOM   3229  OG1 THR D  96       0.043 -27.870   8.334  1.00 87.89           O
ATOM   3230  CG2 THR D  96       0.472 -27.093   6.146  1.00 88.10           C
ATOM   3231  N   ALA D  97      -1.873 -24.050   7.056  1.00 96.70           N
ATOM   3232  CA  ALA D  97      -2.410 -22.940   6.278  1.00 96.84           C
ATOM   3233  C   ALA D  97      -1.755 -21.599   6.640  1.00 96.99           C
ATOM   3234  O   ALA D  97      -1.387 -20.833   5.757  1.00 95.60           O
ATOM   3235  CB  ALA D  97      -3.923 -22.886   6.476  1.00 96.37           C
ATOM   3236  N   VAL D  98      -1.530 -21.346   7.929  1.00 96.78           N
ATOM   3237  CA  VAL D  98      -0.813 -20.157   8.417  1.00 96.68           C
ATOM   3238  C   VAL D  98       0.624 -20.125   7.887  1.00 96.42           C
ATOM   3239  O   VAL D  98       1.041 -19.103   7.352  1.00 94.70           O
ATOM   3240  CB  VAL D  98      -0.854 -20.104   9.957  1.00 96.04           C
ATOM   3241  CG1 VAL D  98       0.102 -19.068  10.549  1.00 91.38           C
ATOM   3242  CG2 VAL D  98      -2.264 -19.744  10.431  1.00 92.35           C
ATOM   3243  N   ARG D  99       1.361 -21.251   7.956  1.00 96.89           N
ATOM   3244  CA  ARG D  99       2.729 -21.340   7.411  1.00 96.47           C
ATOM   3245  C   ARG D  99       2.789 -21.086   5.896  1.00 96.30           C
ATOM   3246  O   ARG D  99       3.749 -20.497   5.418  1.00 94.33           O
ATOM   3247  CB  ARG D  99       3.347 -22.704   7.719  1.00 95.65           C
ATOM   3248  CG  ARG D  99       3.721 -22.871   9.198  1.00 91.21           C
ATOM   3249  CD  ARG D  99       4.260 -24.283   9.438  1.00 87.91           C
ATOM   3250  NE  ARG D  99       4.620 -24.518  10.850  1.00 83.20           N
ATOM   3251  CZ  ARG D  99       5.840 -24.596  11.375  1.00 80.38           C
ATOM   3252  NH1 ARG D  99       6.909 -24.427  10.657  1.00 68.10           N
ATOM   3253  NH2 ARG D  99       5.993 -24.835  12.628  1.00 74.30           N
ATOM   3254  N   LEU D 100       1.779 -21.523   5.159  1.00 96.30           N
ATOM   3255  CA  LEU D 100       1.708 -21.317   3.709  1.00 96.07           C
ATOM   3256  C   LEU D 100       1.349 -19.867   3.326  1.00 95.83           C
ATOM   3257  O   LEU D 100       1.843 -19.364   2.320  1.00 94.05           O
ATOM   3258  CB  LEU D 100       0.670 -22.286   3.125  1.00 95.71           C
ATOM   3259  CG  LEU D 100       1.112 -23.759   3.076  1.00 94.84           C
ATOM   3260  CD1 LEU D 100      -0.095 -24.636   2.733  1.00 91.24           C
ATOM   3261  CD2 LEU D 100       2.182 -23.995   2.014  1.00 90.95           C
ATOM   3262  N   LEU D 101       0.480 -19.222   4.096  1.00 96.48           N
ATOM   3263  CA  LEU D 101      -0.089 -17.918   3.755  1.00 96.10           C
ATOM   3264  C   LEU D 101       0.715 -16.725   4.265  1.00 96.08           C
ATOM   3265  O   LEU D 101       0.819 -15.722   3.562  1.00 93.47           O
ATOM   3266  CB  LEU D 101      -1.517 -17.837   4.296  1.00 95.15           C
ATOM   3267  CG  LEU D 101      -2.535 -18.585   3.424  1.00 90.89           C
ATOM   3268  CD1 LEU D 101      -3.818 -18.792   4.209  1.00 84.22           C
ATOM   3269  CD2 LEU D 101      -2.868 -17.794   2.161  1.00 83.64           C
ATOM   3270  N   LEU D 102       1.224 -16.816   5.491  1.00 95.42           N
ATOM   3271  CA  LEU D 102       1.922 -15.707   6.124  1.00 95.16           C
ATOM   3272  C   LEU D 102       3.412 -15.699   5.745  1.00 94.56           C
ATOM   3273  O   LEU D 102       4.012 -16.766   5.610  1.00 92.06           O
ATOM   3274  CB  LEU D 102       1.711 -15.722   7.645  1.00 94.70           C
ATOM   3275  CG  LEU D 102       0.249 -15.658   8.127  1.00 93.43           C
ATOM   3276  CD1 LEU D 102       0.216 -15.485   9.636  1.00 89.03           C
ATOM   3277  CD2 LEU D 102      -0.538 -14.503   7.505  1.00 88.15           C
ATOM   3278  N   PRO D 103       4.020 -14.512   5.604  1.00 93.33           N
ATOM   3279  CA  PRO D 103       5.463 -14.375   5.451  1.00 92.42           C
ATOM   3280  C   PRO D 103       6.242 -14.848   6.690  1.00 91.75           C
ATOM   3281  O   PRO D 103       5.666 -15.070   7.751  1.00 87.68           O
ATOM   3282  CB  PRO D 103       5.692 -12.887   5.167  1.00 90.12           C
ATOM   3283  CG  PRO D 103       4.346 -12.396   4.661  1.00 87.72           C
ATOM   3284  CD  PRO D 103       3.366 -13.238   5.448  1.00 91.21           C
ATOM   3285  N   GLY D 104       7.562 -14.994   6.545  1.00 88.78           N
ATOM   3286  CA  GLY D 104       8.461 -15.673   7.472  1.00 88.08           C
ATOM   3287  C   GLY D 104       8.270 -15.408   8.971  1.00 88.63           C
ATOM   3288  O   GLY D 104       7.756 -16.273   9.686  1.00 82.84           O
ATOM   3289  N   GLU D 105       8.654 -14.238   9.469  1.00 90.83           N
ATOM   3290  CA  GLU D 105       8.575 -13.920  10.898  1.00 90.54           C
ATOM   3291  C   GLU D 105       7.131 -13.790  11.385  1.00 91.34           C
ATOM   3292  O   GLU D 105       6.773 -14.274  12.456  1.00 89.69           O
ATOM   3293  CB  GLU D 105       9.371 -12.640  11.206  1.00 88.49           C
ATOM   3294  CG  GLU D 105      10.889 -12.819  11.083  1.00 79.60           C
ATOM   3295  CD  GLU D 105      11.391 -13.965  11.979  1.00 74.29           C
ATOM   3296  OE1 GLU D 105      12.075 -14.875  11.454  1.00 66.58           O
ATOM   3297  OE2 GLU D 105      11.005 -14.015  13.156  1.00 66.74           O
ATOM   3298  N   LEU D 106       6.247 -13.236  10.564  1.00 91.23           N
ATOM   3299  CA  LEU D 106       4.825 -13.136  10.873  1.00 92.01           C
ATOM   3300  C   LEU D 106       4.196 -14.526  11.048  1.00 92.91           C
ATOM   3301  O   LEU D 106       3.411 -14.742  11.972  1.00 92.07           O
ATOM   3302  CB  LEU D 106       4.151 -12.319   9.750  1.00 91.43           C
ATOM   3303  CG  LEU D 106       2.766 -11.767  10.118  1.00 88.26           C
ATOM   3304  CD1 LEU D 106       2.858 -10.665  11.172  1.00 83.96           C
ATOM   3305  CD2 LEU D 106       2.121 -11.152   8.871  1.00 83.01           C
ATOM   3306  N   ALA D 107       4.585 -15.496  10.216  1.00 93.92           N
ATOM   3307  CA  ALA D 107       4.144 -16.876  10.348  1.00 94.23           C
ATOM   3308  C   ALA D 107       4.663 -17.531  11.631  1.00 94.27           C
ATOM   3309  O   ALA D 107       3.896 -18.207  12.318  1.00 93.00           O
ATOM   3310  CB  ALA D 107       4.575 -17.674   9.118  1.00 93.74           C
ATOM   3311  N   LYS D 108       5.936 -17.327  12.002  1.00 93.45           N
ATOM   3312  CA  LYS D 108       6.520 -17.892  13.226  1.00 93.22           C
ATOM   3313  C   LYS D 108       5.777 -17.403  14.473  1.00 93.33           C
ATOM   3314  O   LYS D 108       5.363 -18.221  15.293  1.00 92.10           O
ATOM   3315  CB  LYS D 108       8.008 -17.529  13.331  1.00 92.01           C
ATOM   3316  CG  LYS D 108       8.916 -18.248  12.323  1.00 82.45           C
ATOM   3317  CD  LYS D 108      10.354 -17.734  12.518  1.00 79.02           C
ATOM   3318  CE  LYS D 108      11.330 -18.189  11.452  1.00 69.01           C
ATOM   3319  NZ  LYS D 108      12.599 -17.428  11.568  1.00 61.26           N
ATOM   3320  N   HIS D 109       5.534 -16.102  14.581  1.00 93.17           N
ATOM   3321  CA  HIS D 109       4.802 -15.524  15.702  1.00 93.15           C
ATOM   3322  C   HIS D 109       3.343 -15.986  15.731  1.00 93.84           C
ATOM   3323  O   HIS D 109       2.850 -16.412  16.778  1.00 92.40           O
ATOM   3324  CB  HIS D 109       4.897 -14.000  15.655  1.00 92.24           C
ATOM   3325  CG  HIS D 109       6.260 -13.481  15.998  1.00 90.76           C
ATOM   3326  ND1 HIS D 109       7.312 -13.311  15.123  1.00 79.63           N
ATOM   3327  CD2 HIS D 109       6.702 -13.082  17.227  1.00 79.27           C
ATOM   3328  CE1 HIS D 109       8.350 -12.822  15.804  1.00 80.77           C
ATOM   3329  NE2 HIS D 109       8.025 -12.663  17.091  1.00 82.36           N
ATOM   3330  N   ALA D 110       2.651 -16.003  14.586  1.00 93.93           N
ATOM   3331  CA  ALA D 110       1.272 -16.479  14.510  1.00 94.55           C
ATOM   3332  C   ALA D 110       1.134 -17.964  14.906  1.00 94.95           C
ATOM   3333  O   ALA D 110       0.184 -18.349  15.583  1.00 93.97           O
ATOM   3334  CB  ALA D 110       0.757 -16.233  13.090  1.00 94.45           C
ATOM   3335  N   VAL D 111       2.097 -18.815  14.524  1.00 95.06           N
ATOM   3336  CA  VAL D 111       2.154 -20.220  14.933  1.00 95.23           C
ATOM   3337  C   VAL D 111       2.397 -20.348  16.435  1.00 95.13           C
ATOM   3338  O   VAL D 111       1.751 -21.182  17.084  1.00 93.89           O
ATOM   3339  CB  VAL D 111       3.214 -20.988  14.122  1.00 94.99           C
ATOM   3340  CG1 VAL D 111       3.545 -22.363  14.700  1.00 91.44           C
ATOM   3341  CG2 VAL D 111       2.723 -21.208  12.687  1.00 91.70           C
ATOM   3342  N   SER D 112       3.273 -19.542  17.010  1.00 94.75           N
ATOM   3343  CA  SER D 112       3.534 -19.518  18.452  1.00 94.24           C
ATOM   3344  C   SER D 112       2.270 -19.164  19.238  1.00 94.36           C
ATOM   3345  O   SER D 112       1.844 -19.939  20.095  1.00 93.29           O
ATOM   3346  CB  SER D 112       4.672 -18.533  18.764  1.00 93.03           C
ATOM   3347  OG  SER D 112       4.998 -18.585  20.134  1.00 81.01           O
ATOM   3348  N   GLU D 113       1.595 -18.072  18.875  1.00 94.40           N
ATOM   3349  CA  GLU D 113       0.362 -17.632  19.535  1.00 94.13           C
ATOM   3350  C   GLU D 113      -0.779 -18.639  19.383  1.00 94.69           C
ATOM   3351  O   GLU D 113      -1.474 -18.967  20.348  1.00 93.35           O
ATOM   3352  CB  GLU D 113      -0.049 -16.259  18.982  1.00 92.91           C
ATOM   3353  CG  GLU D 113       0.863 -15.113  19.458  1.00 86.69           C
ATOM   3354  CD  GLU D 113       0.898 -14.991  20.990  1.00 86.95           C
ATOM   3355  OE1 GLU D 113       2.000 -14.939  21.575  1.00 80.14           O
ATOM   3356  OE2 GLU D 113      -0.188 -15.019  21.602  1.00 80.44           O
ATOM   3357  N   GLY D 114      -0.951 -19.210  18.194  1.00 94.78           N
ATOM   3358  CA  GLY D 114      -1.953 -20.242  17.953  1.00 95.05           C
ATOM   3359  C   GLY D 114      -1.728 -21.495  18.800  1.00 95.43           C
ATOM   3360  O   GLY D 114      -2.672 -22.027  19.390  1.00 94.22           O
ATOM   3361  N   THR D 115      -0.479 -21.949  18.908  1.00 95.81           N
ATOM   3362  CA  THR D 115      -0.106 -23.112  19.719  1.00 95.77           C
ATOM   3363  C   THR D 115      -0.343 -22.836  21.207  1.00 95.65           C
ATOM   3364  O   THR D 115      -0.995 -23.628  21.885  1.00 94.33           O
ATOM   3365  CB  THR D 115       1.351 -23.524  19.467  1.00 94.96           C
ATOM   3366  OG1 THR D 115       1.542 -23.770  18.085  1.00 87.59           O
ATOM   3367  CG2 THR D 115       1.721 -24.820  20.185  1.00 84.76           C
ATOM   3368  N   LYS D 116       0.082 -21.675  21.694  1.00 94.96           N
ATOM   3369  CA  LYS D 116      -0.101 -21.236  23.080  1.00 94.85           C
ATOM   3370  C   LYS D 116      -1.579 -21.191  23.479  1.00 95.28           C
ATOM   3371  O   LYS D 116      -1.956 -21.683  24.545  1.00 94.38           O
ATOM   3372  CB  LYS D 116       0.556 -19.853  23.202  1.00 93.63           C
ATOM   3373  CG  LYS D 116       1.033 -19.489  24.617  1.00 86.82           C
ATOM   3374  CD  LYS D 116       1.667 -18.098  24.515  1.00 82.93           C
ATOM   3375  CE  LYS D 116       2.468 -17.694  25.746  1.00 72.43           C
ATOM   3376  NZ  LYS D 116       3.135 -16.399  25.480  1.00 65.13           N
ATOM   3377  N   ALA D 117      -2.436 -20.659  22.597  1.00 94.80           N
ATOM   3378  CA  ALA D 117      -3.869 -20.590  22.834  1.00 95.21           C
ATOM   3379  C   ALA D 117      -4.517 -21.982  22.896  1.00 95.64           C
ATOM   3380  O   ALA D 117      -5.346 -22.234  23.769  1.00 94.15           O
ATOM   3381  CB  ALA D 117      -4.506 -19.724  21.743  1.00 94.71           C
ATOM   3382  N   VAL D 118      -4.135 -22.906  22.006  1.00 95.51           N
ATOM   3383  CA  VAL D 118      -4.642 -24.285  22.016  1.00 95.69           C
ATOM   3384  C   VAL D 118      -4.194 -25.036  23.271  1.00 95.57           C
ATOM   3385  O   VAL D 118      -5.013 -25.706  23.896  1.00 93.90           O
ATOM   3386  CB  VAL D 118      -4.238 -25.041  20.739  1.00 95.17           C
ATOM   3387  CG1 VAL D 118      -4.571 -26.532  20.802  1.00 89.54           C
ATOM   3388  CG2 VAL D 118      -4.993 -24.475  19.529  1.00 90.15           C
ATOM   3389  N   THR D 119      -2.938 -24.889  23.686  1.00 95.83           N
ATOM   3390  CA  THR D 119      -2.418 -25.497  24.915  1.00 95.59           C
ATOM   3391  C   THR D 119      -3.170 -24.977  26.140  1.00 95.33           C
ATOM   3392  O   THR D 119      -3.688 -25.775  26.925  1.00 93.92           O
ATOM   3393  CB  THR D 119      -0.913 -25.240  25.054  1.00 94.70           C
ATOM   3394  OG1 THR D 119      -0.244 -25.762  23.928  1.00 86.78           O
ATOM   3395  CG2 THR D 119      -0.311 -25.932  26.281  1.00 83.68           C
ATOM   3396  N   LYS D 120      -3.340 -23.663  26.263  1.00 94.76           N
ATOM   3397  CA  LYS D 120      -4.088 -23.054  27.368  1.00 94.89           C
ATOM   3398  C   LYS D 120      -5.555 -23.492  27.387  1.00 94.79           C
ATOM   3399  O   LYS D 120      -6.108 -23.762  28.449  1.00 92.86           O
ATOM   3400  CB  LYS D 120      -3.945 -21.523  27.286  1.00 94.07           C
ATOM   3401  CG  LYS D 120      -4.533 -20.820  28.516  1.00 89.08           C
ATOM   3402  CD  LYS D 120      -4.237 -19.322  28.483  1.00 82.83           C
ATOM   3403  CE  LYS D 120      -4.752 -18.644  29.746  1.00 75.29           C
ATOM   3404  NZ  LYS D 120      -4.369 -17.224  29.825  1.00 65.88           N
ATOM   3405  N   TYR D 121      -6.191 -23.579  26.226  1.00 93.88           N
ATOM   3406  CA  TYR D 121      -7.570 -24.058  26.104  1.00 93.73           C
ATOM   3407  C   TYR D 121      -7.726 -25.517  26.532  1.00 93.36           C
ATOM   3408  O   TYR D 121      -8.702 -25.854  27.192  1.00 90.99           O
ATOM   3409  CB  TYR D 121      -8.057 -23.864  24.669  1.00 93.62           C
ATOM   3410  CG  TYR D 121      -9.433 -24.440  24.420  1.00 93.82           C
ATOM   3411  CD1 TYR D 121      -9.581 -25.708  23.806  1.00 89.35           C
ATOM   3412  CD2 TYR D 121     -10.584 -23.755  24.849  1.00 89.60           C
ATOM   3413  CE1 TYR D 121     -10.846 -26.267  23.629  1.00 88.44           C
ATOM   3414  CE2 TYR D 121     -11.860 -24.311  24.676  1.00 89.04           C
ATOM   3415  CZ  TYR D 121     -11.981 -25.570  24.062  1.00 90.75           C
ATOM   3416  OH  TYR D 121     -13.237 -26.124  23.896  1.00 89.24           O
ATOM   3417  N   THR D 122      -6.775 -26.367  26.152  1.00 94.28           N
ATOM   3418  CA  THR D 122      -6.801 -27.795  26.481  1.00 93.29           C
ATOM   3419  C   THR D 122      -6.557 -28.017  27.973  1.00 92.76           C
ATOM   3420  O   THR D 122      -7.268 -28.805  28.574  1.00 89.48           O
ATOM   3421  CB  THR D 122      -5.774 -28.566  25.636  1.00 91.67           C
ATOM   3422  OG1 THR D 122      -6.003 -28.307  24.266  1.00 81.32           O
ATOM   3423  CG2 THR D 122      -5.893 -30.078  25.831  1.00 77.84           C
ATOM   3424  N   SER D 123      -5.637 -27.279  28.572  1.00 92.58           N
ATOM   3425  CA  SER D 123      -5.375 -27.319  30.015  1.00 91.62           C
ATOM   3426  C   SER D 123      -6.545 -26.792  30.865  1.00 89.97           C
ATOM   3427  O   SER D 123      -6.734 -27.229  31.993  1.00 84.10           O
ATOM   3428  CB  SER D 123      -4.116 -26.518  30.317  1.00 89.44           C
ATOM   3429  OG  SER D 123      -3.846 -26.474  31.695  1.00 76.64           O
ATOM   3430  N   ALA D 124      -7.332 -25.870  30.331  1.00 88.11           N
ATOM   3431  CA  ALA D 124      -8.485 -25.283  31.024  1.00 85.18           C
ATOM   3432  C   ALA D 124      -9.815 -26.000  30.748  1.00 82.58           C
ATOM   3433  O   ALA D 124     -10.878 -25.490  31.114  1.00 75.13           O
ATOM   3434  CB  ALA D 124      -8.559 -23.795  30.648  1.00 80.75           C
ATOM   3435  N   LYS D 125      -9.815 -27.137  30.045  1.00 78.66           N
ATOM   3436  CA  LYS D 125     -11.005 -27.898  29.673  1.00 75.74           C
ATOM   3437  C   LYS D 125     -11.404 -28.899  30.744  1.00 71.05           C
ATOM   3438  O   LYS D 125     -10.520 -29.581  31.271  1.00 64.55           O
ATOM   3439  CB  LYS D 125     -10.827 -28.573  28.303  1.00 68.51           C
ATOM   3440  CG  LYS D 125     -12.161 -29.107  27.778  1.00 64.13           C
ATOM   3441  CD  LYS D 125     -12.015 -29.859  26.459  1.00 59.21           C
ATOM   3442  CE  LYS D 125     -13.380 -30.411  26.036  1.00 52.93           C
ATOM   3443  NZ  LYS D 125     -13.263 -31.321  24.873  1.00 50.39           N
ATOM   3444  OXT LYS D 125     -12.622 -28.989  30.980  1.00 54.51           O
TER    3445      LYS D 125
ATOM   3446  N   PRO E   1      49.998 -48.994 -50.921  1.00 16.70           N
ATOM   3447  CA  PRO E   1      48.548 -48.821 -50.993  1.00 22.22           C
ATOM   3448  C   PRO E   1      47.847 -50.105 -50.510  1.00 24.64           C
ATOM   3449  O   PRO E   1      47.247 -50.828 -51.310  1.00 22.09           O
ATOM   3450  CB  PRO E   1      48.267 -48.491 -52.463  1.00 19.92           C
ATOM   3451  CG  PRO E   1      49.334 -49.258 -53.207  1.00 20.15           C
ATOM   3452  CD  PRO E   1      50.504 -49.329 -52.229  1.00 24.10           C
ATOM   3453  N   GLU E   2      48.045 -50.441 -49.234  1.00 21.59           N
ATOM   3454  CA  GLU E   2      47.590 -51.730 -48.738  1.00 26.24           C
ATOM   3455  C   GLU E   2      46.059 -51.825 -48.763  1.00 24.90           C
ATOM   3456  O   GLU E   2      45.373 -50.875 -48.383  1.00 22.93           O
ATOM   3457  CB  GLU E   2      48.143 -52.025 -47.344  1.00 25.28           C
ATOM   3458  CG  GLU E   2      49.621 -52.435 -47.385  1.00 23.96           C
ATOM   3459  CD  GLU E   2      50.115 -52.948 -46.031  1.00 21.99           C
ATOM   3460  OE1 GLU E   2      51.033 -53.788 -46.032  1.00 23.84           O
ATOM   3461  OE2 GLU E   2      49.566 -52.512 -44.992  1.00 25.92           O
ATOM   3462  N   PRO E   3      45.500 -52.939 -49.258  1.00 22.18           N
ATOM   3463  CA  PRO E   3      44.068 -53.086 -49.437  1.00 25.45           C
ATOM   3464  C   PRO E   3      43.361 -53.037 -48.080  1.00 25.80           C
ATOM   3465  O   PRO E   3      43.650 -53.826 -47.185  1.00 23.74           O
ATOM   3466  CB  PRO E   3      43.875 -54.424 -50.164  1.00 22.82           C
ATOM   3467  CG  PRO E   3      45.119 -55.220 -49.778  1.00 22.09           C
ATOM   3468  CD  PRO E   3      46.198 -54.155 -49.640  1.00 26.02           C
ATOM   3469  N   ALA E   4      42.415 -52.134 -47.945  1.00 19.49           N
ATOM   3470  CA  ALA E   4      41.659 -51.940 -46.717  1.00 23.08           C
ATOM   3471  C   ALA E   4      40.909 -53.231 -46.367  1.00 23.12           C
ATOM   3472  O   ALA E   4      39.943 -53.600 -47.037  1.00 21.83           O
ATOM   3473  CB  ALA E   4      40.713 -50.750 -46.902  1.00 21.01           C
ATOM   3474  N   LYS E   5      41.375 -53.935 -45.333  1.00 18.73           N
ATOM   3475  CA  LYS E   5      40.799 -55.207 -44.910  1.00 24.32           C
ATOM   3476  C   LYS E   5      39.321 -55.004 -44.586  1.00 23.08           C
ATOM   3477  O   LYS E   5      38.966 -54.189 -43.733  1.00 20.75           O
ATOM   3478  CB  LYS E   5      41.546 -55.783 -43.696  1.00 22.45           C
ATOM   3479  CG  LYS E   5      42.897 -56.407 -44.083  1.00 21.59           C
ATOM   3480  CD  LYS E   5      43.606 -57.007 -42.866  1.00 20.59           C
ATOM   3481  CE  LYS E   5      44.919 -57.679 -43.282  1.00 19.87           C
ATOM   3482  NZ  LYS E   5      45.710 -58.178 -42.134  1.00 17.71           N
ATOM   3483  N   SER E   6      38.479 -55.768 -45.274  1.00 23.34           N
ATOM   3484  CA  SER E   6      37.036 -55.767 -45.044  1.00 25.88           C
ATOM   3485  C   SER E   6      36.746 -56.169 -43.598  1.00 24.71           C
ATOM   3486  O   SER E   6      37.007 -57.305 -43.201  1.00 23.25           O
ATOM   3487  CB  SER E   6      36.356 -56.729 -46.018  1.00 23.92           C
ATOM   3488  OG  SER E   6      36.953 -58.009 -45.961  1.00 22.71           O
ATOM   3489  N   ALA E   7      36.236 -55.242 -42.809  1.00 18.22           N
ATOM   3490  CA  ALA E   7      35.915 -55.500 -41.414  1.00 22.54           C
ATOM   3491  C   ALA E   7      34.893 -56.645 -41.329  1.00 22.13           C
ATOM   3492  O   ALA E   7      33.843 -56.575 -41.970  1.00 20.44           O
ATOM   3493  CB  ALA E   7      35.397 -54.214 -40.765  1.00 20.86           C
ATOM   3494  N   PRO E   8      35.190 -57.724 -40.590  1.00 19.43           N
ATOM   3495  CA  PRO E   8      34.341 -58.909 -40.560  1.00 22.50           C
ATOM   3496  C   PRO E   8      32.959 -58.558 -40.008  1.00 22.61           C
ATOM   3497  O   PRO E   8      32.828 -57.859 -38.997  1.00 20.80           O
ATOM   3498  CB  PRO E   8      35.087 -59.930 -39.705  1.00 20.82           C
ATOM   3499  CG  PRO E   8      35.991 -59.081 -38.817  1.00 20.15           C
ATOM   3500  CD  PRO E   8      36.333 -57.885 -39.695  1.00 22.72           C
ATOM   3501  N   ALA E   9      31.925 -59.073 -40.670  1.00 21.66           N
ATOM   3502  CA  ALA E   9      30.548 -58.849 -40.263  1.00 24.87           C
ATOM   3503  C   ALA E   9      30.357 -59.306 -38.806  1.00 24.28           C
ATOM   3504  O   ALA E   9      30.637 -60.466 -38.480  1.00 22.14           O
ATOM   3505  CB  ALA E   9      29.613 -59.600 -41.216  1.00 22.71           C
ATOM   3506  N   PRO E  10      29.896 -58.436 -37.902  1.00 20.51           N
ATOM   3507  CA  PRO E  10      29.769 -58.772 -36.493  1.00 22.70           C
ATOM   3508  C   PRO E  10      28.805 -59.953 -36.338  1.00 22.73           C
ATOM   3509  O   PRO E  10      27.651 -59.892 -36.769  1.00 20.91           O
ATOM   3510  CB  PRO E  10      29.283 -57.498 -35.795  1.00 21.06           C
ATOM   3511  CG  PRO E  10      28.626 -56.692 -36.906  1.00 20.35           C
ATOM   3512  CD  PRO E  10      29.417 -57.070 -38.147  1.00 23.06           C
ATOM   3513  N   LYS E  11      29.302 -61.035 -35.753  1.00 19.49           N
ATOM   3514  CA  LYS E  11      28.515 -62.248 -35.528  1.00 24.46           C
ATOM   3515  C   LYS E  11      27.239 -61.881 -34.765  1.00 23.10           C
ATOM   3516  O   LYS E  11      27.301 -61.245 -33.720  1.00 20.78           O
ATOM   3517  CB  LYS E  11      29.314 -63.312 -34.770  1.00 22.59           C
ATOM   3518  CG  LYS E  11      30.292 -64.096 -35.666  1.00 21.25           C
ATOM   3519  CD  LYS E  11      31.016 -65.212 -34.881  1.00 19.98           C
ATOM   3520  CE  LYS E  11      31.897 -66.058 -35.801  1.00 19.65           C
ATOM   3521  NZ  LYS E  11      32.624 -67.102 -35.079  1.00 17.28           N
ATOM   3522  N   LYS E  12      26.074 -62.314 -35.288  1.00 21.94           N
ATOM   3523  CA  LYS E  12      24.782 -62.208 -34.594  1.00 26.98           C
ATOM   3524  C   LYS E  12      24.896 -62.954 -33.260  1.00 25.10           C
ATOM   3525  O   LYS E  12      24.837 -64.187 -33.248  1.00 22.77           O
ATOM   3526  CB  LYS E  12      23.649 -62.793 -35.443  1.00 24.86           C
ATOM   3527  CG  LYS E  12      23.174 -61.860 -36.562  1.00 23.79           C
ATOM   3528  CD  LYS E  12      22.012 -62.499 -37.351  1.00 22.29           C
ATOM   3529  CE  LYS E  12      21.465 -61.536 -38.409  1.00 21.85           C
ATOM   3530  NZ  LYS E  12      20.429 -62.161 -39.250  1.00 19.12           N
ATOM   3531  N   GLY E  13      25.099 -62.237 -32.187  1.00 24.02           N
ATOM   3532  CA  GLY E  13      25.153 -62.814 -30.851  1.00 26.18           C
ATOM   3533  C   GLY E  13      23.881 -63.621 -30.595  1.00 25.70           C
ATOM   3534  O   GLY E  13      22.780 -63.152 -30.865  1.00 22.84           O
ATOM   3535  N   SER E  14      24.051 -64.854 -30.121  1.00 26.33           N
ATOM   3536  CA  SER E  14      22.921 -65.723 -29.818  1.00 27.62           C
ATOM   3537  C   SER E  14      22.016 -65.030 -28.799  1.00 27.20           C
ATOM   3538  O   SER E  14      22.444 -64.649 -27.715  1.00 25.47           O
ATOM   3539  CB  SER E  14      23.397 -67.089 -29.296  1.00 25.66           C
ATOM   3540  OG  SER E  14      24.196 -66.962 -28.135  1.00 23.42           O
ATOM   3541  N   LYS E  15      20.747 -64.867 -29.153  1.00 23.80           N
ATOM   3542  CA  LYS E  15      19.726 -64.444 -28.196  1.00 26.63           C
ATOM   3543  C   LYS E  15      19.626 -65.552 -27.142  1.00 25.47           C
ATOM   3544  O   LYS E  15      18.893 -66.516 -27.348  1.00 22.92           O
ATOM   3545  CB  LYS E  15      18.370 -64.229 -28.882  1.00 24.76           C
ATOM   3546  CG  LYS E  15      18.248 -62.893 -29.622  1.00 23.56           C
ATOM   3547  CD  LYS E  15      16.837 -62.738 -30.215  1.00 22.46           C
ATOM   3548  CE  LYS E  15      16.639 -61.360 -30.861  1.00 22.83           C
ATOM   3549  NZ  LYS E  15      15.302 -61.235 -31.481  1.00 19.96           N
ATOM   3550  N   LYS E  16      20.362 -65.425 -26.049  1.00 27.46           N
ATOM   3551  CA  LYS E  16      20.168 -66.309 -24.902  1.00 29.26           C
ATOM   3552  C   LYS E  16      18.685 -66.262 -24.553  1.00 27.55           C
ATOM   3553  O   LYS E  16      18.136 -65.181 -24.305  1.00 25.36           O
ATOM   3554  CB  LYS E  16      21.045 -65.927 -23.706  1.00 27.58           C
ATOM   3555  CG  LYS E  16      22.384 -66.676 -23.710  1.00 26.29           C
ATOM   3556  CD  LYS E  16      23.200 -66.395 -22.431  1.00 24.70           C
ATOM   3557  CE  LYS E  16      24.452 -67.266 -22.372  1.00 24.51           C
ATOM   3558  NZ  LYS E  16      25.251 -67.024 -21.166  1.00 21.27           N
ATOM   3559  N   ALA E  17      18.044 -67.420 -24.590  1.00 26.70           N
ATOM   3560  CA  ALA E  17      16.674 -67.564 -24.145  1.00 29.31           C
ATOM   3561  C   ALA E  17      16.626 -67.156 -22.669  1.00 29.20           C
ATOM   3562  O   ALA E  17      17.082 -67.897 -21.803  1.00 27.07           O
ATOM   3563  CB  ALA E  17      16.223 -69.010 -24.372  1.00 27.20           C
ATOM   3564  N   VAL E  18      16.156 -65.956 -22.403  1.00 31.34           N
ATOM   3565  CA  VAL E  18      15.888 -65.526 -21.033  1.00 31.85           C
ATOM   3566  C   VAL E  18      14.780 -66.447 -20.544  1.00 31.19           C
ATOM   3567  O   VAL E  18      13.638 -66.323 -20.979  1.00 28.52           O
ATOM   3568  CB  VAL E  18      15.493 -64.043 -20.939  1.00 29.35           C
ATOM   3569  CG1 VAL E  18      15.250 -63.632 -19.483  1.00 25.32           C
ATOM   3570  CG2 VAL E  18      16.592 -63.142 -21.507  1.00 27.49           C
ATOM   3571  N   THR E  19      15.162 -67.433 -19.734  1.00 30.01           N
ATOM   3572  CA  THR E  19      14.221 -68.361 -19.124  1.00 32.05           C
ATOM   3573  C   THR E  19      13.118 -67.537 -18.473  1.00 30.83           C
ATOM   3574  O   THR E  19      13.378 -66.630 -17.678  1.00 27.37           O
ATOM   3575  CB  THR E  19      14.905 -69.270 -18.089  1.00 29.21           C
ATOM   3576  OG1 THR E  19      15.880 -68.564 -17.359  1.00 26.58           O
ATOM   3577  CG2 THR E  19      15.629 -70.439 -18.775  1.00 26.65           C
ATOM   3578  N   LYS E  20      11.869 -67.803 -18.860  1.00 33.87           N
ATOM   3579  CA  LYS E  20      10.694 -67.214 -18.222  1.00 35.59           C
ATOM   3580  C   LYS E  20      10.696 -67.684 -16.768  1.00 34.68           C
ATOM   3581  O   LYS E  20      10.143 -68.734 -16.464  1.00 31.37           O
ATOM   3582  CB  LYS E  20       9.400 -67.657 -18.924  1.00 32.40           C
ATOM   3583  CG  LYS E  20       9.019 -66.839 -20.170  1.00 30.25           C
ATOM   3584  CD  LYS E  20       7.690 -67.358 -20.749  1.00 28.17           C
ATOM   3585  CE  LYS E  20       7.190 -66.503 -21.914  1.00 27.04           C
ATOM   3586  NZ  LYS E  20       5.971 -67.064 -22.533  1.00 23.64           N
ATOM   3587  N   ALA E  21      11.342 -66.935 -15.894  1.00 31.98           N
ATOM   3588  CA  ALA E  21      11.204 -67.156 -14.470  1.00 33.46           C
ATOM   3589  C   ALA E  21       9.702 -67.157 -14.180  1.00 33.45           C
ATOM   3590  O   ALA E  21       9.013 -66.187 -14.503  1.00 31.60           O
ATOM   3591  CB  ALA E  21      11.959 -66.071 -13.698  1.00 31.56           C
ATOM   3592  N   GLN E  22       9.206 -68.278 -13.654  1.00 34.35           N
ATOM   3593  CA  GLN E  22       7.808 -68.423 -13.283  1.00 37.09           C
ATOM   3594  C   GLN E  22       7.467 -67.274 -12.336  1.00 36.45           C
ATOM   3595  O   GLN E  22       7.938 -67.219 -11.196  1.00 33.52           O
ATOM   3596  CB  GLN E  22       7.551 -69.782 -12.611  1.00 33.68           C
ATOM   3597  CG  GLN E  22       7.408 -70.947 -13.609  1.00 31.59           C
ATOM   3598  CD  GLN E  22       7.160 -72.289 -12.896  1.00 28.97           C
ATOM   3599  OE1 GLN E  22       7.490 -72.466 -11.732  1.00 30.33           O
ATOM   3600  NE2 GLN E  22       6.593 -73.257 -13.559  1.00 29.09           N
ATOM   3601  N   LYS E  23       6.705 -66.302 -12.830  1.00 37.31           N
ATOM   3602  CA  LYS E  23       6.162 -65.255 -11.981  1.00 37.86           C
ATOM   3603  C   LYS E  23       5.244 -65.960 -10.991  1.00 36.75           C
ATOM   3604  O   LYS E  23       4.145 -66.340 -11.380  1.00 33.67           O
ATOM   3605  CB  LYS E  23       5.393 -64.213 -12.804  1.00 34.81           C
ATOM   3606  CG  LYS E  23       6.317 -63.171 -13.438  1.00 32.27           C
ATOM   3607  CD  LYS E  23       5.510 -62.160 -14.271  1.00 30.16           C
ATOM   3608  CE  LYS E  23       6.443 -61.085 -14.838  1.00 28.62           C
ATOM   3609  NZ  LYS E  23       5.778 -60.240 -15.842  1.00 25.05           N
ATOM   3610  N   LYS E  24       5.727 -66.175  -9.762  1.00 40.60           N
ATOM   3611  CA  LYS E  24       4.881 -66.648  -8.675  1.00 41.16           C
ATOM   3612  C   LYS E  24       3.599 -65.821  -8.693  1.00 40.13           C
ATOM   3613  O   LYS E  24       3.659 -64.591  -8.752  1.00 36.00           O
ATOM   3614  CB  LYS E  24       5.578 -66.543  -7.315  1.00 37.20           C
ATOM   3615  CG  LYS E  24       6.496 -67.742  -7.023  1.00 34.71           C
ATOM   3616  CD  LYS E  24       7.078 -67.668  -5.595  1.00 31.78           C
ATOM   3617  CE  LYS E  24       7.876 -68.941  -5.262  1.00 29.85           C
ATOM   3618  NZ  LYS E  24       8.430 -68.918  -3.898  1.00 27.05           N
ATOM   3619  N   ASP E  25       2.475 -66.507  -8.659  1.00 44.52           N
ATOM   3620  CA  ASP E  25       1.128 -65.952  -8.728  1.00 46.26           C
ATOM   3621  C   ASP E  25       0.744 -65.248  -7.404  1.00 45.10           C
ATOM   3622  O   ASP E  25      -0.331 -65.420  -6.845  1.00 41.35           O
ATOM   3623  CB  ASP E  25       0.160 -67.062  -9.144  1.00 42.69           C
ATOM   3624  CG  ASP E  25      -1.155 -66.540  -9.730  1.00 36.70           C
ATOM   3625  OD1 ASP E  25      -1.188 -65.358 -10.153  1.00 32.42           O
ATOM   3626  OD2 ASP E  25      -2.111 -67.340  -9.780  1.00 33.55           O
ATOM   3627  N   GLY E  26       1.667 -64.493  -6.851  1.00 42.61           N
ATOM   3628  CA  GLY E  26       1.395 -63.620  -5.731  1.00 44.29           C
ATOM   3629  C   GLY E  26       0.328 -62.640  -6.179  1.00 45.22           C
ATOM   3630  O   GLY E  26       0.595 -61.813  -7.040  1.00 42.02           O
ATOM   3631  N   LYS E  27      -0.890 -62.744  -5.596  1.00 47.49           N
ATOM   3632  CA  LYS E  27      -2.038 -61.877  -5.868  1.00 48.71           C
ATOM   3633  C   LYS E  27      -1.564 -60.426  -5.978  1.00 49.58           C
ATOM   3634  O   LYS E  27      -1.363 -59.755  -4.967  1.00 45.81           O
ATOM   3635  CB  LYS E  27      -3.095 -62.002  -4.759  1.00 45.02           C
ATOM   3636  CG  LYS E  27      -4.204 -63.022  -5.067  1.00 40.24           C
ATOM   3637  CD  LYS E  27      -5.225 -63.087  -3.919  1.00 36.62           C
ATOM   3638  CE  LYS E  27      -6.385 -64.018  -4.286  1.00 33.60           C
ATOM   3639  NZ  LYS E  27      -7.322 -64.246  -3.153  1.00 29.70           N
ATOM   3640  N   LYS E  28      -1.369 -59.937  -7.215  1.00 51.64           N
ATOM   3641  CA  LYS E  28      -0.909 -58.575  -7.476  1.00 52.68           C
ATOM   3642  C   LYS E  28      -1.882 -57.637  -6.793  1.00 52.98           C
ATOM   3643  O   LYS E  28      -3.032 -57.532  -7.205  1.00 48.95           O
ATOM   3644  CB  LYS E  28      -0.845 -58.278  -8.977  1.00 48.87           C
ATOM   3645  CG  LYS E  28       0.538 -58.545  -9.589  1.00 44.08           C
ATOM   3646  CD  LYS E  28       0.519 -58.198 -11.074  1.00 40.08           C
ATOM   3647  CE  LYS E  28       1.901 -58.355 -11.705  1.00 36.71           C
ATOM   3648  NZ  LYS E  28       1.854 -58.167 -13.167  1.00 33.14           N
ATOM   3649  N   ARG E  29      -1.427 -56.985  -5.739  1.00 53.91           N
ATOM   3650  CA  ARG E  29      -2.248 -56.082  -4.950  1.00 55.14           C
ATOM   3651  C   ARG E  29      -2.828 -55.047  -5.910  1.00 56.13           C
ATOM   3652  O   ARG E  29      -2.075 -54.288  -6.512  1.00 52.50           O
ATOM   3653  CB  ARG E  29      -1.383 -55.465  -3.833  1.00 50.65           C
ATOM   3654  CG  ARG E  29      -2.197 -54.903  -2.664  1.00 45.62           C
ATOM   3655  CD  ARG E  29      -1.246 -54.358  -1.591  1.00 42.53           C
ATOM   3656  NE  ARG E  29      -1.945 -54.037  -0.333  1.00 39.22           N
ATOM   3657  CZ  ARG E  29      -1.390 -53.551   0.775  1.00 36.13           C
ATOM   3658  NH1 ARG E  29      -0.117 -53.245   0.825  1.00 34.02           N
ATOM   3659  NH2 ARG E  29      -2.089 -53.378   1.844  1.00 33.64           N
ATOM   3660  N   LYS E  30      -4.157 -55.063  -6.113  1.00 55.42           N
ATOM   3661  CA  LYS E  30      -4.837 -54.191  -7.073  1.00 55.73           C
ATOM   3662  C   LYS E  30      -4.436 -52.749  -6.777  1.00 57.27           C
ATOM   3663  O   LYS E  30      -4.668 -52.266  -5.671  1.00 53.03           O
ATOM   3664  CB  LYS E  30      -6.358 -54.364  -7.019  1.00 50.57           C
ATOM   3665  CG  LYS E  30      -6.909 -55.365  -8.055  1.00 45.50           C
ATOM   3666  CD  LYS E  30      -8.437 -55.470  -7.986  1.00 40.33           C
ATOM   3667  CE  LYS E  30      -8.983 -56.368  -9.105  1.00 36.10           C
ATOM   3668  NZ  LYS E  30     -10.450 -56.588  -9.022  1.00 31.93           N
ATOM   3669  N   ARG E  31      -3.831 -52.092  -7.763  1.00 60.82           N
ATOM   3670  CA  ARG E  31      -3.504 -50.674  -7.632  1.00 62.57           C
ATOM   3671  C   ARG E  31      -4.767 -49.899  -7.282  1.00 63.80           C
ATOM   3672  O   ARG E  31      -5.846 -50.201  -7.792  1.00 59.70           O
ATOM   3673  CB  ARG E  31      -2.871 -50.125  -8.926  1.00 57.55           C
ATOM   3674  CG  ARG E  31      -1.378 -50.460  -9.036  1.00 53.02           C
ATOM   3675  CD  ARG E  31      -0.775 -49.822 -10.295  1.00 49.32           C
ATOM   3676  NE  ARG E  31       0.688 -49.953 -10.330  1.00 44.81           N
ATOM   3677  CZ  ARG E  31       1.488 -49.545 -11.313  1.00 40.64           C
ATOM   3678  NH1 ARG E  31       1.016 -48.998 -12.395  1.00 37.91           N
ATOM   3679  NH2 ARG E  31       2.782 -49.686 -11.212  1.00 37.43           N
ATOM   3680  N   SER E  32      -4.633 -48.896  -6.428  1.00 68.81           N
ATOM   3681  CA  SER E  32      -5.735 -48.002  -6.101  1.00 69.59           C
ATOM   3682  C   SER E  32      -6.323 -47.416  -7.384  1.00 70.55           C
ATOM   3683  O   SER E  32      -5.598 -46.906  -8.233  1.00 65.45           O
ATOM   3684  CB  SER E  32      -5.266 -46.880  -5.175  1.00 63.68           C
ATOM   3685  OG  SER E  32      -6.370 -46.066  -4.828  1.00 56.33           O
ATOM   3686  N   ARG E  33      -7.643 -47.492  -7.512  1.00 75.40           N
ATOM   3687  CA  ARG E  33      -8.372 -46.943  -8.655  1.00 77.08           C
ATOM   3688  C   ARG E  33      -8.194 -45.431  -8.687  1.00 78.76           C
ATOM   3689  O   ARG E  33      -8.554 -44.745  -7.730  1.00 75.80           O
ATOM   3690  CB  ARG E  33      -9.847 -47.369  -8.562  1.00 72.22           C
ATOM   3691  CG  ARG E  33     -10.690 -46.827  -9.722  1.00 66.95           C
ATOM   3692  CD  ARG E  33     -12.122 -47.359  -9.639  1.00 65.07           C
ATOM   3693  NE  ARG E  33     -12.953 -46.803 -10.718  1.00 60.25           N
ATOM   3694  CZ  ARG E  33     -14.193 -47.154 -11.032  1.00 56.00           C
ATOM   3695  NH1 ARG E  33     -14.827 -48.074 -10.364  1.00 51.57           N
ATOM   3696  NH2 ARG E  33     -14.810 -46.579 -12.012  1.00 51.15           N
ATOM   3697  N   LYS E  34      -7.688 -44.908  -9.804  1.00 80.60           N
ATOM   3698  CA  LYS E  34      -7.614 -43.474 -10.064  1.00 82.50           C
ATOM   3699  C   LYS E  34      -8.667 -43.111 -11.102  1.00 84.55           C
ATOM   3700  O   LYS E  34      -8.648 -43.637 -12.205  1.00 79.48           O
ATOM   3701  CB  LYS E  34      -6.211 -43.068 -10.520  1.00 77.90           C
ATOM   3702  CG  LYS E  34      -5.170 -43.207  -9.387  1.00 68.97           C
ATOM   3703  CD  LYS E  34      -3.811 -42.668  -9.837  1.00 63.35           C
ATOM   3704  CE  LYS E  34      -2.787 -42.761  -8.701  1.00 54.61           C
ATOM   3705  NZ  LYS E  34      -1.496 -42.142  -9.070  1.00 47.36           N
ATOM   3706  N   GLU E  35      -9.561 -42.213 -10.745  1.00 84.93           N
ATOM   3707  CA  GLU E  35     -10.536 -41.697 -11.699  1.00 86.50           C
ATOM   3708  C   GLU E  35      -9.906 -40.626 -12.594  1.00 87.90           C
ATOM   3709  O   GLU E  35      -9.058 -39.848 -12.163  1.00 85.70           O
ATOM   3710  CB  GLU E  35     -11.773 -41.159 -10.983  1.00 83.49           C
ATOM   3711  CG  GLU E  35     -12.558 -42.284 -10.297  1.00 77.25           C
ATOM   3712  CD  GLU E  35     -13.907 -41.797  -9.755  1.00 76.95           C
ATOM   3713  OE1 GLU E  35     -14.735 -42.636  -9.347  1.00 68.73           O
ATOM   3714  OE2 GLU E  35     -14.158 -40.582  -9.723  1.00 71.83           O
ATOM   3715  N   SER E  36     -10.355 -40.608 -13.850  1.00 89.94           N
ATOM   3716  CA  SER E  36      -9.915 -39.655 -14.864  1.00 90.91           C
ATOM   3717  C   SER E  36     -11.076 -39.339 -15.803  1.00 92.12           C
ATOM   3718  O   SER E  36     -12.036 -40.114 -15.901  1.00 90.26           O
ATOM   3719  CB  SER E  36      -8.729 -40.259 -15.622  1.00 88.39           C
ATOM   3720  OG  SER E  36      -8.365 -39.469 -16.725  1.00 81.71           O
ATOM   3721  N   TYR E  37     -10.992 -38.209 -16.507  1.00 92.49           N
ATOM   3722  CA  TYR E  37     -11.909 -37.854 -17.588  1.00 93.10           C
ATOM   3723  C   TYR E  37     -11.474 -38.411 -18.952  1.00 93.14           C
ATOM   3724  O   TYR E  37     -12.167 -38.207 -19.934  1.00 91.36           O
ATOM   3725  CB  TYR E  37     -12.082 -36.334 -17.628  1.00 93.35           C
ATOM   3726  CG  TYR E  37     -12.773 -35.779 -16.407  1.00 93.90           C
ATOM   3727  CD1 TYR E  37     -14.180 -35.839 -16.296  1.00 91.18           C
ATOM   3728  CD2 TYR E  37     -12.031 -35.195 -15.360  1.00 90.89           C
ATOM   3729  CE1 TYR E  37     -14.831 -35.316 -15.171  1.00 89.95           C
ATOM   3730  CE2 TYR E  37     -12.671 -34.681 -14.231  1.00 90.39           C
ATOM   3731  CZ  TYR E  37     -14.071 -34.739 -14.142  1.00 92.05           C
ATOM   3732  OH  TYR E  37     -14.715 -34.223 -13.031  1.00 90.96           O
ATOM   3733  N   SER E  38     -10.377 -39.165 -19.025  1.00 93.08           N
ATOM   3734  CA  SER E  38      -9.762 -39.611 -20.284  1.00 93.06           C
ATOM   3735  C   SER E  38     -10.728 -40.276 -21.270  1.00 93.66           C
ATOM   3736  O   SER E  38     -10.685 -39.970 -22.454  1.00 92.69           O
ATOM   3737  CB  SER E  38      -8.611 -40.580 -20.002  1.00 91.61           C
ATOM   3738  OG  SER E  38      -7.670 -40.000 -19.125  1.00 81.72           O
ATOM   3739  N   ILE E  39     -11.615 -41.158 -20.794  1.00 92.57           N
ATOM   3740  CA  ILE E  39     -12.566 -41.833 -21.691  1.00 92.11           C
ATOM   3741  C   ILE E  39     -13.594 -40.868 -22.287  1.00 92.71           C
ATOM   3742  O   ILE E  39     -14.038 -41.071 -23.407  1.00 91.68           O
ATOM   3743  CB  ILE E  39     -13.266 -43.021 -20.994  1.00 90.64           C
ATOM   3744  CG1 ILE E  39     -14.124 -42.582 -19.791  1.00 83.62           C
ATOM   3745  CG2 ILE E  39     -12.214 -44.070 -20.585  1.00 82.26           C
ATOM   3746  CD1 ILE E  39     -15.042 -43.692 -19.255  1.00 76.43           C
ATOM   3747  N   TYR E  40     -13.974 -39.829 -21.550  1.00 93.27           N
ATOM   3748  CA  TYR E  40     -14.949 -38.838 -22.010  1.00 93.65           C
ATOM   3749  C   TYR E  40     -14.296 -37.864 -22.989  1.00 94.10           C
ATOM   3750  O   TYR E  40     -14.844 -37.618 -24.054  1.00 93.14           O
ATOM   3751  CB  TYR E  40     -15.550 -38.114 -20.807  1.00 93.74           C
ATOM   3752  CG  TYR E  40     -16.050 -39.048 -19.718  1.00 93.69           C
ATOM   3753  CD1 TYR E  40     -17.144 -39.903 -19.947  1.00 90.55           C
ATOM   3754  CD2 TYR E  40     -15.377 -39.111 -18.486  1.00 90.40           C
ATOM   3755  CE1 TYR E  40     -17.571 -40.798 -18.960  1.00 89.25           C
ATOM   3756  CE2 TYR E  40     -15.796 -39.999 -17.485  1.00 89.28           C
ATOM   3757  CZ  TYR E  40     -16.892 -40.846 -17.726  1.00 90.75           C
ATOM   3758  OH  TYR E  40     -17.304 -41.732 -16.753  1.00 90.17           O
ATOM   3759  N   VAL E  41     -13.081 -37.399 -22.672  1.00 93.93           N
ATOM   3760  CA  VAL E  41     -12.259 -36.598 -23.587  1.00 94.42           C
ATOM   3761  C   VAL E  41     -12.047 -37.332 -24.915  1.00 94.69           C
ATOM   3762  O   VAL E  41     -12.191 -36.742 -25.978  1.00 93.17           O
ATOM   3763  CB  VAL E  41     -10.906 -36.258 -22.932  1.00 94.37           C
ATOM   3764  CG1 VAL E  41      -9.958 -35.531 -23.889  1.00 91.00           C
ATOM   3765  CG2 VAL E  41     -11.084 -35.377 -21.696  1.00 91.21           C
ATOM   3766  N   TYR E  42     -11.766 -38.650 -24.862  1.00 93.18           N
ATOM   3767  CA  TYR E  42     -11.583 -39.440 -26.082  1.00 92.89           C
ATOM   3768  C   TYR E  42     -12.876 -39.582 -26.900  1.00 93.17           C
ATOM   3769  O   TYR E  42     -12.831 -39.501 -28.122  1.00 92.26           O
ATOM   3770  CB  TYR E  42     -11.011 -40.809 -25.716  1.00 91.93           C
ATOM   3771  CG  TYR E  42     -10.488 -41.562 -26.916  1.00 89.10           C
ATOM   3772  CD1 TYR E  42     -11.282 -42.517 -27.583  1.00 83.31           C
ATOM   3773  CD2 TYR E  42      -9.188 -41.292 -27.398  1.00 82.71           C
ATOM   3774  CE1 TYR E  42     -10.789 -43.191 -28.705  1.00 80.57           C
ATOM   3775  CE2 TYR E  42      -8.683 -41.966 -28.518  1.00 80.28           C
ATOM   3776  CZ  TYR E  42      -9.489 -42.916 -29.170  1.00 82.40           C
ATOM   3777  OH  TYR E  42      -8.995 -43.584 -30.267  1.00 80.47           O
ATOM   3778  N   LYS E  43     -14.039 -39.750 -26.245  1.00 93.69           N
ATOM   3779  CA  LYS E  43     -15.332 -39.767 -26.936  1.00 94.07           C
ATOM   3780  C   LYS E  43     -15.608 -38.439 -27.643  1.00 94.57           C
ATOM   3781  O   LYS E  43     -15.967 -38.445 -28.816  1.00 93.40           O
ATOM   3782  CB  LYS E  43     -16.471 -40.086 -25.962  1.00 93.75           C
ATOM   3783  CG  LYS E  43     -16.512 -41.550 -25.519  1.00 91.22           C
ATOM   3784  CD  LYS E  43     -17.651 -41.722 -24.527  1.00 88.10           C
ATOM   3785  CE  LYS E  43     -17.814 -43.172 -24.071  1.00 83.83           C
ATOM   3786  NZ  LYS E  43     -19.070 -43.341 -23.301  1.00 75.60           N
ATOM   3787  N   VAL E  44     -15.395 -37.323 -26.961  1.00 94.94           N
ATOM   3788  CA  VAL E  44     -15.548 -35.981 -27.543  1.00 95.25           C
ATOM   3789  C   VAL E  44     -14.576 -35.787 -28.716  1.00 95.32           C
ATOM   3790  O   VAL E  44     -14.991 -35.351 -29.782  1.00 93.92           O
ATOM   3791  CB  VAL E  44     -15.364 -34.888 -26.475  1.00 95.05           C
ATOM   3792  CG1 VAL E  44     -15.402 -33.479 -27.070  1.00 90.75           C
ATOM   3793  CG2 VAL E  44     -16.476 -34.963 -25.416  1.00 91.28           C
ATOM   3794  N   LEU E  45     -13.312 -36.204 -28.573  1.00 94.41           N
ATOM   3795  CA  LEU E  45     -12.345 -36.146 -29.671  1.00 94.66           C
ATOM   3796  C   LEU E  45     -12.842 -36.893 -30.917  1.00 94.50           C
ATOM   3797  O   LEU E  45     -12.681 -36.383 -32.023  1.00 93.26           O
ATOM   3798  CB  LEU E  45     -10.996 -36.709 -29.197  1.00 94.69           C
ATOM   3799  CG  LEU E  45      -9.915 -36.777 -30.298  1.00 94.11           C
ATOM   3800  CD1 LEU E  45      -9.568 -35.404 -30.873  1.00 88.98           C
ATOM   3801  CD2 LEU E  45      -8.633 -37.383 -29.722  1.00 88.57           C
ATOM   3802  N   LYS E  46     -13.451 -38.061 -30.743  1.00 94.88           N
ATOM   3803  CA  LYS E  46     -13.975 -38.836 -31.880  1.00 94.83           C
ATOM   3804  C   LYS E  46     -15.221 -38.215 -32.521  1.00 94.65           C
ATOM   3805  O   LYS E  46     -15.473 -38.478 -33.688  1.00 92.19           O
ATOM   3806  CB  LYS E  46     -14.219 -40.296 -31.468  1.00 93.78           C
ATOM   3807  CG  LYS E  46     -12.923 -41.082 -31.178  1.00 90.17           C
ATOM   3808  CD  LYS E  46     -11.972 -41.026 -32.367  1.00 86.86           C
ATOM   3809  CE  LYS E  46     -10.737 -41.897 -32.216  1.00 83.31           C
ATOM   3810  NZ  LYS E  46      -9.864 -41.726 -33.398  1.00 76.22           N
ATOM   3811  N   GLN E  47     -15.965 -37.382 -31.805  1.00 95.13           N
ATOM   3812  CA  GLN E  47     -17.064 -36.609 -32.383  1.00 94.76           C
ATOM   3813  C   GLN E  47     -16.548 -35.429 -33.219  1.00 94.92           C
ATOM   3814  O   GLN E  47     -17.112 -35.120 -34.262  1.00 92.45           O
ATOM   3815  CB  GLN E  47     -17.990 -36.097 -31.276  1.00 93.64           C
ATOM   3816  CG  GLN E  47     -18.762 -37.231 -30.575  1.00 89.75           C
ATOM   3817  CD  GLN E  47     -19.645 -36.723 -29.444  1.00 89.44           C
ATOM   3818  OE1 GLN E  47     -19.236 -35.990 -28.568  1.00 81.86           O
ATOM   3819  NE2 GLN E  47     -20.907 -37.112 -29.418  1.00 79.94           N
ATOM   3820  N   VAL E  48     -15.461 -34.797 -32.782  1.00 94.82           N
ATOM   3821  CA  VAL E  48     -14.892 -33.604 -33.436  1.00 94.33           C
ATOM   3822  C   VAL E  48     -13.946 -33.987 -34.581  1.00 94.13           C
ATOM   3823  O   VAL E  48     -14.019 -33.434 -35.676  1.00 90.18           O
ATOM   3824  CB  VAL E  48     -14.173 -32.735 -32.386  1.00 92.81           C
ATOM   3825  CG1 VAL E  48     -13.631 -31.466 -33.009  1.00 82.66           C
ATOM   3826  CG2 VAL E  48     -15.118 -32.306 -31.255  1.00 82.80           C
ATOM   3827  N   HIS E  49     -13.062 -34.960 -34.334  1.00 93.84           N
ATOM   3828  CA  HIS E  49     -12.079 -35.456 -35.296  1.00 93.89           C
ATOM   3829  C   HIS E  49     -12.004 -36.989 -35.240  1.00 93.70           C
ATOM   3830  O   HIS E  49     -11.178 -37.542 -34.511  1.00 90.46           O
ATOM   3831  CB  HIS E  49     -10.707 -34.830 -35.002  1.00 92.87           C
ATOM   3832  CG  HIS E  49     -10.605 -33.371 -35.361  1.00 92.67           C
ATOM   3833  ND1 HIS E  49     -10.679 -32.845 -36.640  1.00 82.15           N
ATOM   3834  CD2 HIS E  49     -10.376 -32.335 -34.497  1.00 81.79           C
ATOM   3835  CE1 HIS E  49     -10.512 -31.516 -36.538  1.00 83.31           C
ATOM   3836  NE2 HIS E  49     -10.317 -31.181 -35.257  1.00 85.26           N
ATOM   3837  N   PRO E  50     -12.826 -37.707 -36.004  1.00 93.67           N
ATOM   3838  CA  PRO E  50     -12.905 -39.172 -35.948  1.00 93.69           C
ATOM   3839  C   PRO E  50     -11.568 -39.891 -36.169  1.00 93.35           C
ATOM   3840  O   PRO E  50     -11.271 -40.880 -35.492  1.00 90.12           O
ATOM   3841  CB  PRO E  50     -13.927 -39.547 -37.018  1.00 92.30           C
ATOM   3842  CG  PRO E  50     -14.846 -38.326 -37.074  1.00 89.94           C
ATOM   3843  CD  PRO E  50     -13.888 -37.169 -36.848  1.00 93.14           C
ATOM   3844  N   ASP E  51     -10.736 -39.357 -37.061  1.00 92.70           N
ATOM   3845  CA  ASP E  51      -9.464 -39.971 -37.466  1.00 92.14           C
ATOM   3846  C   ASP E  51      -8.261 -39.502 -36.642  1.00 92.04           C
ATOM   3847  O   ASP E  51      -7.132 -39.974 -36.827  1.00 88.20           O
ATOM   3848  CB  ASP E  51      -9.251 -39.716 -38.960  1.00 89.91           C
ATOM   3849  CG  ASP E  51     -10.435 -40.258 -39.753  1.00 81.66           C
ATOM   3850  OD1 ASP E  51     -10.809 -41.422 -39.481  1.00 72.34           O
ATOM   3851  OD2 ASP E  51     -10.987 -39.481 -40.543  1.00 72.18           O
ATOM   3852  N   THR E  52      -8.472 -38.600 -35.681  1.00 92.25           N
ATOM   3853  CA  THR E  52      -7.401 -38.045 -34.853  1.00 92.41           C
ATOM   3854  C   THR E  52      -7.284 -38.798 -33.532  1.00 92.47           C
ATOM   3855  O   THR E  52      -8.260 -39.074 -32.835  1.00 90.34           O
ATOM   3856  CB  THR E  52      -7.570 -36.535 -34.671  1.00 91.60           C
ATOM   3857  OG1 THR E  52      -7.600 -35.924 -35.944  1.00 82.24           O
ATOM   3858  CG2 THR E  52      -6.410 -35.896 -33.929  1.00 81.53           C
ATOM   3859  N   GLY E  53      -6.043 -39.125 -33.148  1.00 91.84           N
ATOM   3860  CA  GLY E  53      -5.699 -39.682 -31.854  1.00 91.67           C
ATOM   3861  C   GLY E  53      -5.137 -38.644 -30.883  1.00 92.32           C
ATOM   3862  O   GLY E  53      -4.929 -37.488 -31.218  1.00 91.07           O
ATOM   3863  N   ILE E  54      -4.847 -39.073 -29.658  1.00 91.79           N
ATOM   3864  CA  ILE E  54      -4.262 -38.214 -28.618  1.00 92.55           C
ATOM   3865  C   ILE E  54      -3.153 -38.958 -27.868  1.00 92.47           C
ATOM   3866  O   ILE E  54      -3.292 -40.120 -27.515  1.00 90.48           O
ATOM   3867  CB  ILE E  54      -5.367 -37.648 -27.713  1.00 92.59           C
ATOM   3868  CG1 ILE E  54      -4.795 -36.595 -26.746  1.00 89.96           C
ATOM   3869  CG2 ILE E  54      -6.126 -38.749 -26.961  1.00 89.82           C
ATOM   3870  CD1 ILE E  54      -5.869 -35.733 -26.056  1.00 87.71           C
ATOM   3871  N   SER E  55      -2.035 -38.286 -27.599  1.00 92.82           N
ATOM   3872  CA  SER E  55      -0.951 -38.859 -26.804  1.00 92.51           C
ATOM   3873  C   SER E  55      -1.313 -38.910 -25.318  1.00 92.79           C
ATOM   3874  O   SER E  55      -2.117 -38.118 -24.832  1.00 91.64           O
ATOM   3875  CB  SER E  55       0.351 -38.086 -27.026  1.00 90.87           C
ATOM   3876  OG  SER E  55       0.356 -36.850 -26.340  1.00 83.95           O
ATOM   3877  N   SER E  56      -0.677 -39.797 -24.551  1.00 92.31           N
ATOM   3878  CA  SER E  56      -0.905 -39.897 -23.104  1.00 91.98           C
ATOM   3879  C   SER E  56      -0.577 -38.602 -22.356  1.00 92.59           C
ATOM   3880  O   SER E  56      -1.305 -38.227 -21.440  1.00 91.56           O
ATOM   3881  CB  SER E  56      -0.088 -41.054 -22.515  1.00 90.20           C
ATOM   3882  OG  SER E  56       1.282 -40.891 -22.796  1.00 80.68           O
ATOM   3883  N   LYS E  57       0.453 -37.869 -22.768  1.00 93.72           N
ATOM   3884  CA  LYS E  57       0.800 -36.570 -22.186  1.00 94.07           C
ATOM   3885  C   LYS E  57      -0.269 -35.510 -22.484  1.00 94.72           C
ATOM   3886  O   LYS E  57      -0.663 -34.784 -21.580  1.00 93.73           O
ATOM   3887  CB  LYS E  57       2.168 -36.089 -22.689  1.00 93.73           C
ATOM   3888  CG  LYS E  57       3.359 -36.919 -22.169  1.00 90.54           C
ATOM   3889  CD  LYS E  57       4.668 -36.278 -22.621  1.00 84.44           C
ATOM   3890  CE  LYS E  57       5.904 -37.030 -22.103  1.00 79.02           C
ATOM   3891  NZ  LYS E  57       7.160 -36.348 -22.483  1.00 69.05           N
ATOM   3892  N   ALA E  58      -0.768 -35.453 -23.718  1.00 94.61           N
ATOM   3893  CA  ALA E  58      -1.845 -34.535 -24.088  1.00 94.83           C
ATOM   3894  C   ALA E  58      -3.147 -34.871 -23.339  1.00 94.98           C
ATOM   3895  O   ALA E  58      -3.811 -33.976 -22.838  1.00 93.91           O
ATOM   3896  CB  ALA E  58      -2.027 -34.570 -25.605  1.00 94.66           C
ATOM   3897  N   MET E  59      -3.458 -36.163 -23.170  1.00 94.52           N
ATOM   3898  CA  MET E  59      -4.590 -36.602 -22.361  1.00 94.79           C
ATOM   3899  C   MET E  59      -4.444 -36.181 -20.894  1.00 95.02           C
ATOM   3900  O   MET E  59      -5.413 -35.763 -20.274  1.00 94.30           O
ATOM   3901  CB  MET E  59      -4.747 -38.120 -22.487  1.00 94.21           C
ATOM   3902  CG  MET E  59      -5.988 -38.639 -21.786  1.00 92.09           C
ATOM   3903  SD  MET E  59      -7.549 -37.973 -22.421  1.00 90.46           S
ATOM   3904  CE  MET E  59      -7.716 -38.946 -23.933  1.00 83.63           C
ATOM   3905  N   GLY E  60      -3.244 -36.258 -20.327  1.00 95.37           N
ATOM   3906  CA  GLY E  60      -2.953 -35.750 -18.986  1.00 95.33           C
ATOM   3907  C   GLY E  60      -3.218 -34.251 -18.852  1.00 95.83           C
ATOM   3908  O   GLY E  60      -3.829 -33.826 -17.879  1.00 94.91           O
ATOM   3909  N   ILE E  61      -2.834 -33.459 -19.852  1.00 95.70           N
ATOM   3910  CA  ILE E  61      -3.098 -32.020 -19.903  1.00 96.05           C
ATOM   3911  C   ILE E  61      -4.606 -31.739 -19.986  1.00 96.02           C
ATOM   3912  O   ILE E  61      -5.106 -30.921 -19.215  1.00 94.88           O
ATOM   3913  CB  ILE E  61      -2.330 -31.369 -21.068  1.00 96.05           C
ATOM   3914  CG1 ILE E  61      -0.813 -31.401 -20.773  1.00 94.11           C
ATOM   3915  CG2 ILE E  61      -2.781 -29.916 -21.323  1.00 94.55           C
ATOM   3916  CD1 ILE E  61       0.048 -31.241 -22.019  1.00 89.59           C
ATOM   3917  N   MET E  62      -5.335 -32.442 -20.855  1.00 95.97           N
ATOM   3918  CA  MET E  62      -6.791 -32.310 -20.956  1.00 96.05           C
ATOM   3919  C   MET E  62      -7.491 -32.686 -19.650  1.00 96.03           C
ATOM   3920  O   MET E  62      -8.433 -32.013 -19.236  1.00 94.89           O
ATOM   3921  CB  MET E  62      -7.327 -33.183 -22.095  1.00 95.75           C
ATOM   3922  CG  MET E  62      -6.961 -32.663 -23.481  1.00 93.66           C
ATOM   3923  SD  MET E  62      -7.434 -30.948 -23.830  1.00 93.87           S
ATOM   3924  CE  MET E  62      -9.216 -31.018 -23.640  1.00 87.15           C
ATOM   3925  N   ASN E  63      -7.034 -33.720 -18.958  1.00 95.53           N
ATOM   3926  CA  ASN E  63      -7.589 -34.092 -17.660  1.00 95.34           C
ATOM   3927  C   ASN E  63      -7.321 -33.018 -16.595  1.00 95.55           C
ATOM   3928  O   ASN E  63      -8.216 -32.706 -15.807  1.00 94.23           O
ATOM   3929  CB  ASN E  63      -7.044 -35.468 -17.266  1.00 94.42           C
ATOM   3930  CG  ASN E  63      -7.704 -35.980 -16.008  1.00 90.24           C
ATOM   3931  OD1 ASN E  63      -8.787 -36.541 -16.018  1.00 81.01           O
ATOM   3932  ND2 ASN E  63      -7.071 -35.800 -14.872  1.00 79.90           N
ATOM   3933  N   SER E  64      -6.136 -32.415 -16.574  1.00 96.09           N
ATOM   3934  CA  SER E  64      -5.823 -31.277 -15.703  1.00 96.18           C
ATOM   3935  C   SER E  64      -6.687 -30.056 -16.031  1.00 96.14           C
ATOM   3936  O   SER E  64      -7.181 -29.403 -15.117  1.00 94.93           O
ATOM   3937  CB  SER E  64      -4.351 -30.888 -15.823  1.00 95.66           C
ATOM   3938  OG  SER E  64      -3.495 -31.916 -15.370  1.00 90.78           O
ATOM   3939  N   PHE E  65      -6.933 -29.774 -17.311  1.00 95.77           N
ATOM   3940  CA  PHE E  65      -7.812 -28.694 -17.760  1.00 95.84           C
ATOM   3941  C   PHE E  65      -9.239 -28.877 -17.248  1.00 95.90           C
ATOM   3942  O   PHE E  65      -9.790 -27.967 -16.634  1.00 94.73           O
ATOM   3943  CB  PHE E  65      -7.774 -28.601 -19.289  1.00 96.05           C
ATOM   3944  CG  PHE E  65      -8.834 -27.692 -19.858  1.00 96.35           C
ATOM   3945  CD1 PHE E  65     -10.022 -28.226 -20.396  1.00 93.57           C
ATOM   3946  CD2 PHE E  65      -8.661 -26.307 -19.812  1.00 93.83           C
ATOM   3947  CE1 PHE E  65     -11.024 -27.375 -20.892  1.00 93.21           C
ATOM   3948  CE2 PHE E  65      -9.658 -25.454 -20.301  1.00 93.37           C
ATOM   3949  CZ  PHE E  65     -10.841 -25.985 -20.836  1.00 94.86           C
ATOM   3950  N   VAL E  66      -9.823 -30.065 -17.446  1.00 96.01           N
ATOM   3951  CA  VAL E  66     -11.194 -30.350 -16.984  1.00 96.00           C
ATOM   3952  C   VAL E  66     -11.307 -30.211 -15.460  1.00 96.06           C
ATOM   3953  O   VAL E  66     -12.277 -29.627 -14.983  1.00 94.63           O
ATOM   3954  CB  VAL E  66     -11.657 -31.742 -17.457  1.00 95.68           C
ATOM   3955  CG1 VAL E  66     -13.023 -32.114 -16.883  1.00 91.42           C
ATOM   3956  CG2 VAL E  66     -11.787 -31.788 -18.974  1.00 91.94           C
ATOM   3957  N   ASN E  67     -10.324 -30.683 -14.690  1.00 96.21           N
ATOM   3958  CA  ASN E  67     -10.320 -30.530 -13.234  1.00 96.06           C
ATOM   3959  C   ASN E  67     -10.193 -29.062 -12.801  1.00 96.08           C
ATOM   3960  O   ASN E  67     -10.924 -28.631 -11.921  1.00 94.74           O
ATOM   3961  CB  ASN E  67      -9.184 -31.373 -12.639  1.00 95.38           C
ATOM   3962  CG  ASN E  67      -9.467 -32.856 -12.655  1.00 93.47           C
ATOM   3963  OD1 ASN E  67     -10.565 -33.335 -12.444  1.00 83.82           O
ATOM   3964  ND2 ASN E  67      -8.447 -33.664 -12.872  1.00 82.83           N
ATOM   3965  N   ASP E  68      -9.318 -28.276 -13.439  1.00 95.90           N
ATOM   3966  CA  ASP E  68      -9.128 -26.858 -13.113  1.00 95.99           C
ATOM   3967  C   ASP E  68     -10.393 -26.050 -13.401  1.00 96.16           C
ATOM   3968  O   ASP E  68     -10.870 -25.311 -12.537  1.00 94.59           O
ATOM   3969  CB  ASP E  68      -7.918 -26.320 -13.883  1.00 95.52           C
ATOM   3970  CG  ASP E  68      -7.611 -24.838 -13.617  1.00 94.24           C
ATOM   3971  OD1 ASP E  68      -7.742 -24.361 -12.479  1.00 88.26           O
ATOM   3972  OD2 ASP E  68      -7.191 -24.140 -14.566  1.00 88.85           O
ATOM   3973  N   ILE E  69     -11.018 -26.232 -14.566  1.00 96.42           N
ATOM   3974  CA  ILE E  69     -12.254 -25.532 -14.914  1.00 96.53           C
ATOM   3975  C   ILE E  69     -13.414 -25.980 -14.016  1.00 96.52           C
ATOM   3976  O   ILE E  69     -14.194 -25.131 -13.571  1.00 95.26           O
ATOM   3977  CB  ILE E  69     -12.579 -25.696 -16.412  1.00 96.25           C
ATOM   3978  CG1 ILE E  69     -11.473 -25.115 -17.328  1.00 93.76           C
ATOM   3979  CG2 ILE E  69     -13.926 -25.055 -16.766  1.00 94.36           C
ATOM   3980  CD1 ILE E  69     -11.155 -23.628 -17.136  1.00 87.21           C
ATOM   3981  N   PHE E  70     -13.494 -27.258 -13.661  1.00 95.68           N
ATOM   3982  CA  PHE E  70     -14.464 -27.748 -12.681  1.00 95.89           C
ATOM   3983  C   PHE E  70     -14.325 -27.000 -11.360  1.00 95.84           C
ATOM   3984  O   PHE E  70     -15.310 -26.479 -10.839  1.00 94.54           O
ATOM   3985  CB  PHE E  70     -14.288 -29.256 -12.479  1.00 95.62           C
ATOM   3986  CG  PHE E  70     -15.233 -29.863 -11.460  1.00 95.91           C
ATOM   3987  CD1 PHE E  70     -15.006 -29.720 -10.079  1.00 91.46           C
ATOM   3988  CD2 PHE E  70     -16.378 -30.552 -11.891  1.00 91.21           C
ATOM   3989  CE1 PHE E  70     -15.920 -30.214  -9.145  1.00 90.44           C
ATOM   3990  CE2 PHE E  70     -17.295 -31.063 -10.961  1.00 90.59           C
ATOM   3991  CZ  PHE E  70     -17.074 -30.885  -9.585  1.00 92.83           C
ATOM   3992  N   GLU E  71     -13.117 -26.915 -10.809  1.00 96.66           N
ATOM   3993  CA  GLU E  71     -12.864 -26.263  -9.532  1.00 96.42           C
ATOM   3994  C   GLU E  71     -13.128 -24.754  -9.589  1.00 96.42           C
ATOM   3995  O   GLU E  71     -13.690 -24.197  -8.645  1.00 95.06           O
ATOM   3996  CB  GLU E  71     -11.425 -26.513  -9.081  1.00 95.37           C
ATOM   3997  CG  GLU E  71     -11.199 -27.948  -8.591  1.00 87.07           C
ATOM   3998  CD  GLU E  71      -9.759 -28.189  -8.122  1.00 79.92           C
ATOM   3999  OE1 GLU E  71      -9.377 -29.360  -7.940  1.00 71.38           O
ATOM   4000  OE2 GLU E  71      -9.016 -27.193  -7.910  1.00 72.75           O
ATOM   4001  N   ARG E  72     -12.789 -24.086 -10.694  1.00 96.45           N
ATOM   4002  CA  ARG E  72     -13.074 -22.659 -10.878  1.00 96.41           C
ATOM   4003  C   ARG E  72     -14.581 -22.383 -10.897  1.00 96.46           C
ATOM   4004  O   ARG E  72     -15.040 -21.506 -10.167  1.00 94.85           O
ATOM   4005  CB  ARG E  72     -12.424 -22.150 -12.174  1.00 96.06           C
ATOM   4006  CG  ARG E  72     -10.894 -22.065 -12.119  1.00 94.59           C
ATOM   4007  CD  ARG E  72     -10.393 -21.565 -13.478  1.00 93.57           C
ATOM   4008  NE  ARG E  72      -8.953 -21.751 -13.675  1.00 91.75           N
ATOM   4009  CZ  ARG E  72      -8.218 -21.162 -14.594  1.00 92.31           C
ATOM   4010  NH1 ARG E  72      -8.683 -20.212 -15.358  1.00 86.28           N
ATOM   4011  NH2 ARG E  72      -6.994 -21.543 -14.799  1.00 87.40           N
ATOM   4012  N   ILE E  73     -15.341 -23.135 -11.679  1.00 96.20           N
ATOM   4013  CA  ILE E  73     -16.794 -22.947 -11.796  1.00 96.39           C
ATOM   4014  C   ILE E  73     -17.495 -23.319 -10.485  1.00 96.39           C
ATOM   4015  O   ILE E  73     -18.310 -22.546  -9.980  1.00 95.01           O
ATOM   4016  CB  ILE E  73     -17.372 -23.721 -13.000  1.00 96.36           C
ATOM   4017  CG1 ILE E  73     -16.810 -23.165 -14.332  1.00 94.68           C
ATOM   4018  CG2 ILE E  73     -18.913 -23.619 -13.020  1.00 94.83           C
ATOM   4019  CD1 ILE E  73     -17.173 -24.009 -15.564  1.00 92.36           C
ATOM   4020  N   ALA E  74     -17.160 -24.466  -9.890  1.00 96.66           N
ATOM   4021  CA  ALA E  74     -17.767 -24.908  -8.635  1.00 96.40           C
ATOM   4022  C   ALA E  74     -17.426 -23.960  -7.471  1.00 96.27           C
ATOM   4023  O   ALA E  74     -18.290 -23.651  -6.658  1.00 94.70           O
ATOM   4024  CB  ALA E  74     -17.321 -26.338  -8.354  1.00 95.92           C
ATOM   4025  N   GLY E  75     -16.189 -23.453  -7.418  1.00 96.25           N
ATOM   4026  CA  GLY E  75     -15.763 -22.474  -6.427  1.00 95.94           C
ATOM   4027  C   GLY E  75     -16.497 -21.137  -6.559  1.00 96.07           C
ATOM   4028  O   GLY E  75     -16.916 -20.566  -5.553  1.00 94.68           O
ATOM   4029  N   GLU E  76     -16.720 -20.660  -7.787  1.00 96.39           N
ATOM   4030  CA  GLU E  76     -17.500 -19.444  -8.020  1.00 96.33           C
ATOM   4031  C   GLU E  76     -18.984 -19.638  -7.685  1.00 96.50           C
ATOM   4032  O   GLU E  76     -19.574 -18.808  -7.005  1.00 95.44           O
ATOM   4033  CB  GLU E  76     -17.311 -18.960  -9.468  1.00 95.73           C
ATOM   4034  CG  GLU E  76     -17.834 -17.531  -9.683  1.00 87.61           C
ATOM   4035  CD  GLU E  76     -17.114 -16.513  -8.788  1.00 87.85           C
ATOM   4036  OE1 GLU E  76     -17.770 -15.654  -8.183  1.00 81.45           O
ATOM   4037  OE2 GLU E  76     -15.874 -16.604  -8.656  1.00 81.58           O
ATOM   4038  N   ALA E  77     -19.569 -20.771  -8.066  1.00 96.42           N
ATOM   4039  CA  ALA E  77     -20.946 -21.112  -7.701  1.00 96.45           C
ATOM   4040  C   ALA E  77     -21.134 -21.224  -6.178  1.00 96.37           C
ATOM   4041  O   ALA E  77     -22.142 -20.763  -5.645  1.00 94.92           O
ATOM   4042  CB  ALA E  77     -21.318 -22.417  -8.406  1.00 96.13           C
ATOM   4043  N   SER E  78     -20.146 -21.758  -5.459  1.00 96.18           N
ATOM   4044  CA  SER E  78     -20.126 -21.804  -3.996  1.00 95.70           C
ATOM   4045  C   SER E  78     -20.131 -20.400  -3.386  1.00 95.63           C
ATOM   4046  O   SER E  78     -20.938 -20.112  -2.500  1.00 94.00           O
ATOM   4047  CB  SER E  78     -18.901 -22.583  -3.521  1.00 94.92           C
ATOM   4048  OG  SER E  78     -18.853 -22.658  -2.116  1.00 88.27           O
ATOM   4049  N   ARG E  79     -19.306 -19.483  -3.907  1.00 96.01           N
ATOM   4050  CA  ARG E  79     -19.292 -18.076  -3.480  1.00 95.99           C
ATOM   4051  C   ARG E  79     -20.621 -17.384  -3.762  1.00 96.00           C
ATOM   4052  O   ARG E  79     -21.151 -16.730  -2.870  1.00 94.69           O
ATOM   4053  CB  ARG E  79     -18.139 -17.313  -4.139  1.00 95.53           C
ATOM   4054  CG  ARG E  79     -16.770 -17.673  -3.535  1.00 92.36           C
ATOM   4055  CD  ARG E  79     -15.668 -16.753  -4.078  1.00 90.84           C
ATOM   4056  NE  ARG E  79     -15.365 -16.998  -5.497  1.00 87.06           N
ATOM   4057  CZ  ARG E  79     -14.491 -17.870  -5.982  1.00 85.89           C
ATOM   4058  NH1 ARG E  79     -13.779 -18.657  -5.229  1.00 74.06           N
ATOM   4059  NH2 ARG E  79     -14.301 -17.944  -7.271  1.00 79.81           N
ATOM   4060  N   LEU E  80     -21.203 -17.588  -4.944  1.00 95.94           N
ATOM   4061  CA  LEU E  80     -22.513 -17.031  -5.299  1.00 95.73           C
ATOM   4062  C   LEU E  80     -23.614 -17.493  -4.347  1.00 95.58           C
ATOM   4063  O   LEU E  80     -24.404 -16.668  -3.884  1.00 94.11           O
ATOM   4064  CB  LEU E  80     -22.862 -17.442  -6.739  1.00 95.45           C
ATOM   4065  CG  LEU E  80     -22.142 -16.629  -7.820  1.00 92.82           C
ATOM   4066  CD1 LEU E  80     -22.286 -17.330  -9.160  1.00 87.92           C
ATOM   4067  CD2 LEU E  80     -22.746 -15.231  -7.942  1.00 86.69           C
ATOM   4068  N   ALA E  81     -23.657 -18.785  -4.014  1.00 95.55           N
ATOM   4069  CA  ALA E  81     -24.619 -19.306  -3.051  1.00 95.14           C
ATOM   4070  C   ALA E  81     -24.421 -18.672  -1.666  1.00 94.95           C
ATOM   4071  O   ALA E  81     -25.383 -18.193  -1.054  1.00 93.43           O
ATOM   4072  CB  ALA E  81     -24.488 -20.829  -3.005  1.00 94.70           C
ATOM   4073  N   HIS E  82     -23.169 -18.569  -1.198  1.00 95.39           N
ATOM   4074  CA  HIS E  82     -22.835 -17.971   0.090  1.00 94.94           C
ATOM   4075  C   HIS E  82     -23.199 -16.481   0.152  1.00 94.91           C
ATOM   4076  O   HIS E  82     -23.860 -16.049   1.101  1.00 92.92           O
ATOM   4077  CB  HIS E  82     -21.351 -18.200   0.376  1.00 94.28           C
ATOM   4078  CG  HIS E  82     -20.970 -17.778   1.770  1.00 91.21           C
ATOM   4079  ND1 HIS E  82     -21.262 -18.471   2.927  1.00 78.39           N
ATOM   4080  CD2 HIS E  82     -20.344 -16.623   2.153  1.00 78.57           C
ATOM   4081  CE1 HIS E  82     -20.808 -17.761   3.961  1.00 80.21           C
ATOM   4082  NE2 HIS E  82     -20.249 -16.632   3.539  1.00 83.00           N
ATOM   4083  N   TYR E  83     -22.863 -15.697  -0.869  1.00 94.40           N
ATOM   4084  CA  TYR E  83     -23.171 -14.270  -0.939  1.00 94.31           C
ATOM   4085  C   TYR E  83     -24.678 -13.984  -0.916  1.00 93.75           C
ATOM   4086  O   TYR E  83     -25.114 -13.001  -0.314  1.00 91.43           O
ATOM   4087  CB  TYR E  83     -22.541 -13.673  -2.201  1.00 94.64           C
ATOM   4088  CG  TYR E  83     -21.023 -13.690  -2.295  1.00 95.19           C
ATOM   4089  CD1 TYR E  83     -20.199 -13.820  -1.161  1.00 91.34           C
ATOM   4090  CD2 TYR E  83     -20.413 -13.536  -3.560  1.00 91.83           C
ATOM   4091  CE1 TYR E  83     -18.806 -13.811  -1.269  1.00 90.98           C
ATOM   4092  CE2 TYR E  83     -19.021 -13.520  -3.685  1.00 91.04           C
ATOM   4093  CZ  TYR E  83     -18.207 -13.653  -2.540  1.00 93.18           C
ATOM   4094  OH  TYR E  83     -16.842 -13.623  -2.662  1.00 91.52           O
ATOM   4095  N   ASN E  84     -25.463 -14.864  -1.515  1.00 93.36           N
ATOM   4096  CA  ASN E  84     -26.921 -14.757  -1.529  1.00 92.94           C
ATOM   4097  C   ASN E  84     -27.606 -15.487  -0.359  1.00 92.33           C
ATOM   4098  O   ASN E  84     -28.832 -15.583  -0.354  1.00 89.20           O
ATOM   4099  CB  ASN E  84     -27.428 -15.217  -2.897  1.00 92.86           C
ATOM   4100  CG  ASN E  84     -27.068 -14.210  -3.967  1.00 91.99           C
ATOM   4101  OD1 ASN E  84     -27.721 -13.190  -4.105  1.00 81.79           O
ATOM   4102  ND2 ASN E  84     -26.027 -14.447  -4.727  1.00 80.32           N
ATOM   4103  N   LYS E  85     -26.833 -15.978   0.619  1.00 91.76           N
ATOM   4104  CA  LYS E  85     -27.329 -16.721   1.789  1.00 91.44           C
ATOM   4105  C   LYS E  85     -28.170 -17.948   1.404  1.00 91.71           C
ATOM   4106  O   LYS E  85     -29.173 -18.239   2.041  1.00 88.83           O
ATOM   4107  CB  LYS E  85     -28.069 -15.796   2.759  1.00 90.08           C
ATOM   4108  CG  LYS E  85     -27.259 -14.576   3.197  1.00 86.15           C
ATOM   4109  CD  LYS E  85     -28.113 -13.706   4.134  1.00 79.46           C
ATOM   4110  CE  LYS E  85     -27.335 -12.469   4.568  1.00 71.96           C
ATOM   4111  NZ  LYS E  85     -28.150 -11.587   5.423  1.00 62.72           N
ATOM   4112  N   ARG E  86     -27.768 -18.655   0.342  1.00 91.62           N
ATOM   4113  CA  ARG E  86     -28.425 -19.882  -0.119  1.00 91.26           C
ATOM   4114  C   ARG E  86     -27.584 -21.098   0.233  1.00 91.34           C
ATOM   4115  O   ARG E  86     -26.362 -21.071   0.123  1.00 89.23           O
ATOM   4116  CB  ARG E  86     -28.695 -19.819  -1.623  1.00 90.43           C
ATOM   4117  CG  ARG E  86     -29.642 -18.661  -1.960  1.00 86.75           C
ATOM   4118  CD  ARG E  86     -30.233 -18.835  -3.354  1.00 83.61           C
ATOM   4119  NE  ARG E  86     -31.150 -17.741  -3.672  1.00 78.79           N
ATOM   4120  CZ  ARG E  86     -32.066 -17.743  -4.613  1.00 73.74           C
ATOM   4121  NH1 ARG E  86     -32.235 -18.775  -5.396  1.00 66.61           N
ATOM   4122  NH2 ARG E  86     -32.829 -16.697  -4.787  1.00 66.89           N
ATOM   4123  N   SER E  87     -28.252 -22.192   0.606  1.00 91.76           N
ATOM   4124  CA  SER E  87     -27.589 -23.462   0.904  1.00 91.26           C
ATOM   4125  C   SER E  87     -27.491 -24.404  -0.300  1.00 92.08           C
ATOM   4126  O   SER E  87     -26.938 -25.492  -0.183  1.00 89.80           O
ATOM   4127  CB  SER E  87     -28.309 -24.145   2.069  1.00 88.75           C
ATOM   4128  OG  SER E  87     -29.661 -24.415   1.755  1.00 79.51           O
ATOM   4129  N   THR E  88     -28.031 -24.014  -1.447  1.00 92.69           N
ATOM   4130  CA  THR E  88     -28.133 -24.874  -2.633  1.00 92.72           C
ATOM   4131  C   THR E  88     -27.446 -24.244  -3.834  1.00 93.02           C
ATOM   4132  O   THR E  88     -27.794 -23.126  -4.216  1.00 91.85           O
ATOM   4133  CB  THR E  88     -29.600 -25.178  -2.975  1.00 91.39           C
ATOM   4134  OG1 THR E  88     -30.312 -25.583  -1.822  1.00 83.68           O
ATOM   4135  CG2 THR E  88     -29.742 -26.292  -4.001  1.00 84.74           C
ATOM   4136  N   ILE E  89     -26.540 -24.993  -4.480  1.00 93.35           N
ATOM   4137  CA  ILE E  89     -26.037 -24.684  -5.821  1.00 94.11           C
ATOM   4138  C   ILE E  89     -27.015 -25.295  -6.831  1.00 93.92           C
ATOM   4139  O   ILE E  89     -27.180 -26.514  -6.884  1.00 92.33           O
ATOM   4140  CB  ILE E  89     -24.600 -25.207  -6.016  1.00 94.39           C
ATOM   4141  CG1 ILE E  89     -23.619 -24.383  -5.159  1.00 91.77           C
ATOM   4142  CG2 ILE E  89     -24.180 -25.136  -7.499  1.00 92.49           C
ATOM   4143  CD1 ILE E  89     -22.225 -24.982  -5.057  1.00 88.93           C
ATOM   4144  N   THR E  90     -27.643 -24.455  -7.645  1.00 93.66           N
ATOM   4145  CA  THR E  90     -28.538 -24.850  -8.741  1.00 93.40           C
ATOM   4146  C   THR E  90     -27.876 -24.600 -10.105  1.00 93.99           C
ATOM   4147  O   THR E  90     -26.784 -24.038 -10.189  1.00 93.18           O
ATOM   4148  CB  THR E  90     -29.871 -24.115  -8.654  1.00 92.25           C
ATOM   4149  OG1 THR E  90     -29.738 -22.758  -8.982  1.00 85.63           O
ATOM   4150  CG2 THR E  90     -30.539 -24.227  -7.287  1.00 85.50           C
ATOM   4151  N   SER E  91     -28.550 -24.972 -11.197  1.00 94.77           N
ATOM   4152  CA  SER E  91     -28.098 -24.619 -12.546  1.00 94.81           C
ATOM   4153  C   SER E  91     -27.939 -23.111 -12.748  1.00 95.19           C
ATOM   4154  O   SER E  91     -27.088 -22.683 -13.522  1.00 93.55           O
ATOM   4155  CB  SER E  91     -29.074 -25.166 -13.589  1.00 93.71           C
ATOM   4156  OG  SER E  91     -30.393 -24.740 -13.318  1.00 85.60           O
ATOM   4157  N   ARG E  92     -28.690 -22.288 -12.002  1.00 94.94           N
ATOM   4158  CA  ARG E  92     -28.604 -20.833 -12.059  1.00 94.70           C
ATOM   4159  C   ARG E  92     -27.301 -20.297 -11.456  1.00 95.21           C
ATOM   4160  O   ARG E  92     -26.714 -19.369 -12.010  1.00 93.88           O
ATOM   4161  CB  ARG E  92     -29.840 -20.243 -11.378  1.00 93.65           C
ATOM   4162  CG  ARG E  92     -29.965 -18.744 -11.630  1.00 87.06           C
ATOM   4163  CD  ARG E  92     -31.266 -18.224 -11.036  1.00 86.24           C
ATOM   4164  NE  ARG E  92     -31.400 -16.788 -11.305  1.00 82.13           N
ATOM   4165  CZ  ARG E  92     -31.048 -15.788 -10.513  1.00 80.57           C
ATOM   4166  NH1 ARG E  92     -30.598 -15.993  -9.303  1.00 69.79           N
ATOM   4167  NH2 ARG E  92     -31.117 -14.568 -10.940  1.00 73.02           N
ATOM   4168  N   GLU E  93     -26.806 -20.878 -10.360  1.00 95.37           N
ATOM   4169  CA  GLU E  93     -25.492 -20.552  -9.796  1.00 95.46           C
ATOM   4170  C   GLU E  93     -24.374 -20.947 -10.775  1.00 95.91           C
ATOM   4171  O   GLU E  93     -23.479 -20.144 -11.020  1.00 94.49           O
ATOM   4172  CB  GLU E  93     -25.274 -21.234  -8.439  1.00 94.84           C
ATOM   4173  CG  GLU E  93     -25.981 -20.541  -7.256  1.00 91.98           C
ATOM   4174  CD  GLU E  93     -27.516 -20.635  -7.293  1.00 91.93           C
ATOM   4175  OE1 GLU E  93     -28.185 -19.713  -6.801  1.00 86.91           O
ATOM   4176  OE2 GLU E  93     -28.048 -21.629  -7.826  1.00 86.76           O
ATOM   4177  N   ILE E  94     -24.462 -22.130 -11.392  1.00 95.55           N
ATOM   4178  CA  ILE E  94     -23.501 -22.573 -12.406  1.00 95.81           C
ATOM   4179  C   ILE E  94     -23.501 -21.630 -13.616  1.00 96.17           C
ATOM   4180  O   ILE E  94     -22.439 -21.193 -14.045  1.00 94.93           O
ATOM   4181  CB  ILE E  94     -23.762 -24.024 -12.832  1.00 95.79           C
ATOM   4182  CG1 ILE E  94     -23.704 -25.040 -11.652  1.00 93.18           C
ATOM   4183  CG2 ILE E  94     -22.789 -24.470 -13.931  1.00 93.74           C
ATOM   4184  CD1 ILE E  94     -22.350 -25.180 -10.965  1.00 88.39           C
ATOM   4185  N   GLN E  95     -24.679 -21.253 -14.124  1.00 96.32           N
ATOM   4186  CA  GLN E  95     -24.795 -20.329 -15.255  1.00 96.37           C
ATOM   4187  C   GLN E  95     -24.135 -18.982 -14.963  1.00 96.42           C
ATOM   4188  O   GLN E  95     -23.419 -18.429 -15.801  1.00 95.33           O
ATOM   4189  CB  GLN E  95     -26.278 -20.142 -15.596  1.00 95.92           C
ATOM   4190  CG  GLN E  95     -26.493 -19.242 -16.818  1.00 94.62           C
ATOM   4191  CD  GLN E  95     -27.960 -19.141 -17.237  1.00 93.97           C
ATOM   4192  OE1 GLN E  95     -28.877 -19.530 -16.545  1.00 86.64           O
ATOM   4193  NE2 GLN E  95     -28.238 -18.601 -18.394  1.00 83.59           N
ATOM   4194  N   THR E  96     -24.370 -18.430 -13.775  1.00 96.33           N
ATOM   4195  CA  THR E  96     -23.769 -17.148 -13.388  1.00 96.52           C
ATOM   4196  C   THR E  96     -22.256 -17.284 -13.209  1.00 96.55           C
ATOM   4197  O   THR E  96     -21.520 -16.412 -13.662  1.00 95.44           O
ATOM   4198  CB  THR E  96     -24.422 -16.586 -12.127  1.00 95.93           C
ATOM   4199  OG1 THR E  96     -25.827 -16.535 -12.285  1.00 88.11           O
ATOM   4200  CG2 THR E  96     -23.956 -15.164 -11.842  1.00 88.36           C
ATOM   4201  N   ALA E  97     -21.779 -18.384 -12.629  1.00 96.53           N
ATOM   4202  CA  ALA E  97     -20.356 -18.672 -12.512  1.00 96.71           C
ATOM   4203  C   ALA E  97     -19.667 -18.757 -13.885  1.00 96.75           C
ATOM   4204  O   ALA E  97     -18.591 -18.189 -14.066  1.00 95.51           O
ATOM   4205  CB  ALA E  97     -20.182 -19.960 -11.717  1.00 96.30           C
ATOM   4206  N   VAL E  98     -20.308 -19.398 -14.865  1.00 96.45           N
ATOM   4207  CA  VAL E  98     -19.824 -19.469 -16.252  1.00 96.49           C
ATOM   4208  C   VAL E  98     -19.710 -18.075 -16.868  1.00 96.23           C
ATOM   4209  O   VAL E  98     -18.658 -17.742 -17.405  1.00 94.57           O
ATOM   4210  CB  VAL E  98     -20.730 -20.397 -17.090  1.00 95.99           C
ATOM   4211  CG1 VAL E  98     -20.465 -20.306 -18.593  1.00 91.32           C
ATOM   4212  CG2 VAL E  98     -20.519 -21.852 -16.675  1.00 92.16           C
ATOM   4213  N   ARG E  99     -20.731 -17.224 -16.724  1.00 96.79           N
ATOM   4214  CA  ARG E  99     -20.692 -15.841 -17.224  1.00 96.27           C
ATOM   4215  C   ARG E  99     -19.590 -14.993 -16.584  1.00 96.20           C
ATOM   4216  O   ARG E  99     -19.009 -14.135 -17.237  1.00 94.26           O
ATOM   4217  CB  ARG E  99     -22.046 -15.149 -16.998  1.00 95.48           C
ATOM   4218  CG  ARG E  99     -23.127 -15.664 -17.958  1.00 90.62           C
ATOM   4219  CD  ARG E  99     -24.443 -14.940 -17.686  1.00 87.26           C
ATOM   4220  NE  ARG E  99     -25.473 -15.337 -18.649  1.00 82.50           N
ATOM   4221  CZ  ARG E  99     -26.746 -14.951 -18.641  1.00 79.78           C
ATOM   4222  NH1 ARG E  99     -27.222 -14.190 -17.708  1.00 67.25           N
ATOM   4223  NH2 ARG E  99     -27.551 -15.340 -19.586  1.00 73.67           N
ATOM   4224  N   LEU E 100     -19.291 -15.234 -15.313  1.00 96.23           N
ATOM   4225  CA  LEU E 100     -18.234 -14.517 -14.600  1.00 96.06           C
ATOM   4226  C   LEU E 100     -16.829 -14.990 -15.001  1.00 95.92           C
ATOM   4227  O   LEU E 100     -15.902 -14.184 -15.039  1.00 94.14           O
ATOM   4228  CB  LEU E 100     -18.442 -14.692 -13.091  1.00 95.80           C
ATOM   4229  CG  LEU E 100     -19.616 -13.897 -12.499  1.00 94.98           C
ATOM   4230  CD1 LEU E 100     -19.873 -14.369 -11.067  1.00 91.28           C
ATOM   4231  CD2 LEU E 100     -19.328 -12.396 -12.452  1.00 90.86           C
ATOM   4232  N   LEU E 101     -16.653 -16.282 -15.259  1.00 96.28           N
ATOM   4233  CA  LEU E 101     -15.339 -16.903 -15.466  1.00 96.00           C
ATOM   4234  C   LEU E 101     -14.887 -16.922 -16.920  1.00 96.07           C
ATOM   4235  O   LEU E 101     -13.698 -16.733 -17.175  1.00 93.52           O
ATOM   4236  CB  LEU E 101     -15.368 -18.327 -14.921  1.00 95.07           C
ATOM   4237  CG  LEU E 101     -15.228 -18.391 -13.393  1.00 91.13           C
ATOM   4238  CD1 LEU E 101     -15.649 -19.772 -12.907  1.00 84.10           C
ATOM   4239  CD2 LEU E 101     -13.779 -18.157 -12.959  1.00 83.62           C
ATOM   4240  N   LEU E 102     -15.791 -17.203 -17.844  1.00 95.61           N
ATOM   4241  CA  LEU E 102     -15.450 -17.355 -19.253  1.00 95.67           C
ATOM   4242  C   LEU E 102     -15.468 -15.993 -19.960  1.00 95.06           C
ATOM   4243  O   LEU E 102     -16.287 -15.128 -19.630  1.00 92.62           O
ATOM   4244  CB  LEU E 102     -16.381 -18.371 -19.933  1.00 95.27           C
ATOM   4245  CG  LEU E 102     -16.386 -19.786 -19.326  1.00 94.12           C
ATOM   4246  CD1 LEU E 102     -17.187 -20.721 -20.226  1.00 89.49           C
ATOM   4247  CD2 LEU E 102     -14.984 -20.382 -19.166  1.00 88.65           C
ATOM   4248  N   PRO E 103     -14.587 -15.788 -20.954  1.00 94.30           N
ATOM   4249  CA  PRO E 103     -14.635 -14.642 -21.852  1.00 93.44           C
ATOM   4250  C   PRO E 103     -15.908 -14.613 -22.714  1.00 92.96           C
ATOM   4251  O   PRO E 103     -16.668 -15.574 -22.746  1.00 88.56           O
ATOM   4252  CB  PRO E 103     -13.365 -14.749 -22.705  1.00 91.14           C
ATOM   4253  CG  PRO E 103     -12.441 -15.637 -21.887  1.00 88.76           C
ATOM   4254  CD  PRO E 103     -13.404 -16.585 -21.212  1.00 92.44           C
ATOM   4255  N   GLY E 104     -16.128 -13.491 -23.409  1.00 90.48           N
ATOM   4256  CA  GLY E 104     -17.384 -13.120 -24.061  1.00 89.76           C
ATOM   4257  C   GLY E 104     -18.083 -14.198 -24.886  1.00 90.50           C
ATOM   4258  O   GLY E 104     -19.113 -14.731 -24.457  1.00 84.53           O
ATOM   4259  N   GLU E 105     -17.565 -14.545 -26.063  1.00 93.14           N
ATOM   4260  CA  GLU E 105     -18.202 -15.512 -26.959  1.00 92.92           C
ATOM   4261  C   GLU E 105     -18.166 -16.927 -26.389  1.00 93.72           C
ATOM   4262  O   GLU E 105     -19.164 -17.653 -26.431  1.00 91.68           O
ATOM   4263  CB  GLU E 105     -17.557 -15.461 -28.352  1.00 91.02           C
ATOM   4264  CG  GLU E 105     -17.845 -14.167 -29.117  1.00 81.56           C
ATOM   4265  CD  GLU E 105     -19.354 -13.891 -29.227  1.00 75.81           C
ATOM   4266  OE1 GLU E 105     -19.791 -12.783 -28.849  1.00 67.39           O
ATOM   4267  OE2 GLU E 105     -20.118 -14.806 -29.579  1.00 67.87           O
ATOM   4268  N   LEU E 106     -17.072 -17.314 -25.742  1.00 93.40           N
ATOM   4269  CA  LEU E 106     -16.949 -18.604 -25.083  1.00 94.24           C
ATOM   4270  C   LEU E 106     -18.012 -18.777 -23.980  1.00 95.03           C
ATOM   4271  O   LEU E 106     -18.611 -19.842 -23.845  1.00 93.79           O
ATOM   4272  CB  LEU E 106     -15.513 -18.724 -24.530  1.00 93.44           C
ATOM   4273  CG  LEU E 106     -15.084 -20.162 -24.196  1.00 90.48           C
ATOM   4274  CD1 LEU E 106     -14.887 -20.989 -25.460  1.00 85.32           C
ATOM   4275  CD2 LEU E 106     -13.752 -20.138 -23.454  1.00 84.30           C
ATOM   4276  N   ALA E 107     -18.308 -17.715 -23.233  1.00 95.41           N
ATOM   4277  CA  ALA E 107     -19.365 -17.723 -22.237  1.00 95.34           C
ATOM   4278  C   ALA E 107     -20.754 -17.867 -22.865  1.00 95.38           C
ATOM   4279  O   ALA E 107     -21.572 -18.628 -22.347  1.00 93.70           O
ATOM   4280  CB  ALA E 107     -19.281 -16.458 -21.377  1.00 94.40           C
ATOM   4281  N   LYS E 108     -21.040 -17.171 -23.967  1.00 95.59           N
ATOM   4282  CA  LYS E 108     -22.330 -17.261 -24.666  1.00 95.33           C
ATOM   4283  C   LYS E 108     -22.600 -18.685 -25.150  1.00 95.44           C
ATOM   4284  O   LYS E 108     -23.658 -19.239 -24.839  1.00 93.92           O
ATOM   4285  CB  LYS E 108     -22.378 -16.292 -25.854  1.00 94.09           C
ATOM   4286  CG  LYS E 108     -22.448 -14.803 -25.468  1.00 84.22           C
ATOM   4287  CD  LYS E 108     -22.401 -13.983 -26.761  1.00 80.77           C
ATOM   4288  CE  LYS E 108     -22.270 -12.479 -26.557  1.00 70.50           C
ATOM   4289  NZ  LYS E 108     -21.969 -11.817 -27.846  1.00 62.70           N
ATOM   4290  N   HIS E 109     -21.633 -19.306 -25.806  1.00 95.55           N
ATOM   4291  CA  HIS E 109     -21.765 -20.675 -26.288  1.00 95.47           C
ATOM   4292  C   HIS E 109     -21.886 -21.679 -25.135  1.00 95.80           C
ATOM   4293  O   HIS E 109     -22.785 -22.517 -25.125  1.00 94.04           O
ATOM   4294  CB  HIS E 109     -20.578 -21.014 -27.198  1.00 94.83           C
ATOM   4295  CG  HIS E 109     -20.623 -20.303 -28.517  1.00 93.37           C
ATOM   4296  ND1 HIS E 109     -20.102 -19.056 -28.793  1.00 81.26           N
ATOM   4297  CD2 HIS E 109     -21.205 -20.746 -29.676  1.00 80.62           C
ATOM   4298  CE1 HIS E 109     -20.350 -18.759 -30.079  1.00 82.76           C
ATOM   4299  NE2 HIS E 109     -21.029 -19.761 -30.646  1.00 84.65           N
ATOM   4300  N   ALA E 110     -21.066 -21.552 -24.088  1.00 95.34           N
ATOM   4301  CA  ALA E 110     -21.149 -22.427 -22.921  1.00 95.79           C
ATOM   4302  C   ALA E 110     -22.506 -22.314 -22.190  1.00 96.06           C
ATOM   4303  O   ALA E 110     -23.047 -23.316 -21.715  1.00 94.57           O
ATOM   4304  CB  ALA E 110     -19.990 -22.089 -21.979  1.00 95.33           C
ATOM   4305  N   VAL E 111     -23.092 -21.113 -22.107  1.00 96.08           N
ATOM   4306  CA  VAL E 111     -24.434 -20.895 -21.550  1.00 96.11           C
ATOM   4307  C   VAL E 111     -25.506 -21.529 -22.431  1.00 95.84           C
ATOM   4308  O   VAL E 111     -26.431 -22.146 -21.898  1.00 94.20           O
ATOM   4309  CB  VAL E 111     -24.696 -19.392 -21.323  1.00 95.60           C
ATOM   4310  CG1 VAL E 111     -26.166 -19.066 -21.058  1.00 91.30           C
ATOM   4311  CG2 VAL E 111     -23.896 -18.889 -20.117  1.00 91.55           C
ATOM   4312  N   SER E 112     -25.385 -21.425 -23.745  1.00 96.38           N
ATOM   4313  CA  SER E 112     -26.306 -22.060 -24.691  1.00 96.02           C
ATOM   4314  C   SER E 112     -26.308 -23.576 -24.527  1.00 95.95           C
ATOM   4315  O   SER E 112     -27.359 -24.166 -24.243  1.00 94.39           O
ATOM   4316  CB  SER E 112     -25.941 -21.658 -26.129  1.00 95.01           C
ATOM   4317  OG  SER E 112     -26.892 -22.184 -27.030  1.00 82.58           O
ATOM   4318  N   GLU E 113     -25.133 -24.209 -24.551  1.00 95.30           N
ATOM   4319  CA  GLU E 113     -24.994 -25.659 -24.393  1.00 95.00           C
ATOM   4320  C   GLU E 113     -25.473 -26.152 -23.024  1.00 95.39           C
ATOM   4321  O   GLU E 113     -26.205 -27.141 -22.920  1.00 93.68           O
ATOM   4322  CB  GLU E 113     -23.529 -26.062 -24.634  1.00 93.95           C
ATOM   4323  CG  GLU E 113     -23.116 -25.989 -26.115  1.00 88.16           C
ATOM   4324  CD  GLU E 113     -24.024 -26.860 -26.999  1.00 88.31           C
ATOM   4325  OE1 GLU E 113     -24.546 -26.361 -28.018  1.00 81.16           O
ATOM   4326  OE2 GLU E 113     -24.291 -28.017 -26.607  1.00 81.42           O
ATOM   4327  N   GLY E 114     -25.139 -25.431 -21.954  1.00 95.27           N
ATOM   4328  CA  GLY E 114     -25.606 -25.757 -20.610  1.00 95.27           C
ATOM   4329  C   GLY E 114     -27.127 -25.704 -20.482  1.00 95.61           C
ATOM   4330  O   GLY E 114     -27.736 -26.594 -19.887  1.00 94.20           O
ATOM   4331  N   THR E 115     -27.763 -24.680 -21.076  1.00 96.14           N
ATOM   4332  CA  THR E 115     -29.222 -24.522 -21.065  1.00 95.99           C
ATOM   4333  C   THR E 115     -29.894 -25.626 -21.874  1.00 95.89           C
ATOM   4334  O   THR E 115     -30.801 -26.283 -21.370  1.00 94.32           O
ATOM   4335  CB  THR E 115     -29.626 -23.128 -21.586  1.00 95.14           C
ATOM   4336  OG1 THR E 115     -28.984 -22.129 -20.814  1.00 87.12           O
ATOM   4337  CG2 THR E 115     -31.126 -22.878 -21.457  1.00 84.67           C
ATOM   4338  N   LYS E 116     -29.386 -25.917 -23.065  1.00 95.88           N
ATOM   4339  CA  LYS E 116     -29.878 -26.981 -23.952  1.00 95.86           C
ATOM   4340  C   LYS E 116     -29.830 -28.348 -23.272  1.00 96.07           C
ATOM   4341  O   LYS E 116     -30.803 -29.101 -23.311  1.00 94.89           O
ATOM   4342  CB  LYS E 116     -29.021 -26.936 -25.222  1.00 94.89           C
ATOM   4343  CG  LYS E 116     -29.540 -27.802 -26.387  1.00 88.01           C
ATOM   4344  CD  LYS E 116     -28.545 -27.628 -27.541  1.00 84.71           C
ATOM   4345  CE  LYS E 116     -28.923 -28.341 -28.833  1.00 74.02           C
ATOM   4346  NZ  LYS E 116     -27.858 -28.110 -29.835  1.00 66.84           N
ATOM   4347  N   ALA E 117     -28.732 -28.662 -22.587  1.00 95.32           N
ATOM   4348  CA  ALA E 117     -28.583 -29.913 -21.863  1.00 95.54           C
ATOM   4349  C   ALA E 117     -29.566 -30.039 -20.688  1.00 95.72           C
ATOM   4350  O   ALA E 117     -30.155 -31.105 -20.491  1.00 94.05           O
ATOM   4351  CB  ALA E 117     -27.133 -30.031 -21.384  1.00 94.85           C
ATOM   4352  N   VAL E 118     -29.798 -28.967 -19.917  1.00 95.43           N
ATOM   4353  CA  VAL E 118     -30.762 -28.961 -18.810  1.00 95.48           C
ATOM   4354  C   VAL E 118     -32.193 -29.111 -19.329  1.00 95.37           C
ATOM   4355  O   VAL E 118     -32.961 -29.890 -18.757  1.00 93.72           O
ATOM   4356  CB  VAL E 118     -30.614 -27.701 -17.936  1.00 94.99           C
ATOM   4357  CG1 VAL E 118     -31.739 -27.555 -16.905  1.00 89.44           C
ATOM   4358  CG2 VAL E 118     -29.300 -27.758 -17.148  1.00 89.94           C
ATOM   4359  N   THR E 119     -32.545 -28.433 -20.420  1.00 95.84           N
ATOM   4360  CA  THR E 119     -33.864 -28.560 -21.048  1.00 95.57           C
ATOM   4361  C   THR E 119     -34.107 -29.990 -21.539  1.00 95.32           C
ATOM   4362  O   THR E 119     -35.105 -30.604 -21.169  1.00 93.68           O
ATOM   4363  CB  THR E 119     -34.015 -27.558 -22.202  1.00 94.81           C
ATOM   4364  OG1 THR E 119     -33.829 -26.252 -21.703  1.00 86.53           O
ATOM   4365  CG2 THR E 119     -35.407 -27.595 -22.838  1.00 83.71           C
ATOM   4366  N   LYS E 120     -33.153 -30.577 -22.260  1.00 95.15           N
ATOM   4367  CA  LYS E 120     -33.237 -31.965 -22.735  1.00 95.17           C
ATOM   4368  C   LYS E 120     -33.333 -32.966 -21.583  1.00 95.05           C
ATOM   4369  O   LYS E 120     -34.114 -33.913 -21.644  1.00 92.93           O
ATOM   4370  CB  LYS E 120     -32.043 -32.249 -23.649  1.00 94.41           C
ATOM   4371  CG  LYS E 120     -32.158 -33.614 -24.346  1.00 88.91           C
ATOM   4372  CD  LYS E 120     -31.035 -33.796 -25.372  1.00 82.48           C
ATOM   4373  CE  LYS E 120     -31.205 -35.107 -26.138  1.00 74.54           C
ATOM   4374  NZ  LYS E 120     -30.220 -35.249 -27.236  1.00 65.33           N
ATOM   4375  N   TYR E 121     -32.571 -32.767 -20.506  1.00 93.47           N
ATOM   4376  CA  TYR E 121     -32.625 -33.618 -19.319  1.00 93.30           C
ATOM   4377  C   TYR E 121     -33.978 -33.546 -18.616  1.00 93.07           C
ATOM   4378  O   TYR E 121     -34.482 -34.574 -18.156  1.00 90.60           O
ATOM   4379  CB  TYR E 121     -31.505 -33.224 -18.356  1.00 93.24           C
ATOM   4380  CG  TYR E 121     -31.556 -33.963 -17.038  1.00 93.45           C
ATOM   4381  CD1 TYR E 121     -32.118 -33.359 -15.900  1.00 88.67           C
ATOM   4382  CD2 TYR E 121     -31.101 -35.294 -16.952  1.00 88.69           C
ATOM   4383  CE1 TYR E 121     -32.223 -34.062 -14.695  1.00 87.59           C
ATOM   4384  CE2 TYR E 121     -31.200 -36.012 -15.748  1.00 88.24           C
ATOM   4385  CZ  TYR E 121     -31.764 -35.380 -14.629  1.00 89.95           C
ATOM   4386  OH  TYR E 121     -31.872 -36.086 -13.445  1.00 88.69           O
ATOM   4387  N   THR E 122     -34.561 -32.349 -18.524  1.00 93.67           N
ATOM   4388  CA  THR E 122     -35.854 -32.137 -17.864  1.00 92.75           C
ATOM   4389  C   THR E 122     -36.994 -32.742 -18.684  1.00 92.27           C
ATOM   4390  O   THR E 122     -37.846 -33.402 -18.112  1.00 88.64           O
ATOM   4391  CB  THR E 122     -36.092 -30.642 -17.598  1.00 91.15           C
ATOM   4392  OG1 THR E 122     -34.998 -30.108 -16.863  1.00 80.67           O
ATOM   4393  CG2 THR E 122     -37.342 -30.399 -16.756  1.00 77.44           C
ATOM   4394  N   SER E 123     -36.954 -32.596 -20.002  1.00 92.05           N
ATOM   4395  CA  SER E 123     -37.927 -33.210 -20.908  1.00 91.02           C
ATOM   4396  C   SER E 123     -37.856 -34.743 -20.937  1.00 89.48           C
ATOM   4397  O   SER E 123     -38.869 -35.406 -21.141  1.00 83.30           O
ATOM   4398  CB  SER E 123     -37.707 -32.656 -22.322  1.00 88.78           C
ATOM   4399  OG  SER E 123     -38.581 -33.256 -23.246  1.00 75.77           O
ATOM   4400  N   ALA E 124     -36.673 -35.323 -20.704  1.00 87.10           N
ATOM   4401  CA  ALA E 124     -36.462 -36.767 -20.688  1.00 84.15           C
ATOM   4402  C   ALA E 124     -36.626 -37.413 -19.297  1.00 81.87           C
ATOM   4403  O   ALA E 124     -36.292 -38.592 -19.123  1.00 74.76           O
ATOM   4404  CB  ALA E 124     -35.083 -37.051 -21.284  1.00 79.57           C
ATOM   4405  N   LYS E 125     -37.061 -36.672 -18.281  1.00 77.64           N
ATOM   4406  CA  LYS E 125     -37.203 -37.139 -16.903  1.00 74.92           C
ATOM   4407  C   LYS E 125     -38.568 -37.752 -16.645  1.00 70.25           C
ATOM   4408  O   LYS E 125     -39.565 -37.181 -17.069  1.00 63.71           O
ATOM   4409  CB  LYS E 125     -36.896 -36.015 -15.902  1.00 67.77           C
ATOM   4410  CG  LYS E 125     -36.768 -36.580 -14.486  1.00 63.24           C
ATOM   4411  CD  LYS E 125     -36.534 -35.483 -13.452  1.00 58.52           C
ATOM   4412  CE  LYS E 125     -36.491 -36.107 -12.052  1.00 52.09           C
ATOM   4413  NZ  LYS E 125     -36.475 -35.076 -10.991  1.00 49.83           N
ATOM   4414  OXT LYS E 125     -38.585 -38.759 -15.952  1.00 53.74           O
TER    4415      LYS E 125
ATOM   4416  N   SER F   1      14.647 -78.855  31.952  1.00 20.04           N
ATOM   4417  CA  SER F   1      14.850 -78.728  30.506  1.00 22.90           C
ATOM   4418  C   SER F   1      15.060 -77.265  30.144  1.00 23.67           C
ATOM   4419  O   SER F   1      14.188 -76.434  30.386  1.00 20.03           O
ATOM   4420  CB  SER F   1      13.676 -79.316  29.729  1.00 20.15           C
ATOM   4421  OG  SER F   1      13.937 -79.230  28.343  1.00 17.78           O
ATOM   4422  N   GLY F   2      16.264 -76.947  29.640  1.00 22.63           N
ATOM   4423  CA  GLY F   2      16.683 -75.569  29.429  1.00 26.61           C
ATOM   4424  C   GLY F   2      15.955 -74.932  28.250  1.00 28.09           C
ATOM   4425  O   GLY F   2      16.341 -75.126  27.103  1.00 23.75           O
ATOM   4426  N   ARG F   3      14.897 -74.152  28.509  1.00 26.99           N
ATOM   4427  CA  ARG F   3      14.255 -73.322  27.481  1.00 33.13           C
ATOM   4428  C   ARG F   3      15.259 -72.266  27.006  1.00 30.90           C
ATOM   4429  O   ARG F   3      15.413 -71.224  27.646  1.00 28.24           O
ATOM   4430  CB  ARG F   3      12.959 -72.684  27.992  1.00 31.15           C
ATOM   4431  CG  ARG F   3      11.775 -73.654  27.989  1.00 30.12           C
ATOM   4432  CD  ARG F   3      10.493 -72.922  28.430  1.00 29.54           C
ATOM   4433  NE  ARG F   3       9.296 -73.779  28.316  1.00 29.65           N
ATOM   4434  CZ  ARG F   3       8.045 -73.450  28.649  1.00 26.16           C
ATOM   4435  NH1 ARG F   3       7.771 -72.280  29.155  1.00 27.01           N
ATOM   4436  NH2 ARG F   3       7.074 -74.302  28.481  1.00 27.89           N
ATOM   4437  N   GLY F   4      15.944 -72.535  25.900  1.00 27.45           N
ATOM   4438  CA  GLY F   4      16.881 -71.603  25.293  1.00 29.88           C
ATOM   4439  C   GLY F   4      16.179 -70.290  24.955  1.00 30.21           C
ATOM   4440  O   GLY F   4      15.272 -70.253  24.134  1.00 26.35           O
ATOM   4441  N   LYS F   5      16.576 -69.190  25.609  1.00 25.35           N
ATOM   4442  CA  LYS F   5      16.109 -67.835  25.279  1.00 32.01           C
ATOM   4443  C   LYS F   5      16.608 -67.490  23.876  1.00 29.70           C
ATOM   4444  O   LYS F   5      17.775 -67.163  23.704  1.00 26.49           O
ATOM   4445  CB  LYS F   5      16.607 -66.810  26.311  1.00 29.33           C
ATOM   4446  CG  LYS F   5      15.842 -66.847  27.646  1.00 28.61           C
ATOM   4447  CD  LYS F   5      16.384 -65.782  28.609  1.00 26.52           C
ATOM   4448  CE  LYS F   5      15.588 -65.748  29.908  1.00 25.67           C
ATOM   4449  NZ  LYS F   5      16.139 -64.774  30.900  1.00 22.08           N
ATOM   4450  N   GLY F   6      15.747 -67.582  22.879  1.00 29.11           N
ATOM   4451  CA  GLY F   6      16.066 -67.176  21.516  1.00 29.86           C
ATOM   4452  C   GLY F   6      16.509 -65.715  21.506  1.00 29.46           C
ATOM   4453  O   GLY F   6      15.716 -64.823  21.796  1.00 25.98           O
ATOM   4454  N   GLY F   7      17.796 -65.488  21.224  1.00 29.84           N
ATOM   4455  CA  GLY F   7      18.364 -64.148  21.167  1.00 31.23           C
ATOM   4456  C   GLY F   7      17.638 -63.341  20.093  1.00 31.23           C
ATOM   4457  O   GLY F   7      17.683 -63.689  18.922  1.00 27.88           O
ATOM   4458  N   LYS F   8      16.965 -62.249  20.484  1.00 27.09           N
ATOM   4459  CA  LYS F   8      16.429 -61.279  19.524  1.00 31.30           C
ATOM   4460  C   LYS F   8      17.613 -60.725  18.736  1.00 29.43           C
ATOM   4461  O   LYS F   8      18.415 -59.980  19.291  1.00 26.52           O
ATOM   4462  CB  LYS F   8      15.671 -60.143  20.222  1.00 29.31           C
ATOM   4463  CG  LYS F   8      14.239 -60.540  20.620  1.00 27.83           C
ATOM   4464  CD  LYS F   8      13.514 -59.356  21.259  1.00 25.74           C
ATOM   4465  CE  LYS F   8      12.058 -59.692  21.572  1.00 24.58           C
ATOM   4466  NZ  LYS F   8      11.338 -58.577  22.242  1.00 20.89           N
ATOM   4467  N   GLY F   9      17.732 -61.123  17.468  1.00 31.97           N
ATOM   4468  CA  GLY F   9      18.784 -60.637  16.597  1.00 33.50           C
ATOM   4469  C   GLY F   9      18.751 -59.109  16.578  1.00 33.25           C
ATOM   4470  O   GLY F   9      17.748 -58.520  16.184  1.00 29.61           O
ATOM   4471  N   LEU F  10      19.822 -58.464  17.024  1.00 36.17           N
ATOM   4472  CA  LEU F  10      20.049 -57.034  16.854  1.00 36.39           C
ATOM   4473  C   LEU F  10      19.980 -56.753  15.359  1.00 35.26           C
ATOM   4474  O   LEU F  10      20.863 -57.165  14.610  1.00 31.00           O
ATOM   4475  CB  LEU F  10      21.411 -56.643  17.457  1.00 31.83           C
ATOM   4476  CG  LEU F  10      21.361 -56.390  18.982  1.00 28.71           C
ATOM   4477  CD1 LEU F  10      22.737 -56.597  19.603  1.00 27.31           C
ATOM   4478  CD2 LEU F  10      20.920 -54.952  19.264  1.00 32.61           C
ATOM   4479  N   GLY F  11      18.901 -56.130  14.923  1.00 33.86           N
ATOM   4480  CA  GLY F  11      18.760 -55.718  13.537  1.00 34.32           C
ATOM   4481  C   GLY F  11      19.972 -54.883  13.177  1.00 34.08           C
ATOM   4482  O   GLY F  11      20.199 -53.848  13.800  1.00 30.31           O
ATOM   4483  N   LYS F  12      20.783 -55.350  12.215  1.00 38.06           N
ATOM   4484  CA  LYS F  12      21.972 -54.643  11.756  1.00 39.14           C
ATOM   4485  C   LYS F  12      21.565 -53.208  11.437  1.00 37.40           C
ATOM   4486  O   LYS F  12      20.784 -52.993  10.517  1.00 33.54           O
ATOM   4487  CB  LYS F  12      22.595 -55.317  10.523  1.00 35.17           C
ATOM   4488  CG  LYS F  12      23.468 -56.533  10.873  1.00 32.84           C
ATOM   4489  CD  LYS F  12      24.103 -57.140   9.615  1.00 29.73           C
ATOM   4490  CE  LYS F  12      25.054 -58.277   9.979  1.00 27.96           C
ATOM   4491  NZ  LYS F  12      25.668 -58.926   8.783  1.00 23.79           N
ATOM   4492  N   GLY F  13      22.049 -52.260  12.204  1.00 37.50           N
ATOM   4493  CA  GLY F  13      21.851 -50.842  11.950  1.00 37.99           C
ATOM   4494  C   GLY F  13      22.479 -50.516  10.608  1.00 37.96           C
ATOM   4495  O   GLY F  13      23.687 -50.342  10.524  1.00 34.05           O
ATOM   4496  N   GLY F  14      21.678 -50.547   9.552  1.00 41.08           N
ATOM   4497  CA  GLY F  14      22.149 -50.259   8.208  1.00 41.67           C
ATOM   4498  C   GLY F  14      22.855 -48.909   8.242  1.00 41.63           C
ATOM   4499  O   GLY F  14      22.260 -47.926   8.668  1.00 38.39           O
ATOM   4500  N   ALA F  15      24.135 -48.898   7.858  1.00 42.36           N
ATOM   4501  CA  ALA F  15      24.951 -47.696   7.895  1.00 43.82           C
ATOM   4502  C   ALA F  15      24.175 -46.572   7.206  1.00 45.85           C
ATOM   4503  O   ALA F  15      23.864 -46.665   6.022  1.00 42.70           O
ATOM   4504  CB  ALA F  15      26.299 -47.973   7.222  1.00 40.54           C
ATOM   4505  N   LYS F  16      23.823 -45.520   7.959  1.00 48.70           N
ATOM   4506  CA  LYS F  16      23.194 -44.324   7.398  1.00 49.86           C
ATOM   4507  C   LYS F  16      24.136 -43.808   6.321  1.00 50.16           C
ATOM   4508  O   LYS F  16      25.151 -43.204   6.652  1.00 46.61           O
ATOM   4509  CB  LYS F  16      22.965 -43.245   8.473  1.00 45.93           C
ATOM   4510  CG  LYS F  16      21.647 -43.399   9.237  1.00 41.57           C
ATOM   4511  CD  LYS F  16      21.486 -42.246  10.236  1.00 38.08           C
ATOM   4512  CE  LYS F  16      20.140 -42.280  10.948  1.00 34.20           C
ATOM   4513  NZ  LYS F  16      20.023 -41.211  11.956  1.00 30.44           N
ATOM   4514  N   ARG F  17      23.839 -44.084   5.058  1.00 54.33           N
ATOM   4515  CA  ARG F  17      24.635 -43.577   3.947  1.00 55.52           C
ATOM   4516  C   ARG F  17      24.686 -42.065   4.115  1.00 57.50           C
ATOM   4517  O   ARG F  17      23.651 -41.409   4.029  1.00 53.88           O
ATOM   4518  CB  ARG F  17      24.033 -43.957   2.590  1.00 51.00           C
ATOM   4519  CG  ARG F  17      24.453 -45.361   2.134  1.00 47.41           C
ATOM   4520  CD  ARG F  17      23.890 -45.650   0.751  1.00 45.26           C
ATOM   4521  NE  ARG F  17      24.412 -46.923   0.195  1.00 41.35           N
ATOM   4522  CZ  ARG F  17      24.056 -47.488  -0.954  1.00 37.46           C
ATOM   4523  NH1 ARG F  17      23.148 -46.953  -1.712  1.00 36.46           N
ATOM   4524  NH2 ARG F  17      24.627 -48.582  -1.346  1.00 35.44           N
ATOM   4525  N   HIS F  18      25.870 -41.547   4.406  1.00 54.51           N
ATOM   4526  CA  HIS F  18      26.083 -40.143   4.642  1.00 55.40           C
ATOM   4527  C   HIS F  18      25.734 -39.404   3.358  1.00 56.77           C
ATOM   4528  O   HIS F  18      26.466 -39.466   2.374  1.00 53.62           O
ATOM   4529  CB  HIS F  18      27.516 -39.907   5.124  1.00 50.51           C
ATOM   4530  CG  HIS F  18      27.634 -38.691   6.007  1.00 45.61           C
ATOM   4531  ND1 HIS F  18      27.238 -37.420   5.693  1.00 41.22           N
ATOM   4532  CD2 HIS F  18      28.112 -38.661   7.278  1.00 39.34           C
ATOM   4533  CE1 HIS F  18      27.486 -36.641   6.764  1.00 35.26           C
ATOM   4534  NE2 HIS F  18      28.016 -37.355   7.742  1.00 35.83           N
ATOM   4535  N   ARG F  19      24.554 -38.771   3.305  1.00 61.79           N
ATOM   4536  CA  ARG F  19      24.135 -38.011   2.138  1.00 63.14           C
ATOM   4537  C   ARG F  19      25.066 -36.822   2.026  1.00 64.86           C
ATOM   4538  O   ARG F  19      25.052 -35.961   2.902  1.00 61.53           O
ATOM   4539  CB  ARG F  19      22.664 -37.597   2.244  1.00 57.57           C
ATOM   4540  CG  ARG F  19      21.802 -38.298   1.190  1.00 51.80           C
ATOM   4541  CD  ARG F  19      20.353 -37.862   1.329  1.00 48.87           C
ATOM   4542  NE  ARG F  19      19.489 -38.499   0.304  1.00 44.02           N
ATOM   4543  CZ  ARG F  19      18.167 -38.498   0.312  1.00 39.25           C
ATOM   4544  NH1 ARG F  19      17.500 -37.883   1.244  1.00 38.12           N
ATOM   4545  NH2 ARG F  19      17.516 -39.109  -0.613  1.00 36.95           N
ATOM   4546  N   LYS F  20      25.868 -36.786   0.980  1.00 66.43           N
ATOM   4547  CA  LYS F  20      26.775 -35.678   0.722  1.00 67.00           C
ATOM   4548  C   LYS F  20      25.958 -34.392   0.643  1.00 69.75           C
ATOM   4549  O   LYS F  20      25.022 -34.313  -0.160  1.00 65.28           O
ATOM   4550  CB  LYS F  20      27.587 -35.947  -0.554  1.00 59.51           C
ATOM   4551  CG  LYS F  20      28.720 -34.936  -0.764  1.00 52.47           C
ATOM   4552  CD  LYS F  20      29.598 -35.307  -1.973  1.00 48.27           C
ATOM   4553  CE  LYS F  20      30.752 -34.317  -2.106  1.00 42.67           C
ATOM   4554  NZ  LYS F  20      31.671 -34.646  -3.229  1.00 38.17           N
ATOM   4555  N   VAL F  21      26.293 -33.414   1.487  1.00 66.22           N
ATOM   4556  CA  VAL F  21      25.684 -32.086   1.439  1.00 67.19           C
ATOM   4557  C   VAL F  21      26.001 -31.481   0.079  1.00 70.04           C
ATOM   4558  O   VAL F  21      27.164 -31.425  -0.321  1.00 66.37           O
ATOM   4559  CB  VAL F  21      26.167 -31.191   2.589  1.00 59.28           C
ATOM   4560  CG1 VAL F  21      25.490 -29.826   2.547  1.00 51.36           C
ATOM   4561  CG2 VAL F  21      25.851 -31.834   3.950  1.00 51.67           C
ATOM   4562  N   LEU F  22      24.968 -31.077  -0.648  1.00 75.74           N
ATOM   4563  CA  LEU F  22      25.117 -30.425  -1.939  1.00 75.97           C
ATOM   4564  C   LEU F  22      25.430 -28.948  -1.701  1.00 78.14           C
ATOM   4565  O   LEU F  22      24.815 -28.320  -0.848  1.00 74.72           O
ATOM   4566  CB  LEU F  22      23.830 -30.622  -2.755  1.00 70.25           C
ATOM   4567  CG  LEU F  22      23.528 -32.087  -3.106  1.00 66.74           C
ATOM   4568  CD1 LEU F  22      22.102 -32.211  -3.648  1.00 60.99           C
ATOM   4569  CD2 LEU F  22      24.488 -32.629  -4.168  1.00 61.19           C
ATOM   4570  N   ARG F  23      26.389 -28.395  -2.454  1.00 80.54           N
ATOM   4571  CA  ARG F  23      26.770 -26.976  -2.380  1.00 81.94           C
ATOM   4572  C   ARG F  23      27.023 -26.426  -3.781  1.00 82.60           C
ATOM   4573  O   ARG F  23      27.448 -27.167  -4.662  1.00 75.47           O
ATOM   4574  CB  ARG F  23      28.005 -26.779  -1.488  1.00 76.20           C
ATOM   4575  CG  ARG F  23      27.727 -27.084  -0.010  1.00 68.51           C
ATOM   4576  CD  ARG F  23      28.937 -26.710   0.844  1.00 64.05           C
ATOM   4577  NE  ARG F  23      28.701 -26.987   2.270  1.00 56.55           N
ATOM   4578  CZ  ARG F  23      29.542 -26.768   3.269  1.00 49.70           C
ATOM   4579  NH1 ARG F  23      30.727 -26.256   3.055  1.00 45.48           N
ATOM   4580  NH2 ARG F  23      29.213 -27.057   4.494  1.00 43.66           N
ATOM   4581  N   ASP F  24      26.764 -25.152  -3.948  1.00 84.28           N
ATOM   4582  CA  ASP F  24      27.025 -24.368  -5.156  1.00 86.91           C
ATOM   4583  C   ASP F  24      26.494 -24.976  -6.474  1.00 88.35           C
ATOM   4584  O   ASP F  24      27.029 -24.763  -7.563  1.00 83.02           O
ATOM   4585  CB  ASP F  24      28.511 -23.968  -5.202  1.00 81.89           C
ATOM   4586  CG  ASP F  24      28.750 -22.779  -6.133  1.00 76.68           C
ATOM   4587  OD1 ASP F  24      27.841 -21.918  -6.219  1.00 68.92           O
ATOM   4588  OD2 ASP F  24      29.823 -22.735  -6.761  1.00 68.78           O
ATOM   4589  N   ASN F  25      25.393 -25.741  -6.412  1.00 89.36           N
ATOM   4590  CA  ASN F  25      24.785 -26.327  -7.613  1.00 90.28           C
ATOM   4591  C   ASN F  25      24.099 -25.283  -8.500  1.00 90.94           C
ATOM   4592  O   ASN F  25      23.754 -25.607  -9.643  1.00 88.05           O
ATOM   4593  CB  ASN F  25      23.819 -27.440  -7.214  1.00 88.79           C
ATOM   4594  CG  ASN F  25      24.559 -28.649  -6.701  1.00 87.98           C
ATOM   4595  OD1 ASN F  25      25.040 -29.476  -7.459  1.00 79.35           O
ATOM   4596  ND2 ASN F  25      24.684 -28.789  -5.398  1.00 78.30           N
ATOM   4597  N   ILE F  26      23.947 -24.046  -8.042  1.00 92.92           N
ATOM   4598  CA  ILE F  26      23.448 -22.946  -8.876  1.00 93.90           C
ATOM   4599  C   ILE F  26      24.340 -22.715 -10.101  1.00 94.17           C
ATOM   4600  O   ILE F  26      23.838 -22.424 -11.181  1.00 92.17           O
ATOM   4601  CB  ILE F  26      23.268 -21.674  -8.023  1.00 93.17           C
ATOM   4602  CG1 ILE F  26      22.430 -20.595  -8.736  1.00 88.16           C
ATOM   4603  CG2 ILE F  26      24.620 -21.075  -7.573  1.00 87.78           C
ATOM   4604  CD1 ILE F  26      20.993 -21.016  -9.018  1.00 82.64           C
ATOM   4605  N   GLN F  27      25.639 -22.964  -9.991  1.00 93.30           N
ATOM   4606  CA  GLN F  27      26.569 -22.890 -11.118  1.00 93.13           C
ATOM   4607  C   GLN F  27      26.345 -24.004 -12.148  1.00 93.27           C
ATOM   4608  O   GLN F  27      26.751 -23.884 -13.312  1.00 90.50           O
ATOM   4609  CB  GLN F  27      28.018 -22.887 -10.603  1.00 91.95           C
ATOM   4610  CG  GLN F  27      28.342 -21.720  -9.656  1.00 88.55           C
ATOM   4611  CD  GLN F  27      28.091 -20.337 -10.265  1.00 87.00           C
ATOM   4612  OE1 GLN F  27      28.043 -20.156 -11.479  1.00 78.45           O
ATOM   4613  NE2 GLN F  27      27.890 -19.333  -9.448  1.00 76.54           N
ATOM   4614  N   GLY F  28      25.618 -25.048 -11.799  1.00 91.75           N
ATOM   4615  CA  GLY F  28      25.130 -26.056 -12.736  1.00 91.82           C
ATOM   4616  C   GLY F  28      24.136 -25.517 -13.771  1.00 92.59           C
ATOM   4617  O   GLY F  28      23.957 -26.126 -14.827  1.00 90.69           O
ATOM   4618  N   ILE F  29      23.528 -24.348 -13.520  1.00 93.36           N
ATOM   4619  CA  ILE F  29      22.758 -23.591 -14.508  1.00 93.78           C
ATOM   4620  C   ILE F  29      23.756 -22.825 -15.399  1.00 93.91           C
ATOM   4621  O   ILE F  29      24.115 -21.676 -15.160  1.00 91.95           O
ATOM   4622  CB  ILE F  29      21.715 -22.679 -13.847  1.00 93.76           C
ATOM   4623  CG1 ILE F  29      20.857 -23.420 -12.804  1.00 91.92           C
ATOM   4624  CG2 ILE F  29      20.813 -22.038 -14.913  1.00 92.42           C
ATOM   4625  CD1 ILE F  29      20.143 -24.692 -13.313  1.00 86.43           C
ATOM   4626  N   THR F  30      24.226 -23.504 -16.422  1.00 92.94           N
ATOM   4627  CA  THR F  30      25.350 -23.048 -17.251  1.00 92.92           C
ATOM   4628  C   THR F  30      24.978 -21.861 -18.140  1.00 93.29           C
ATOM   4629  O   THR F  30      23.827 -21.693 -18.548  1.00 92.34           O
ATOM   4630  CB  THR F  30      25.895 -24.194 -18.110  1.00 91.56           C
ATOM   4631  OG1 THR F  30      24.942 -24.637 -19.046  1.00 86.92           O
ATOM   4632  CG2 THR F  30      26.333 -25.395 -17.275  1.00 86.90           C
ATOM   4633  N   LYS F  31      25.973 -21.076 -18.545  1.00 92.44           N
ATOM   4634  CA  LYS F  31      25.823 -19.988 -19.520  1.00 93.01           C
ATOM   4635  C   LYS F  31      25.116 -20.425 -20.821  1.00 93.34           C
ATOM   4636  O   LYS F  31      24.207 -19.712 -21.253  1.00 92.61           O
ATOM   4637  CB  LYS F  31      27.201 -19.340 -19.755  1.00 92.17           C
ATOM   4638  CG  LYS F  31      27.241 -18.270 -20.855  1.00 87.87           C
ATOM   4639  CD  LYS F  31      28.638 -17.637 -20.937  1.00 85.68           C
ATOM   4640  CE  LYS F  31      28.733 -16.585 -22.040  1.00 79.00           C
ATOM   4641  NZ  LYS F  31      30.065 -15.933 -22.068  1.00 71.82           N
ATOM   4642  N   PRO F  32      25.436 -21.581 -21.438  1.00 92.61           N
ATOM   4643  CA  PRO F  32      24.683 -22.042 -22.611  1.00 92.54           C
ATOM   4644  C   PRO F  32      23.215 -22.377 -22.320  1.00 93.22           C
ATOM   4645  O   PRO F  32      22.367 -22.150 -23.182  1.00 92.66           O
ATOM   4646  CB  PRO F  32      25.443 -23.276 -23.119  1.00 91.26           C
ATOM   4647  CG  PRO F  32      26.862 -23.049 -22.625  1.00 88.24           C
ATOM   4648  CD  PRO F  32      26.636 -22.396 -21.264  1.00 91.55           C
ATOM   4649  N   ALA F  33      22.888 -22.895 -21.139  1.00 93.96           N
ATOM   4650  CA  ALA F  33      21.508 -23.181 -20.767  1.00 94.39           C
ATOM   4651  C   ALA F  33      20.680 -21.891 -20.655  1.00 94.97           C
ATOM   4652  O   ALA F  33      19.629 -21.777 -21.289  1.00 94.12           O
ATOM   4653  CB  ALA F  33      21.483 -23.995 -19.469  1.00 93.98           C
ATOM   4654  N   ILE F  34      21.200 -20.876 -19.956  1.00 94.89           N
ATOM   4655  CA  ILE F  34      20.574 -19.550 -19.840  1.00 95.38           C
ATOM   4656  C   ILE F  34      20.410 -18.907 -21.224  1.00 95.58           C
ATOM   4657  O   ILE F  34      19.358 -18.354 -21.538  1.00 94.41           O
ATOM   4658  CB  ILE F  34      21.397 -18.653 -18.896  1.00 95.62           C
ATOM   4659  CG1 ILE F  34      21.377 -19.239 -17.464  1.00 94.49           C
ATOM   4660  CG2 ILE F  34      20.861 -17.210 -18.889  1.00 94.83           C
ATOM   4661  CD1 ILE F  34      22.382 -18.593 -16.507  1.00 92.25           C
ATOM   4662  N   ARG F  35      21.428 -19.027 -22.082  1.00 95.29           N
ATOM   4663  CA  ARG F  35      21.365 -18.514 -23.453  1.00 95.03           C
ATOM   4664  C   ARG F  35      20.247 -19.189 -24.257  1.00 95.33           C
ATOM   4665  O   ARG F  35      19.517 -18.484 -24.944  1.00 94.09           O
ATOM   4666  CB  ARG F  35      22.741 -18.663 -24.111  1.00 94.19           C
ATOM   4667  CG  ARG F  35      22.792 -18.029 -25.507  1.00 89.70           C
ATOM   4668  CD  ARG F  35      24.162 -18.239 -26.154  1.00 87.52           C
ATOM   4669  NE  ARG F  35      25.221 -17.476 -25.481  1.00 82.35           N
ATOM   4670  CZ  ARG F  35      25.652 -16.254 -25.781  1.00 79.77           C
ATOM   4671  NH1 ARG F  35      25.183 -15.591 -26.795  1.00 69.35           N
ATOM   4672  NH2 ARG F  35      26.565 -15.686 -25.060  1.00 72.76           N
ATOM   4673  N   ARG F  36      20.058 -20.512 -24.145  1.00 95.26           N
ATOM   4674  CA  ARG F  36      18.960 -21.227 -24.820  1.00 95.26           C
ATOM   4675  C   ARG F  36      17.580 -20.762 -24.337  1.00 95.63           C
ATOM   4676  O   ARG F  36      16.703 -20.529 -25.170  1.00 94.62           O
ATOM   4677  CB  ARG F  36      19.099 -22.738 -24.620  1.00 94.96           C
ATOM   4678  CG  ARG F  36      20.250 -23.349 -25.444  1.00 93.69           C
ATOM   4679  CD  ARG F  36      20.215 -24.878 -25.400  1.00 92.73           C
ATOM   4680  NE  ARG F  36      20.458 -25.428 -24.051  1.00 90.73           N
ATOM   4681  CZ  ARG F  36      21.623 -25.792 -23.531  1.00 90.82           C
ATOM   4682  NH1 ARG F  36      22.746 -25.660 -24.181  1.00 84.49           N
ATOM   4683  NH2 ARG F  36      21.677 -26.304 -22.342  1.00 86.78           N
ATOM   4684  N   LEU F  37      17.409 -20.557 -23.035  1.00 95.84           N
ATOM   4685  CA  LEU F  37      16.174 -19.997 -22.470  1.00 95.92           C
ATOM   4686  C   LEU F  37      15.893 -18.594 -23.020  1.00 96.15           C
ATOM   4687  O   LEU F  37      14.800 -18.330 -23.510  1.00 95.19           O
ATOM   4688  CB  LEU F  37      16.274 -19.972 -20.935  1.00 96.15           C
ATOM   4689  CG  LEU F  37      16.289 -21.355 -20.263  1.00 95.65           C
ATOM   4690  CD1 LEU F  37      16.701 -21.218 -18.806  1.00 92.47           C
ATOM   4691  CD2 LEU F  37      14.916 -22.015 -20.314  1.00 91.68           C
ATOM   4692  N   ALA F  38      16.900 -17.722 -23.030  1.00 96.10           N
ATOM   4693  CA  ALA F  38      16.777 -16.388 -23.606  1.00 96.16           C
ATOM   4694  C   ALA F  38      16.433 -16.419 -25.107  1.00 95.91           C
ATOM   4695  O   ALA F  38      15.612 -15.630 -25.560  1.00 94.45           O
ATOM   4696  CB  ALA F  38      18.083 -15.628 -23.335  1.00 95.69           C
ATOM   4697  N   ARG F  39      17.007 -17.341 -25.878  1.00 95.84           N
ATOM   4698  CA  ARG F  39      16.655 -17.516 -27.294  1.00 95.60           C
ATOM   4699  C   ARG F  39      15.195 -17.939 -27.471  1.00 95.59           C
ATOM   4700  O   ARG F  39      14.528 -17.400 -28.352  1.00 93.87           O
ATOM   4701  CB  ARG F  39      17.573 -18.544 -27.980  1.00 95.34           C
ATOM   4702  CG  ARG F  39      19.031 -18.098 -28.137  1.00 94.18           C
ATOM   4703  CD  ARG F  39      19.183 -16.898 -29.055  1.00 92.42           C
ATOM   4704  NE  ARG F  39      20.614 -16.588 -29.212  1.00 91.26           N
ATOM   4705  CZ  ARG F  39      21.249 -15.508 -28.804  1.00 90.91           C
ATOM   4706  NH1 ARG F  39      20.625 -14.483 -28.281  1.00 84.40           N
ATOM   4707  NH2 ARG F  39      22.535 -15.440 -28.913  1.00 87.84           N
ATOM   4708  N   ARG F  40      14.685 -18.839 -26.644  1.00 95.57           N
ATOM   4709  CA  ARG F  40      13.258 -19.206 -26.675  1.00 95.59           C
ATOM   4710  C   ARG F  40      12.369 -18.007 -26.336  1.00 95.28           C
ATOM   4711  O   ARG F  40      11.337 -17.843 -26.976  1.00 93.52           O
ATOM   4712  CB  ARG F  40      13.006 -20.429 -25.778  1.00 95.65           C
ATOM   4713  CG  ARG F  40      11.571 -20.945 -25.899  1.00 93.71           C
ATOM   4714  CD  ARG F  40      11.338 -22.235 -25.096  1.00 93.60           C
ATOM   4715  NE  ARG F  40      11.913 -23.414 -25.754  1.00 92.57           N
ATOM   4716  CZ  ARG F  40      12.139 -24.607 -25.222  1.00 92.97           C
ATOM   4717  NH1 ARG F  40      11.907 -24.866 -23.968  1.00 86.35           N
ATOM   4718  NH2 ARG F  40      12.593 -25.567 -25.962  1.00 88.21           N
ATOM   4719  N   GLY F  41      12.790 -17.136 -25.444  1.00 95.24           N
ATOM   4720  CA  GLY F  41      12.138 -15.860 -25.150  1.00 94.96           C
ATOM   4721  C   GLY F  41      12.348 -14.754 -26.202  1.00 95.04           C
ATOM   4722  O   GLY F  41      12.015 -13.607 -25.946  1.00 92.11           O
ATOM   4723  N   GLY F  42      12.930 -15.052 -27.351  1.00 94.61           N
ATOM   4724  CA  GLY F  42      13.099 -14.098 -28.444  1.00 94.61           C
ATOM   4725  C   GLY F  42      14.277 -13.122 -28.298  1.00 94.83           C
ATOM   4726  O   GLY F  42      14.368 -12.137 -29.039  1.00 91.98           O
ATOM   4727  N   VAL F  43      15.219 -13.368 -27.388  1.00 94.65           N
ATOM   4728  CA  VAL F  43      16.363 -12.481 -27.124  1.00 94.80           C
ATOM   4729  C   VAL F  43      17.464 -12.679 -28.160  1.00 94.30           C
ATOM   4730  O   VAL F  43      18.001 -13.774 -28.320  1.00 92.52           O
ATOM   4731  CB  VAL F  43      16.906 -12.683 -25.702  1.00 94.57           C
ATOM   4732  CG1 VAL F  43      18.114 -11.786 -25.435  1.00 89.35           C
ATOM   4733  CG2 VAL F  43      15.836 -12.371 -24.651  1.00 89.89           C
ATOM   4734  N   LYS F  44      17.875 -11.584 -28.802  1.00 92.95           N
ATOM   4735  CA  LYS F  44      18.942 -11.597 -29.816  1.00 92.85           C
ATOM   4736  C   LYS F  44      20.342 -11.441 -29.230  1.00 92.45           C
ATOM   4737  O   LYS F  44      21.274 -12.113 -29.675  1.00 90.16           O
ATOM   4738  CB  LYS F  44      18.631 -10.497 -30.849  1.00 91.62           C
ATOM   4739  CG  LYS F  44      19.565 -10.517 -32.071  1.00 89.40           C
ATOM   4740  CD  LYS F  44      19.128  -9.444 -33.065  1.00 88.42           C
ATOM   4741  CE  LYS F  44      20.022  -9.413 -34.309  1.00 84.00           C
ATOM   4742  NZ  LYS F  44      19.545  -8.403 -35.296  1.00 79.31           N
ATOM   4743  N   ARG F  45      20.514 -10.540 -28.246  1.00 92.32           N
ATOM   4744  CA  ARG F  45      21.824 -10.209 -27.650  1.00 92.30           C
ATOM   4745  C   ARG F  45      21.731 -10.112 -26.130  1.00 92.70           C
ATOM   4746  O   ARG F  45      20.773  -9.564 -25.605  1.00 90.93           O
ATOM   4747  CB  ARG F  45      22.338  -8.909 -28.293  1.00 91.18           C
ATOM   4748  CG  ARG F  45      23.842  -8.701 -28.070  1.00 86.67           C
ATOM   4749  CD  ARG F  45      24.329  -7.439 -28.792  1.00 85.67           C
ATOM   4750  NE  ARG F  45      25.788  -7.268 -28.698  1.00 80.82           N
ATOM   4751  CZ  ARG F  45      26.441  -6.148 -28.443  1.00 79.16           C
ATOM   4752  NH1 ARG F  45      25.821  -5.026 -28.217  1.00 70.65           N
ATOM   4753  NH2 ARG F  45      27.733  -6.136 -28.412  1.00 71.14           N
ATOM   4754  N   ILE F  46      22.735 -10.648 -25.428  1.00 91.62           N
ATOM   4755  CA  ILE F  46      22.712 -10.852 -23.982  1.00 92.48           C
ATOM   4756  C   ILE F  46      23.962 -10.212 -23.351  1.00 92.27           C
ATOM   4757  O   ILE F  46      25.081 -10.553 -23.746  1.00 90.43           O
ATOM   4758  CB  ILE F  46      22.622 -12.359 -23.654  1.00 92.80           C
ATOM   4759  CG1 ILE F  46      21.465 -13.051 -24.416  1.00 91.40           C
ATOM   4760  CG2 ILE F  46      22.471 -12.571 -22.146  1.00 91.67           C
ATOM   4761  CD1 ILE F  46      21.415 -14.567 -24.244  1.00 89.54           C
ATOM   4762  N   SER F  47      23.781  -9.339 -22.372  1.00 92.02           N
ATOM   4763  CA  SER F  47      24.878  -8.797 -21.561  1.00 92.07           C
ATOM   4764  C   SER F  47      25.540  -9.888 -20.717  1.00 92.57           C
ATOM   4765  O   SER F  47      24.860 -10.800 -20.246  1.00 91.50           O
ATOM   4766  CB  SER F  47      24.353  -7.680 -20.656  1.00 90.81           C
ATOM   4767  OG  SER F  47      25.368  -7.213 -19.788  1.00 84.47           O
ATOM   4768  N   GLY F  48      26.829  -9.792 -20.459  1.00 91.66           N
ATOM   4769  CA  GLY F  48      27.559 -10.754 -19.623  1.00 91.32           C
ATOM   4770  C   GLY F  48      27.023 -10.875 -18.196  1.00 91.97           C
ATOM   4771  O   GLY F  48      27.044 -11.959 -17.624  1.00 90.38           O
ATOM   4772  N   LEU F  49      26.471  -9.788 -17.650  1.00 93.67           N
ATOM   4773  CA  LEU F  49      25.898  -9.740 -16.300  1.00 93.95           C
ATOM   4774  C   LEU F  49      24.540 -10.458 -16.175  1.00 94.52           C
ATOM   4775  O   LEU F  49      24.090 -10.724 -15.065  1.00 93.00           O
ATOM   4776  CB  LEU F  49      25.762  -8.269 -15.872  1.00 93.42           C
ATOM   4777  CG  LEU F  49      27.092  -7.490 -15.806  1.00 91.57           C
ATOM   4778  CD1 LEU F  49      26.802  -6.024 -15.499  1.00 84.99           C
ATOM   4779  CD2 LEU F  49      28.032  -8.038 -14.743  1.00 84.99           C
ATOM   4780  N   ILE F  50      23.880 -10.786 -17.281  1.00 94.46           N
ATOM   4781  CA  ILE F  50      22.577 -11.480 -17.270  1.00 94.87           C
ATOM   4782  C   ILE F  50      22.668 -12.874 -16.648  1.00 95.05           C
ATOM   4783  O   ILE F  50      21.722 -13.325 -16.017  1.00 93.69           O
ATOM   4784  CB  ILE F  50      22.013 -11.567 -18.706  1.00 94.57           C
ATOM   4785  CG1 ILE F  50      21.534 -10.188 -19.197  1.00 91.64           C
ATOM   4786  CG2 ILE F  50      20.895 -12.607 -18.867  1.00 92.82           C
ATOM   4787  CD1 ILE F  50      20.255  -9.661 -18.555  1.00 88.24           C
ATOM   4788  N   TYR F  51      23.797 -13.572 -16.840  1.00 95.04           N
ATOM   4789  CA  TYR F  51      23.910 -14.965 -16.410  1.00 95.27           C
ATOM   4790  C   TYR F  51      23.786 -15.100 -14.896  1.00 95.17           C
ATOM   4791  O   TYR F  51      23.046 -15.954 -14.429  1.00 93.90           O
ATOM   4792  CB  TYR F  51      25.213 -15.567 -16.927  1.00 94.91           C
ATOM   4793  CG  TYR F  51      25.356 -15.494 -18.433  1.00 95.07           C
ATOM   4794  CD1 TYR F  51      24.498 -16.237 -19.270  1.00 92.31           C
ATOM   4795  CD2 TYR F  51      26.309 -14.644 -19.014  1.00 91.88           C
ATOM   4796  CE1 TYR F  51      24.578 -16.128 -20.661  1.00 91.00           C
ATOM   4797  CE2 TYR F  51      26.402 -14.527 -20.411  1.00 90.88           C
ATOM   4798  CZ  TYR F  51      25.534 -15.263 -21.231  1.00 93.11           C
ATOM   4799  OH  TYR F  51      25.607 -15.138 -22.605  1.00 92.54           O
ATOM   4800  N   GLU F  52      24.465 -14.228 -14.144  1.00 95.68           N
ATOM   4801  CA  GLU F  52      24.409 -14.259 -12.687  1.00 95.43           C
ATOM   4802  C   GLU F  52      23.058 -13.755 -12.157  1.00 95.68           C
ATOM   4803  O   GLU F  52      22.433 -14.414 -11.335  1.00 94.10           O
ATOM   4804  CB  GLU F  52      25.598 -13.470 -12.112  1.00 94.36           C
ATOM   4805  CG  GLU F  52      25.941 -13.886 -10.677  1.00 84.86           C
ATOM   4806  CD  GLU F  52      26.233 -15.392 -10.566  1.00 81.14           C
ATOM   4807  OE1 GLU F  52      25.871 -15.995  -9.540  1.00 74.11           O
ATOM   4808  OE2 GLU F  52      26.740 -15.994 -11.549  1.00 74.09           O
ATOM   4809  N   GLU F  53      22.518 -12.680 -12.732  1.00 95.17           N
ATOM   4810  CA  GLU F  53      21.184 -12.182 -12.395  1.00 94.93           C
ATOM   4811  C   GLU F  53      20.108 -13.262 -12.605  1.00 95.50           C
ATOM   4812  O   GLU F  53      19.225 -13.453 -11.771  1.00 94.12           O
ATOM   4813  CB  GLU F  53      20.884 -10.948 -13.269  1.00 93.91           C
ATOM   4814  CG  GLU F  53      19.614 -10.201 -12.849  1.00 87.24           C
ATOM   4815  CD  GLU F  53      19.757  -9.351 -11.578  1.00 88.02           C
ATOM   4816  OE1 GLU F  53      18.717  -8.835 -11.106  1.00 80.85           O
ATOM   4817  OE2 GLU F  53      20.888  -9.132 -11.105  1.00 81.15           O
ATOM   4818  N   THR F  54      20.201 -14.017 -13.696  1.00 95.43           N
ATOM   4819  CA  THR F  54      19.269 -15.111 -13.993  1.00 95.82           C
ATOM   4820  C   THR F  54      19.385 -16.252 -12.977  1.00 96.08           C
ATOM   4821  O   THR F  54      18.364 -16.812 -12.588  1.00 94.75           O
ATOM   4822  CB  THR F  54      19.488 -15.669 -15.412  1.00 95.46           C
ATOM   4823  OG1 THR F  54      19.397 -14.651 -16.383  1.00 85.76           O
ATOM   4824  CG2 THR F  54      18.442 -16.712 -15.798  1.00 87.69           C
ATOM   4825  N   ARG F  55      20.595 -16.580 -12.523  1.00 96.22           N
ATOM   4826  CA  ARG F  55      20.784 -17.593 -11.469  1.00 96.14           C
ATOM   4827  C   ARG F  55      20.139 -17.147 -10.158  1.00 96.04           C
ATOM   4828  O   ARG F  55      19.411 -17.936  -9.558  1.00 94.88           O
ATOM   4829  CB  ARG F  55      22.273 -17.891 -11.247  1.00 95.92           C
ATOM   4830  CG  ARG F  55      22.922 -18.640 -12.409  1.00 94.79           C
ATOM   4831  CD  ARG F  55      24.381 -18.949 -12.071  1.00 94.07           C
ATOM   4832  NE  ARG F  55      25.108 -19.410 -13.263  1.00 92.55           N
ATOM   4833  CZ  ARG F  55      26.009 -18.707 -13.944  1.00 92.73           C
ATOM   4834  NH1 ARG F  55      26.423 -17.519 -13.561  1.00 86.29           N
ATOM   4835  NH2 ARG F  55      26.503 -19.203 -15.036  1.00 89.50           N
ATOM   4836  N   GLY F  56      20.323 -15.902  -9.753  1.00 95.91           N
ATOM   4837  CA  GLY F  56      19.686 -15.333  -8.564  1.00 95.71           C
ATOM   4838  C   GLY F  56      18.160 -15.374  -8.641  1.00 96.37           C
ATOM   4839  O   GLY F  56      17.497 -15.854  -7.721  1.00 95.26           O
ATOM   4840  N   VAL F  57      17.591 -14.957  -9.768  1.00 96.04           N
ATOM   4841  CA  VAL F  57      16.140 -14.992 -10.001  1.00 96.26           C
ATOM   4842  C   VAL F  57      15.584 -16.420  -9.975  1.00 96.49           C
ATOM   4843  O   VAL F  57      14.534 -16.654  -9.375  1.00 95.04           O
ATOM   4844  CB  VAL F  57      15.797 -14.287 -11.328  1.00 95.56           C
ATOM   4845  CG1 VAL F  57      14.338 -14.469 -11.734  1.00 90.40           C
ATOM   4846  CG2 VAL F  57      16.047 -12.776 -11.221  1.00 90.88           C
ATOM   4847  N   LEU F  58      16.279 -17.379 -10.586  1.00 96.04           N
ATOM   4848  CA  LEU F  58      15.879 -18.783 -10.568  1.00 96.08           C
ATOM   4849  C   LEU F  58      15.920 -19.361  -9.153  1.00 96.13           C
ATOM   4850  O   LEU F  58      15.008 -20.085  -8.768  1.00 94.98           O
ATOM   4851  CB  LEU F  58      16.779 -19.579 -11.523  1.00 95.95           C
ATOM   4852  CG  LEU F  58      16.521 -21.103 -11.518  1.00 95.37           C
ATOM   4853  CD1 LEU F  58      15.095 -21.460 -11.935  1.00 91.33           C
ATOM   4854  CD2 LEU F  58      17.488 -21.792 -12.474  1.00 91.24           C
ATOM   4855  N   LYS F  59      16.954 -19.033  -8.373  1.00 96.04           N
ATOM   4856  CA  LYS F  59      17.091 -19.497  -6.991  1.00 95.97           C
ATOM   4857  C   LYS F  59      15.910 -19.030  -6.143  1.00 95.90           C
ATOM   4858  O   LYS F  59      15.233 -19.857  -5.544  1.00 94.83           O
ATOM   4859  CB  LYS F  59      18.452 -19.068  -6.422  1.00 95.03           C
ATOM   4860  CG  LYS F  59      18.712 -19.716  -5.065  1.00 89.94           C
ATOM   4861  CD  LYS F  59      20.108 -19.390  -4.508  1.00 84.55           C
ATOM   4862  CE  LYS F  59      20.243 -20.042  -3.129  1.00 78.37           C
ATOM   4863  NZ  LYS F  59      21.554 -19.798  -2.480  1.00 70.05           N
ATOM   4864  N   VAL F  60      15.563 -17.737  -6.189  1.00 96.35           N
ATOM   4865  CA  VAL F  60      14.408 -17.179  -5.465  1.00 95.92           C
ATOM   4866  C   VAL F  60      13.092 -17.841  -5.897  1.00 96.28           C
ATOM   4867  O   VAL F  60      12.242 -18.144  -5.060  1.00 95.11           O
ATOM   4868  CB  VAL F  60      14.338 -15.653  -5.668  1.00 95.06           C
ATOM   4869  CG1 VAL F  60      13.064 -15.034  -5.074  1.00 90.09           C
ATOM   4870  CG2 VAL F  60      15.528 -14.954  -5.008  1.00 89.49           C
ATOM   4871  N   PHE F  61      12.905 -18.092  -7.195  1.00 95.52           N
ATOM   4872  CA  PHE F  61      11.723 -18.794  -7.691  1.00 95.77           C
ATOM   4873  C   PHE F  61      11.633 -20.217  -7.119  1.00 95.93           C
ATOM   4874  O   PHE F  61      10.595 -20.599  -6.576  1.00 94.88           O
ATOM   4875  CB  PHE F  61      11.731 -18.806  -9.226  1.00 95.77           C
ATOM   4876  CG  PHE F  61      10.605 -19.621  -9.818  1.00 96.08           C
ATOM   4877  CD1 PHE F  61      10.815 -20.961 -10.198  1.00 92.99           C
ATOM   4878  CD2 PHE F  61       9.322 -19.069  -9.950  1.00 93.10           C
ATOM   4879  CE1 PHE F  61       9.759 -21.728 -10.707  1.00 92.30           C
ATOM   4880  CE2 PHE F  61       8.269 -19.826 -10.455  1.00 92.54           C
ATOM   4881  CZ  PHE F  61       8.484 -21.161 -10.833  1.00 93.94           C
ATOM   4882  N   LEU F  62      12.721 -20.982  -7.198  1.00 96.05           N
ATOM   4883  CA  LEU F  62      12.772 -22.352  -6.696  1.00 95.95           C
ATOM   4884  C   LEU F  62      12.605 -22.425  -5.180  1.00 95.85           C
ATOM   4885  O   LEU F  62      11.849 -23.261  -4.712  1.00 94.54           O
ATOM   4886  CB  LEU F  62      14.087 -23.019  -7.125  1.00 95.55           C
ATOM   4887  CG  LEU F  62      14.128 -23.458  -8.597  1.00 94.32           C
ATOM   4888  CD1 LEU F  62      15.518 -24.004  -8.915  1.00 90.45           C
ATOM   4889  CD2 LEU F  62      13.116 -24.573  -8.900  1.00 89.81           C
ATOM   4890  N   GLU F  63      13.217 -21.529  -4.417  1.00 96.36           N
ATOM   4891  CA  GLU F  63      13.068 -21.463  -2.960  1.00 95.94           C
ATOM   4892  C   GLU F  63      11.597 -21.269  -2.567  1.00 95.99           C
ATOM   4893  O   GLU F  63      11.092 -21.967  -1.694  1.00 94.63           O
ATOM   4894  CB  GLU F  63      13.895 -20.288  -2.416  1.00 94.94           C
ATOM   4895  CG  GLU F  63      15.392 -20.599  -2.334  1.00 89.13           C
ATOM   4896  CD  GLU F  63      16.247 -19.370  -2.010  1.00 86.81           C
ATOM   4897  OE1 GLU F  63      17.480 -19.534  -1.918  1.00 80.81           O
ATOM   4898  OE2 GLU F  63      15.685 -18.255  -1.905  1.00 81.35           O
ATOM   4899  N   ASN F  64      10.875 -20.378  -3.253  1.00 95.51           N
ATOM   4900  CA  ASN F  64       9.468 -20.140  -2.960  1.00 95.35           C
ATOM   4901  C   ASN F  64       8.583 -21.348  -3.299  1.00 95.66           C
ATOM   4902  O   ASN F  64       7.727 -21.724  -2.498  1.00 94.23           O
ATOM   4903  CB  ASN F  64       9.013 -18.877  -3.696  1.00 94.70           C
ATOM   4904  CG  ASN F  64       9.578 -17.607  -3.083  1.00 93.38           C
ATOM   4905  OD1 ASN F  64       9.765 -17.490  -1.885  1.00 85.63           O
ATOM   4906  ND2 ASN F  64       9.822 -16.605  -3.885  1.00 84.65           N
ATOM   4907  N   VAL F  65       8.793 -21.985  -4.449  1.00 95.96           N
ATOM   4908  CA  VAL F  65       7.998 -23.159  -4.849  1.00 96.25           C
ATOM   4909  C   VAL F  65       8.322 -24.380  -3.975  1.00 96.45           C
ATOM   4910  O   VAL F  65       7.421 -25.088  -3.541  1.00 94.93           O
ATOM   4911  CB  VAL F  65       8.193 -23.505  -6.339  1.00 95.95           C
ATOM   4912  CG1 VAL F  65       7.347 -24.707  -6.748  1.00 90.95           C
ATOM   4913  CG2 VAL F  65       7.772 -22.345  -7.251  1.00 91.74           C
ATOM   4914  N   ILE F  66       9.603 -24.619  -3.706  1.00 96.34           N
ATOM   4915  CA  ILE F  66      10.057 -25.773  -2.925  1.00 96.37           C
ATOM   4916  C   ILE F  66       9.636 -25.631  -1.463  1.00 96.29           C
ATOM   4917  O   ILE F  66       9.175 -26.619  -0.888  1.00 94.63           O
ATOM   4918  CB  ILE F  66      11.574 -25.988  -3.090  1.00 96.17           C
ATOM   4919  CG1 ILE F  66      11.881 -26.446  -4.537  1.00 94.48           C
ATOM   4920  CG2 ILE F  66      12.104 -27.038  -2.096  1.00 94.74           C
ATOM   4921  CD1 ILE F  66      13.372 -26.454  -4.890  1.00 91.25           C
ATOM   4922  N   ARG F  67       9.690 -24.434  -0.878  1.00 96.56           N
ATOM   4923  CA  ARG F  67       9.191 -24.176   0.486  1.00 96.28           C
ATOM   4924  C   ARG F  67       7.744 -24.631   0.643  1.00 96.12           C
ATOM   4925  O   ARG F  67       7.430 -25.385   1.558  1.00 94.83           O
ATOM   4926  CB  ARG F  67       9.344 -22.679   0.803  1.00 95.53           C
ATOM   4927  CG  ARG F  67       8.977 -22.351   2.258  1.00 92.10           C
ATOM   4928  CD  ARG F  67       8.997 -20.836   2.542  1.00 90.62           C
ATOM   4929  NE  ARG F  67      10.289 -20.206   2.229  1.00 86.52           N
ATOM   4930  CZ  ARG F  67      10.551 -19.337   1.256  1.00 85.03           C
[truncated: 736,458 more chars]
